# Supplementary material for: Evolutionary Analysis of Dipeptidyl Peptidase I
Source: Int J Mol Sci. 2022 Feb 6;23(3):1852. doi: 10.3390/ijms23031852 (PMC8836896; doi:10.3390/ijms23031852)
Supplement: Supplementary file 1 [file ijms-23-01852-s001.zip › Supplementary File S2 Homology models/Modeller/Homo sapiens/mod.B99990003.pdb]

EXPDTA    THEORETICAL MODEL, MODELLER 10.1 2021/11/05 13:05:31
REMARK   6 MODELLER OBJECTIVE FUNCTION:     10953.5107
REMARK   6 MODELLER BEST TEMPLATE % SEQ ID: 100.000
REMARK   6 SEQUENCE: mod
REMARK   6 ALIGNMENT: alignment.pir
REMARK   6 SCRIPT: model.py
REMARK   6 DOPE score: -173283.09375
REMARK   6 GA341 score: 1.00000
REMARK   6 DOPE-HR score: -151148.42188
REMARK   6 TEMPLATE: 1K3B 1:A - 119:A MODELS 1:A - 119:A AT 100.0%
REMARK   6 TEMPLATE: 1K3B 120:B - 283:B MODELS 120:B - 283:B AT 100.0%
REMARK   6 TEMPLATE: 1K3B 284:C - 352:C MODELS 284:C - 352:C AT 100.0%
REMARK   6 TEMPLATE: 1K3B 353:D - 471:D MODELS 353:D - 471:D AT 100.0%
REMARK   6 TEMPLATE: 1K3B 472:E - 635:E MODELS 472:E - 635:E AT 100.0%
REMARK   6 TEMPLATE: 1K3B 636:F - 704:F MODELS 636:F - 704:F AT 100.0%
REMARK   6 TEMPLATE: 1K3B 705:G - 823:G MODELS 705:G - 823:G AT 100.0%
REMARK   6 TEMPLATE: 1K3B 824:H - 987:H MODELS 824:H - 987:H AT 100.0%
REMARK   6 TEMPLATE: 1K3B 988:I - 1056:I MODELS 988:I - 1056:I AT 100.0%
REMARK   6 TEMPLATE: 1K3B 1057:J - 1175:J MODELS 1057:J - 1175:J AT 100.0%
REMARK   6 TEMPLATE: 1K3B 1176:K - 1339:K MODELS 1176:K - 1339:K AT 100.0%
REMARK   6 TEMPLATE: 1K3B 1340:L - 1408:L MODELS 1340:L - 1408:L AT 100.0%
SSBOND   1 CYS A    6    CYS A   94                          1555   1555  2.03
SSBOND   2 CYS A   30    CYS A  112                          1555   1555  2.02
SSBOND   3 CYS B  144    CYS B  187                          1555   1555  2.03
SSBOND   4 CYS B  180    CYS B  220                          1555   1555  2.04
SSBOND   5 CYS B  210    CYS B  226                          1555   1555  2.03
SSBOND   6 CYS D  358    CYS D  446                          1555   1555  1.97
SSBOND   7 CYS D  382    CYS D  464                          1555   1555  2.03
SSBOND   8 CYS E  496    CYS E  539                          1555   1555  2.03
SSBOND   9 CYS E  532    CYS E  572                          1555   1555  2.02
SSBOND  10 CYS E  562    CYS E  578                          1555   1555  2.03
SSBOND  11 CYS G  710    CYS G  798                          1555   1555  2.03
SSBOND  12 CYS G  734    CYS G  816                          1555   1555  2.03
SSBOND  13 CYS H  848    CYS H  891                          1555   1555  2.03
SSBOND  14 CYS H  884    CYS H  924                          1555   1555  2.02
SSBOND  15 CYS H  914    CYS H  930                          1555   1555  2.03
SSBOND  16 CYS J 1062    CYS J 1150                          1555   1555  2.03
SSBOND  17 CYS J 1086    CYS J 1168                          1555   1555  2.03
SSBOND  18 CYS K 1200    CYS K 1243                          1555   1555  2.03
SSBOND  19 CYS K 1236    CYS K 1276                          1555   1555  2.02
SSBOND  20 CYS K 1266    CYS K 1282                          1555   1555  2.03
ATOM      1  N   ASP A   1      32.892  23.881  18.250  1.00 36.88           N
ATOM      2  CA  ASP A   1      34.097  24.335  17.518  1.00 36.88           C
ATOM      3  CB  ASP A   1      33.700  25.209  16.316  1.00 36.88           C
ATOM      4  CG  ASP A   1      32.914  24.359  15.328  1.00 36.88           C
ATOM      5  OD1 ASP A   1      32.631  23.175  15.653  1.00 36.88           O
ATOM      6  OD2 ASP A   1      32.585  24.885  14.232  1.00 36.88           O
ATOM      7  C   ASP A   1      34.915  25.177  18.433  1.00 36.88           C
ATOM      8  O   ASP A   1      34.418  25.688  19.435  1.00 36.88           O
ATOM      9  N   THR A   2      36.217  25.299  18.126  1.00 42.45           N
ATOM     10  CA  THR A   2      37.070  26.162  18.877  1.00 42.45           C
ATOM     11  CB  THR A   2      38.491  25.685  18.965  1.00 42.45           C
ATOM     12  OG1 THR A   2      39.067  25.617  17.669  1.00 42.45           O
ATOM     13  CG2 THR A   2      38.505  24.296  19.628  1.00 42.45           C
ATOM     14  C   THR A   2      37.062  27.447  18.119  1.00 42.45           C
ATOM     15  O   THR A   2      36.486  27.539  17.037  1.00 42.45           O
ATOM     16  N   PRO A   3      37.667  28.448  18.674  1.00 71.57           N
ATOM     17  CA  PRO A   3      37.713  29.727  18.016  1.00 71.57           C
ATOM     18  CD  PRO A   3      37.684  28.579  20.123  1.00 71.57           C
ATOM     19  CB  PRO A   3      38.157  30.722  19.087  1.00 71.57           C
ATOM     20  CG  PRO A   3      37.665  30.090  20.401  1.00 71.57           C
ATOM     21  C   PRO A   3      38.609  29.713  16.814  1.00 71.57           C
ATOM     22  O   PRO A   3      38.636  30.709  16.092  1.00 71.57           O
ATOM     23  N   ALA A   4      39.369  28.623  16.594  1.00 56.62           N
ATOM     24  CA  ALA A   4      40.340  28.595  15.532  1.00 56.62           C
ATOM     25  CB  ALA A   4      41.336  27.428  15.654  1.00 56.62           C
ATOM     26  C   ALA A   4      39.708  28.498  14.177  1.00 56.62           C
ATOM     27  O   ALA A   4      38.733  27.777  13.968  1.00 56.62           O
ATOM     28  N   ASN A   5      40.277  29.258  13.216  1.00138.18           N
ATOM     29  CA  ASN A   5      39.868  29.217  11.841  1.00138.18           C
ATOM     30  CB  ASN A   5      39.165  30.515  11.401  1.00138.18           C
ATOM     31  CG  ASN A   5      38.508  30.294  10.047  1.00138.18           C
ATOM     32  OD1 ASN A   5      38.940  29.456   9.258  1.00138.18           O
ATOM     33  ND2 ASN A   5      37.429  31.074   9.766  1.00138.18           N
ATOM     34  C   ASN A   5      41.136  29.102  11.045  1.00138.18           C
ATOM     35  O   ASN A   5      41.586  30.075  10.443  1.00138.18           O
ATOM     36  N   CYS A   6      41.730  27.891  10.990  1.00 61.12           N
ATOM     37  CA  CYS A   6      42.988  27.736  10.311  1.00 61.12           C
ATOM     38  CB  CYS A   6      44.014  26.912  11.107  1.00 61.12           C
ATOM     39  SG  CYS A   6      44.537  27.813  12.594  1.00 61.12           S
ATOM     40  C   CYS A   6      42.761  27.088   8.983  1.00 61.12           C
ATOM     41  O   CYS A   6      41.703  26.515   8.727  1.00 61.12           O
ATOM     42  N   THR A   7      43.773  27.165   8.092  1.00 47.54           N
ATOM     43  CA  THR A   7      43.593  26.659   6.764  1.00 47.54           C
ATOM     44  CB  THR A   7      43.867  27.670   5.688  1.00 47.54           C
ATOM     45  OG1 THR A   7      45.231  28.061   5.717  1.00 47.54           O
ATOM     46  CG2 THR A   7      42.960  28.891   5.914  1.00 47.54           C
ATOM     47  C   THR A   7      44.519  25.517   6.509  1.00 47.54           C
ATOM     48  O   THR A   7      45.455  25.245   7.258  1.00 47.54           O
ATOM     49  N   TYR A   8      44.243  24.830   5.388  1.00 87.85           N
ATOM     50  CA  TYR A   8      44.948  23.679   4.913  1.00 87.85           C
ATOM     51  CB  TYR A   8      44.326  23.189   3.594  1.00 87.85           C
ATOM     52  CG  TYR A   8      45.147  22.084   3.041  1.00 87.85           C
ATOM     53  CD1 TYR A   8      44.999  20.798   3.503  1.00 87.85           C
ATOM     54  CD2 TYR A   8      46.056  22.346   2.044  1.00 87.85           C
ATOM     55  CE1 TYR A   8      45.762  19.784   2.980  1.00 87.85           C
ATOM     56  CE2 TYR A   8      46.822  21.337   1.517  1.00 87.85           C
ATOM     57  CZ  TYR A   8      46.673  20.057   1.988  1.00 87.85           C
ATOM     58  OH  TYR A   8      47.458  19.021   1.450  1.00 87.85           O
ATOM     59  C   TYR A   8      46.373  24.073   4.666  1.00 87.85           C
ATOM     60  O   TYR A   8      47.296  23.323   4.982  1.00 87.85           O
ATOM     61  N   LEU A   9      46.590  25.271   4.092  1.00 53.72           N
ATOM     62  CA  LEU A   9      47.923  25.718   3.799  1.00 53.72           C
ATOM     63  CB  LEU A   9      47.971  27.052   3.032  1.00 53.72           C
ATOM     64  CG  LEU A   9      47.448  26.940   1.588  1.00 53.72           C
ATOM     65  CD1 LEU A   9      47.520  28.289   0.855  1.00 53.72           C
ATOM     66  CD2 LEU A   9      48.159  25.809   0.827  1.00 53.72           C
ATOM     67  C   LEU A   9      48.689  25.886   5.075  1.00 53.72           C
ATOM     68  O   LEU A   9      49.886  25.606   5.129  1.00 53.72           O
ATOM     69  N   ASP A  10      48.020  26.341   6.148  1.00 51.21           N
ATOM     70  CA  ASP A  10      48.706  26.565   7.391  1.00 51.21           C
ATOM     71  CB  ASP A  10      47.769  27.047   8.512  1.00 51.21           C
ATOM     72  CG  ASP A  10      47.328  28.469   8.196  1.00 51.21           C
ATOM     73  OD1 ASP A  10      48.157  29.238   7.640  1.00 51.21           O
ATOM     74  OD2 ASP A  10      46.156  28.808   8.513  1.00 51.21           O
ATOM     75  C   ASP A  10      49.291  25.261   7.838  1.00 51.21           C
ATOM     76  O   ASP A  10      50.352  25.225   8.461  1.00 51.21           O
ATOM     77  N   LEU A  11      48.569  24.161   7.563  1.00 75.75           N
ATOM     78  CA  LEU A  11      48.930  22.819   7.935  1.00 75.75           C
ATOM     79  CB  LEU A  11      47.753  21.842   7.764  1.00 75.75           C
ATOM     80  CG  LEU A  11      48.045  20.413   8.253  1.00 75.75           C
ATOM     81  CD1 LEU A  11      48.356  20.396   9.759  1.00 75.75           C
ATOM     82  CD2 LEU A  11      46.901  19.456   7.880  1.00 75.75           C
ATOM     83  C   LEU A  11      50.105  22.285   7.154  1.00 75.75           C
ATOM     84  O   LEU A  11      50.886  21.495   7.681  1.00 75.75           O
ATOM     85  N   LEU A  12      50.257  22.656   5.865  1.00 51.11           N
ATOM     86  CA  LEU A  12      51.324  22.074   5.086  1.00 51.11           C
ATOM     87  CB  LEU A  12      51.249  22.414   3.587  1.00 51.11           C
ATOM     88  CG  LEU A  12      50.016  21.824   2.880  1.00 51.11           C
ATOM     89  CD1 LEU A  12      49.998  22.197   1.389  1.00 51.11           C
ATOM     90  CD2 LEU A  12      49.911  20.308   3.115  1.00 51.11           C
ATOM     91  C   LEU A  12      52.641  22.583   5.590  1.00 51.11           C
ATOM     92  O   LEU A  12      52.770  23.756   5.931  1.00 51.11           O
ATOM     93  N   GLY A  13      53.662  21.698   5.660  1.00 31.00           N
ATOM     94  CA  GLY A  13      54.960  22.135   6.086  1.00 31.00           C
ATOM     95  C   GLY A  13      55.549  21.141   7.039  1.00 31.00           C
ATOM     96  O   GLY A  13      55.141  19.981   7.090  1.00 31.00           O
ATOM     97  N   THR A  14      56.550  21.589   7.829  1.00 40.65           N
ATOM     98  CA  THR A  14      57.182  20.693   8.750  1.00 40.65           C
ATOM     99  CB  THR A  14      58.679  20.745   8.698  1.00 40.65           C
ATOM    100  OG1 THR A  14      59.134  20.435   7.389  1.00 40.65           O
ATOM    101  CG2 THR A  14      59.244  19.732   9.708  1.00 40.65           C
ATOM    102  C   THR A  14      56.743  21.056  10.135  1.00 40.65           C
ATOM    103  O   THR A  14      56.657  22.229  10.493  1.00 40.65           O
ATOM    104  N   TRP A  15      56.429  20.029  10.949  1.00 55.40           N
ATOM    105  CA  TRP A  15      55.963  20.254  12.288  1.00 55.40           C
ATOM    106  CB  TRP A  15      54.518  19.780  12.518  1.00 55.40           C
ATOM    107  CG  TRP A  15      53.472  20.592  11.795  1.00 55.40           C
ATOM    108  CD2 TRP A  15      52.639  21.574  12.429  1.00 55.40           C
ATOM    109  CD1 TRP A  15      53.099  20.556  10.483  1.00 55.40           C
ATOM    110  NE1 TRP A  15      52.091  21.462  10.258  1.00 55.40           N
ATOM    111  CE2 TRP A  15      51.796  22.094  11.447  1.00 55.40           C
ATOM    112  CE3 TRP A  15      52.580  22.006  13.723  1.00 55.40           C
ATOM    113  CZ2 TRP A  15      50.876  23.058  11.747  1.00 55.40           C
ATOM    114  CZ3 TRP A  15      51.654  22.980  14.021  1.00 55.40           C
ATOM    115  CH2 TRP A  15      50.819  23.496  13.052  1.00 55.40           C
ATOM    116  C   TRP A  15      56.814  19.456  13.220  1.00 55.40           C
ATOM    117  O   TRP A  15      57.247  18.351  12.896  1.00 55.40           O
ATOM    118  N   VAL A  16      57.091  20.018  14.413  1.00 41.01           N
ATOM    119  CA  VAL A  16      57.835  19.282  15.391  1.00 41.01           C
ATOM    120  CB  VAL A  16      59.002  20.035  15.961  1.00 41.01           C
ATOM    121  CG1 VAL A  16      59.632  19.194  17.086  1.00 41.01           C
ATOM    122  CG2 VAL A  16      59.976  20.362  14.817  1.00 41.01           C
ATOM    123  C   VAL A  16      56.885  19.001  16.508  1.00 41.01           C
ATOM    124  O   VAL A  16      56.229  19.906  17.023  1.00 41.01           O
ATOM    125  N   PHE A  17      56.769  17.719  16.905  1.00 72.37           N
ATOM    126  CA  PHE A  17      55.866  17.418  17.974  1.00 72.37           C
ATOM    127  CB  PHE A  17      54.902  16.246  17.703  1.00 72.37           C
ATOM    128  CG  PHE A  17      54.030  16.574  16.539  1.00 72.37           C
ATOM    129  CD1 PHE A  17      53.209  17.678  16.559  1.00 72.37           C
ATOM    130  CD2 PHE A  17      53.999  15.743  15.442  1.00 72.37           C
ATOM    131  CE1 PHE A  17      52.398  17.967  15.486  1.00 72.37           C
ATOM    132  CE2 PHE A  17      53.189  16.027  14.368  1.00 72.37           C
ATOM    133  CZ  PHE A  17      52.389  17.143  14.387  1.00 72.37           C
ATOM    134  C   PHE A  17      56.680  17.013  19.161  1.00 72.37           C
ATOM    135  O   PHE A  17      57.549  16.147  19.067  1.00 72.37           O
ATOM    136  N   GLN A  18      56.420  17.648  20.320  1.00 45.73           N
ATOM    137  CA  GLN A  18      57.112  17.270  21.518  1.00 45.73           C
ATOM    138  CB  GLN A  18      57.481  18.462  22.417  1.00 45.73           C
ATOM    139  CG  GLN A  18      58.485  19.421  21.768  1.00 45.73           C
ATOM    140  CD  GLN A  18      59.847  18.740  21.727  1.00 45.73           C
ATOM    141  OE1 GLN A  18      60.081  17.745  22.412  1.00 45.73           O
ATOM    142  NE2 GLN A  18      60.778  19.294  20.904  1.00 45.73           N
ATOM    143  C   GLN A  18      56.150  16.398  22.253  1.00 45.73           C
ATOM    144  O   GLN A  18      55.010  16.790  22.501  1.00 45.73           O
ATOM    145  N   VAL A  19      56.590  15.176  22.614  1.00 45.42           N
ATOM    146  CA  VAL A  19      55.688  14.237  23.210  1.00 45.42           C
ATOM    147  CB  VAL A  19      55.708  12.908  22.510  1.00 45.42           C
ATOM    148  CG1 VAL A  19      54.732  11.952  23.213  1.00 45.42           C
ATOM    149  CG2 VAL A  19      55.398  13.139  21.021  1.00 45.42           C
ATOM    150  C   VAL A  19      56.063  13.990  24.636  1.00 45.42           C
ATOM    151  O   VAL A  19      57.225  13.759  24.965  1.00 45.42           O
ATOM    152  N   GLY A  20      55.056  14.047  25.529  1.00 46.88           N
ATOM    153  CA  GLY A  20      55.260  13.762  26.918  1.00 46.88           C
ATOM    154  C   GLY A  20      54.732  12.381  27.131  1.00 46.88           C
ATOM    155  O   GLY A  20      54.831  11.549  26.232  1.00 46.88           O
ATOM    156  N   SER A  21      54.177  12.141  28.342  1.00180.61           N
ATOM    157  CA  SER A  21      53.511  10.954  28.828  1.00180.61           C
ATOM    158  CB  SER A  21      51.974  11.071  28.829  1.00180.61           C
ATOM    159  OG  SER A  21      51.484  11.259  27.512  1.00180.61           O
ATOM    160  C   SER A  21      53.918   9.674  28.146  1.00180.61           C
ATOM    161  O   SER A  21      55.040   9.512  27.671  1.00180.61           O
ATOM    162  N   SER A  22      53.030   8.660  28.263  1.00156.61           N
ATOM    163  CA  SER A  22      53.125   7.387  27.592  1.00156.61           C
ATOM    164  CB  SER A  22      54.553   6.831  27.458  1.00156.61           C
ATOM    165  OG  SER A  22      54.523   5.578  26.791  1.00156.61           O
ATOM    166  C   SER A  22      52.377   6.391  28.422  1.00156.61           C
ATOM    167  O   SER A  22      52.984   5.563  29.096  1.00156.61           O
ATOM    168  N   GLY A  23      51.036   6.382  28.335  1.00 58.89           N
ATOM    169  CA  GLY A  23      50.291   5.476  29.163  1.00 58.89           C
ATOM    170  C   GLY A  23      49.121   4.988  28.377  1.00 58.89           C
ATOM    171  O   GLY A  23      49.161   4.930  27.151  1.00 58.89           O
ATOM    172  N   SER A  24      48.056   4.567  29.084  1.00 36.08           N
ATOM    173  CA  SER A  24      46.873   4.109  28.422  1.00 36.08           C
ATOM    174  CB  SER A  24      46.111   3.019  29.196  1.00 36.08           C
ATOM    175  OG  SER A  24      46.903   1.844  29.294  1.00 36.08           O
ATOM    176  C   SER A  24      45.950   5.274  28.264  1.00 36.08           C
ATOM    177  O   SER A  24      46.272   6.398  28.643  1.00 36.08           O
ATOM    178  N   GLN A  25      44.767   5.020  27.673  1.00 61.76           N
ATOM    179  CA  GLN A  25      43.778   6.038  27.457  1.00 61.76           C
ATOM    180  CB  GLN A  25      42.565   5.526  26.659  1.00 61.76           C
ATOM    181  CG  GLN A  25      41.777   4.428  27.377  1.00 61.76           C
ATOM    182  CD  GLN A  25      40.671   3.949  26.447  1.00 61.76           C
ATOM    183  OE1 GLN A  25      39.726   4.678  26.149  1.00 61.76           O
ATOM    184  NE2 GLN A  25      40.796   2.683  25.968  1.00 61.76           N
ATOM    185  C   GLN A  25      43.297   6.531  28.789  1.00 61.76           C
ATOM    186  O   GLN A  25      42.898   7.687  28.925  1.00 61.76           O
ATOM    187  N   ARG A  26      43.216   5.624  29.780  1.00 98.92           N
ATOM    188  CA  ARG A  26      42.827   5.964  31.122  1.00 98.92           C
ATOM    189  CB  ARG A  26      42.434   4.727  31.955  1.00 98.92           C
ATOM    190  CG  ARG A  26      43.547   3.689  32.129  0.00 98.92           C
ATOM    191  CD  ARG A  26      43.118   2.472  32.956  0.00 98.92           C
ATOM    192  NE  ARG A  26      44.309   1.594  33.140  0.00 98.92           N
ATOM    193  CZ  ARG A  26      44.553   0.560  32.282  0.00 98.92           C
ATOM    194  NH1 ARG A  26      43.712   0.322  31.235  0.00 98.92           N
ATOM    195  NH2 ARG A  26      45.640  -0.243  32.479  0.00 98.92           N
ATOM    196  C   ARG A  26      43.931   6.677  31.841  1.00 98.92           C
ATOM    197  O   ARG A  26      43.685   7.588  32.630  1.00 98.92           O
ATOM    198  N   ASP A  27      45.183   6.249  31.586  1.00 49.81           N
ATOM    199  CA  ASP A  27      46.359   6.728  32.258  1.00 49.81           C
ATOM    200  CB  ASP A  27      47.621   5.939  31.866  1.00 49.81           C
ATOM    201  CG  ASP A  27      47.496   4.525  32.422  0.00 49.81           C
ATOM    202  OD1 ASP A  27      46.554   4.279  33.222  0.00 49.81           O
ATOM    203  OD2 ASP A  27      48.341   3.669  32.048  0.00 49.81           O
ATOM    204  C   ASP A  27      46.614   8.167  31.936  1.00 49.81           C
ATOM    205  O   ASP A  27      47.126   8.907  32.774  1.00 49.81           O
ATOM    206  N   VAL A  28      46.288   8.614  30.711  1.00103.70           N
ATOM    207  CA  VAL A  28      46.638   9.962  30.374  1.00103.70           C
ATOM    208  CB  VAL A  28      47.593  10.048  29.218  1.00103.70           C
ATOM    209  CG1 VAL A  28      46.838   9.666  27.934  1.00103.70           C
ATOM    210  CG2 VAL A  28      48.219  11.451  29.187  1.00103.70           C
ATOM    211  C   VAL A  28      45.415  10.730  29.988  1.00103.70           C
ATOM    212  O   VAL A  28      44.376  10.162  29.652  1.00103.70           O
ATOM    213  N   ASN A  29      45.515  12.071  30.103  1.00 88.84           N
ATOM    214  CA  ASN A  29      44.481  12.976  29.697  1.00 88.84           C
ATOM    215  CB  ASN A  29      43.562  13.366  30.868  1.00 88.84           C
ATOM    216  CG  ASN A  29      42.266  13.941  30.321  0.00 88.84           C
ATOM    217  OD1 ASN A  29      41.205  13.333  30.453  0.00 88.84           O
ATOM    218  ND2 ASN A  29      42.345  15.145  29.696  0.00 88.84           N
ATOM    219  C   ASN A  29      45.228  14.196  29.258  1.00 88.84           C
ATOM    220  O   ASN A  29      45.943  14.799  30.057  1.00 88.84           O
ATOM    221  N   CYS A  30      45.072  14.612  27.985  1.00 77.67           N
ATOM    222  CA  CYS A  30      45.901  15.680  27.505  1.00 77.67           C
ATOM    223  CB  CYS A  30      46.302  15.454  26.043  1.00 77.67           C
ATOM    224  SG  CYS A  30      47.038  13.806  25.869  1.00 77.67           S
ATOM    225  C   CYS A  30      45.164  16.972  27.590  1.00 77.67           C
ATOM    226  O   CYS A  30      44.818  17.568  26.571  1.00 77.67           O
ATOM    227  N   SER A  31      44.827  17.392  28.821  1.00121.56           N
ATOM    228  CA  SER A  31      44.247  18.680  29.037  1.00121.56           C
ATOM    229  CB  SER A  31      43.447  18.742  30.348  1.00121.56           C
ATOM    230  OG  SER A  31      42.386  17.799  30.318  1.00121.56           O
ATOM    231  C   SER A  31      45.338  19.712  29.138  1.00121.56           C
ATOM    232  O   SER A  31      45.255  20.781  28.536  1.00121.56           O
ATOM    233  N   VAL A  32      46.314  19.462  30.044  1.00 99.20           N
ATOM    234  CA  VAL A  32      47.407  20.369  30.303  1.00 99.20           C
ATOM    235  CB  VAL A  32      47.871  20.277  31.729  1.00 99.20           C
ATOM    236  CG1 VAL A  32      46.735  20.782  32.634  1.00 99.20           C
ATOM    237  CG2 VAL A  32      48.275  18.824  32.028  1.00 99.20           C
ATOM    238  C   VAL A  32      48.624  20.294  29.417  1.00 99.20           C
ATOM    239  O   VAL A  32      48.926  21.267  28.727  1.00 99.20           O
ATOM    240  N   MET A  33      49.334  19.129  29.428  1.00 98.70           N
ATOM    241  CA  MET A  33      50.597  18.874  28.758  1.00 98.70           C
ATOM    242  CB  MET A  33      51.267  20.066  28.049  1.00 98.70           C
ATOM    243  CG  MET A  33      52.595  19.702  27.379  1.00 98.70           C
ATOM    244  SD  MET A  33      52.462  18.479  26.040  1.00 98.70           S
ATOM    245  CE  MET A  33      52.725  17.047  27.127  1.00 98.70           C
ATOM    246  C   MET A  33      51.571  18.345  29.787  1.00 98.70           C
ATOM    247  O   MET A  33      51.500  17.180  30.177  1.00 98.70           O
ATOM    248  N   GLY A  34      52.531  19.191  30.235  1.00 41.00           N
ATOM    249  CA  GLY A  34      53.494  18.776  31.228  1.00 41.00           C
ATOM    250  C   GLY A  34      54.805  18.457  30.562  1.00 41.00           C
ATOM    251  O   GLY A  34      55.030  18.791  29.401  1.00 41.00           O
ATOM    252  N   PRO A  35      55.678  17.818  31.307  1.00 72.92           N
ATOM    253  CA  PRO A  35      57.023  17.500  30.875  1.00 72.92           C
ATOM    254  CD  PRO A  35      55.247  16.965  32.402  1.00 72.92           C
ATOM    255  CB  PRO A  35      57.624  16.684  32.017  1.00 72.92           C
ATOM    256  CG  PRO A  35      56.399  15.967  32.614  1.00 72.92           C
ATOM    257  C   PRO A  35      57.018  16.699  29.605  1.00 72.92           C
ATOM    258  O   PRO A  35      56.063  15.958  29.374  1.00 72.92           O
ATOM    259  N   GLN A  36      58.070  16.833  28.763  1.00 70.27           N
ATOM    260  CA  GLN A  36      58.075  16.119  27.516  1.00 70.27           C
ATOM    261  CB  GLN A  36      57.826  17.048  26.319  1.00 70.27           C
ATOM    262  CG  GLN A  36      56.422  17.659  26.385  1.00 70.27           C
ATOM    263  CD  GLN A  36      56.285  18.729  25.316  1.00 70.27           C
ATOM    264  OE1 GLN A  36      57.132  19.613  25.194  1.00 70.27           O
ATOM    265  NE2 GLN A  36      55.184  18.653  24.523  1.00 70.27           N
ATOM    266  C   GLN A  36      59.364  15.371  27.325  1.00 70.27           C
ATOM    267  O   GLN A  36      60.457  15.909  27.504  1.00 70.27           O
ATOM    268  N   GLU A  37      59.222  14.058  27.030  1.00127.48           N
ATOM    269  CA  GLU A  37      60.288  13.113  26.836  1.00127.48           C
ATOM    270  CB  GLU A  37      59.813  11.668  27.053  1.00127.48           C
ATOM    271  CG  GLU A  37      59.106  11.468  28.396  1.00127.48           C
ATOM    272  CD  GLU A  37      59.815  12.302  29.454  1.00127.48           C
ATOM    273  OE1 GLU A  37      61.034  12.080  29.677  0.00127.48           O
ATOM    274  OE2 GLU A  37      59.140  13.183  30.051  0.00127.48           O
ATOM    275  C   GLU A  37      60.945  13.157  25.478  1.00127.48           C
ATOM    276  O   GLU A  37      62.167  13.057  25.387  1.00127.48           O
ATOM    277  N   LYS A  38      60.172  13.299  24.376  1.00125.01           N
ATOM    278  CA  LYS A  38      60.800  13.109  23.091  1.00125.01           C
ATOM    279  CB  LYS A  38      60.663  11.654  22.628  1.00125.01           C
ATOM    280  CG  LYS A  38      59.221  11.160  22.755  1.00125.01           C
ATOM    281  CD  LYS A  38      58.986   9.768  22.179  1.00125.01           C
ATOM    282  CE  LYS A  38      57.550   9.272  22.361  1.00125.01           C
ATOM    283  NZ  LYS A  38      57.281   9.007  23.791  1.00125.01           N
ATOM    284  C   LYS A  38      60.195  13.985  22.035  1.00125.01           C
ATOM    285  O   LYS A  38      59.118  14.552  22.210  1.00125.01           O
ATOM    286  N   LYS A  39      60.909  14.122  20.892  1.00 71.80           N
ATOM    287  CA  LYS A  39      60.414  14.923  19.808  1.00 71.80           C
ATOM    288  CB  LYS A  39      61.308  16.120  19.441  1.00 71.80           C
ATOM    289  CG  LYS A  39      62.592  15.735  18.709  1.00 71.80           C
ATOM    290  CD  LYS A  39      63.316  16.929  18.084  1.00 71.80           C
ATOM    291  CE  LYS A  39      64.604  16.547  17.351  1.00 71.80           C
ATOM    292  NZ  LYS A  39      65.228  17.753  16.762  1.00 71.80           N
ATOM    293  C   LYS A  39      60.311  14.060  18.588  1.00 71.80           C
ATOM    294  O   LYS A  39      61.061  13.099  18.427  1.00 71.80           O
ATOM    295  N   VAL A  40      59.332  14.372  17.711  1.00 44.56           N
ATOM    296  CA  VAL A  40      59.155  13.656  16.481  1.00 44.56           C
ATOM    297  CB  VAL A  40      57.960  12.745  16.501  1.00 44.56           C
ATOM    298  CG1 VAL A  40      57.801  12.099  15.115  1.00 44.56           C
ATOM    299  CG2 VAL A  40      58.139  11.731  17.644  1.00 44.56           C
ATOM    300  C   VAL A  40      58.912  14.693  15.426  1.00 44.56           C
ATOM    301  O   VAL A  40      58.126  15.617  15.626  1.00 44.56           O
ATOM    302  N   VAL A  41      59.573  14.570  14.259  1.00 38.33           N
ATOM    303  CA  VAL A  41      59.396  15.571  13.245  1.00 38.33           C
ATOM    304  CB  VAL A  41      60.693  16.052  12.661  1.00 38.33           C
ATOM    305  CG1 VAL A  41      60.391  17.069  11.548  1.00 38.33           C
ATOM    306  CG2 VAL A  41      61.564  16.610  13.800  1.00 38.33           C
ATOM    307  C   VAL A  41      58.595  14.969  12.131  1.00 38.33           C
ATOM    308  O   VAL A  41      58.847  13.837  11.720  1.00 38.33           O
ATOM    309  N   VAL A  42      57.587  15.711  11.620  1.00 43.40           N
ATOM    310  CA  VAL A  42      56.789  15.181  10.548  1.00 43.40           C
ATOM    311  CB  VAL A  42      55.408  14.760  10.960  1.00 43.40           C
ATOM    312  CG1 VAL A  42      55.530  13.584  11.945  1.00 43.40           C
ATOM    313  CG2 VAL A  42      54.668  15.982  11.530  1.00 43.40           C
ATOM    314  C   VAL A  42      56.649  16.223   9.482  1.00 43.40           C
ATOM    315  O   VAL A  42      56.585  17.419   9.761  1.00 43.40           O
ATOM    316  N   TYR A  43      56.592  15.768   8.214  1.00 66.63           N
ATOM    317  CA  TYR A  43      56.492  16.641   7.081  1.00 66.63           C
ATOM    318  CB  TYR A  43      57.594  16.368   6.044  1.00 66.63           C
ATOM    319  CG  TYR A  43      58.906  16.452   6.752  1.00 66.63           C
ATOM    320  CD1 TYR A  43      59.556  17.653   6.922  1.00 66.63           C
ATOM    321  CD2 TYR A  43      59.486  15.308   7.254  1.00 66.63           C
ATOM    322  CE1 TYR A  43      60.765  17.707   7.579  1.00 66.63           C
ATOM    323  CE2 TYR A  43      60.693  15.355   7.911  1.00 66.63           C
ATOM    324  CZ  TYR A  43      61.336  16.558   8.074  1.00 66.63           C
ATOM    325  OH  TYR A  43      62.575  16.611   8.748  1.00 66.63           O
ATOM    326  C   TYR A  43      55.184  16.338   6.411  1.00 66.63           C
ATOM    327  O   TYR A  43      54.872  15.180   6.131  1.00 66.63           O
ATOM    328  N   LEU A  44      54.374  17.383   6.142  1.00 64.54           N
ATOM    329  CA  LEU A  44      53.091  17.167   5.523  1.00 64.54           C
ATOM    330  CB  LEU A  44      51.943  17.812   6.316  1.00 64.54           C
ATOM    331  CG  LEU A  44      51.864  17.299   7.768  1.00 64.54           C
ATOM    332  CD1 LEU A  44      50.707  17.957   8.536  1.00 64.54           C
ATOM    333  CD2 LEU A  44      51.827  15.763   7.821  1.00 64.54           C
ATOM    334  C   LEU A  44      53.121  17.794   4.158  1.00 64.54           C
ATOM    335  O   LEU A  44      53.450  18.970   4.017  1.00 64.54           O
ATOM    336  N   GLN A  45      52.753  17.028   3.108  1.00 72.09           N
ATOM    337  CA  GLN A  45      52.859  17.557   1.774  1.00 72.09           C
ATOM    338  CB  GLN A  45      53.901  16.814   0.921  1.00 72.09           C
ATOM    339  CG  GLN A  45      55.322  16.996   1.462  1.00 72.09           C
ATOM    340  CD  GLN A  45      56.295  16.236   0.574  1.00 72.09           C
ATOM    341  OE1 GLN A  45      55.894  15.503  -0.329  1.00 72.09           O
ATOM    342  NE2 GLN A  45      57.617  16.410   0.841  1.00 72.09           N
ATOM    343  C   GLN A  45      51.543  17.526   1.049  1.00 72.09           C
ATOM    344  O   GLN A  45      50.695  16.664   1.275  1.00 72.09           O
ATOM    345  N   LYS A  46      51.408  18.463   0.082  1.00120.65           N
ATOM    346  CA  LYS A  46      50.226  18.758  -0.686  1.00120.65           C
ATOM    347  CB  LYS A  46      50.525  19.451  -2.025  1.00120.65           C
ATOM    348  CG  LYS A  46      49.268  19.768  -2.836  1.00120.65           C
ATOM    349  CD  LYS A  46      49.532  20.663  -4.046  1.00120.65           C
ATOM    350  CE  LYS A  46      50.307  19.959  -5.163  1.00120.65           C
ATOM    351  NZ  LYS A  46      50.524  20.884  -6.297  1.00120.65           N
ATOM    352  C   LYS A  46      49.425  17.541  -0.993  1.00120.65           C
ATOM    353  O   LYS A  46      49.926  16.524  -1.472  1.00120.65           O
ATOM    354  N   LEU A  47      48.106  17.687  -0.751  1.00219.26           N
ATOM    355  CA  LEU A  47      47.153  16.631  -0.827  1.00219.26           C
ATOM    356  CB  LEU A  47      47.320  15.665  -2.012  1.00219.26           C
ATOM    357  CG  LEU A  47      46.690  16.247  -3.298  1.00219.26           C
ATOM    358  CD1 LEU A  47      47.310  17.600  -3.682  1.00219.26           C
ATOM    359  CD2 LEU A  47      46.699  15.227  -4.448  1.00219.26           C
ATOM    360  C   LEU A  47      47.164  15.944   0.515  1.00219.26           C
ATOM    361  O   LEU A  47      46.754  16.542   1.507  1.00219.26           O
ATOM    362  N   ASP A  48      47.444  14.626   0.537  1.00260.17           N
ATOM    363  CA  ASP A  48      47.464  13.754   1.694  1.00260.17           C
ATOM    364  CB  ASP A  48      46.852  12.379   1.389  1.00260.17           C
ATOM    365  CG  ASP A  48      45.350  12.456   1.511  1.00260.17           C
ATOM    366  OD1 ASP A  48      44.869  13.373   2.227  1.00260.17           O
ATOM    367  OD2 ASP A  48      44.663  11.587   0.910  1.00260.17           O
ATOM    368  C   ASP A  48      48.725  13.388   2.439  1.00260.17           C
ATOM    369  O   ASP A  48      48.605  12.914   3.564  1.00260.17           O
ATOM    370  N   THR A  49      49.936  13.482   1.862  1.00114.59           N
ATOM    371  CA  THR A  49      51.044  12.727   2.421  1.00114.59           C
ATOM    372  CB  THR A  49      52.134  12.493   1.414  1.00114.59           C
ATOM    373  OG1 THR A  49      51.639  11.742   0.322  1.00114.59           O
ATOM    374  CG2 THR A  49      53.289  11.734   2.072  1.00114.59           C
ATOM    375  C   THR A  49      51.717  13.284   3.641  1.00114.59           C
ATOM    376  O   THR A  49      51.931  14.486   3.777  1.00114.59           O
ATOM    377  N   ALA A  50      52.101  12.361   4.560  1.00 55.84           N
ATOM    378  CA  ALA A  50      52.857  12.699   5.734  1.00 55.84           C
ATOM    379  CB  ALA A  50      52.078  12.512   7.047  1.00 55.84           C
ATOM    380  C   ALA A  50      54.033  11.762   5.787  1.00 55.84           C
ATOM    381  O   ALA A  50      53.902  10.588   5.445  1.00 55.84           O
ATOM    382  N   TYR A  51      55.234  12.266   6.165  1.00 82.73           N
ATOM    383  CA  TYR A  51      56.368  11.388   6.322  1.00 82.73           C
ATOM    384  CB  TYR A  51      57.194  11.152   5.038  1.00 82.73           C
ATOM    385  CG  TYR A  51      57.841  12.406   4.558  1.00 82.73           C
ATOM    386  CD1 TYR A  51      57.146  13.317   3.795  1.00 82.73           C
ATOM    387  CD2 TYR A  51      59.161  12.660   4.855  1.00 82.73           C
ATOM    388  CE1 TYR A  51      57.755  14.466   3.347  1.00 82.73           C
ATOM    389  CE2 TYR A  51      59.776  13.806   4.410  1.00 82.73           C
ATOM    390  CZ  TYR A  51      59.072  14.713   3.654  1.00 82.73           C
ATOM    391  OH  TYR A  51      59.700  15.890   3.194  1.00 82.73           O
ATOM    392  C   TYR A  51      57.267  11.918   7.405  1.00 82.73           C
ATOM    393  O   TYR A  51      57.232  13.106   7.723  1.00 82.73           O
ATOM    394  N   ASP A  52      58.060  11.020   8.040  1.00 87.38           N
ATOM    395  CA  ASP A  52      58.967  11.392   9.095  1.00 87.38           C
ATOM    396  CB  ASP A  52      58.744  10.584  10.389  1.00 87.38           C
ATOM    397  CG  ASP A  52      58.902   9.094  10.107  1.00 87.38           C
ATOM    398  OD1 ASP A  52      59.391   8.730   9.004  1.00 87.38           O
ATOM    399  OD2 ASP A  52      58.525   8.294  11.005  1.00 87.38           O
ATOM    400  C   ASP A  52      60.402  11.255   8.659  1.00 87.38           C
ATOM    401  O   ASP A  52      60.700  11.014   7.490  1.00 87.38           O
ATOM    402  N   ASP A  53      61.331  11.426   9.628  1.00 62.37           N
ATOM    403  CA  ASP A  53      62.760  11.355   9.443  1.00 62.37           C
ATOM    404  CB  ASP A  53      63.542  11.784  10.697  1.00 62.37           C
ATOM    405  CG  ASP A  53      63.378  13.289  10.860  1.00 62.37           C
ATOM    406  OD1 ASP A  53      63.405  14.003   9.822  1.00 62.37           O
ATOM    407  OD2 ASP A  53      63.232  13.747  12.025  1.00 62.37           O
ATOM    408  C   ASP A  53      63.191   9.955   9.102  1.00 62.37           C
ATOM    409  O   ASP A  53      64.123   9.753   8.324  1.00 62.37           O
ATOM    410  N   LEU A  54      62.517   8.948   9.686  1.00 82.60           N
ATOM    411  CA  LEU A  54      62.832   7.554   9.519  1.00 82.60           C
ATOM    412  CB  LEU A  54      61.995   6.625  10.417  1.00 82.60           C
ATOM    413  CG  LEU A  54      62.325   6.767  11.916  1.00 82.60           C
ATOM    414  CD1 LEU A  54      61.468   5.820  12.770  1.00 82.60           C
ATOM    415  CD2 LEU A  54      63.832   6.589  12.176  1.00 82.60           C
ATOM    416  C   LEU A  54      62.611   7.163   8.093  1.00 82.60           C
ATOM    417  O   LEU A  54      63.120   6.135   7.652  1.00 82.60           O
ATOM    418  N   GLY A  55      61.796   7.930   7.344  1.00 28.26           N
ATOM    419  CA  GLY A  55      61.588   7.596   5.964  1.00 28.26           C
ATOM    420  C   GLY A  55      60.253   6.937   5.816  1.00 28.26           C
ATOM    421  O   GLY A  55      59.909   6.452   4.739  1.00 28.26           O
ATOM    422  N   ASN A  56      59.464   6.901   6.906  1.00 45.07           N
ATOM    423  CA  ASN A  56      58.164   6.291   6.866  1.00 45.07           C
ATOM    424  CB  ASN A  56      57.586   6.004   8.264  1.00 45.07           C
ATOM    425  CG  ASN A  56      58.456   4.955   8.944  1.00 45.07           C
ATOM    426  OD1 ASN A  56      58.674   3.867   8.413  1.00 45.07           O
ATOM    427  ND2 ASN A  56      58.974   5.293  10.155  1.00 45.07           N
ATOM    428  C   ASN A  56      57.208   7.223   6.175  1.00 45.07           C
ATOM    429  O   ASN A  56      57.372   8.442   6.215  1.00 45.07           O
ATOM    430  N   SER A  57      56.173   6.658   5.513  1.00 84.83           N
ATOM    431  CA  SER A  57      55.197   7.462   4.825  1.00 84.83           C
ATOM    432  CB  SER A  57      55.118   7.210   3.310  1.00 84.83           C
ATOM    433  OG  SER A  57      56.265   7.738   2.665  1.00 84.83           O
ATOM    434  C   SER A  57      53.833   7.169   5.378  1.00 84.83           C
ATOM    435  O   SER A  57      53.570   6.072   5.869  1.00 84.83           O
ATOM    436  N   GLY A  58      52.917   8.161   5.295  1.00 31.68           N
ATOM    437  CA  GLY A  58      51.590   7.995   5.827  1.00 31.68           C
ATOM    438  C   GLY A  58      50.708   9.071   5.259  1.00 31.68           C
ATOM    439  O   GLY A  58      51.030   9.663   4.230  1.00 31.68           O
ATOM    440  N   HIS A  59      49.554   9.342   5.918  1.00 56.98           N
ATOM    441  CA  HIS A  59      48.638  10.325   5.397  1.00 56.98           C
ATOM    442  ND1 HIS A  59      48.162   7.622   3.478  1.00 56.98           N
ATOM    443  CG  HIS A  59      47.771   8.942   3.478  1.00 56.98           C
ATOM    444  CB  HIS A  59      47.407   9.710   4.712  1.00 56.98           C
ATOM    445  NE2 HIS A  59      48.221   8.303   1.363  1.00 56.98           N
ATOM    446  CD2 HIS A  59      47.811   9.342   2.178  1.00 56.98           C
ATOM    447  CE1 HIS A  59      48.420   7.291   2.188  1.00 56.98           C
ATOM    448  C   HIS A  59      48.139  11.230   6.486  1.00 56.98           C
ATOM    449  O   HIS A  59      48.324  10.966   7.673  1.00 56.98           O
ATOM    450  N   PHE A  60      47.509  12.361   6.086  1.00150.74           N
ATOM    451  CA  PHE A  60      46.972  13.305   7.027  1.00150.74           C
ATOM    452  CB  PHE A  60      47.967  14.406   7.442  1.00150.74           C
ATOM    453  CG  PHE A  60      48.218  15.289   6.266  1.00150.74           C
ATOM    454  CD1 PHE A  60      49.217  14.993   5.367  1.00150.74           C
ATOM    455  CD2 PHE A  60      47.451  16.414   6.060  1.00150.74           C
ATOM    456  CE1 PHE A  60      49.449  15.806   4.283  1.00150.74           C
ATOM    457  CE2 PHE A  60      47.678  17.230   4.978  1.00150.74           C
ATOM    458  CZ  PHE A  60      48.679  16.927   4.087  1.00150.74           C
ATOM    459  C   PHE A  60      45.805  13.996   6.396  1.00150.74           C
ATOM    460  O   PHE A  60      45.612  13.946   5.182  1.00150.74           O
ATOM    461  N   THR A  61      44.966  14.634   7.236  1.00135.98           N
ATOM    462  CA  THR A  61      43.867  15.410   6.748  1.00135.98           C
ATOM    463  CB  THR A  61      42.578  14.643   6.673  1.00135.98           C
ATOM    464  OG1 THR A  61      41.561  15.444   6.088  1.00135.98           O
ATOM    465  CG2 THR A  61      42.172  14.220   8.096  1.00135.98           C
ATOM    466  C   THR A  61      43.655  16.510   7.735  1.00135.98           C
ATOM    467  O   THR A  61      43.881  16.340   8.932  1.00135.98           O
ATOM    468  N   ILE A  62      43.230  17.686   7.249  1.00129.77           N
ATOM    469  CA  ILE A  62      42.894  18.759   8.129  1.00129.77           C
ATOM    470  CB  ILE A  62      42.924  20.105   7.462  1.00129.77           C
ATOM    471  CG1 ILE A  62      42.762  21.234   8.493  1.00129.77           C
ATOM    472  CG2 ILE A  62      41.854  20.110   6.358  1.00129.77           C
ATOM    473  CD1 ILE A  62      43.961  21.388   9.425  1.00129.77           C
ATOM    474  C   ILE A  62      41.478  18.465   8.500  1.00129.77           C
ATOM    475  O   ILE A  62      40.757  17.845   7.722  1.00129.77           O
ATOM    476  N   ILE A  63      41.057  18.791   9.732  1.00170.71           N
ATOM    477  CA  ILE A  63      39.674  18.572  10.026  1.00170.71           C
ATOM    478  CB  ILE A  63      39.434  17.805  11.296  1.00170.71           C
ATOM    479  CG1 ILE A  63      40.140  18.470  12.474  1.00170.71           C
ATOM    480  CG2 ILE A  63      39.840  16.344  11.077  1.00170.71           C
ATOM    481  CD1 ILE A  63      39.867  17.764  13.799  1.00170.71           C
ATOM    482  C   ILE A  63      39.020  19.905  10.066  1.00170.71           C
ATOM    483  O   ILE A  63      39.140  20.624  11.059  1.00170.71           O
ATOM    484  N   TYR A  64      38.292  20.247   8.970  1.00189.84           N
ATOM    485  CA  TYR A  64      37.659  21.531   8.917  1.00189.84           C
ATOM    486  CB  TYR A  64      36.550  21.693   9.975  1.00189.84           C
ATOM    487  CG  TYR A  64      35.678  22.845   9.596  1.00189.84           C
ATOM    488  CD1 TYR A  64      34.899  22.770   8.463  1.00189.84           C
ATOM    489  CD2 TYR A  64      35.597  23.972  10.381  1.00189.84           C
ATOM    490  CE1 TYR A  64      34.078  23.811   8.100  1.00189.84           C
ATOM    491  CE2 TYR A  64      34.776  25.017  10.024  1.00189.84           C
ATOM    492  CZ  TYR A  64      34.017  24.939   8.881  1.00189.84           C
ATOM    493  OH  TYR A  64      33.175  26.009   8.513  1.00189.84           O
ATOM    494  C   TYR A  64      38.785  22.497   9.132  1.00189.84           C
ATOM    495  O   TYR A  64      39.843  22.334   8.526  1.00189.84           O
ATOM    496  N   ASN A  65      38.555  23.598   9.873  1.00132.76           N
ATOM    497  CA  ASN A  65      39.659  24.474  10.163  1.00132.76           C
ATOM    498  CB  ASN A  65      39.296  25.948   9.919  1.00132.76           C
ATOM    499  CG  ASN A  65      38.129  26.321  10.829  1.00132.76           C
ATOM    500  OD1 ASN A  65      37.574  25.483  11.538  1.00132.76           O
ATOM    501  ND2 ASN A  65      37.729  27.619  10.793  1.00132.76           N
ATOM    502  C   ASN A  65      40.065  24.345  11.617  1.00132.76           C
ATOM    503  O   ASN A  65      40.748  25.220  12.148  1.00132.76           O
ATOM    504  N   GLN A  66      39.617  23.270  12.301  1.00107.92           N
ATOM    505  CA  GLN A  66      39.847  23.016  13.707  1.00107.92           C
ATOM    506  CB  GLN A  66      38.798  22.046  14.274  1.00107.92           C
ATOM    507  CG  GLN A  66      37.378  22.604  14.211  1.00107.92           C
ATOM    508  CD  GLN A  66      37.263  23.696  15.262  1.00107.92           C
ATOM    509  OE1 GLN A  66      36.849  23.438  16.391  1.00107.92           O
ATOM    510  NE2 GLN A  66      37.645  24.947  14.890  1.00107.92           N
ATOM    511  C   GLN A  66      41.185  22.451  14.104  1.00107.92           C
ATOM    512  O   GLN A  66      41.775  22.889  15.092  1.00107.92           O
ATOM    513  N   GLY A  67      41.691  21.441  13.369  1.00 35.48           N
ATOM    514  CA  GLY A  67      42.889  20.759  13.782  1.00 35.48           C
ATOM    515  C   GLY A  67      43.180  19.723  12.739  1.00 35.48           C
ATOM    516  O   GLY A  67      42.690  19.826  11.616  1.00 35.48           O
ATOM    517  N   PHE A  68      43.990  18.692  13.079  1.00 66.27           N
ATOM    518  CA  PHE A  68      44.354  17.733  12.072  1.00 66.27           C
ATOM    519  CB  PHE A  68      45.678  18.099  11.378  1.00 66.27           C
ATOM    520  CG  PHE A  68      46.714  18.193  12.452  1.00 66.27           C
ATOM    521  CD1 PHE A  68      46.896  19.372  13.139  1.00 66.27           C
ATOM    522  CD2 PHE A  68      47.499  17.111  12.780  1.00 66.27           C
ATOM    523  CE1 PHE A  68      47.844  19.472  14.131  1.00 66.27           C
ATOM    524  CE2 PHE A  68      48.449  17.205  13.772  1.00 66.27           C
ATOM    525  CZ  PHE A  68      48.624  18.387  14.450  1.00 66.27           C
ATOM    526  C   PHE A  68      44.557  16.372  12.663  1.00 66.27           C
ATOM    527  O   PHE A  68      44.713  16.210  13.872  1.00 66.27           O
ATOM    528  N   GLU A  69      44.528  15.341  11.787  1.00 77.89           N
ATOM    529  CA  GLU A  69      44.825  14.000  12.195  1.00 77.89           C
ATOM    530  CB  GLU A  69      43.616  13.048  12.222  1.00 77.89           C
ATOM    531  CG  GLU A  69      43.996  11.658  12.744  1.00 77.89           C
ATOM    532  CD  GLU A  69      42.737  10.826  12.938  1.00 77.89           C
ATOM    533  OE1 GLU A  69      42.330  10.135  11.967  1.00 77.89           O
ATOM    534  OE2 GLU A  69      42.168  10.865  14.062  1.00 77.89           O
ATOM    535  C   GLU A  69      45.832  13.454  11.227  1.00 77.89           C
ATOM    536  O   GLU A  69      45.700  13.614  10.013  1.00 77.89           O
ATOM    537  N   ILE A  70      46.892  12.809  11.755  1.00 46.24           N
ATOM    538  CA  ILE A  70      47.919  12.256  10.917  1.00 46.24           C
ATOM    539  CB  ILE A  70      49.261  12.893  11.140  1.00 46.24           C
ATOM    540  CG1 ILE A  70      49.202  14.396  10.821  1.00 46.24           C
ATOM    541  CG2 ILE A  70      50.304  12.126  10.309  1.00 46.24           C
ATOM    542  CD1 ILE A  70      50.421  15.171  11.321  1.00 46.24           C
ATOM    543  C   ILE A  70      48.068  10.811  11.276  1.00 46.24           C
ATOM    544  O   ILE A  70      48.120  10.460  12.454  1.00 46.24           O
ATOM    545  N   VAL A  71      48.111   9.925  10.259  1.00 49.82           N
ATOM    546  CA  VAL A  71      48.333   8.531  10.517  1.00 49.82           C
ATOM    547  CB  VAL A  71      47.321   7.636   9.861  1.00 49.82           C
ATOM    548  CG1 VAL A  71      47.705   6.171  10.128  1.00 49.82           C
ATOM    549  CG2 VAL A  71      45.925   8.018  10.384  1.00 49.82           C
ATOM    550  C   VAL A  71      49.672   8.224   9.924  1.00 49.82           C
ATOM    551  O   VAL A  71      49.860   8.314   8.711  1.00 49.82           O
ATOM    552  N   LEU A  72      50.652   7.860  10.778  1.00 89.26           N
ATOM    553  CA  LEU A  72      51.977   7.638  10.282  1.00 89.26           C
ATOM    554  CB  LEU A  72      52.822   8.917  10.397  1.00 89.26           C
ATOM    555  CG  LEU A  72      54.272   8.804   9.901  1.00 89.26           C
ATOM    556  CD1 LEU A  72      54.343   8.716   8.370  1.00 89.26           C
ATOM    557  CD2 LEU A  72      55.135   9.934  10.471  1.00 89.26           C
ATOM    558  C   LEU A  72      52.630   6.620  11.171  1.00 89.26           C
ATOM    559  O   LEU A  72      52.525   6.702  12.393  1.00 89.26           O
ATOM    560  N   ASN A  73      53.318   5.630  10.568  1.00 95.35           N
ATOM    561  CA  ASN A  73      54.084   4.654  11.293  1.00 95.35           C
ATOM    562  CB  ASN A  73      55.388   5.242  11.867  1.00 95.35           C
ATOM    563  CG  ASN A  73      56.333   4.099  12.209  1.00 95.35           C
ATOM    564  OD1 ASN A  73      56.839   3.411  11.324  1.00 95.35           O
ATOM    565  ND2 ASN A  73      56.591   3.898  13.529  1.00 95.35           N
ATOM    566  C   ASN A  73      53.285   4.048  12.417  1.00 95.35           C
ATOM    567  O   ASN A  73      53.769   3.945  13.543  1.00 95.35           O
ATOM    568  N   ASP A  74      52.044   3.607  12.128  1.00 94.30           N
ATOM    569  CA  ASP A  74      51.171   2.945  13.066  1.00 94.30           C
ATOM    570  CB  ASP A  74      51.723   1.600  13.568  1.00 94.30           C
ATOM    571  CG  ASP A  74      51.495   0.583  12.460  1.00 94.30           C
ATOM    572  OD1 ASP A  74      50.360   0.554  11.915  1.00 94.30           O
ATOM    573  OD2 ASP A  74      52.448  -0.174  12.138  1.00 94.30           O
ATOM    574  C   ASP A  74      50.817   3.798  14.252  1.00 94.30           C
ATOM    575  O   ASP A  74      50.463   3.273  15.307  1.00 94.30           O
ATOM    576  N   TYR A  75      50.860   5.136  14.108  1.00140.83           N
ATOM    577  CA  TYR A  75      50.453   6.031  15.162  1.00140.83           C
ATOM    578  CB  TYR A  75      51.609   6.817  15.810  1.00140.83           C
ATOM    579  CG  TYR A  75      52.313   5.943  16.789  1.00140.83           C
ATOM    580  CD1 TYR A  75      53.361   5.135  16.413  1.00140.83           C
ATOM    581  CD2 TYR A  75      51.906   5.938  18.104  1.00140.83           C
ATOM    582  CE1 TYR A  75      53.993   4.339  17.341  1.00140.83           C
ATOM    583  CE2 TYR A  75      52.533   5.146  19.035  1.00140.83           C
ATOM    584  CZ  TYR A  75      53.580   4.345  18.653  1.00140.83           C
ATOM    585  OH  TYR A  75      54.227   3.529  19.605  1.00140.83           O
ATOM    586  C   TYR A  75      49.527   7.050  14.571  1.00140.83           C
ATOM    587  O   TYR A  75      49.632   7.382  13.392  1.00140.83           O
ATOM    588  N   LYS A  76      48.572   7.556  15.381  1.00 50.89           N
ATOM    589  CA  LYS A  76      47.666   8.571  14.921  1.00 50.89           C
ATOM    590  CB  LYS A  76      46.180   8.186  15.029  1.00 50.89           C
ATOM    591  CG  LYS A  76      45.769   7.077  14.059  1.00 50.89           C
ATOM    592  CD  LYS A  76      44.345   6.565  14.280  1.00 50.89           C
ATOM    593  CE  LYS A  76      43.906   5.522  13.250  1.00 50.89           C
ATOM    594  NZ  LYS A  76      42.471   5.208  13.429  1.00 50.89           N
ATOM    595  C   LYS A  76      47.880   9.777  15.785  1.00 50.89           C
ATOM    596  O   LYS A  76      47.941   9.666  17.008  1.00 50.89           O
ATOM    597  N   TRP A  77      48.003  10.968  15.160  1.00 72.79           N
ATOM    598  CA  TRP A  77      48.249  12.178  15.896  1.00 72.79           C
ATOM    599  CB  TRP A  77      49.448  12.976  15.344  1.00 72.79           C
ATOM    600  CG  TRP A  77      50.770  12.241  15.365  1.00 72.79           C
ATOM    601  CD2 TRP A  77      51.806  12.431  16.343  1.00 72.79           C
ATOM    602  CD1 TRP A  77      51.238  11.309  14.485  1.00 72.79           C
ATOM    603  NE1 TRP A  77      52.497  10.900  14.856  1.00 72.79           N
ATOM    604  CE2 TRP A  77      52.860  11.584  15.997  1.00 72.79           C
ATOM    605  CE3 TRP A  77      51.876  13.244  17.437  1.00 72.79           C
ATOM    606  CZ2 TRP A  77      54.003  11.537  16.744  1.00 72.79           C
ATOM    607  CZ3 TRP A  77      53.029  13.193  18.188  1.00 72.79           C
ATOM    608  CH2 TRP A  77      54.072  12.355  17.849  1.00 72.79           C
ATOM    609  C   TRP A  77      47.054  13.067  15.715  1.00 72.79           C
ATOM    610  O   TRP A  77      46.560  13.227  14.600  1.00 72.79           O
ATOM    611  N   PHE A  78      46.548  13.662  16.818  1.00111.89           N
ATOM    612  CA  PHE A  78      45.422  14.549  16.717  1.00111.89           C
ATOM    613  CB  PHE A  78      44.080  13.838  16.976  1.00111.89           C
ATOM    614  CG  PHE A  78      43.024  14.866  17.190  1.00111.89           C
ATOM    615  CD1 PHE A  78      42.522  15.605  16.144  1.00111.89           C
ATOM    616  CD2 PHE A  78      42.554  15.103  18.462  1.00111.89           C
ATOM    617  CE1 PHE A  78      41.551  16.553  16.365  1.00111.89           C
ATOM    618  CE2 PHE A  78      41.583  16.047  18.688  1.00111.89           C
ATOM    619  CZ  PHE A  78      41.078  16.773  17.636  1.00111.89           C
ATOM    620  C   PHE A  78      45.565  15.680  17.689  1.00111.89           C
ATOM    621  O   PHE A  78      45.976  15.491  18.833  1.00111.89           O
ATOM    622  N   ALA A  79      45.228  16.908  17.239  1.00 49.36           N
ATOM    623  CA  ALA A  79      45.296  18.057  18.096  1.00 49.36           C
ATOM    624  CB  ALA A  79      46.729  18.567  18.326  1.00 49.36           C
ATOM    625  C   ALA A  79      44.535  19.167  17.440  1.00 49.36           C
ATOM    626  O   ALA A  79      44.352  19.181  16.223  1.00 49.36           O
ATOM    627  N   PHE A  80      44.061  20.133  18.252  1.00129.97           N
ATOM    628  CA  PHE A  80      43.364  21.271  17.729  1.00129.97           C
ATOM    629  CB  PHE A  80      42.262  21.843  18.645  1.00129.97           C
ATOM    630  CG  PHE A  80      41.118  20.894  18.763  1.00129.97           C
ATOM    631  CD1 PHE A  80      40.142  20.858  17.794  1.00129.97           C
ATOM    632  CD2 PHE A  80      41.017  20.042  19.839  1.00129.97           C
ATOM    633  CE1 PHE A  80      39.081  19.990  17.896  1.00129.97           C
ATOM    634  CE2 PHE A  80      39.956  19.172  19.947  1.00129.97           C
ATOM    635  CZ  PHE A  80      38.985  19.145  18.975  1.00129.97           C
ATOM    636  C   PHE A  80      44.379  22.363  17.610  1.00129.97           C
ATOM    637  O   PHE A  80      45.372  22.380  18.334  1.00129.97           O
ATOM    638  N   PHE A  81      44.164  23.304  16.671  1.00 62.91           N
ATOM    639  CA  PHE A  81      45.091  24.391  16.522  1.00 62.91           C
ATOM    640  CB  PHE A  81      44.836  25.269  15.283  1.00 62.91           C
ATOM    641  CG  PHE A  81      45.106  24.428  14.080  1.00 62.91           C
ATOM    642  CD1 PHE A  81      46.398  24.175  13.677  1.00 62.91           C
ATOM    643  CD2 PHE A  81      44.068  23.900  13.348  1.00 62.91           C
ATOM    644  CE1 PHE A  81      46.651  23.401  12.568  1.00 62.91           C
ATOM    645  CE2 PHE A  81      44.315  23.126  12.238  1.00 62.91           C
ATOM    646  CZ  PHE A  81      45.608  22.874  11.845  1.00 62.91           C
ATOM    647  C   PHE A  81      44.962  25.240  17.754  1.00 62.91           C
ATOM    648  O   PHE A  81      43.900  25.301  18.370  1.00 62.91           O
ATOM    649  N   LYS A  82      46.066  25.906  18.150  1.00 55.35           N
ATOM    650  CA  LYS A  82      46.145  26.648  19.381  1.00 55.35           C
ATOM    651  CB  LYS A  82      47.595  26.988  19.770  1.00 55.35           C
ATOM    652  CG  LYS A  82      47.724  27.744  21.092  1.00 55.35           C
ATOM    653  CD  LYS A  82      49.169  27.862  21.581  1.00 55.35           C
ATOM    654  CE  LYS A  82      49.306  28.618  22.902  1.00 55.35           C
ATOM    655  NZ  LYS A  82      50.736  28.827  23.220  1.00 55.35           N
ATOM    656  C   LYS A  82      45.388  27.944  19.344  1.00 55.35           C
ATOM    657  O   LYS A  82      45.319  28.625  18.321  1.00 55.35           O
ATOM    658  N   TYR A  83      44.759  28.287  20.494  1.00 68.76           N
ATOM    659  CA  TYR A  83      44.098  29.551  20.675  1.00 68.76           C
ATOM    660  CB  TYR A  83      42.607  29.544  20.277  1.00 68.76           C
ATOM    661  CG  TYR A  83      41.845  28.569  21.110  1.00 68.76           C
ATOM    662  CD1 TYR A  83      41.276  28.957  22.302  1.00 68.76           C
ATOM    663  CD2 TYR A  83      41.692  27.267  20.693  1.00 68.76           C
ATOM    664  CE1 TYR A  83      40.567  28.060  23.067  1.00 68.76           C
ATOM    665  CE2 TYR A  83      40.985  26.365  21.453  1.00 68.76           C
ATOM    666  CZ  TYR A  83      40.421  26.762  22.642  1.00 68.76           C
ATOM    667  OH  TYR A  83      39.693  25.839  23.424  1.00 68.76           O
ATOM    668  C   TYR A  83      44.231  29.931  22.125  1.00 68.76           C
ATOM    669  O   TYR A  83      44.348  29.061  22.987  1.00 68.76           O
ATOM    670  N   LYS A  84      44.234  31.249  22.434  1.00 64.38           N
ATOM    671  CA  LYS A  84      44.374  31.678  23.803  1.00 64.38           C
ATOM    672  CB  LYS A  84      45.653  32.491  24.072  1.00 64.38           C
ATOM    673  CG  LYS A  84      46.961  31.713  23.925  1.00 64.38           C
ATOM    674  CD  LYS A  84      48.186  32.629  23.875  1.00 64.38           C
ATOM    675  CE  LYS A  84      49.520  31.888  23.779  0.00 64.38           C
ATOM    676  NZ  LYS A  84      49.835  31.244  25.073  0.00 64.38           N
ATOM    677  C   LYS A  84      43.241  32.601  24.128  1.00 64.38           C
ATOM    678  O   LYS A  84      42.853  33.434  23.310  1.00 64.38           O
ATOM    679  N   GLU A  85      42.676  32.479  25.347  1.00 52.34           N
ATOM    680  CA  GLU A  85      41.605  33.353  25.719  1.00 52.34           C
ATOM    681  CB  GLU A  85      40.360  32.612  26.236  1.00 52.34           C
ATOM    682  CG  GLU A  85      39.668  31.794  25.142  1.00 52.34           C
ATOM    683  CD  GLU A  85      38.456  31.101  25.746  1.00 52.34           C
ATOM    684  OE1 GLU A  85      38.154  31.365  26.940  1.00 52.34           O
ATOM    685  OE2 GLU A  85      37.815  30.297  25.017  1.00 52.34           O
ATOM    686  C   GLU A  85      42.095  34.268  26.798  1.00 52.34           C
ATOM    687  O   GLU A  85      42.285  33.875  27.948  1.00 52.34           O
ATOM    688  N   GLU A  86      42.323  35.532  26.402  1.00 95.86           N
ATOM    689  CA  GLU A  86      42.768  36.633  27.203  1.00 95.86           C
ATOM    690  CB  GLU A  86      43.300  37.816  26.378  0.00 95.86           C
ATOM    691  CG  GLU A  86      44.608  37.503  25.648  0.00 95.86           C
ATOM    692  CD  GLU A  86      45.073  38.772  24.949  0.00 95.86           C
ATOM    693  OE1 GLU A  86      44.454  39.842  25.194  0.00 95.86           O
ATOM    694  OE2 GLU A  86      46.055  38.689  24.164  0.00 95.86           O
ATOM    695  C   GLU A  86      41.638  37.126  28.042  1.00 95.86           C
ATOM    696  O   GLU A  86      41.852  37.912  28.962  1.00 95.86           O
ATOM    697  N   GLY A  87      40.394  36.694  27.762  1.00 61.61           N
ATOM    698  CA  GLY A  87      39.309  37.337  28.436  1.00 61.61           C
ATOM    699  C   GLY A  87      38.816  38.372  27.481  1.00 61.61           C
ATOM    700  O   GLY A  87      39.219  39.532  27.515  1.00 61.61           O
ATOM    701  N   SER A  88      37.953  37.898  26.561  1.00108.53           N
ATOM    702  CA  SER A  88      37.309  38.597  25.485  1.00108.53           C
ATOM    703  CB  SER A  88      36.696  39.961  25.873  1.00108.53           C
ATOM    704  OG  SER A  88      37.699  40.957  26.007  0.00108.53           O
ATOM    705  C   SER A  88      38.292  38.818  24.386  1.00108.53           C
ATOM    706  O   SER A  88      37.928  39.283  23.307  1.00108.53           O
ATOM    707  N   LYS A  89      39.565  38.451  24.593  1.00 51.59           N
ATOM    708  CA  LYS A  89      40.449  38.565  23.474  1.00 51.59           C
ATOM    709  CB  LYS A  89      41.755  39.333  23.739  1.00 51.59           C
ATOM    710  CG  LYS A  89      42.630  39.402  22.484  1.00 51.59           C
ATOM    711  CD  LYS A  89      43.804  40.373  22.578  0.00 51.59           C
ATOM    712  CE  LYS A  89      44.662  40.413  21.312  0.00 51.59           C
ATOM    713  NZ  LYS A  89      45.774  41.373  21.486  0.00 51.59           N
ATOM    714  C   LYS A  89      40.837  37.176  23.104  1.00 51.59           C
ATOM    715  O   LYS A  89      41.316  36.412  23.941  1.00 51.59           O
ATOM    716  N   VAL A  90      40.629  36.798  21.831  1.00 35.10           N
ATOM    717  CA  VAL A  90      40.977  35.465  21.437  1.00 35.10           C
ATOM    718  CB  VAL A  90      39.825  34.698  20.854  1.00 35.10           C
ATOM    719  CG1 VAL A  90      40.329  33.318  20.400  1.00 35.10           C
ATOM    720  CG2 VAL A  90      38.698  34.637  21.900  1.00 35.10           C
ATOM    721  C   VAL A  90      42.032  35.554  20.383  1.00 35.10           C
ATOM    722  O   VAL A  90      41.916  36.325  19.431  1.00 35.10           O
ATOM    723  N   THR A  91      43.109  34.761  20.541  1.00 35.34           N
ATOM    724  CA  THR A  91      44.154  34.765  19.559  1.00 35.34           C
ATOM    725  CB  THR A  91      45.465  35.263  20.094  1.00 35.34           C
ATOM    726  OG1 THR A  91      45.315  36.582  20.600  1.00 35.34           O
ATOM    727  CG2 THR A  91      46.499  35.249  18.957  1.00 35.34           C
ATOM    728  C   THR A  91      44.351  33.350  19.115  1.00 35.34           C
ATOM    729  O   THR A  91      44.412  32.432  19.931  1.00 35.34           O
ATOM    730  N   THR A  92      44.459  33.136  17.789  1.00 37.38           N
ATOM    731  CA  THR A  92      44.624  31.799  17.296  1.00 37.38           C
ATOM    732  CB  THR A  92      43.647  31.431  16.217  1.00 37.38           C
ATOM    733  OG1 THR A  92      42.316  31.548  16.699  1.00 37.38           O
ATOM    734  CG2 THR A  92      43.924  29.984  15.773  1.00 37.38           C
ATOM    735  C   THR A  92      45.991  31.690  16.709  1.00 37.38           C
ATOM    736  O   THR A  92      46.519  32.653  16.154  1.00 37.38           O
ATOM    737  N   TYR A  93      46.620  30.509  16.877  1.00 59.99           N
ATOM    738  CA  TYR A  93      47.915  30.275  16.310  1.00 59.99           C
ATOM    739  CB  TYR A  93      48.995  30.035  17.378  1.00 59.99           C
ATOM    740  CG  TYR A  93      49.118  31.300  18.156  1.00 59.99           C
ATOM    741  CD1 TYR A  93      49.965  32.299  17.735  1.00 59.99           C
ATOM    742  CD2 TYR A  93      48.379  31.490  19.301  1.00 59.99           C
ATOM    743  CE1 TYR A  93      50.078  33.468  18.448  1.00 59.99           C
ATOM    744  CE2 TYR A  93      48.487  32.658  20.019  1.00 59.99           C
ATOM    745  CZ  TYR A  93      49.339  33.649  19.592  1.00 59.99           C
ATOM    746  OH  TYR A  93      49.453  34.848  20.326  1.00 59.99           O
ATOM    747  C   TYR A  93      47.813  29.032  15.481  1.00 59.99           C
ATOM    748  O   TYR A  93      47.729  27.923  16.006  1.00 59.99           O
ATOM    749  N   CYS A  94      47.812  29.201  14.148  1.00 64.50           N
ATOM    750  CA  CYS A  94      47.719  28.122  13.206  1.00 64.50           C
ATOM    751  CB  CYS A  94      47.336  28.605  11.800  1.00 64.50           C
ATOM    752  SG  CYS A  94      45.670  29.326  11.846  1.00 64.50           S
ATOM    753  C   CYS A  94      49.010  27.362  13.161  1.00 64.50           C
ATOM    754  O   CYS A  94      49.059  26.226  12.689  1.00 64.50           O
ATOM    755  N   ASN A  95      50.108  28.027  13.563  1.00 71.44           N
ATOM    756  CA  ASN A  95      51.425  27.457  13.602  1.00 71.44           C
ATOM    757  CB  ASN A  95      52.545  28.509  13.728  1.00 71.44           C
ATOM    758  CG  ASN A  95      52.399  29.247  15.050  1.00 71.44           C
ATOM    759  OD1 ASN A  95      51.311  29.695  15.407  1.00 71.44           O
ATOM    760  ND2 ASN A  95      53.526  29.379  15.800  1.00 71.44           N
ATOM    761  C   ASN A  95      51.563  26.484  14.741  1.00 71.44           C
ATOM    762  O   ASN A  95      52.460  25.644  14.723  1.00 71.44           O
ATOM    763  N   GLU A  96      50.728  26.593  15.796  1.00 62.17           N
ATOM    764  CA  GLU A  96      50.916  25.742  16.943  1.00 62.17           C
ATOM    765  CB  GLU A  96      51.318  26.533  18.196  1.00 62.17           C
ATOM    766  CG  GLU A  96      52.675  27.221  18.037  1.00 62.17           C
ATOM    767  CD  GLU A  96      52.901  28.120  19.241  1.00 62.17           C
ATOM    768  OE1 GLU A  96      52.247  27.885  20.292  1.00 62.17           O
ATOM    769  OE2 GLU A  96      53.734  29.058  19.124  1.00 62.17           O
ATOM    770  C   GLU A  96      49.655  24.991  17.261  1.00 62.17           C
ATOM    771  O   GLU A  96      48.613  25.210  16.647  1.00 62.17           O
ATOM    772  N   THR A  97      49.738  24.047  18.231  1.00 46.97           N
ATOM    773  CA  THR A  97      48.589  23.255  18.580  1.00 46.97           C
ATOM    774  CB  THR A  97      48.729  21.802  18.227  1.00 46.97           C
ATOM    775  OG1 THR A  97      49.771  21.211  18.991  1.00 46.97           O
ATOM    776  CG2 THR A  97      49.040  21.685  16.726  1.00 46.97           C
ATOM    777  C   THR A  97      48.365  23.298  20.061  1.00 46.97           C
ATOM    778  O   THR A  97      49.234  23.689  20.839  1.00 46.97           O
ATOM    779  N   MET A  98      47.139  22.918  20.476  1.00 54.22           N
ATOM    780  CA  MET A  98      46.803  22.781  21.863  1.00 54.22           C
ATOM    781  CB  MET A  98      45.288  22.704  22.121  1.00 54.22           C
ATOM    782  CG  MET A  98      44.534  23.975  21.725  1.00 54.22           C
ATOM    783  SD  MET A  98      44.897  25.427  22.756  1.00 54.22           S
ATOM    784  CE  MET A  98      43.833  24.910  24.134  1.00 54.22           C
ATOM    785  C   MET A  98      47.385  21.455  22.222  1.00 54.22           C
ATOM    786  O   MET A  98      47.943  20.777  21.361  1.00 54.22           O
ATOM    787  N   THR A  99      47.324  21.043  23.499  1.00132.37           N
ATOM    788  CA  THR A  99      47.895  19.753  23.751  1.00132.37           C
ATOM    789  CB  THR A  99      48.128  19.433  25.199  1.00132.37           C
ATOM    790  OG1 THR A  99      48.846  18.215  25.322  1.00132.37           O
ATOM    791  CG2 THR A  99      46.788  19.341  25.923  1.00132.37           C
ATOM    792  C   THR A  99      47.006  18.739  23.098  1.00132.37           C
ATOM    793  O   THR A  99      45.781  18.818  23.185  1.00132.37           O
ATOM    794  N   GLY A 100      47.622  17.761  22.398  1.00 46.82           N
ATOM    795  CA  GLY A 100      46.866  16.807  21.642  1.00 46.82           C
ATOM    796  C   GLY A 100      47.150  15.416  22.111  1.00 46.82           C
ATOM    797  O   GLY A 100      47.888  15.199  23.073  1.00 46.82           O
ATOM    798  N   TRP A 101      46.546  14.431  21.406  1.00 88.05           N
ATOM    799  CA  TRP A 101      46.670  13.052  21.779  1.00 88.05           C
ATOM    800  CB  TRP A 101      45.306  12.379  21.998  1.00 88.05           C
ATOM    801  CG  TRP A 101      44.485  12.974  23.116  1.00 88.05           C
ATOM    802  CD2 TRP A 101      43.676  14.150  22.965  1.00 88.05           C
ATOM    803  CD1 TRP A 101      44.338  12.565  24.408  1.00 88.05           C
ATOM    804  NE1 TRP A 101      43.479  13.408  25.071  1.00 88.05           N
ATOM    805  CE2 TRP A 101      43.066  14.390  24.194  1.00 88.05           C
ATOM    806  CE3 TRP A 101      43.460  14.962  21.889  1.00 88.05           C
ATOM    807  CZ2 TRP A 101      42.225  15.451  24.367  1.00 88.05           C
ATOM    808  CZ3 TRP A 101      42.612  16.033  22.067  1.00 88.05           C
ATOM    809  CH2 TRP A 101      42.006  16.271  23.282  1.00 88.05           C
ATOM    810  C   TRP A 101      47.311  12.290  20.655  1.00 88.05           C
ATOM    811  O   TRP A 101      46.963  12.461  19.487  1.00 88.05           O
ATOM    812  N   VAL A 102      48.282  11.419  20.995  1.00103.35           N
ATOM    813  CA  VAL A 102      48.910  10.563  20.029  1.00103.35           C
ATOM    814  CB  VAL A 102      50.354  10.900  19.778  1.00103.35           C
ATOM    815  CG1 VAL A 102      51.133  10.746  21.095  1.00103.35           C
ATOM    816  CG2 VAL A 102      50.879  10.005  18.642  1.00103.35           C
ATOM    817  C   VAL A 102      48.856   9.183  20.606  1.00103.35           C
ATOM    818  O   VAL A 102      49.084   8.997  21.800  1.00103.35           O
ATOM    819  N   HIS A 103      48.515   8.177  19.776  1.00 65.20           N
ATOM    820  CA  HIS A 103      48.465   6.824  20.255  1.00 65.20           C
ATOM    821  ND1 HIS A 103      45.168   7.863  20.229  1.00 65.20           N
ATOM    822  CG  HIS A 103      45.907   6.703  20.173  1.00 65.20           C
ATOM    823  CB  HIS A 103      47.152   6.459  20.976  1.00 65.20           C
ATOM    824  NE2 HIS A 103      44.129   6.520  18.795  1.00 65.20           N
ATOM    825  CD2 HIS A 103      45.258   5.894  19.291  1.00 65.20           C
ATOM    826  CE1 HIS A 103      44.115   7.700  19.387  1.00 65.20           C
ATOM    827  C   HIS A 103      48.617   5.924  19.071  1.00 65.20           C
ATOM    828  O   HIS A 103      48.438   6.350  17.932  1.00 65.20           O
ATOM    829  N   ASP A 104      48.956   4.641  19.305  1.00 74.45           N
ATOM    830  CA  ASP A 104      49.119   3.773  18.177  1.00 74.45           C
ATOM    831  CB  ASP A 104      49.868   2.449  18.472  1.00 74.45           C
ATOM    832  CG  ASP A 104      49.135   1.571  19.484  1.00 74.45           C
ATOM    833  OD1 ASP A 104      47.936   1.826  19.762  1.00 74.45           O
ATOM    834  OD2 ASP A 104      49.782   0.624  20.001  1.00 74.45           O
ATOM    835  C   ASP A 104      47.764   3.501  17.602  1.00 74.45           C
ATOM    836  O   ASP A 104      46.741   3.802  18.213  1.00 74.45           O
ATOM    837  N   VAL A 105      47.731   2.905  16.398  1.00 63.53           N
ATOM    838  CA  VAL A 105      46.514   2.673  15.672  1.00 63.53           C
ATOM    839  CB  VAL A 105      46.756   1.981  14.358  1.00 63.53           C
ATOM    840  CG1 VAL A 105      47.547   2.935  13.445  1.00 63.53           C
ATOM    841  CG2 VAL A 105      47.485   0.651  14.624  1.00 63.53           C
ATOM    842  C   VAL A 105      45.572   1.835  16.493  1.00 63.53           C
ATOM    843  O   VAL A 105      44.356   1.977  16.381  1.00 63.53           O
ATOM    844  N   LEU A 106      46.102   0.899  17.302  1.00 82.49           N
ATOM    845  CA  LEU A 106      45.289   0.054  18.142  1.00 82.49           C
ATOM    846  CB  LEU A 106      46.066  -1.095  18.803  1.00 82.49           C
ATOM    847  CG  LEU A 106      46.533  -2.177  17.816  1.00 82.49           C
ATOM    848  CD1 LEU A 106      47.293  -3.291  18.550  1.00 82.49           C
ATOM    849  CD2 LEU A 106      45.362  -2.712  16.973  1.00 82.49           C
ATOM    850  C   LEU A 106      44.649   0.835  19.250  1.00 82.49           C
ATOM    851  O   LEU A 106      43.560   0.486  19.705  1.00 82.49           O
ATOM    852  N   GLY A 107      45.324   1.891  19.743  1.00 52.24           N
ATOM    853  CA  GLY A 107      44.799   2.676  20.823  1.00 52.24           C
ATOM    854  C   GLY A 107      45.381   2.208  22.126  1.00 52.24           C
ATOM    855  O   GLY A 107      44.874   2.572  23.186  1.00 52.24           O
ATOM    856  N   ARG A 108      46.394   1.317  22.100  1.00190.73           N
ATOM    857  CA  ARG A 108      46.943   0.878  23.354  1.00190.73           C
ATOM    858  CB  ARG A 108      47.367  -0.599  23.337  1.00190.73           C
ATOM    859  CG  ARG A 108      46.034  -1.360  23.400  1.00190.73           C
ATOM    860  CD  ARG A 108      46.019  -2.869  23.614  1.00190.73           C
ATOM    861  NE  ARG A 108      45.785  -3.512  22.297  1.00190.73           N
ATOM    862  CZ  ARG A 108      44.488  -3.568  21.891  1.00190.73           C
ATOM    863  NH1 ARG A 108      43.559  -2.895  22.629  1.00190.73           N
ATOM    864  NH2 ARG A 108      44.117  -4.286  20.792  1.00190.73           N
ATOM    865  C   ARG A 108      47.887   1.840  24.045  1.00190.73           C
ATOM    866  O   ARG A 108      47.685   2.138  25.222  1.00190.73           O
ATOM    867  N   ASN A 109      48.894   2.417  23.349  1.00 81.59           N
ATOM    868  CA  ASN A 109      49.794   3.321  24.026  1.00 81.59           C
ATOM    869  CB  ASN A 109      51.275   3.171  23.627  1.00 81.59           C
ATOM    870  CG  ASN A 109      51.798   1.853  24.173  1.00 81.59           C
ATOM    871  OD1 ASN A 109      51.570   0.796  23.590  1.00 81.59           O
ATOM    872  ND2 ASN A 109      52.529   1.910  25.317  1.00 81.59           N
ATOM    873  C   ASN A 109      49.401   4.706  23.630  1.00 81.59           C
ATOM    874  O   ASN A 109      49.192   4.981  22.449  1.00 81.59           O
ATOM    875  N   TRP A 110      49.304   5.608  24.630  1.00 82.09           N
ATOM    876  CA  TRP A 110      48.873   6.965  24.436  1.00 82.09           C
ATOM    877  CB  TRP A 110      47.557   7.289  25.171  1.00 82.09           C
ATOM    878  CG  TRP A 110      46.312   6.632  24.621  1.00 82.09           C
ATOM    879  CD2 TRP A 110      45.182   7.358  24.111  1.00 82.09           C
ATOM    880  CD1 TRP A 110      45.986   5.309  24.549  1.00 82.09           C
ATOM    881  NE1 TRP A 110      44.728   5.164  24.012  1.00 82.09           N
ATOM    882  CE2 TRP A 110      44.220   6.418  23.742  1.00 82.09           C
ATOM    883  CE3 TRP A 110      44.962   8.698  23.969  1.00 82.09           C
ATOM    884  CZ2 TRP A 110      43.019   6.807  23.222  1.00 82.09           C
ATOM    885  CZ3 TRP A 110      43.751   9.086  23.438  1.00 82.09           C
ATOM    886  CH2 TRP A 110      42.799   8.158  23.072  1.00 82.09           C
ATOM    887  C   TRP A 110      49.891   7.888  25.033  1.00 82.09           C
ATOM    888  O   TRP A 110      50.671   7.501  25.902  1.00 82.09           O
ATOM    889  N   ALA A 111      49.904   9.149  24.552  1.00 41.13           N
ATOM    890  CA  ALA A 111      50.788  10.162  25.052  1.00 41.13           C
ATOM    891  CB  ALA A 111      52.198  10.103  24.441  1.00 41.13           C
ATOM    892  C   ALA A 111      50.193  11.482  24.663  1.00 41.13           C
ATOM    893  O   ALA A 111      49.269  11.538  23.853  1.00 41.13           O
ATOM    894  N   CYS A 112      50.698  12.583  25.258  1.00 47.06           N
ATOM    895  CA  CYS A 112      50.206  13.900  24.957  1.00 47.06           C
ATOM    896  CB  CYS A 112      49.864  14.711  26.216  1.00 47.06           C
ATOM    897  SG  CYS A 112      48.580  13.872  27.180  1.00 47.06           S
ATOM    898  C   CYS A 112      51.314  14.617  24.253  1.00 47.06           C
ATOM    899  O   CYS A 112      52.485  14.342  24.508  1.00 47.06           O
ATOM    900  N   PHE A 113      50.979  15.542  23.325  1.00 62.07           N
ATOM    901  CA  PHE A 113      52.029  16.233  22.632  1.00 62.07           C
ATOM    902  CB  PHE A 113      52.440  15.555  21.313  1.00 62.07           C
ATOM    903  CG  PHE A 113      51.311  15.688  20.345  1.00 62.07           C
ATOM    904  CD1 PHE A 113      50.220  14.851  20.407  1.00 62.07           C
ATOM    905  CD2 PHE A 113      51.352  16.651  19.363  1.00 62.07           C
ATOM    906  CE1 PHE A 113      49.186  14.981  19.508  1.00 62.07           C
ATOM    907  CE2 PHE A 113      50.322  16.785  18.461  1.00 62.07           C
ATOM    908  CZ  PHE A 113      49.235  15.948  18.533  1.00 62.07           C
ATOM    909  C   PHE A 113      51.568  17.611  22.271  1.00 62.07           C
ATOM    910  O   PHE A 113      50.382  17.930  22.334  1.00 62.07           O
ATOM    911  N   THR A 114      52.535  18.481  21.912  1.00 43.58           N
ATOM    912  CA  THR A 114      52.238  19.804  21.445  1.00 43.58           C
ATOM    913  CB  THR A 114      52.659  20.892  22.389  1.00 43.58           C
ATOM    914  OG1 THR A 114      54.060  20.841  22.609  1.00 43.58           O
ATOM    915  CG2 THR A 114      51.901  20.715  23.716  1.00 43.58           C
ATOM    916  C   THR A 114      53.030  19.956  20.188  1.00 43.58           C
ATOM    917  O   THR A 114      54.134  19.424  20.079  1.00 43.58           O
ATOM    918  N   GLY A 115      52.490  20.685  19.193  1.00 28.56           N
ATOM    919  CA  GLY A 115      53.210  20.782  17.958  1.00 28.56           C
ATOM    920  C   GLY A 115      53.427  22.217  17.608  1.00 28.56           C
ATOM    921  O   GLY A 115      52.619  23.087  17.930  1.00 28.56           O
ATOM    922  N   LYS A 116      54.562  22.485  16.931  1.00 63.07           N
ATOM    923  CA  LYS A 116      54.876  23.806  16.475  1.00 63.07           C
ATOM    924  CB  LYS A 116      55.991  24.481  17.290  1.00 63.07           C
ATOM    925  CG  LYS A 116      55.586  24.736  18.744  1.00 63.07           C
ATOM    926  CD  LYS A 116      56.754  25.103  19.660  1.00 63.07           C
ATOM    927  CE  LYS A 116      56.334  25.355  21.109  1.00 63.07           C
ATOM    928  NZ  LYS A 116      55.459  26.545  21.187  1.00 63.07           N
ATOM    929  C   LYS A 116      55.354  23.661  15.066  1.00 63.07           C
ATOM    930  O   LYS A 116      56.113  22.745  14.752  1.00 63.07           O
ATOM    931  N   LYS A 117      54.901  24.562  14.173  1.00 52.34           N
ATOM    932  CA  LYS A 117      55.278  24.483  12.792  1.00 52.34           C
ATOM    933  CB  LYS A 117      54.299  25.230  11.872  1.00 52.34           C
ATOM    934  CG  LYS A 117      54.535  25.004  10.380  1.00 52.34           C
ATOM    935  CD  LYS A 117      53.397  25.536   9.507  1.00 52.34           C
ATOM    936  CE  LYS A 117      53.674  25.432   8.007  1.00 52.34           C
ATOM    937  NZ  LYS A 117      52.600  26.112   7.248  1.00 52.34           N
ATOM    938  C   LYS A 117      56.627  25.111  12.645  1.00 52.34           C
ATOM    939  O   LYS A 117      56.820  26.289  12.943  1.00 52.34           O
ATOM    940  N   VAL A 118      57.604  24.300  12.207  1.00 74.86           N
ATOM    941  CA  VAL A 118      58.959  24.706  11.982  1.00 74.86           C
ATOM    942  CB  VAL A 118      59.922  23.558  11.949  1.00 74.86           C
ATOM    943  CG1 VAL A 118      59.941  22.920  13.347  0.00 74.86           C
ATOM    944  CG2 VAL A 118      59.504  22.583  10.844  0.00 74.86           C
ATOM    945  C   VAL A 118      59.071  25.499  10.724  1.00 74.86           C
ATOM    946  O   VAL A 118      60.030  26.237  10.557  1.00 74.86           O
ATOM    947  N   GLY A 119      58.154  25.331   9.760  1.00 23.81           N
ATOM    948  CA  GLY A 119      58.266  26.093   8.548  1.00 23.81           C
ATOM    949  C   GLY A 119      57.755  25.201   7.427  1.00 23.81           C
ATOM    950  O   GLY A 119      56.647  24.624   7.593  1.00 23.81           O
ATOM    951  OXT GLY A 119      58.464  25.083   6.392  1.00 23.81           O
TER     952      GLY A 119
ATOM    953  N   LEU B 120      24.716   1.164  -9.694  1.00 52.29           N
ATOM    954  CA  LEU B 120      24.249   2.253  -8.808  1.00 52.29           C
ATOM    955  CB  LEU B 120      25.203   3.457  -8.923  1.00 52.29           C
ATOM    956  CG  LEU B 120      24.946   4.577  -7.899  1.00 52.29           C
ATOM    957  CD1 LEU B 120      25.202   4.084  -6.464  1.00 52.29           C
ATOM    958  CD2 LEU B 120      25.760   5.835  -8.241  1.00 52.29           C
ATOM    959  C   LEU B 120      22.863   2.655  -9.213  1.00 52.29           C
ATOM    960  O   LEU B 120      22.577   2.864 -10.393  1.00 52.29           O
ATOM    961  N   PRO B 121      21.997   2.732  -8.234  1.00 77.85           N
ATOM    962  CA  PRO B 121      20.611   3.045  -8.484  1.00 77.85           C
ATOM    963  CD  PRO B 121      22.151   1.854  -7.084  1.00 77.85           C
ATOM    964  CB  PRO B 121      19.850   2.596  -7.238  1.00 77.85           C
ATOM    965  CG  PRO B 121      20.726   1.479  -6.650  1.00 77.85           C
ATOM    966  C   PRO B 121      20.373   4.487  -8.797  1.00 77.85           C
ATOM    967  O   PRO B 121      21.229   5.323  -8.512  1.00 77.85           O
ATOM    968  N   THR B 122      19.229   4.777  -9.444  1.00103.73           N
ATOM    969  CA  THR B 122      18.808   6.109  -9.754  1.00103.73           C
ATOM    970  CB  THR B 122      17.647   6.137 -10.698  1.00103.73           C
ATOM    971  OG1 THR B 122      17.974   5.455 -11.899  1.00103.73           O
ATOM    972  CG2 THR B 122      17.315   7.604 -11.002  1.00103.73           C
ATOM    973  C   THR B 122      18.356   6.772  -8.491  1.00103.73           C
ATOM    974  O   THR B 122      18.546   7.974  -8.306  1.00103.73           O
ATOM    975  N   SER B 123      17.708   5.991  -7.597  1.00 42.25           N
ATOM    976  CA  SER B 123      17.181   6.555  -6.387  1.00 42.25           C
ATOM    977  CB  SER B 123      15.651   6.709  -6.420  1.00 42.25           C
ATOM    978  OG  SER B 123      15.181   7.274  -5.205  1.00 42.25           O
ATOM    979  C   SER B 123      17.522   5.643  -5.244  1.00 42.25           C
ATOM    980  O   SER B 123      17.701   4.439  -5.430  1.00 42.25           O
ATOM    981  N   TRP B 124      17.654   6.212  -4.022  1.00 79.50           N
ATOM    982  CA  TRP B 124      17.956   5.395  -2.880  1.00 79.50           C
ATOM    983  CB  TRP B 124      19.467   5.162  -2.700  1.00 79.50           C
ATOM    984  CG  TRP B 124      19.826   4.218  -1.579  1.00 79.50           C
ATOM    985  CD2 TRP B 124      19.949   2.795  -1.736  1.00 79.50           C
ATOM    986  CD1 TRP B 124      20.100   4.487  -0.271  1.00 79.50           C
ATOM    987  NE1 TRP B 124      20.381   3.321   0.400  1.00 79.50           N
ATOM    988  CE2 TRP B 124      20.292   2.271  -0.490  1.00 79.50           C
ATOM    989  CE3 TRP B 124      19.787   1.993  -2.829  1.00 79.50           C
ATOM    990  CZ2 TRP B 124      20.479   0.929  -0.316  1.00 79.50           C
ATOM    991  CZ3 TRP B 124      19.978   0.640  -2.650  1.00 79.50           C
ATOM    992  CH2 TRP B 124      20.316   0.119  -1.418  1.00 79.50           C
ATOM    993  C   TRP B 124      17.452   6.081  -1.640  1.00 79.50           C
ATOM    994  O   TRP B 124      17.547   7.300  -1.503  1.00 79.50           O
ATOM    995  N   ASP B 125      16.887   5.294  -0.699  1.00 86.14           N
ATOM    996  CA  ASP B 125      16.392   5.826   0.539  1.00 86.14           C
ATOM    997  CB  ASP B 125      14.895   6.183   0.473  1.00 86.14           C
ATOM    998  CG  ASP B 125      14.507   6.987   1.706  1.00 86.14           C
ATOM    999  OD1 ASP B 125      15.259   6.937   2.716  1.00 86.14           O
ATOM   1000  OD2 ASP B 125      13.448   7.668   1.651  1.00 86.14           O
ATOM   1001  C   ASP B 125      16.564   4.739   1.560  1.00 86.14           C
ATOM   1002  O   ASP B 125      15.949   3.680   1.460  1.00 86.14           O
ATOM   1003  N   TRP B 126      17.405   4.981   2.582  1.00100.82           N
ATOM   1004  CA  TRP B 126      17.698   4.000   3.590  1.00100.82           C
ATOM   1005  CB  TRP B 126      18.854   4.386   4.525  1.00100.82           C
ATOM   1006  CG  TRP B 126      20.204   4.216   3.872  1.00100.82           C
ATOM   1007  CD2 TRP B 126      20.840   2.939   3.703  1.00100.82           C
ATOM   1008  CD1 TRP B 126      21.042   5.141   3.323  1.00100.82           C
ATOM   1009  NE1 TRP B 126      22.165   4.520   2.828  1.00100.82           N
ATOM   1010  CE2 TRP B 126      22.053   3.165   3.054  1.00100.82           C
ATOM   1011  CE3 TRP B 126      20.443   1.682   4.058  1.00100.82           C
ATOM   1012  CZ2 TRP B 126      22.892   2.131   2.749  1.00100.82           C
ATOM   1013  CZ3 TRP B 126      21.292   0.642   3.751  1.00100.82           C
ATOM   1014  CH2 TRP B 126      22.494   0.862   3.110  1.00100.82           C
ATOM   1015  C   TRP B 126      16.487   3.704   4.410  1.00100.82           C
ATOM   1016  O   TRP B 126      16.423   2.667   5.068  1.00100.82           O
ATOM   1017  N   ARG B 127      15.545   4.659   4.474  1.00 95.57           N
ATOM   1018  CA  ARG B 127      14.322   4.479   5.198  1.00 95.57           C
ATOM   1019  CB  ARG B 127      13.497   5.772   5.279  1.00 95.57           C
ATOM   1020  CG  ARG B 127      14.195   6.869   6.087  1.00 95.57           C
ATOM   1021  CD  ARG B 127      13.434   8.194   6.094  1.00 95.57           C
ATOM   1022  NE  ARG B 127      13.366   8.663   4.682  1.00 95.57           N
ATOM   1023  CZ  ARG B 127      12.654   9.783   4.366  1.00 95.57           C
ATOM   1024  NH1 ARG B 127      12.019  10.488   5.348  1.00 95.57           N
ATOM   1025  NH2 ARG B 127      12.578  10.199   3.068  1.00 95.57           N
ATOM   1026  C   ARG B 127      13.496   3.436   4.519  1.00 95.57           C
ATOM   1027  O   ARG B 127      12.798   2.671   5.180  1.00 95.57           O
ATOM   1028  N   ASN B 128      13.513   3.393   3.172  1.00 64.08           N
ATOM   1029  CA  ASN B 128      12.690   2.407   2.541  1.00 64.08           C
ATOM   1030  CB  ASN B 128      11.481   3.031   1.818  1.00 64.08           C
ATOM   1031  CG  ASN B 128      10.497   1.929   1.454  1.00 64.08           C
ATOM   1032  OD1 ASN B 128      10.882   0.874   0.954  1.00 64.08           O
ATOM   1033  ND2 ASN B 128       9.185   2.176   1.716  1.00 64.08           N
ATOM   1034  C   ASN B 128      13.486   1.655   1.523  1.00 64.08           C
ATOM   1035  O   ASN B 128      13.572   2.066   0.366  1.00 64.08           O
ATOM   1036  N   VAL B 129      14.089   0.520   1.929  1.00135.20           N
ATOM   1037  CA  VAL B 129      14.747  -0.302   0.962  1.00135.20           C
ATOM   1038  CB  VAL B 129      16.125  -0.750   1.391  1.00135.20           C
ATOM   1039  CG1 VAL B 129      17.028   0.494   1.437  1.00135.20           C
ATOM   1040  CG2 VAL B 129      16.061  -1.447   2.761  1.00135.20           C
ATOM   1041  C   VAL B 129      13.825  -1.469   0.780  1.00135.20           C
ATOM   1042  O   VAL B 129      13.917  -2.497   1.449  1.00135.20           O
ATOM   1043  N   HIS B 130      12.883  -1.310  -0.164  1.00 74.13           N
ATOM   1044  CA  HIS B 130      11.907  -2.311  -0.456  1.00 74.13           C
ATOM   1045  ND1 HIS B 130      12.064  -2.797  -3.647  1.00 74.13           N
ATOM   1046  CG  HIS B 130      12.923  -2.996  -2.589  1.00 74.13           C
ATOM   1047  CB  HIS B 130      12.486  -3.495  -1.243  1.00 74.13           C
ATOM   1048  NE2 HIS B 130      14.069  -2.113  -4.320  1.00 74.13           N
ATOM   1049  CD2 HIS B 130      14.145  -2.577  -3.019  1.00 74.13           C
ATOM   1050  CE1 HIS B 130      12.800  -2.265  -4.655  1.00 74.13           C
ATOM   1051  C   HIS B 130      11.180  -2.734   0.784  1.00 74.13           C
ATOM   1052  O   HIS B 130      11.043  -3.923   1.068  1.00 74.13           O
ATOM   1053  N   GLY B 131      10.695  -1.741   1.562  1.00 32.75           N
ATOM   1054  CA  GLY B 131       9.842  -1.999   2.690  1.00 32.75           C
ATOM   1055  C   GLY B 131      10.579  -1.939   3.997  1.00 32.75           C
ATOM   1056  O   GLY B 131       9.959  -1.734   5.039  1.00 32.75           O
ATOM   1057  N   ILE B 132      11.914  -2.081   4.004  1.00 52.75           N
ATOM   1058  CA  ILE B 132      12.588  -2.117   5.276  1.00 52.75           C
ATOM   1059  CB  ILE B 132      13.714  -3.109   5.322  1.00 52.75           C
ATOM   1060  CG1 ILE B 132      13.186  -4.529   5.056  1.00 52.75           C
ATOM   1061  CG2 ILE B 132      14.421  -2.966   6.681  1.00 52.75           C
ATOM   1062  CD1 ILE B 132      14.291  -5.552   4.799  1.00 52.75           C
ATOM   1063  C   ILE B 132      13.170  -0.769   5.600  1.00 52.75           C
ATOM   1064  O   ILE B 132      13.694  -0.082   4.724  1.00 52.75           O
ATOM   1065  N   ASN B 133      13.062  -0.349   6.885  1.00 68.68           N
ATOM   1066  CA  ASN B 133      13.579   0.924   7.331  1.00 68.68           C
ATOM   1067  CB  ASN B 133      12.571   1.735   8.163  1.00 68.68           C
ATOM   1068  CG  ASN B 133      13.213   3.071   8.511  1.00 68.68           C
ATOM   1069  OD1 ASN B 133      14.174   3.498   7.874  1.00 68.68           O
ATOM   1070  ND2 ASN B 133      12.674   3.750   9.559  1.00 68.68           N
ATOM   1071  C   ASN B 133      14.779   0.700   8.216  1.00 68.68           C
ATOM   1072  O   ASN B 133      14.714  -0.034   9.200  1.00 68.68           O
ATOM   1073  N   PHE B 134      15.939   1.248   7.797  1.00129.47           N
ATOM   1074  CA  PHE B 134      17.214   1.241   8.472  1.00129.47           C
ATOM   1075  CB  PHE B 134      18.389   1.084   7.499  1.00129.47           C
ATOM   1076  CG  PHE B 134      18.256  -0.306   6.979  1.00129.47           C
ATOM   1077  CD1 PHE B 134      18.715  -1.372   7.720  1.00129.47           C
ATOM   1078  CD2 PHE B 134      17.664  -0.547   5.761  1.00129.47           C
ATOM   1079  CE1 PHE B 134      18.594  -2.659   7.251  1.00129.47           C
ATOM   1080  CE2 PHE B 134      17.541  -1.832   5.288  1.00129.47           C
ATOM   1081  CZ  PHE B 134      18.005  -2.891   6.031  1.00129.47           C
ATOM   1082  C   PHE B 134      17.484   2.412   9.391  1.00129.47           C
ATOM   1083  O   PHE B 134      18.422   2.358  10.183  1.00129.47           O
ATOM   1084  N   VAL B 135      16.770   3.549   9.248  1.00 64.52           N
ATOM   1085  CA  VAL B 135      17.134   4.728   9.998  1.00 64.52           C
ATOM   1086  CB  VAL B 135      16.858   5.997   9.243  1.00 64.52           C
ATOM   1087  CG1 VAL B 135      17.266   7.198  10.112  1.00 64.52           C
ATOM   1088  CG2 VAL B 135      17.584   5.923   7.889  1.00 64.52           C
ATOM   1089  C   VAL B 135      16.402   4.817  11.310  1.00 64.52           C
ATOM   1090  O   VAL B 135      15.231   4.459  11.420  1.00 64.52           O
ATOM   1091  N   SER B 136      17.107   5.323  12.349  1.00 59.32           N
ATOM   1092  CA  SER B 136      16.563   5.472  13.675  1.00 59.32           C
ATOM   1093  CB  SER B 136      17.636   5.698  14.751  1.00 59.32           C
ATOM   1094  OG  SER B 136      18.312   6.922  14.502  1.00 59.32           O
ATOM   1095  C   SER B 136      15.694   6.693  13.649  1.00 59.32           C
ATOM   1096  O   SER B 136      15.763   7.471  12.703  1.00 59.32           O
ATOM   1097  N   PRO B 137      14.893   6.889  14.666  1.00 77.07           N
ATOM   1098  CA  PRO B 137      13.954   7.980  14.694  1.00 77.07           C
ATOM   1099  CD  PRO B 137      14.409   5.747  15.428  1.00 77.07           C
ATOM   1100  CB  PRO B 137      12.991   7.674  15.838  1.00 77.07           C
ATOM   1101  CG  PRO B 137      13.007   6.139  15.924  1.00 77.07           C
ATOM   1102  C   PRO B 137      14.572   9.337  14.788  1.00 77.07           C
ATOM   1103  O   PRO B 137      15.702   9.456  15.265  1.00 77.07           O
ATOM   1104  N   VAL B 138      13.833  10.366  14.311  1.00 43.19           N
ATOM   1105  CA  VAL B 138      14.278  11.724  14.360  1.00 43.19           C
ATOM   1106  CB  VAL B 138      13.386  12.662  13.597  1.00 43.19           C
ATOM   1107  CG1 VAL B 138      13.893  14.100  13.794  1.00 43.19           C
ATOM   1108  CG2 VAL B 138      13.337  12.211  12.128  1.00 43.19           C
ATOM   1109  C   VAL B 138      14.248  12.149  15.794  1.00 43.19           C
ATOM   1110  O   VAL B 138      13.409  11.701  16.574  1.00 43.19           O
ATOM   1111  N   ARG B 139      15.198  13.020  16.181  1.00121.70           N
ATOM   1112  CA  ARG B 139      15.260  13.485  17.540  1.00121.70           C
ATOM   1113  CB  ARG B 139      16.457  12.939  18.340  1.00121.70           C
ATOM   1114  CG  ARG B 139      16.371  11.444  18.653  1.00121.70           C
ATOM   1115  CD  ARG B 139      17.473  10.959  19.599  1.00121.70           C
ATOM   1116  NE  ARG B 139      17.211  11.560  20.939  1.00121.70           N
ATOM   1117  CZ  ARG B 139      17.962  11.194  22.019  1.00121.70           C
ATOM   1118  NH1 ARG B 139      18.967  10.281  21.877  1.00121.70           N
ATOM   1119  NH2 ARG B 139      17.709  11.741  23.244  1.00121.70           N
ATOM   1120  C   ARG B 139      15.407  14.975  17.511  1.00121.70           C
ATOM   1121  O   ARG B 139      15.584  15.574  16.452  1.00121.70           O
ATOM   1122  N   ASN B 140      15.295  15.619  18.692  1.00 44.62           N
ATOM   1123  CA  ASN B 140      15.431  17.048  18.752  1.00 44.62           C
ATOM   1124  CB  ASN B 140      14.205  17.743  19.370  1.00 44.62           C
ATOM   1125  CG  ASN B 140      14.274  19.230  19.050  1.00 44.62           C
ATOM   1126  OD1 ASN B 140      15.353  19.798  18.893  1.00 44.62           O
ATOM   1127  ND2 ASN B 140      13.084  19.882  18.949  1.00 44.62           N
ATOM   1128  C   ASN B 140      16.621  17.373  19.609  1.00 44.62           C
ATOM   1129  O   ASN B 140      16.722  16.937  20.754  1.00 44.62           O
ATOM   1130  N   GLN B 141      17.567  18.150  19.046  1.00 98.73           N
ATOM   1131  CA  GLN B 141      18.771  18.571  19.710  1.00 98.73           C
ATOM   1132  CB  GLN B 141      19.795  19.195  18.743  1.00 98.73           C
ATOM   1133  CG  GLN B 141      19.316  20.476  18.058  1.00 98.73           C
ATOM   1134  CD  GLN B 141      20.427  20.953  17.132  1.00 98.73           C
ATOM   1135  OE1 GLN B 141      21.548  21.215  17.564  1.00 98.73           O
ATOM   1136  NE2 GLN B 141      20.109  21.060  15.814  1.00 98.73           N
ATOM   1137  C   GLN B 141      18.454  19.557  20.787  1.00 98.73           C
ATOM   1138  O   GLN B 141      19.200  19.659  21.761  1.00 98.73           O
ATOM   1139  N   ALA B 142      17.387  20.365  20.601  1.00223.21           N
ATOM   1140  CA  ALA B 142      17.027  21.333  21.597  1.00223.21           C
ATOM   1141  CB  ALA B 142      17.121  20.855  23.061  1.00223.21           C
ATOM   1142  C   ALA B 142      17.930  22.509  21.391  1.00223.21           C
ATOM   1143  O   ALA B 142      18.478  22.695  20.308  1.00223.21           O
ATOM   1144  N   SER B 143      18.069  23.353  22.430  1.00122.73           N
ATOM   1145  CA  SER B 143      18.839  24.566  22.384  1.00122.73           C
ATOM   1146  CB  SER B 143      18.581  25.474  23.598  1.00122.73           C
ATOM   1147  OG  SER B 143      17.230  25.909  23.603  1.00122.73           O
ATOM   1148  C   SER B 143      20.325  24.323  22.333  1.00122.73           C
ATOM   1149  O   SER B 143      21.080  25.256  22.068  1.00122.73           O
ATOM   1150  N   CYS B 144      20.803  23.092  22.604  1.00 62.12           N
ATOM   1151  CA  CYS B 144      22.226  22.842  22.658  1.00 62.12           C
ATOM   1152  CB  CYS B 144      22.537  21.537  23.421  1.00 62.12           C
ATOM   1153  SG  CYS B 144      24.299  21.116  23.550  1.00 62.12           S
ATOM   1154  C   CYS B 144      22.780  22.719  21.258  1.00 62.12           C
ATOM   1155  O   CYS B 144      22.130  22.165  20.375  1.00 62.12           O
ATOM   1156  N   GLY B 145      24.015  23.223  21.017  1.00 56.18           N
ATOM   1157  CA  GLY B 145      24.586  23.163  19.690  1.00 56.18           C
ATOM   1158  C   GLY B 145      25.208  21.809  19.530  1.00 56.18           C
ATOM   1159  O   GLY B 145      26.414  21.672  19.326  1.00 56.18           O
ATOM   1160  N   SER B 146      24.345  20.783  19.641  1.00 99.55           N
ATOM   1161  CA  SER B 146      24.637  19.379  19.633  1.00 99.55           C
ATOM   1162  CB  SER B 146      23.673  18.628  20.567  1.00 99.55           C
ATOM   1163  OG  SER B 146      24.054  17.269  20.688  1.00 99.55           O
ATOM   1164  C   SER B 146      24.582  18.711  18.277  1.00 99.55           C
ATOM   1165  O   SER B 146      24.748  17.495  18.210  1.00 99.55           O
ATOM   1166  N   CYS B 147      24.389  19.444  17.163  1.00 63.24           N
ATOM   1167  CA  CYS B 147      24.113  18.819  15.889  1.00 63.24           C
ATOM   1168  CB  CYS B 147      24.029  19.840  14.740  1.00 63.24           C
ATOM   1169  SG  CYS B 147      25.579  20.759  14.505  1.00 63.24           S
ATOM   1170  C   CYS B 147      25.141  17.786  15.517  1.00 63.24           C
ATOM   1171  O   CYS B 147      24.783  16.689  15.088  1.00 63.24           O
ATOM   1172  N   TYR B 148      26.439  18.066  15.711  1.00 65.61           N
ATOM   1173  CA  TYR B 148      27.461  17.145  15.296  1.00 65.61           C
ATOM   1174  CB  TYR B 148      28.888  17.656  15.574  1.00 65.61           C
ATOM   1175  CG  TYR B 148      29.073  17.797  17.047  1.00 65.61           C
ATOM   1176  CD1 TYR B 148      28.584  18.896  17.715  1.00 65.61           C
ATOM   1177  CD2 TYR B 148      29.748  16.833  17.760  1.00 65.61           C
ATOM   1178  CE1 TYR B 148      28.758  19.027  19.073  1.00 65.61           C
ATOM   1179  CE2 TYR B 148      29.926  16.958  19.118  1.00 65.61           C
ATOM   1180  CZ  TYR B 148      29.430  18.057  19.777  1.00 65.61           C
ATOM   1181  OH  TYR B 148      29.610  18.188  21.170  1.00 65.61           O
ATOM   1182  C   TYR B 148      27.286  15.831  16.001  1.00 65.61           C
ATOM   1183  O   TYR B 148      27.519  14.777  15.408  1.00 65.61           O
ATOM   1184  N   SER B 149      26.917  15.847  17.298  1.00 95.77           N
ATOM   1185  CA  SER B 149      26.772  14.601  17.999  1.00 95.77           C
ATOM   1186  CB  SER B 149      26.632  14.732  19.526  1.00 95.77           C
ATOM   1187  OG  SER B 149      25.317  15.125  19.876  1.00 95.77           O
ATOM   1188  C   SER B 149      25.582  13.845  17.481  1.00 95.77           C
ATOM   1189  O   SER B 149      25.638  12.625  17.338  1.00 95.77           O
ATOM   1190  N   PHE B 150      24.466  14.544  17.184  1.00 54.99           N
ATOM   1191  CA  PHE B 150      23.291  13.870  16.698  1.00 54.99           C
ATOM   1192  CB  PHE B 150      22.068  14.794  16.534  1.00 54.99           C
ATOM   1193  CG  PHE B 150      21.462  15.007  17.882  1.00 54.99           C
ATOM   1194  CD1 PHE B 150      21.976  15.929  18.764  1.00 54.99           C
ATOM   1195  CD2 PHE B 150      20.360  14.273  18.259  1.00 54.99           C
ATOM   1196  CE1 PHE B 150      21.401  16.110  20.002  1.00 54.99           C
ATOM   1197  CE2 PHE B 150      19.781  14.449  19.494  1.00 54.99           C
ATOM   1198  CZ  PHE B 150      20.303  15.370  20.370  1.00 54.99           C
ATOM   1199  C   PHE B 150      23.584  13.239  15.371  1.00 54.99           C
ATOM   1200  O   PHE B 150      23.217  12.089  15.132  1.00 54.99           O
ATOM   1201  N   ALA B 151      24.264  13.969  14.468  1.00 29.43           N
ATOM   1202  CA  ALA B 151      24.558  13.436  13.168  1.00 29.43           C
ATOM   1203  CB  ALA B 151      25.335  14.425  12.282  1.00 29.43           C
ATOM   1204  C   ALA B 151      25.415  12.223  13.341  1.00 29.43           C
ATOM   1205  O   ALA B 151      25.203  11.199  12.694  1.00 29.43           O
ATOM   1206  N   SER B 152      26.403  12.305  14.248  1.00 37.97           N
ATOM   1207  CA  SER B 152      27.318  11.219  14.449  1.00 37.97           C
ATOM   1208  CB  SER B 152      28.405  11.541  15.489  1.00 37.97           C
ATOM   1209  OG  SER B 152      29.232  12.595  15.017  1.00 37.97           O
ATOM   1210  C   SER B 152      26.582  10.003  14.922  1.00 37.97           C
ATOM   1211  O   SER B 152      26.773   8.915  14.382  1.00 37.97           O
ATOM   1212  N   MET B 153      25.709  10.157  15.937  1.00 53.46           N
ATOM   1213  CA  MET B 153      25.002   9.040  16.500  1.00 53.46           C
ATOM   1214  CB  MET B 153      24.083   9.447  17.666  1.00 53.46           C
ATOM   1215  CG  MET B 153      24.785  10.171  18.821  1.00 53.46           C
ATOM   1216  SD  MET B 153      26.133   9.254  19.625  1.00 53.46           S
ATOM   1217  CE  MET B 153      27.395   9.755  18.421  1.00 53.46           C
ATOM   1218  C   MET B 153      24.112   8.466  15.443  1.00 53.46           C
ATOM   1219  O   MET B 153      23.992   7.250  15.308  1.00 53.46           O
ATOM   1220  N   GLY B 154      23.473   9.344  14.648  1.00 24.78           N
ATOM   1221  CA  GLY B 154      22.534   8.901  13.661  1.00 24.78           C
ATOM   1222  C   GLY B 154      23.217   8.013  12.672  1.00 24.78           C
ATOM   1223  O   GLY B 154      22.662   6.996  12.260  1.00 24.78           O
ATOM   1224  N   MET B 155      24.438   8.382  12.247  1.00 86.49           N
ATOM   1225  CA  MET B 155      25.130   7.590  11.272  1.00 86.49           C
ATOM   1226  CB  MET B 155      26.508   8.174  10.920  1.00 86.49           C
ATOM   1227  CG  MET B 155      27.257   7.372   9.856  1.00 86.49           C
ATOM   1228  SD  MET B 155      29.039   7.725   9.761  1.00 86.49           S
ATOM   1229  CE  MET B 155      28.860   9.515   9.528  1.00 86.49           C
ATOM   1230  C   MET B 155      25.394   6.228  11.836  1.00 86.49           C
ATOM   1231  O   MET B 155      25.101   5.210  11.211  1.00 86.49           O
ATOM   1232  N   LEU B 156      25.923   6.180  13.069  1.00 53.69           N
ATOM   1233  CA  LEU B 156      26.304   4.937  13.676  1.00 53.69           C
ATOM   1234  CB  LEU B 156      27.006   5.136  15.031  1.00 53.69           C
ATOM   1235  CG  LEU B 156      28.332   5.911  14.912  1.00 53.69           C
ATOM   1236  CD1 LEU B 156      29.036   6.040  16.273  1.00 53.69           C
ATOM   1237  CD2 LEU B 156      29.236   5.307  13.826  1.00 53.69           C
ATOM   1238  C   LEU B 156      25.100   4.076  13.898  1.00 53.69           C
ATOM   1239  O   LEU B 156      25.163   2.859  13.737  1.00 53.69           O
ATOM   1240  N   GLU B 157      23.970   4.683  14.297  1.00 51.53           N
ATOM   1241  CA  GLU B 157      22.790   3.922  14.603  1.00 51.53           C
ATOM   1242  CB  GLU B 157      21.688   4.801  15.218  1.00 51.53           C
ATOM   1243  CG  GLU B 157      22.078   5.311  16.609  1.00 51.53           C
ATOM   1244  CD  GLU B 157      21.091   6.384  17.042  1.00 51.53           C
ATOM   1245  OE1 GLU B 157      20.249   6.792  16.199  1.00 51.53           O
ATOM   1246  OE2 GLU B 157      21.173   6.817  18.222  1.00 51.53           O
ATOM   1247  C   GLU B 157      22.253   3.249  13.372  1.00 51.53           C
ATOM   1248  O   GLU B 157      21.864   2.083  13.424  1.00 51.53           O
ATOM   1249  N   ALA B 158      22.194   3.967  12.232  1.00 37.79           N
ATOM   1250  CA  ALA B 158      21.671   3.385  11.026  1.00 37.79           C
ATOM   1251  CB  ALA B 158      21.542   4.405   9.882  1.00 37.79           C
ATOM   1252  C   ALA B 158      22.574   2.288  10.546  1.00 37.79           C
ATOM   1253  O   ALA B 158      22.115   1.213  10.162  1.00 37.79           O
ATOM   1254  N   ARG B 159      23.899   2.527  10.576  1.00 78.35           N
ATOM   1255  CA  ARG B 159      24.851   1.582  10.061  1.00 78.35           C
ATOM   1256  CB  ARG B 159      26.293   2.117  10.054  1.00 78.35           C
ATOM   1257  CG  ARG B 159      26.488   3.229   9.019  1.00 78.35           C
ATOM   1258  CD  ARG B 159      27.949   3.597   8.756  1.00 78.35           C
ATOM   1259  NE  ARG B 159      27.952   4.636   7.688  1.00 78.35           N
ATOM   1260  CZ  ARG B 159      29.016   4.743   6.839  1.00 78.35           C
ATOM   1261  NH1 ARG B 159      30.081   3.899   6.970  1.00 78.35           N
ATOM   1262  NH2 ARG B 159      29.012   5.689   5.855  1.00 78.35           N
ATOM   1263  C   ARG B 159      24.805   0.314  10.851  1.00 78.35           C
ATOM   1264  O   ARG B 159      24.992  -0.771  10.301  1.00 78.35           O
ATOM   1265  N   ILE B 160      24.585   0.414  12.171  1.00 41.43           N
ATOM   1266  CA  ILE B 160      24.490  -0.761  12.987  1.00 41.43           C
ATOM   1267  CB  ILE B 160      24.305  -0.450  14.446  1.00 41.43           C
ATOM   1268  CG1 ILE B 160      25.539   0.284  14.999  1.00 41.43           C
ATOM   1269  CG2 ILE B 160      23.986  -1.762  15.181  1.00 41.43           C
ATOM   1270  CD1 ILE B 160      25.335   0.860  16.400  1.00 41.43           C
ATOM   1271  C   ILE B 160      23.293  -1.533  12.523  1.00 41.43           C
ATOM   1272  O   ILE B 160      23.326  -2.760  12.444  1.00 41.43           O
ATOM   1273  N   ARG B 161      22.193  -0.822  12.208  1.00 72.07           N
ATOM   1274  CA  ARG B 161      20.976  -1.466  11.807  1.00 72.07           C
ATOM   1275  CB  ARG B 161      19.816  -0.476  11.610  1.00 72.07           C
ATOM   1276  CG  ARG B 161      19.404   0.210  12.916  1.00 72.07           C
ATOM   1277  CD  ARG B 161      18.158   1.088  12.796  1.00 72.07           C
ATOM   1278  NE  ARG B 161      17.901   1.675  14.141  1.00 72.07           N
ATOM   1279  CZ  ARG B 161      16.687   2.232  14.422  1.00 72.07           C
ATOM   1280  NH1 ARG B 161      15.696   2.216  13.484  1.00 72.07           N
ATOM   1281  NH2 ARG B 161      16.465   2.804  15.642  1.00 72.07           N
ATOM   1282  C   ARG B 161      21.183  -2.221  10.527  1.00 72.07           C
ATOM   1283  O   ARG B 161      20.773  -3.373  10.410  1.00 72.07           O
ATOM   1284  N   ILE B 162      21.846  -1.601   9.534  1.00 44.13           N
ATOM   1285  CA  ILE B 162      22.065  -2.232   8.260  1.00 44.13           C
ATOM   1286  CB  ILE B 162      22.782  -1.332   7.295  1.00 44.13           C
ATOM   1287  CG1 ILE B 162      21.965  -0.056   7.029  1.00 44.13           C
ATOM   1288  CG2 ILE B 162      23.088  -2.144   6.025  1.00 44.13           C
ATOM   1289  CD1 ILE B 162      22.759   1.038   6.317  1.00 44.13           C
ATOM   1290  C   ILE B 162      22.934  -3.438   8.448  1.00 44.13           C
ATOM   1291  O   ILE B 162      22.662  -4.505   7.898  1.00 44.13           O
ATOM   1292  N   LEU B 163      24.005  -3.302   9.252  1.00 61.52           N
ATOM   1293  CA  LEU B 163      24.956  -4.370   9.416  1.00 61.52           C
ATOM   1294  CB  LEU B 163      26.126  -3.990  10.342  1.00 61.52           C
ATOM   1295  CG  LEU B 163      27.085  -2.951   9.735  1.00 61.52           C
ATOM   1296  CD1 LEU B 163      28.233  -2.615  10.701  1.00 61.52           C
ATOM   1297  CD2 LEU B 163      27.598  -3.416   8.360  1.00 61.52           C
ATOM   1298  C   LEU B 163      24.287  -5.569  10.015  1.00 61.52           C
ATOM   1299  O   LEU B 163      24.543  -6.697   9.601  1.00 61.52           O
ATOM   1300  N   THR B 164      23.460  -5.340  11.046  1.00 85.22           N
ATOM   1301  CA  THR B 164      22.715  -6.315  11.795  1.00 85.22           C
ATOM   1302  CB  THR B 164      22.362  -5.834  13.172  1.00 85.22           C
ATOM   1303  OG1 THR B 164      21.512  -4.699  13.102  1.00 85.22           O
ATOM   1304  CG2 THR B 164      23.667  -5.470  13.898  1.00 85.22           C
ATOM   1305  C   THR B 164      21.452  -6.718  11.096  1.00 85.22           C
ATOM   1306  O   THR B 164      20.806  -7.682  11.502  1.00 85.22           O
ATOM   1307  N   ASN B 165      21.017  -5.959  10.072  1.00 68.69           N
ATOM   1308  CA  ASN B 165      19.770  -6.253   9.422  1.00 68.69           C
ATOM   1309  CB  ASN B 165      19.695  -7.694   8.885  1.00 68.69           C
ATOM   1310  CG  ASN B 165      18.513  -7.798   7.931  1.00 68.69           C
ATOM   1311  OD1 ASN B 165      17.728  -6.863   7.782  1.00 68.69           O
ATOM   1312  ND2 ASN B 165      18.379  -8.977   7.265  1.00 68.69           N
ATOM   1313  C   ASN B 165      18.660  -6.052  10.412  1.00 68.69           C
ATOM   1314  O   ASN B 165      17.745  -6.866  10.525  1.00 68.69           O
ATOM   1315  N   ASN B 166      18.741  -4.929  11.154  1.00 66.56           N
ATOM   1316  CA  ASN B 166      17.774  -4.484  12.121  1.00 66.56           C
ATOM   1317  CB  ASN B 166      16.365  -4.289  11.535  1.00 66.56           C
ATOM   1318  CG  ASN B 166      16.402  -3.056  10.641  1.00 66.56           C
ATOM   1319  OD1 ASN B 166      16.933  -2.014  11.023  1.00 66.56           O
ATOM   1320  ND2 ASN B 166      15.829  -3.176   9.414  1.00 66.56           N
ATOM   1321  C   ASN B 166      17.693  -5.433  13.271  1.00 66.56           C
ATOM   1322  O   ASN B 166      16.733  -5.401  14.040  1.00 66.56           O
ATOM   1323  N   SER B 167      18.707  -6.299  13.436  1.00 38.87           N
ATOM   1324  CA  SER B 167      18.723  -7.171  14.572  1.00 38.87           C
ATOM   1325  CB  SER B 167      19.833  -8.232  14.493  1.00 38.87           C
ATOM   1326  OG  SER B 167      19.798  -9.063  15.644  1.00 38.87           O
ATOM   1327  C   SER B 167      18.990  -6.323  15.777  1.00 38.87           C
ATOM   1328  O   SER B 167      18.401  -6.534  16.837  1.00 38.87           O
ATOM   1329  N   GLN B 168      19.899  -5.331  15.632  1.00 71.62           N
ATOM   1330  CA  GLN B 168      20.264  -4.465  16.720  1.00 71.62           C
ATOM   1331  CB  GLN B 168      21.777  -4.437  16.992  1.00 71.62           C
ATOM   1332  CG  GLN B 168      22.351  -5.799  17.391  1.00 71.62           C
ATOM   1333  CD  GLN B 168      23.845  -5.625  17.624  1.00 71.62           C
ATOM   1334  OE1 GLN B 168      24.265  -4.899  18.522  1.00 71.62           O
ATOM   1335  NE2 GLN B 168      24.673  -6.305  16.788  1.00 71.62           N
ATOM   1336  C   GLN B 168      19.861  -3.065  16.355  1.00 71.62           C
ATOM   1337  O   GLN B 168      20.298  -2.511  15.349  1.00 71.62           O
ATOM   1338  N   THR B 169      18.925  -2.518  17.148  1.00202.87           N
ATOM   1339  CA  THR B 169      18.296  -1.225  17.065  1.00202.87           C
ATOM   1340  CB  THR B 169      16.831  -1.358  17.364  1.00202.87           C
ATOM   1341  OG1 THR B 169      16.311  -2.472  16.653  1.00202.87           O
ATOM   1342  CG2 THR B 169      16.108  -0.128  16.806  1.00202.87           C
ATOM   1343  C   THR B 169      18.922  -0.130  17.929  1.00202.87           C
ATOM   1344  O   THR B 169      18.308   0.932  18.018  1.00202.87           O
ATOM   1345  N   PRO B 170      20.014  -0.289  18.647  1.00110.66           N
ATOM   1346  CA  PRO B 170      20.415   0.673  19.662  1.00110.66           C
ATOM   1347  CD  PRO B 170      21.179  -0.958  18.085  1.00110.66           C
ATOM   1348  CB  PRO B 170      21.837   0.280  20.054  1.00110.66           C
ATOM   1349  CG  PRO B 170      22.402  -0.309  18.753  1.00110.66           C
ATOM   1350  C   PRO B 170      20.360   2.141  19.343  1.00110.66           C
ATOM   1351  O   PRO B 170      20.580   2.540  18.200  1.00110.66           O
ATOM   1352  N   ILE B 171      20.016   2.951  20.370  1.00107.35           N
ATOM   1353  CA  ILE B 171      19.975   4.382  20.273  1.00107.35           C
ATOM   1354  CB  ILE B 171      18.734   4.977  20.876  1.00107.35           C
ATOM   1355  CG1 ILE B 171      17.482   4.453  20.150  1.00107.35           C
ATOM   1356  CG2 ILE B 171      18.871   6.508  20.844  1.00107.35           C
ATOM   1357  CD1 ILE B 171      17.449   4.790  18.660  1.00107.35           C
ATOM   1358  C   ILE B 171      21.139   4.850  21.095  1.00107.35           C
ATOM   1359  O   ILE B 171      21.188   4.618  22.301  1.00107.35           O
ATOM   1360  N   LEU B 172      22.116   5.513  20.445  1.00 57.31           N
ATOM   1361  CA  LEU B 172      23.319   5.957  21.096  1.00 57.31           C
ATOM   1362  CB  LEU B 172      24.470   6.210  20.108  1.00 57.31           C
ATOM   1363  CG  LEU B 172      24.902   4.943  19.347  1.00 57.31           C
ATOM   1364  CD1 LEU B 172      26.053   5.240  18.374  1.00 57.31           C
ATOM   1365  CD2 LEU B 172      25.226   3.791  20.313  1.00 57.31           C
ATOM   1366  C   LEU B 172      23.044   7.239  21.827  1.00 57.31           C
ATOM   1367  O   LEU B 172      22.017   7.878  21.605  1.00 57.31           O
ATOM   1368  N   SER B 173      23.964   7.640  22.737  1.00 61.50           N
ATOM   1369  CA  SER B 173      23.744   8.813  23.545  1.00 61.50           C
ATOM   1370  CB  SER B 173      24.094   8.586  25.026  1.00 61.50           C
ATOM   1371  OG  SER B 173      23.976   9.803  25.747  1.00 61.50           O
ATOM   1372  C   SER B 173      24.585   9.973  23.086  1.00 61.50           C
ATOM   1373  O   SER B 173      25.812   9.958  23.169  1.00 61.50           O
ATOM   1374  N   PRO B 174      23.927  10.994  22.596  1.00162.03           N
ATOM   1375  CA  PRO B 174      24.581  12.212  22.187  1.00162.03           C
ATOM   1376  CD  PRO B 174      22.626  10.832  21.973  1.00162.03           C
ATOM   1377  CB  PRO B 174      23.568  12.964  21.319  1.00162.03           C
ATOM   1378  CG  PRO B 174      22.223  12.260  21.584  1.00162.03           C
ATOM   1379  C   PRO B 174      25.072  12.999  23.364  1.00162.03           C
ATOM   1380  O   PRO B 174      26.031  13.758  23.227  1.00162.03           O
ATOM   1381  N   GLN B 175      24.420  12.841  24.529  1.00 53.19           N
ATOM   1382  CA  GLN B 175      24.745  13.608  25.698  1.00 53.19           C
ATOM   1383  CB  GLN B 175      23.731  13.415  26.836  1.00 53.19           C
ATOM   1384  CG  GLN B 175      24.007  14.314  28.042  1.00 53.19           C
ATOM   1385  CD  GLN B 175      23.795  15.759  27.612  1.00 53.19           C
ATOM   1386  OE1 GLN B 175      22.807  16.089  26.958  1.00 53.19           O
ATOM   1387  NE2 GLN B 175      24.756  16.646  27.983  1.00 53.19           N
ATOM   1388  C   GLN B 175      26.101  13.241  26.212  1.00 53.19           C
ATOM   1389  O   GLN B 175      26.861  14.107  26.642  1.00 53.19           O
ATOM   1390  N   GLU B 176      26.451  11.943  26.174  1.00 90.05           N
ATOM   1391  CA  GLU B 176      27.713  11.533  26.717  1.00 90.05           C
ATOM   1392  CB  GLU B 176      27.922  10.010  26.611  1.00 90.05           C
ATOM   1393  CG  GLU B 176      29.168   9.495  27.333  1.00 90.05           C
ATOM   1394  CD  GLU B 176      30.332   9.507  26.353  1.00 90.05           C
ATOM   1395  OE1 GLU B 176      30.077   9.630  25.126  1.00 90.05           O
ATOM   1396  OE2 GLU B 176      31.495   9.385  26.823  1.00 90.05           O
ATOM   1397  C   GLU B 176      28.792  12.234  25.951  1.00 90.05           C
ATOM   1398  O   GLU B 176      29.776  12.698  26.528  1.00 90.05           O
ATOM   1399  N   VAL B 177      28.629  12.339  24.620  1.00 48.41           N
ATOM   1400  CA  VAL B 177      29.601  13.010  23.805  1.00 48.41           C
ATOM   1401  CB  VAL B 177      29.237  12.981  22.346  1.00 48.41           C
ATOM   1402  CG1 VAL B 177      30.232  13.860  21.572  1.00 48.41           C
ATOM   1403  CG2 VAL B 177      29.202  11.517  21.873  1.00 48.41           C
ATOM   1404  C   VAL B 177      29.664  14.447  24.215  1.00 48.41           C
ATOM   1405  O   VAL B 177      30.744  15.007  24.399  1.00 48.41           O
ATOM   1406  N   VAL B 178      28.491  15.081  24.387  1.00 50.13           N
ATOM   1407  CA  VAL B 178      28.450  16.478  24.721  1.00 50.13           C
ATOM   1408  CB  VAL B 178      27.046  17.004  24.820  1.00 50.13           C
ATOM   1409  CG1 VAL B 178      27.098  18.464  25.303  1.00 50.13           C
ATOM   1410  CG2 VAL B 178      26.359  16.825  23.455  1.00 50.13           C
ATOM   1411  C   VAL B 178      29.115  16.716  26.043  1.00 50.13           C
ATOM   1412  O   VAL B 178      29.870  17.675  26.196  1.00 50.13           O
ATOM   1413  N   SER B 179      28.814  15.881  27.055  1.00 71.23           N
ATOM   1414  CA  SER B 179      29.366  16.102  28.366  1.00 71.23           C
ATOM   1415  CB  SER B 179      28.577  15.363  29.460  1.00 71.23           C
ATOM   1416  OG  SER B 179      27.249  15.862  29.523  1.00 71.23           O
ATOM   1417  C   SER B 179      30.806  15.680  28.503  1.00 71.23           C
ATOM   1418  O   SER B 179      31.617  16.413  29.067  1.00 71.23           O
ATOM   1419  N   CYS B 180      31.113  14.427  28.108  1.00102.13           N
ATOM   1420  CA  CYS B 180      32.398  13.800  28.299  1.00102.13           C
ATOM   1421  CB  CYS B 180      32.222  12.281  28.452  1.00102.13           C
ATOM   1422  SG  CYS B 180      30.850  11.869  29.587  1.00102.13           S
ATOM   1423  C   CYS B 180      33.484  14.069  27.278  1.00102.13           C
ATOM   1424  O   CYS B 180      34.658  14.136  27.639  1.00102.13           O
ATOM   1425  N   SER B 181      33.145  14.216  25.978  1.00 73.41           N
ATOM   1426  CA  SER B 181      34.151  14.197  24.940  1.00 73.41           C
ATOM   1427  CB  SER B 181      33.554  13.920  23.549  1.00 73.41           C
ATOM   1428  OG  SER B 181      34.576  13.909  22.565  1.00 73.41           O
ATOM   1429  C   SER B 181      34.986  15.444  24.841  1.00 73.41           C
ATOM   1430  O   SER B 181      34.487  16.555  24.674  1.00 73.41           O
ATOM   1431  N   GLN B 182      36.320  15.247  24.946  1.00 90.01           N
ATOM   1432  CA  GLN B 182      37.354  16.241  24.822  1.00 90.01           C
ATOM   1433  CB  GLN B 182      38.683  15.808  25.457  1.00 90.01           C
ATOM   1434  CG  GLN B 182      38.569  15.662  26.976  1.00 90.01           C
ATOM   1435  CD  GLN B 182      39.936  15.294  27.526  1.00 90.01           C
ATOM   1436  OE1 GLN B 182      40.904  16.034  27.361  1.00 90.01           O
ATOM   1437  NE2 GLN B 182      40.020  14.117  28.200  1.00 90.01           N
ATOM   1438  C   GLN B 182      37.589  16.591  23.380  1.00 90.01           C
ATOM   1439  O   GLN B 182      38.216  17.605  23.071  1.00 90.01           O
ATOM   1440  N   TYR B 183      37.192  15.680  22.471  1.00156.44           N
ATOM   1441  CA  TYR B 183      37.321  15.816  21.047  1.00156.44           C
ATOM   1442  CB  TYR B 183      37.059  14.528  20.245  1.00156.44           C
ATOM   1443  CG  TYR B 183      38.145  13.569  20.600  1.00156.44           C
ATOM   1444  CD1 TYR B 183      39.465  13.953  20.527  1.00156.44           C
ATOM   1445  CD2 TYR B 183      37.853  12.273  20.956  1.00156.44           C
ATOM   1446  CE1 TYR B 183      40.474  13.072  20.842  1.00156.44           C
ATOM   1447  CE2 TYR B 183      38.856  11.386  21.270  1.00156.44           C
ATOM   1448  CZ  TYR B 183      40.169  11.786  21.218  1.00156.44           C
ATOM   1449  OH  TYR B 183      41.198  10.876  21.541  1.00156.44           O
ATOM   1450  C   TYR B 183      36.411  16.896  20.539  1.00156.44           C
ATOM   1451  O   TYR B 183      36.547  17.317  19.392  1.00156.44           O
ATOM   1452  N   ALA B 184      35.369  17.263  21.315  1.00 71.14           N
ATOM   1453  CA  ALA B 184      34.442  18.280  20.895  1.00 71.14           C
ATOM   1454  CB  ALA B 184      33.072  17.717  20.480  1.00 71.14           C
ATOM   1455  C   ALA B 184      34.196  19.266  22.011  1.00 71.14           C
ATOM   1456  O   ALA B 184      34.688  19.130  23.130  1.00 71.14           O
ATOM   1457  N   GLN B 185      33.485  20.349  21.642  1.00175.00           N
ATOM   1458  CA  GLN B 185      33.068  21.525  22.362  1.00175.00           C
ATOM   1459  CB  GLN B 185      32.878  22.727  21.422  1.00175.00           C
ATOM   1460  CG  GLN B 185      34.211  23.270  20.887  1.00175.00           C
ATOM   1461  CD  GLN B 185      34.899  22.195  20.049  1.00175.00           C
ATOM   1462  OE1 GLN B 185      34.374  21.756  19.027  1.00175.00           O
ATOM   1463  NE2 GLN B 185      36.103  21.747  20.499  1.00175.00           N
ATOM   1464  C   GLN B 185      31.858  21.385  23.251  1.00175.00           C
ATOM   1465  O   GLN B 185      31.500  22.357  23.913  1.00175.00           O
ATOM   1466  N   GLY B 186      31.093  20.277  23.205  1.00 52.56           N
ATOM   1467  CA  GLY B 186      29.922  20.236  24.048  1.00 52.56           C
ATOM   1468  C   GLY B 186      28.824  20.919  23.288  1.00 52.56           C
ATOM   1469  O   GLY B 186      28.599  20.621  22.118  1.00 52.56           O
ATOM   1470  N   CYS B 187      28.085  21.828  23.952  1.00 82.35           N
ATOM   1471  CA  CYS B 187      27.010  22.577  23.358  1.00 82.35           C
ATOM   1472  CB  CYS B 187      26.133  23.326  24.374  1.00 82.35           C
ATOM   1473  SG  CYS B 187      24.953  22.189  25.148  1.00 82.35           S
ATOM   1474  C   CYS B 187      27.557  23.567  22.377  1.00 82.35           C
ATOM   1475  O   CYS B 187      26.816  24.129  21.572  1.00 82.35           O
ATOM   1476  N   GLU B 188      28.859  23.865  22.499  1.00139.18           N
ATOM   1477  CA  GLU B 188      29.607  24.788  21.691  1.00139.18           C
ATOM   1478  CB  GLU B 188      30.970  25.130  22.314  1.00139.18           C
ATOM   1479  CG  GLU B 188      30.855  26.077  23.513  1.00139.18           C
ATOM   1480  CD  GLU B 188      29.969  25.431  24.571  1.00139.18           C
ATOM   1481  OE1 GLU B 188      30.488  24.599  25.361  1.00139.18           O
ATOM   1482  OE2 GLU B 188      28.752  25.759  24.595  1.00139.18           O
ATOM   1483  C   GLU B 188      29.824  24.273  20.289  1.00139.18           C
ATOM   1484  O   GLU B 188      30.213  25.044  19.412  1.00139.18           O
ATOM   1485  N   GLY B 189      29.700  22.949  20.048  1.00 43.39           N
ATOM   1486  CA  GLY B 189      29.853  22.469  18.696  1.00 43.39           C
ATOM   1487  C   GLY B 189      30.890  21.382  18.662  1.00 43.39           C
ATOM   1488  O   GLY B 189      31.502  21.062  19.679  1.00 43.39           O
ATOM   1489  N   GLY B 190      31.112  20.787  17.463  1.00 32.20           N
ATOM   1490  CA  GLY B 190      32.074  19.727  17.296  1.00 32.20           C
ATOM   1491  C   GLY B 190      32.009  19.235  15.873  1.00 32.20           C
ATOM   1492  O   GLY B 190      31.291  19.802  15.049  1.00 32.20           O
ATOM   1493  N   PHE B 191      32.778  18.165  15.543  1.00 72.88           N
ATOM   1494  CA  PHE B 191      32.776  17.651  14.192  1.00 72.88           C
ATOM   1495  CB  PHE B 191      34.057  17.992  13.410  1.00 72.88           C
ATOM   1496  CG  PHE B 191      34.048  19.468  13.227  1.00 72.88           C
ATOM   1497  CD1 PHE B 191      34.498  20.294  14.231  1.00 72.88           C
ATOM   1498  CD2 PHE B 191      33.585  20.025  12.058  1.00 72.88           C
ATOM   1499  CE1 PHE B 191      34.487  21.659  14.068  1.00 72.88           C
ATOM   1500  CE2 PHE B 191      33.573  21.389  11.890  1.00 72.88           C
ATOM   1501  CZ  PHE B 191      34.025  22.208  12.897  1.00 72.88           C
ATOM   1502  C   PHE B 191      32.648  16.149  14.195  1.00 72.88           C
ATOM   1503  O   PHE B 191      33.314  15.449  14.954  1.00 72.88           O
ATOM   1504  N   PRO B 192      31.818  15.646  13.308  1.00153.69           N
ATOM   1505  CA  PRO B 192      31.522  14.237  13.168  1.00153.69           C
ATOM   1506  CD  PRO B 192      31.317  16.433  12.194  1.00153.69           C
ATOM   1507  CB  PRO B 192      30.540  14.143  12.000  1.00153.69           C
ATOM   1508  CG  PRO B 192      30.849  15.396  11.160  1.00153.69           C
ATOM   1509  C   PRO B 192      32.747  13.399  12.947  1.00153.69           C
ATOM   1510  O   PRO B 192      32.775  12.258  13.404  1.00153.69           O
ATOM   1511  N   TYR B 193      33.770  13.928  12.260  1.00 74.53           N
ATOM   1512  CA  TYR B 193      34.960  13.172  11.990  1.00 74.53           C
ATOM   1513  CB  TYR B 193      35.975  14.048  11.230  1.00 74.53           C
ATOM   1514  CG  TYR B 193      37.256  13.330  10.977  1.00 74.53           C
ATOM   1515  CD1 TYR B 193      38.272  13.364  11.905  1.00 74.53           C
ATOM   1516  CD2 TYR B 193      37.445  12.637   9.803  1.00 74.53           C
ATOM   1517  CE1 TYR B 193      39.460  12.713  11.668  1.00 74.53           C
ATOM   1518  CE2 TYR B 193      38.630  11.984   9.560  1.00 74.53           C
ATOM   1519  CZ  TYR B 193      39.638  12.023  10.492  1.00 74.53           C
ATOM   1520  OH  TYR B 193      40.852  11.353  10.237  1.00 74.53           O
ATOM   1521  C   TYR B 193      35.543  12.788  13.315  1.00 74.53           C
ATOM   1522  O   TYR B 193      35.959  11.649  13.520  1.00 74.53           O
ATOM   1523  N   LEU B 194      35.602  13.753  14.251  1.00 93.56           N
ATOM   1524  CA  LEU B 194      36.139  13.528  15.565  1.00 93.56           C
ATOM   1525  CB  LEU B 194      36.409  14.843  16.315  1.00 93.56           C
ATOM   1526  CG  LEU B 194      37.562  15.658  15.700  1.00 93.56           C
ATOM   1527  CD1 LEU B 194      37.805  16.963  16.472  1.00 93.56           C
ATOM   1528  CD2 LEU B 194      38.837  14.804  15.582  1.00 93.56           C
ATOM   1529  C   LEU B 194      35.236  12.679  16.419  1.00 93.56           C
ATOM   1530  O   LEU B 194      35.731  11.976  17.294  1.00 93.56           O
ATOM   1531  N   ILE B 195      33.898  12.850  16.334  1.00140.10           N
ATOM   1532  CA  ILE B 195      33.002  12.061  17.151  1.00140.10           C
ATOM   1533  CB  ILE B 195      31.728  12.792  17.447  1.00140.10           C
ATOM   1534  CG1 ILE B 195      32.052  14.106  18.174  1.00140.10           C
ATOM   1535  CG2 ILE B 195      30.811  11.855  18.253  1.00140.10           C
ATOM   1536  CD1 ILE B 195      32.835  13.899  19.470  1.00140.10           C
ATOM   1537  C   ILE B 195      32.626  10.717  16.600  1.00140.10           C
ATOM   1538  O   ILE B 195      32.840   9.681  17.229  1.00140.10           O
ATOM   1539  N   ALA B 196      32.048  10.700  15.383  1.00 63.83           N
ATOM   1540  CA  ALA B 196      31.591   9.457  14.841  1.00 63.83           C
ATOM   1541  CB  ALA B 196      30.901   9.617  13.475  1.00 63.83           C
ATOM   1542  C   ALA B 196      32.801   8.614  14.643  1.00 63.83           C
ATOM   1543  O   ALA B 196      32.755   7.403  14.852  1.00 63.83           O
ATOM   1544  N   GLY B 197      33.878   9.218  14.094  1.00 83.82           N
ATOM   1545  CA  GLY B 197      35.082   8.460  13.905  1.00 83.82           C
ATOM   1546  C   GLY B 197      36.017   8.303  15.083  1.00 83.82           C
ATOM   1547  O   GLY B 197      36.121   7.233  15.679  1.00 83.82           O
ATOM   1548  N   LYS B 198      36.679   9.412  15.490  1.00113.18           N
ATOM   1549  CA  LYS B 198      37.779   9.310  16.423  1.00113.18           C
ATOM   1550  CB  LYS B 198      38.609  10.599  16.525  1.00113.18           C
ATOM   1551  CG  LYS B 198      39.906  10.394  17.308  1.00113.18           C
ATOM   1552  CD  LYS B 198      40.928  11.514  17.121  1.00113.18           C
ATOM   1553  CE  LYS B 198      42.275  11.217  17.783  1.00113.18           C
ATOM   1554  NZ  LYS B 198      42.970  10.134  17.050  1.00113.18           N
ATOM   1555  C   LYS B 198      37.358   8.945  17.811  1.00113.18           C
ATOM   1556  O   LYS B 198      37.895   8.013  18.407  1.00113.18           O
ATOM   1557  N   TYR B 199      36.368   9.668  18.357  1.00 72.38           N
ATOM   1558  CA  TYR B 199      35.940   9.464  19.708  1.00 72.38           C
ATOM   1559  CB  TYR B 199      34.842  10.471  20.103  1.00 72.38           C
ATOM   1560  CG  TYR B 199      34.531  10.341  21.555  1.00 72.38           C
ATOM   1561  CD1 TYR B 199      35.398  10.855  22.491  1.00 72.38           C
ATOM   1562  CD2 TYR B 199      33.370   9.737  21.982  1.00 72.38           C
ATOM   1563  CE1 TYR B 199      35.124  10.754  23.834  1.00 72.38           C
ATOM   1564  CE2 TYR B 199      33.090   9.633  23.324  1.00 72.38           C
ATOM   1565  CZ  TYR B 199      33.969  10.141  24.251  1.00 72.38           C
ATOM   1566  OH  TYR B 199      33.689  10.039  25.630  1.00 72.38           O
ATOM   1567  C   TYR B 199      35.374   8.086  19.797  1.00 72.38           C
ATOM   1568  O   TYR B 199      35.623   7.354  20.754  1.00 72.38           O
ATOM   1569  N   ALA B 200      34.601   7.688  18.773  1.00 35.44           N
ATOM   1570  CA  ALA B 200      33.981   6.399  18.794  1.00 35.44           C
ATOM   1571  CB  ALA B 200      33.133   6.126  17.539  1.00 35.44           C
ATOM   1572  C   ALA B 200      35.046   5.346  18.857  1.00 35.44           C
ATOM   1573  O   ALA B 200      34.910   4.365  19.585  1.00 35.44           O
ATOM   1574  N   GLN B 201      36.129   5.502  18.073  1.00 64.90           N
ATOM   1575  CA  GLN B 201      37.161   4.504  18.067  1.00 64.90           C
ATOM   1576  CB  GLN B 201      38.175   4.712  16.928  1.00 64.90           C
ATOM   1577  CG  GLN B 201      39.270   3.646  16.877  1.00 64.90           C
ATOM   1578  CD  GLN B 201      40.195   3.972  15.711  1.00 64.90           C
ATOM   1579  OE1 GLN B 201      40.874   4.997  15.705  1.00 64.90           O
ATOM   1580  NE2 GLN B 201      40.217   3.075  14.689  1.00 64.90           N
ATOM   1581  C   GLN B 201      37.927   4.493  19.362  1.00 64.90           C
ATOM   1582  O   GLN B 201      38.177   3.431  19.931  1.00 64.90           O
ATOM   1583  N   ASP B 202      38.355   5.678  19.845  1.00111.29           N
ATOM   1584  CA  ASP B 202      39.176   5.735  21.023  1.00111.29           C
ATOM   1585  CB  ASP B 202      39.797   7.128  21.224  1.00111.29           C
ATOM   1586  CG  ASP B 202      40.771   7.385  20.083  1.00111.29           C
ATOM   1587  OD1 ASP B 202      41.027   6.434  19.297  1.00111.29           O
ATOM   1588  OD2 ASP B 202      41.266   8.539  19.978  1.00111.29           O
ATOM   1589  C   ASP B 202      38.438   5.406  22.293  1.00111.29           C
ATOM   1590  O   ASP B 202      38.857   4.524  23.042  1.00111.29           O
ATOM   1591  N   PHE B 203      37.396   6.203  22.622  1.00183.77           N
ATOM   1592  CA  PHE B 203      36.609   6.042  23.821  1.00183.77           C
ATOM   1593  CB  PHE B 203      36.169   7.388  24.408  1.00183.77           C
ATOM   1594  CG  PHE B 203      37.452   8.040  24.785  1.00183.77           C
ATOM   1595  CD1 PHE B 203      38.029   7.795  26.009  1.00183.77           C
ATOM   1596  CD2 PHE B 203      38.097   8.870  23.898  1.00183.77           C
ATOM   1597  CE1 PHE B 203      39.221   8.388  26.352  1.00183.77           C
ATOM   1598  CE2 PHE B 203      39.288   9.467  24.236  1.00183.77           C
ATOM   1599  CZ  PHE B 203      39.852   9.227  25.465  1.00183.77           C
ATOM   1600  C   PHE B 203      35.416   5.138  23.716  1.00183.77           C
ATOM   1601  O   PHE B 203      35.115   4.389  24.644  1.00183.77           O
ATOM   1602  N   GLY B 204      34.671   5.209  22.597  1.00 35.03           N
ATOM   1603  CA  GLY B 204      33.479   4.411  22.471  1.00 35.03           C
ATOM   1604  C   GLY B 204      32.281   5.235  22.852  1.00 35.03           C
ATOM   1605  O   GLY B 204      32.399   6.274  23.501  1.00 35.03           O
ATOM   1606  N   LEU B 205      31.079   4.768  22.446  1.00107.04           N
ATOM   1607  CA  LEU B 205      29.847   5.456  22.720  1.00107.04           C
ATOM   1608  CB  LEU B 205      29.067   5.856  21.456  1.00107.04           C
ATOM   1609  CG  LEU B 205      29.699   7.035  20.692  1.00107.04           C
ATOM   1610  CD1 LEU B 205      31.157   6.749  20.311  1.00107.04           C
ATOM   1611  CD2 LEU B 205      28.851   7.416  19.472  1.00107.04           C
ATOM   1612  C   LEU B 205      28.961   4.573  23.545  1.00107.04           C
ATOM   1613  O   LEU B 205      29.057   3.349  23.493  1.00107.04           O
ATOM   1614  N   VAL B 206      28.066   5.195  24.342  1.00 54.52           N
ATOM   1615  CA  VAL B 206      27.173   4.465  25.199  1.00 54.52           C
ATOM   1616  CB  VAL B 206      27.227   4.905  26.633  1.00 54.52           C
ATOM   1617  CG1 VAL B 206      28.638   4.620  27.176  1.00 54.52           C
ATOM   1618  CG2 VAL B 206      26.815   6.385  26.712  1.00 54.52           C
ATOM   1619  C   VAL B 206      25.772   4.689  24.717  1.00 54.52           C
ATOM   1620  O   VAL B 206      25.514   5.558  23.887  1.00 54.52           O
ATOM   1621  N   GLU B 207      24.827   3.868  25.218  1.00 57.37           N
ATOM   1622  CA  GLU B 207      23.453   3.949  24.814  1.00 57.37           C
ATOM   1623  CB  GLU B 207      22.659   2.666  25.110  1.00 57.37           C
ATOM   1624  CG  GLU B 207      23.153   1.485  24.267  1.00 57.37           C
ATOM   1625  CD  GLU B 207      22.330   0.254  24.611  1.00 57.37           C
ATOM   1626  OE1 GLU B 207      21.133   0.214  24.215  1.00 57.37           O
ATOM   1627  OE2 GLU B 207      22.884  -0.663  25.271  1.00 57.37           O
ATOM   1628  C   GLU B 207      22.790   5.114  25.487  1.00 57.37           C
ATOM   1629  O   GLU B 207      23.283   5.655  26.475  1.00 57.37           O
ATOM   1630  N   GLU B 208      21.629   5.522  24.937  1.00105.55           N
ATOM   1631  CA  GLU B 208      20.898   6.685  25.362  1.00105.55           C
ATOM   1632  CB  GLU B 208      19.605   6.860  24.543  1.00105.55           C
ATOM   1633  CG  GLU B 208      19.249   8.306  24.179  1.00105.55           C
ATOM   1634  CD  GLU B 208      19.132   9.181  25.415  1.00105.55           C
ATOM   1635  OE1 GLU B 208      18.148   9.014  26.182  1.00105.55           O
ATOM   1636  OE2 GLU B 208      20.026  10.051  25.592  1.00105.55           O
ATOM   1637  C   GLU B 208      20.504   6.502  26.799  1.00105.55           C
ATOM   1638  O   GLU B 208      20.569   7.435  27.599  1.00105.55           O
ATOM   1639  N   ALA B 209      20.105   5.271  27.169  1.00 33.29           N
ATOM   1640  CA  ALA B 209      19.640   4.976  28.496  1.00 33.29           C
ATOM   1641  CB  ALA B 209      19.221   3.505  28.664  1.00 33.29           C
ATOM   1642  C   ALA B 209      20.735   5.243  29.480  1.00 33.29           C
ATOM   1643  O   ALA B 209      20.480   5.682  30.601  1.00 33.29           O
ATOM   1644  N   CYS B 210      21.990   4.954  29.095  1.00 37.93           N
ATOM   1645  CA  CYS B 210      23.085   5.127  30.004  1.00 37.93           C
ATOM   1646  CB  CYS B 210      24.431   4.665  29.417  1.00 37.93           C
ATOM   1647  SG  CYS B 210      25.784   4.825  30.618  1.00 37.93           S
ATOM   1648  C   CYS B 210      23.216   6.576  30.368  1.00 37.93           C
ATOM   1649  O   CYS B 210      23.424   6.899  31.538  1.00 37.93           O
ATOM   1650  N   PHE B 211      23.120   7.490  29.377  1.00147.48           N
ATOM   1651  CA  PHE B 211      23.253   8.888  29.683  1.00147.48           C
ATOM   1652  CB  PHE B 211      24.588   9.439  29.145  1.00147.48           C
ATOM   1653  CG  PHE B 211      24.998  10.662  29.891  1.00147.48           C
ATOM   1654  CD1 PHE B 211      24.244  11.811  29.870  1.00147.48           C
ATOM   1655  CD2 PHE B 211      26.184  10.660  30.589  1.00147.48           C
ATOM   1656  CE1 PHE B 211      24.656  12.927  30.562  1.00147.48           C
ATOM   1657  CE2 PHE B 211      26.601  11.772  31.280  1.00147.48           C
ATOM   1658  CZ  PHE B 211      25.833  12.910  31.270  1.00147.48           C
ATOM   1659  C   PHE B 211      22.160   9.582  28.914  1.00147.48           C
ATOM   1660  O   PHE B 211      22.354   9.917  27.747  1.00147.48           O
ATOM   1661  N   PRO B 212      21.044   9.877  29.530  1.00 76.02           N
ATOM   1662  CA  PRO B 212      19.943  10.473  28.809  1.00 76.02           C
ATOM   1663  CD  PRO B 212      20.580   9.068  30.645  1.00 76.02           C
ATOM   1664  CB  PRO B 212      18.747  10.402  29.753  1.00 76.02           C
ATOM   1665  CG  PRO B 212      19.044   9.157  30.611  1.00 76.02           C
ATOM   1666  C   PRO B 212      20.270  11.851  28.323  1.00 76.02           C
ATOM   1667  O   PRO B 212      21.101  12.513  28.939  1.00 76.02           O
ATOM   1668  N   TYR B 213      19.619  12.305  27.229  1.00 91.48           N
ATOM   1669  CA  TYR B 213      19.970  13.561  26.620  1.00 91.48           C
ATOM   1670  CB  TYR B 213      19.484  13.642  25.161  1.00 91.48           C
ATOM   1671  CG  TYR B 213      19.960  14.911  24.545  1.00 91.48           C
ATOM   1672  CD1 TYR B 213      21.292  15.074  24.244  1.00 91.48           C
ATOM   1673  CD2 TYR B 213      19.078  15.921  24.238  1.00 91.48           C
ATOM   1674  CE1 TYR B 213      21.743  16.236  23.665  1.00 91.48           C
ATOM   1675  CE2 TYR B 213      19.524  17.086  23.658  1.00 91.48           C
ATOM   1676  CZ  TYR B 213      20.859  17.245  23.373  1.00 91.48           C
ATOM   1677  OH  TYR B 213      21.320  18.439  22.778  1.00 91.48           O
ATOM   1678  C   TYR B 213      19.379  14.701  27.395  1.00 91.48           C
ATOM   1679  O   TYR B 213      18.167  14.771  27.595  1.00 91.48           O
ATOM   1680  N   THR B 214      20.274  15.547  27.958  1.00 81.79           N
ATOM   1681  CA  THR B 214      19.981  16.756  28.684  1.00 81.79           C
ATOM   1682  CB  THR B 214      21.036  17.058  29.704  1.00 81.79           C
ATOM   1683  OG1 THR B 214      21.120  15.998  30.645  1.00 81.79           O
ATOM   1684  CG2 THR B 214      20.684  18.376  30.410  1.00 81.79           C
ATOM   1685  C   THR B 214      19.836  17.968  27.809  1.00 81.79           C
ATOM   1686  O   THR B 214      18.937  18.783  28.012  1.00 81.79           O
ATOM   1687  N   GLY B 215      20.728  18.121  26.806  1.00 34.19           N
ATOM   1688  CA  GLY B 215      20.719  19.302  25.987  1.00 34.19           C
ATOM   1689  C   GLY B 215      21.525  20.377  26.659  1.00 34.19           C
ATOM   1690  O   GLY B 215      21.383  21.555  26.333  1.00 34.19           O
ATOM   1691  N   THR B 216      22.388  20.006  27.629  1.00 60.73           N
ATOM   1692  CA  THR B 216      23.182  21.002  28.295  1.00 60.73           C
ATOM   1693  CB  THR B 216      22.659  21.393  29.646  1.00 60.73           C
ATOM   1694  OG1 THR B 216      22.710  20.286  30.533  1.00 60.73           O
ATOM   1695  CG2 THR B 216      21.209  21.884  29.491  1.00 60.73           C
ATOM   1696  C   THR B 216      24.564  20.457  28.517  1.00 60.73           C
ATOM   1697  O   THR B 216      24.859  19.293  28.261  1.00 60.73           O
ATOM   1698  N   ASP B 217      25.433  21.342  29.031  1.00112.55           N
ATOM   1699  CA  ASP B 217      26.826  21.206  29.359  1.00112.55           C
ATOM   1700  CB  ASP B 217      27.522  22.562  29.571  1.00112.55           C
ATOM   1701  CG  ASP B 217      27.638  23.229  28.206  1.00112.55           C
ATOM   1702  OD1 ASP B 217      27.510  22.504  27.185  1.00112.55           O
ATOM   1703  OD2 ASP B 217      27.855  24.470  28.165  1.00112.55           O
ATOM   1704  C   ASP B 217      27.001  20.388  30.607  1.00112.55           C
ATOM   1705  O   ASP B 217      28.037  20.491  31.262  1.00112.55           O
ATOM   1706  N   SER B 218      25.947  19.666  31.042  1.00 63.01           N
ATOM   1707  CA  SER B 218      25.971  18.906  32.268  1.00 63.01           C
ATOM   1708  CB  SER B 218      24.806  17.908  32.393  1.00 63.01           C
ATOM   1709  OG  SER B 218      24.920  16.896  31.403  1.00 63.01           O
ATOM   1710  C   SER B 218      27.252  18.131  32.410  1.00 63.01           C
ATOM   1711  O   SER B 218      27.991  17.894  31.457  1.00 63.01           O
ATOM   1712  N   PRO B 219      27.527  17.780  33.643  1.00124.19           N
ATOM   1713  CA  PRO B 219      28.740  17.073  33.973  1.00124.19           C
ATOM   1714  CD  PRO B 219      27.076  18.615  34.746  1.00124.19           C
ATOM   1715  CB  PRO B 219      28.892  17.184  35.488  1.00124.19           C
ATOM   1716  CG  PRO B 219      28.158  18.492  35.830  1.00124.19           C
ATOM   1717  C   PRO B 219      28.743  15.662  33.476  1.00124.19           C
ATOM   1718  O   PRO B 219      27.673  15.094  33.269  1.00124.19           O
ATOM   1719  N   CYS B 220      29.944  15.080  33.283  1.00 53.98           N
ATOM   1720  CA  CYS B 220      30.054  13.752  32.757  1.00 53.98           C
ATOM   1721  CB  CYS B 220      31.446  13.470  32.140  1.00 53.98           C
ATOM   1722  SG  CYS B 220      31.653  11.794  31.456  1.00 53.98           S
ATOM   1723  C   CYS B 220      29.803  12.774  33.861  1.00 53.98           C
ATOM   1724  O   CYS B 220      30.716  12.394  34.592  1.00 53.98           O
ATOM   1725  N   LYS B 221      28.531  12.350  34.013  1.00105.31           N
ATOM   1726  CA  LYS B 221      28.183  11.373  35.006  1.00105.31           C
ATOM   1727  CB  LYS B 221      27.614  11.992  36.296  1.00105.31           C
ATOM   1728  CG  LYS B 221      27.512  11.007  37.464  1.00105.31           C
ATOM   1729  CD  LYS B 221      26.560   9.840  37.208  1.00105.31           C
ATOM   1730  CE  LYS B 221      26.627   8.743  38.271  1.00105.31           C
ATOM   1731  NZ  LYS B 221      25.674   7.660  37.939  1.00105.31           N
ATOM   1732  C   LYS B 221      27.119  10.516  34.393  1.00105.31           C
ATOM   1733  O   LYS B 221      26.125  11.025  33.878  1.00105.31           O
ATOM   1734  N   MET B 222      27.296   9.181  34.440  1.00110.59           N
ATOM   1735  CA  MET B 222      26.363   8.294  33.806  1.00110.59           C
ATOM   1736  CB  MET B 222      26.805   7.957  32.371  1.00110.59           C
ATOM   1737  CG  MET B 222      28.202   7.336  32.310  1.00110.59           C
ATOM   1738  SD  MET B 222      29.097   7.633  30.754  1.00110.59           S
ATOM   1739  CE  MET B 222      28.010   6.655  29.680  1.00110.59           C
ATOM   1740  C   MET B 222      26.281   7.036  34.614  1.00110.59           C
ATOM   1741  O   MET B 222      26.920   6.917  35.657  1.00110.59           O
ATOM   1742  N   LYS B 223      25.458   6.071  34.153  1.00 38.01           N
ATOM   1743  CA  LYS B 223      25.275   4.831  34.857  1.00 38.01           C
ATOM   1744  CB  LYS B 223      24.171   3.933  34.270  1.00 38.01           C
ATOM   1745  CG  LYS B 223      22.758   4.496  34.434  1.00 38.01           C
ATOM   1746  CD  LYS B 223      21.705   3.737  33.624  1.00 38.01           C
ATOM   1747  CE  LYS B 223      20.280   4.257  33.825  1.00 38.01           C
ATOM   1748  NZ  LYS B 223      19.333   3.466  33.007  1.00 38.01           N
ATOM   1749  C   LYS B 223      26.554   4.062  34.796  1.00 38.01           C
ATOM   1750  O   LYS B 223      27.418   4.321  33.961  1.00 38.01           O
ATOM   1751  N   GLU B 224      26.717   3.109  35.731  1.00 76.28           N
ATOM   1752  CA  GLU B 224      27.916   2.329  35.794  1.00 76.28           C
ATOM   1753  CB  GLU B 224      28.164   1.723  37.187  1.00 76.28           C
ATOM   1754  CG  GLU B 224      29.510   1.012  37.325  1.00 76.28           C
ATOM   1755  CD  GLU B 224      29.609   0.472  38.745  1.00 76.28           C
ATOM   1756  OE1 GLU B 224      28.671   0.735  39.544  1.00 76.28           O
ATOM   1757  OE2 GLU B 224      30.625  -0.208  39.051  1.00 76.28           O
ATOM   1758  C   GLU B 224      27.843   1.208  34.802  1.00 76.28           C
ATOM   1759  O   GLU B 224      26.766   0.762  34.412  1.00 76.28           O
ATOM   1760  N   ASP B 225      29.031   0.749  34.361  1.00 56.58           N
ATOM   1761  CA  ASP B 225      29.205  -0.383  33.495  1.00 56.58           C
ATOM   1762  CB  ASP B 225      28.988  -1.724  34.217  1.00 56.58           C
ATOM   1763  CG  ASP B 225      30.110  -1.897  35.232  1.00 56.58           C
ATOM   1764  OD1 ASP B 225      31.066  -1.077  35.205  1.00 56.58           O
ATOM   1765  OD2 ASP B 225      30.021  -2.849  36.053  1.00 56.58           O
ATOM   1766  C   ASP B 225      28.300  -0.344  32.302  1.00 56.58           C
ATOM   1767  O   ASP B 225      27.515  -1.267  32.089  1.00 56.58           O
ATOM   1768  N   CYS B 226      28.389   0.717  31.475  1.00 35.58           N
ATOM   1769  CA  CYS B 226      27.573   0.757  30.294  1.00 35.58           C
ATOM   1770  CB  CYS B 226      27.092   2.174  29.930  1.00 35.58           C
ATOM   1771  SG  CYS B 226      26.101   2.923  31.257  1.00 35.58           S
ATOM   1772  C   CYS B 226      28.411   0.249  29.155  1.00 35.58           C
ATOM   1773  O   CYS B 226      29.611   0.509  29.088  1.00 35.58           O
ATOM   1774  N   PHE B 227      27.783  -0.510  28.233  1.00113.15           N
ATOM   1775  CA  PHE B 227      28.447  -1.077  27.088  1.00113.15           C
ATOM   1776  CB  PHE B 227      27.537  -2.076  26.342  1.00113.15           C
ATOM   1777  CG  PHE B 227      28.230  -2.661  25.157  1.00113.15           C
ATOM   1778  CD1 PHE B 227      28.217  -2.013  23.944  1.00113.15           C
ATOM   1779  CD2 PHE B 227      28.878  -3.872  25.254  1.00113.15           C
ATOM   1780  CE1 PHE B 227      28.848  -2.557  22.849  1.00113.15           C
ATOM   1781  CE2 PHE B 227      29.512  -4.421  24.164  1.00113.15           C
ATOM   1782  CZ  PHE B 227      29.499  -3.763  22.957  1.00113.15           C
ATOM   1783  C   PHE B 227      28.785   0.051  26.163  1.00113.15           C
ATOM   1784  O   PHE B 227      28.035   1.020  26.059  1.00113.15           O
ATOM   1785  N   ARG B 228      29.947  -0.031  25.478  1.00132.89           N
ATOM   1786  CA  ARG B 228      30.326   1.043  24.600  1.00132.89           C
ATOM   1787  CB  ARG B 228      31.613   1.764  25.037  1.00132.89           C
ATOM   1788  CG  ARG B 228      31.492   2.440  26.405  1.00132.89           C
ATOM   1789  CD  ARG B 228      32.750   3.202  26.826  1.00132.89           C
ATOM   1790  NE  ARG B 228      32.678   4.556  26.207  1.00132.89           N
ATOM   1791  CZ  ARG B 228      32.047   5.570  26.866  1.00132.89           C
ATOM   1792  NH1 ARG B 228      31.510   5.350  28.102  1.00132.89           N
ATOM   1793  NH2 ARG B 228      31.954   6.805  26.293  1.00132.89           N
ATOM   1794  C   ARG B 228      30.568   0.498  23.221  1.00132.89           C
ATOM   1795  O   ARG B 228      31.223  -0.528  23.049  1.00132.89           O
ATOM   1796  N   TYR B 229      30.035   1.200  22.198  1.00 66.79           N
ATOM   1797  CA  TYR B 229      30.177   0.833  20.812  1.00 66.79           C
ATOM   1798  CB  TYR B 229      28.960   1.214  19.945  1.00 66.79           C
ATOM   1799  CG  TYR B 229      27.745   0.498  20.433  1.00 66.79           C
ATOM   1800  CD1 TYR B 229      27.018   0.998  21.490  1.00 66.79           C
ATOM   1801  CD2 TYR B 229      27.322  -0.664  19.829  1.00 66.79           C
ATOM   1802  CE1 TYR B 229      25.894   0.348  21.943  1.00 66.79           C
ATOM   1803  CE2 TYR B 229      26.199  -1.319  20.277  1.00 66.79           C
ATOM   1804  CZ  TYR B 229      25.483  -0.814  21.336  1.00 66.79           C
ATOM   1805  OH  TYR B 229      24.330  -1.483  21.797  1.00 66.79           O
ATOM   1806  C   TYR B 229      31.334   1.615  20.261  1.00 66.79           C
ATOM   1807  O   TYR B 229      31.484   2.798  20.562  1.00 66.79           O
ATOM   1808  N   TYR B 230      32.184   0.975  19.426  1.00 60.10           N
ATOM   1809  CA  TYR B 230      33.352   1.638  18.899  1.00 60.10           C
ATOM   1810  CB  TYR B 230      34.675   0.940  19.271  1.00 60.10           C
ATOM   1811  CG  TYR B 230      34.863   0.979  20.750  1.00 60.10           C
ATOM   1812  CD1 TYR B 230      34.226   0.067  21.561  1.00 60.10           C
ATOM   1813  CD2 TYR B 230      35.690   1.917  21.327  1.00 60.10           C
ATOM   1814  CE1 TYR B 230      34.402   0.096  22.925  1.00 60.10           C
ATOM   1815  CE2 TYR B 230      35.871   1.951  22.690  1.00 60.10           C
ATOM   1816  CZ  TYR B 230      35.225   1.040  23.491  1.00 60.10           C
ATOM   1817  OH  TYR B 230      35.409   1.071  24.890  1.00 60.10           O
ATOM   1818  C   TYR B 230      33.287   1.619  17.397  1.00 60.10           C
ATOM   1819  O   TYR B 230      32.512   0.868  16.806  1.00 60.10           O
ATOM   1820  N   SER B 231      34.090   2.485  16.737  1.00 41.61           N
ATOM   1821  CA  SER B 231      34.113   2.537  15.299  1.00 41.61           C
ATOM   1822  CB  SER B 231      33.995   3.963  14.735  1.00 41.61           C
ATOM   1823  OG  SER B 231      32.732   4.518  15.071  1.00 41.61           O
ATOM   1824  C   SER B 231      35.422   1.973  14.828  1.00 41.61           C
ATOM   1825  O   SER B 231      36.493   2.420  15.236  1.00 41.61           O
ATOM   1826  N   SER B 232      35.355   0.952  13.948  1.00 51.87           N
ATOM   1827  CA  SER B 232      36.521   0.291  13.431  1.00 51.87           C
ATOM   1828  CB  SER B 232      36.195  -1.052  12.747  1.00 51.87           C
ATOM   1829  OG  SER B 232      35.352  -0.848  11.623  1.00 51.87           O
ATOM   1830  C   SER B 232      37.242   1.161  12.441  1.00 51.87           C
ATOM   1831  O   SER B 232      38.450   1.010  12.261  1.00 51.87           O
ATOM   1832  N   GLU B 233      36.532   2.078  11.748  1.00 87.60           N
ATOM   1833  CA  GLU B 233      37.218   2.877  10.766  1.00 87.60           C
ATOM   1834  CB  GLU B 233      37.373   2.140   9.422  1.00 87.60           C
ATOM   1835  CG  GLU B 233      38.300   2.825   8.415  1.00 87.60           C
ATOM   1836  CD  GLU B 233      37.473   3.721   7.503  1.00 87.60           C
ATOM   1837  OE1 GLU B 233      36.264   3.932   7.787  1.00 87.60           O
ATOM   1838  OE2 GLU B 233      38.049   4.203   6.493  1.00 87.60           O
ATOM   1839  C   GLU B 233      36.442   4.139  10.517  1.00 87.60           C
ATOM   1840  O   GLU B 233      35.232   4.187  10.733  1.00 87.60           O
ATOM   1841  N   TYR B 234      37.145   5.222  10.107  1.00 76.63           N
ATOM   1842  CA  TYR B 234      36.490   6.457   9.767  1.00 76.63           C
ATOM   1843  CB  TYR B 234      36.190   7.349  10.987  1.00 76.63           C
ATOM   1844  CG  TYR B 234      37.446   7.561  11.763  1.00 76.63           C
ATOM   1845  CD1 TYR B 234      37.887   6.600  12.645  1.00 76.63           C
ATOM   1846  CD2 TYR B 234      38.177   8.718  11.623  1.00 76.63           C
ATOM   1847  CE1 TYR B 234      39.039   6.785  13.372  1.00 76.63           C
ATOM   1848  CE2 TYR B 234      39.331   8.909  12.347  1.00 76.63           C
ATOM   1849  CZ  TYR B 234      39.764   7.943  13.222  1.00 76.63           C
ATOM   1850  OH  TYR B 234      40.947   8.141  13.966  1.00 76.63           O
ATOM   1851  C   TYR B 234      37.338   7.219   8.791  1.00 76.63           C
ATOM   1852  O   TYR B 234      38.560   7.077   8.776  1.00 76.63           O
ATOM   1853  N   HIS B 235      36.700   8.048   7.933  1.00 58.62           N
ATOM   1854  CA  HIS B 235      37.449   8.823   6.982  1.00 58.62           C
ATOM   1855  ND1 HIS B 235      36.308   7.836   3.954  1.00 58.62           N
ATOM   1856  CG  HIS B 235      36.934   7.282   5.049  1.00 58.62           C
ATOM   1857  CB  HIS B 235      38.014   7.968   5.836  1.00 58.62           C
ATOM   1858  NE2 HIS B 235      35.387   5.837   4.266  1.00 58.62           N
ATOM   1859  CD2 HIS B 235      36.359   6.061   5.225  1.00 58.62           C
ATOM   1860  CE1 HIS B 235      35.394   6.930   3.525  1.00 58.62           C
ATOM   1861  C   HIS B 235      36.531   9.830   6.351  1.00 58.62           C
ATOM   1862  O   HIS B 235      35.310   9.685   6.382  1.00 58.62           O
ATOM   1863  N   TYR B 236      37.109  10.903   5.772  1.00 91.19           N
ATOM   1864  CA  TYR B 236      36.315  11.848   5.034  1.00 91.19           C
ATOM   1865  CB  TYR B 236      36.972  13.221   4.781  1.00 91.19           C
ATOM   1866  CG  TYR B 236      36.913  14.095   5.990  1.00 91.19           C
ATOM   1867  CD1 TYR B 236      35.737  14.735   6.313  1.00 91.19           C
ATOM   1868  CD2 TYR B 236      38.022  14.309   6.776  1.00 91.19           C
ATOM   1869  CE1 TYR B 236      35.657  15.558   7.411  1.00 91.19           C
ATOM   1870  CE2 TYR B 236      37.950  15.133   7.876  1.00 91.19           C
ATOM   1871  CZ  TYR B 236      36.767  15.758   8.196  1.00 91.19           C
ATOM   1872  OH  TYR B 236      36.689  16.604   9.322  1.00 91.19           O
ATOM   1873  C   TYR B 236      36.127  11.231   3.685  1.00 91.19           C
ATOM   1874  O   TYR B 236      37.063  10.661   3.130  1.00 91.19           O
ATOM   1875  N   VAL B 237      34.907  11.296   3.117  1.00 52.56           N
ATOM   1876  CA  VAL B 237      34.741  10.698   1.825  1.00 52.56           C
ATOM   1877  CB  VAL B 237      33.342  10.759   1.283  1.00 52.56           C
ATOM   1878  CG1 VAL B 237      32.398  10.048   2.266  1.00 52.56           C
ATOM   1879  CG2 VAL B 237      32.981  12.223   0.999  1.00 52.56           C
ATOM   1880  C   VAL B 237      35.624  11.457   0.890  1.00 52.56           C
ATOM   1881  O   VAL B 237      35.686  12.686   0.935  1.00 52.56           O
ATOM   1882  N   GLY B 238      36.329  10.729   0.001  1.00 33.36           N
ATOM   1883  CA  GLY B 238      37.244  11.377  -0.885  1.00 33.36           C
ATOM   1884  C   GLY B 238      38.630  11.136  -0.361  1.00 33.36           C
ATOM   1885  O   GLY B 238      39.611  11.399  -1.052  1.00 33.36           O
ATOM   1886  N   GLY B 239      38.743  10.640   0.889  1.00 41.62           N
ATOM   1887  CA  GLY B 239      40.010  10.257   1.448  1.00 41.62           C
ATOM   1888  C   GLY B 239      40.519  11.269   2.432  1.00 41.62           C
ATOM   1889  O   GLY B 239      41.194  10.905   3.394  1.00 41.62           O
ATOM   1890  N   PHE B 240      40.226  12.565   2.220  1.00 85.47           N
ATOM   1891  CA  PHE B 240      40.674  13.580   3.131  1.00 85.47           C
ATOM   1892  CB  PHE B 240      42.148  13.980   2.913  1.00 85.47           C
ATOM   1893  CG  PHE B 240      42.362  14.331   1.478  1.00 85.47           C
ATOM   1894  CD1 PHE B 240      42.499  13.335   0.537  1.00 85.47           C
ATOM   1895  CD2 PHE B 240      42.451  15.641   1.068  1.00 85.47           C
ATOM   1896  CE1 PHE B 240      42.705  13.636  -0.788  1.00 85.47           C
ATOM   1897  CE2 PHE B 240      42.658  15.948  -0.257  1.00 85.47           C
ATOM   1898  CZ  PHE B 240      42.784  14.947  -1.190  1.00 85.47           C
ATOM   1899  C   PHE B 240      39.784  14.768   2.948  1.00 85.47           C
ATOM   1900  O   PHE B 240      38.937  14.788   2.056  1.00 85.47           O
ATOM   1901  N   TYR B 241      39.941  15.799   3.801  1.00151.04           N
ATOM   1902  CA  TYR B 241      39.046  16.916   3.704  1.00151.04           C
ATOM   1903  CB  TYR B 241      39.128  17.844   4.933  1.00151.04           C
ATOM   1904  CG  TYR B 241      38.123  18.944   4.830  1.00151.04           C
ATOM   1905  CD1 TYR B 241      36.836  18.756   5.283  1.00151.04           C
ATOM   1906  CD2 TYR B 241      38.464  20.160   4.285  1.00151.04           C
ATOM   1907  CE1 TYR B 241      35.904  19.764   5.198  1.00151.04           C
ATOM   1908  CE2 TYR B 241      37.536  21.173   4.197  1.00151.04           C
ATOM   1909  CZ  TYR B 241      36.255  20.976   4.654  1.00151.04           C
ATOM   1910  OH  TYR B 241      35.306  22.017   4.565  1.00151.04           O
ATOM   1911  C   TYR B 241      39.400  17.677   2.463  1.00151.04           C
ATOM   1912  O   TYR B 241      40.536  18.119   2.293  1.00151.04           O
ATOM   1913  N   GLY B 242      38.398  17.870   1.576  1.00 47.59           N
ATOM   1914  CA  GLY B 242      38.588  18.564   0.331  1.00 47.59           C
ATOM   1915  C   GLY B 242      38.372  17.635  -0.837  1.00 47.59           C
ATOM   1916  O   GLY B 242      38.223  18.086  -1.971  1.00 47.59           O
ATOM   1917  N   GLY B 243      38.418  16.315  -0.585  1.00 80.30           N
ATOM   1918  CA  GLY B 243      38.206  15.230  -1.511  1.00 80.30           C
ATOM   1919  C   GLY B 243      36.759  14.996  -1.866  1.00 80.30           C
ATOM   1920  O   GLY B 243      36.472  14.291  -2.828  1.00 80.30           O
ATOM   1921  N   CYS B 244      35.804  15.476  -1.050  1.00 83.35           N
ATOM   1922  CA  CYS B 244      34.411  15.105  -1.182  1.00 83.35           C
ATOM   1923  CB  CYS B 244      33.511  15.689  -0.078  1.00 83.35           C
ATOM   1924  SG  CYS B 244      31.875  14.894  -0.036  1.00 83.35           S
ATOM   1925  C   CYS B 244      33.820  15.468  -2.511  1.00 83.35           C
ATOM   1926  O   CYS B 244      34.226  16.427  -3.167  1.00 83.35           O
ATOM   1927  N   ASN B 245      32.808  14.667  -2.922  1.00184.04           N
ATOM   1928  CA  ASN B 245      32.227  14.748  -4.227  1.00184.04           C
ATOM   1929  CB  ASN B 245      33.108  13.829  -5.085  1.00184.04           C
ATOM   1930  CG  ASN B 245      32.950  13.993  -6.564  1.00184.04           C
ATOM   1931  OD1 ASN B 245      31.933  13.619  -7.143  1.00184.04           O
ATOM   1932  ND2 ASN B 245      34.034  14.518  -7.194  1.00184.04           N
ATOM   1933  C   ASN B 245      30.861  14.116  -4.149  1.00184.04           C
ATOM   1934  O   ASN B 245      30.611  13.285  -3.280  1.00184.04           O
ATOM   1935  N   GLU B 246      29.940  14.490  -5.065  1.00 89.13           N
ATOM   1936  CA  GLU B 246      28.608  13.943  -5.106  1.00 89.13           C
ATOM   1937  CB  GLU B 246      27.764  14.575  -6.220  1.00 89.13           C
ATOM   1938  CG  GLU B 246      26.343  14.021  -6.306  1.00 89.13           C
ATOM   1939  CD  GLU B 246      25.843  14.310  -7.713  1.00 89.13           C
ATOM   1940  OE1 GLU B 246      26.691  14.662  -8.576  1.00 89.13           O
ATOM   1941  OE2 GLU B 246      24.614  14.174  -7.949  1.00 89.13           O
ATOM   1942  C   GLU B 246      28.669  12.485  -5.443  1.00 89.13           C
ATOM   1943  O   GLU B 246      28.004  11.663  -4.812  1.00 89.13           O
ATOM   1944  N   ALA B 247      29.489  12.129  -6.452  1.00 40.46           N
ATOM   1945  CA  ALA B 247      29.555  10.778  -6.932  1.00 40.46           C
ATOM   1946  CB  ALA B 247      30.541  10.613  -8.100  1.00 40.46           C
ATOM   1947  C   ALA B 247      30.019   9.889  -5.822  1.00 40.46           C
ATOM   1948  O   ALA B 247      29.458   8.819  -5.591  1.00 40.46           O
ATOM   1949  N   LEU B 248      31.051  10.333  -5.090  1.00 59.38           N
ATOM   1950  CA  LEU B 248      31.630   9.583  -4.018  1.00 59.38           C
ATOM   1951  CB  LEU B 248      32.842  10.325  -3.431  1.00 59.38           C
ATOM   1952  CG  LEU B 248      33.925  10.621  -4.488  1.00 59.38           C
ATOM   1953  CD1 LEU B 248      35.122  11.364  -3.876  1.00 59.38           C
ATOM   1954  CD2 LEU B 248      34.333   9.346  -5.239  1.00 59.38           C
ATOM   1955  C   LEU B 248      30.613   9.429  -2.930  1.00 59.38           C
ATOM   1956  O   LEU B 248      30.522   8.383  -2.289  1.00 59.38           O
ATOM   1957  N   MET B 249      29.823  10.489  -2.685  1.00 46.20           N
ATOM   1958  CA  MET B 249      28.867  10.464  -1.615  1.00 46.20           C
ATOM   1959  CB  MET B 249      28.136  11.808  -1.451  1.00 46.20           C
ATOM   1960  CG  MET B 249      29.051  12.934  -0.962  1.00 46.20           C
ATOM   1961  SD  MET B 249      28.301  14.591  -0.989  1.00 46.20           S
ATOM   1962  CE  MET B 249      27.070  14.248   0.301  1.00 46.20           C
ATOM   1963  C   MET B 249      27.839   9.406  -1.868  1.00 46.20           C
ATOM   1964  O   MET B 249      27.504   8.636  -0.969  1.00 46.20           O
ATOM   1965  N   LYS B 250      27.307   9.322  -3.102  1.00135.98           N
ATOM   1966  CA  LYS B 250      26.289   8.339  -3.333  1.00135.98           C
ATOM   1967  CB  LYS B 250      25.429   8.568  -4.595  1.00135.98           C
ATOM   1968  CG  LYS B 250      26.160   8.972  -5.873  1.00135.98           C
ATOM   1969  CD  LYS B 250      25.226   8.968  -7.087  1.00135.98           C
ATOM   1970  CE  LYS B 250      25.718   9.826  -8.254  1.00135.98           C
ATOM   1971  NZ  LYS B 250      25.448  11.256  -7.973  1.00135.98           N
ATOM   1972  C   LYS B 250      26.845   6.951  -3.279  1.00135.98           C
ATOM   1973  O   LYS B 250      26.147   6.023  -2.875  1.00135.98           O
ATOM   1974  N   LEU B 251      28.109   6.749  -3.699  1.00 41.41           N
ATOM   1975  CA  LEU B 251      28.671   5.433  -3.632  1.00 41.41           C
ATOM   1976  CB  LEU B 251      30.100   5.362  -4.200  1.00 41.41           C
ATOM   1977  CG  LEU B 251      30.178   5.602  -5.721  1.00 41.41           C
ATOM   1978  CD1 LEU B 251      31.628   5.518  -6.224  1.00 41.41           C
ATOM   1979  CD2 LEU B 251      29.239   4.655  -6.482  1.00 41.41           C
ATOM   1980  C   LEU B 251      28.735   5.023  -2.191  1.00 41.41           C
ATOM   1981  O   LEU B 251      28.346   3.914  -1.829  1.00 41.41           O
ATOM   1982  N   GLU B 252      29.202   5.934  -1.316  1.00 86.46           N
ATOM   1983  CA  GLU B 252      29.336   5.628   0.081  1.00 86.46           C
ATOM   1984  CB  GLU B 252      29.914   6.806   0.887  1.00 86.46           C
ATOM   1985  CG  GLU B 252      29.915   6.581   2.401  1.00 86.46           C
ATOM   1986  CD  GLU B 252      31.052   5.637   2.763  1.00 86.46           C
ATOM   1987  OE1 GLU B 252      31.926   5.393   1.889  1.00 86.46           O
ATOM   1988  OE2 GLU B 252      31.061   5.149   3.925  1.00 86.46           O
ATOM   1989  C   GLU B 252      27.988   5.328   0.657  1.00 86.46           C
ATOM   1990  O   GLU B 252      27.822   4.369   1.409  1.00 86.46           O
ATOM   1991  N   LEU B 253      26.977   6.134   0.292  1.00 57.76           N
ATOM   1992  CA  LEU B 253      25.684   6.004   0.896  1.00 57.76           C
ATOM   1993  CB  LEU B 253      24.708   7.071   0.370  1.00 57.76           C
ATOM   1994  CG  LEU B 253      23.319   7.047   1.030  1.00 57.76           C
ATOM   1995  CD1 LEU B 253      23.414   7.380   2.527  1.00 57.76           C
ATOM   1996  CD2 LEU B 253      22.334   7.962   0.283  1.00 57.76           C
ATOM   1997  C   LEU B 253      25.093   4.653   0.621  1.00 57.76           C
ATOM   1998  O   LEU B 253      24.697   3.947   1.548  1.00 57.76           O
ATOM   1999  N   VAL B 254      25.030   4.239  -0.659  1.00 65.56           N
ATOM   2000  CA  VAL B 254      24.387   2.992  -0.966  1.00 65.56           C
ATOM   2001  CB  VAL B 254      24.137   2.801  -2.437  1.00 65.56           C
ATOM   2002  CG1 VAL B 254      23.260   3.962  -2.935  1.00 65.56           C
ATOM   2003  CG2 VAL B 254      25.478   2.671  -3.174  1.00 65.56           C
ATOM   2004  C   VAL B 254      25.197   1.833  -0.474  1.00 65.56           C
ATOM   2005  O   VAL B 254      24.650   0.860   0.043  1.00 65.56           O
ATOM   2006  N   HIS B 255      26.527   1.868  -0.673  1.00 82.51           N
ATOM   2007  CA  HIS B 255      27.302   0.740  -0.254  1.00 82.51           C
ATOM   2008  ND1 HIS B 255      28.346  -0.409  -3.030  1.00 82.51           N
ATOM   2009  CG  HIS B 255      28.741   0.699  -2.313  1.00 82.51           C
ATOM   2010  CB  HIS B 255      28.734   0.768  -0.814  1.00 82.51           C
ATOM   2011  NE2 HIS B 255      28.927   1.137  -4.520  1.00 82.51           N
ATOM   2012  CD2 HIS B 255      29.093   1.632  -3.239  1.00 82.51           C
ATOM   2013  CE1 HIS B 255      28.477  -0.092  -4.343  1.00 82.51           C
ATOM   2014  C   HIS B 255      27.372   0.644   1.244  1.00 82.51           C
ATOM   2015  O   HIS B 255      27.082  -0.408   1.806  1.00 82.51           O
ATOM   2016  N   HIS B 256      27.830   1.725   1.912  1.00111.72           N
ATOM   2017  CA  HIS B 256      28.043   1.770   3.339  1.00111.72           C
ATOM   2018  ND1 HIS B 256      30.990   2.330   1.849  1.00111.72           N
ATOM   2019  CG  HIS B 256      30.477   1.993   3.081  1.00111.72           C
ATOM   2020  CB  HIS B 256      29.264   2.624   3.691  1.00111.72           C
ATOM   2021  NE2 HIS B 256      32.243   0.667   2.627  1.00111.72           N
ATOM   2022  CD2 HIS B 256      31.254   0.977   3.543  1.00111.72           C
ATOM   2023  CE1 HIS B 256      32.045   1.506   1.627  1.00111.72           C
ATOM   2024  C   HIS B 256      26.891   2.149   4.238  1.00111.72           C
ATOM   2025  O   HIS B 256      26.781   1.613   5.340  1.00111.72           O
ATOM   2026  N   GLY B 257      26.032   3.116   3.853  1.00 49.18           N
ATOM   2027  CA  GLY B 257      24.976   3.510   4.753  1.00 49.18           C
ATOM   2028  C   GLY B 257      24.960   5.011   4.860  1.00 49.18           C
ATOM   2029  O   GLY B 257      25.739   5.702   4.206  1.00 49.18           O
ATOM   2030  N   PRO B 258      24.101   5.532   5.708  1.00 78.05           N
ATOM   2031  CA  PRO B 258      23.971   6.957   5.868  1.00 78.05           C
ATOM   2032  CD  PRO B 258      22.889   4.822   6.083  1.00 78.05           C
ATOM   2033  CB  PRO B 258      22.745   7.150   6.758  1.00 78.05           C
ATOM   2034  CG  PRO B 258      21.877   5.914   6.468  1.00 78.05           C
ATOM   2035  C   PRO B 258      25.243   7.513   6.425  1.00 78.05           C
ATOM   2036  O   PRO B 258      25.931   6.804   7.157  1.00 78.05           O
ATOM   2037  N   MET B 259      25.583   8.770   6.078  1.00101.12           N
ATOM   2038  CA  MET B 259      26.823   9.341   6.520  1.00101.12           C
ATOM   2039  CB  MET B 259      27.857   9.426   5.389  1.00101.12           C
ATOM   2040  CG  MET B 259      27.463  10.442   4.315  1.00101.12           C
ATOM   2041  SD  MET B 259      28.319  10.236   2.728  1.00101.12           S
ATOM   2042  CE  MET B 259      27.361   8.763   2.268  1.00101.12           C
ATOM   2043  C   MET B 259      26.552  10.741   6.969  1.00101.12           C
ATOM   2044  O   MET B 259      25.561  11.351   6.571  1.00101.12           O
ATOM   2045  N   ALA B 260      27.432  11.276   7.840  1.00 40.15           N
ATOM   2046  CA  ALA B 260      27.270  12.613   8.339  1.00 40.15           C
ATOM   2047  CB  ALA B 260      28.080  12.891   9.617  1.00 40.15           C
ATOM   2048  C   ALA B 260      27.720  13.592   7.296  1.00 40.15           C
ATOM   2049  O   ALA B 260      28.697  13.362   6.584  1.00 40.15           O
ATOM   2050  N   VAL B 261      27.003  14.731   7.192  1.00 44.32           N
ATOM   2051  CA  VAL B 261      27.347  15.773   6.264  1.00 44.32           C
ATOM   2052  CB  VAL B 261      26.491  15.799   5.029  1.00 44.32           C
ATOM   2053  CG1 VAL B 261      26.714  14.495   4.244  1.00 44.32           C
ATOM   2054  CG2 VAL B 261      25.029  16.031   5.448  1.00 44.32           C
ATOM   2055  C   VAL B 261      27.126  17.072   6.976  1.00 44.32           C
ATOM   2056  O   VAL B 261      26.455  17.115   8.006  1.00 44.32           O
ATOM   2057  N   ALA B 262      27.722  18.169   6.462  1.00 42.73           N
ATOM   2058  CA  ALA B 262      27.518  19.459   7.062  1.00 42.73           C
ATOM   2059  CB  ALA B 262      28.744  19.986   7.828  1.00 42.73           C
ATOM   2060  C   ALA B 262      27.233  20.429   5.956  1.00 42.73           C
ATOM   2061  O   ALA B 262      27.669  20.235   4.823  1.00 42.73           O
ATOM   2062  N   PHE B 263      26.457  21.493   6.255  1.00172.09           N
ATOM   2063  CA  PHE B 263      26.151  22.475   5.252  1.00172.09           C
ATOM   2064  CB  PHE B 263      24.925  22.119   4.383  1.00172.09           C
ATOM   2065  CG  PHE B 263      23.675  22.138   5.199  1.00172.09           C
ATOM   2066  CD1 PHE B 263      23.298  21.042   5.941  1.00172.09           C
ATOM   2067  CD2 PHE B 263      22.874  23.257   5.224  1.00172.09           C
ATOM   2068  CE1 PHE B 263      22.143  21.062   6.689  1.00172.09           C
ATOM   2069  CE2 PHE B 263      21.718  23.283   5.969  1.00172.09           C
ATOM   2070  CZ  PHE B 263      21.348  22.183   6.705  1.00172.09           C
ATOM   2071  C   PHE B 263      25.893  23.776   5.943  1.00172.09           C
ATOM   2072  O   PHE B 263      25.850  23.843   7.171  1.00172.09           O
ATOM   2073  N   GLU B 264      25.741  24.865   5.163  1.00124.50           N
ATOM   2074  CA  GLU B 264      25.518  26.142   5.781  1.00124.50           C
ATOM   2075  CB  GLU B 264      26.213  27.310   5.060  1.00124.50           C
ATOM   2076  CG  GLU B 264      26.010  28.665   5.745  1.00124.50           C
ATOM   2077  CD  GLU B 264      26.856  28.718   7.008  1.00124.50           C
ATOM   2078  OE1 GLU B 264      27.528  27.698   7.318  1.00124.50           O
ATOM   2079  OE2 GLU B 264      26.841  29.783   7.681  1.00124.50           O
ATOM   2080  C   GLU B 264      24.049  26.414   5.802  1.00124.50           C
ATOM   2081  O   GLU B 264      23.396  26.484   4.761  1.00124.50           O
ATOM   2082  N   VAL B 265      23.492  26.562   7.020  1.00 72.72           N
ATOM   2083  CA  VAL B 265      22.098  26.854   7.174  1.00 72.72           C
ATOM   2084  CB  VAL B 265      21.536  26.453   8.512  1.00 72.72           C
ATOM   2085  CG1 VAL B 265      20.103  27.005   8.639  1.00 72.72           C
ATOM   2086  CG2 VAL B 265      21.614  24.922   8.639  1.00 72.72           C
ATOM   2087  C   VAL B 265      21.931  28.330   7.046  1.00 72.72           C
ATOM   2088  O   VAL B 265      22.726  29.110   7.566  1.00 72.72           O
ATOM   2089  N   TYR B 266      20.869  28.744   6.334  1.00153.16           N
ATOM   2090  CA  TYR B 266      20.577  30.134   6.162  1.00153.16           C
ATOM   2091  CB  TYR B 266      20.694  30.621   4.711  1.00153.16           C
ATOM   2092  CG  TYR B 266      22.147  30.762   4.394  1.00153.16           C
ATOM   2093  CD1 TYR B 266      22.904  29.684   3.996  1.00153.16           C
ATOM   2094  CD2 TYR B 266      22.762  31.986   4.523  1.00153.16           C
ATOM   2095  CE1 TYR B 266      24.238  29.832   3.702  1.00153.16           C
ATOM   2096  CE2 TYR B 266      24.097  32.140   4.233  1.00153.16           C
ATOM   2097  CZ  TYR B 266      24.838  31.062   3.817  1.00153.16           C
ATOM   2098  OH  TYR B 266      26.208  31.215   3.516  1.00153.16           O
ATOM   2099  C   TYR B 266      19.172  30.326   6.637  1.00153.16           C
ATOM   2100  O   TYR B 266      18.434  29.359   6.812  1.00153.16           O
ATOM   2101  N   ASP B 267      18.768  31.590   6.862  1.00 57.15           N
ATOM   2102  CA  ASP B 267      17.491  31.868   7.457  1.00 57.15           C
ATOM   2103  CB  ASP B 267      17.203  33.364   7.651  1.00 57.15           C
ATOM   2104  CG  ASP B 267      15.936  33.477   8.491  1.00 57.15           C
ATOM   2105  OD1 ASP B 267      15.540  32.454   9.111  1.00 57.15           O
ATOM   2106  OD2 ASP B 267      15.344  34.588   8.518  1.00 57.15           O
ATOM   2107  C   ASP B 267      16.389  31.318   6.610  1.00 57.15           C
ATOM   2108  O   ASP B 267      15.393  30.828   7.136  1.00 57.15           O
ATOM   2109  N   ASP B 268      16.535  31.364   5.275  1.00 61.78           N
ATOM   2110  CA  ASP B 268      15.480  30.901   4.422  1.00 61.78           C
ATOM   2111  CB  ASP B 268      15.766  31.105   2.917  1.00 61.78           C
ATOM   2112  CG  ASP B 268      17.021  30.358   2.483  1.00 61.78           C
ATOM   2113  OD1 ASP B 268      17.827  29.960   3.365  1.00 61.78           O
ATOM   2114  OD2 ASP B 268      17.197  30.189   1.247  1.00 61.78           O
ATOM   2115  C   ASP B 268      15.235  29.450   4.707  1.00 61.78           C
ATOM   2116  O   ASP B 268      14.110  28.968   4.593  1.00 61.78           O
ATOM   2117  N   PHE B 269      16.296  28.721   5.090  1.00122.08           N
ATOM   2118  CA  PHE B 269      16.247  27.320   5.397  1.00122.08           C
ATOM   2119  CB  PHE B 269      17.656  26.739   5.637  1.00122.08           C
ATOM   2120  CG  PHE B 269      17.569  25.268   5.867  1.00122.08           C
ATOM   2121  CD1 PHE B 269      17.586  24.394   4.804  1.00122.08           C
ATOM   2122  CD2 PHE B 269      17.474  24.758   7.142  1.00122.08           C
ATOM   2123  CE1 PHE B 269      17.510  23.035   5.007  1.00122.08           C
ATOM   2124  CE2 PHE B 269      17.398  23.400   7.351  1.00122.08           C
ATOM   2125  CZ  PHE B 269      17.416  22.536   6.284  1.00122.08           C
ATOM   2126  C   PHE B 269      15.421  27.121   6.631  1.00122.08           C
ATOM   2127  O   PHE B 269      14.714  26.125   6.769  1.00122.08           O
ATOM   2128  N   LEU B 270      15.480  28.083   7.563  1.00161.24           N
ATOM   2129  CA  LEU B 270      14.821  27.933   8.826  1.00161.24           C
ATOM   2130  CB  LEU B 270      15.031  29.169   9.705  1.00161.24           C
ATOM   2131  CG  LEU B 270      14.503  28.993  11.128  1.00161.24           C
ATOM   2132  CD1 LEU B 270      15.213  27.831  11.835  1.00161.24           C
ATOM   2133  CD2 LEU B 270      14.627  30.298  11.919  1.00161.24           C
ATOM   2134  C   LEU B 270      13.345  27.726   8.609  1.00161.24           C
ATOM   2135  O   LEU B 270      12.721  26.904   9.277  1.00161.24           O
ATOM   2136  N   HIS B 271      12.757  28.474   7.661  1.00125.90           N
ATOM   2137  CA  HIS B 271      11.357  28.468   7.323  1.00125.90           C
ATOM   2138  ND1 HIS B 271      11.012  31.524   8.145  0.00125.90           N
ATOM   2139  CG  HIS B 271      11.430  30.971   6.955  0.00125.90           C
ATOM   2140  CB  HIS B 271      10.963  29.650   6.423  1.00125.90           C
ATOM   2141  NE2 HIS B 271      12.450  32.962   7.245  0.00125.90           N
ATOM   2142  CD2 HIS B 271      12.308  31.862   6.419  0.00125.90           C
ATOM   2143  CE1 HIS B 271      11.653  32.714   8.269  0.00125.90           C
ATOM   2144  C   HIS B 271      10.952  27.227   6.578  1.00125.90           C
ATOM   2145  O   HIS B 271       9.761  26.967   6.452  1.00125.90           O
ATOM   2146  N   TYR B 272      11.907  26.473   6.000  1.00120.14           N
ATOM   2147  CA  TYR B 272      11.647  25.362   5.110  1.00120.14           C
ATOM   2148  CB  TYR B 272      12.942  24.569   4.835  1.00120.14           C
ATOM   2149  CG  TYR B 272      12.661  23.269   4.163  1.00120.14           C
ATOM   2150  CD1 TYR B 272      12.355  22.157   4.914  1.00120.14           C
ATOM   2151  CD2 TYR B 272      12.719  23.151   2.794  1.00120.14           C
ATOM   2152  CE1 TYR B 272      12.104  20.946   4.311  1.00120.14           C
ATOM   2153  CE2 TYR B 272      12.469  21.942   2.185  1.00120.14           C
ATOM   2154  CZ  TYR B 272      12.160  20.837   2.943  1.00120.14           C
ATOM   2155  OH  TYR B 272      11.904  19.596   2.320  1.00120.14           O
ATOM   2156  C   TYR B 272      10.593  24.418   5.616  1.00120.14           C
ATOM   2157  O   TYR B 272      10.734  23.805   6.674  1.00120.14           O
ATOM   2158  N   LYS B 273       9.444  24.380   4.893  1.00149.90           N
ATOM   2159  CA  LYS B 273       8.367  23.455   5.136  1.00149.90           C
ATOM   2160  CB  LYS B 273       7.008  24.024   4.701  1.00149.90           C
ATOM   2161  CG  LYS B 273       6.740  25.418   5.272  1.00149.90           C
ATOM   2162  CD  LYS B 273       6.909  25.511   6.789  1.00149.90           C
ATOM   2163  CE  LYS B 273       6.768  26.938   7.324  1.00149.90           C
ATOM   2164  NZ  LYS B 273       7.038  26.965   8.778  0.00149.90           N
ATOM   2165  C   LYS B 273       8.541  22.144   4.418  1.00149.90           C
ATOM   2166  O   LYS B 273       8.472  21.075   5.026  1.00149.90           O
ATOM   2167  N   LYS B 274       8.776  22.205   3.082  1.00117.61           N
ATOM   2168  CA  LYS B 274       8.842  21.005   2.289  1.00117.61           C
ATOM   2169  CB  LYS B 274       7.470  20.349   2.056  1.00117.61           C
ATOM   2170  CG  LYS B 274       6.517  21.204   1.218  1.00117.61           C
ATOM   2171  CD  LYS B 274       5.297  20.432   0.710  1.00117.61           C
ATOM   2172  CE  LYS B 274       4.346  21.277  -0.140  1.00117.61           C
ATOM   2173  NZ  LYS B 274       3.719  22.329   0.692  1.00117.61           N
ATOM   2174  C   LYS B 274       9.411  21.329   0.936  1.00117.61           C
ATOM   2175  O   LYS B 274       9.662  22.488   0.610  1.00117.61           O
ATOM   2176  N   GLY B 275       9.627  20.287   0.103  1.00 30.73           N
ATOM   2177  CA  GLY B 275      10.141  20.487  -1.224  1.00 30.73           C
ATOM   2178  C   GLY B 275      11.628  20.308  -1.240  1.00 30.73           C
ATOM   2179  O   GLY B 275      12.222  19.770  -0.306  1.00 30.73           O
ATOM   2180  N   ILE B 276      12.263  20.747  -2.349  1.00109.58           N
ATOM   2181  CA  ILE B 276      13.681  20.606  -2.521  1.00109.58           C
ATOM   2182  CB  ILE B 276      14.058  20.256  -3.933  1.00109.58           C
ATOM   2183  CG1 ILE B 276      13.369  18.957  -4.389  1.00109.58           C
ATOM   2184  CG2 ILE B 276      15.592  20.199  -4.010  1.00109.58           C
ATOM   2185  CD1 ILE B 276      13.790  17.718  -3.605  1.00109.58           C
ATOM   2186  C   ILE B 276      14.276  21.956  -2.257  1.00109.58           C
ATOM   2187  O   ILE B 276      14.103  22.883  -3.045  1.00109.58           O
ATOM   2188  N   TYR B 277      15.026  22.079  -1.143  1.00184.02           N
ATOM   2189  CA  TYR B 277      15.596  23.320  -0.691  1.00184.02           C
ATOM   2190  CB  TYR B 277      16.077  23.262   0.773  1.00184.02           C
ATOM   2191  CG  TYR B 277      16.843  24.501   1.100  1.00184.02           C
ATOM   2192  CD1 TYR B 277      16.210  25.626   1.580  1.00184.02           C
ATOM   2193  CD2 TYR B 277      18.208  24.537   0.924  1.00184.02           C
ATOM   2194  CE1 TYR B 277      16.926  26.761   1.884  1.00184.02           C
ATOM   2195  CE2 TYR B 277      18.930  25.668   1.226  1.00184.02           C
ATOM   2196  CZ  TYR B 277      18.289  26.784   1.708  1.00184.02           C
ATOM   2197  OH  TYR B 277      19.027  27.946   2.021  1.00184.02           O
ATOM   2198  C   TYR B 277      16.749  23.743  -1.545  1.00184.02           C
ATOM   2199  O   TYR B 277      17.528  22.917  -2.019  1.00184.02           O
ATOM   2200  N   HIS B 278      16.849  25.072  -1.789  1.00105.86           N
ATOM   2201  CA  HIS B 278      17.906  25.612  -2.596  1.00105.86           C
ATOM   2202  ND1 HIS B 278      18.521  27.497  -5.419  1.00105.86           N
ATOM   2203  CG  HIS B 278      18.598  26.190  -4.990  1.00105.86           C
ATOM   2204  CB  HIS B 278      17.575  25.548  -4.099  1.00105.86           C
ATOM   2205  NE2 HIS B 278      20.370  26.645  -6.311  1.00105.86           N
ATOM   2206  CD2 HIS B 278      19.733  25.685  -5.545  1.00105.86           C
ATOM   2207  CE1 HIS B 278      19.605  27.716  -6.205  1.00105.86           C
ATOM   2208  C   HIS B 278      18.155  27.061  -2.259  1.00105.86           C
ATOM   2209  O   HIS B 278      17.301  27.755  -1.709  1.00105.86           O
ATOM   2210  N   HIS B 279      19.391  27.511  -2.571  1.00245.77           N
ATOM   2211  CA  HIS B 279      19.886  28.870  -2.574  1.00245.77           C
ATOM   2212  ND1 HIS B 279      17.562  31.145  -2.006  0.00245.77           N
ATOM   2213  CG  HIS B 279      17.765  30.225  -3.010  0.00245.77           C
ATOM   2214  CB  HIS B 279      19.120  29.822  -3.514  1.00245.77           C
ATOM   2215  NE2 HIS B 279      15.548  30.473  -2.666  0.00245.77           N
ATOM   2216  CD2 HIS B 279      16.524  29.825  -3.402  0.00245.77           C
ATOM   2217  CE1 HIS B 279      16.220  31.256  -1.841  0.00245.77           C
ATOM   2218  C   HIS B 279      20.002  29.542  -1.253  1.00245.77           C
ATOM   2219  O   HIS B 279      19.444  29.092  -0.252  1.00245.77           O
ATOM   2220  N   THR B 280      20.841  30.617  -1.271  1.00200.57           N
ATOM   2221  CA  THR B 280      21.105  31.564  -0.220  1.00200.57           C
ATOM   2222  CB  THR B 280      20.734  31.033   1.125  1.00200.57           C
ATOM   2223  OG1 THR B 280      20.872  32.011   2.136  1.00200.57           O
ATOM   2224  CG2 THR B 280      21.606  29.800   1.377  1.00200.57           C
ATOM   2225  C   THR B 280      22.582  31.859  -0.242  1.00200.57           C
ATOM   2226  O   THR B 280      23.316  31.377  -1.103  1.00200.57           O
ATOM   2227  N   GLY B 281      23.039  32.722   0.687  1.00 63.00           N
ATOM   2228  CA  GLY B 281      24.433  32.980   0.938  1.00 63.00           C
ATOM   2229  C   GLY B 281      25.189  33.372  -0.287  1.00 63.00           C
ATOM   2230  O   GLY B 281      24.736  34.142  -1.131  1.00 63.00           O
ATOM   2231  N   LEU B 282      26.431  32.858  -0.333  1.00208.01           N
ATOM   2232  CA  LEU B 282      27.416  33.068  -1.355  1.00208.01           C
ATOM   2233  CB  LEU B 282      27.893  34.527  -1.484  1.00208.01           C
ATOM   2234  CG  LEU B 282      26.898  35.475  -2.176  0.00208.01           C
ATOM   2235  CD1 LEU B 282      27.456  36.905  -2.262  0.00208.01           C
ATOM   2236  CD2 LEU B 282      26.495  34.929  -3.558  0.00208.01           C
ATOM   2237  C   LEU B 282      28.586  32.282  -0.890  1.00208.01           C
ATOM   2238  O   LEU B 282      28.674  31.072  -1.083  1.00208.01           O
ATOM   2239  N   ARG B 283      29.551  32.980  -0.273  1.00128.06           N
ATOM   2240  CA  ARG B 283      30.683  32.278   0.239  1.00128.06           C
ATOM   2241  CB  ARG B 283      32.025  32.924  -0.138  1.00128.06           C
ATOM   2242  CG  ARG B 283      33.240  32.131   0.351  1.00128.06           C
ATOM   2243  CD  ARG B 283      33.368  30.740  -0.278  1.00128.06           C
ATOM   2244  NE  ARG B 283      32.274  29.891   0.273  1.00128.06           N
ATOM   2245  CZ  ARG B 283      32.165  28.582  -0.099  1.00128.06           C
ATOM   2246  NH1 ARG B 283      33.062  28.039  -0.973  1.00128.06           N
ATOM   2247  NH2 ARG B 283      31.155  27.814   0.405  1.00128.06           N
ATOM   2248  C   ARG B 283      30.575  32.266   1.759  1.00128.06           C
ATOM   2249  O   ARG B 283      31.545  32.713   2.429  1.00128.06           O
ATOM   2250  OXT ARG B 283      29.521  31.803   2.270  1.00128.06           O
TER    2251      ARG B 283
ATOM   2252  N   ASP C 284      44.304  25.697  -6.206  1.00 53.61           N
ATOM   2253  CA  ASP C 284      45.237  26.706  -6.742  1.00 53.61           C
ATOM   2254  CB  ASP C 284      44.684  27.254  -8.071  1.00 53.61           C
ATOM   2255  CG  ASP C 284      45.796  27.985  -8.806  0.00 53.61           C
ATOM   2256  OD1 ASP C 284      46.936  28.020  -8.273  0.00 53.61           O
ATOM   2257  OD2 ASP C 284      45.524  28.509  -9.919  0.00 53.61           O
ATOM   2258  C   ASP C 284      45.441  27.849  -5.793  1.00 53.61           C
ATOM   2259  O   ASP C 284      44.957  28.950  -6.056  1.00 53.61           O
ATOM   2260  N   PRO C 285      46.125  27.663  -4.687  1.00164.90           N
ATOM   2261  CA  PRO C 285      46.622  26.369  -4.289  1.00164.90           C
ATOM   2262  CD  PRO C 285      47.009  28.729  -4.243  1.00164.90           C
ATOM   2263  CB  PRO C 285      47.799  26.624  -3.352  1.00164.90           C
ATOM   2264  CG  PRO C 285      48.276  28.033  -3.726  1.00164.90           C
ATOM   2265  C   PRO C 285      45.527  25.635  -3.585  1.00164.90           C
ATOM   2266  O   PRO C 285      44.572  26.270  -3.140  1.00164.90           O
ATOM   2267  N   PHE C 286      45.660  24.304  -3.450  1.00138.77           N
ATOM   2268  CA  PHE C 286      44.648  23.503  -2.829  1.00138.77           C
ATOM   2269  CB  PHE C 286      45.108  22.028  -2.777  1.00138.77           C
ATOM   2270  CG  PHE C 286      44.081  21.112  -2.207  1.00138.77           C
ATOM   2271  CD1 PHE C 286      43.000  20.722  -2.965  1.00138.77           C
ATOM   2272  CD2 PHE C 286      44.197  20.641  -0.920  1.00138.77           C
ATOM   2273  CE1 PHE C 286      42.050  19.872  -2.451  1.00138.77           C
ATOM   2274  CE2 PHE C 286      43.251  19.789  -0.401  1.00138.77           C
ATOM   2275  CZ  PHE C 286      42.175  19.403  -1.166  1.00138.77           C
ATOM   2276  C   PHE C 286      44.416  24.040  -1.447  1.00138.77           C
ATOM   2277  O   PHE C 286      45.333  24.109  -0.630  1.00138.77           O
ATOM   2278  N   ASN C 287      43.168  24.488  -1.183  1.00 93.61           N
ATOM   2279  CA  ASN C 287      42.750  24.956   0.110  1.00 93.61           C
ATOM   2280  CB  ASN C 287      42.817  26.485   0.290  1.00 93.61           C
ATOM   2281  CG  ASN C 287      44.222  26.892   0.703  1.00 93.61           C
ATOM   2282  OD1 ASN C 287      44.710  26.487   1.757  1.00 93.61           O
ATOM   2283  ND2 ASN C 287      44.888  27.727  -0.139  1.00 93.61           N
ATOM   2284  C   ASN C 287      41.306  24.602   0.249  1.00 93.61           C
ATOM   2285  O   ASN C 287      40.437  25.384  -0.138  1.00 93.61           O
ATOM   2286  N   PRO C 288      41.007  23.453   0.783  1.00106.10           N
ATOM   2287  CA  PRO C 288      39.633  23.087   0.956  1.00106.10           C
ATOM   2288  CD  PRO C 288      41.883  22.298   0.714  1.00106.10           C
ATOM   2289  CB  PRO C 288      39.603  21.560   1.051  1.00106.10           C
ATOM   2290  CG  PRO C 288      41.060  21.171   1.362  1.00106.10           C
ATOM   2291  C   PRO C 288      39.067  23.769   2.153  1.00106.10           C
ATOM   2292  O   PRO C 288      39.643  23.655   3.234  1.00106.10           O
ATOM   2293  N   PHE C 289      37.934  24.466   1.988  1.00121.32           N
ATOM   2294  CA  PHE C 289      37.270  25.059   3.103  1.00121.32           C
ATOM   2295  CB  PHE C 289      38.055  26.194   3.782  1.00121.32           C
ATOM   2296  CG  PHE C 289      37.214  26.695   4.906  1.00121.32           C
ATOM   2297  CD1 PHE C 289      37.308  26.139   6.162  1.00121.32           C
ATOM   2298  CD2 PHE C 289      36.318  27.719   4.699  1.00121.32           C
ATOM   2299  CE1 PHE C 289      36.527  26.604   7.194  1.00121.32           C
ATOM   2300  CE2 PHE C 289      35.535  28.188   5.727  1.00121.32           C
ATOM   2301  CZ  PHE C 289      35.639  27.631   6.979  1.00121.32           C
ATOM   2302  C   PHE C 289      36.009  25.640   2.577  1.00121.32           C
ATOM   2303  O   PHE C 289      36.025  26.462   1.661  1.00121.32           O
ATOM   2304  N   GLU C 290      34.877  25.207   3.152  1.00 71.90           N
ATOM   2305  CA  GLU C 290      33.614  25.753   2.772  1.00 71.90           C
ATOM   2306  CB  GLU C 290      32.780  24.811   1.889  1.00 71.90           C
ATOM   2307  CG  GLU C 290      33.430  24.573   0.523  1.00 71.90           C
ATOM   2308  CD  GLU C 290      32.546  23.637  -0.287  1.00 71.90           C
ATOM   2309  OE1 GLU C 290      31.341  23.511   0.058  1.00 71.90           O
ATOM   2310  OE2 GLU C 290      33.065  23.036  -1.265  1.00 71.90           O
ATOM   2311  C   GLU C 290      32.901  25.962   4.065  1.00 71.90           C
ATOM   2312  O   GLU C 290      32.836  25.063   4.901  1.00 71.90           O
ATOM   2313  N   LEU C 291      32.346  27.167   4.263  1.00 60.73           N
ATOM   2314  CA  LEU C 291      31.736  27.480   5.522  1.00 60.73           C
ATOM   2315  CB  LEU C 291      31.316  28.958   5.629  1.00 60.73           C
ATOM   2316  CG  LEU C 291      30.659  29.340   6.969  1.00 60.73           C
ATOM   2317  CD1 LEU C 291      31.659  29.221   8.132  1.00 60.73           C
ATOM   2318  CD2 LEU C 291      30.002  30.728   6.892  1.00 60.73           C
ATOM   2319  C   LEU C 291      30.514  26.632   5.709  1.00 60.73           C
ATOM   2320  O   LEU C 291      29.693  26.489   4.804  1.00 60.73           O
ATOM   2321  N   THR C 292      30.383  26.033   6.913  1.00 60.43           N
ATOM   2322  CA  THR C 292      29.245  25.227   7.261  1.00 60.43           C
ATOM   2323  CB  THR C 292      29.536  23.754   7.236  1.00 60.43           C
ATOM   2324  OG1 THR C 292      30.573  23.445   8.156  1.00 60.43           O
ATOM   2325  CG2 THR C 292      29.953  23.353   5.810  1.00 60.43           C
ATOM   2326  C   THR C 292      28.872  25.582   8.672  1.00 60.43           C
ATOM   2327  O   THR C 292      29.659  26.205   9.382  1.00 60.43           O
ATOM   2328  N   ASN C 293      27.639  25.246   9.113  1.00130.26           N
ATOM   2329  CA  ASN C 293      27.314  25.561  10.478  1.00130.26           C
ATOM   2330  CB  ASN C 293      26.674  26.952  10.637  1.00130.26           C
ATOM   2331  CG  ASN C 293      25.350  26.980   9.886  1.00130.26           C
ATOM   2332  OD1 ASN C 293      25.004  26.046   9.164  1.00130.26           O
ATOM   2333  ND2 ASN C 293      24.590  28.095  10.050  1.00130.26           N
ATOM   2334  C   ASN C 293      26.348  24.554  11.037  1.00130.26           C
ATOM   2335  O   ASN C 293      25.863  24.731  12.154  1.00130.26           O
ATOM   2336  N   HIS C 294      26.047  23.460  10.304  1.00 96.33           N
ATOM   2337  CA  HIS C 294      25.087  22.535  10.844  1.00 96.33           C
ATOM   2338  ND1 HIS C 294      21.621  21.396  10.495  1.00 96.33           N
ATOM   2339  CG  HIS C 294      22.557  22.169  11.144  1.00 96.33           C
ATOM   2340  CB  HIS C 294      23.649  22.928  10.451  1.00 96.33           C
ATOM   2341  NE2 HIS C 294      21.143  21.286  12.664  1.00 96.33           N
ATOM   2342  CD2 HIS C 294      22.252  22.089  12.468  1.00 96.33           C
ATOM   2343  CE1 HIS C 294      20.799  20.893  11.450  1.00 96.33           C
ATOM   2344  C   HIS C 294      25.392  21.157  10.324  1.00 96.33           C
ATOM   2345  O   HIS C 294      25.581  20.965   9.125  1.00 96.33           O
ATOM   2346  N   ALA C 295      25.436  20.149  11.224  1.00 47.21           N
ATOM   2347  CA  ALA C 295      25.759  18.807  10.814  1.00 47.21           C
ATOM   2348  CB  ALA C 295      26.774  18.108  11.736  1.00 47.21           C
ATOM   2349  C   ALA C 295      24.502  17.983  10.823  1.00 47.21           C
ATOM   2350  O   ALA C 295      23.702  18.082  11.751  1.00 47.21           O
ATOM   2351  N   VAL C 296      24.310  17.137   9.781  1.00 66.80           N
ATOM   2352  CA  VAL C 296      23.118  16.337   9.646  1.00 66.80           C
ATOM   2353  CB  VAL C 296      22.075  16.975   8.775  1.00 66.80           C
ATOM   2354  CG1 VAL C 296      21.556  18.238   9.483  1.00 66.80           C
ATOM   2355  CG2 VAL C 296      22.696  17.263   7.397  1.00 66.80           C
ATOM   2356  C   VAL C 296      23.462  14.992   9.055  1.00 66.80           C
ATOM   2357  O   VAL C 296      24.633  14.687   8.828  1.00 66.80           O
ATOM   2358  N   LEU C 297      22.432  14.135   8.821  1.00142.14           N
ATOM   2359  CA  LEU C 297      22.663  12.788   8.350  1.00142.14           C
ATOM   2360  CB  LEU C 297      22.013  11.749   9.285  1.00142.14           C
ATOM   2361  CG  LEU C 297      22.570  10.316   9.181  1.00142.14           C
ATOM   2362  CD1 LEU C 297      21.590   9.293   9.778  1.00142.14           C
ATOM   2363  CD2 LEU C 297      23.077   9.975   7.778  1.00142.14           C
ATOM   2364  C   LEU C 297      22.035  12.607   6.982  1.00142.14           C
ATOM   2365  O   LEU C 297      20.839  12.826   6.798  1.00142.14           O
ATOM   2366  N   LEU C 298      22.831  12.153   5.986  1.00 85.14           N
ATOM   2367  CA  LEU C 298      22.361  11.932   4.637  1.00 85.14           C
ATOM   2368  CB  LEU C 298      23.493  12.066   3.602  1.00 85.14           C
ATOM   2369  CG  LEU C 298      23.059  11.846   2.144  1.00 85.14           C
ATOM   2370  CD1 LEU C 298      22.103  12.948   1.670  1.00 85.14           C
ATOM   2371  CD2 LEU C 298      24.282  11.675   1.226  1.00 85.14           C
ATOM   2372  C   LEU C 298      21.836  10.522   4.552  1.00 85.14           C
ATOM   2373  O   LEU C 298      22.563   9.568   4.818  1.00 85.14           O
ATOM   2374  N   VAL C 299      20.509  10.376   4.343  1.00116.45           N
ATOM   2375  CA  VAL C 299      19.810   9.121   4.195  1.00116.45           C
ATOM   2376  CB  VAL C 299      18.481   9.144   4.885  1.00116.45           C
ATOM   2377  CG1 VAL C 299      18.742   9.342   6.389  1.00116.45           C
ATOM   2378  CG2 VAL C 299      17.605  10.243   4.262  1.00116.45           C
ATOM   2379  C   VAL C 299      19.611   8.599   2.790  1.00116.45           C
ATOM   2380  O   VAL C 299      19.442   7.391   2.618  1.00116.45           O
ATOM   2381  N   GLY C 300      19.525   9.465   1.751  1.00 46.32           N
ATOM   2382  CA  GLY C 300      19.212   8.926   0.444  1.00 46.32           C
ATOM   2383  C   GLY C 300      19.250  10.000  -0.608  1.00 46.32           C
ATOM   2384  O   GLY C 300      19.632  11.136  -0.339  1.00 46.32           O
ATOM   2385  N   TYR C 301      18.896   9.639  -1.868  1.00 66.55           N
ATOM   2386  CA  TYR C 301      18.865  10.600  -2.941  1.00 66.55           C
ATOM   2387  CB  TYR C 301      20.211  10.765  -3.680  1.00 66.55           C
ATOM   2388  CG  TYR C 301      20.630   9.466  -4.282  1.00 66.55           C
ATOM   2389  CD1 TYR C 301      20.133   9.062  -5.500  1.00 66.55           C
ATOM   2390  CD2 TYR C 301      21.534   8.656  -3.633  1.00 66.55           C
ATOM   2391  CE1 TYR C 301      20.524   7.866  -6.056  1.00 66.55           C
ATOM   2392  CE2 TYR C 301      21.929   7.459  -4.183  1.00 66.55           C
ATOM   2393  CZ  TYR C 301      21.423   7.062  -5.397  1.00 66.55           C
ATOM   2394  OH  TYR C 301      21.825   5.834  -5.965  1.00 66.55           O
ATOM   2395  C   TYR C 301      17.808  10.226  -3.939  1.00 66.55           C
ATOM   2396  O   TYR C 301      17.331   9.092  -3.964  1.00 66.55           O
ATOM   2397  N   GLY C 302      17.408  11.190  -4.799  1.00 25.05           N
ATOM   2398  CA  GLY C 302      16.393  10.913  -5.779  1.00 25.05           C
ATOM   2399  C   GLY C 302      16.384  12.020  -6.784  1.00 25.05           C
ATOM   2400  O   GLY C 302      17.228  12.913  -6.747  1.00 25.05           O
ATOM   2401  N   THR C 303      15.432  11.957  -7.740  1.00 41.58           N
ATOM   2402  CA  THR C 303      15.310  12.983  -8.735  1.00 41.58           C
ATOM   2403  CB  THR C 303      15.755  12.534 -10.096  1.00 41.58           C
ATOM   2404  OG1 THR C 303      17.102  12.088 -10.045  1.00 41.58           O
ATOM   2405  CG2 THR C 303      15.630  13.716 -11.072  1.00 41.58           C
ATOM   2406  C   THR C 303      13.860  13.343  -8.841  1.00 41.58           C
ATOM   2407  O   THR C 303      12.993  12.470  -8.890  1.00 41.58           O
ATOM   2408  N   ASP C 304      13.557  14.656  -8.868  1.00 60.35           N
ATOM   2409  CA  ASP C 304      12.195  15.084  -8.999  1.00 60.35           C
ATOM   2410  CB  ASP C 304      12.039  16.599  -8.760  1.00 60.35           C
ATOM   2411  CG  ASP C 304      10.575  16.932  -8.511  1.00 60.35           C
ATOM   2412  OD1 ASP C 304       9.741  16.706  -9.427  1.00 60.35           O
ATOM   2413  OD2 ASP C 304      10.272  17.415  -7.388  1.00 60.35           O
ATOM   2414  C   ASP C 304      11.796  14.745 -10.401  1.00 60.35           C
ATOM   2415  O   ASP C 304      12.465  15.128 -11.359  1.00 60.35           O
ATOM   2416  N   SER C 305      10.686  14.007 -10.566  1.00 81.56           N
ATOM   2417  CA  SER C 305      10.313  13.571 -11.881  1.00 81.56           C
ATOM   2418  CB  SER C 305       9.035  12.719 -11.884  1.00 81.56           C
ATOM   2419  OG  SER C 305       9.248  11.522 -11.152  1.00 81.56           O
ATOM   2420  C   SER C 305      10.053  14.748 -12.766  1.00 81.56           C
ATOM   2421  O   SER C 305      10.692  14.909 -13.805  1.00 81.56           O
ATOM   2422  N   ALA C 306       9.084  15.597 -12.379  1.00 38.83           N
ATOM   2423  CA  ALA C 306       8.702  16.694 -13.220  1.00 38.83           C
ATOM   2424  CB  ALA C 306       7.458  17.431 -12.695  1.00 38.83           C
ATOM   2425  C   ALA C 306       9.793  17.712 -13.350  1.00 38.83           C
ATOM   2426  O   ALA C 306      10.145  18.114 -14.458  1.00 38.83           O
ATOM   2427  N   SER C 307      10.366  18.146 -12.212  1.00 36.36           N
ATOM   2428  CA  SER C 307      11.350  19.193 -12.227  1.00 36.36           C
ATOM   2429  CB  SER C 307      11.657  19.730 -10.818  1.00 36.36           C
ATOM   2430  OG  SER C 307      12.632  20.760 -10.886  1.00 36.36           O
ATOM   2431  C   SER C 307      12.624  18.681 -12.819  1.00 36.36           C
ATOM   2432  O   SER C 307      13.319  19.397 -13.538  1.00 36.36           O
ATOM   2433  N   GLY C 308      12.971  17.415 -12.528  1.00 20.48           N
ATOM   2434  CA  GLY C 308      14.178  16.852 -13.059  1.00 20.48           C
ATOM   2435  C   GLY C 308      15.331  17.273 -12.197  1.00 20.48           C
ATOM   2436  O   GLY C 308      16.489  17.084 -12.565  1.00 20.48           O
ATOM   2437  N   MET C 309      15.049  17.839 -11.007  1.00 59.88           N
ATOM   2438  CA  MET C 309      16.104  18.321 -10.159  1.00 59.88           C
ATOM   2439  CB  MET C 309      15.654  19.520  -9.304  1.00 59.88           C
ATOM   2440  CG  MET C 309      16.782  20.354  -8.695  1.00 59.88           C
ATOM   2441  SD  MET C 309      16.177  21.750  -7.698  1.00 59.88           S
ATOM   2442  CE  MET C 309      17.623  22.813  -7.964  1.00 59.88           C
ATOM   2443  C   MET C 309      16.491  17.219  -9.214  1.00 59.88           C
ATOM   2444  O   MET C 309      15.634  16.599  -8.587  1.00 59.88           O
ATOM   2445  N   ASP C 310      17.809  16.941  -9.106  1.00 52.65           N
ATOM   2446  CA  ASP C 310      18.292  15.903  -8.233  1.00 52.65           C
ATOM   2447  CB  ASP C 310      19.739  15.476  -8.534  1.00 52.65           C
ATOM   2448  CG  ASP C 310      19.768  14.784  -9.889  1.00 52.65           C
ATOM   2449  OD1 ASP C 310      18.813  14.016 -10.182  1.00 52.65           O
ATOM   2450  OD2 ASP C 310      20.749  15.009 -10.646  1.00 52.65           O
ATOM   2451  C   ASP C 310      18.280  16.422  -6.829  1.00 52.65           C
ATOM   2452  O   ASP C 310      18.440  17.620  -6.601  1.00 52.65           O
ATOM   2453  N   TYR C 311      18.077  15.525  -5.840  1.00 71.82           N
ATOM   2454  CA  TYR C 311      18.084  15.980  -4.479  1.00 71.82           C
ATOM   2455  CB  TYR C 311      16.699  16.411  -3.954  1.00 71.82           C
ATOM   2456  CG  TYR C 311      15.724  15.289  -4.079  1.00 71.82           C
ATOM   2457  CD1 TYR C 311      15.679  14.280  -3.143  1.00 71.82           C
ATOM   2458  CD2 TYR C 311      14.835  15.257  -5.130  1.00 71.82           C
ATOM   2459  CE1 TYR C 311      14.770  13.254  -3.262  1.00 71.82           C
ATOM   2460  CE2 TYR C 311      13.924  14.235  -5.254  1.00 71.82           C
ATOM   2461  CZ  TYR C 311      13.891  13.230  -4.318  1.00 71.82           C
ATOM   2462  OH  TYR C 311      12.958  12.179  -4.440  1.00 71.82           O
ATOM   2463  C   TYR C 311      18.639  14.929  -3.567  1.00 71.82           C
ATOM   2464  O   TYR C 311      18.779  13.763  -3.935  1.00 71.82           O
ATOM   2465  N   TRP C 312      18.997  15.355  -2.336  1.00 94.03           N
ATOM   2466  CA  TRP C 312      19.490  14.472  -1.317  1.00 94.03           C
ATOM   2467  CB  TRP C 312      20.725  15.009  -0.563  1.00 94.03           C
ATOM   2468  CG  TRP C 312      21.985  15.228  -1.375  1.00 94.03           C
ATOM   2469  CD2 TRP C 312      22.871  14.183  -1.806  1.00 94.03           C
ATOM   2470  CD1 TRP C 312      22.524  16.399  -1.825  1.00 94.03           C
ATOM   2471  NE1 TRP C 312      23.698  16.151  -2.497  1.00 94.03           N
ATOM   2472  CE2 TRP C 312      23.922  14.790  -2.496  1.00 94.03           C
ATOM   2473  CE3 TRP C 312      22.816  12.829  -1.639  1.00 94.03           C
ATOM   2474  CZ2 TRP C 312      24.937  14.049  -3.029  1.00 94.03           C
ATOM   2475  CZ3 TRP C 312      23.840  12.084  -2.181  1.00 94.03           C
ATOM   2476  CH2 TRP C 312      24.880  12.682  -2.863  1.00 94.03           C
ATOM   2477  C   TRP C 312      18.396  14.429  -0.292  1.00 94.03           C
ATOM   2478  O   TRP C 312      17.639  15.388  -0.152  1.00 94.03           O
ATOM   2479  N   ILE C 313      18.263  13.302   0.435  1.00 51.81           N
ATOM   2480  CA  ILE C 313      17.264  13.213   1.465  1.00 51.81           C
ATOM   2481  CB  ILE C 313      16.492  11.924   1.434  1.00 51.81           C
ATOM   2482  CG1 ILE C 313      15.740  11.784   0.100  1.00 51.81           C
ATOM   2483  CG2 ILE C 313      15.568  11.883   2.663  1.00 51.81           C
ATOM   2484  CD1 ILE C 313      15.170  10.386  -0.133  1.00 51.81           C
ATOM   2485  C   ILE C 313      18.029  13.259   2.753  1.00 51.81           C
ATOM   2486  O   ILE C 313      18.879  12.404   2.999  1.00 51.81           O
ATOM   2487  N   VAL C 314      17.751  14.268   3.611  1.00 52.56           N
ATOM   2488  CA  VAL C 314      18.541  14.431   4.802  1.00 52.56           C
ATOM   2489  CB  VAL C 314      19.318  15.716   4.808  1.00 52.56           C
ATOM   2490  CG1 VAL C 314      20.125  15.802   6.114  1.00 52.56           C
ATOM   2491  CG2 VAL C 314      20.176  15.776   3.533  1.00 52.56           C
ATOM   2492  C   VAL C 314      17.681  14.435   6.037  1.00 52.56           C
ATOM   2493  O   VAL C 314      16.551  14.923   6.037  1.00 52.56           O
ATOM   2494  N   LYS C 315      18.237  13.886   7.141  1.00 83.48           N
ATOM   2495  CA  LYS C 315      17.589  13.794   8.423  1.00 83.48           C
ATOM   2496  CB  LYS C 315      17.897  12.456   9.122  1.00 83.48           C
ATOM   2497  CG  LYS C 315      17.252  12.259  10.495  1.00 83.48           C
ATOM   2498  CD  LYS C 315      17.368  10.815  10.989  1.00 83.48           C
ATOM   2499  CE  LYS C 315      16.827  10.576  12.401  1.00 83.48           C
ATOM   2500  NZ  LYS C 315      17.876  10.867  13.403  1.00 83.48           N
ATOM   2501  C   LYS C 315      18.130  14.890   9.297  1.00 83.48           C
ATOM   2502  O   LYS C 315      19.336  14.981   9.523  1.00 83.48           O
ATOM   2503  N   ASN C 316      17.235  15.759   9.807  1.00 83.60           N
ATOM   2504  CA  ASN C 316      17.616  16.875  10.634  1.00 83.60           C
ATOM   2505  CB  ASN C 316      16.733  18.110  10.368  1.00 83.60           C
ATOM   2506  CG  ASN C 316      17.468  19.378  10.777  1.00 83.60           C
ATOM   2507  OD1 ASN C 316      18.439  19.342  11.530  1.00 83.60           O
ATOM   2508  ND2 ASN C 316      16.992  20.541  10.255  1.00 83.60           N
ATOM   2509  C   ASN C 316      17.455  16.467  12.079  1.00 83.60           C
ATOM   2510  O   ASN C 316      16.861  15.434  12.376  1.00 83.60           O
ATOM   2511  N   SER C 317      18.105  17.206  13.006  1.00108.66           N
ATOM   2512  CA  SER C 317      18.038  17.005  14.437  1.00108.66           C
ATOM   2513  CB  SER C 317      19.416  17.128  15.109  1.00108.66           C
ATOM   2514  OG  SER C 317      19.940  18.433  14.920  1.00108.66           O
ATOM   2515  C   SER C 317      17.099  17.945  15.155  1.00108.66           C
ATOM   2516  O   SER C 317      17.209  18.095  16.373  1.00108.66           O
ATOM   2517  N   TRP C 318      16.261  18.691  14.415  1.00151.77           N
ATOM   2518  CA  TRP C 318      15.308  19.669  14.881  1.00151.77           C
ATOM   2519  CB  TRP C 318      15.031  20.758  13.832  1.00151.77           C
ATOM   2520  CG  TRP C 318      16.271  21.601  13.640  1.00151.77           C
ATOM   2521  CD2 TRP C 318      16.425  22.676  12.699  1.00151.77           C
ATOM   2522  CD1 TRP C 318      17.459  21.501  14.306  1.00151.77           C
ATOM   2523  NE1 TRP C 318      18.343  22.441  13.838  1.00151.77           N
ATOM   2524  CE2 TRP C 318      17.721  23.173  12.849  1.00151.77           C
ATOM   2525  CE3 TRP C 318      15.560  23.207  11.786  1.00151.77           C
ATOM   2526  CZ2 TRP C 318      18.173  24.210  12.084  1.00151.77           C
ATOM   2527  CZ3 TRP C 318      16.020  24.255  11.017  1.00151.77           C
ATOM   2528  CH2 TRP C 318      17.301  24.746  11.163  1.00151.77           C
ATOM   2529  C   TRP C 318      14.028  19.076  15.402  1.00151.77           C
ATOM   2530  O   TRP C 318      13.129  19.807  15.814  1.00151.77           O
ATOM   2531  N   GLY C 319      13.832  17.753  15.285  1.00 38.61           N
ATOM   2532  CA  GLY C 319      12.595  17.202  15.766  1.00 38.61           C
ATOM   2533  C   GLY C 319      11.728  16.920  14.576  1.00 38.61           C
ATOM   2534  O   GLY C 319      11.970  17.412  13.475  1.00 38.61           O
ATOM   2535  N   THR C 320      10.688  16.094  14.794  1.00 48.08           N
ATOM   2536  CA  THR C 320       9.754  15.661  13.793  1.00 48.08           C
ATOM   2537  CB  THR C 320       8.851  14.568  14.284  1.00 48.08           C
ATOM   2538  OG1 THR C 320       8.054  15.035  15.364  1.00 48.08           O
ATOM   2539  CG2 THR C 320       9.721  13.385  14.740  1.00 48.08           C
ATOM   2540  C   THR C 320       8.889  16.804  13.362  1.00 48.08           C
ATOM   2541  O   THR C 320       8.365  16.810  12.250  1.00 48.08           O
ATOM   2542  N   GLY C 321       8.688  17.790  14.252  1.00 39.93           N
ATOM   2543  CA  GLY C 321       7.806  18.890  13.991  1.00 39.93           C
ATOM   2544  C   GLY C 321       8.245  19.686  12.797  1.00 39.93           C
ATOM   2545  O   GLY C 321       7.404  20.231  12.085  1.00 39.93           O
ATOM   2546  N   TRP C 322       9.564  19.808  12.554  1.00100.61           N
ATOM   2547  CA  TRP C 322      10.025  20.674  11.494  1.00100.61           C
ATOM   2548  CB  TRP C 322      11.333  21.389  11.870  1.00100.61           C
ATOM   2549  CG  TRP C 322      11.936  22.238  10.779  1.00100.61           C
ATOM   2550  CD2 TRP C 322      12.841  21.732   9.785  1.00100.61           C
ATOM   2551  CD1 TRP C 322      11.786  23.570  10.524  1.00100.61           C
ATOM   2552  NE1 TRP C 322      12.547  23.927   9.436  1.00100.61           N
ATOM   2553  CE2 TRP C 322      13.201  22.804   8.971  1.00100.61           C
ATOM   2554  CE3 TRP C 322      13.333  20.476   9.572  1.00100.61           C
ATOM   2555  CZ2 TRP C 322      14.064  22.636   7.926  1.00100.61           C
ATOM   2556  CZ3 TRP C 322      14.200  20.308   8.514  1.00100.61           C
ATOM   2557  CH2 TRP C 322      14.559  21.368   7.708  1.00100.61           C
ATOM   2558  C   TRP C 322      10.279  19.956  10.201  1.00100.61           C
ATOM   2559  O   TRP C 322      10.844  18.872  10.197  1.00100.61           O
ATOM   2560  N   GLY C 323       9.876  20.561   9.053  1.00 47.53           N
ATOM   2561  CA  GLY C 323      10.157  20.004   7.745  1.00 47.53           C
ATOM   2562  C   GLY C 323       9.241  18.855   7.420  1.00 47.53           C
ATOM   2563  O   GLY C 323       8.127  18.765   7.930  1.00 47.53           O
ATOM   2564  N   GLU C 324       9.697  17.950   6.519  1.00 87.95           N
ATOM   2565  CA  GLU C 324       8.902  16.820   6.110  1.00 87.95           C
ATOM   2566  CB  GLU C 324       9.300  16.293   4.719  1.00 87.95           C
ATOM   2567  CG  GLU C 324       9.046  17.300   3.593  1.00 87.95           C
ATOM   2568  CD  GLU C 324       9.613  16.739   2.292  1.00 87.95           C
ATOM   2569  OE1 GLU C 324      10.431  15.783   2.359  1.00 87.95           O
ATOM   2570  OE2 GLU C 324       9.238  17.267   1.211  1.00 87.95           O
ATOM   2571  C   GLU C 324       9.192  15.752   7.095  1.00 87.95           C
ATOM   2572  O   GLU C 324      10.123  14.967   6.921  1.00 87.95           O
ATOM   2573  N   ASN C 325       8.399  15.696   8.187  1.00186.28           N
ATOM   2574  CA  ASN C 325       8.801  14.828   9.249  1.00186.28           C
ATOM   2575  CB  ASN C 325       9.008  13.357   8.839  1.00186.28           C
ATOM   2576  CG  ASN C 325       7.639  12.765   8.530  1.00186.28           C
ATOM   2577  OD1 ASN C 325       6.650  13.075   9.193  1.00186.28           O
ATOM   2578  ND2 ASN C 325       7.576  11.888   7.492  1.00186.28           N
ATOM   2579  C   ASN C 325      10.101  15.448   9.641  1.00186.28           C
ATOM   2580  O   ASN C 325      10.366  16.589   9.363  1.00186.28           O
ATOM   2581  N   GLY C 326      11.010  14.805  10.319  1.00164.46           N
ATOM   2582  CA  GLY C 326      12.231  15.497  10.656  1.00164.46           C
ATOM   2583  C   GLY C 326      13.117  15.817   9.460  1.00164.46           C
ATOM   2584  O   GLY C 326      14.141  16.482   9.627  1.00164.46           O
ATOM   2585  N   TYR C 327      12.840  15.229   8.274  1.00124.29           N
ATOM   2586  CA  TYR C 327      13.668  15.263   7.083  1.00124.29           C
ATOM   2587  CB  TYR C 327      13.462  14.021   6.205  1.00124.29           C
ATOM   2588  CG  TYR C 327      13.806  12.827   7.020  1.00124.29           C
ATOM   2589  CD1 TYR C 327      12.930  12.374   7.979  1.00124.29           C
ATOM   2590  CD2 TYR C 327      14.988  12.154   6.820  1.00124.29           C
ATOM   2591  CE1 TYR C 327      13.231  11.268   8.736  1.00124.29           C
ATOM   2592  CE2 TYR C 327      15.295  11.046   7.573  1.00124.29           C
ATOM   2593  CZ  TYR C 327      14.416  10.603   8.533  1.00124.29           C
ATOM   2594  OH  TYR C 327      14.731   9.466   9.306  1.00124.29           O
ATOM   2595  C   TYR C 327      13.464  16.435   6.155  1.00124.29           C
ATOM   2596  O   TYR C 327      12.448  17.128   6.200  1.00124.29           O
ATOM   2597  N   PHE C 328      14.505  16.709   5.315  1.00 82.87           N
ATOM   2598  CA  PHE C 328      14.405  17.709   4.282  1.00 82.87           C
ATOM   2599  CB  PHE C 328      14.943  19.100   4.680  1.00 82.87           C
ATOM   2600  CG  PHE C 328      16.406  19.031   4.964  1.00 82.87           C
ATOM   2601  CD1 PHE C 328      16.863  18.651   6.204  1.00 82.87           C
ATOM   2602  CD2 PHE C 328      17.322  19.365   3.992  1.00 82.87           C
ATOM   2603  CE1 PHE C 328      18.212  18.595   6.468  1.00 82.87           C
ATOM   2604  CE2 PHE C 328      18.673  19.311   4.249  1.00 82.87           C
ATOM   2605  CZ  PHE C 328      19.120  18.925   5.490  1.00 82.87           C
ATOM   2606  C   PHE C 328      15.155  17.230   3.072  1.00 82.87           C
ATOM   2607  O   PHE C 328      16.033  16.374   3.164  1.00 82.87           O
ATOM   2608  N   ARG C 329      14.801  17.761   1.882  1.00 86.65           N
ATOM   2609  CA  ARG C 329      15.476  17.372   0.681  1.00 86.65           C
ATOM   2610  CB  ARG C 329      14.519  16.849  -0.400  1.00 86.65           C
ATOM   2611  CG  ARG C 329      13.768  15.608   0.087  1.00 86.65           C
ATOM   2612  CD  ARG C 329      12.913  14.921  -0.975  1.00 86.65           C
ATOM   2613  NE  ARG C 329      11.944  15.924  -1.493  1.00 86.65           N
ATOM   2614  CZ  ARG C 329      10.714  15.514  -1.916  1.00 86.65           C
ATOM   2615  NH1 ARG C 329      10.323  14.222  -1.720  1.00 86.65           N
ATOM   2616  NH2 ARG C 329       9.881  16.393  -2.544  1.00 86.65           N
ATOM   2617  C   ARG C 329      16.174  18.598   0.196  1.00 86.65           C
ATOM   2618  O   ARG C 329      15.692  19.712   0.399  1.00 86.65           O
ATOM   2619  N   ILE C 330      17.366  18.424  -0.408  1.00 64.57           N
ATOM   2620  CA  ILE C 330      18.126  19.552  -0.857  1.00 64.57           C
ATOM   2621  CB  ILE C 330      19.238  19.908   0.091  1.00 64.57           C
ATOM   2622  CG1 ILE C 330      19.899  21.238  -0.305  1.00 64.57           C
ATOM   2623  CG2 ILE C 330      20.200  18.712   0.174  1.00 64.57           C
ATOM   2624  CD1 ILE C 330      20.835  21.789   0.771  1.00 64.57           C
ATOM   2625  C   ILE C 330      18.724  19.226  -2.190  1.00 64.57           C
ATOM   2626  O   ILE C 330      18.998  18.068  -2.498  1.00 64.57           O
ATOM   2627  N   ARG C 331      18.965  20.267  -3.011  1.00140.79           N
ATOM   2628  CA  ARG C 331      19.459  20.088  -4.345  1.00140.79           C
ATOM   2629  CB  ARG C 331      19.659  21.425  -5.072  1.00140.79           C
ATOM   2630  CG  ARG C 331      19.746  21.299  -6.590  1.00140.79           C
ATOM   2631  CD  ARG C 331      21.168  21.326  -7.141  0.00140.79           C
ATOM   2632  NE  ARG C 331      21.041  21.537  -8.608  0.00140.79           N
ATOM   2633  CZ  ARG C 331      20.855  22.805  -9.077  0.00140.79           C
ATOM   2634  NH1 ARG C 331      20.776  23.849  -8.202  0.00140.79           N
ATOM   2635  NH2 ARG C 331      20.741  23.031 -10.417  0.00140.79           N
ATOM   2636  C   ARG C 331      20.772  19.373  -4.277  1.00140.79           C
ATOM   2637  O   ARG C 331      21.615  19.665  -3.430  1.00140.79           O
ATOM   2638  N   ARG C 332      20.962  18.401  -5.192  1.00159.76           N
ATOM   2639  CA  ARG C 332      22.134  17.572  -5.222  1.00159.76           C
ATOM   2640  CB  ARG C 332      21.781  16.073  -5.168  1.00159.76           C
ATOM   2641  CG  ARG C 332      22.935  15.127  -5.506  1.00159.76           C
ATOM   2642  CD  ARG C 332      22.617  13.655  -5.217  1.00159.76           C
ATOM   2643  NE  ARG C 332      21.347  13.302  -5.914  1.00159.76           N
ATOM   2644  CZ  ARG C 332      21.368  12.742  -7.159  1.00159.76           C
ATOM   2645  NH1 ARG C 332      22.556  12.493  -7.781  1.00159.76           N
ATOM   2646  NH2 ARG C 332      20.195  12.415  -7.777  1.00159.76           N
ATOM   2647  C   ARG C 332      22.883  17.805  -6.502  1.00159.76           C
ATOM   2648  O   ARG C 332      22.286  18.040  -7.551  1.00159.76           O
ATOM   2649  N   GLY C 333      24.233  17.755  -6.431  1.00 49.62           N
ATOM   2650  CA  GLY C 333      25.063  17.853  -7.605  1.00 49.62           C
ATOM   2651  C   GLY C 333      25.718  19.203  -7.731  1.00 49.62           C
ATOM   2652  O   GLY C 333      26.700  19.351  -8.457  1.00 49.62           O
ATOM   2653  N   THR C 334      25.120  20.237  -7.118  1.00116.00           N
ATOM   2654  CA  THR C 334      25.593  21.598  -7.090  1.00116.00           C
ATOM   2655  CB  THR C 334      24.483  22.604  -7.130  1.00116.00           C
ATOM   2656  OG1 THR C 334      23.584  22.399  -6.052  1.00116.00           O
ATOM   2657  CG2 THR C 334      23.755  22.461  -8.475  1.00116.00           C
ATOM   2658  C   THR C 334      26.495  21.913  -5.926  1.00116.00           C
ATOM   2659  O   THR C 334      27.038  23.016  -5.871  1.00116.00           O
ATOM   2660  N   ASP C 335      26.635  21.013  -4.929  1.00 78.73           N
ATOM   2661  CA  ASP C 335      27.374  21.365  -3.742  1.00 78.73           C
ATOM   2662  CB  ASP C 335      28.799  21.875  -4.031  1.00 78.73           C
ATOM   2663  CG  ASP C 335      29.565  21.955  -2.715  1.00 78.73           C
ATOM   2664  OD1 ASP C 335      29.012  21.509  -1.674  1.00 78.73           O
ATOM   2665  OD2 ASP C 335      30.717  22.466  -2.734  1.00 78.73           O
ATOM   2666  C   ASP C 335      26.611  22.461  -3.064  1.00 78.73           C
ATOM   2667  O   ASP C 335      27.177  23.435  -2.566  1.00 78.73           O
ATOM   2668  N   GLU C 336      25.272  22.298  -3.026  1.00114.55           N
ATOM   2669  CA  GLU C 336      24.387  23.276  -2.461  1.00114.55           C
ATOM   2670  CB  GLU C 336      22.906  22.866  -2.551  1.00114.55           C
ATOM   2671  CG  GLU C 336      21.946  23.896  -1.957  1.00114.55           C
ATOM   2672  CD  GLU C 336      21.879  25.071  -2.918  1.00114.55           C
ATOM   2673  OE1 GLU C 336      21.990  24.830  -4.150  1.00114.55           O
ATOM   2674  OE2 GLU C 336      21.717  26.223  -2.436  1.00114.55           O
ATOM   2675  C   GLU C 336      24.706  23.487  -1.015  1.00114.55           C
ATOM   2676  O   GLU C 336      24.670  22.565  -0.203  1.00114.55           O
ATOM   2677  N   CYS C 337      25.020  24.747  -0.666  1.00 76.73           N
ATOM   2678  CA  CYS C 337      25.281  25.159   0.684  1.00 76.73           C
ATOM   2679  CB  CYS C 337      24.045  25.080   1.599  1.00 76.73           C
ATOM   2680  SG  CYS C 337      22.754  26.274   1.136  1.00 76.73           S
ATOM   2681  C   CYS C 337      26.374  24.328   1.292  1.00 76.73           C
ATOM   2682  O   CYS C 337      26.367  24.097   2.499  1.00 76.73           O
ATOM   2683  N   ALA C 338      27.361  23.900   0.475  1.00 60.02           N
ATOM   2684  CA  ALA C 338      28.509  23.152   0.921  1.00 60.02           C
ATOM   2685  CB  ALA C 338      29.317  23.891   2.002  1.00 60.02           C
ATOM   2686  C   ALA C 338      28.133  21.805   1.473  1.00 60.02           C
ATOM   2687  O   ALA C 338      28.883  21.222   2.253  1.00 60.02           O
ATOM   2688  N   ILE C 339      26.986  21.246   1.055  1.00 86.27           N
ATOM   2689  CA  ILE C 339      26.542  19.963   1.535  1.00 86.27           C
ATOM   2690  CB  ILE C 339      25.129  19.630   1.142  1.00 86.27           C
ATOM   2691  CG1 ILE C 339      24.617  18.458   1.998  1.00 86.27           C
ATOM   2692  CG2 ILE C 339      25.081  19.375  -0.373  1.00 86.27           C
ATOM   2693  CD1 ILE C 339      23.100  18.285   1.961  1.00 86.27           C
ATOM   2694  C   ILE C 339      27.458  18.860   1.073  1.00 86.27           C
ATOM   2695  O   ILE C 339      27.539  17.797   1.681  1.00 86.27           O
ATOM   2696  N   GLU C 340      28.054  19.030  -0.113  1.00148.66           N
ATOM   2697  CA  GLU C 340      28.952  18.108  -0.753  1.00148.66           C
ATOM   2698  CB  GLU C 340      28.832  18.168  -2.283  1.00148.66           C
ATOM   2699  CG  GLU C 340      27.442  17.668  -2.695  1.00148.66           C
ATOM   2700  CD  GLU C 340      27.279  17.712  -4.203  1.00148.66           C
ATOM   2701  OE1 GLU C 340      28.246  18.118  -4.902  1.00148.66           O
ATOM   2702  OE2 GLU C 340      26.172  17.337  -4.675  1.00148.66           O
ATOM   2703  C   GLU C 340      30.385  18.204  -0.297  1.00148.66           C
ATOM   2704  O   GLU C 340      31.232  17.544  -0.886  1.00148.66           O
ATOM   2705  N   SER C 341      30.747  19.157   0.584  1.00119.58           N
ATOM   2706  CA  SER C 341      32.126  19.352   0.976  1.00119.58           C
ATOM   2707  CB  SER C 341      32.378  20.797   1.440  1.00119.58           C
ATOM   2708  OG  SER C 341      31.613  21.077   2.603  1.00119.58           O
ATOM   2709  C   SER C 341      32.723  18.445   2.044  1.00119.58           C
ATOM   2710  O   SER C 341      33.902  18.116   1.989  1.00119.58           O
ATOM   2711  N   ILE C 342      31.990  18.252   3.148  1.00238.18           N
ATOM   2712  CA  ILE C 342      32.284  17.595   4.401  1.00238.18           C
ATOM   2713  CB  ILE C 342      31.980  18.500   5.568  1.00238.18           C
ATOM   2714  CG1 ILE C 342      32.890  18.177   6.772  1.00238.18           C
ATOM   2715  CG2 ILE C 342      30.474  18.423   5.857  1.00238.18           C
ATOM   2716  CD1 ILE C 342      32.946  19.282   7.823  1.00238.18           C
ATOM   2717  C   ILE C 342      31.869  16.165   4.694  1.00238.18           C
ATOM   2718  O   ILE C 342      31.887  15.816   5.872  1.00238.18           O
ATOM   2719  N   ALA C 343      31.225  15.395   3.793  1.00 70.81           N
ATOM   2720  CA  ALA C 343      30.690  14.109   4.204  1.00 70.81           C
ATOM   2721  CB  ALA C 343      30.138  13.276   3.033  1.00 70.81           C
ATOM   2722  C   ALA C 343      31.713  13.267   4.927  1.00 70.81           C
ATOM   2723  O   ALA C 343      32.874  13.196   4.530  1.00 70.81           O
ATOM   2724  N   VAL C 344      31.283  12.620   6.044  1.00 43.25           N
ATOM   2725  CA  VAL C 344      32.156  11.807   6.850  1.00 43.25           C
ATOM   2726  CB  VAL C 344      32.362  12.346   8.237  1.00 43.25           C
ATOM   2727  CG1 VAL C 344      33.184  11.325   9.042  1.00 43.25           C
ATOM   2728  CG2 VAL C 344      33.018  13.733   8.139  1.00 43.25           C
ATOM   2729  C   VAL C 344      31.536  10.454   7.015  1.00 43.25           C
ATOM   2730  O   VAL C 344      30.324  10.334   7.184  1.00 43.25           O
ATOM   2731  N   ALA C 345      32.368   9.391   6.981  1.00 35.97           N
ATOM   2732  CA  ALA C 345      31.858   8.060   7.132  1.00 35.97           C
ATOM   2733  CB  ALA C 345      32.035   7.191   5.875  1.00 35.97           C
ATOM   2734  C   ALA C 345      32.615   7.394   8.236  1.00 35.97           C
ATOM   2735  O   ALA C 345      33.794   7.668   8.453  1.00 35.97           O
ATOM   2736  N   ALA C 346      31.926   6.512   8.988  1.00 36.69           N
ATOM   2737  CA  ALA C 346      32.556   5.776  10.045  1.00 36.69           C
ATOM   2738  CB  ALA C 346      32.383   6.421  11.431  1.00 36.69           C
ATOM   2739  C   ALA C 346      31.865   4.452  10.080  1.00 36.69           C
ATOM   2740  O   ALA C 346      30.700   4.349   9.701  1.00 36.69           O
ATOM   2741  N   THR C 347      32.573   3.393  10.519  1.00 45.82           N
ATOM   2742  CA  THR C 347      31.974   2.089  10.567  1.00 45.82           C
ATOM   2743  CB  THR C 347      32.785   1.054   9.840  1.00 45.82           C
ATOM   2744  OG1 THR C 347      32.954   1.426   8.480  1.00 45.82           O
ATOM   2745  CG2 THR C 347      32.063  -0.301   9.936  1.00 45.82           C
ATOM   2746  C   THR C 347      31.908   1.666  12.004  1.00 45.82           C
ATOM   2747  O   THR C 347      32.936   1.532  12.665  1.00 45.82           O
ATOM   2748  N   PRO C 348      30.715   1.463  12.507  1.00 82.82           N
ATOM   2749  CA  PRO C 348      30.524   1.044  13.875  1.00 82.82           C
ATOM   2750  CD  PRO C 348      29.549   2.152  11.983  1.00 82.82           C
ATOM   2751  CB  PRO C 348      29.118   1.503  14.268  1.00 82.82           C
ATOM   2752  CG  PRO C 348      28.407   1.746  12.928  1.00 82.82           C
ATOM   2753  C   PRO C 348      30.707  -0.432  14.029  1.00 82.82           C
ATOM   2754  O   PRO C 348      30.573  -1.159  13.046  1.00 82.82           O
ATOM   2755  N   ILE C 349      31.011  -0.900  15.258  1.00 66.55           N
ATOM   2756  CA  ILE C 349      31.141  -2.312  15.477  1.00 66.55           C
ATOM   2757  CB  ILE C 349      32.396  -2.681  16.215  1.00 66.55           C
ATOM   2758  CG1 ILE C 349      33.626  -2.238  15.402  1.00 66.55           C
ATOM   2759  CG2 ILE C 349      32.353  -4.191  16.513  1.00 66.55           C
ATOM   2760  CD1 ILE C 349      34.956  -2.378  16.141  1.00 66.55           C
ATOM   2761  C   ILE C 349      29.971  -2.716  16.322  1.00 66.55           C
ATOM   2762  O   ILE C 349      29.876  -2.359  17.495  1.00 66.55           O
ATOM   2763  N   PRO C 350      29.086  -3.478  15.734  1.00 78.94           N
ATOM   2764  CA  PRO C 350      27.886  -3.902  16.413  1.00 78.94           C
ATOM   2765  CD  PRO C 350      28.888  -3.380  14.296  1.00 78.94           C
ATOM   2766  CB  PRO C 350      26.965  -4.446  15.323  1.00 78.94           C
ATOM   2767  CG  PRO C 350      27.402  -3.687  14.058  1.00 78.94           C
ATOM   2768  C   PRO C 350      28.200  -4.915  17.468  1.00 78.94           C
ATOM   2769  O   PRO C 350      29.330  -5.399  17.518  1.00 78.94           O
ATOM   2770  N   LYS C 351      27.220  -5.216  18.344  1.00 59.45           N
ATOM   2771  CA  LYS C 351      27.404  -6.209  19.361  1.00 59.45           C
ATOM   2772  CB  LYS C 351      26.288  -6.259  20.419  1.00 59.45           C
ATOM   2773  CG  LYS C 351      26.270  -5.062  21.370  1.00 59.45           C
ATOM   2774  CD  LYS C 351      25.035  -5.032  22.273  1.00 59.45           C
ATOM   2775  CE  LYS C 351      25.096  -3.965  23.367  1.00 59.45           C
ATOM   2776  NZ  LYS C 351      23.879  -4.035  24.206  1.00 59.45           N
ATOM   2777  C   LYS C 351      27.403  -7.519  18.660  1.00 59.45           C
ATOM   2778  O   LYS C 351      27.014  -7.618  17.498  1.00 59.45           O
ATOM   2779  N   LEU C 352      27.867  -8.566  19.355  1.00113.41           N
ATOM   2780  CA  LEU C 352      27.986  -9.828  18.704  1.00113.41           C
ATOM   2781  CB  LEU C 352      28.839 -10.799  19.530  1.00113.41           C
ATOM   2782  CG  LEU C 352      29.568 -11.851  18.681  1.00113.41           C
ATOM   2783  CD1 LEU C 352      30.082 -13.001  19.556  1.00113.41           C
ATOM   2784  CD2 LEU C 352      28.766 -12.274  17.446  1.00113.41           C
ATOM   2785  C   LEU C 352      26.566 -10.369  18.607  1.00113.41           C
ATOM   2786  O   LEU C 352      25.747 -10.017  19.499  1.00113.41           O
ATOM   2787  OXT LEU C 352      26.277 -11.123  17.640  1.00113.41           O
TER    2788      LEU C 352
ATOM   2789  N   ASP D 353      52.160 -26.492  23.333  1.00 56.83           N
ATOM   2790  CA  ASP D 353      50.958 -27.023  22.651  1.00 56.83           C
ATOM   2791  CB  ASP D 353      51.329 -28.001  21.522  1.00 56.83           C
ATOM   2792  CG  ASP D 353      52.051 -27.261  20.404  1.00 56.83           C
ATOM   2793  OD1 ASP D 353      52.793 -26.290  20.711  1.00 56.83           O
ATOM   2794  OD2 ASP D 353      51.865 -27.659  19.223  1.00 56.83           O
ATOM   2795  C   ASP D 353      50.100 -27.774  23.607  1.00 56.83           C
ATOM   2796  O   ASP D 353      50.534 -28.146  24.697  1.00 56.83           O
ATOM   2797  N   THR D 354      48.828 -27.973  23.219  1.00 70.30           N
ATOM   2798  CA  THR D 354      47.940 -28.772  23.999  1.00 70.30           C
ATOM   2799  CB  THR D 354      46.500 -28.361  23.916  1.00 70.30           C
ATOM   2800  OG1 THR D 354      46.036 -28.439  22.576  1.00 70.30           O
ATOM   2801  CG2 THR D 354      46.370 -26.925  24.448  1.00 70.30           C
ATOM   2802  C   THR D 354      48.051 -30.147  23.425  1.00 70.30           C
ATOM   2803  O   THR D 354      48.718 -30.364  22.416  1.00 70.30           O
ATOM   2804  N   PRO D 355      47.435 -31.088  24.059  1.00 93.25           N
ATOM   2805  CA  PRO D 355      47.528 -32.431  23.561  1.00 93.25           C
ATOM   2806  CD  PRO D 355      47.366 -31.054  25.513  1.00 93.25           C
ATOM   2807  CB  PRO D 355      47.107 -33.333  24.716  1.00 93.25           C
ATOM   2808  CG  PRO D 355      47.499 -32.515  25.963  1.00 93.25           C
ATOM   2809  C   PRO D 355      46.775 -32.612  22.273  1.00 93.25           C
ATOM   2810  O   PRO D 355      47.010 -33.603  21.589  1.00 93.25           O
ATOM   2811  N   ALA D 356      45.879 -31.666  21.929  1.00 72.43           N
ATOM   2812  CA  ALA D 356      45.032 -31.783  20.776  1.00 72.43           C
ATOM   2813  CB  ALA D 356      44.019 -30.630  20.658  1.00 72.43           C
ATOM   2814  C   ALA D 356      45.834 -31.794  19.522  1.00 72.43           C
ATOM   2815  O   ALA D 356      46.809 -31.059  19.382  1.00 72.43           O
ATOM   2816  N   ASN D 357      45.456 -32.687  18.583  1.00249.93           N
ATOM   2817  CA  ASN D 357      46.045 -32.653  17.281  1.00249.93           C
ATOM   2818  CB  ASN D 357      47.240 -33.610  17.065  1.00249.93           C
ATOM   2819  CG  ASN D 357      46.925 -35.051  17.421  1.00249.93           C
ATOM   2820  OD1 ASN D 357      46.026 -35.671  16.862  1.00249.93           O
ATOM   2821  ND2 ASN D 357      47.722 -35.621  18.363  1.00249.93           N
ATOM   2822  C   ASN D 357      44.937 -32.809  16.289  1.00249.93           C
ATOM   2823  O   ASN D 357      44.562 -33.897  15.854  1.00249.93           O
ATOM   2824  N   CYS D 358      44.380 -31.668  15.869  1.00111.96           N
ATOM   2825  CA  CYS D 358      43.224 -31.742  15.044  1.00111.96           C
ATOM   2826  CB  CYS D 358      42.115 -30.934  15.650  1.00111.96           C
ATOM   2827  SG  CYS D 358      42.087 -31.634  17.301  1.00111.96           S
ATOM   2828  C   CYS D 358      43.550 -31.287  13.676  1.00111.96           C
ATOM   2829  O   CYS D 358      44.600 -30.697  13.430  1.00111.96           O
ATOM   2830  N   THR D 359      42.622 -31.570  12.747  1.00136.39           N
ATOM   2831  CA  THR D 359      42.862 -31.322  11.365  1.00136.39           C
ATOM   2832  CB  THR D 359      42.554 -32.538  10.537  1.00136.39           C
ATOM   2833  OG1 THR D 359      42.759 -32.279   9.159  1.00136.39           O
ATOM   2834  CG2 THR D 359      41.106 -32.966  10.809  1.00136.39           C
ATOM   2835  C   THR D 359      42.024 -30.194  10.873  1.00136.39           C
ATOM   2836  O   THR D 359      41.057 -29.764  11.498  1.00136.39           O
ATOM   2837  N   TYR D 360      42.430 -29.696   9.695  1.00203.81           N
ATOM   2838  CA  TYR D 360      41.881 -28.611   8.946  1.00203.81           C
ATOM   2839  CB  TYR D 360      42.692 -28.534   7.645  1.00203.81           C
ATOM   2840  CG  TYR D 360      42.488 -27.309   6.831  1.00203.81           C
ATOM   2841  CD1 TYR D 360      41.513 -27.271   5.866  1.00203.81           C
ATOM   2842  CD2 TYR D 360      43.297 -26.216   7.031  1.00203.81           C
ATOM   2843  CE1 TYR D 360      41.349 -26.149   5.093  1.00203.81           C
ATOM   2844  CE2 TYR D 360      43.136 -25.089   6.269  1.00203.81           C
ATOM   2845  CZ  TYR D 360      42.165 -25.068   5.304  1.00203.81           C
ATOM   2846  OH  TYR D 360      42.019 -23.919   4.521  1.00203.81           O
ATOM   2847  C   TYR D 360      40.471 -29.009   8.619  1.00203.81           C
ATOM   2848  O   TYR D 360      39.545 -28.205   8.708  1.00203.81           O
ATOM   2849  N   LEU D 361      40.287 -30.291   8.245  1.00150.46           N
ATOM   2850  CA  LEU D 361      39.014 -30.809   7.829  1.00150.46           C
ATOM   2851  CB  LEU D 361      39.047 -32.306   7.503  1.00150.46           C
ATOM   2852  CG  LEU D 361      37.890 -32.719   6.584  1.00150.46           C
ATOM   2853  CD1 LEU D 361      38.345 -32.627   5.118  1.00150.46           C
ATOM   2854  CD2 LEU D 361      37.230 -34.043   6.991  1.00150.46           C
ATOM   2855  C   LEU D 361      38.084 -30.732   9.001  1.00150.46           C
ATOM   2856  O   LEU D 361      36.897 -30.441   8.874  1.00150.46           O
ATOM   2857  N   ASP D 362      38.636 -31.000  10.190  1.00136.81           N
ATOM   2858  CA  ASP D 362      37.909 -31.052  11.419  1.00136.81           C
ATOM   2859  CB  ASP D 362      38.925 -31.251  12.552  1.00136.81           C
ATOM   2860  CG  ASP D 362      38.216 -31.244  13.875  1.00136.81           C
ATOM   2861  OD1 ASP D 362      38.034 -30.119  14.410  1.00136.81           O
ATOM   2862  OD2 ASP D 362      37.877 -32.344  14.379  1.00136.81           O
ATOM   2863  C   ASP D 362      37.220 -29.735  11.577  1.00136.81           C
ATOM   2864  O   ASP D 362      36.084 -29.661  12.048  1.00136.81           O
ATOM   2865  N   LEU D 363      37.932 -28.663  11.194  1.00207.36           N
ATOM   2866  CA  LEU D 363      37.481 -27.302  11.246  1.00207.36           C
ATOM   2867  CB  LEU D 363      38.574 -26.258  11.026  1.00207.36           C
ATOM   2868  CG  LEU D 363      39.240 -25.984  12.353  1.00207.36           C
ATOM   2869  CD1 LEU D 363      38.112 -25.679  13.346  1.00207.36           C
ATOM   2870  CD2 LEU D 363      40.185 -27.111  12.784  1.00207.36           C
ATOM   2871  C   LEU D 363      36.421 -26.950  10.260  1.00207.36           C
ATOM   2872  O   LEU D 363      35.595 -26.081  10.535  1.00207.36           O
ATOM   2873  N   LEU D 364      36.443 -27.546   9.060  1.00 75.47           N
ATOM   2874  CA  LEU D 364      35.513 -27.107   8.063  1.00 75.47           C
ATOM   2875  CB  LEU D 364      35.825 -27.713   6.681  1.00 75.47           C
ATOM   2876  CG  LEU D 364      37.230 -27.333   6.156  1.00 75.47           C
ATOM   2877  CD1 LEU D 364      37.506 -27.954   4.776  1.00 75.47           C
ATOM   2878  CD2 LEU D 364      37.446 -25.813   6.172  1.00 75.47           C
ATOM   2879  C   LEU D 364      34.119 -27.505   8.473  1.00 75.47           C
ATOM   2880  O   LEU D 364      33.899 -28.620   8.944  1.00 75.47           O
ATOM   2881  N   GLY D 365      33.132 -26.590   8.322  1.00 34.15           N
ATOM   2882  CA  GLY D 365      31.781 -26.950   8.651  1.00 34.15           C
ATOM   2883  C   GLY D 365      31.089 -25.828   9.368  1.00 34.15           C
ATOM   2884  O   GLY D 365      31.495 -24.668   9.297  1.00 34.15           O
ATOM   2885  N   THR D 366      29.995 -26.165  10.089  1.00 40.96           N
ATOM   2886  CA  THR D 366      29.247 -25.160  10.787  1.00 40.96           C
ATOM   2887  CB  THR D 366      27.762 -25.288  10.606  1.00 40.96           C
ATOM   2888  OG1 THR D 366      27.428 -25.212   9.228  1.00 40.96           O
ATOM   2889  CG2 THR D 366      27.072 -24.152  11.379  1.00 40.96           C
ATOM   2890  C   THR D 366      29.530 -25.289  12.253  1.00 40.96           C
ATOM   2891  O   THR D 366      29.593 -26.389  12.799  1.00 40.96           O
ATOM   2892  N   TRP D 367      29.734 -24.140  12.927  1.00 85.24           N
ATOM   2893  CA  TRP D 367      30.016 -24.148  14.335  1.00 85.24           C
ATOM   2894  CB  TRP D 367      31.469 -23.774  14.676  1.00 85.24           C
ATOM   2895  CG  TRP D 367      32.481 -24.862  14.406  1.00 85.24           C
ATOM   2896  CD2 TRP D 367      33.165 -25.573  15.449  1.00 85.24           C
ATOM   2897  CD1 TRP D 367      32.961 -25.349  13.226  1.00 85.24           C
ATOM   2898  NE1 TRP D 367      33.898 -26.327  13.468  1.00 85.24           N
ATOM   2899  CE2 TRP D 367      34.035 -26.471  14.834  1.00 85.24           C
ATOM   2900  CE3 TRP D 367      33.077 -25.479  16.808  1.00 85.24           C
ATOM   2901  CZ2 TRP D 367      34.834 -27.294  15.574  1.00 85.24           C
ATOM   2902  CZ3 TRP D 367      33.882 -26.311  17.553  1.00 85.24           C
ATOM   2903  CH2 TRP D 367      34.744 -27.200  16.945  1.00 85.24           C
ATOM   2904  C   TRP D 367      29.136 -23.151  15.017  1.00 85.24           C
ATOM   2905  O   TRP D 367      28.859 -22.079  14.480  1.00 85.24           O
ATOM   2906  N   VAL D 368      28.647 -23.499  16.226  1.00121.00           N
ATOM   2907  CA  VAL D 368      27.884 -22.547  16.982  1.00121.00           C
ATOM   2908  CB  VAL D 368      26.556 -23.024  17.494  1.00121.00           C
ATOM   2909  CG1 VAL D 368      25.559 -23.070  16.335  1.00121.00           C
ATOM   2910  CG2 VAL D 368      26.759 -24.390  18.160  1.00121.00           C
ATOM   2911  C   VAL D 368      28.693 -22.144  18.163  1.00121.00           C
ATOM   2912  O   VAL D 368      29.230 -22.978  18.892  1.00121.00           O
ATOM   2913  N   PHE D 369      28.810 -20.820  18.372  1.00 88.13           N
ATOM   2914  CA  PHE D 369      29.572 -20.377  19.496  1.00 88.13           C
ATOM   2915  CB  PHE D 369      30.648 -19.323  19.170  1.00 88.13           C
ATOM   2916  CG  PHE D 369      31.650 -19.918  18.237  1.00 88.13           C
ATOM   2917  CD1 PHE D 369      32.327 -21.067  18.576  1.00 88.13           C
ATOM   2918  CD2 PHE D 369      31.951 -19.298  17.045  1.00 88.13           C
ATOM   2919  CE1 PHE D 369      33.260 -21.611  17.723  1.00 88.13           C
ATOM   2920  CE2 PHE D 369      32.884 -19.836  16.189  1.00 88.13           C
ATOM   2921  CZ  PHE D 369      33.538 -20.996  16.526  1.00 88.13           C
ATOM   2922  C   PHE D 369      28.634 -19.752  20.478  1.00 88.13           C
ATOM   2923  O   PHE D 369      27.832 -18.886  20.128  1.00 88.13           O
ATOM   2924  N   GLN D 370      28.703 -20.199  21.749  1.00 98.07           N
ATOM   2925  CA  GLN D 370      27.894 -19.590  22.766  1.00 98.07           C
ATOM   2926  CB  GLN D 370      27.287 -20.565  23.789  1.00 98.07           C
ATOM   2927  CG  GLN D 370      26.182 -21.449  23.203  1.00 98.07           C
ATOM   2928  CD  GLN D 370      26.845 -22.586  22.447  1.00 98.07           C
ATOM   2929  OE1 GLN D 370      27.805 -23.181  22.930  1.00 98.07           O
ATOM   2930  NE2 GLN D 370      26.324 -22.898  21.230  1.00 98.07           N
ATOM   2931  C   GLN D 370      28.795 -18.648  23.488  1.00 98.07           C
ATOM   2932  O   GLN D 370      29.875 -19.026  23.943  1.00 98.07           O
ATOM   2933  N   VAL D 371      28.360 -17.381  23.603  1.00 51.26           N
ATOM   2934  CA  VAL D 371      29.205 -16.372  24.166  1.00 51.26           C
ATOM   2935  CB  VAL D 371      29.316 -15.166  23.278  1.00 51.26           C
ATOM   2936  CG1 VAL D 371      30.233 -14.130  23.948  1.00 51.26           C
ATOM   2937  CG2 VAL D 371      29.796 -15.626  21.891  1.00 51.26           C
ATOM   2938  C   VAL D 371      28.660 -15.903  25.477  1.00 51.26           C
ATOM   2939  O   VAL D 371      27.466 -15.649  25.623  1.00 51.26           O
ATOM   2940  N   GLY D 372      29.551 -15.795  26.481  1.00 50.26           N
ATOM   2941  CA  GLY D 372      29.181 -15.276  27.766  1.00 50.26           C
ATOM   2942  C   GLY D 372      29.733 -13.889  27.815  1.00 50.26           C
ATOM   2943  O   GLY D 372      29.759 -13.205  26.795  1.00 50.26           O
ATOM   2944  N   SER D 373      30.155 -13.462  29.027  1.00139.28           N
ATOM   2945  CA  SER D 373      30.843 -12.236  29.359  1.00139.28           C
ATOM   2946  CB  SER D 373      32.375 -12.386  29.334  1.00139.28           C
ATOM   2947  OG  SER D 373      32.787 -13.354  30.288  1.00139.28           O
ATOM   2948  C   SER D 373      30.480 -11.063  28.488  1.00139.28           C
ATOM   2949  O   SER D 373      29.401 -10.984  27.905  1.00139.28           O
ATOM   2950  N   SER D 374      31.361 -10.037  28.531  1.00155.81           N
ATOM   2951  CA  SER D 374      31.328  -8.863  27.697  1.00155.81           C
ATOM   2952  CB  SER D 374      29.912  -8.350  27.379  1.00155.81           C
ATOM   2953  OG  SER D 374      29.983  -7.192  26.560  1.00155.81           O
ATOM   2954  C   SER D 374      32.011  -7.761  28.446  1.00155.81           C
ATOM   2955  O   SER D 374      31.353  -6.853  28.948  1.00155.81           O
ATOM   2956  N   GLY D 375      33.356  -7.752  28.480  1.00 58.65           N
ATOM   2957  CA  GLY D 375      34.029  -6.746  29.256  1.00 58.65           C
ATOM   2958  C   GLY D 375      35.288  -6.362  28.548  1.00 58.65           C
ATOM   2959  O   GLY D 375      35.381  -6.448  27.327  1.00 58.65           O
ATOM   2960  N   SER D 376      36.283  -5.871  29.311  1.00 37.39           N
ATOM   2961  CA  SER D 376      37.538  -5.479  28.738  1.00 37.39           C
ATOM   2962  CB  SER D 376      38.181  -4.279  29.452  1.00 37.39           C
ATOM   2963  OG  SER D 376      37.326  -3.149  29.368  1.00 37.39           O
ATOM   2964  C   SER D 376      38.492  -6.628  28.850  1.00 37.39           C
ATOM   2965  O   SER D 376      38.132  -7.709  29.315  1.00 37.39           O
ATOM   2966  N   GLN D 377      39.751  -6.412  28.413  1.00180.27           N
ATOM   2967  CA  GLN D 377      40.743  -7.452  28.466  1.00180.27           C
ATOM   2968  CB  GLN D 377      42.165  -7.058  28.001  1.00180.27           C
ATOM   2969  CG  GLN D 377      42.321  -6.382  26.639  1.00180.27           C
ATOM   2970  CD  GLN D 377      42.834  -4.968  26.877  1.00180.27           C
ATOM   2971  OE1 GLN D 377      42.162  -3.987  26.574  1.00180.27           O
ATOM   2972  NE2 GLN D 377      44.074  -4.856  27.425  1.00180.27           N
ATOM   2973  C   GLN D 377      40.969  -7.791  29.908  1.00180.27           C
ATOM   2974  O   GLN D 377      41.289  -8.930  30.244  1.00180.27           O
ATOM   2975  N   ARG D 378      40.942  -6.763  30.779  1.00 57.47           N
ATOM   2976  CA  ARG D 378      41.133  -6.920  32.197  1.00 57.47           C
ATOM   2977  CB  ARG D 378      41.461  -5.598  32.914  1.00 57.47           C
ATOM   2978  CG  ARG D 378      41.798  -5.779  34.398  0.00 57.47           C
ATOM   2979  CD  ARG D 378      42.375  -4.525  35.062  0.00 57.47           C
ATOM   2980  NE  ARG D 378      42.652  -4.857  36.489  0.00 57.47           N
ATOM   2981  CZ  ARG D 378      41.754  -4.513  37.460  0.00 57.47           C
ATOM   2982  NH1 ARG D 378      40.632  -3.809  37.133  0.00 57.47           N
ATOM   2983  NH2 ARG D 378      41.982  -4.870  38.758  0.00 57.47           N
ATOM   2984  C   ARG D 378      39.925  -7.506  32.857  1.00 57.47           C
ATOM   2985  O   ARG D 378      40.041  -8.280  33.807  1.00 57.47           O
ATOM   2986  N   ASP D 379      38.728  -7.119  32.379  1.00 50.51           N
ATOM   2987  CA  ASP D 379      37.482  -7.522  32.967  1.00 50.51           C
ATOM   2988  CB  ASP D 379      36.260  -6.824  32.342  1.00 50.51           C
ATOM   2989  CG  ASP D 379      36.222  -5.385  32.840  0.00 50.51           C
ATOM   2990  OD1 ASP D 379      36.339  -5.184  34.078  0.00 50.51           O
ATOM   2991  OD2 ASP D 379      36.064  -4.467  31.991  0.00 50.51           O
ATOM   2992  C   ASP D 379      37.280  -8.996  32.819  1.00 50.51           C
ATOM   2993  O   ASP D 379      36.654  -9.620  33.674  1.00 50.51           O
ATOM   2994  N   VAL D 380      37.778  -9.607  31.728  1.00105.62           N
ATOM   2995  CA  VAL D 380      37.481 -10.999  31.568  1.00105.62           C
ATOM   2996  CB  VAL D 380      36.657 -11.294  30.349  1.00105.62           C
ATOM   2997  CG1 VAL D 380      37.547 -11.127  29.107  1.00105.62           C
ATOM   2998  CG2 VAL D 380      36.040 -12.694  30.495  1.00105.62           C
ATOM   2999  C   VAL D 380      38.739 -11.797  31.431  1.00105.62           C
ATOM   3000  O   VAL D 380      39.808 -11.273  31.120  1.00105.62           O
ATOM   3001  N   ASN D 381      38.620 -13.105  31.742  1.00 90.94           N
ATOM   3002  CA  ASN D 381      39.658 -14.078  31.567  1.00 90.94           C
ATOM   3003  CB  ASN D 381      40.493 -14.324  32.839  1.00 90.94           C
ATOM   3004  CG  ASN D 381      41.713 -15.163  32.477  0.00 90.94           C
ATOM   3005  OD1 ASN D 381      42.850 -14.709  32.591  0.00 90.94           O
ATOM   3006  ND2 ASN D 381      41.478 -16.426  32.033  0.00 90.94           N
ATOM   3007  C   ASN D 381      38.914 -15.338  31.258  1.00 90.94           C
ATOM   3008  O   ASN D 381      38.084 -15.772  32.055  1.00 90.94           O
ATOM   3009  N   CYS D 382      39.202 -15.975  30.106  1.00 83.37           N
ATOM   3010  CA  CYS D 382      38.387 -17.086  29.706  1.00 83.37           C
ATOM   3011  CB  CYS D 382      38.171 -17.077  28.188  1.00 83.37           C
ATOM   3012  SG  CYS D 382      37.535 -15.455  27.680  1.00 83.37           S
ATOM   3013  C   CYS D 382      39.042 -18.375  30.082  1.00 83.37           C
ATOM   3014  O   CYS D 382      39.378 -19.191  29.225  1.00 83.37           O
ATOM   3015  N   SER D 383      39.302 -18.559  31.387  1.00 79.70           N
ATOM   3016  CA  SER D 383      39.811 -19.802  31.876  1.00 79.70           C
ATOM   3017  CB  SER D 383      40.544 -19.632  33.218  1.00 79.70           C
ATOM   3018  OG  SER D 383      39.687 -19.015  34.167  1.00 79.70           O
ATOM   3019  C   SER D 383      38.687 -20.785  32.062  1.00 79.70           C
ATOM   3020  O   SER D 383      38.807 -21.952  31.690  1.00 79.70           O
ATOM   3021  N   VAL D 384      37.623 -20.365  32.784  1.00 99.69           N
ATOM   3022  CA  VAL D 384      36.493 -21.213  33.075  1.00 99.69           C
ATOM   3023  CB  VAL D 384      35.867 -20.855  34.393  1.00 99.69           C
ATOM   3024  CG1 VAL D 384      36.885 -21.172  35.502  1.00 99.69           C
ATOM   3025  CG2 VAL D 384      35.457 -19.372  34.369  1.00 99.69           C
ATOM   3026  C   VAL D 384      35.394 -21.305  32.046  1.00 99.69           C
ATOM   3027  O   VAL D 384      35.161 -22.384  31.504  1.00 99.69           O
ATOM   3028  N   MET D 385      34.712 -20.160  31.762  1.00 98.63           N
ATOM   3029  CA  MET D 385      33.534 -20.031  30.925  1.00 98.63           C
ATOM   3030  CB  MET D 385      32.930 -21.330  30.360  1.00 98.63           C
ATOM   3031  CG  MET D 385      31.671 -21.097  29.518  1.00 98.63           C
ATOM   3032  SD  MET D 385      31.920 -20.114  28.008  1.00 98.63           S
ATOM   3033  CE  MET D 385      31.603 -18.518  28.816  1.00 98.63           C
ATOM   3034  C   MET D 385      32.467 -19.344  31.739  1.00 98.63           C
ATOM   3035  O   MET D 385      32.517 -18.132  31.947  1.00 98.63           O
ATOM   3036  N   GLY D 386      31.449 -20.108  32.209  1.00 42.28           N
ATOM   3037  CA  GLY D 386      30.394 -19.541  33.013  1.00 42.28           C
ATOM   3038  C   GLY D 386      29.173 -19.320  32.164  1.00 42.28           C
ATOM   3039  O   GLY D 386      29.040 -19.871  31.073  1.00 42.28           O
ATOM   3040  N   PRO D 387      28.277 -18.509  32.675  1.00160.34           N
ATOM   3041  CA  PRO D 387      26.987 -18.226  32.081  1.00160.34           C
ATOM   3042  CD  PRO D 387      28.616 -17.570  33.729  1.00160.34           C
ATOM   3043  CB  PRO D 387      26.371 -17.118  32.938  1.00160.34           C
ATOM   3044  CG  PRO D 387      27.253 -17.043  34.199  1.00160.34           C
ATOM   3045  C   PRO D 387      27.150 -17.745  30.668  1.00160.34           C
ATOM   3046  O   PRO D 387      28.183 -17.150  30.366  1.00160.34           O
ATOM   3047  N   GLN D 388      26.151 -17.994  29.786  1.00 69.52           N
ATOM   3048  CA  GLN D 388      26.277 -17.593  28.408  1.00 69.52           C
ATOM   3049  CB  GLN D 388      26.478 -18.809  27.489  1.00 69.52           C
ATOM   3050  CG  GLN D 388      27.786 -19.543  27.805  1.00 69.52           C
ATOM   3051  CD  GLN D 388      27.756 -20.914  27.148  1.00 69.52           C
ATOM   3052  OE1 GLN D 388      26.695 -21.416  26.782  1.00 69.52           O
ATOM   3053  NE2 GLN D 388      28.952 -21.545  27.007  1.00 69.52           N
ATOM   3054  C   GLN D 388      25.053 -16.833  27.964  1.00 69.52           C
ATOM   3055  O   GLN D 388      23.922 -17.297  28.111  1.00 69.52           O
ATOM   3056  N   GLU D 389      25.276 -15.589  27.475  1.00110.86           N
ATOM   3057  CA  GLU D 389      24.261 -14.685  26.991  1.00110.86           C
ATOM   3058  CB  GLU D 389      24.718 -13.219  27.068  1.00110.86           C
ATOM   3059  CG  GLU D 389      24.802 -12.706  28.509  1.00110.86           C
ATOM   3060  CD  GLU D 389      25.950 -13.419  29.213  1.00110.86           C
ATOM   3061  OE1 GLU D 389      27.128 -13.128  28.875  0.00110.86           O
ATOM   3062  OE2 GLU D 389      25.660 -14.266  30.100  0.00110.86           O
ATOM   3063  C   GLU D 389      23.763 -14.952  25.590  1.00110.86           C
ATOM   3064  O   GLU D 389      22.554 -14.917  25.364  1.00110.86           O
ATOM   3065  N   LYS D 390      24.647 -15.217  24.597  1.00148.01           N
ATOM   3066  CA  LYS D 390      24.110 -15.333  23.260  1.00148.01           C
ATOM   3067  CB  LYS D 390      24.060 -14.009  22.473  1.00148.01           C
ATOM   3068  CG  LYS D 390      25.414 -13.344  22.209  1.00148.01           C
ATOM   3069  CD  LYS D 390      26.096 -12.760  23.446  1.00148.01           C
ATOM   3070  CE  LYS D 390      27.389 -12.016  23.104  1.00148.01           C
ATOM   3071  NZ  LYS D 390      27.781 -11.128  24.219  1.00148.01           N
ATOM   3072  C   LYS D 390      24.861 -16.327  22.425  1.00148.01           C
ATOM   3073  O   LYS D 390      25.915 -16.829  22.812  1.00148.01           O
ATOM   3074  N   LYS D 391      24.297 -16.647  21.235  1.00103.72           N
ATOM   3075  CA  LYS D 391      24.892 -17.609  20.349  1.00103.72           C
ATOM   3076  CB  LYS D 391      24.008 -18.849  20.128  1.00103.72           C
ATOM   3077  CG  LYS D 391      24.657 -19.938  19.274  1.00103.72           C
ATOM   3078  CD  LYS D 391      23.954 -21.292  19.394  1.00103.72           C
ATOM   3079  CE  LYS D 391      22.436 -21.216  19.223  1.00103.72           C
ATOM   3080  NZ  LYS D 391      22.085 -21.204  17.786  1.00103.72           N
ATOM   3081  C   LYS D 391      25.158 -16.965  19.019  1.00103.72           C
ATOM   3082  O   LYS D 391      24.460 -16.036  18.614  1.00103.72           O
ATOM   3083  N   VAL D 392      26.218 -17.436  18.322  1.00 51.95           N
ATOM   3084  CA  VAL D 392      26.581 -16.930  17.027  1.00 51.95           C
ATOM   3085  CB  VAL D 392      27.821 -16.084  17.070  1.00 51.95           C
ATOM   3086  CG1 VAL D 392      28.157 -15.607  15.648  1.00 51.95           C
ATOM   3087  CG2 VAL D 392      27.599 -14.951  18.084  1.00 51.95           C
ATOM   3088  C   VAL D 392      26.902 -18.123  16.174  1.00 51.95           C
ATOM   3089  O   VAL D 392      27.632 -19.015  16.602  1.00 51.95           O
ATOM   3090  N   VAL D 393      26.385 -18.173  14.930  1.00 48.16           N
ATOM   3091  CA  VAL D 393      26.641 -19.323  14.105  1.00 48.16           C
ATOM   3092  CB  VAL D 393      25.402 -19.865  13.450  1.00 48.16           C
ATOM   3093  CG1 VAL D 393      25.799 -21.028  12.526  1.00 48.16           C
ATOM   3094  CG2 VAL D 393      24.393 -20.251  14.547  1.00 48.16           C
ATOM   3095  C   VAL D 393      27.584 -18.919  13.010  1.00 48.16           C
ATOM   3096  O   VAL D 393      27.428 -17.857  12.410  1.00 48.16           O
ATOM   3097  N   VAL D 394      28.606 -19.760  12.728  1.00 49.00           N
ATOM   3098  CA  VAL D 394      29.547 -19.423  11.694  1.00 49.00           C
ATOM   3099  CB  VAL D 394      30.886 -18.981  12.214  1.00 49.00           C
ATOM   3100  CG1 VAL D 394      30.689 -17.665  12.987  1.00 49.00           C
ATOM   3101  CG2 VAL D 394      31.498 -20.115  13.057  1.00 49.00           C
ATOM   3102  C   VAL D 394      29.769 -20.618  10.812  1.00 49.00           C
ATOM   3103  O   VAL D 394      29.733 -21.762  11.262  1.00 49.00           O
ATOM   3104  N   TYR D 395      30.014 -20.356   9.510  1.00 80.99           N
ATOM   3105  CA  TYR D 395      30.228 -21.373   8.519  1.00 80.99           C
ATOM   3106  CB  TYR D 395      29.288 -21.214   7.306  1.00 80.99           C
ATOM   3107  CG  TYR D 395      27.868 -21.261   7.774  1.00 80.99           C
ATOM   3108  CD1 TYR D 395      27.202 -22.457   7.921  1.00 80.99           C
ATOM   3109  CD2 TYR D 395      27.193 -20.095   8.064  1.00 80.99           C
ATOM   3110  CE1 TYR D 395      25.894 -22.487   8.350  1.00 80.99           C
ATOM   3111  CE2 TYR D 395      25.886 -20.118   8.494  1.00 80.99           C
ATOM   3112  CZ  TYR D 395      25.232 -21.317   8.638  1.00 80.99           C
ATOM   3113  OH  TYR D 395      23.891 -21.346   9.078  1.00 80.99           O
ATOM   3114  C   TYR D 395      31.627 -21.186   7.997  1.00 80.99           C
ATOM   3115  O   TYR D 395      32.012 -20.085   7.603  1.00 80.99           O
ATOM   3116  N   LEU D 396      32.430 -22.271   7.982  1.00 79.18           N
ATOM   3117  CA  LEU D 396      33.801 -22.175   7.538  1.00 79.18           C
ATOM   3118  CB  LEU D 396      34.768 -22.739   8.595  1.00 79.18           C
ATOM   3119  CG  LEU D 396      34.658 -22.038   9.968  1.00 79.18           C
ATOM   3120  CD1 LEU D 396      35.551 -22.721  11.018  1.00 79.18           C
ATOM   3121  CD2 LEU D 396      34.929 -20.527   9.857  1.00 79.18           C
ATOM   3122  C   LEU D 396      33.942 -23.008   6.288  1.00 79.18           C
ATOM   3123  O   LEU D 396      33.611 -24.192   6.289  1.00 79.18           O
ATOM   3124  N   GLN D 397      34.469 -22.422   5.186  1.00114.44           N
ATOM   3125  CA  GLN D 397      34.526 -23.130   3.929  1.00114.44           C
ATOM   3126  CB  GLN D 397      33.725 -22.423   2.841  1.00114.44           C
ATOM   3127  CG  GLN D 397      32.250 -22.315   3.194  1.00114.44           C
ATOM   3128  CD  GLN D 397      31.741 -21.112   2.435  1.00114.44           C
ATOM   3129  OE1 GLN D 397      31.414 -21.186   1.253  1.00114.44           O
ATOM   3130  NE2 GLN D 397      31.708 -19.952   3.139  1.00114.44           N
ATOM   3131  C   GLN D 397      35.927 -23.237   3.399  1.00114.44           C
ATOM   3132  O   GLN D 397      36.765 -22.355   3.586  1.00114.44           O
ATOM   3133  N   LYS D 398      36.150 -24.312   2.610  1.00167.01           N
ATOM   3134  CA  LYS D 398      37.413 -24.731   2.057  1.00167.01           C
ATOM   3135  CB  LYS D 398      37.246 -25.716   0.894  1.00167.01           C
ATOM   3136  CG  LYS D 398      36.521 -25.095  -0.294  1.00167.01           C
ATOM   3137  CD  LYS D 398      36.343 -26.049  -1.472  1.00167.01           C
ATOM   3138  CE  LYS D 398      35.134 -26.976  -1.295  1.00167.01           C
ATOM   3139  NZ  LYS D 398      34.868 -27.714  -2.549  1.00167.01           N
ATOM   3140  C   LYS D 398      38.238 -23.580   1.610  1.00167.01           C
ATOM   3141  O   LYS D 398      37.792 -22.679   0.898  1.00167.01           O
ATOM   3142  N   LEU D 399      39.520 -23.649   2.014  1.00227.22           N
ATOM   3143  CA  LEU D 399      40.437 -22.569   1.864  1.00227.22           C
ATOM   3144  CB  LEU D 399      40.369 -21.801   0.526  1.00227.22           C
ATOM   3145  CG  LEU D 399      41.101 -22.535  -0.624  1.00227.22           C
ATOM   3146  CD1 LEU D 399      40.456 -23.891  -0.954  1.00227.22           C
ATOM   3147  CD2 LEU D 399      41.278 -21.630  -1.857  1.00227.22           C
ATOM   3148  C   LEU D 399      40.187 -21.679   3.059  1.00227.22           C
ATOM   3149  O   LEU D 399      40.263 -22.123   4.197  1.00227.22           O
ATOM   3150  N   ASP D 400      40.044 -20.366   2.858  1.00182.09           N
ATOM   3151  CA  ASP D 400      39.899 -19.415   3.935  1.00182.09           C
ATOM   3152  CB  ASP D 400      40.871 -18.232   3.782  1.00182.09           C
ATOM   3153  CG  ASP D 400      40.616 -17.551   2.449  1.00182.09           C
ATOM   3154  OD1 ASP D 400      39.632 -17.930   1.761  1.00182.09           O
ATOM   3155  OD2 ASP D 400      41.414 -16.641   2.098  1.00182.09           O
ATOM   3156  C   ASP D 400      38.557 -18.859   4.364  1.00182.09           C
ATOM   3157  O   ASP D 400      38.555 -18.104   5.332  1.00182.09           O
ATOM   3158  N   THR D 401      37.406 -19.088   3.697  1.00172.12           N
ATOM   3159  CA  THR D 401      36.315 -18.183   4.010  1.00172.12           C
ATOM   3160  CB  THR D 401      35.394 -17.943   2.849  1.00172.12           C
ATOM   3161  OG1 THR D 401      34.584 -19.084   2.615  1.00172.12           O
ATOM   3162  CG2 THR D 401      36.257 -17.665   1.605  1.00172.12           C
ATOM   3163  C   THR D 401      35.437 -18.589   5.161  1.00172.12           C
ATOM   3164  O   THR D 401      35.167 -19.764   5.399  1.00172.12           O
ATOM   3165  N   ALA D 402      34.959 -17.565   5.911  1.00 60.92           N
ATOM   3166  CA  ALA D 402      34.041 -17.765   6.997  1.00 60.92           C
ATOM   3167  CB  ALA D 402      34.644 -17.466   8.380  1.00 60.92           C
ATOM   3168  C   ALA D 402      32.901 -16.810   6.791  1.00 60.92           C
ATOM   3169  O   ALA D 402      33.112 -15.690   6.328  1.00 60.92           O
ATOM   3170  N   TYR D 403      31.647 -17.246   7.063  1.00172.26           N
ATOM   3171  CA  TYR D 403      30.544 -16.320   7.009  1.00172.26           C
ATOM   3172  CB  TYR D 403      29.818 -16.134   5.655  1.00172.26           C
ATOM   3173  CG  TYR D 403      29.142 -17.366   5.152  1.00172.26           C
ATOM   3174  CD1 TYR D 403      28.038 -17.888   5.787  1.00172.26           C
ATOM   3175  CD2 TYR D 403      29.623 -18.005   4.035  1.00172.26           C
ATOM   3176  CE1 TYR D 403      27.419 -19.021   5.309  1.00172.26           C
ATOM   3177  CE2 TYR D 403      29.005 -19.134   3.554  1.00172.26           C
ATOM   3178  CZ  TYR D 403      27.903 -19.646   4.187  1.00172.26           C
ATOM   3179  OH  TYR D 403      27.278 -20.806   3.685  1.00172.26           O
ATOM   3180  C   TYR D 403      29.524 -16.688   8.045  1.00172.26           C
ATOM   3181  O   TYR D 403      29.495 -17.816   8.534  1.00172.26           O
ATOM   3182  N   ASP D 404      28.695 -15.700   8.450  1.00 97.08           N
ATOM   3183  CA  ASP D 404      27.668 -15.910   9.433  1.00 97.08           C
ATOM   3184  CB  ASP D 404      27.755 -14.916  10.605  1.00 97.08           C
ATOM   3185  CG  ASP D 404      27.747 -13.499  10.048  1.00 97.08           C
ATOM   3186  OD1 ASP D 404      28.676 -13.159   9.266  1.00 97.08           O
ATOM   3187  OD2 ASP D 404      26.810 -12.736  10.396  1.00 97.08           O
ATOM   3188  C   ASP D 404      26.301 -15.832   8.812  1.00 97.08           C
ATOM   3189  O   ASP D 404      26.149 -15.746   7.596  1.00 97.08           O
ATOM   3190  N   ASP D 405      25.260 -15.873   9.673  1.00 65.87           N
ATOM   3191  CA  ASP D 405      23.877 -15.827   9.278  1.00 65.87           C
ATOM   3192  CB  ASP D 405      22.905 -16.083  10.443  1.00 65.87           C
ATOM   3193  CG  ASP D 405      22.907 -17.580  10.724  1.00 65.87           C
ATOM   3194  OD1 ASP D 405      22.708 -18.359   9.754  1.00 65.87           O
ATOM   3195  OD2 ASP D 405      23.094 -17.965  11.909  1.00 65.87           O
ATOM   3196  C   ASP D 405      23.542 -14.492   8.674  1.00 65.87           C
ATOM   3197  O   ASP D 405      22.709 -14.410   7.773  1.00 65.87           O
ATOM   3198  N   LEU D 406      24.187 -13.412   9.153  1.00 88.81           N
ATOM   3199  CA  LEU D 406      23.930 -12.068   8.704  1.00 88.81           C
ATOM   3200  CB  LEU D 406      24.746 -10.978   9.429  1.00 88.81           C
ATOM   3201  CG  LEU D 406      24.379 -10.734  10.906  1.00 88.81           C
ATOM   3202  CD1 LEU D 406      25.194  -9.565  11.487  1.00 88.81           C
ATOM   3203  CD2 LEU D 406      22.865 -10.541  11.088  1.00 88.81           C
ATOM   3204  C   LEU D 406      24.283 -11.955   7.255  1.00 88.81           C
ATOM   3205  O   LEU D 406      23.799 -11.052   6.577  1.00 88.81           O
ATOM   3206  N   GLY D 407      25.176 -12.824   6.743  1.00 32.08           N
ATOM   3207  CA  GLY D 407      25.549 -12.718   5.363  1.00 32.08           C
ATOM   3208  C   GLY D 407      26.899 -12.077   5.297  1.00 32.08           C
ATOM   3209  O   GLY D 407      27.396 -11.760   4.217  1.00 32.08           O
ATOM   3210  N   ASN D 408      27.527 -11.864   6.469  1.00 83.58           N
ATOM   3211  CA  ASN D 408      28.827 -11.256   6.523  1.00 83.58           C
ATOM   3212  CB  ASN D 408      29.235 -10.806   7.940  1.00 83.58           C
ATOM   3213  CG  ASN D 408      28.248  -9.755   8.430  1.00 83.58           C
ATOM   3214  OD1 ASN D 408      27.628  -9.911   9.479  1.00 83.58           O
ATOM   3215  ND2 ASN D 408      28.093  -8.652   7.656  1.00 83.58           N
ATOM   3216  C   ASN D 408      29.840 -12.275   6.101  1.00 83.58           C
ATOM   3217  O   ASN D 408      29.660 -13.473   6.314  1.00 83.58           O
ATOM   3218  N   SER D 409      30.947 -11.815   5.479  1.00 85.62           N
ATOM   3219  CA  SER D 409      31.964 -12.738   5.062  1.00 85.62           C
ATOM   3220  CB  SER D 409      32.171 -12.807   3.541  1.00 85.62           C
ATOM   3221  OG  SER D 409      32.813 -11.629   3.084  1.00 85.62           O
ATOM   3222  C   SER D 409      33.267 -12.313   5.680  1.00 85.62           C
ATOM   3223  O   SER D 409      33.480 -11.135   5.962  1.00 85.62           O
ATOM   3224  N   GLY D 410      34.180 -13.282   5.910  1.00 33.30           N
ATOM   3225  CA  GLY D 410      35.445 -12.988   6.531  1.00 33.30           C
ATOM   3226  C   GLY D 410      36.350 -14.162   6.300  1.00 33.30           C
ATOM   3227  O   GLY D 410      36.108 -14.954   5.391  1.00 33.30           O
ATOM   3228  N   HIS D 411      37.432 -14.309   7.101  1.00 96.38           N
ATOM   3229  CA  HIS D 411      38.298 -15.433   6.856  1.00 96.38           C
ATOM   3230  ND1 HIS D 411      38.524 -15.487   3.827  1.00 96.38           N
ATOM   3231  CG  HIS D 411      39.244 -14.689   4.676  1.00 96.38           C
ATOM   3232  CB  HIS D 411      39.585 -15.082   6.084  1.00 96.38           C
ATOM   3233  NE2 HIS D 411      38.968 -13.619   2.711  1.00 96.38           N
ATOM   3234  CD2 HIS D 411      39.516 -13.546   3.979  1.00 96.38           C
ATOM   3235  CE1 HIS D 411      38.381 -14.798   2.660  1.00 96.38           C
ATOM   3236  C   HIS D 411      38.659 -16.157   8.122  1.00 96.38           C
ATOM   3237  O   HIS D 411      38.341 -15.711   9.224  1.00 96.38           O
ATOM   3238  N   PHE D 412      39.292 -17.349   7.977  1.00172.64           N
ATOM   3239  CA  PHE D 412      39.699 -18.128   9.117  1.00172.64           C
ATOM   3240  CB  PHE D 412      38.656 -19.179   9.597  1.00172.64           C
ATOM   3241  CG  PHE D 412      38.568 -20.416   8.744  1.00172.64           C
ATOM   3242  CD1 PHE D 412      37.780 -20.473   7.615  1.00172.64           C
ATOM   3243  CD2 PHE D 412      39.278 -21.548   9.089  1.00172.64           C
ATOM   3244  CE1 PHE D 412      37.711 -21.623   6.857  1.00172.64           C
ATOM   3245  CE2 PHE D 412      39.216 -22.699   8.339  1.00172.64           C
ATOM   3246  CZ  PHE D 412      38.428 -22.739   7.214  1.00172.64           C
ATOM   3247  C   PHE D 412      40.953 -18.864   8.746  1.00172.64           C
ATOM   3248  O   PHE D 412      41.297 -18.979   7.569  1.00172.64           O
ATOM   3249  N   THR D 413      41.704 -19.326   9.769  1.00183.70           N
ATOM   3250  CA  THR D 413      42.864 -20.144   9.551  1.00183.70           C
ATOM   3251  CB  THR D 413      44.209 -19.479   9.740  1.00183.70           C
ATOM   3252  OG1 THR D 413      44.428 -19.216  11.117  1.00183.70           O
ATOM   3253  CG2 THR D 413      44.288 -18.163   8.964  1.00183.70           C
ATOM   3254  C   THR D 413      42.876 -21.100  10.693  1.00183.70           C
ATOM   3255  O   THR D 413      42.427 -20.768  11.789  1.00183.70           O
ATOM   3256  N   ILE D 414      43.394 -22.321  10.482  1.00199.50           N
ATOM   3257  CA  ILE D 414      43.544 -23.122  11.653  1.00199.50           C
ATOM   3258  CB  ILE D 414      43.426 -24.617  11.516  1.00199.50           C
ATOM   3259  CG1 ILE D 414      44.569 -25.281  10.753  1.00199.50           C
ATOM   3260  CG2 ILE D 414      42.089 -24.896  10.849  1.00199.50           C
ATOM   3261  CD1 ILE D 414      44.507 -26.802  10.902  1.00199.50           C
ATOM   3262  C   ILE D 414      44.930 -22.804  12.097  1.00199.50           C
ATOM   3263  O   ILE D 414      45.774 -22.410  11.295  1.00199.50           O
ATOM   3264  N   ILE D 415      45.166 -22.843  13.412  1.00235.94           N
ATOM   3265  CA  ILE D 415      46.489 -22.683  13.927  1.00235.94           C
ATOM   3266  CB  ILE D 415      46.500 -21.964  15.248  1.00235.94           C
ATOM   3267  CG1 ILE D 415      45.582 -22.685  16.234  1.00235.94           C
ATOM   3268  CG2 ILE D 415      46.104 -20.497  15.025  1.00235.94           C
ATOM   3269  CD1 ILE D 415      45.605 -22.106  17.645  1.00235.94           C
ATOM   3270  C   ILE D 415      46.909 -24.105  14.053  1.00235.94           C
ATOM   3271  O   ILE D 415      46.248 -24.879  14.736  1.00235.94           O
ATOM   3272  N   TYR D 416      48.127 -24.437  13.612  1.00293.55           N
ATOM   3273  CA  TYR D 416      48.529 -25.717  13.100  1.00293.55           C
ATOM   3274  CB  TYR D 416      50.013 -25.804  13.492  1.00293.55           C
ATOM   3275  CG  TYR D 416      50.776 -27.072  13.371  1.00293.55           C
ATOM   3276  CD1 TYR D 416      50.997 -27.727  12.185  1.00293.55           C
ATOM   3277  CD2 TYR D 416      51.370 -27.533  14.519  1.00293.55           C
ATOM   3278  CE1 TYR D 416      51.762 -28.874  12.181  1.00293.55           C
ATOM   3279  CE2 TYR D 416      52.136 -28.669  14.518  1.00293.55           C
ATOM   3280  CZ  TYR D 416      52.326 -29.343  13.344  1.00293.55           C
ATOM   3281  OH  TYR D 416      53.116 -30.510  13.346  1.00293.55           O
ATOM   3282  C   TYR D 416      47.670 -26.881  13.557  1.00293.55           C
ATOM   3283  O   TYR D 416      46.882 -27.330  12.723  1.00293.55           O
ATOM   3284  N   ASN D 417      47.648 -27.366  14.815  1.00286.08           N
ATOM   3285  CA  ASN D 417      46.727 -28.467  15.086  1.00286.08           C
ATOM   3286  CB  ASN D 417      47.297 -29.662  15.883  1.00286.08           C
ATOM   3287  CG  ASN D 417      48.425 -30.448  15.277  1.00286.08           C
ATOM   3288  OD1 ASN D 417      48.344 -31.667  15.160  1.00286.08           O
ATOM   3289  ND2 ASN D 417      49.538 -29.752  14.962  1.00286.08           N
ATOM   3290  C   ASN D 417      45.898 -28.036  16.243  1.00286.08           C
ATOM   3291  O   ASN D 417      44.996 -28.752  16.674  1.00286.08           O
ATOM   3292  N   GLN D 418      46.298 -26.925  16.865  1.00249.58           N
ATOM   3293  CA  GLN D 418      45.717 -26.562  18.120  1.00249.58           C
ATOM   3294  CB  GLN D 418      46.730 -26.002  19.105  1.00249.58           C
ATOM   3295  CG  GLN D 418      47.607 -24.862  18.640  1.00249.58           C
ATOM   3296  CD  GLN D 418      48.679 -24.998  19.693  1.00249.58           C
ATOM   3297  OE1 GLN D 418      48.860 -24.139  20.553  1.00249.58           O
ATOM   3298  NE2 GLN D 418      49.359 -26.176  19.663  1.00249.58           N
ATOM   3299  C   GLN D 418      44.405 -25.851  18.200  1.00249.58           C
ATOM   3300  O   GLN D 418      43.672 -26.073  19.164  1.00249.58           O
ATOM   3301  N   GLY D 419      44.062 -24.960  17.259  1.00 45.39           N
ATOM   3302  CA  GLY D 419      42.825 -24.250  17.432  1.00 45.39           C
ATOM   3303  C   GLY D 419      42.659 -23.411  16.213  1.00 45.39           C
ATOM   3304  O   GLY D 419      43.243 -23.714  15.176  1.00 45.39           O
ATOM   3305  N   PHE D 420      41.844 -22.338  16.290  1.00183.10           N
ATOM   3306  CA  PHE D 420      41.682 -21.534  15.117  1.00183.10           C
ATOM   3307  CB  PHE D 420      40.522 -21.962  14.195  1.00183.10           C
ATOM   3308  CG  PHE D 420      39.238 -22.088  14.958  1.00183.10           C
ATOM   3309  CD1 PHE D 420      38.703 -21.060  15.697  1.00183.10           C
ATOM   3310  CD2 PHE D 420      38.572 -23.283  14.965  1.00183.10           C
ATOM   3311  CE1 PHE D 420      37.523 -21.205  16.391  1.00183.10           C
ATOM   3312  CE2 PHE D 420      37.391 -23.446  15.649  1.00183.10           C
ATOM   3313  CZ  PHE D 420      36.858 -22.402  16.364  1.00183.10           C
ATOM   3314  C   PHE D 420      41.450 -20.092  15.455  1.00183.10           C
ATOM   3315  O   PHE D 420      41.183 -19.727  16.600  1.00183.10           O
ATOM   3316  N   GLU D 421      41.568 -19.238  14.418  1.00159.31           N
ATOM   3317  CA  GLU D 421      41.246 -17.842  14.497  1.00159.31           C
ATOM   3318  CB  GLU D 421      42.450 -16.891  14.383  1.00159.31           C
ATOM   3319  CG  GLU D 421      43.095 -16.505  15.715  1.00159.31           C
ATOM   3320  CD  GLU D 421      42.885 -15.008  15.930  1.00159.31           C
ATOM   3321  OE1 GLU D 421      43.337 -14.231  15.044  1.00159.31           O
ATOM   3322  OE2 GLU D 421      42.295 -14.611  16.969  1.00159.31           O
ATOM   3323  C   GLU D 421      40.340 -17.518  13.353  1.00159.31           C
ATOM   3324  O   GLU D 421      40.604 -17.876  12.204  1.00159.31           O
ATOM   3325  N   ILE D 422      39.223 -16.831  13.667  1.00109.22           N
ATOM   3326  CA  ILE D 422      38.289 -16.414  12.665  1.00109.22           C
ATOM   3327  CB  ILE D 422      36.876 -16.906  12.870  1.00109.22           C
ATOM   3328  CG1 ILE D 422      36.773 -18.439  12.875  1.00109.22           C
ATOM   3329  CG2 ILE D 422      35.991 -16.240  11.807  1.00109.22           C
ATOM   3330  CD1 ILE D 422      37.134 -19.066  14.214  1.00109.22           C
ATOM   3331  C   ILE D 422      38.173 -14.928  12.781  1.00109.22           C
ATOM   3332  O   ILE D 422      38.007 -14.396  13.878  1.00109.22           O
ATOM   3333  N   VAL D 423      38.286 -14.210  11.646  1.00 63.55           N
ATOM   3334  CA  VAL D 423      38.060 -12.794  11.680  1.00 63.55           C
ATOM   3335  CB  VAL D 423      39.192 -11.995  11.104  1.00 63.55           C
ATOM   3336  CG1 VAL D 423      38.810 -10.504  11.112  1.00 63.55           C
ATOM   3337  CG2 VAL D 423      40.450 -12.308  11.936  1.00 63.55           C
ATOM   3338  C   VAL D 423      36.821 -12.584  10.873  1.00 63.55           C
ATOM   3339  O   VAL D 423      36.781 -12.875   9.678  1.00 63.55           O
ATOM   3340  N   LEU D 424      35.758 -12.087  11.527  1.00 96.40           N
ATOM   3341  CA  LEU D 424      34.490 -11.978  10.876  1.00 96.40           C
ATOM   3342  CB  LEU D 424      33.624 -13.197  11.239  1.00 96.40           C
ATOM   3343  CG  LEU D 424      32.218 -13.255  10.626  1.00 96.40           C
ATOM   3344  CD1 LEU D 424      32.250 -13.668   9.152  1.00 96.40           C
ATOM   3345  CD2 LEU D 424      31.296 -14.135  11.483  1.00 96.40           C
ATOM   3346  C   LEU D 424      33.791 -10.788  11.457  1.00 96.40           C
ATOM   3347  O   LEU D 424      33.733 -10.647  12.676  1.00 96.40           O
ATOM   3348  N   ASN D 425      33.250  -9.902  10.595  1.00106.51           N
ATOM   3349  CA  ASN D 425      32.459  -8.774  11.014  1.00106.51           C
ATOM   3350  CB  ASN D 425      31.028  -9.185  11.411  1.00106.51           C
ATOM   3351  CG  ASN D 425      30.158  -7.940  11.516  1.00106.51           C
ATOM   3352  OD1 ASN D 425      29.977  -7.388  12.598  1.00106.51           O
ATOM   3353  ND2 ASN D 425      29.603  -7.473  10.367  1.00106.51           N
ATOM   3354  C   ASN D 425      33.123  -8.025  12.145  1.00106.51           C
ATOM   3355  O   ASN D 425      32.510  -7.788  13.186  1.00106.51           O
ATOM   3356  N   ASP D 426      34.402  -7.634  11.945  1.00187.95           N
ATOM   3357  CA  ASP D 426      35.255  -6.923  12.868  1.00187.95           C
ATOM   3358  CB  ASP D 426      35.416  -5.385  12.717  1.00187.95           C
ATOM   3359  CG  ASP D 426      34.134  -4.650  12.376  1.00187.95           C
ATOM   3360  OD1 ASP D 426      33.723  -4.752  11.191  1.00187.95           O
ATOM   3361  OD2 ASP D 426      33.585  -3.934  13.252  1.00187.95           O
ATOM   3362  C   ASP D 426      35.279  -7.471  14.268  1.00187.95           C
ATOM   3363  O   ASP D 426      35.347  -6.744  15.257  1.00187.95           O
ATOM   3364  N   TYR D 427      35.292  -8.817  14.353  1.00167.11           N
ATOM   3365  CA  TYR D 427      35.419  -9.590  15.561  1.00167.11           C
ATOM   3366  CB  TYR D 427      34.115 -10.328  15.931  1.00167.11           C
ATOM   3367  CG  TYR D 427      33.203  -9.437  16.701  1.00167.11           C
ATOM   3368  CD1 TYR D 427      32.599  -8.335  16.143  1.00167.11           C
ATOM   3369  CD2 TYR D 427      32.987  -9.713  18.029  1.00167.11           C
ATOM   3370  CE1 TYR D 427      31.770  -7.539  16.902  1.00167.11           C
ATOM   3371  CE2 TYR D 427      32.162  -8.924  18.790  1.00167.11           C
ATOM   3372  CZ  TYR D 427      31.551  -7.835  18.225  1.00167.11           C
ATOM   3373  OH  TYR D 427      30.704  -7.022  19.008  1.00167.11           O
ATOM   3374  C   TYR D 427      36.429 -10.665  15.280  1.00167.11           C
ATOM   3375  O   TYR D 427      36.476 -11.194  14.170  1.00167.11           O
ATOM   3376  N   LYS D 428      37.283 -11.007  16.271  1.00145.59           N
ATOM   3377  CA  LYS D 428      38.209 -12.091  16.083  1.00145.59           C
ATOM   3378  CB  LYS D 428      39.692 -11.779  16.372  1.00145.59           C
ATOM   3379  CG  LYS D 428      40.338 -10.757  15.439  1.00145.59           C
ATOM   3380  CD  LYS D 428      40.069  -9.313  15.840  1.00145.59           C
ATOM   3381  CE  LYS D 428      41.345  -8.550  16.192  1.00145.59           C
ATOM   3382  NZ  LYS D 428      42.193  -9.369  17.087  1.00145.59           N
ATOM   3383  C   LYS D 428      37.846 -13.142  17.085  1.00145.59           C
ATOM   3384  O   LYS D 428      37.630 -12.833  18.256  1.00145.59           O
ATOM   3385  N   TRP D 429      37.781 -14.418  16.648  1.00 83.14           N
ATOM   3386  CA  TRP D 429      37.443 -15.491  17.542  1.00 83.14           C
ATOM   3387  CB  TRP D 429      36.350 -16.432  17.005  1.00 83.14           C
ATOM   3388  CG  TRP D 429      35.027 -15.772  16.718  1.00 83.14           C
ATOM   3389  CD2 TRP D 429      33.884 -15.794  17.587  1.00 83.14           C
ATOM   3390  CD1 TRP D 429      34.661 -15.063  15.613  1.00 83.14           C
ATOM   3391  NE1 TRP D 429      33.364 -14.631  15.740  1.00 83.14           N
ATOM   3392  CE2 TRP D 429      32.873 -15.076  16.950  1.00 83.14           C
ATOM   3393  CE3 TRP D 429      33.693 -16.364  18.814  1.00 83.14           C
ATOM   3394  CZ2 TRP D 429      31.649 -14.915  17.532  1.00 83.14           C
ATOM   3395  CZ3 TRP D 429      32.456 -16.200  19.397  1.00 83.14           C
ATOM   3396  CH2 TRP D 429      31.456 -15.489  18.768  1.00 83.14           C
ATOM   3397  C   TRP D 429      38.652 -16.367  17.657  1.00 83.14           C
ATOM   3398  O   TRP D 429      39.298 -16.673  16.655  1.00 83.14           O
ATOM   3399  N   PHE D 430      38.999 -16.789  18.890  1.00134.34           N
ATOM   3400  CA  PHE D 430      40.108 -17.685  19.058  1.00134.34           C
ATOM   3401  CB  PHE D 430      41.423 -16.956  19.415  1.00134.34           C
ATOM   3402  CG  PHE D 430      42.483 -17.934  19.805  1.00134.34           C
ATOM   3403  CD1 PHE D 430      42.977 -18.852  18.907  1.00134.34           C
ATOM   3404  CD2 PHE D 430      42.960 -17.946  21.097  1.00134.34           C
ATOM   3405  CE1 PHE D 430      43.949 -19.750  19.288  1.00134.34           C
ATOM   3406  CE2 PHE D 430      43.932 -18.837  21.483  1.00134.34           C
ATOM   3407  CZ  PHE D 430      44.429 -19.740  20.576  1.00134.34           C
ATOM   3408  C   PHE D 430      39.773 -18.673  20.131  1.00134.34           C
ATOM   3409  O   PHE D 430      39.123 -18.340  21.121  1.00134.34           O
ATOM   3410  N   ALA D 431      40.191 -19.941  19.939  1.00 56.65           N
ATOM   3411  CA  ALA D 431      39.948 -20.946  20.933  1.00 56.65           C
ATOM   3412  CB  ALA D 431      38.474 -21.383  21.006  1.00 56.65           C
ATOM   3413  C   ALA D 431      40.755 -22.155  20.571  1.00 56.65           C
ATOM   3414  O   ALA D 431      41.053 -22.392  19.401  1.00 56.65           O
ATOM   3415  N   PHE D 432      41.125 -22.956  21.589  1.00150.30           N
ATOM   3416  CA  PHE D 432      41.887 -24.154  21.375  1.00150.30           C
ATOM   3417  CB  PHE D 432      42.778 -24.561  22.567  1.00150.30           C
ATOM   3418  CG  PHE D 432      43.721 -23.465  22.923  1.00150.30           C
ATOM   3419  CD1 PHE D 432      44.927 -23.331  22.276  1.00150.30           C
ATOM   3420  CD2 PHE D 432      43.395 -22.565  23.914  1.00150.30           C
ATOM   3421  CE1 PHE D 432      45.793 -22.320  22.612  1.00150.30           C
ATOM   3422  CE2 PHE D 432      44.258 -21.552  24.254  1.00150.30           C
ATOM   3423  CZ  PHE D 432      45.461 -21.426  23.604  1.00150.30           C
ATOM   3424  C   PHE D 432      40.883 -25.256  21.291  1.00150.30           C
ATOM   3425  O   PHE D 432      39.812 -25.174  21.891  1.00150.30           O
ATOM   3426  N   PHE D 433      41.189 -26.327  20.536  1.00107.03           N
ATOM   3427  CA  PHE D 433      40.240 -27.401  20.499  1.00107.03           C
ATOM   3428  CB  PHE D 433      40.508 -28.473  19.450  1.00107.03           C
ATOM   3429  CG  PHE D 433      40.130 -27.911  18.126  1.00107.03           C
ATOM   3430  CD1 PHE D 433      38.804 -27.703  17.821  1.00107.03           C
ATOM   3431  CD2 PHE D 433      41.092 -27.617  17.193  1.00107.03           C
ATOM   3432  CE1 PHE D 433      38.445 -27.188  16.599  1.00107.03           C
ATOM   3433  CE2 PHE D 433      40.742 -27.106  15.966  1.00107.03           C
ATOM   3434  CZ  PHE D 433      39.418 -26.892  15.678  1.00107.03           C
ATOM   3435  C   PHE D 433      40.226 -28.048  21.851  1.00107.03           C
ATOM   3436  O   PHE D 433      41.203 -27.992  22.595  1.00107.03           O
ATOM   3437  N   LYS D 434      39.083 -28.674  22.202  1.00118.99           N
ATOM   3438  CA  LYS D 434      38.839 -29.227  23.507  1.00118.99           C
ATOM   3439  CB  LYS D 434      37.347 -29.552  23.714  1.00118.99           C
ATOM   3440  CG  LYS D 434      36.970 -29.907  25.152  1.00118.99           C
ATOM   3441  CD  LYS D 434      35.462 -30.090  25.363  1.00118.99           C
ATOM   3442  CE  LYS D 434      34.932 -31.442  24.873  1.00118.99           C
ATOM   3443  NZ  LYS D 434      34.373 -32.221  26.003  1.00118.99           N
ATOM   3444  C   LYS D 434      39.628 -30.480  23.768  1.00118.99           C
ATOM   3445  O   LYS D 434      39.864 -31.290  22.871  1.00118.99           O
ATOM   3446  N   TYR D 435      40.099 -30.640  25.031  1.00505.19           N
ATOM   3447  CA  TYR D 435      40.806 -31.817  25.467  1.00505.19           C
ATOM   3448  CB  TYR D 435      42.336 -31.701  25.226  1.00505.19           C
ATOM   3449  CG  TYR D 435      42.999 -30.491  26.014  1.00505.19           C
ATOM   3450  CD1 TYR D 435      42.753 -29.134  26.163  1.00505.19           C
ATOM   3451  CD2 TYR D 435      43.973 -29.942  26.928  1.00505.19           C
ATOM   3452  CE1 TYR D 435      43.867 -29.005  27.064  1.00505.19           C
ATOM   3453  CE2 TYR D 435      42.958 -29.940  26.116  1.00505.19           C
ATOM   3454  CZ  TYR D 435      44.084 -30.347  26.899  1.00505.19           C
ATOM   3455  OH  TYR D 435      45.036 -31.343  27.402  1.00505.19           O
ATOM   3456  C   TYR D 435      40.525 -31.991  26.931  1.00505.19           C
ATOM   3457  O   TYR D 435      40.270 -31.020  27.641  1.00505.19           O
ATOM   3458  N   LYS D 436      40.526 -33.238  27.442  1.00168.40           N
ATOM   3459  CA  LYS D 436      40.303 -33.364  28.853  1.00168.40           C
ATOM   3460  CB  LYS D 436      38.823 -33.563  29.238  1.00168.40           C
ATOM   3461  CG  LYS D 436      38.126 -34.732  28.549  1.00168.40           C
ATOM   3462  CD  LYS D 436      36.774 -35.047  29.189  1.00168.40           C
ATOM   3463  CE  LYS D 436      36.057 -33.805  29.728  0.00168.40           C
ATOM   3464  NZ  LYS D 436      35.151 -33.244  28.701  0.00168.40           N
ATOM   3465  C   LYS D 436      41.105 -34.510  29.359  1.00168.40           C
ATOM   3466  O   LYS D 436      41.109 -35.593  28.775  1.00168.40           O
ATOM   3467  N   GLU D 437      41.840 -34.311  30.470  1.00129.77           N
ATOM   3468  CA  GLU D 437      42.610 -35.437  30.882  1.00129.77           C
ATOM   3469  CB  GLU D 437      44.122 -35.305  30.615  1.00129.77           C
ATOM   3470  CG  GLU D 437      44.741 -33.950  30.946  1.00129.77           C
ATOM   3471  CD  GLU D 437      46.119 -33.955  30.295  1.00129.77           C
ATOM   3472  OE1 GLU D 437      46.899 -34.904  30.579  1.00129.77           O
ATOM   3473  OE2 GLU D 437      46.407 -33.022  29.499  1.00129.77           O
ATOM   3474  C   GLU D 437      42.316 -35.862  32.275  1.00129.77           C
ATOM   3475  O   GLU D 437      42.374 -35.099  33.240  1.00129.77           O
ATOM   3476  N   GLU D 438      41.967 -37.157  32.353  1.00 84.41           N
ATOM   3477  CA  GLU D 438      41.653 -37.886  33.537  1.00 84.41           C
ATOM   3478  CB  GLU D 438      41.129 -39.305  33.242  0.00 84.41           C
ATOM   3479  CG  GLU D 438      42.150 -40.230  32.576  0.00 84.41           C
ATOM   3480  CD  GLU D 438      41.471 -41.573  32.345  0.00 84.41           C
ATOM   3481  OE1 GLU D 438      40.278 -41.563  31.939  0.00 84.41           O
ATOM   3482  OE2 GLU D 438      42.133 -42.624  32.559  0.00 84.41           O
ATOM   3483  C   GLU D 438      42.917 -38.018  34.325  1.00 84.41           C
ATOM   3484  O   GLU D 438      42.893 -38.134  35.545  1.00 84.41           O
ATOM   3485  N   GLY D 439      44.064 -38.002  33.626  1.00 63.48           N
ATOM   3486  CA  GLY D 439      45.363 -38.168  34.210  1.00 63.48           C
ATOM   3487  C   GLY D 439      45.989 -39.285  33.450  1.00 63.48           C
ATOM   3488  O   GLY D 439      47.085 -39.151  32.912  1.00 63.48           O
ATOM   3489  N   SER D 440      45.305 -40.434  33.377  1.00161.33           N
ATOM   3490  CA  SER D 440      45.840 -41.483  32.572  1.00161.33           C
ATOM   3491  CB  SER D 440      45.136 -42.831  32.799  1.00161.33           C
ATOM   3492  OG  SER D 440      45.328 -43.270  34.134  0.00161.33           O
ATOM   3493  C   SER D 440      45.601 -41.124  31.154  1.00161.33           C
ATOM   3494  O   SER D 440      46.490 -41.177  30.306  1.00161.33           O
ATOM   3495  N   LYS D 441      44.364 -40.695  30.874  1.00162.00           N
ATOM   3496  CA  LYS D 441      44.036 -40.529  29.499  1.00162.00           C
ATOM   3497  CB  LYS D 441      42.726 -41.190  29.070  1.00162.00           C
ATOM   3498  CG  LYS D 441      42.807 -42.675  28.759  1.00162.00           C
ATOM   3499  CD  LYS D 441      41.412 -43.264  28.591  0.00162.00           C
ATOM   3500  CE  LYS D 441      40.502 -42.401  27.715  0.00162.00           C
ATOM   3501  NZ  LYS D 441      39.097 -42.837  27.865  0.00162.00           N
ATOM   3502  C   LYS D 441      43.820 -39.106  29.160  1.00162.00           C
ATOM   3503  O   LYS D 441      43.401 -38.287  29.975  1.00162.00           O
ATOM   3504  N   VAL D 442      44.120 -38.795  27.892  1.00 54.73           N
ATOM   3505  CA  VAL D 442      43.821 -37.503  27.380  1.00 54.73           C
ATOM   3506  CB  VAL D 442      45.006 -36.785  26.802  1.00 54.73           C
ATOM   3507  CG1 VAL D 442      44.523 -35.450  26.208  1.00 54.73           C
ATOM   3508  CG2 VAL D 442      46.070 -36.625  27.902  1.00 54.73           C
ATOM   3509  C   VAL D 442      42.843 -37.740  26.274  1.00 54.73           C
ATOM   3510  O   VAL D 442      43.027 -38.637  25.450  1.00 54.73           O
ATOM   3511  N   THR D 443      41.751 -36.953  26.250  1.00 55.67           N
ATOM   3512  CA  THR D 443      40.761 -37.115  25.223  1.00 55.67           C
ATOM   3513  CB  THR D 443      39.395 -37.404  25.773  1.00 55.67           C
ATOM   3514  OG1 THR D 443      39.425 -38.576  26.576  1.00 55.67           O
ATOM   3515  CG2 THR D 443      38.425 -37.593  24.595  1.00 55.67           C
ATOM   3516  C   THR D 443      40.672 -35.815  24.486  1.00 55.67           C
ATOM   3517  O   THR D 443      40.576 -34.753  25.099  1.00 55.67           O
ATOM   3518  N   THR D 444      40.695 -35.875  23.139  1.00 56.15           N
ATOM   3519  CA  THR D 444      40.635 -34.698  22.317  1.00 56.15           C
ATOM   3520  CB  THR D 444      41.663 -34.701  21.220  1.00 56.15           C
ATOM   3521  OG1 THR D 444      42.975 -34.695  21.767  1.00 56.15           O
ATOM   3522  CG2 THR D 444      41.442 -33.489  20.302  1.00 56.15           C
ATOM   3523  C   THR D 444      39.298 -34.659  21.648  1.00 56.15           C
ATOM   3524  O   THR D 444      38.785 -35.687  21.209  1.00 56.15           O
ATOM   3525  N   TYR D 445      38.677 -33.459  21.599  1.00152.01           N
ATOM   3526  CA  TYR D 445      37.416 -33.305  20.928  1.00152.01           C
ATOM   3527  CB  TYR D 445      36.296 -32.817  21.865  1.00152.01           C
ATOM   3528  CG  TYR D 445      36.083 -33.858  22.909  1.00152.01           C
ATOM   3529  CD1 TYR D 445      36.862 -33.871  24.043  1.00152.01           C
ATOM   3530  CD2 TYR D 445      35.121 -34.828  22.750  1.00152.01           C
ATOM   3531  CE1 TYR D 445      36.677 -34.829  25.011  1.00152.01           C
ATOM   3532  CE2 TYR D 445      34.930 -35.789  23.715  1.00152.01           C
ATOM   3533  CZ  TYR D 445      35.708 -35.789  24.848  1.00152.01           C
ATOM   3534  OH  TYR D 445      35.515 -36.774  25.840  1.00152.01           O
ATOM   3535  C   TYR D 445      37.602 -32.223  19.918  1.00152.01           C
ATOM   3536  O   TYR D 445      37.606 -31.041  20.259  1.00152.01           O
ATOM   3537  N   CYS D 446      37.794 -32.585  18.640  1.00141.52           N
ATOM   3538  CA  CYS D 446      37.957 -31.538  17.685  1.00141.52           C
ATOM   3539  CB  CYS D 446      39.117 -31.689  16.738  1.00141.52           C
ATOM   3540  SG  CYS D 446      40.313 -31.058  17.931  1.00141.52           S
ATOM   3541  C   CYS D 446      36.696 -30.907  17.230  1.00141.52           C
ATOM   3542  O   CYS D 446      36.702 -29.885  16.545  1.00141.52           O
ATOM   3543  N   ASN D 447      35.576 -31.559  17.556  1.00 81.17           N
ATOM   3544  CA  ASN D 447      34.279 -31.021  17.305  1.00 81.17           C
ATOM   3545  CB  ASN D 447      33.161 -32.082  17.378  1.00 81.17           C
ATOM   3546  CG  ASN D 447      33.167 -32.747  18.745  1.00 81.17           C
ATOM   3547  OD1 ASN D 447      34.219 -33.105  19.272  1.00 81.17           O
ATOM   3548  ND2 ASN D 447      31.955 -32.927  19.335  1.00 81.17           N
ATOM   3549  C   ASN D 447      33.995 -29.884  18.259  1.00 81.17           C
ATOM   3550  O   ASN D 447      33.081 -29.100  18.014  1.00 81.17           O
ATOM   3551  N   GLU D 448      34.710 -29.780  19.406  1.00 83.65           N
ATOM   3552  CA  GLU D 448      34.407 -28.712  20.333  1.00 83.65           C
ATOM   3553  CB  GLU D 448      33.684 -29.196  21.600  1.00 83.65           C
ATOM   3554  CG  GLU D 448      32.244 -29.642  21.324  1.00 83.65           C
ATOM   3555  CD  GLU D 448      31.692 -30.239  22.607  1.00 83.65           C
ATOM   3556  OE1 GLU D 448      32.511 -30.480  23.532  1.00 83.65           O
ATOM   3557  OE2 GLU D 448      30.457 -30.464  22.687  1.00 83.65           O
ATOM   3558  C   GLU D 448      35.646 -27.951  20.731  1.00 83.65           C
ATOM   3559  O   GLU D 448      36.761 -28.314  20.358  1.00 83.65           O
ATOM   3560  N   THR D 449      35.468 -26.835  21.484  1.00 59.57           N
ATOM   3561  CA  THR D 449      36.583 -26.000  21.861  1.00 59.57           C
ATOM   3562  CB  THR D 449      36.515 -24.612  21.283  1.00 59.57           C
ATOM   3563  OG1 THR D 449      35.389 -23.921  21.807  1.00 59.57           O
ATOM   3564  CG2 THR D 449      36.414 -24.704  19.751  1.00 59.57           C
ATOM   3565  C   THR D 449      36.602 -25.810  23.347  1.00 59.57           C
ATOM   3566  O   THR D 449      35.606 -26.028  24.035  1.00 59.57           O
ATOM   3567  N   MET D 450      37.775 -25.441  23.903  1.00239.57           N
ATOM   3568  CA  MET D 450      37.753 -25.098  25.290  1.00239.57           C
ATOM   3569  CB  MET D 450      38.960 -25.558  26.146  1.00239.57           C
ATOM   3570  CG  MET D 450      40.383 -25.184  25.741  1.00239.57           C
ATOM   3571  SD  MET D 450      40.948 -23.567  26.320  1.00239.57           S
ATOM   3572  CE  MET D 450      42.671 -24.106  26.537  1.00239.57           C
ATOM   3573  C   MET D 450      37.394 -23.644  25.339  1.00239.57           C
ATOM   3574  O   MET D 450      37.093 -23.058  24.300  1.00239.57           O
ATOM   3575  N   THR D 451      37.332 -23.026  26.530  1.00 58.02           N
ATOM   3576  CA  THR D 451      36.880 -21.661  26.582  1.00 58.02           C
ATOM   3577  CB  THR D 451      36.823 -21.110  27.978  1.00 58.02           C
ATOM   3578  OG1 THR D 451      35.978 -21.916  28.785  1.00 58.02           O
ATOM   3579  CG2 THR D 451      36.271 -19.676  27.920  1.00 58.02           C
ATOM   3580  C   THR D 451      37.816 -20.805  25.780  1.00 58.02           C
ATOM   3581  O   THR D 451      39.033 -20.879  25.944  1.00 58.02           O
ATOM   3582  N   GLY D 452      37.255 -19.948  24.894  1.00 50.77           N
ATOM   3583  CA  GLY D 452      38.067 -19.137  24.030  1.00 50.77           C
ATOM   3584  C   GLY D 452      37.785 -17.681  24.251  1.00 50.77           C
ATOM   3585  O   GLY D 452      36.959 -17.309  25.085  1.00 50.77           O
ATOM   3586  N   TRP D 453      38.487 -16.818  23.478  1.00102.72           N
ATOM   3587  CA  TRP D 453      38.365 -15.394  23.624  1.00102.72           C
ATOM   3588  CB  TRP D 453      39.721 -14.687  23.813  1.00102.72           C
ATOM   3589  CG  TRP D 453      40.539 -15.112  25.008  1.00102.72           C
ATOM   3590  CD2 TRP D 453      41.447 -16.222  24.980  1.00102.72           C
ATOM   3591  CD1 TRP D 453      40.620 -14.576  26.259  1.00102.72           C
ATOM   3592  NE1 TRP D 453      41.532 -15.279  27.011  1.00102.72           N
ATOM   3593  CE2 TRP D 453      42.047 -16.296  26.235  1.00102.72           C
ATOM   3594  CE3 TRP D 453      41.759 -17.104  23.986  1.00102.72           C
ATOM   3595  CZ2 TRP D 453      42.975 -17.258  26.516  1.00102.72           C
ATOM   3596  CZ3 TRP D 453      42.690 -18.075  24.275  1.00102.72           C
ATOM   3597  CH2 TRP D 453      43.287 -18.151  25.515  1.00102.72           C
ATOM   3598  C   TRP D 453      37.841 -14.821  22.339  1.00102.72           C
ATOM   3599  O   TRP D 453      38.293 -15.179  21.252  1.00102.72           O
ATOM   3600  N   VAL D 454      36.857 -13.905  22.436  1.00111.06           N
ATOM   3601  CA  VAL D 454      36.362 -13.219  21.277  1.00111.06           C
ATOM   3602  CB  VAL D 454      34.958 -13.601  20.897  1.00111.06           C
ATOM   3603  CG1 VAL D 454      34.013 -13.219  22.048  1.00111.06           C
ATOM   3604  CG2 VAL D 454      34.607 -12.922  19.562  1.00111.06           C
ATOM   3605  C   VAL D 454      36.352 -11.767  21.633  1.00111.06           C
ATOM   3606  O   VAL D 454      35.951 -11.394  22.735  1.00111.06           O
ATOM   3607  N   HIS D 455      36.837 -10.906  20.719  1.00 89.33           N
ATOM   3608  CA  HIS D 455      36.797  -9.497  20.976  1.00 89.33           C
ATOM   3609  ND1 HIS D 455      40.011 -10.355  22.177  1.00 89.33           N
ATOM   3610  CG  HIS D 455      39.299  -9.362  21.543  1.00 89.33           C
ATOM   3611  CB  HIS D 455      37.906  -8.968  21.915  1.00 89.33           C
ATOM   3612  NE2 HIS D 455      41.335  -9.532  20.591  1.00 89.33           N
ATOM   3613  CD2 HIS D 455      40.121  -8.869  20.577  1.00 89.33           C
ATOM   3614  CE1 HIS D 455      41.221 -10.415  21.567  1.00 89.33           C
ATOM   3615  C   HIS D 455      36.863  -8.797  19.660  1.00 89.33           C
ATOM   3616  O   HIS D 455      37.272  -9.377  18.654  1.00 89.33           O
ATOM   3617  N   ASP D 456      36.449  -7.517  19.627  1.00 94.22           N
ATOM   3618  CA  ASP D 456      36.450  -6.842  18.368  1.00 94.22           C
ATOM   3619  CB  ASP D 456      35.687  -5.500  18.345  1.00 94.22           C
ATOM   3620  CG  ASP D 456      36.275  -4.544  19.371  1.00 94.22           C
ATOM   3621  OD1 ASP D 456      35.951  -4.703  20.578  1.00 94.22           O
ATOM   3622  OD2 ASP D 456      37.037  -3.628  18.960  1.00 94.22           O
ATOM   3623  C   ASP D 456      37.869  -6.650  17.946  1.00 94.22           C
ATOM   3624  O   ASP D 456      38.805  -6.856  18.715  1.00 94.22           O
ATOM   3625  N   VAL D 457      38.041  -6.247  16.677  1.00130.66           N
ATOM   3626  CA  VAL D 457      39.312  -6.130  16.029  1.00130.66           C
ATOM   3627  CB  VAL D 457      39.150  -5.597  14.636  1.00130.66           C
ATOM   3628  CG1 VAL D 457      40.528  -5.504  13.968  1.00130.66           C
ATOM   3629  CG2 VAL D 457      38.114  -6.457  13.895  1.00130.66           C
ATOM   3630  C   VAL D 457      40.165  -5.162  16.803  1.00130.66           C
ATOM   3631  O   VAL D 457      41.385  -5.304  16.857  1.00130.66           O
ATOM   3632  N   LEU D 458      39.546  -4.115  17.380  1.00 81.57           N
ATOM   3633  CA  LEU D 458      40.247  -3.119  18.151  1.00 81.57           C
ATOM   3634  CB  LEU D 458      39.371  -1.918  18.547  1.00 81.57           C
ATOM   3635  CG  LEU D 458      38.889  -1.060  17.364  1.00 81.57           C
ATOM   3636  CD1 LEU D 458      38.045   0.126  17.857  1.00 81.57           C
ATOM   3637  CD2 LEU D 458      40.059  -0.625  16.468  1.00 81.57           C
ATOM   3638  C   LEU D 458      40.763  -3.704  19.431  1.00 81.57           C
ATOM   3639  O   LEU D 458      41.803  -3.275  19.928  1.00 81.57           O
ATOM   3640  N   GLY D 459      40.034  -4.675  20.021  1.00 44.99           N
ATOM   3641  CA  GLY D 459      40.446  -5.259  21.270  1.00 44.99           C
ATOM   3642  C   GLY D 459      39.729  -4.585  22.407  1.00 44.99           C
ATOM   3643  O   GLY D 459      40.117  -4.744  23.563  1.00 44.99           O
ATOM   3644  N   ARG D 460      38.713  -3.749  22.102  1.00177.39           N
ATOM   3645  CA  ARG D 460      37.968  -3.043  23.116  1.00177.39           C
ATOM   3646  CB  ARG D 460      37.027  -1.992  22.505  1.00177.39           C
ATOM   3647  CG  ARG D 460      37.729  -0.965  21.617  1.00177.39           C
ATOM   3648  CD  ARG D 460      38.485   0.113  22.392  1.00177.39           C
ATOM   3649  NE  ARG D 460      39.837  -0.429  22.701  1.00177.39           N
ATOM   3650  CZ  ARG D 460      40.942   0.177  22.180  1.00177.39           C
ATOM   3651  NH1 ARG D 460      40.802   1.286  21.396  1.00177.39           N
ATOM   3652  NH2 ARG D 460      42.184  -0.327  22.438  1.00177.39           N
ATOM   3653  C   ARG D 460      37.088  -3.938  23.946  1.00177.39           C
ATOM   3654  O   ARG D 460      37.270  -4.055  25.158  1.00177.39           O
ATOM   3655  N   ASN D 461      36.137  -4.641  23.290  1.00 63.49           N
ATOM   3656  CA  ASN D 461      35.162  -5.429  23.993  1.00 63.49           C
ATOM   3657  CB  ASN D 461      33.735  -5.292  23.433  1.00 63.49           C
ATOM   3658  CG  ASN D 461      33.214  -3.901  23.771  1.00 63.49           C
ATOM   3659  OD1 ASN D 461      33.164  -3.508  24.936  1.00 63.49           O
ATOM   3660  ND2 ASN D 461      32.817  -3.130  22.724  1.00 63.49           N
ATOM   3661  C   ASN D 461      35.556  -6.859  23.850  1.00 63.49           C
ATOM   3662  O   ASN D 461      35.886  -7.316  22.757  1.00 63.49           O
ATOM   3663  N   TRP D 462      35.506  -7.588  24.981  1.00124.98           N
ATOM   3664  CA  TRP D 462      35.929  -8.954  25.103  1.00124.98           C
ATOM   3665  CB  TRP D 462      37.032  -9.130  26.158  1.00124.98           C
ATOM   3666  CG  TRP D 462      38.412  -8.654  25.787  1.00124.98           C
ATOM   3667  CD2 TRP D 462      39.589  -9.440  26.018  1.00124.98           C
ATOM   3668  CD1 TRP D 462      38.833  -7.461  25.276  1.00124.98           C
ATOM   3669  NE1 TRP D 462      40.202  -7.466  25.151  1.00124.98           N
ATOM   3670  CE2 TRP D 462      40.680  -8.677  25.613  1.00124.98           C
ATOM   3671  CE3 TRP D 462      39.748 -10.694  26.537  1.00124.98           C
ATOM   3672  CZ2 TRP D 462      41.953  -9.161  25.721  1.00124.98           C
ATOM   3673  CZ3 TRP D 462      41.032 -11.181  26.636  1.00124.98           C
ATOM   3674  CH2 TRP D 462      42.115 -10.429  26.235  1.00124.98           C
ATOM   3675  C   TRP D 462      34.801  -9.769  25.653  1.00124.98           C
ATOM   3676  O   TRP D 462      33.897  -9.250  26.306  1.00124.98           O
ATOM   3677  N   ALA D 463      34.849 -11.091  25.389  1.00 41.88           N
ATOM   3678  CA  ALA D 463      33.890 -12.027  25.902  1.00 41.88           C
ATOM   3679  CB  ALA D 463      32.582 -12.074  25.094  1.00 41.88           C
ATOM   3680  C   ALA D 463      34.519 -13.383  25.802  1.00 41.88           C
ATOM   3681  O   ALA D 463      35.542 -13.556  25.141  1.00 41.88           O
ATOM   3682  N   CYS D 464      33.927 -14.385  26.483  1.00 46.19           N
ATOM   3683  CA  CYS D 464      34.445 -15.725  26.448  1.00 46.19           C
ATOM   3684  CB  CYS D 464      34.664 -16.303  27.854  1.00 46.19           C
ATOM   3685  SG  CYS D 464      35.841 -15.280  28.779  1.00 46.19           S
ATOM   3686  C   CYS D 464      33.414 -16.558  25.751  1.00 46.19           C
ATOM   3687  O   CYS D 464      32.226 -16.247  25.821  1.00 46.19           O
ATOM   3688  N   PHE D 465      33.833 -17.623  25.029  1.00 70.31           N
ATOM   3689  CA  PHE D 465      32.851 -18.416  24.342  1.00 70.31           C
ATOM   3690  CB  PHE D 465      32.585 -17.946  22.901  1.00 70.31           C
ATOM   3691  CG  PHE D 465      33.793 -18.227  22.069  1.00 70.31           C
ATOM   3692  CD1 PHE D 465      34.891 -17.399  22.099  1.00 70.31           C
ATOM   3693  CD2 PHE D 465      33.815 -19.325  21.239  1.00 70.31           C
ATOM   3694  CE1 PHE D 465      35.994 -17.670  21.322  1.00 70.31           C
ATOM   3695  CE2 PHE D 465      34.914 -19.601  20.459  1.00 70.31           C
ATOM   3696  CZ  PHE D 465      36.009 -18.773  20.500  1.00 70.31           C
ATOM   3697  C   PHE D 465      33.320 -19.836  24.250  1.00 70.31           C
ATOM   3698  O   PHE D 465      34.483 -20.147  24.499  1.00 70.31           O
ATOM   3699  N   THR D 466      32.380 -20.746  23.914  1.00 45.31           N
ATOM   3700  CA  THR D 466      32.690 -22.131  23.702  1.00 45.31           C
ATOM   3701  CB  THR D 466      32.138 -23.039  24.762  1.00 45.31           C
ATOM   3702  OG1 THR D 466      30.723 -22.933  24.814  1.00 45.31           O
ATOM   3703  CG2 THR D 466      32.754 -22.646  26.115  1.00 45.31           C
ATOM   3704  C   THR D 466      32.034 -22.488  22.406  1.00 45.31           C
ATOM   3705  O   THR D 466      30.957 -21.981  22.094  1.00 45.31           O
ATOM   3706  N   GLY D 467      32.659 -23.372  21.604  1.00 37.79           N
ATOM   3707  CA  GLY D 467      32.058 -23.660  20.333  1.00 37.79           C
ATOM   3708  C   GLY D 467      31.911 -25.134  20.148  1.00 37.79           C
ATOM   3709  O   GLY D 467      32.718 -25.921  20.642  1.00 37.79           O
ATOM   3710  N   LYS D 468      30.839 -25.545  19.433  1.00169.41           N
ATOM   3711  CA  LYS D 468      30.705 -26.933  19.102  1.00169.41           C
ATOM   3712  CB  LYS D 468      29.592 -27.726  19.800  1.00169.41           C
ATOM   3713  CG  LYS D 468      29.385 -27.414  21.277  1.00169.41           C
ATOM   3714  CD  LYS D 468      28.443 -26.229  21.432  1.00169.41           C
ATOM   3715  CE  LYS D 468      27.290 -26.333  20.434  1.00169.41           C
ATOM   3716  NZ  LYS D 468      26.756 -27.716  20.429  1.00169.41           N
ATOM   3717  C   LYS D 468      30.363 -26.990  17.651  1.00169.41           C
ATOM   3718  O   LYS D 468      29.674 -26.116  17.124  1.00169.41           O
ATOM   3719  N   LYS D 469      30.857 -28.038  16.970  1.00 94.97           N
ATOM   3720  CA  LYS D 469      30.628 -28.233  15.571  1.00 94.97           C
ATOM   3721  CB  LYS D 469      31.647 -29.218  14.986  1.00 94.97           C
ATOM   3722  CG  LYS D 469      31.465 -29.526  13.507  1.00 94.97           C
ATOM   3723  CD  LYS D 469      32.597 -30.387  12.949  1.00 94.97           C
ATOM   3724  CE  LYS D 469      32.189 -31.181  11.709  1.00 94.97           C
ATOM   3725  NZ  LYS D 469      31.255 -32.265  12.097  1.00 94.97           N
ATOM   3726  C   LYS D 469      29.270 -28.839  15.397  1.00 94.97           C
ATOM   3727  O   LYS D 469      29.002 -29.945  15.864  1.00 94.97           O
ATOM   3728  N   VAL D 470      28.366 -28.094  14.736  1.00 79.57           N
ATOM   3729  CA  VAL D 470      27.035 -28.536  14.445  1.00 79.57           C
ATOM   3730  CB  VAL D 470      26.066 -27.417  14.188  1.00 79.57           C
ATOM   3731  CG1 VAL D 470      25.875 -26.645  15.505  0.00 79.57           C
ATOM   3732  CG2 VAL D 470      26.594 -26.540  13.045  0.00 79.57           C
ATOM   3733  C   VAL D 470      27.030 -29.503  13.308  1.00 79.57           C
ATOM   3734  O   VAL D 470      26.083 -30.260  13.160  1.00 79.57           O
ATOM   3735  N   GLY D 471      28.038 -29.475  12.421  1.00 26.99           N
ATOM   3736  CA  GLY D 471      28.040 -30.406  11.328  1.00 26.99           C
ATOM   3737  C   GLY D 471      28.713 -29.700  10.160  1.00 26.99           C
ATOM   3738  O   GLY D 471      29.861 -29.214  10.349  1.00 26.99           O
ATOM   3739  OXT GLY D 471      28.091 -29.635   9.066  1.00 26.99           O
TER    3740      GLY D 471
ATOM   3741  N   LEU E 472      63.835  -8.714  -6.323  1.00114.68           N
ATOM   3742  CA  LEU E 472      64.498  -9.684  -5.415  1.00114.68           C
ATOM   3743  CB  LEU E 472      63.740 -11.022  -5.324  1.00114.68           C
ATOM   3744  CG  LEU E 472      62.718 -11.089  -4.178  1.00114.68           C
ATOM   3745  CD1 LEU E 472      61.757  -9.898  -4.202  1.00114.68           C
ATOM   3746  CD2 LEU E 472      61.986 -12.442  -4.173  1.00114.68           C
ATOM   3747  C   LEU E 472      65.922 -10.008  -5.689  1.00114.68           C
ATOM   3748  O   LEU E 472      66.356 -10.230  -6.818  1.00114.68           O
ATOM   3749  N   PRO E 473      66.631 -10.007  -4.593  1.00157.99           N
ATOM   3750  CA  PRO E 473      68.033 -10.319  -4.567  1.00157.99           C
ATOM   3751  CD  PRO E 473      66.234  -9.176  -3.471  1.00157.99           C
ATOM   3752  CB  PRO E 473      68.582  -9.690  -3.283  1.00157.99           C
ATOM   3753  CG  PRO E 473      67.337  -9.394  -2.429  1.00157.99           C
ATOM   3754  C   PRO E 473      68.256 -11.796  -4.610  1.00157.99           C
ATOM   3755  O   PRO E 473      67.338 -12.554  -4.298  1.00157.99           O
ATOM   3756  N   THR E 474      69.460 -12.213  -5.046  1.00100.31           N
ATOM   3757  CA  THR E 474      69.873 -13.584  -5.072  1.00100.31           C
ATOM   3758  CB  THR E 474      71.149 -13.787  -5.832  1.00100.31           C
ATOM   3759  OG1 THR E 474      71.506 -15.162  -5.825  1.00100.31           O
ATOM   3760  CG2 THR E 474      72.254 -12.944  -5.175  1.00100.31           C
ATOM   3761  C   THR E 474      70.129 -14.027  -3.668  1.00100.31           C
ATOM   3762  O   THR E 474      69.878 -15.179  -3.314  1.00100.31           O
ATOM   3763  N   SER E 475      70.673 -13.113  -2.836  1.00 44.99           N
ATOM   3764  CA  SER E 475      71.012 -13.478  -1.494  1.00 44.99           C
ATOM   3765  CB  SER E 475      72.524 -13.665  -1.283  1.00 44.99           C
ATOM   3766  OG  SER E 475      72.792 -14.037   0.060  1.00 44.99           O
ATOM   3767  C   SER E 475      70.555 -12.393  -0.570  1.00 44.99           C
ATOM   3768  O   SER E 475      70.455 -11.230  -0.960  1.00 44.99           O
ATOM   3769  N   TRP E 476      70.233 -12.765   0.689  1.00 95.92           N
ATOM   3770  CA  TRP E 476      69.807 -11.792   1.654  1.00 95.92           C
ATOM   3771  CB  TRP E 476      68.279 -11.587   1.651  1.00 95.92           C
ATOM   3772  CG  TRP E 476      67.798 -10.509   2.590  1.00 95.92           C
ATOM   3773  CD2 TRP E 476      67.861  -9.111   2.277  1.00 95.92           C
ATOM   3774  CD1 TRP E 476      67.269 -10.602   3.845  1.00 95.92           C
ATOM   3775  NE1 TRP E 476      66.995  -9.345   4.331  1.00 95.92           N
ATOM   3776  CE2 TRP E 476      67.357  -8.418   3.376  1.00 95.92           C
ATOM   3777  CE3 TRP E 476      68.309  -8.459   1.165  1.00 95.92           C
ATOM   3778  CZ2 TRP E 476      67.295  -7.054   3.380  1.00 95.92           C
ATOM   3779  CZ3 TRP E 476      68.238  -7.085   1.169  1.00 95.92           C
ATOM   3780  CH2 TRP E 476      67.741  -6.396   2.256  1.00 95.92           C
ATOM   3781  C   TRP E 476      70.188 -12.284   3.017  1.00 95.92           C
ATOM   3782  O   TRP E 476      70.119 -13.479   3.303  1.00 95.92           O
ATOM   3783  N   ASP E 477      70.620 -11.359   3.899  1.00110.84           N
ATOM   3784  CA  ASP E 477      70.971 -11.733   5.238  1.00110.84           C
ATOM   3785  CB  ASP E 477      72.425 -12.229   5.339  1.00110.84           C
ATOM   3786  CG  ASP E 477      72.569 -13.088   6.584  1.00110.84           C
ATOM   3787  OD1 ASP E 477      71.867 -12.801   7.590  1.00110.84           O
ATOM   3788  OD2 ASP E 477      73.384 -14.047   6.542  1.00110.84           O
ATOM   3789  C   ASP E 477      70.801 -10.495   6.068  1.00110.84           C
ATOM   3790  O   ASP E 477      71.551  -9.532   5.922  1.00110.84           O
ATOM   3791  N   TRP E 478      69.805 -10.498   6.978  1.00125.95           N
ATOM   3792  CA  TRP E 478      69.474  -9.355   7.784  1.00125.95           C
ATOM   3793  CB  TRP E 478      68.140  -9.449   8.547  1.00125.95           C
ATOM   3794  CG  TRP E 478      66.967  -9.020   7.696  1.00125.95           C
ATOM   3795  CD2 TRP E 478      66.752  -7.647   7.334  1.00125.95           C
ATOM   3796  CD1 TRP E 478      65.966  -9.737   7.104  1.00125.95           C
ATOM   3797  NE1 TRP E 478      65.137  -8.891   6.401  1.00125.95           N
ATOM   3798  CE2 TRP E 478      65.613  -7.602   6.532  1.00125.95           C
ATOM   3799  CE3 TRP E 478      67.453  -6.517   7.642  1.00125.95           C
ATOM   3800  CZ2 TRP E 478      65.156  -6.417   6.025  1.00125.95           C
ATOM   3801  CZ3 TRP E 478      66.989  -5.325   7.133  1.00125.95           C
ATOM   3802  CH2 TRP E 478      65.862  -5.276   6.340  1.00125.95           C
ATOM   3803  C   TRP E 478      70.580  -8.994   8.718  1.00125.95           C
ATOM   3804  O   TRP E 478      70.593  -7.886   9.253  1.00125.95           O
ATOM   3805  N   ARG E 479      71.477  -9.948   9.017  1.00193.16           N
ATOM   3806  CA  ARG E 479      72.603  -9.670   9.860  1.00193.16           C
ATOM   3807  CB  ARG E 479      73.577 -10.843  10.001  1.00193.16           C
ATOM   3808  CG  ARG E 479      73.027 -12.248  10.222  1.00193.16           C
ATOM   3809  CD  ARG E 479      74.182 -13.216   9.955  1.00193.16           C
ATOM   3810  NE  ARG E 479      73.737 -14.632   9.982  1.00193.16           N
ATOM   3811  CZ  ARG E 479      74.510 -15.540   9.314  1.00193.16           C
ATOM   3812  NH1 ARG E 479      75.500 -15.103   8.484  1.00193.16           N
ATOM   3813  NH2 ARG E 479      74.327 -16.878   9.494  1.00193.16           N
ATOM   3814  C   ARG E 479      73.468  -8.687   9.139  1.00193.16           C
ATOM   3815  O   ARG E 479      74.027  -7.776   9.744  1.00193.16           O
ATOM   3816  N   ASN E 480      73.642  -8.882   7.816  1.00 68.31           N
ATOM   3817  CA  ASN E 480      74.563  -8.046   7.106  1.00 68.31           C
ATOM   3818  CB  ASN E 480      75.781  -8.854   6.616  1.00 68.31           C
ATOM   3819  CG  ASN E 480      76.867  -7.910   6.126  1.00 68.31           C
ATOM   3820  OD1 ASN E 480      76.629  -6.721   5.928  1.00 68.31           O
ATOM   3821  ND2 ASN E 480      78.096  -8.453   5.914  1.00 68.31           N
ATOM   3822  C   ASN E 480      73.901  -7.458   5.902  1.00 68.31           C
ATOM   3823  O   ASN E 480      73.916  -8.049   4.823  1.00 68.31           O
ATOM   3824  N   VAL E 481      73.307  -6.260   6.053  1.00131.72           N
ATOM   3825  CA  VAL E 481      72.776  -5.584   4.912  1.00131.72           C
ATOM   3826  CB  VAL E 481      71.358  -5.124   5.120  1.00131.72           C
ATOM   3827  CG1 VAL E 481      71.264  -4.359   6.449  1.00131.72           C
ATOM   3828  CG2 VAL E 481      70.917  -4.310   3.892  1.00131.72           C
ATOM   3829  C   VAL E 481      73.694  -4.422   4.706  1.00131.72           C
ATOM   3830  O   VAL E 481      73.518  -3.344   5.272  1.00131.72           O
ATOM   3831  N   HIS E 482      74.713  -4.636   3.856  1.00 65.30           N
ATOM   3832  CA  HIS E 482      75.699  -3.645   3.553  1.00 65.30           C
ATOM   3833  ND1 HIS E 482      75.101  -3.336   0.408  1.00 65.30           N
ATOM   3834  CG  HIS E 482      74.438  -2.891   1.530  1.00 65.30           C
ATOM   3835  CB  HIS E 482      75.117  -2.445   2.791  1.00 65.30           C
ATOM   3836  NE2 HIS E 482      72.927  -3.478  -0.039  1.00 65.30           N
ATOM   3837  CD2 HIS E 482      73.112  -2.983   1.239  1.00 65.30           C
ATOM   3838  CE1 HIS E 482      74.150  -3.675  -0.498  1.00 65.30           C
ATOM   3839  C   HIS E 482      76.378  -3.176   4.809  1.00 65.30           C
ATOM   3840  O   HIS E 482      76.637  -1.985   4.975  1.00 65.30           O
ATOM   3841  N   GLY E 483      76.697  -4.113   5.727  1.00 30.76           N
ATOM   3842  CA  GLY E 483      77.456  -3.801   6.909  1.00 30.76           C
ATOM   3843  C   GLY E 483      76.568  -3.588   8.103  1.00 30.76           C
ATOM   3844  O   GLY E 483      77.048  -3.584   9.235  1.00 30.76           O
ATOM   3845  N   ILE E 484      75.248  -3.428   7.904  1.00113.43           N
ATOM   3846  CA  ILE E 484      74.375  -3.135   9.013  1.00113.43           C
ATOM   3847  CB  ILE E 484      73.195  -2.295   8.620  1.00113.43           C
ATOM   3848  CG1 ILE E 484      73.640  -0.995   7.928  1.00113.43           C
ATOM   3849  CG2 ILE E 484      72.365  -2.044   9.889  1.00113.43           C
ATOM   3850  CD1 ILE E 484      74.450  -0.063   8.825  1.00113.43           C
ATOM   3851  C   ILE E 484      73.794  -4.418   9.555  1.00113.43           C
ATOM   3852  O   ILE E 484      73.420  -5.306   8.791  1.00113.43           O
ATOM   3853  N   ASN E 485      73.718  -4.548  10.903  1.00 76.65           N
ATOM   3854  CA  ASN E 485      73.166  -5.719  11.552  1.00 76.65           C
ATOM   3855  CB  ASN E 485      74.089  -6.270  12.655  1.00 76.65           C
ATOM   3856  CG  ASN E 485      73.409  -7.446  13.343  1.00 76.65           C
ATOM   3857  OD1 ASN E 485      72.751  -8.268  12.707  1.00 76.65           O
ATOM   3858  ND2 ASN E 485      73.564  -7.520  14.692  1.00 76.65           N
ATOM   3859  C   ASN E 485      71.864  -5.355  12.220  1.00 76.65           C
ATOM   3860  O   ASN E 485      71.816  -4.473  13.073  1.00 76.65           O
ATOM   3861  N   PHE E 486      70.753  -5.957  11.745  1.00134.26           N
ATOM   3862  CA  PHE E 486      69.409  -5.824  12.251  1.00134.26           C
ATOM   3863  CB  PHE E 486      68.370  -5.699  11.131  1.00134.26           C
ATOM   3864  CG  PHE E 486      68.634  -4.344  10.559  1.00134.26           C
ATOM   3865  CD1 PHE E 486      68.117  -3.221  11.167  1.00134.26           C
ATOM   3866  CD2 PHE E 486      69.405  -4.188   9.430  1.00134.26           C
ATOM   3867  CE1 PHE E 486      68.357  -1.967  10.655  1.00134.26           C
ATOM   3868  CE2 PHE E 486      69.648  -2.936   8.913  1.00134.26           C
ATOM   3869  CZ  PHE E 486      69.124  -1.822   9.525  1.00134.26           C
ATOM   3870  C   PHE E 486      68.981  -6.847  13.282  1.00134.26           C
ATOM   3871  O   PHE E 486      67.933  -6.678  13.904  1.00134.26           O
ATOM   3872  N   VAL E 487      69.689  -7.985  13.416  1.00 78.29           N
ATOM   3873  CA  VAL E 487      69.243  -9.066  14.265  1.00 78.29           C
ATOM   3874  CB  VAL E 487      69.743 -10.394  13.763  1.00 78.29           C
ATOM   3875  CG1 VAL E 487      69.256 -11.508  14.701  1.00 78.29           C
ATOM   3876  CG2 VAL E 487      69.333 -10.558  12.288  1.00 78.29           C
ATOM   3877  C   VAL E 487      69.757  -8.921  15.670  1.00 78.29           C
ATOM   3878  O   VAL E 487      70.903  -8.535  15.894  1.00 78.29           O
ATOM   3879  N   SER E 488      68.902  -9.247  16.670  1.00 62.13           N
ATOM   3880  CA  SER E 488      69.281  -9.186  18.060  1.00 62.13           C
ATOM   3881  CB  SER E 488      68.090  -9.231  19.026  1.00 62.13           C
ATOM   3882  OG  SER E 488      67.490 -10.516  18.971  1.00 62.13           O
ATOM   3883  C   SER E 488      70.105 -10.409  18.345  1.00 62.13           C
ATOM   3884  O   SER E 488      70.134 -11.336  17.539  1.00 62.13           O
ATOM   3885  N   PRO E 489      70.760 -10.455  19.479  1.00150.46           N
ATOM   3886  CA  PRO E 489      71.653 -11.541  19.796  1.00150.46           C
ATOM   3887  CD  PRO E 489      71.097  -9.249  20.213  1.00150.46           C
ATOM   3888  CB  PRO E 489      72.531 -11.055  20.952  1.00150.46           C
ATOM   3889  CG  PRO E 489      71.847  -9.769  21.450  1.00150.46           C
ATOM   3890  C   PRO E 489      70.994 -12.859  20.054  1.00150.46           C
ATOM   3891  O   PRO E 489      69.819 -12.901  20.418  1.00150.46           O
ATOM   3892  N   VAL E 490      71.761 -13.949  19.843  1.00 51.68           N
ATOM   3893  CA  VAL E 490      71.304 -15.291  20.048  1.00 51.68           C
ATOM   3894  CB  VAL E 490      72.285 -16.319  19.555  1.00 51.68           C
ATOM   3895  CG1 VAL E 490      71.789 -17.720  19.951  1.00 51.68           C
ATOM   3896  CG2 VAL E 490      72.495 -16.125  18.044  1.00 51.68           C
ATOM   3897  C   VAL E 490      71.183 -15.497  21.523  1.00 51.68           C
ATOM   3898  O   VAL E 490      72.009 -15.014  22.296  1.00 51.68           O
ATOM   3899  N   ARG E 491      70.125 -16.208  21.957  1.00138.91           N
ATOM   3900  CA  ARG E 491      69.999 -16.496  23.357  1.00138.91           C
ATOM   3901  CB  ARG E 491      68.930 -15.685  24.113  1.00138.91           C
ATOM   3902  CG  ARG E 491      69.373 -14.240  24.366  1.00138.91           C
ATOM   3903  CD  ARG E 491      68.709 -13.573  25.575  1.00138.91           C
ATOM   3904  NE  ARG E 491      67.310 -13.210  25.217  1.00138.91           N
ATOM   3905  CZ  ARG E 491      66.407 -12.951  26.209  1.00138.91           C
ATOM   3906  NH1 ARG E 491      66.767 -13.109  27.518  1.00138.91           N
ATOM   3907  NH2 ARG E 491      65.149 -12.531  25.897  1.00138.91           N
ATOM   3908  C   ARG E 491      69.705 -17.955  23.499  1.00138.91           C
ATOM   3909  O   ARG E 491      69.544 -18.663  22.505  1.00138.91           O
ATOM   3910  N   ASN E 492      69.705 -18.473  24.745  1.00109.94           N
ATOM   3911  CA  ASN E 492      69.382 -19.864  24.864  1.00109.94           C
ATOM   3912  CB  ASN E 492      70.485 -20.775  25.435  1.00109.94           C
ATOM   3913  CG  ASN E 492      70.635 -20.517  26.919  1.00109.94           C
ATOM   3914  OD1 ASN E 492      69.791 -20.927  27.713  1.00109.94           O
ATOM   3915  ND2 ASN E 492      71.748 -19.841  27.309  1.00109.94           N
ATOM   3916  C   ASN E 492      68.153 -20.006  25.703  1.00109.94           C
ATOM   3917  O   ASN E 492      68.003 -19.390  26.757  1.00109.94           O
ATOM   3918  N   GLN E 493      67.219 -20.826  25.196  1.00116.10           N
ATOM   3919  CA  GLN E 493      65.957 -21.102  25.815  1.00116.10           C
ATOM   3920  CB  GLN E 493      64.951 -21.754  24.840  1.00116.10           C
ATOM   3921  CG  GLN E 493      65.381 -23.092  24.231  1.00116.10           C
ATOM   3922  CD  GLN E 493      64.311 -23.510  23.225  1.00116.10           C
ATOM   3923  OE1 GLN E 493      63.188 -23.009  23.248  1.00116.10           O
ATOM   3924  NE2 GLN E 493      64.668 -24.450  22.309  1.00116.10           N
ATOM   3925  C   GLN E 493      66.130 -21.925  27.053  1.00116.10           C
ATOM   3926  O   GLN E 493      65.283 -21.864  27.942  1.00116.10           O
ATOM   3927  N   ALA E 494      67.188 -22.765  27.119  1.00232.57           N
ATOM   3928  CA  ALA E 494      67.389 -23.590  28.281  1.00232.57           C
ATOM   3929  CB  ALA E 494      67.136 -22.913  29.645  1.00232.57           C
ATOM   3930  C   ALA E 494      66.464 -24.754  28.109  1.00232.57           C
ATOM   3931  O   ALA E 494      66.019 -25.024  26.997  1.00232.57           O
ATOM   3932  N   SER E 495      66.186 -25.502  29.195  1.00134.90           N
ATOM   3933  CA  SER E 495      65.357 -26.678  29.131  1.00134.90           C
ATOM   3934  CB  SER E 495      65.503 -27.617  30.339  1.00134.90           C
ATOM   3935  OG  SER E 495      66.764 -28.265  30.294  1.00134.90           O
ATOM   3936  C   SER E 495      63.889 -26.376  28.981  1.00134.90           C
ATOM   3937  O   SER E 495      63.095 -27.308  28.873  1.00134.90           O
ATOM   3938  N   CYS E 496      63.468 -25.098  29.007  1.00 62.94           N
ATOM   3939  CA  CYS E 496      62.062 -24.784  28.895  1.00 62.94           C
ATOM   3940  CB  CYS E 496      61.752 -23.350  29.376  1.00 62.94           C
ATOM   3941  SG  CYS E 496      60.008 -22.841  29.258  1.00 62.94           S
ATOM   3942  C   CYS E 496      61.664 -24.877  27.447  1.00 62.94           C
ATOM   3943  O   CYS E 496      62.401 -24.436  26.569  1.00 62.94           O
ATOM   3944  N   GLY E 497      60.473 -25.442  27.146  1.00 55.73           N
ATOM   3945  CA  GLY E 497      60.094 -25.565  25.762  1.00 55.73           C
ATOM   3946  C   GLY E 497      59.536 -24.246  25.323  1.00 55.73           C
ATOM   3947  O   GLY E 497      58.376 -24.151  24.921  1.00 55.73           O
ATOM   3948  N   SER E 498      60.371 -23.189  25.420  1.00155.50           N
ATOM   3949  CA  SER E 498      60.007 -21.839  25.094  1.00155.50           C
ATOM   3950  CB  SER E 498      60.531 -20.782  26.091  1.00155.50           C
ATOM   3951  OG  SER E 498      61.925 -20.577  25.954  1.00155.50           O
ATOM   3952  C   SER E 498      60.343 -21.400  23.688  1.00155.50           C
ATOM   3953  O   SER E 498      60.278 -20.205  23.409  1.00155.50           O
ATOM   3954  N   CYS E 499      60.676 -22.309  22.749  1.00 66.66           N
ATOM   3955  CA  CYS E 499      61.163 -21.898  21.453  1.00 66.66           C
ATOM   3956  CB  CYS E 499      61.414 -23.089  20.515  1.00 66.66           C
ATOM   3957  SG  CYS E 499      59.907 -24.057  20.213  1.00 66.66           S
ATOM   3958  C   CYS E 499      60.216 -20.946  20.773  1.00 66.66           C
ATOM   3959  O   CYS E 499      60.654 -19.941  20.213  1.00 66.66           O
ATOM   3960  N   TYR E 500      58.896 -21.189  20.834  1.00 73.99           N
ATOM   3961  CA  TYR E 500      57.958 -20.347  20.142  1.00 73.99           C
ATOM   3962  CB  TYR E 500      56.492 -20.793  20.311  1.00 73.99           C
ATOM   3963  CG  TYR E 500      56.071 -20.559  21.721  1.00 73.99           C
ATOM   3964  CD1 TYR E 500      56.392 -21.455  22.713  1.00 73.99           C
ATOM   3965  CD2 TYR E 500      55.340 -19.438  22.044  1.00 73.99           C
ATOM   3966  CE1 TYR E 500      55.996 -21.231  24.011  1.00 73.99           C
ATOM   3967  CE2 TYR E 500      54.943 -19.208  23.340  1.00 73.99           C
ATOM   3968  CZ  TYR E 500      55.272 -20.105  24.326  1.00 73.99           C
ATOM   3969  OH  TYR E 500      54.867 -19.874  25.658  1.00 73.99           O
ATOM   3970  C   TYR E 500      58.080 -18.941  20.654  1.00 73.99           C
ATOM   3971  O   TYR E 500      57.941 -17.989  19.885  1.00 73.99           O
ATOM   3972  N   SER E 501      58.296 -18.759  21.973  1.00101.70           N
ATOM   3973  CA  SER E 501      58.404 -17.425  22.505  1.00101.70           C
ATOM   3974  CB  SER E 501      58.461 -17.365  24.044  1.00101.70           C
ATOM   3975  OG  SER E 501      59.713 -17.836  24.515  1.00101.70           O
ATOM   3976  C   SER E 501      59.645 -16.761  21.989  1.00101.70           C
ATOM   3977  O   SER E 501      59.615 -15.589  21.622  1.00101.70           O
ATOM   3978  N   PHE E 502      60.781 -17.488  21.946  1.00 67.64           N
ATOM   3979  CA  PHE E 502      62.003 -16.885  21.487  1.00 67.64           C
ATOM   3980  CB  PHE E 502      63.236 -17.788  21.605  1.00 67.64           C
ATOM   3981  CG  PHE E 502      63.745 -17.676  22.997  1.00 67.64           C
ATOM   3982  CD1 PHE E 502      63.114 -18.311  24.040  1.00 67.64           C
ATOM   3983  CD2 PHE E 502      64.875 -16.933  23.243  1.00 67.64           C
ATOM   3984  CE1 PHE E 502      63.610 -18.191  25.319  1.00 67.64           C
ATOM   3985  CE2 PHE E 502      65.375 -16.816  24.517  1.00 67.64           C
ATOM   3986  CZ  PHE E 502      64.737 -17.447  25.560  1.00 67.64           C
ATOM   3987  C   PHE E 502      61.882 -16.487  20.053  1.00 67.64           C
ATOM   3988  O   PHE E 502      62.302 -15.394  19.677  1.00 67.64           O
ATOM   3989  N   ALA E 503      61.312 -17.361  19.207  1.00 29.87           N
ATOM   3990  CA  ALA E 503      61.204 -17.041  17.815  1.00 29.87           C
ATOM   3991  CB  ALA E 503      60.558 -18.166  16.990  1.00 29.87           C
ATOM   3992  C   ALA E 503      60.351 -15.820  17.682  1.00 29.87           C
ATOM   3993  O   ALA E 503      60.659 -14.918  16.905  1.00 29.87           O
ATOM   3994  N   SER E 504      59.258 -15.749  18.459  1.00 47.34           N
ATOM   3995  CA  SER E 504      58.361 -14.637  18.344  1.00 47.34           C
ATOM   3996  CB  SER E 504      57.103 -14.791  19.213  1.00 47.34           C
ATOM   3997  OG  SER E 504      56.311 -15.859  18.716  1.00 47.34           O
ATOM   3998  C   SER E 504      59.051 -13.363  18.720  1.00 47.34           C
ATOM   3999  O   SER E 504      58.945 -12.371  18.001  1.00 47.34           O
ATOM   4000  N   MET E 505      59.787 -13.354  19.848  1.00113.62           N
ATOM   4001  CA  MET E 505      60.432 -12.151  20.294  1.00113.62           C
ATOM   4002  CB  MET E 505      61.100 -12.310  21.669  1.00113.62           C
ATOM   4003  CG  MET E 505      60.141 -12.929  22.687  1.00113.62           C
ATOM   4004  SD  MET E 505      58.475 -12.199  22.702  1.00113.62           S
ATOM   4005  CE  MET E 505      58.786 -11.018  24.036  1.00113.62           C
ATOM   4006  C   MET E 505      61.484 -11.784  19.297  1.00113.62           C
ATOM   4007  O   MET E 505      61.674 -10.609  18.985  1.00113.62           O
ATOM   4008  N   GLY E 506      62.185 -12.794  18.749  1.00 28.44           N
ATOM   4009  CA  GLY E 506      63.252 -12.538  17.829  1.00 28.44           C
ATOM   4010  C   GLY E 506      62.717 -11.812  16.634  1.00 28.44           C
ATOM   4011  O   GLY E 506      63.349 -10.874  16.150  1.00 28.44           O
ATOM   4012  N   MET E 507      61.545 -12.227  16.110  1.00138.32           N
ATOM   4013  CA  MET E 507      61.018 -11.556  14.952  1.00138.32           C
ATOM   4014  CB  MET E 507      59.622 -11.999  14.505  1.00138.32           C
ATOM   4015  CG  MET E 507      59.492 -13.235  13.637  1.00138.32           C
ATOM   4016  SD  MET E 507      57.842 -13.299  12.872  1.00138.32           S
ATOM   4017  CE  MET E 507      56.929 -13.442  14.436  1.00138.32           C
ATOM   4018  C   MET E 507      60.745 -10.127  15.272  1.00138.32           C
ATOM   4019  O   MET E 507      61.150  -9.219  14.549  1.00138.32           O
ATOM   4020  N   LEU E 508      60.043  -9.892  16.389  1.00 67.40           N
ATOM   4021  CA  LEU E 508      59.617  -8.564  16.709  1.00 67.40           C
ATOM   4022  CB  LEU E 508      58.688  -8.523  17.934  1.00 67.40           C
ATOM   4023  CG  LEU E 508      57.379  -9.303  17.694  1.00 67.40           C
ATOM   4024  CD1 LEU E 508      56.402  -9.148  18.870  1.00 67.40           C
ATOM   4025  CD2 LEU E 508      56.752  -8.941  16.336  1.00 67.40           C
ATOM   4026  C   LEU E 508      60.805  -7.688  16.956  1.00 67.40           C
ATOM   4027  O   LEU E 508      60.796  -6.512  16.597  1.00 67.40           O
ATOM   4028  N   GLU E 509      61.857  -8.233  17.591  1.00 56.52           N
ATOM   4029  CA  GLU E 509      63.019  -7.455  17.927  1.00 56.52           C
ATOM   4030  CB  GLU E 509      64.007  -8.260  18.795  1.00 56.52           C
ATOM   4031  CG  GLU E 509      63.425  -8.593  20.174  1.00 56.52           C
ATOM   4032  CD  GLU E 509      64.319  -9.604  20.881  1.00 56.52           C
ATOM   4033  OE1 GLU E 509      65.282 -10.102  20.239  1.00 56.52           O
ATOM   4034  OE2 GLU E 509      64.044  -9.898  22.075  1.00 56.52           O
ATOM   4035  C   GLU E 509      63.722  -6.988  16.682  1.00 56.52           C
ATOM   4036  O   GLU E 509      64.140  -5.834  16.603  1.00 56.52           O
ATOM   4037  N   ALA E 510      63.890  -7.878  15.682  1.00 43.22           N
ATOM   4038  CA  ALA E 510      64.565  -7.518  14.464  1.00 43.22           C
ATOM   4039  CB  ALA E 510      64.767  -8.725  13.531  1.00 43.22           C
ATOM   4040  C   ALA E 510      63.761  -6.501  13.704  1.00 43.22           C
ATOM   4041  O   ALA E 510      64.302  -5.504  13.227  1.00 43.22           O
ATOM   4042  N   ARG E 511      62.434  -6.715  13.592  1.00185.26           N
ATOM   4043  CA  ARG E 511      61.593  -5.826  12.832  1.00185.26           C
ATOM   4044  CB  ARG E 511      60.127  -6.285  12.668  1.00185.26           C
ATOM   4045  CG  ARG E 511      59.819  -6.982  11.332  1.00185.26           C
ATOM   4046  CD  ARG E 511      60.324  -8.416  11.158  1.00185.26           C
ATOM   4047  NE  ARG E 511      59.141  -9.327  11.228  1.00185.26           N
ATOM   4048  CZ  ARG E 511      58.368  -9.577  10.127  1.00185.26           C
ATOM   4049  NH1 ARG E 511      58.627  -8.973   8.932  1.00185.26           N
ATOM   4050  NH2 ARG E 511      57.310 -10.436  10.222  1.00185.26           N
ATOM   4051  C   ARG E 511      61.588  -4.456  13.427  1.00185.26           C
ATOM   4052  O   ARG E 511      61.515  -3.466  12.703  1.00185.26           O
ATOM   4053  N   ILE E 512      61.629  -4.354  14.764  1.00 43.85           N
ATOM   4054  CA  ILE E 512      61.649  -3.060  15.381  1.00 43.85           C
ATOM   4055  CB  ILE E 512      61.619  -3.118  16.885  1.00 43.85           C
ATOM   4056  CG1 ILE E 512      60.311  -3.768  17.371  1.00 43.85           C
ATOM   4057  CG2 ILE E 512      61.828  -1.692  17.423  1.00 43.85           C
ATOM   4058  CD1 ILE E 512      60.318  -4.125  18.857  1.00 43.85           C
ATOM   4059  C   ILE E 512      62.919  -2.384  14.965  1.00 43.85           C
ATOM   4060  O   ILE E 512      62.933  -1.186  14.690  1.00 43.85           O
ATOM   4061  N   ARG E 513      64.029  -3.146  14.914  1.00 78.49           N
ATOM   4062  CA  ARG E 513      65.302  -2.575  14.582  1.00 78.49           C
ATOM   4063  CB  ARG E 513      66.464  -3.573  14.746  1.00 78.49           C
ATOM   4064  CG  ARG E 513      66.685  -3.945  16.217  1.00 78.49           C
ATOM   4065  CD  ARG E 513      68.005  -4.657  16.521  1.00 78.49           C
ATOM   4066  NE  ARG E 513      68.041  -4.891  17.994  1.00 78.49           N
ATOM   4067  CZ  ARG E 513      69.226  -5.127  18.630  1.00 78.49           C
ATOM   4068  NH1 ARG E 513      70.390  -5.156  17.918  1.00 78.49           N
ATOM   4069  NH2 ARG E 513      69.246  -5.329  19.980  1.00 78.49           N
ATOM   4070  C   ARG E 513      65.288  -2.031  13.182  1.00 78.49           C
ATOM   4071  O   ARG E 513      65.739  -0.913  12.944  1.00 78.49           O
ATOM   4072  N   ILE E 514      64.744  -2.792  12.216  1.00 46.82           N
ATOM   4073  CA  ILE E 514      64.713  -2.358  10.845  1.00 46.82           C
ATOM   4074  CB  ILE E 514      64.134  -3.394   9.930  1.00 46.82           C
ATOM   4075  CG1 ILE E 514      64.950  -4.693  10.011  1.00 46.82           C
ATOM   4076  CG2 ILE E 514      64.075  -2.792   8.516  1.00 46.82           C
ATOM   4077  CD1 ILE E 514      64.249  -5.890   9.372  1.00 46.82           C
ATOM   4078  C   ILE E 514      63.848  -1.137  10.719  1.00 46.82           C
ATOM   4079  O   ILE E 514      64.208  -0.176  10.040  1.00 46.82           O
ATOM   4080  N   LEU E 515      62.681  -1.141  11.391  1.00 63.58           N
ATOM   4081  CA  LEU E 515      61.720  -0.073  11.258  1.00 63.58           C
ATOM   4082  CB  LEU E 515      60.485  -0.288  12.147  1.00 63.58           C
ATOM   4083  CG  LEU E 515      59.646  -1.521  11.770  1.00 63.58           C
ATOM   4084  CD1 LEU E 515      58.430  -1.667  12.698  1.00 63.58           C
ATOM   4085  CD2 LEU E 515      59.254  -1.493  10.283  1.00 63.58           C
ATOM   4086  C   LEU E 515      62.331   1.218  11.707  1.00 63.58           C
ATOM   4087  O   LEU E 515      62.153   2.255  11.072  1.00 63.58           O
ATOM   4088  N   THR E 516      63.010   1.175  12.863  1.00 88.21           N
ATOM   4089  CA  THR E 516      63.674   2.261  13.524  1.00 88.21           C
ATOM   4090  CB  THR E 516      63.809   2.015  14.998  1.00 88.21           C
ATOM   4091  OG1 THR E 516      64.594   0.858  15.244  1.00 88.21           O
ATOM   4092  CG2 THR E 516      62.398   1.833  15.583  1.00 88.21           C
ATOM   4093  C   THR E 516      65.035   2.514  12.939  1.00 88.21           C
ATOM   4094  O   THR E 516      65.663   3.523  13.252  1.00 88.21           O
ATOM   4095  N   ASN E 517      65.557   1.575  12.127  1.00 80.52           N
ATOM   4096  CA  ASN E 517      66.888   1.675  11.594  1.00 80.52           C
ATOM   4097  CB  ASN E 517      67.133   2.896  10.692  1.00 80.52           C
ATOM   4098  CG  ASN E 517      68.396   2.608   9.884  1.00 80.52           C
ATOM   4099  OD1 ASN E 517      69.511   2.639  10.403  1.00 80.52           O
ATOM   4100  ND2 ASN E 517      68.214   2.298   8.573  1.00 80.52           N
ATOM   4101  C   ASN E 517      67.862   1.690  12.733  1.00 80.52           C
ATOM   4102  O   ASN E 517      68.744   2.544  12.820  1.00 80.52           O
ATOM   4103  N   ASN E 518      67.694   0.710  13.643  1.00 69.50           N
ATOM   4104  CA  ASN E 518      68.532   0.472  14.785  1.00 69.50           C
ATOM   4105  CB  ASN E 518      70.018   0.259  14.430  1.00 69.50           C
ATOM   4106  CG  ASN E 518      70.203  -1.143  13.861  1.00 69.50           C
ATOM   4107  OD1 ASN E 518      69.749  -2.127  14.443  1.00 69.50           O
ATOM   4108  ND2 ASN E 518      70.897  -1.242  12.696  1.00 69.50           N
ATOM   4109  C   ASN E 518      68.451   1.602  15.762  1.00 69.50           C
ATOM   4110  O   ASN E 518      69.290   1.699  16.657  1.00 69.50           O
ATOM   4111  N   SER E 519      67.437   2.483  15.645  1.00 84.54           N
ATOM   4112  CA  SER E 519      67.316   3.528  16.622  1.00 84.54           C
ATOM   4113  CB  SER E 519      66.305   4.629  16.248  1.00 84.54           C
ATOM   4114  OG  SER E 519      64.975   4.148  16.350  1.00 84.54           O
ATOM   4115  C   SER E 519      66.866   2.894  17.905  1.00 84.54           C
ATOM   4116  O   SER E 519      67.273   3.316  18.987  1.00 84.54           O
ATOM   4117  N   GLN E 520      65.999   1.859  17.807  1.00 85.98           N
ATOM   4118  CA  GLN E 520      65.517   1.161  18.971  1.00 85.98           C
ATOM   4119  CB  GLN E 520      63.989   1.115  19.114  1.00 85.98           C
ATOM   4120  CG  GLN E 520      63.329   2.449  19.444  1.00 85.98           C
ATOM   4121  CD  GLN E 520      61.878   2.125  19.764  1.00 85.98           C
ATOM   4122  OE1 GLN E 520      61.196   2.879  20.455  1.00 85.98           O
ATOM   4123  NE2 GLN E 520      61.394   0.957  19.263  1.00 85.98           N
ATOM   4124  C   GLN E 520      65.935  -0.277  18.875  1.00 85.98           C
ATOM   4125  O   GLN E 520      65.622  -0.973  17.913  1.00 85.98           O
ATOM   4126  N   THR E 521      66.735  -0.702  19.867  1.00135.28           N
ATOM   4127  CA  THR E 521      67.317  -1.994  20.132  1.00135.28           C
ATOM   4128  CB  THR E 521      68.710  -1.872  20.667  1.00135.28           C
ATOM   4129  OG1 THR E 521      68.708  -1.156  21.893  1.00135.28           O
ATOM   4130  CG2 THR E 521      69.554  -1.128  19.616  1.00135.28           C
ATOM   4131  C   THR E 521      66.544  -2.918  21.051  1.00135.28           C
ATOM   4132  O   THR E 521      67.127  -3.942  21.402  1.00135.28           O
ATOM   4133  N   PRO E 522      65.363  -2.639  21.553  1.00111.56           N
ATOM   4134  CA  PRO E 522      64.782  -3.424  22.630  1.00111.56           C
ATOM   4135  CD  PRO E 522      64.322  -2.074  20.707  1.00111.56           C
ATOM   4136  CB  PRO E 522      63.320  -2.992  22.705  1.00111.56           C
ATOM   4137  CG  PRO E 522      62.995  -2.629  21.248  1.00111.56           C
ATOM   4138  C   PRO E 522      64.857  -4.921  22.557  1.00111.56           C
ATOM   4139  O   PRO E 522      64.754  -5.497  21.476  1.00111.56           O
ATOM   4140  N   ILE E 523      65.067  -5.554  23.732  1.00110.54           N
ATOM   4141  CA  ILE E 523      65.101  -6.981  23.874  1.00110.54           C
ATOM   4142  CB  ILE E 523      66.247  -7.446  24.724  1.00110.54           C
ATOM   4143  CG1 ILE E 523      67.584  -7.044  24.079  1.00110.54           C
ATOM   4144  CG2 ILE E 523      66.095  -8.958  24.954  1.00110.54           C
ATOM   4145  CD1 ILE E 523      67.798  -7.651  22.693  1.00110.54           C
ATOM   4146  C   ILE E 523      63.836  -7.310  24.605  1.00110.54           C
ATOM   4147  O   ILE E 523      63.658  -6.903  25.751  1.00110.54           O
ATOM   4148  N   LEU E 524      62.911  -8.046  23.955  1.00126.65           N
ATOM   4149  CA  LEU E 524      61.654  -8.334  24.585  1.00126.65           C
ATOM   4150  CB  LEU E 524      60.476  -8.508  23.613  1.00126.65           C
ATOM   4151  CG  LEU E 524      60.200  -7.194  22.856  1.00126.65           C
ATOM   4152  CD1 LEU E 524      61.287  -6.927  21.812  1.00126.65           C
ATOM   4153  CD2 LEU E 524      58.787  -7.121  22.274  1.00126.65           C
ATOM   4154  C   LEU E 524      61.785  -9.526  25.485  1.00126.65           C
ATOM   4155  O   LEU E 524      62.802 -10.218  25.468  1.00126.65           O
ATOM   4156  N   SER E 525      60.754  -9.774  26.328  1.00 63.94           N
ATOM   4157  CA  SER E 525      60.846 -10.818  27.317  1.00 63.94           C
ATOM   4158  CB  SER E 525      60.332 -10.372  28.694  1.00 63.94           C
ATOM   4159  OG  SER E 525      60.427 -11.446  29.617  1.00 63.94           O
ATOM   4160  C   SER E 525      60.041 -12.034  26.943  1.00 63.94           C
ATOM   4161  O   SER E 525      58.815 -11.998  26.855  1.00 63.94           O
ATOM   4162  N   PRO E 526      60.738 -13.123  26.728  1.00 85.80           N
ATOM   4163  CA  PRO E 526      60.104 -14.389  26.450  1.00 85.80           C
ATOM   4164  CD  PRO E 526      62.059 -13.037  26.127  1.00 85.80           C
ATOM   4165  CB  PRO E 526      61.207 -15.302  25.921  1.00 85.80           C
ATOM   4166  CG  PRO E 526      62.226 -14.326  25.308  1.00 85.80           C
ATOM   4167  C   PRO E 526      59.436 -14.944  27.672  1.00 85.80           C
ATOM   4168  O   PRO E 526      58.477 -15.705  27.554  1.00 85.80           O
ATOM   4169  N   GLN E 527      59.949 -14.583  28.857  1.00 96.67           N
ATOM   4170  CA  GLN E 527      59.478 -15.095  30.110  1.00 96.67           C
ATOM   4171  CB  GLN E 527      60.288 -14.531  31.276  1.00 96.67           C
ATOM   4172  CG  GLN E 527      59.725 -14.964  32.619  1.00 96.67           C
ATOM   4173  CD  GLN E 527      60.364 -16.284  32.962  1.00 96.67           C
ATOM   4174  OE1 GLN E 527      61.153 -16.346  33.896  1.00 96.67           O
ATOM   4175  NE2 GLN E 527      60.039 -17.364  32.204  1.00 96.67           N
ATOM   4176  C   GLN E 527      58.068 -14.665  30.371  1.00 96.67           C
ATOM   4177  O   GLN E 527      57.241 -15.448  30.837  1.00 96.67           O
ATOM   4178  N   GLU E 528      57.750 -13.395  30.077  1.00101.30           N
ATOM   4179  CA  GLU E 528      56.444 -12.906  30.397  1.00101.30           C
ATOM   4180  CB  GLU E 528      56.291 -11.414  30.036  1.00101.30           C
ATOM   4181  CG  GLU E 528      55.034 -10.733  30.586  1.00101.30           C
ATOM   4182  CD  GLU E 528      54.035 -10.529  29.454  1.00101.30           C
ATOM   4183  OE1 GLU E 528      54.409 -10.732  28.267  1.00101.30           O
ATOM   4184  OE2 GLU E 528      52.879 -10.147  29.775  1.00101.30           O
ATOM   4185  C   GLU E 528      55.452 -13.728  29.637  1.00101.30           C
ATOM   4186  O   GLU E 528      54.406 -14.105  30.165  1.00101.30           O
ATOM   4187  N   VAL E 529      55.770 -14.045  28.369  1.00 56.41           N
ATOM   4188  CA  VAL E 529      54.887 -14.843  27.571  1.00 56.41           C
ATOM   4189  CB  VAL E 529      55.388 -15.023  26.166  1.00 56.41           C
ATOM   4190  CG1 VAL E 529      54.458 -16.003  25.435  1.00 56.41           C
ATOM   4191  CG2 VAL E 529      55.472 -13.638  25.498  1.00 56.41           C
ATOM   4192  C   VAL E 529      54.753 -16.201  28.191  1.00 56.41           C
ATOM   4193  O   VAL E 529      53.644 -16.714  28.336  1.00 56.41           O
ATOM   4194  N   VAL E 530      55.882 -16.822  28.592  1.00141.12           N
ATOM   4195  CA  VAL E 530      55.794 -18.146  29.151  1.00141.12           C
ATOM   4196  CB  VAL E 530      57.117 -18.846  29.375  1.00141.12           C
ATOM   4197  CG1 VAL E 530      57.728 -19.172  28.009  1.00141.12           C
ATOM   4198  CG2 VAL E 530      58.050 -17.992  30.236  1.00141.12           C
ATOM   4199  C   VAL E 530      55.014 -18.136  30.433  1.00141.12           C
ATOM   4200  O   VAL E 530      54.235 -19.054  30.687  1.00141.12           O
ATOM   4201  N   SER E 531      55.231 -17.129  31.300  1.00 81.64           N
ATOM   4202  CA  SER E 531      54.552 -17.084  32.569  1.00 81.64           C
ATOM   4203  CB  SER E 531      55.204 -16.076  33.533  1.00 81.64           C
ATOM   4204  OG  SER E 531      56.535 -16.465  33.828  1.00 81.64           O
ATOM   4205  C   SER E 531      53.101 -16.688  32.462  1.00 81.64           C
ATOM   4206  O   SER E 531      52.231 -17.357  33.015  1.00 81.64           O
ATOM   4207  N   CYS E 532      52.841 -15.509  31.853  1.00116.35           N
ATOM   4208  CA  CYS E 532      51.546 -14.881  31.724  1.00116.35           C
ATOM   4209  CB  CYS E 532      51.649 -13.361  31.499  1.00116.35           C
ATOM   4210  SG  CYS E 532      51.647 -12.317  32.993  1.00116.35           S
ATOM   4211  C   CYS E 532      50.596 -15.369  30.655  1.00116.35           C
ATOM   4212  O   CYS E 532      49.395 -15.466  30.905  1.00116.35           O
ATOM   4213  N   SER E 533      51.085 -15.666  29.433  1.00 81.63           N
ATOM   4214  CA  SER E 533      50.189 -15.827  28.314  1.00 81.63           C
ATOM   4215  CB  SER E 533      50.915 -15.708  26.960  1.00 81.63           C
ATOM   4216  OG  SER E 533      49.992 -15.818  25.888  1.00 81.63           O
ATOM   4217  C   SER E 533      49.416 -17.115  28.315  1.00 81.63           C
ATOM   4218  O   SER E 533      49.984 -18.205  28.338  1.00 81.63           O
ATOM   4219  N   GLN E 534      48.064 -17.017  28.314  1.00202.73           N
ATOM   4220  CA  GLN E 534      47.245 -18.197  28.197  1.00202.73           C
ATOM   4221  CB  GLN E 534      46.015 -18.374  29.106  1.00202.73           C
ATOM   4222  CG  GLN E 534      44.855 -17.404  29.053  1.00202.73           C
ATOM   4223  CD  GLN E 534      43.894 -18.007  30.073  1.00202.73           C
ATOM   4224  OE1 GLN E 534      42.807 -18.468  29.729  1.00202.73           O
ATOM   4225  NE2 GLN E 534      44.325 -18.049  31.363  1.00202.73           N
ATOM   4226  C   GLN E 534      47.072 -18.673  26.783  1.00202.73           C
ATOM   4227  O   GLN E 534      46.454 -19.707  26.533  1.00202.73           O
ATOM   4228  N   TYR E 535      47.515 -17.844  25.821  1.00228.67           N
ATOM   4229  CA  TYR E 535      47.525 -18.081  24.405  1.00228.67           C
ATOM   4230  CB  TYR E 535      47.987 -16.831  23.630  1.00228.67           C
ATOM   4231  CG  TYR E 535      46.962 -15.750  23.799  1.00228.67           C
ATOM   4232  CD1 TYR E 535      46.576 -15.313  25.045  1.00228.67           C
ATOM   4233  CD2 TYR E 535      46.412 -15.116  22.706  1.00228.67           C
ATOM   4234  CE1 TYR E 535      45.652 -14.314  25.214  1.00228.67           C
ATOM   4235  CE2 TYR E 535      45.486 -14.110  22.864  1.00228.67           C
ATOM   4236  CZ  TYR E 535      45.099 -13.706  24.116  1.00228.67           C
ATOM   4237  OH  TYR E 535      44.152 -12.676  24.284  1.00228.67           O
ATOM   4238  C   TYR E 535      48.471 -19.222  24.140  1.00228.67           C
ATOM   4239  O   TYR E 535      48.426 -19.830  23.072  1.00228.67           O
ATOM   4240  N   ALA E 536      49.438 -19.459  25.053  1.00 81.51           N
ATOM   4241  CA  ALA E 536      50.384 -20.537  24.923  1.00 81.51           C
ATOM   4242  CB  ALA E 536      51.814 -20.070  24.599  1.00 81.51           C
ATOM   4243  C   ALA E 536      50.451 -21.291  26.224  1.00 81.51           C
ATOM   4244  O   ALA E 536      49.852 -20.911  27.226  1.00 81.51           O
ATOM   4245  N   GLN E 537      51.108 -22.464  26.170  1.00236.80           N
ATOM   4246  CA  GLN E 537      51.297 -23.428  27.220  1.00236.80           C
ATOM   4247  CB  GLN E 537      51.092 -24.885  26.767  1.00236.80           C
ATOM   4248  CG  GLN E 537      49.663 -25.453  26.999  1.00236.80           C
ATOM   4249  CD  GLN E 537      48.437 -24.647  26.500  1.00236.80           C
ATOM   4250  OE1 GLN E 537      47.309 -25.105  26.663  1.00236.80           O
ATOM   4251  NE2 GLN E 537      48.593 -23.445  25.894  1.00236.80           N
ATOM   4252  C   GLN E 537      52.451 -23.215  28.168  1.00236.80           C
ATOM   4253  O   GLN E 537      52.721 -24.090  28.989  1.00236.80           O
ATOM   4254  N   GLY E 538      53.277 -22.163  28.003  1.00 58.99           N
ATOM   4255  CA  GLY E 538      54.354 -21.988  28.945  1.00 58.99           C
ATOM   4256  C   GLY E 538      55.511 -22.786  28.437  1.00 58.99           C
ATOM   4257  O   GLY E 538      55.868 -22.681  27.268  1.00 58.99           O
ATOM   4258  N   CYS E 539      56.156 -23.573  29.318  1.00103.89           N
ATOM   4259  CA  CYS E 539      57.290 -24.386  28.970  1.00103.89           C
ATOM   4260  CB  CYS E 539      58.060 -24.938  30.180  1.00103.89           C
ATOM   4261  SG  CYS E 539      59.123 -23.653  30.899  1.00103.89           S
ATOM   4262  C   CYS E 539      56.839 -25.511  28.097  1.00103.89           C
ATOM   4263  O   CYS E 539      57.645 -26.225  27.506  1.00103.89           O
ATOM   4264  N   GLU E 540      55.521 -25.724  28.083  1.00180.95           N
ATOM   4265  CA  GLU E 540      54.777 -26.716  27.370  1.00180.95           C
ATOM   4266  CB  GLU E 540      53.302 -26.615  27.712  1.00180.95           C
ATOM   4267  CG  GLU E 540      52.702 -27.880  28.277  1.00180.95           C
ATOM   4268  CD  GLU E 540      52.124 -27.395  29.579  1.00180.95           C
ATOM   4269  OE1 GLU E 540      52.907 -27.094  30.517  1.00180.95           O
ATOM   4270  OE2 GLU E 540      50.875 -27.274  29.633  1.00180.95           O
ATOM   4271  C   GLU E 540      54.810 -26.472  25.884  1.00180.95           C
ATOM   4272  O   GLU E 540      54.490 -27.374  25.109  1.00180.95           O
ATOM   4273  N   GLY E 541      55.067 -25.225  25.437  1.00 45.91           N
ATOM   4274  CA  GLY E 541      55.091 -24.986  24.016  1.00 45.91           C
ATOM   4275  C   GLY E 541      54.066 -23.940  23.671  1.00 45.91           C
ATOM   4276  O   GLY E 541      53.335 -23.463  24.538  1.00 45.91           O
ATOM   4277  N   GLY E 542      54.001 -23.555  22.373  1.00 42.61           N
ATOM   4278  CA  GLY E 542      53.081 -22.546  21.914  1.00 42.61           C
ATOM   4279  C   GLY E 542      53.344 -22.294  20.450  1.00 42.61           C
ATOM   4280  O   GLY E 542      54.172 -22.972  19.842  1.00 42.61           O
ATOM   4281  N   PHE E 543      52.629 -21.313  19.841  1.00 95.47           N
ATOM   4282  CA  PHE E 543      52.824 -21.002  18.443  1.00 95.47           C
ATOM   4283  CB  PHE E 543      51.650 -21.420  17.540  1.00 95.47           C
ATOM   4284  CG  PHE E 543      51.774 -22.888  17.339  1.00 95.47           C
ATOM   4285  CD1 PHE E 543      51.433 -23.761  18.341  1.00 95.47           C
ATOM   4286  CD2 PHE E 543      52.231 -23.383  16.140  1.00 95.47           C
ATOM   4287  CE1 PHE E 543      51.554 -25.116  18.149  1.00 95.47           C
ATOM   4288  CE2 PHE E 543      52.351 -24.739  15.942  1.00 95.47           C
ATOM   4289  CZ  PHE E 543      52.013 -25.606  16.951  1.00 95.47           C
ATOM   4290  C   PHE E 543      53.023 -19.525  18.229  1.00 95.47           C
ATOM   4291  O   PHE E 543      52.345 -18.689  18.826  1.00 95.47           O
ATOM   4292  N   PRO E 544      53.924 -19.199  17.331  1.00 73.71           N
ATOM   4293  CA  PRO E 544      54.250 -17.825  17.029  1.00 73.71           C
ATOM   4294  CD  PRO E 544      55.021 -20.099  17.001  1.00 73.71           C
ATOM   4295  CB  PRO E 544      55.426 -17.890  16.056  1.00 73.71           C
ATOM   4296  CG  PRO E 544      56.139 -19.202  16.438  1.00 73.71           C
ATOM   4297  C   PRO E 544      53.076 -17.037  16.524  1.00 73.71           C
ATOM   4298  O   PRO E 544      53.015 -15.835  16.786  1.00 73.71           O
ATOM   4299  N   TYR E 545      52.126 -17.675  15.820  1.00175.37           N
ATOM   4300  CA  TYR E 545      50.991 -16.963  15.298  1.00175.37           C
ATOM   4301  CB  TYR E 545      50.077 -17.939  14.509  1.00175.37           C
ATOM   4302  CG  TYR E 545      48.748 -17.378  14.104  1.00175.37           C
ATOM   4303  CD1 TYR E 545      48.627 -16.525  13.033  1.00175.37           C
ATOM   4304  CD2 TYR E 545      47.612 -17.727  14.802  1.00175.37           C
ATOM   4305  CE1 TYR E 545      47.394 -16.026  12.669  1.00175.37           C
ATOM   4306  CE2 TYR E 545      46.377 -17.236  14.443  1.00175.37           C
ATOM   4307  CZ  TYR E 545      46.271 -16.384  13.373  1.00175.37           C
ATOM   4308  OH  TYR E 545      45.008 -15.871  12.998  1.00175.37           O
ATOM   4309  C   TYR E 545      50.267 -16.371  16.472  1.00175.37           C
ATOM   4310  O   TYR E 545      49.877 -15.205  16.450  1.00175.37           O
ATOM   4311  N   LEU E 546      50.073 -17.171  17.536  1.00155.68           N
ATOM   4312  CA  LEU E 546      49.423 -16.729  18.740  1.00155.68           C
ATOM   4313  CB  LEU E 546      49.088 -17.893  19.689  1.00155.68           C
ATOM   4314  CG  LEU E 546      47.781 -18.633  19.353  1.00155.68           C
ATOM   4315  CD1 LEU E 546      46.570 -17.841  19.859  1.00155.68           C
ATOM   4316  CD2 LEU E 546      47.650 -18.929  17.855  1.00155.68           C
ATOM   4317  C   LEU E 546      50.236 -15.738  19.526  1.00155.68           C
ATOM   4318  O   LEU E 546      49.661 -14.872  20.179  1.00155.68           O
ATOM   4319  N   ILE E 547      51.566 -15.932  19.646  1.00143.18           N
ATOM   4320  CA  ILE E 547      52.364 -15.010  20.424  1.00143.18           C
ATOM   4321  CB  ILE E 547      53.554 -15.683  21.039  1.00143.18           C
ATOM   4322  CG1 ILE E 547      53.060 -16.802  21.971  1.00143.18           C
ATOM   4323  CG2 ILE E 547      54.417 -14.622  21.746  1.00143.18           C
ATOM   4324  CD1 ILE E 547      52.114 -16.306  23.065  1.00143.18           C
ATOM   4325  C   ILE E 547      52.839 -13.783  19.702  1.00143.18           C
ATOM   4326  O   ILE E 547      52.573 -12.656  20.119  1.00143.18           O
ATOM   4327  N   ALA E 548      53.561 -13.967  18.580  1.00 64.60           N
ATOM   4328  CA  ALA E 548      54.096 -12.819  17.913  1.00 64.60           C
ATOM   4329  CB  ALA E 548      54.950 -13.174  16.686  1.00 64.60           C
ATOM   4330  C   ALA E 548      52.928 -12.029  17.437  1.00 64.60           C
ATOM   4331  O   ALA E 548      52.970 -10.799  17.438  1.00 64.60           O
ATOM   4332  N   GLY E 549      51.913 -12.721  16.878  1.00 86.16           N
ATOM   4333  CA  GLY E 549      50.755 -12.006  16.425  1.00 86.16           C
ATOM   4334  C   GLY E 549      49.687 -11.649  17.436  1.00 86.16           C
ATOM   4335  O   GLY E 549      49.534 -10.489  17.814  1.00 86.16           O
ATOM   4336  N   LYS E 550      48.950 -12.668  17.949  1.00157.45           N
ATOM   4337  CA  LYS E 550      47.753 -12.386  18.714  1.00157.45           C
ATOM   4338  CB  LYS E 550      46.834 -13.597  18.949  1.00157.45           C
ATOM   4339  CG  LYS E 550      45.436 -13.168  19.411  1.00157.45           C
ATOM   4340  CD  LYS E 550      44.452 -14.322  19.605  1.00157.45           C
ATOM   4341  CE  LYS E 550      42.987 -13.885  19.555  1.00157.45           C
ATOM   4342  NZ  LYS E 550      42.823 -12.556  20.178  1.00157.45           N
ATOM   4343  C   LYS E 550      48.019 -11.804  20.065  1.00157.45           C
ATOM   4344  O   LYS E 550      47.448 -10.783  20.440  1.00157.45           O
ATOM   4345  N   TYR E 551      48.906 -12.448  20.835  1.00 94.01           N
ATOM   4346  CA  TYR E 551      49.181 -12.026  22.176  1.00 94.01           C
ATOM   4347  CB  TYR E 551      50.114 -13.047  22.849  1.00 94.01           C
ATOM   4348  CG  TYR E 551      50.531 -12.705  24.236  1.00 94.01           C
ATOM   4349  CD1 TYR E 551      49.711 -12.909  25.320  1.00 94.01           C
ATOM   4350  CD2 TYR E 551      51.778 -12.178  24.447  1.00 94.01           C
ATOM   4351  CE1 TYR E 551      50.142 -12.603  26.590  1.00 94.01           C
ATOM   4352  CE2 TYR E 551      52.215 -11.871  25.711  1.00 94.01           C
ATOM   4353  CZ  TYR E 551      51.397 -12.088  26.787  1.00 94.01           C
ATOM   4354  OH  TYR E 551      51.835 -11.784  28.088  1.00 94.01           O
ATOM   4355  C   TYR E 551      49.785 -10.660  22.110  1.00 94.01           C
ATOM   4356  O   TYR E 551      49.444  -9.779  22.897  1.00 94.01           O
ATOM   4357  N   ALA E 552      50.679 -10.438  21.133  1.00 37.83           N
ATOM   4358  CA  ALA E 552      51.328  -9.166  21.009  1.00 37.83           C
ATOM   4359  CB  ALA E 552      52.312  -9.105  19.830  1.00 37.83           C
ATOM   4360  C   ALA E 552      50.293  -8.109  20.764  1.00 37.83           C
ATOM   4361  O   ALA E 552      50.386  -7.006  21.300  1.00 37.83           O
ATOM   4362  N   GLN E 553      49.296  -8.399  19.909  1.00 80.29           N
ATOM   4363  CA  GLN E 553      48.292  -7.414  19.627  1.00 80.29           C
ATOM   4364  CB  GLN E 553      47.386  -7.818  18.445  1.00 80.29           C
ATOM   4365  CG  GLN E 553      46.306  -6.786  18.109  1.00 80.29           C
ATOM   4366  CD  GLN E 553      45.499  -7.302  16.925  1.00 80.29           C
ATOM   4367  OE1 GLN E 553      44.278  -7.436  16.991  1.00 80.29           O
ATOM   4368  NE2 GLN E 553      46.195  -7.583  15.790  1.00 80.29           N
ATOM   4369  C   GLN E 553      47.412  -7.192  20.827  1.00 80.29           C
ATOM   4370  O   GLN E 553      47.112  -6.056  21.191  1.00 80.29           O
ATOM   4371  N   ASP E 554      46.946  -8.291  21.449  1.00175.85           N
ATOM   4372  CA  ASP E 554      45.995  -8.219  22.517  1.00175.85           C
ATOM   4373  CB  ASP E 554      45.380  -9.599  22.745  1.00175.85           C
ATOM   4374  CG  ASP E 554      43.965  -9.366  23.202  1.00175.85           C
ATOM   4375  OD1 ASP E 554      43.541  -8.180  23.230  1.00175.85           O
ATOM   4376  OD2 ASP E 554      43.281 -10.379  23.499  1.00175.85           O
ATOM   4377  C   ASP E 554      46.575  -7.720  23.824  1.00175.85           C
ATOM   4378  O   ASP E 554      46.053  -6.770  24.406  1.00175.85           O
ATOM   4379  N   PHE E 555      47.592  -8.421  24.383  1.00212.70           N
ATOM   4380  CA  PHE E 555      48.239  -7.972  25.593  1.00212.70           C
ATOM   4381  CB  PHE E 555      48.856  -9.047  26.489  1.00212.70           C
ATOM   4382  CG  PHE E 555      47.765  -9.645  27.275  1.00212.70           C
ATOM   4383  CD1 PHE E 555      46.885  -8.823  27.939  1.00212.70           C
ATOM   4384  CD2 PHE E 555      47.600 -11.004  27.306  1.00212.70           C
ATOM   4385  CE1 PHE E 555      45.857  -9.359  28.671  1.00212.70           C
ATOM   4386  CE2 PHE E 555      46.576 -11.545  28.041  1.00212.70           C
ATOM   4387  CZ  PHE E 555      45.709 -10.724  28.725  1.00212.70           C
ATOM   4388  C   PHE E 555      49.384  -7.043  25.402  1.00212.70           C
ATOM   4389  O   PHE E 555      49.540  -6.074  26.142  1.00212.70           O
ATOM   4390  N   GLY E 556      50.258  -7.352  24.431  1.00 49.34           N
ATOM   4391  CA  GLY E 556      51.457  -6.578  24.302  1.00 49.34           C
ATOM   4392  C   GLY E 556      52.585  -7.328  24.948  1.00 49.34           C
ATOM   4393  O   GLY E 556      52.379  -8.282  25.698  1.00 49.34           O
ATOM   4394  N   LEU E 557      53.825  -6.886  24.660  1.00 88.09           N
ATOM   4395  CA  LEU E 557      55.015  -7.534  25.132  1.00 88.09           C
ATOM   4396  CB  LEU E 557      55.918  -7.958  23.966  1.00 88.09           C
ATOM   4397  CG  LEU E 557      55.259  -9.005  23.052  1.00 88.09           C
ATOM   4398  CD1 LEU E 557      56.106  -9.280  21.815  1.00 88.09           C
ATOM   4399  CD2 LEU E 557      54.965 -10.305  23.808  1.00 88.09           C
ATOM   4400  C   LEU E 557      55.795  -6.549  25.948  1.00 88.09           C
ATOM   4401  O   LEU E 557      55.768  -5.347  25.689  1.00 88.09           O
ATOM   4402  N   VAL E 558      56.519  -7.056  26.966  1.00 56.59           N
ATOM   4403  CA  VAL E 558      57.317  -6.226  27.822  1.00 56.59           C
ATOM   4404  CB  VAL E 558      57.046  -6.445  29.283  1.00 56.59           C
ATOM   4405  CG1 VAL E 558      55.596  -6.018  29.575  1.00 56.59           C
ATOM   4406  CG2 VAL E 558      57.339  -7.916  29.624  1.00 56.59           C
ATOM   4407  C   VAL E 558      58.751  -6.559  27.557  1.00 56.59           C
ATOM   4408  O   VAL E 558      59.069  -7.571  26.936  1.00 56.59           O
ATOM   4409  N   GLU E 559      59.663  -5.675  27.996  1.00 92.78           N
ATOM   4410  CA  GLU E 559      61.064  -5.850  27.748  1.00 92.78           C
ATOM   4411  CB  GLU E 559      61.770  -4.488  27.679  1.00 92.78           C
ATOM   4412  CG  GLU E 559      61.406  -3.826  26.339  1.00 92.78           C
ATOM   4413  CD  GLU E 559      61.174  -2.334  26.519  1.00 92.78           C
ATOM   4414  OE1 GLU E 559      60.015  -1.976  26.859  1.00 92.78           O
ATOM   4415  OE2 GLU E 559      62.125  -1.536  26.310  1.00 92.78           O
ATOM   4416  C   GLU E 559      61.654  -6.823  28.729  1.00 92.78           C
ATOM   4417  O   GLU E 559      61.056  -7.143  29.755  1.00 92.78           O
ATOM   4418  N   GLU E 560      62.856  -7.343  28.403  1.00 85.51           N
ATOM   4419  CA  GLU E 560      63.487  -8.390  29.161  1.00 85.51           C
ATOM   4420  CB  GLU E 560      64.854  -8.799  28.589  1.00 85.51           C
ATOM   4421  CG  GLU E 560      65.434 -10.034  29.276  1.00 85.51           C
ATOM   4422  CD  GLU E 560      64.553 -11.216  28.899  1.00 85.51           C
ATOM   4423  OE1 GLU E 560      63.571 -11.004  28.138  1.00 85.51           O
ATOM   4424  OE2 GLU E 560      64.844 -12.347  29.366  1.00 85.51           O
ATOM   4425  C   GLU E 560      63.707  -7.944  30.573  1.00 85.51           C
ATOM   4426  O   GLU E 560      63.515  -8.717  31.512  1.00 85.51           O
ATOM   4427  N   ALA E 561      64.093  -6.672  30.761  1.00 31.58           N
ATOM   4428  CA  ALA E 561      64.395  -6.158  32.066  1.00 31.58           C
ATOM   4429  CB  ALA E 561      64.806  -4.676  32.036  1.00 31.58           C
ATOM   4430  C   ALA E 561      63.180  -6.266  32.931  1.00 31.58           C
ATOM   4431  O   ALA E 561      63.284  -6.519  34.131  1.00 31.58           O
ATOM   4432  N   CYS E 562      61.989  -6.048  32.345  1.00 39.02           N
ATOM   4433  CA  CYS E 562      60.781  -6.070  33.118  1.00 39.02           C
ATOM   4434  CB  CYS E 562      59.530  -5.708  32.290  1.00 39.02           C
ATOM   4435  SG  CYS E 562      58.011  -5.716  33.287  1.00 39.02           S
ATOM   4436  C   CYS E 562      60.571  -7.438  33.698  1.00 39.02           C
ATOM   4437  O   CYS E 562      60.202  -7.558  34.866  1.00 39.02           O
ATOM   4438  N   PHE E 563      60.780  -8.509  32.900  1.00153.07           N
ATOM   4439  CA  PHE E 563      60.572  -9.827  33.434  1.00153.07           C
ATOM   4440  CB  PHE E 563      59.308 -10.470  32.833  1.00153.07           C
ATOM   4441  CG  PHE E 563      58.724 -11.458  33.782  1.00153.07           C
ATOM   4442  CD1 PHE E 563      59.449 -12.527  34.254  1.00153.07           C
ATOM   4443  CD2 PHE E 563      57.409 -11.327  34.166  1.00153.07           C
ATOM   4444  CE1 PHE E 563      58.877 -13.429  35.121  1.00153.07           C
ATOM   4445  CE2 PHE E 563      56.831 -12.225  35.029  1.00153.07           C
ATOM   4446  CZ  PHE E 563      57.568 -13.278  35.513  1.00153.07           C
ATOM   4447  C   PHE E 563      61.737 -10.654  32.955  1.00153.07           C
ATOM   4448  O   PHE E 563      61.685 -11.187  31.848  1.00153.07           O
ATOM   4449  N   PRO E 564      62.756 -10.852  33.750  1.00 79.80           N
ATOM   4450  CA  PRO E 564      63.918 -11.576  33.286  1.00 79.80           C
ATOM   4451  CD  PRO E 564      63.099  -9.877  34.774  1.00 79.80           C
ATOM   4452  CB  PRO E 564      64.981 -11.369  34.361  1.00 79.80           C
ATOM   4453  CG  PRO E 564      64.622  -9.996  34.964  1.00 79.80           C
ATOM   4454  C   PRO E 564      63.602 -13.010  32.992  1.00 79.80           C
ATOM   4455  O   PRO E 564      62.684 -13.552  33.602  1.00 79.80           O
ATOM   4456  N   TYR E 565      64.361 -13.644  32.070  1.00103.88           N
ATOM   4457  CA  TYR E 565      64.049 -14.976  31.621  1.00103.88           C
ATOM   4458  CB  TYR E 565      64.638 -15.247  30.226  1.00103.88           C
ATOM   4459  CG  TYR E 565      64.256 -16.612  29.783  1.00103.88           C
ATOM   4460  CD1 TYR E 565      62.959 -16.887  29.421  1.00103.88           C
ATOM   4461  CD2 TYR E 565      65.203 -17.606  29.702  1.00103.88           C
ATOM   4462  CE1 TYR E 565      62.605 -18.146  28.999  1.00103.88           C
ATOM   4463  CE2 TYR E 565      64.854 -18.866  29.279  1.00103.88           C
ATOM   4464  CZ  TYR E 565      63.555 -19.137  28.929  1.00103.88           C
ATOM   4465  OH  TYR E 565      63.199 -20.431  28.494  1.00103.88           O
ATOM   4466  C   TYR E 565      64.571 -15.997  32.590  1.00103.88           C
ATOM   4467  O   TYR E 565      65.766 -16.038  32.878  1.00103.88           O
ATOM   4468  N   THR E 566      63.637 -16.758  33.211  1.00 89.38           N
ATOM   4469  CA  THR E 566      63.898 -17.860  34.105  1.00 89.38           C
ATOM   4470  CB  THR E 566      62.850 -18.065  35.157  1.00 89.38           C
ATOM   4471  OG1 THR E 566      62.754 -16.918  35.989  1.00 89.38           O
ATOM   4472  CG2 THR E 566      63.215 -19.306  35.985  1.00 89.38           C
ATOM   4473  C   THR E 566      64.067 -19.180  33.416  1.00 89.38           C
ATOM   4474  O   THR E 566      64.932 -19.969  33.791  1.00 89.38           O
ATOM   4475  N   GLY E 567      63.234 -19.466  32.393  1.00 37.86           N
ATOM   4476  CA  GLY E 567      63.286 -20.756  31.762  1.00 37.86           C
ATOM   4477  C   GLY E 567      62.379 -21.712  32.486  1.00 37.86           C
ATOM   4478  O   GLY E 567      62.517 -22.926  32.340  1.00 37.86           O
ATOM   4479  N   THR E 568      61.435 -21.198  33.303  1.00 60.81           N
ATOM   4480  CA  THR E 568      60.534 -22.080  33.995  1.00 60.81           C
ATOM   4481  CB  THR E 568      60.881 -22.308  35.439  1.00 60.81           C
ATOM   4482  OG1 THR E 568      60.838 -21.083  36.155  1.00 60.81           O
ATOM   4483  CG2 THR E 568      62.282 -22.936  35.524  1.00 60.81           C
ATOM   4484  C   THR E 568      59.151 -21.495  33.970  1.00 60.81           C
ATOM   4485  O   THR E 568      58.920 -20.379  33.512  1.00 60.81           O
ATOM   4486  N   ASP E 569      58.204 -22.285  34.502  1.00127.93           N
ATOM   4487  CA  ASP E 569      56.786 -22.086  34.639  1.00127.93           C
ATOM   4488  CB  ASP E 569      56.025 -23.381  34.995  1.00127.93           C
ATOM   4489  CG  ASP E 569      55.939 -24.268  33.752  1.00127.93           C
ATOM   4490  OD1 ASP E 569      55.155 -23.930  32.825  1.00127.93           O
ATOM   4491  OD2 ASP E 569      56.667 -25.294  33.712  1.00127.93           O
ATOM   4492  C   ASP E 569      56.501 -21.070  35.708  1.00127.93           C
ATOM   4493  O   ASP E 569      55.392 -21.049  36.241  1.00127.93           O
ATOM   4494  N   SER E 570      57.525 -20.303  36.140  1.00 70.64           N
ATOM   4495  CA  SER E 570      57.402 -19.346  37.213  1.00 70.64           C
ATOM   4496  CB  SER E 570      58.564 -18.337  37.273  1.00 70.64           C
ATOM   4497  OG  SER E 570      58.516 -17.469  36.149  1.00 70.64           O
ATOM   4498  C   SER E 570      56.130 -18.557  37.094  1.00 70.64           C
ATOM   4499  O   SER E 570      55.514 -18.439  36.036  1.00 70.64           O
ATOM   4500  N   PRO E 571      55.723 -18.048  38.229  1.00 86.14           N
ATOM   4501  CA  PRO E 571      54.501 -17.297  38.367  1.00 86.14           C
ATOM   4502  CD  PRO E 571      56.173 -18.595  39.496  1.00 86.14           C
ATOM   4503  CB  PRO E 571      54.252 -17.173  39.874  1.00 86.14           C
ATOM   4504  CG  PRO E 571      55.562 -17.648  40.536  1.00 86.14           C
ATOM   4505  C   PRO E 571      54.581 -15.994  37.650  1.00 86.14           C
ATOM   4506  O   PRO E 571      55.684 -15.484  37.460  1.00 86.14           O
ATOM   4507  N   CYS E 572      53.433 -15.422  37.235  1.00 76.81           N
ATOM   4508  CA  CYS E 572      53.600 -14.238  36.462  1.00 76.81           C
ATOM   4509  CB  CYS E 572      52.584 -14.038  35.323  1.00 76.81           C
ATOM   4510  SG  CYS E 572      53.247 -12.859  34.107  1.00 76.81           S
ATOM   4511  C   CYS E 572      53.587 -13.037  37.343  1.00 76.81           C
ATOM   4512  O   CYS E 572      52.540 -12.566  37.788  1.00 76.81           O
ATOM   4513  N   LYS E 573      54.797 -12.533  37.642  1.00131.84           N
ATOM   4514  CA  LYS E 573      54.932 -11.296  38.342  1.00131.84           C
ATOM   4515  CB  LYS E 573      55.131 -11.365  39.860  1.00131.84           C
ATOM   4516  CG  LYS E 573      55.685 -10.020  40.330  1.00131.84           C
ATOM   4517  CD  LYS E 573      55.320  -9.585  41.741  1.00131.84           C
ATOM   4518  CE  LYS E 573      54.348  -8.405  41.706  1.00131.84           C
ATOM   4519  NZ  LYS E 573      54.936  -7.293  40.922  1.00131.84           N
ATOM   4520  C   LYS E 573      56.114 -10.591  37.775  1.00131.84           C
ATOM   4521  O   LYS E 573      57.163 -11.190  37.547  1.00131.84           O
ATOM   4522  N   MET E 574      55.962  -9.276  37.541  1.00146.38           N
ATOM   4523  CA  MET E 574      57.005  -8.504  36.936  1.00146.38           C
ATOM   4524  CB  MET E 574      56.753  -8.248  35.444  1.00146.38           C
ATOM   4525  CG  MET E 574      55.391  -7.595  35.198  1.00146.38           C
ATOM   4526  SD  MET E 574      55.099  -7.042  33.494  1.00146.38           S
ATOM   4527  CE  MET E 574      55.126  -8.690  32.740  1.00146.38           C
ATOM   4528  C   MET E 574      57.045  -7.165  37.600  1.00146.38           C
ATOM   4529  O   MET E 574      56.328  -6.910  38.566  1.00146.38           O
ATOM   4530  N   LYS E 575      57.926  -6.279  37.090  1.00 66.70           N
ATOM   4531  CA  LYS E 575      58.069  -4.948  37.609  1.00 66.70           C
ATOM   4532  CB  LYS E 575      59.271  -4.179  37.032  1.00 66.70           C
ATOM   4533  CG  LYS E 575      60.632  -4.782  37.384  1.00 66.70           C
ATOM   4534  CD  LYS E 575      61.787  -4.186  36.574  1.00 66.70           C
ATOM   4535  CE  LYS E 575      62.161  -2.763  36.996  1.00 66.70           C
ATOM   4536  NZ  LYS E 575      63.336  -2.296  36.226  1.00 66.70           N
ATOM   4537  C   LYS E 575      56.843  -4.188  37.224  1.00 66.70           C
ATOM   4538  O   LYS E 575      56.137  -4.557  36.288  1.00 66.70           O
ATOM   4539  N   GLU E 576      56.533  -3.110  37.968  1.00 53.58           N
ATOM   4540  CA  GLU E 576      55.351  -2.361  37.665  1.00 53.58           C
ATOM   4541  CB  GLU E 576      54.748  -1.629  38.879  1.00 53.58           C
ATOM   4542  CG  GLU E 576      54.228  -2.612  39.935  1.00 53.58           C
ATOM   4543  CD  GLU E 576      53.334  -1.874  40.922  1.00 53.58           C
ATOM   4544  OE1 GLU E 576      53.721  -0.760  41.366  1.00 53.58           O
ATOM   4545  OE2 GLU E 576      52.245  -2.420  41.242  1.00 53.58           O
ATOM   4546  C   GLU E 576      55.632  -1.380  36.567  1.00 53.58           C
ATOM   4547  O   GLU E 576      56.777  -1.018  36.300  1.00 53.58           O
ATOM   4548  N   ASP E 577      54.546  -0.963  35.883  1.00130.30           N
ATOM   4549  CA  ASP E 577      54.503  -0.010  34.808  1.00130.30           C
ATOM   4550  CB  ASP E 577      54.428   1.474  35.249  1.00130.30           C
ATOM   4551  CG  ASP E 577      55.606   1.898  36.120  1.00130.30           C
ATOM   4552  OD1 ASP E 577      56.779   1.603  35.768  1.00130.30           O
ATOM   4553  OD2 ASP E 577      55.334   2.561  37.156  1.00130.30           O
ATOM   4554  C   ASP E 577      55.548  -0.231  33.754  1.00130.30           C
ATOM   4555  O   ASP E 577      56.357   0.648  33.461  1.00130.30           O
ATOM   4556  N   CYS E 578      55.530  -1.423  33.125  1.00 40.84           N
ATOM   4557  CA  CYS E 578      56.462  -1.703  32.071  1.00 40.84           C
ATOM   4558  CB  CYS E 578      56.886  -3.185  32.022  1.00 40.84           C
ATOM   4559  SG  CYS E 578      57.611  -3.746  33.594  1.00 40.84           S
ATOM   4560  C   CYS E 578      55.775  -1.375  30.771  1.00 40.84           C
ATOM   4561  O   CYS E 578      54.577  -1.606  30.616  1.00 40.84           O
ATOM   4562  N   PHE E 579      56.533  -0.806  29.809  1.00138.13           N
ATOM   4563  CA  PHE E 579      56.045  -0.418  28.508  1.00138.13           C
ATOM   4564  CB  PHE E 579      57.101   0.409  27.740  1.00138.13           C
ATOM   4565  CG  PHE E 579      56.600   0.808  26.393  1.00138.13           C
ATOM   4566  CD1 PHE E 579      56.714  -0.040  25.316  1.00138.13           C
ATOM   4567  CD2 PHE E 579      56.030   2.048  26.204  1.00138.13           C
ATOM   4568  CE1 PHE E 579      56.255   0.335  24.074  1.00138.13           C
ATOM   4569  CE2 PHE E 579      55.570   2.429  24.966  1.00138.13           C
ATOM   4570  CZ  PHE E 579      55.681   1.570  23.898  1.00138.13           C
ATOM   4571  C   PHE E 579      55.785  -1.672  27.722  1.00138.13           C
ATOM   4572  O   PHE E 579      56.542  -2.636  27.825  1.00138.13           O
ATOM   4573  N   ARG E 580      54.689  -1.704  26.927  1.00130.72           N
ATOM   4574  CA  ARG E 580      54.420  -2.895  26.162  1.00130.72           C
ATOM   4575  CB  ARG E 580      53.060  -3.585  26.374  1.00130.72           C
ATOM   4576  CG  ARG E 580      52.851  -4.255  27.721  1.00130.72           C
ATOM   4577  CD  ARG E 580      52.041  -3.461  28.742  1.00130.72           C
ATOM   4578  NE  ARG E 580      52.364  -4.088  30.048  1.00130.72           N
ATOM   4579  CZ  ARG E 580      52.151  -5.423  30.269  1.00130.72           C
ATOM   4580  NH1 ARG E 580      51.530  -6.214  29.337  1.00130.72           N
ATOM   4581  NH2 ARG E 580      52.618  -5.979  31.416  1.00130.72           N
ATOM   4582  C   ARG E 580      54.387  -2.576  24.700  1.00130.72           C
ATOM   4583  O   ARG E 580      53.810  -1.578  24.275  1.00130.72           O
ATOM   4584  N   TYR E 581      54.999  -3.464  23.893  1.00154.00           N
ATOM   4585  CA  TYR E 581      54.996  -3.357  22.462  1.00154.00           C
ATOM   4586  CB  TYR E 581      56.248  -3.933  21.780  1.00154.00           C
ATOM   4587  CG  TYR E 581      57.414  -3.067  22.092  1.00154.00           C
ATOM   4588  CD1 TYR E 581      57.620  -1.925  21.366  1.00154.00           C
ATOM   4589  CD2 TYR E 581      58.296  -3.391  23.092  1.00154.00           C
ATOM   4590  CE1 TYR E 581      58.693  -1.111  21.633  1.00154.00           C
ATOM   4591  CE2 TYR E 581      59.375  -2.581  23.359  1.00154.00           C
ATOM   4592  CZ  TYR E 581      59.575  -1.438  22.627  1.00154.00           C
ATOM   4593  OH  TYR E 581      60.678  -0.607  22.899  1.00154.00           O
ATOM   4594  C   TYR E 581      53.866  -4.199  21.953  1.00154.00           C
ATOM   4595  O   TYR E 581      53.639  -5.300  22.453  1.00154.00           O
ATOM   4596  N   TYR E 582      53.133  -3.708  20.930  1.00 94.28           N
ATOM   4597  CA  TYR E 582      52.005  -4.431  20.398  1.00 94.28           C
ATOM   4598  CB  TYR E 582      50.691  -3.621  20.417  1.00 94.28           C
ATOM   4599  CG  TYR E 582      50.291  -3.231  21.804  1.00 94.28           C
ATOM   4600  CD1 TYR E 582      50.955  -2.234  22.482  1.00 94.28           C
ATOM   4601  CD2 TYR E 582      49.230  -3.844  22.422  1.00 94.28           C
ATOM   4602  CE1 TYR E 582      50.587  -1.853  23.754  1.00 94.28           C
ATOM   4603  CE2 TYR E 582      48.863  -3.461  23.689  1.00 94.28           C
ATOM   4604  CZ  TYR E 582      49.528  -2.476  24.364  1.00 94.28           C
ATOM   4605  OH  TYR E 582      49.119  -2.103  25.666  1.00 94.28           O
ATOM   4606  C   TYR E 582      52.276  -4.682  18.938  1.00 94.28           C
ATOM   4607  O   TYR E 582      53.165  -4.067  18.351  1.00 94.28           O
ATOM   4608  N   SER E 583      51.529  -5.628  18.320  1.00 47.23           N
ATOM   4609  CA  SER E 583      51.685  -5.912  16.915  1.00 47.23           C
ATOM   4610  CB  SER E 583      51.816  -7.409  16.589  1.00 47.23           C
ATOM   4611  OG  SER E 583      52.973  -7.952  17.204  1.00 47.23           O
ATOM   4612  C   SER E 583      50.448  -5.440  16.209  1.00 47.23           C
ATOM   4613  O   SER E 583      49.333  -5.833  16.555  1.00 47.23           O
ATOM   4614  N   SER E 584      50.623  -4.574  15.193  1.00 89.84           N
ATOM   4615  CA  SER E 584      49.539  -4.017  14.429  1.00 89.84           C
ATOM   4616  CB  SER E 584      49.989  -2.856  13.529  1.00 89.84           C
ATOM   4617  OG  SER E 584      48.971  -2.556  12.587  1.00 89.84           O
ATOM   4618  C   SER E 584      48.913  -5.037  13.522  1.00 89.84           C
ATOM   4619  O   SER E 584      47.726  -4.932  13.212  1.00 89.84           O
ATOM   4620  N   GLU E 585      49.695  -6.026  13.036  1.00104.17           N
ATOM   4621  CA  GLU E 585      49.141  -6.985  12.112  1.00104.17           C
ATOM   4622  CB  GLU E 585      49.248  -6.551  10.632  1.00104.17           C
ATOM   4623  CG  GLU E 585      48.659  -7.557   9.629  1.00104.17           C
ATOM   4624  CD  GLU E 585      49.772  -8.348   8.938  1.00104.17           C
ATOM   4625  OE1 GLU E 585      50.264  -9.355   9.513  1.00104.17           O
ATOM   4626  OE2 GLU E 585      50.143  -7.952   7.803  1.00104.17           O
ATOM   4627  C   GLU E 585      49.881  -8.282  12.223  1.00104.17           C
ATOM   4628  O   GLU E 585      51.042  -8.313  12.628  1.00104.17           O
ATOM   4629  N   TYR E 586      49.188  -9.398  11.896  1.00125.25           N
ATOM   4630  CA  TYR E 586      49.778 -10.711  11.922  1.00125.25           C
ATOM   4631  CB  TYR E 586      49.585 -11.393  13.291  1.00125.25           C
ATOM   4632  CG  TYR E 586      48.126 -11.464  13.668  1.00125.25           C
ATOM   4633  CD1 TYR E 586      47.455 -10.346  14.120  1.00125.25           C
ATOM   4634  CD2 TYR E 586      47.421 -12.650  13.607  1.00125.25           C
ATOM   4635  CE1 TYR E 586      46.127 -10.402  14.486  1.00125.25           C
ATOM   4636  CE2 TYR E 586      46.091 -12.715  13.973  1.00125.25           C
ATOM   4637  CZ  TYR E 586      45.437 -11.588  14.415  1.00125.25           C
ATOM   4638  OH  TYR E 586      44.076 -11.647  14.796  1.00125.25           O
ATOM   4639  C   TYR E 586      49.079 -11.582  10.917  1.00125.25           C
ATOM   4640  O   TYR E 586      47.885 -11.415  10.677  1.00125.25           O
ATOM   4641  N   HIS E 587      49.813 -12.536  10.296  1.00 94.34           N
ATOM   4642  CA  HIS E 587      49.174 -13.514   9.457  1.00 94.34           C
ATOM   4643  ND1 HIS E 587      49.731 -13.064   6.021  1.00 94.34           N
ATOM   4644  CG  HIS E 587      49.325 -12.373   7.135  1.00 94.34           C
ATOM   4645  CB  HIS E 587      48.452 -12.949   8.210  1.00 94.34           C
ATOM   4646  NE2 HIS E 587      50.580 -11.019   5.839  1.00 94.34           N
ATOM   4647  CD2 HIS E 587      49.853 -11.120   7.010  1.00 94.34           C
ATOM   4648  CE1 HIS E 587      50.481 -12.209   5.275  1.00 94.34           C
ATOM   4649  C   HIS E 587      50.176 -14.554   9.053  1.00 94.34           C
ATOM   4650  O   HIS E 587      51.384 -14.354   9.181  1.00 94.34           O
ATOM   4651  N   TYR E 588      49.692 -15.733   8.599  1.00146.84           N
ATOM   4652  CA  TYR E 588      50.609 -16.737   8.126  1.00146.84           C
ATOM   4653  CB  TYR E 588      50.103 -18.191   8.039  1.00146.84           C
ATOM   4654  CG  TYR E 588      49.979 -18.857   9.372  1.00146.84           C
ATOM   4655  CD1 TYR E 588      50.688 -18.447  10.474  1.00146.84           C
ATOM   4656  CD2 TYR E 588      49.108 -19.906   9.522  1.00146.84           C
ATOM   4657  CE1 TYR E 588      50.547 -19.098  11.681  1.00146.84           C
ATOM   4658  CE2 TYR E 588      48.966 -20.560  10.722  1.00146.84           C
ATOM   4659  CZ  TYR E 588      49.690 -20.160  11.813  1.00146.84           C
ATOM   4660  OH  TYR E 588      49.550 -20.827  13.048  1.00146.84           O
ATOM   4661  C   TYR E 588      50.938 -16.353   6.721  1.00146.84           C
ATOM   4662  O   TYR E 588      50.058 -15.926   5.978  1.00146.84           O
ATOM   4663  N   VAL E 589      52.217 -16.471   6.307  1.00 70.61           N
ATOM   4664  CA  VAL E 589      52.491 -16.077   4.959  1.00 70.61           C
ATOM   4665  CB  VAL E 589      53.947 -16.032   4.560  1.00 70.61           C
ATOM   4666  CG1 VAL E 589      54.691 -15.094   5.521  1.00 70.61           C
ATOM   4667  CG2 VAL E 589      54.532 -17.441   4.496  1.00 70.61           C
ATOM   4668  C   VAL E 589      51.753 -17.023   4.070  1.00 70.61           C
ATOM   4669  O   VAL E 589      51.717 -18.231   4.309  1.00 70.61           O
ATOM   4670  N   GLY E 590      51.132 -16.476   3.007  1.00 39.43           N
ATOM   4671  CA  GLY E 590      50.324 -17.283   2.149  1.00 39.43           C
ATOM   4672  C   GLY E 590      48.882 -16.975   2.455  1.00 39.43           C
ATOM   4673  O   GLY E 590      47.989 -17.324   1.685  1.00 39.43           O
ATOM   4674  N   GLY E 591      48.614 -16.318   3.603  1.00 45.99           N
ATOM   4675  CA  GLY E 591      47.286 -15.874   3.929  1.00 45.99           C
ATOM   4676  C   GLY E 591      46.655 -16.708   5.009  1.00 45.99           C
ATOM   4677  O   GLY E 591      45.868 -16.192   5.803  1.00 45.99           O
ATOM   4678  N   PHE E 592      46.959 -18.017   5.063  1.00 92.74           N
ATOM   4679  CA  PHE E 592      46.438 -18.854   6.108  1.00 92.74           C
ATOM   4680  CB  PHE E 592      44.956 -19.257   5.934  1.00 92.74           C
ATOM   4681  CG  PHE E 592      44.726 -19.798   4.564  1.00 92.74           C
ATOM   4682  CD1 PHE E 592      44.515 -18.924   3.523  1.00 92.74           C
ATOM   4683  CD2 PHE E 592      44.704 -21.150   4.313  1.00 92.74           C
ATOM   4684  CE1 PHE E 592      44.294 -19.387   2.247  1.00 92.74           C
ATOM   4685  CE2 PHE E 592      44.482 -21.619   3.037  1.00 92.74           C
ATOM   4686  CZ  PHE E 592      44.280 -20.738   2.002  1.00 92.74           C
ATOM   4687  C   PHE E 592      47.319 -20.055   6.212  1.00 92.74           C
ATOM   4688  O   PHE E 592      48.271 -20.205   5.448  1.00 92.74           O
ATOM   4689  N   TYR E 593      47.043 -20.947   7.180  1.00161.96           N
ATOM   4690  CA  TYR E 593      47.944 -22.046   7.351  1.00161.96           C
ATOM   4691  CB  TYR E 593      47.754 -22.759   8.706  1.00161.96           C
ATOM   4692  CG  TYR E 593      48.750 -23.860   8.806  1.00161.96           C
ATOM   4693  CD1 TYR E 593      50.086 -23.598   8.629  1.00161.96           C
ATOM   4694  CD2 TYR E 593      48.373 -25.138   9.130  1.00161.96           C
ATOM   4695  CE1 TYR E 593      51.021 -24.601   8.730  1.00161.96           C
ATOM   4696  CE2 TYR E 593      49.303 -26.146   9.233  1.00161.96           C
ATOM   4697  CZ  TYR E 593      50.633 -25.882   9.029  1.00161.96           C
ATOM   4698  OH  TYR E 593      51.587 -26.917   9.133  1.00161.96           O
ATOM   4699  C   TYR E 593      47.740 -23.005   6.219  1.00161.96           C
ATOM   4700  O   TYR E 593      46.633 -23.496   6.003  1.00161.96           O
ATOM   4701  N   GLY E 594      48.833 -23.315   5.484  1.00 51.32           N
ATOM   4702  CA  GLY E 594      48.785 -24.207   4.359  1.00 51.32           C
ATOM   4703  C   GLY E 594      49.137 -23.478   3.091  1.00 51.32           C
ATOM   4704  O   GLY E 594      49.393 -24.097   2.058  1.00 51.32           O
ATOM   4705  N   GLY E 595      49.081 -22.137   3.132  1.00 86.15           N
ATOM   4706  CA  GLY E 595      49.410 -21.230   2.066  1.00 86.15           C
ATOM   4707  C   GLY E 595      50.880 -21.026   1.835  1.00 86.15           C
ATOM   4708  O   GLY E 595      51.264 -20.550   0.773  1.00 86.15           O
ATOM   4709  N   CYS E 596      51.764 -21.254   2.820  1.00169.48           N
ATOM   4710  CA  CYS E 596      53.074 -20.732   2.531  1.00169.48           C
ATOM   4711  CB  CYS E 596      53.885 -20.187   3.709  1.00169.48           C
ATOM   4712  SG  CYS E 596      54.431 -21.374   4.935  1.00169.48           S
ATOM   4713  C   CYS E 596      53.930 -21.524   1.598  1.00169.48           C
ATOM   4714  O   CYS E 596      53.690 -22.696   1.313  1.00169.48           O
ATOM   4715  N   ASN E 597      54.930 -20.818   1.021  1.00 83.67           N
ATOM   4716  CA  ASN E 597      55.882 -21.417   0.126  1.00 83.67           C
ATOM   4717  CB  ASN E 597      55.391 -21.565  -1.330  1.00 83.67           C
ATOM   4718  CG  ASN E 597      55.048 -20.213  -1.942  1.00 83.67           C
ATOM   4719  OD1 ASN E 597      55.594 -19.178  -1.568  1.00 83.67           O
ATOM   4720  ND2 ASN E 597      54.104 -20.225  -2.921  1.00 83.67           N
ATOM   4721  C   ASN E 597      57.146 -20.610   0.176  1.00 83.67           C
ATOM   4722  O   ASN E 597      57.210 -19.574   0.835  1.00 83.67           O
ATOM   4723  N   GLU E 598      58.198 -21.091  -0.518  1.00107.02           N
ATOM   4724  CA  GLU E 598      59.497 -20.474  -0.506  1.00107.02           C
ATOM   4725  CB  GLU E 598      60.513 -21.222  -1.381  1.00107.02           C
ATOM   4726  CG  GLU E 598      61.859 -20.504  -1.504  1.00107.02           C
ATOM   4727  CD  GLU E 598      62.235 -20.586  -2.977  1.00107.02           C
ATOM   4728  OE1 GLU E 598      61.312 -20.863  -3.786  1.00107.02           O
ATOM   4729  OE2 GLU E 598      63.425 -20.363  -3.321  1.00107.02           O
ATOM   4730  C   GLU E 598      59.440 -19.099  -1.091  1.00107.02           C
ATOM   4731  O   GLU E 598      60.020 -18.164  -0.539  1.00107.02           O
ATOM   4732  N   ALA E 599      58.734 -18.938  -2.227  1.00 50.28           N
ATOM   4733  CA  ALA E 599      58.743 -17.674  -2.903  1.00 50.28           C
ATOM   4734  CB  ALA E 599      57.911 -17.679  -4.197  1.00 50.28           C
ATOM   4735  C   ALA E 599      58.181 -16.623  -2.002  1.00 50.28           C
ATOM   4736  O   ALA E 599      58.791 -15.573  -1.824  1.00 50.28           O
ATOM   4737  N   LEU E 600      57.027 -16.887  -1.364  1.00115.38           N
ATOM   4738  CA  LEU E 600      56.434 -15.888  -0.520  1.00115.38           C
ATOM   4739  CB  LEU E 600      55.020 -16.235  -0.044  1.00115.38           C
ATOM   4740  CG  LEU E 600      53.983 -16.035  -1.160  1.00115.38           C
ATOM   4741  CD1 LEU E 600      54.289 -16.908  -2.383  1.00115.38           C
ATOM   4742  CD2 LEU E 600      52.558 -16.220  -0.630  1.00115.38           C
ATOM   4743  C   LEU E 600      57.297 -15.619   0.665  1.00115.38           C
ATOM   4744  O   LEU E 600      57.355 -14.494   1.159  1.00115.38           O
ATOM   4745  N   MET E 601      57.981 -16.656   1.165  1.00136.07           N
ATOM   4746  CA  MET E 601      58.781 -16.535   2.348  1.00136.07           C
ATOM   4747  CB  MET E 601      59.370 -17.915   2.692  1.00136.07           C
ATOM   4748  CG  MET E 601      59.652 -18.197   4.166  1.00136.07           C
ATOM   4749  SD  MET E 601      59.841 -19.979   4.500  1.00136.07           S
ATOM   4750  CE  MET E 601      60.701 -19.802   6.087  1.00136.07           C
ATOM   4751  C   MET E 601      59.871 -15.534   2.083  1.00136.07           C
ATOM   4752  O   MET E 601      60.128 -14.648   2.898  1.00136.07           O
ATOM   4753  N   LYS E 602      60.533 -15.627   0.914  1.00177.62           N
ATOM   4754  CA  LYS E 602      61.589 -14.704   0.607  1.00177.62           C
ATOM   4755  CB  LYS E 602      62.445 -15.134  -0.602  1.00177.62           C
ATOM   4756  CG  LYS E 602      61.649 -15.485  -1.857  1.00177.62           C
ATOM   4757  CD  LYS E 602      62.523 -15.750  -3.084  1.00177.62           C
ATOM   4758  CE  LYS E 602      63.813 -16.513  -2.775  1.00177.62           C
ATOM   4759  NZ  LYS E 602      63.517 -17.746  -2.011  1.00177.62           N
ATOM   4760  C   LYS E 602      61.042 -13.319   0.403  1.00177.62           C
ATOM   4761  O   LYS E 602      61.696 -12.347   0.775  1.00177.62           O
ATOM   4762  N   LEU E 603      59.842 -13.165  -0.203  1.00109.65           N
ATOM   4763  CA  LEU E 603      59.335 -11.827  -0.369  1.00109.65           C
ATOM   4764  CB  LEU E 603      57.965 -11.704  -1.078  1.00109.65           C
ATOM   4765  CG  LEU E 603      57.959 -11.820  -2.618  1.00109.65           C
ATOM   4766  CD1 LEU E 603      58.718 -10.661  -3.280  1.00109.65           C
ATOM   4767  CD2 LEU E 603      58.443 -13.184  -3.104  1.00109.65           C
ATOM   4768  C   LEU E 603      59.137 -11.226   0.986  1.00109.65           C
ATOM   4769  O   LEU E 603      59.567 -10.102   1.237  1.00109.65           O
ATOM   4770  N   GLU E 604      58.506 -11.961   1.922  1.00127.70           N
ATOM   4771  CA  GLU E 604      58.306 -11.341   3.200  1.00127.70           C
ATOM   4772  CB  GLU E 604      57.485 -12.108   4.236  1.00127.70           C
ATOM   4773  CG  GLU E 604      56.002 -11.768   4.201  1.00127.70           C
ATOM   4774  CD  GLU E 604      55.609 -11.704   5.665  1.00127.70           C
ATOM   4775  OE1 GLU E 604      55.977 -12.666   6.387  1.00127.70           O
ATOM   4776  OE2 GLU E 604      54.979 -10.700   6.089  1.00127.70           O
ATOM   4777  C   GLU E 604      59.605 -11.030   3.862  1.00127.70           C
ATOM   4778  O   GLU E 604      59.752  -9.970   4.468  1.00127.70           O
ATOM   4779  N   LEU E 605      60.594 -11.931   3.760  1.00 71.03           N
ATOM   4780  CA  LEU E 605      61.816 -11.711   4.477  1.00 71.03           C
ATOM   4781  CB  LEU E 605      62.854 -12.816   4.204  1.00 71.03           C
ATOM   4782  CG  LEU E 605      64.213 -12.611   4.905  1.00 71.03           C
ATOM   4783  CD1 LEU E 605      64.085 -12.701   6.434  1.00 71.03           C
ATOM   4784  CD2 LEU E 605      65.282 -13.558   4.330  1.00 71.03           C
ATOM   4785  C   LEU E 605      62.445 -10.412   4.065  1.00 71.03           C
ATOM   4786  O   LEU E 605      62.724  -9.565   4.912  1.00 71.03           O
ATOM   4787  N   VAL E 606      62.670 -10.201   2.753  1.00 74.90           N
ATOM   4788  CA  VAL E 606      63.354  -9.006   2.342  1.00 74.90           C
ATOM   4789  CB  VAL E 606      63.783  -9.017   0.893  1.00 74.90           C
ATOM   4790  CG1 VAL E 606      64.665 -10.253   0.645  1.00 74.90           C
ATOM   4791  CG2 VAL E 606      62.554  -8.936  -0.023  1.00 74.90           C
ATOM   4792  C   VAL E 606      62.499  -7.792   2.558  1.00 74.90           C
ATOM   4793  O   VAL E 606      62.990  -6.754   2.999  1.00 74.90           O
ATOM   4794  N   HIS E 607      61.200  -7.860   2.205  1.00 86.29           N
ATOM   4795  CA  HIS E 607      60.390  -6.686   2.338  1.00 86.29           C
ATOM   4796  ND1 HIS E 607      59.652  -6.224  -0.701  1.00 86.29           N
ATOM   4797  CG  HIS E 607      59.085  -7.092   0.204  1.00 86.29           C
ATOM   4798  CB  HIS E 607      59.005  -6.831   1.679  1.00 86.29           C
ATOM   4799  NE2 HIS E 607      58.938  -7.978  -1.867  1.00 86.29           N
ATOM   4800  CD2 HIS E 607      58.651  -8.157  -0.526  1.00 86.29           C
ATOM   4801  CE1 HIS E 607      59.539  -6.804  -1.923  1.00 86.29           C
ATOM   4802  C   HIS E 607      60.155  -6.347   3.782  1.00 86.29           C
ATOM   4803  O   HIS E 607      60.400  -5.219   4.200  1.00 86.29           O
ATOM   4804  N   HIS E 608      59.600  -7.308   4.550  1.00119.17           N
ATOM   4805  CA  HIS E 608      59.203  -7.141   5.926  1.00119.17           C
ATOM   4806  ND1 HIS E 608      56.720  -8.323   4.057  1.00119.17           N
ATOM   4807  CG  HIS E 608      56.880  -7.688   5.268  1.00119.17           C
ATOM   4808  CB  HIS E 608      57.977  -8.009   6.239  1.00119.17           C
ATOM   4809  NE2 HIS E 608      55.136  -6.769   4.171  1.00119.17           N
ATOM   4810  CD2 HIS E 608      55.903  -6.742   5.322  1.00119.17           C
ATOM   4811  CE1 HIS E 608      55.664  -7.734   3.441  1.00119.17           C
ATOM   4812  C   HIS E 608      60.245  -7.352   7.000  1.00119.17           C
ATOM   4813  O   HIS E 608      60.252  -6.625   7.992  1.00119.17           O
ATOM   4814  N   GLY E 609      61.122  -8.373   6.883  1.00 52.79           N
ATOM   4815  CA  GLY E 609      62.066  -8.622   7.944  1.00 52.79           C
ATOM   4816  C   GLY E 609      62.025 -10.084   8.298  1.00 52.79           C
ATOM   4817  O   GLY E 609      61.318 -10.876   7.677  1.00 52.79           O
ATOM   4818  N   PRO E 610      62.759 -10.441   9.325  1.00 88.52           N
ATOM   4819  CA  PRO E 610      62.847 -11.808   9.767  1.00 88.52           C
ATOM   4820  CD  PRO E 610      63.926  -9.660   9.703  1.00 88.52           C
ATOM   4821  CB  PRO E 610      63.924 -11.797  10.843  1.00 88.52           C
ATOM   4822  CG  PRO E 610      64.852 -10.641  10.436  1.00 88.52           C
ATOM   4823  C   PRO E 610      61.499 -12.274  10.218  1.00 88.52           C
ATOM   4824  O   PRO E 610      60.707 -11.460  10.689  1.00 88.52           O
ATOM   4825  N   MET E 611      61.232 -13.585  10.085  1.00162.27           N
ATOM   4826  CA  MET E 611      59.921 -14.122  10.288  1.00162.27           C
ATOM   4827  CB  MET E 611      59.405 -14.508   8.899  1.00162.27           C
ATOM   4828  CG  MET E 611      57.918 -14.705   8.698  1.00162.27           C
ATOM   4829  SD  MET E 611      57.556 -15.154   6.981  1.00162.27           S
ATOM   4830  CE  MET E 611      58.769 -13.971   6.323  1.00162.27           C
ATOM   4831  C   MET E 611      60.080 -15.399  11.058  1.00162.27           C
ATOM   4832  O   MET E 611      61.110 -16.063  10.954  1.00162.27           O
ATOM   4833  N   ALA E 612      59.063 -15.772  11.863  1.00 45.12           N
ATOM   4834  CA  ALA E 612      59.133 -16.998  12.606  1.00 45.12           C
ATOM   4835  CB  ALA E 612      58.161 -17.062  13.795  1.00 45.12           C
ATOM   4836  C   ALA E 612      58.798 -18.133  11.688  1.00 45.12           C
ATOM   4837  O   ALA E 612      57.924 -18.022  10.829  1.00 45.12           O
ATOM   4838  N   VAL E 613      59.498 -19.271  11.866  1.00 55.44           N
ATOM   4839  CA  VAL E 613      59.255 -20.446  11.077  1.00 55.44           C
ATOM   4840  CB  VAL E 613      60.247 -20.623   9.957  1.00 55.44           C
ATOM   4841  CG1 VAL E 613      60.108 -19.430   8.991  1.00 55.44           C
ATOM   4842  CG2 VAL E 613      61.658 -20.769  10.553  1.00 55.44           C
ATOM   4843  C   VAL E 613      59.386 -21.617  12.006  1.00 55.44           C
ATOM   4844  O   VAL E 613      59.969 -21.499  13.084  1.00 55.44           O
ATOM   4845  N   ALA E 614      58.800 -22.776  11.632  1.00 48.46           N
ATOM   4846  CA  ALA E 614      58.908 -23.955  12.449  1.00 48.46           C
ATOM   4847  CB  ALA E 614      57.610 -24.328  13.185  1.00 48.46           C
ATOM   4848  C   ALA E 614      59.271 -25.096  11.553  1.00 48.46           C
ATOM   4849  O   ALA E 614      58.986 -25.079  10.357  1.00 48.46           O
ATOM   4850  N   PHE E 615      59.952 -26.117  12.113  1.00193.22           N
ATOM   4851  CA  PHE E 615      60.354 -27.250  11.327  1.00193.22           C
ATOM   4852  CB  PHE E 615      61.701 -27.049  10.607  1.00193.22           C
ATOM   4853  CG  PHE E 615      62.767 -26.780  11.618  1.00193.22           C
ATOM   4854  CD1 PHE E 615      63.008 -25.511  12.067  1.00193.22           C
ATOM   4855  CD2 PHE E 615      63.543 -27.786  12.122  1.00193.22           C
ATOM   4856  CE1 PHE E 615      63.994 -25.264  12.994  1.00193.22           C
ATOM   4857  CE2 PHE E 615      64.527 -27.538  13.051  1.00193.22           C
ATOM   4858  CZ  PHE E 615      64.765 -26.272  13.500  1.00193.22           C
ATOM   4859  C   PHE E 615      60.489 -28.418  12.243  1.00193.22           C
ATOM   4860  O   PHE E 615      60.348 -28.288  13.459  1.00193.22           O
ATOM   4861  N   GLU E 616      60.734 -29.625  11.698  1.00184.38           N
ATOM   4862  CA  GLU E 616      60.886 -30.635  12.694  1.00184.38           C
ATOM   4863  CB  GLU E 616      59.983 -31.866  12.599  1.00184.38           C
ATOM   4864  CG  GLU E 616      60.242 -32.860  11.491  1.00184.38           C
ATOM   4865  CD  GLU E 616      59.013 -33.727  11.617  1.00184.38           C
ATOM   4866  OE1 GLU E 616      58.653 -34.067  12.774  1.00184.38           O
ATOM   4867  OE2 GLU E 616      58.395 -34.031  10.566  1.00184.38           O
ATOM   4868  C   GLU E 616      62.313 -31.023  12.811  1.00184.38           C
ATOM   4869  O   GLU E 616      62.995 -31.341  11.838  1.00184.38           O
ATOM   4870  N   VAL E 617      62.808 -30.945  14.055  1.00170.46           N
ATOM   4871  CA  VAL E 617      64.145 -31.324  14.351  1.00170.46           C
ATOM   4872  CB  VAL E 617      64.768 -30.692  15.570  1.00170.46           C
ATOM   4873  CG1 VAL E 617      65.402 -29.355  15.188  1.00170.46           C
ATOM   4874  CG2 VAL E 617      63.674 -30.487  16.621  1.00170.46           C
ATOM   4875  C   VAL E 617      64.226 -32.793  14.496  1.00170.46           C
ATOM   4876  O   VAL E 617      63.309 -33.453  14.985  1.00170.46           O
ATOM   4877  N   TYR E 618      65.369 -33.332  14.040  1.00124.39           N
ATOM   4878  CA  TYR E 618      65.656 -34.730  14.111  1.00124.39           C
ATOM   4879  CB  TYR E 618      65.742 -35.422  12.746  1.00124.39           C
ATOM   4880  CG  TYR E 618      64.314 -35.652  12.425  1.00124.39           C
ATOM   4881  CD1 TYR E 618      63.674 -36.666  13.092  1.00124.39           C
ATOM   4882  CD2 TYR E 618      63.622 -34.891  11.511  1.00124.39           C
ATOM   4883  CE1 TYR E 618      62.352 -36.939  12.861  1.00124.39           C
ATOM   4884  CE2 TYR E 618      62.292 -35.161  11.275  1.00124.39           C
ATOM   4885  CZ  TYR E 618      61.660 -36.184  11.950  1.00124.39           C
ATOM   4886  OH  TYR E 618      60.300 -36.468  11.716  1.00124.39           O
ATOM   4887  C   TYR E 618      66.952 -34.885  14.835  1.00124.39           C
ATOM   4888  O   TYR E 618      67.692 -33.921  15.007  1.00124.39           O
ATOM   4889  N   ASP E 619      67.248 -36.116  15.295  1.00 67.46           N
ATOM   4890  CA  ASP E 619      68.398 -36.363  16.122  1.00 67.46           C
ATOM   4891  CB  ASP E 619      68.525 -37.824  16.577  1.00 67.46           C
ATOM   4892  CG  ASP E 619      69.460 -37.822  17.777  1.00 67.46           C
ATOM   4893  OD1 ASP E 619      69.834 -36.705  18.225  1.00 67.46           O
ATOM   4894  OD2 ASP E 619      69.808 -38.928  18.265  1.00 67.46           O
ATOM   4895  C   ASP E 619      69.634 -36.010  15.360  1.00 67.46           C
ATOM   4896  O   ASP E 619      70.615 -35.522  15.916  1.00 67.46           O
ATOM   4897  N   ASP E 620      69.584 -36.242  14.047  1.00193.96           N
ATOM   4898  CA  ASP E 620      70.609 -35.993  13.084  1.00193.96           C
ATOM   4899  CB  ASP E 620      69.960 -36.378  11.732  1.00193.96           C
ATOM   4900  CG  ASP E 620      70.626 -35.873  10.475  1.00193.96           C
ATOM   4901  OD1 ASP E 620      71.710 -36.367  10.073  1.00193.96           O
ATOM   4902  OD2 ASP E 620      69.989 -34.981   9.859  1.00193.96           O
ATOM   4903  C   ASP E 620      70.940 -34.528  13.186  1.00193.96           C
ATOM   4904  O   ASP E 620      72.102 -34.130  13.098  1.00193.96           O
ATOM   4905  N   PHE E 621      69.905 -33.703  13.421  1.00182.46           N
ATOM   4906  CA  PHE E 621      69.967 -32.270  13.520  1.00182.46           C
ATOM   4907  CB  PHE E 621      68.571 -31.652  13.749  1.00182.46           C
ATOM   4908  CG  PHE E 621      68.506 -30.288  13.152  1.00182.46           C
ATOM   4909  CD1 PHE E 621      69.573 -29.432  13.212  1.00182.46           C
ATOM   4910  CD2 PHE E 621      67.343 -29.842  12.570  1.00182.46           C
ATOM   4911  CE1 PHE E 621      69.497 -28.175  12.662  1.00182.46           C
ATOM   4912  CE2 PHE E 621      67.261 -28.584  12.021  1.00182.46           C
ATOM   4913  CZ  PHE E 621      68.343 -27.745  12.059  1.00182.46           C
ATOM   4914  C   PHE E 621      70.755 -31.906  14.750  1.00182.46           C
ATOM   4915  O   PHE E 621      71.519 -30.944  14.751  1.00182.46           O
ATOM   4916  N   LEU E 622      70.590 -32.685  15.836  1.00119.64           N
ATOM   4917  CA  LEU E 622      71.117 -32.343  17.133  1.00119.64           C
ATOM   4918  CB  LEU E 622      70.799 -33.434  18.168  1.00119.64           C
ATOM   4919  CG  LEU E 622      70.959 -33.036  19.649  1.00119.64           C
ATOM   4920  CD1 LEU E 622      70.648 -34.236  20.555  1.00119.64           C
ATOM   4921  CD2 LEU E 622      72.313 -32.390  19.976  1.00119.64           C
ATOM   4922  C   LEU E 622      72.615 -32.189  17.056  1.00119.64           C
ATOM   4923  O   LEU E 622      73.188 -31.268  17.636  1.00119.64           O
ATOM   4924  N   HIS E 623      73.285 -33.096  16.333  1.00165.51           N
ATOM   4925  CA  HIS E 623      74.714 -33.140  16.188  1.00165.51           C
ATOM   4926  ND1 HIS E 623      73.593 -35.956  16.914  0.00165.51           N
ATOM   4927  CG  HIS E 623      74.858 -35.663  16.451  0.00165.51           C
ATOM   4928  CB  HIS E 623      75.183 -34.476  15.581  1.00165.51           C
ATOM   4929  NE2 HIS E 623      74.933 -37.550  17.692  0.00165.51           N
ATOM   4930  CD2 HIS E 623      75.663 -36.648  16.936  0.00165.51           C
ATOM   4931  CE1 HIS E 623      73.695 -37.092  17.651  0.00165.51           C
ATOM   4932  C   HIS E 623      75.233 -32.019  15.325  1.00165.51           C
ATOM   4933  O   HIS E 623      76.438 -31.791  15.323  1.00165.51           O
ATOM   4934  N   TYR E 624      74.358 -31.354  14.534  1.00172.56           N
ATOM   4935  CA  TYR E 624      74.674 -30.342  13.537  1.00172.56           C
ATOM   4936  CB  TYR E 624      73.473 -29.374  13.291  1.00172.56           C
ATOM   4937  CG  TYR E 624      73.722 -28.284  12.279  1.00172.56           C
ATOM   4938  CD1 TYR E 624      74.642 -27.282  12.499  1.00172.56           C
ATOM   4939  CD2 TYR E 624      72.982 -28.196  11.120  1.00172.56           C
ATOM   4940  CE1 TYR E 624      74.871 -26.275  11.594  1.00172.56           C
ATOM   4941  CE2 TYR E 624      73.197 -27.186  10.205  1.00172.56           C
ATOM   4942  CZ  TYR E 624      74.151 -26.224  10.436  1.00172.56           C
ATOM   4943  OH  TYR E 624      74.386 -25.182   9.509  1.00172.56           O
ATOM   4944  C   TYR E 624      75.835 -29.498  13.965  1.00172.56           C
ATOM   4945  O   TYR E 624      75.759 -28.772  14.956  1.00172.56           O
ATOM   4946  N   LYS E 625      76.977 -29.629  13.258  1.00253.73           N
ATOM   4947  CA  LYS E 625      78.093 -28.757  13.500  1.00253.73           C
ATOM   4948  CB  LYS E 625      79.408 -29.482  13.160  1.00253.73           C
ATOM   4949  CG  LYS E 625      80.627 -28.972  13.921  1.00253.73           C
ATOM   4950  CD  LYS E 625      80.634 -29.393  15.393  1.00253.73           C
ATOM   4951  CE  LYS E 625      79.407 -28.925  16.172  1.00253.73           C
ATOM   4952  NZ  LYS E 625      79.203 -27.478  15.955  0.00253.73           N
ATOM   4953  C   LYS E 625      78.009 -27.500  12.673  1.00253.73           C
ATOM   4954  O   LYS E 625      77.987 -26.386  13.200  1.00253.73           O
ATOM   4955  N   LYS E 626      77.938 -27.680  11.327  1.00122.43           N
ATOM   4956  CA  LYS E 626      77.895 -26.597  10.379  1.00122.43           C
ATOM   4957  CB  LYS E 626      79.201 -25.813  10.141  1.00122.43           C
ATOM   4958  CG  LYS E 626      80.277 -26.601   9.385  1.00122.43           C
ATOM   4959  CD  LYS E 626      81.227 -25.703   8.580  1.00122.43           C
ATOM   4960  CE  LYS E 626      82.510 -26.383   8.086  1.00122.43           C
ATOM   4961  NZ  LYS E 626      83.334 -25.415   7.322  1.00122.43           N
ATOM   4962  C   LYS E 626      77.565 -27.156   9.030  1.00122.43           C
ATOM   4963  O   LYS E 626      77.369 -28.358   8.862  1.00122.43           O
ATOM   4964  N   GLY E 627      77.530 -26.260   8.021  1.00 40.04           N
ATOM   4965  CA  GLY E 627      77.230 -26.647   6.676  1.00 40.04           C
ATOM   4966  C   GLY E 627      75.787 -26.394   6.414  1.00 40.04           C
ATOM   4967  O   GLY E 627      75.154 -25.582   7.083  1.00 40.04           O
ATOM   4968  N   ILE E 628      75.234 -27.053   5.381  1.00 70.24           N
ATOM   4969  CA  ILE E 628      73.842 -26.845   5.137  1.00 70.24           C
ATOM   4970  CB  ILE E 628      73.557 -26.401   3.746  1.00 70.24           C
ATOM   4971  CG1 ILE E 628      74.305 -25.074   3.512  1.00 70.24           C
ATOM   4972  CG2 ILE E 628      72.031 -26.288   3.594  1.00 70.24           C
ATOM   4973  CD1 ILE E 628      74.350 -24.616   2.058  1.00 70.24           C
ATOM   4974  C   ILE E 628      73.164 -28.142   5.434  1.00 70.24           C
ATOM   4975  O   ILE E 628      73.392 -29.157   4.778  1.00 70.24           O
ATOM   4976  N   TYR E 629      72.292 -28.105   6.457  1.00186.77           N
ATOM   4977  CA  TYR E 629      71.612 -29.243   7.006  1.00186.77           C
ATOM   4978  CB  TYR E 629      70.956 -28.919   8.363  1.00186.77           C
ATOM   4979  CG  TYR E 629      70.214 -30.104   8.874  1.00186.77           C
ATOM   4980  CD1 TYR E 629      70.867 -31.150   9.487  1.00186.77           C
ATOM   4981  CD2 TYR E 629      68.852 -30.162   8.721  1.00186.77           C
ATOM   4982  CE1 TYR E 629      70.158 -32.236   9.952  1.00186.77           C
ATOM   4983  CE2 TYR E 629      68.140 -31.238   9.187  1.00186.77           C
ATOM   4984  CZ  TYR E 629      68.793 -32.276   9.805  1.00186.77           C
ATOM   4985  OH  TYR E 629      68.039 -33.371  10.273  1.00186.77           O
ATOM   4986  C   TYR E 629      70.601 -29.801   6.055  1.00186.77           C
ATOM   4987  O   TYR E 629      69.963 -29.062   5.304  1.00186.77           O
ATOM   4988  N   HIS E 630      70.474 -31.152   6.047  1.00147.65           N
ATOM   4989  CA  HIS E 630      69.581 -31.826   5.145  1.00147.65           C
ATOM   4990  ND1 HIS E 630      68.185 -32.471   2.435  1.00147.65           N
ATOM   4991  CG  HIS E 630      69.449 -32.878   2.793  1.00147.65           C
ATOM   4992  CB  HIS E 630      70.301 -32.223   3.841  1.00147.65           C
ATOM   4993  NE2 HIS E 630      68.702 -34.170   1.102  1.00147.65           N
ATOM   4994  CD2 HIS E 630      69.748 -33.918   1.970  1.00147.65           C
ATOM   4995  CE1 HIS E 630      67.785 -33.278   1.417  1.00147.65           C
ATOM   4996  C   HIS E 630      69.022 -33.086   5.764  1.00147.65           C
ATOM   4997  O   HIS E 630      69.664 -33.764   6.565  1.00147.65           O
ATOM   4998  N   HIS E 631      67.782 -33.403   5.333  1.00278.67           N
ATOM   4999  CA  HIS E 631      66.861 -34.487   5.600  1.00278.67           C
ATOM   5000  ND1 HIS E 631      69.105 -36.189   3.768  0.00278.67           N
ATOM   5001  CG  HIS E 631      67.951 -36.451   4.471  0.00278.67           C
ATOM   5002  CB  HIS E 631      66.773 -35.547   4.498  1.00278.67           C
ATOM   5003  NE2 HIS E 631      69.399 -38.148   4.777  0.00278.67           N
ATOM   5004  CD2 HIS E 631      68.147 -37.646   5.080  0.00278.67           C
ATOM   5005  CE1 HIS E 631      69.935 -37.235   3.988  0.00278.67           C
ATOM   5006  C   HIS E 631      66.917 -35.153   6.933  1.00278.67           C
ATOM   5007  O   HIS E 631      67.556 -34.669   7.862  1.00278.67           O
ATOM   5008  N   THR E 632      66.048 -36.199   7.031  1.00142.61           N
ATOM   5009  CA  THR E 632      65.763 -37.181   8.056  1.00142.61           C
ATOM   5010  CB  THR E 632      66.167 -36.782   9.478  1.00142.61           C
ATOM   5011  OG1 THR E 632      67.569 -36.565   9.552  1.00142.61           O
ATOM   5012  CG2 THR E 632      65.863 -37.903  10.487  1.00142.61           C
ATOM   5013  C   THR E 632      64.269 -37.403   7.925  1.00142.61           C
ATOM   5014  O   THR E 632      63.646 -36.912   6.984  1.00142.61           O
ATOM   5015  N   GLY E 633      63.655 -38.214   8.807  1.00 64.61           N
ATOM   5016  CA  GLY E 633      62.228 -38.354   8.886  1.00 64.61           C
ATOM   5017  C   GLY E 633      61.636 -38.864   7.617  1.00 64.61           C
ATOM   5018  O   GLY E 633      62.243 -39.603   6.844  1.00 64.61           O
ATOM   5019  N   LEU E 634      60.360 -38.483   7.443  1.00182.87           N
ATOM   5020  CA  LEU E 634      59.490 -38.785   6.350  1.00182.87           C
ATOM   5021  CB  LEU E 634      58.781 -40.156   6.412  1.00182.87           C
ATOM   5022  CG  LEU E 634      59.589 -41.422   6.065  0.00182.87           C
ATOM   5023  CD1 LEU E 634      60.624 -41.796   7.135  0.00182.87           C
ATOM   5024  CD2 LEU E 634      58.629 -42.579   5.747  0.00182.87           C
ATOM   5025  C   LEU E 634      58.377 -37.821   6.521  1.00182.87           C
ATOM   5026  O   LEU E 634      58.484 -36.636   6.220  1.00182.87           O
ATOM   5027  N   ARG E 635      57.237 -38.347   6.992  1.00177.49           N
ATOM   5028  CA  ARG E 635      56.134 -37.484   7.265  1.00177.49           C
ATOM   5029  CB  ARG E 635      54.763 -38.036   6.839  1.00177.49           C
ATOM   5030  CG  ARG E 635      54.513 -37.947   5.331  1.00177.49           C
[truncated: 483,567 more chars]
