# Supplementary material for: Evolutionary Analysis of Dipeptidyl Peptidase I
Source: Int J Mol Sci. 2022 Feb 6;23(3):1852. doi: 10.3390/ijms23031852 (PMC8836896; doi:10.3390/ijms23031852)
Supplement: Supplementary file 1 [file ijms-23-01852-s001.zip › Supplementary File S2 Homology models/Modeller/Homo sapiens/mod.B99990004.pdb]

EXPDTA    THEORETICAL MODEL, MODELLER 10.1 2021/11/05 13:09:41
REMARK   6 MODELLER OBJECTIVE FUNCTION:     11052.5732
REMARK   6 MODELLER BEST TEMPLATE % SEQ ID: 100.000
REMARK   6 SEQUENCE: mod
REMARK   6 ALIGNMENT: alignment.pir
REMARK   6 SCRIPT: model.py
REMARK   6 DOPE score: -173140.98438
REMARK   6 GA341 score: 1.00000
REMARK   6 DOPE-HR score: -151171.01562
REMARK   6 TEMPLATE: 1K3B 1:A - 119:A MODELS 1:A - 119:A AT 100.0%
REMARK   6 TEMPLATE: 1K3B 120:B - 283:B MODELS 120:B - 283:B AT 100.0%
REMARK   6 TEMPLATE: 1K3B 284:C - 352:C MODELS 284:C - 352:C AT 100.0%
REMARK   6 TEMPLATE: 1K3B 353:D - 471:D MODELS 353:D - 471:D AT 100.0%
REMARK   6 TEMPLATE: 1K3B 472:E - 635:E MODELS 472:E - 635:E AT 100.0%
REMARK   6 TEMPLATE: 1K3B 636:F - 704:F MODELS 636:F - 704:F AT 100.0%
REMARK   6 TEMPLATE: 1K3B 705:G - 823:G MODELS 705:G - 823:G AT 100.0%
REMARK   6 TEMPLATE: 1K3B 824:H - 987:H MODELS 824:H - 987:H AT 100.0%
REMARK   6 TEMPLATE: 1K3B 988:I - 1056:I MODELS 988:I - 1056:I AT 100.0%
REMARK   6 TEMPLATE: 1K3B 1057:J - 1175:J MODELS 1057:J - 1175:J AT 100.0%
REMARK   6 TEMPLATE: 1K3B 1176:K - 1339:K MODELS 1176:K - 1339:K AT 100.0%
REMARK   6 TEMPLATE: 1K3B 1340:L - 1408:L MODELS 1340:L - 1408:L AT 100.0%
SSBOND   1 CYS A    6    CYS A   94                          1555   1555  2.04
SSBOND   2 CYS A   30    CYS A  112                          1555   1555  2.02
SSBOND   3 CYS B  144    CYS B  187                          1555   1555  2.03
SSBOND   4 CYS B  180    CYS B  220                          1555   1555  2.02
SSBOND   5 CYS B  210    CYS B  226                          1555   1555  2.03
SSBOND   6 CYS D  358    CYS D  446                          1555   1555  2.03
SSBOND   7 CYS D  382    CYS D  464                          1555   1555  2.03
SSBOND   8 CYS E  496    CYS E  539                          1555   1555  2.03
SSBOND   9 CYS E  532    CYS E  572                          1555   1555  2.04
SSBOND  10 CYS E  562    CYS E  578                          1555   1555  2.03
SSBOND  11 CYS G  710    CYS G  798                          1555   1555  2.04
SSBOND  12 CYS G  734    CYS G  816                          1555   1555  1.99
SSBOND  13 CYS H  848    CYS H  891                          1555   1555  2.03
SSBOND  14 CYS H  884    CYS H  924                          1555   1555  2.03
SSBOND  15 CYS H  914    CYS H  930                          1555   1555  2.02
SSBOND  16 CYS J 1062    CYS J 1150                          1555   1555  2.03
SSBOND  17 CYS J 1086    CYS J 1168                          1555   1555  2.03
SSBOND  18 CYS K 1200    CYS K 1243                          1555   1555  2.03
SSBOND  19 CYS K 1236    CYS K 1276                          1555   1555  2.03
SSBOND  20 CYS K 1266    CYS K 1282                          1555   1555  2.02
ATOM      1  N   ASP A   1      39.264  23.205  31.536  1.00 48.06           N
ATOM      2  CA  ASP A   1      40.524  23.401  30.790  1.00 48.06           C
ATOM      3  CB  ASP A   1      40.332  24.494  29.725  1.00 48.06           C
ATOM      4  CG  ASP A   1      39.400  23.986  28.633  1.00 48.06           C
ATOM      5  OD1 ASP A   1      38.446  23.226  28.949  1.00 48.06           O
ATOM      6  OD2 ASP A   1      39.628  24.376  27.457  1.00 48.06           O
ATOM      7  C   ASP A   1      41.588  23.858  31.732  1.00 48.06           C
ATOM      8  O   ASP A   1      41.298  24.318  32.833  1.00 48.06           O
ATOM      9  N   THR A   2      42.862  23.689  31.342  1.00 60.46           N
ATOM     10  CA  THR A   2      43.960  24.180  32.108  1.00 60.46           C
ATOM     11  CB  THR A   2      45.212  23.357  32.013  1.00 60.46           C
ATOM     12  OG1 THR A   2      45.696  23.328  30.679  1.00 60.46           O
ATOM     13  CG2 THR A   2      44.917  21.932  32.503  1.00 60.46           C
ATOM     14  C   THR A   2      44.254  25.521  31.528  1.00 60.46           C
ATOM     15  O   THR A   2      43.647  25.943  30.545  1.00 60.46           O
ATOM     16  N   PRO A   3      45.166  26.199  32.150  1.00 74.58           N
ATOM     17  CA  PRO A   3      45.550  27.515  31.712  1.00 74.58           C
ATOM     18  CD  PRO A   3      45.368  26.018  33.579  1.00 74.58           C
ATOM     19  CB  PRO A   3      46.388  28.096  32.849  1.00 74.58           C
ATOM     20  CG  PRO A   3      45.861  27.377  34.101  1.00 74.58           C
ATOM     21  C   PRO A   3      46.294  27.484  30.411  1.00 74.58           C
ATOM     22  O   PRO A   3      46.547  28.551  29.854  1.00 74.58           O
ATOM     23  N   ALA A   4      46.691  26.292  29.926  1.00 63.98           N
ATOM     24  CA  ALA A   4      47.526  26.231  28.754  1.00 63.98           C
ATOM     25  CB  ALA A   4      48.219  24.871  28.576  1.00 63.98           C
ATOM     26  C   ALA A   4      46.773  26.490  27.482  1.00 63.98           C
ATOM     27  O   ALA A   4      45.648  26.025  27.308  1.00 63.98           O
ATOM     28  N   ASN A   5      47.396  27.260  26.558  1.00177.60           N
ATOM     29  CA  ASN A   5      46.871  27.435  25.233  1.00177.60           C
ATOM     30  CB  ASN A   5      46.388  28.861  24.891  1.00177.60           C
ATOM     31  CG  ASN A   5      45.476  28.813  23.659  1.00177.60           C
ATOM     32  OD1 ASN A   5      44.547  29.608  23.546  1.00177.60           O
ATOM     33  ND2 ASN A   5      45.732  27.873  22.709  1.00177.60           N
ATOM     34  C   ASN A   5      48.013  27.157  24.293  1.00177.60           C
ATOM     35  O   ASN A   5      48.659  28.074  23.788  1.00177.60           O
ATOM     36  N   CYS A   6      48.277  25.870  23.999  1.00 73.75           N
ATOM     37  CA  CYS A   6      49.381  25.541  23.132  1.00 73.75           C
ATOM     38  CB  CYS A   6      50.188  24.310  23.595  1.00 73.75           C
ATOM     39  SG  CYS A   6      51.126  24.652  25.114  1.00 73.75           S
ATOM     40  C   CYS A   6      48.876  25.281  21.744  1.00 73.75           C
ATOM     41  O   CYS A   6      47.692  25.106  21.522  1.00 73.75           O
ATOM     42  N   THR A   7      49.805  25.239  20.752  1.00 66.28           N
ATOM     43  CA  THR A   7      49.396  25.082  19.378  1.00 66.28           C
ATOM     44  CB  THR A   7      49.910  26.161  18.471  1.00 66.28           C
ATOM     45  OG1 THR A   7      51.329  26.162  18.472  1.00 66.28           O
ATOM     46  CG2 THR A   7      49.371  27.523  18.949  1.00 66.28           C
ATOM     47  C   THR A   7      49.913  23.796  18.812  1.00 66.28           C
ATOM     48  O   THR A   7      50.818  23.167  19.340  1.00 66.28           O
ATOM     49  N   TYR A   8      49.351  23.406  17.659  1.00187.94           N
ATOM     50  CA  TYR A   8      49.617  22.194  16.934  1.00187.94           C
ATOM     51  CB  TYR A   8      48.773  22.301  15.654  1.00187.94           C
ATOM     52  CG  TYR A   8      48.822  21.125  14.752  1.00187.94           C
ATOM     53  CD1 TYR A   8      49.768  21.049  13.761  1.00187.94           C
ATOM     54  CD2 TYR A   8      47.893  20.119  14.898  1.00187.94           C
ATOM     55  CE1 TYR A   8      49.794  19.966  12.921  1.00187.94           C
ATOM     56  CE2 TYR A   8      47.912  19.034  14.064  1.00187.94           C
ATOM     57  CZ  TYR A   8      48.860  18.976  13.081  1.00187.94           C
ATOM     58  OH  TYR A   8      48.876  17.871  12.226  1.00187.94           O
ATOM     59  C   TYR A   8      51.080  22.204  16.599  1.00187.94           C
ATOM     60  O   TYR A   8      51.775  21.190  16.665  1.00187.94           O
ATOM     61  N   LEU A   9      51.591  23.383  16.228  1.00 82.41           N
ATOM     62  CA  LEU A   9      52.965  23.559  15.869  1.00 82.41           C
ATOM     63  CB  LEU A   9      53.208  24.987  15.369  1.00 82.41           C
ATOM     64  CG  LEU A   9      52.343  25.344  14.147  1.00 82.41           C
ATOM     65  CD1 LEU A   9      52.647  26.769  13.676  1.00 82.41           C
ATOM     66  CD2 LEU A   9      52.470  24.305  13.023  1.00 82.41           C
ATOM     67  C   LEU A   9      53.838  23.279  17.064  1.00 82.41           C
ATOM     68  O   LEU A   9      54.943  22.756  16.904  1.00 82.41           O
ATOM     69  N   ASP A  10      53.384  23.600  18.296  1.00157.12           N
ATOM     70  CA  ASP A  10      54.256  23.397  19.424  1.00157.12           C
ATOM     71  CB  ASP A  10      53.733  23.857  20.817  1.00157.12           C
ATOM     72  CG  ASP A  10      52.866  22.871  21.636  1.00157.12           C
ATOM     73  OD1 ASP A  10      52.097  22.018  21.132  1.00157.12           O
ATOM     74  OD2 ASP A  10      53.010  22.968  22.881  1.00157.12           O
ATOM     75  C   ASP A  10      54.529  21.933  19.541  1.00157.12           C
ATOM     76  O   ASP A  10      55.601  21.531  19.991  1.00157.12           O
ATOM     77  N   LEU A  11      53.530  21.107  19.179  1.00213.03           N
ATOM     78  CA  LEU A  11      53.620  19.678  19.262  1.00213.03           C
ATOM     79  CB  LEU A  11      52.315  18.881  19.103  1.00213.03           C
ATOM     80  CG  LEU A  11      51.636  18.534  20.431  1.00213.03           C
ATOM     81  CD1 LEU A  11      50.554  17.469  20.229  1.00213.03           C
ATOM     82  CD2 LEU A  11      52.676  18.059  21.449  1.00213.03           C
ATOM     83  C   LEU A  11      54.537  19.072  18.258  1.00213.03           C
ATOM     84  O   LEU A  11      55.138  18.035  18.528  1.00213.03           O
ATOM     85  N   LEU A  12      54.629  19.645  17.049  1.00 71.25           N
ATOM     86  CA  LEU A  12      55.407  18.966  16.051  1.00 71.25           C
ATOM     87  CB  LEU A  12      55.217  19.571  14.646  1.00 71.25           C
ATOM     88  CG  LEU A  12      53.739  19.588  14.190  1.00 71.25           C
ATOM     89  CD1 LEU A  12      53.597  20.144  12.765  1.00 71.25           C
ATOM     90  CD2 LEU A  12      53.068  18.217  14.361  1.00 71.25           C
ATOM     91  C   LEU A  12      56.855  19.036  16.436  1.00 71.25           C
ATOM     92  O   LEU A  12      57.345  20.085  16.850  1.00 71.25           O
ATOM     93  N   GLY A  13      57.580  17.898  16.329  1.00 36.93           N
ATOM     94  CA  GLY A  13      58.981  17.887  16.639  1.00 36.93           C
ATOM     95  C   GLY A  13      59.321  16.635  17.382  1.00 36.93           C
ATOM     96  O   GLY A  13      58.587  15.647  17.339  1.00 36.93           O
ATOM     97  N   THR A  14      60.470  16.644  18.090  1.00122.49           N
ATOM     98  CA  THR A  14      60.832  15.455  18.800  1.00122.49           C
ATOM     99  CB  THR A  14      62.236  14.984  18.561  1.00122.49           C
ATOM    100  OG1 THR A  14      62.418  13.700  19.137  1.00122.49           O
ATOM    101  CG2 THR A  14      63.216  15.982  19.184  1.00122.49           C
ATOM    102  C   THR A  14      60.664  15.703  20.263  1.00122.49           C
ATOM    103  O   THR A  14      60.983  16.775  20.776  1.00122.49           O
ATOM    104  N   TRP A  15      60.118  14.698  20.973  1.00 78.53           N
ATOM    105  CA  TRP A  15      59.906  14.822  22.383  1.00 78.53           C
ATOM    106  CB  TRP A  15      58.422  14.819  22.796  1.00 78.53           C
ATOM    107  CG  TRP A  15      57.640  16.065  22.439  1.00 78.53           C
ATOM    108  CD2 TRP A  15      57.210  17.044  23.399  1.00 78.53           C
ATOM    109  CD1 TRP A  15      57.161  16.477  21.229  1.00 78.53           C
ATOM    110  NE1 TRP A  15      56.462  17.653  21.374  1.00 78.53           N
ATOM    111  CE2 TRP A  15      56.483  18.013  22.706  1.00 78.53           C
ATOM    112  CE3 TRP A  15      57.398  17.125  24.750  1.00 78.53           C
ATOM    113  CZ2 TRP A  15      55.929  19.081  23.355  1.00 78.53           C
ATOM    114  CZ3 TRP A  15      56.846  18.207  25.400  1.00 78.53           C
ATOM    115  CH2 TRP A  15      56.126  19.166  24.716  1.00 78.53           C
ATOM    116  C   TRP A  15      60.554  13.658  23.060  1.00 78.53           C
ATOM    117  O   TRP A  15      60.608  12.555  22.516  1.00 78.53           O
ATOM    118  N   VAL A  16      61.092  13.896  24.273  1.00 44.20           N
ATOM    119  CA  VAL A  16      61.672  12.826  25.032  1.00 44.20           C
ATOM    120  CB  VAL A  16      63.043  13.128  25.570  1.00 44.20           C
ATOM    121  CG1 VAL A  16      63.470  11.978  26.499  1.00 44.20           C
ATOM    122  CG2 VAL A  16      63.999  13.350  24.386  1.00 44.20           C
ATOM    123  C   VAL A  16      60.775  12.616  26.206  1.00 44.20           C
ATOM    124  O   VAL A  16      60.450  13.557  26.929  1.00 44.20           O
ATOM    125  N   PHE A  17      60.332  11.363  26.420  1.00 75.77           N
ATOM    126  CA  PHE A  17      59.472  11.124  27.539  1.00 75.77           C
ATOM    127  CB  PHE A  17      58.188  10.337  27.214  1.00 75.77           C
ATOM    128  CG  PHE A  17      57.357  11.131  26.263  1.00 75.77           C
ATOM    129  CD1 PHE A  17      56.933  12.399  26.588  1.00 75.77           C
ATOM    130  CD2 PHE A  17      56.960  10.586  25.063  1.00 75.77           C
ATOM    131  CE1 PHE A  17      56.157  13.127  25.716  1.00 75.77           C
ATOM    132  CE2 PHE A  17      56.182  11.308  24.188  1.00 75.77           C
ATOM    133  CZ  PHE A  17      55.782  12.582  24.512  1.00 75.77           C
ATOM    134  C   PHE A  17      60.230  10.313  28.540  1.00 75.77           C
ATOM    135  O   PHE A  17      60.802   9.274  28.215  1.00 75.77           O
ATOM    136  N   GLN A  18      60.260  10.789  29.801  1.00 45.87           N
ATOM    137  CA  GLN A  18      60.914  10.045  30.840  1.00 45.87           C
ATOM    138  CB  GLN A  18      61.666  10.931  31.847  1.00 45.87           C
ATOM    139  CG  GLN A  18      62.836  11.696  31.226  1.00 45.87           C
ATOM    140  CD  GLN A  18      63.961  10.709  30.938  1.00 45.87           C
ATOM    141  OE1 GLN A  18      64.017   9.625  31.516  1.00 45.87           O
ATOM    142  NE2 GLN A  18      64.888  11.096  30.021  1.00 45.87           N
ATOM    143  C   GLN A  18      59.814   9.341  31.562  1.00 45.87           C
ATOM    144  O   GLN A  18      58.849   9.963  31.997  1.00 45.87           O
ATOM    145  N   VAL A  19      59.936   8.005  31.703  1.00 46.70           N
ATOM    146  CA  VAL A  19      58.863   7.252  32.274  1.00 46.70           C
ATOM    147  CB  VAL A  19      58.425   6.120  31.390  1.00 46.70           C
ATOM    148  CG1 VAL A  19      57.288   5.348  32.082  1.00 46.70           C
ATOM    149  CG2 VAL A  19      58.055   6.695  30.012  1.00 46.70           C
ATOM    150  C   VAL A  19      59.283   6.655  33.583  1.00 46.70           C
ATOM    151  O   VAL A  19      60.352   6.066  33.708  1.00 46.70           O
ATOM    152  N   GLY A  20      58.418   6.815  34.606  1.00 48.20           N
ATOM    153  CA  GLY A  20      58.658   6.234  35.896  1.00 48.20           C
ATOM    154  C   GLY A  20      57.771   5.033  35.972  1.00 48.20           C
ATOM    155  O   GLY A  20      57.545   4.377  34.959  1.00 48.20           O
ATOM    156  N   SER A  21      57.288   4.728  37.198  1.00139.04           N
ATOM    157  CA  SER A  21      56.319   3.715  37.552  1.00139.04           C
ATOM    158  CB  SER A  21      54.875   4.247  37.557  1.00139.04           C
ATOM    159  OG  SER A  21      54.742   5.278  38.523  1.00139.04           O
ATOM    160  C   SER A  21      56.354   2.481  36.688  1.00139.04           C
ATOM    161  O   SER A  21      57.365   2.138  36.076  1.00139.04           O
ATOM    162  N   SER A  22      55.251   1.700  36.767  1.00154.08           N
ATOM    163  CA  SER A  22      54.977   0.548  35.940  1.00154.08           C
ATOM    164  CB  SER A  22      56.218  -0.300  35.606  1.00154.08           C
ATOM    165  OG  SER A  22      55.849  -1.405  34.794  1.00154.08           O
ATOM    166  C   SER A  22      54.054  -0.351  36.702  1.00154.08           C
ATOM    167  O   SER A  22      54.460  -1.413  37.171  1.00154.08           O
ATOM    168  N   GLY A  23      52.755  -0.003  36.778  1.00 57.72           N
ATOM    169  CA  GLY A  23      51.859  -0.810  37.560  1.00 57.72           C
ATOM    170  C   GLY A  23      50.533  -0.839  36.876  1.00 57.72           C
ATOM    171  O   GLY A  23      50.445  -0.717  35.658  1.00 57.72           O
ATOM    172  N   SER A  24      49.460  -1.058  37.656  1.00 76.15           N
ATOM    173  CA  SER A  24      48.137  -1.098  37.110  1.00 76.15           C
ATOM    174  CB  SER A  24      47.224  -2.088  37.856  1.00 76.15           C
ATOM    175  OG  SER A  24      45.948  -2.153  37.240  1.00 76.15           O
ATOM    176  C   SER A  24      47.549   0.279  37.224  1.00 76.15           C
ATOM    177  O   SER A  24      48.193   1.207  37.711  1.00 76.15           O
ATOM    178  N   GLN A  25      46.294   0.440  36.753  1.00 63.27           N
ATOM    179  CA  GLN A  25      45.583   1.690  36.785  1.00 63.27           C
ATOM    180  CB  GLN A  25      44.211   1.589  36.096  1.00 63.27           C
ATOM    181  CG  GLN A  25      43.267   0.588  36.764  1.00 63.27           C
ATOM    182  CD  GLN A  25      41.960   0.574  35.985  1.00 63.27           C
ATOM    183  OE1 GLN A  25      41.255   1.579  35.908  1.00 63.27           O
ATOM    184  NE2 GLN A  25      41.628  -0.600  35.383  1.00 63.27           N
ATOM    185  C   GLN A  25      45.373   2.091  38.216  1.00 63.27           C
ATOM    186  O   GLN A  25      45.314   3.278  38.535  1.00 63.27           O
ATOM    187  N   ARG A  26      45.139   1.101  39.098  1.00119.87           N
ATOM    188  CA  ARG A  26      44.986   1.317  40.513  1.00119.87           C
ATOM    189  CB  ARG A  26      44.408   0.090  41.239  1.00119.87           C
ATOM    190  CG  ARG A  26      42.949  -0.199  40.891  0.00119.87           C
ATOM    191  CD  ARG A  26      42.380  -1.421  41.615  0.00119.87           C
ATOM    192  NE  ARG A  26      40.953  -1.555  41.208  0.00119.87           N
ATOM    193  CZ  ARG A  26      40.350  -2.779  41.231  0.00119.87           C
ATOM    194  NH1 ARG A  26      41.060  -3.884  41.600  0.00119.87           N
ATOM    195  NH2 ARG A  26      39.035  -2.899  40.883  0.00119.87           N
ATOM    196  C   ARG A  26      46.308   1.605  41.157  1.00119.87           C
ATOM    197  O   ARG A  26      46.399   2.420  42.075  1.00119.87           O
ATOM    198  N   ASP A  27      47.363   0.908  40.690  1.00 48.53           N
ATOM    199  CA  ASP A  27      48.681   0.956  41.260  1.00 48.53           C
ATOM    200  CB  ASP A  27      49.659  -0.027  40.591  1.00 48.53           C
ATOM    201  CG  ASP A  27      49.268  -1.449  40.973  0.00 48.53           C
ATOM    202  OD1 ASP A  27      48.431  -1.609  41.901  0.00 48.53           O
ATOM    203  OD2 ASP A  27      49.804  -2.397  40.339  0.00 48.53           O
ATOM    204  C   ASP A  27      49.273   2.321  41.115  1.00 48.53           C
ATOM    205  O   ASP A  27      50.023   2.764  41.983  1.00 48.53           O
ATOM    206  N   VAL A  28      48.980   3.030  40.011  1.00102.08           N
ATOM    207  CA  VAL A  28      49.642   4.289  39.845  1.00102.08           C
ATOM    208  CB  VAL A  28      50.527   4.341  38.633  1.00102.08           C
ATOM    209  CG1 VAL A  28      49.638   4.414  37.380  1.00102.08           C
ATOM    210  CG2 VAL A  28      51.506   5.517  38.783  1.00102.08           C
ATOM    211  C   VAL A  28      48.637   5.388  39.701  1.00102.08           C
ATOM    212  O   VAL A  28      47.465   5.156  39.408  1.00102.08           O
ATOM    213  N   ASN A  29      49.093   6.625  39.987  1.00 86.30           N
ATOM    214  CA  ASN A  29      48.321   7.822  39.821  1.00 86.30           C
ATOM    215  CB  ASN A  29      47.621   8.257  41.122  1.00 86.30           C
ATOM    216  CG  ASN A  29      46.566   9.304  40.800  0.00 86.30           C
ATOM    217  OD1 ASN A  29      45.379   8.996  40.705  0.00 86.30           O
ATOM    218  ND2 ASN A  29      47.003  10.581  40.637  0.00 86.30           N
ATOM    219  C   ASN A  29      49.344   8.859  39.475  1.00 86.30           C
ATOM    220  O   ASN A  29      50.265   9.097  40.256  1.00 86.30           O
ATOM    221  N   CYS A  30      49.207   9.525  38.311  1.00 80.81           N
ATOM    222  CA  CYS A  30      50.272  10.391  37.892  1.00 80.81           C
ATOM    223  CB  CYS A  30      50.495  10.300  36.378  1.00 80.81           C
ATOM    224  SG  CYS A  30      50.704   8.562  35.904  1.00 80.81           S
ATOM    225  C   CYS A  30      49.960  11.810  38.240  1.00 80.81           C
ATOM    226  O   CYS A  30      49.819  12.664  37.365  1.00 80.81           O
ATOM    227  N   SER A  31      49.778  12.080  39.542  1.00 83.69           N
ATOM    228  CA  SER A  31      49.601  13.419  40.003  1.00 83.69           C
ATOM    229  CB  SER A  31      48.875  13.470  41.358  1.00 83.69           C
ATOM    230  OG  SER A  31      49.600  12.728  42.328  1.00 83.69           O
ATOM    231  C   SER A  31      50.941  14.090  40.152  1.00 83.69           C
ATOM    232  O   SER A  31      51.115  15.239  39.749  1.00 83.69           O
ATOM    233  N   VAL A  32      51.878  13.433  40.874  1.00157.19           N
ATOM    234  CA  VAL A  32      53.184  13.993  41.119  1.00157.19           C
ATOM    235  CB  VAL A  32      53.730  13.572  42.451  1.00157.19           C
ATOM    236  CG1 VAL A  32      53.830  12.039  42.503  1.00157.19           C
ATOM    237  CG2 VAL A  32      55.066  14.296  42.660  1.00157.19           C
ATOM    238  C   VAL A  32      54.261  13.777  40.085  1.00157.19           C
ATOM    239  O   VAL A  32      54.745  14.751  39.509  1.00157.19           O
ATOM    240  N   MET A  33      54.641  12.491  39.835  1.00 97.97           N
ATOM    241  CA  MET A  33      55.744  12.057  38.997  1.00 97.97           C
ATOM    242  CB  MET A  33      56.676  13.158  38.453  1.00 97.97           C
ATOM    243  CG  MET A  33      57.830  12.621  37.603  1.00 97.97           C
ATOM    244  SD  MET A  33      57.327  11.776  36.075  1.00 97.97           S
ATOM    245  CE  MET A  33      57.195  10.141  36.858  1.00 97.97           C
ATOM    246  C   MET A  33      56.597  11.115  39.808  1.00 97.97           C
ATOM    247  O   MET A  33      56.236   9.958  40.021  1.00 97.97           O
ATOM    248  N   GLY A  34      57.779  11.590  40.272  1.00 37.58           N
ATOM    249  CA  GLY A  34      58.661  10.764  41.058  1.00 37.58           C
ATOM    250  C   GLY A  34      59.812  10.316  40.203  1.00 37.58           C
ATOM    251  O   GLY A  34      60.064  10.862  39.130  1.00 37.58           O
ATOM    252  N   PRO A  35      60.524   9.326  40.683  1.00156.07           N
ATOM    253  CA  PRO A  35      61.697   8.834  40.002  1.00156.07           C
ATOM    254  CD  PRO A  35      60.596   9.096  42.117  1.00156.07           C
ATOM    255  CB  PRO A  35      62.381   7.887  40.983  1.00156.07           C
ATOM    256  CG  PRO A  35      61.967   8.439  42.359  1.00156.07           C
ATOM    257  C   PRO A  35      61.372   8.217  38.678  1.00156.07           C
ATOM    258  O   PRO A  35      60.253   7.736  38.502  1.00156.07           O
ATOM    259  N   GLN A  36      62.334   8.231  37.728  1.00 75.26           N
ATOM    260  CA  GLN A  36      62.035   7.743  36.411  1.00 75.26           C
ATOM    261  CB  GLN A  36      61.956   8.895  35.397  1.00 75.26           C
ATOM    262  CG  GLN A  36      60.822   9.861  35.760  1.00 75.26           C
ATOM    263  CD  GLN A  36      60.974  11.152  34.971  1.00 75.26           C
ATOM    264  OE1 GLN A  36      62.064  11.713  34.873  1.00 75.26           O
ATOM    265  NE2 GLN A  36      59.843  11.646  34.399  1.00 75.26           N
ATOM    266  C   GLN A  36      63.052   6.733  35.964  1.00 75.26           C
ATOM    267  O   GLN A  36      64.261   6.945  36.065  1.00 75.26           O
ATOM    268  N   GLU A  37      62.537   5.558  35.534  1.00125.13           N
ATOM    269  CA  GLU A  37      63.306   4.428  35.087  1.00125.13           C
ATOM    270  CB  GLU A  37      62.514   3.119  35.213  1.00125.13           C
ATOM    271  CG  GLU A  37      61.954   2.915  36.624  1.00125.13           C
ATOM    272  CD  GLU A  37      62.952   3.476  37.630  1.00125.13           C
ATOM    273  OE1 GLU A  37      64.113   2.990  37.662  0.00125.13           O
ATOM    274  OE2 GLU A  37      62.561   4.410  38.380  0.00125.13           O
ATOM    275  C   GLU A  37      63.821   4.524  33.671  1.00125.13           C
ATOM    276  O   GLU A  37      64.984   4.206  33.426  1.00125.13           O
ATOM    277  N   LYS A  38      62.995   4.955  32.685  1.00145.13           N
ATOM    278  CA  LYS A  38      63.493   4.882  31.331  1.00145.13           C
ATOM    279  CB  LYS A  38      63.118   3.583  30.595  1.00145.13           C
ATOM    280  CG  LYS A  38      61.616   3.338  30.438  1.00145.13           C
ATOM    281  CD  LYS A  38      60.877   3.064  31.748  1.00145.13           C
ATOM    282  CE  LYS A  38      59.415   2.669  31.532  1.00145.13           C
ATOM    283  NZ  LYS A  38      58.835   2.142  32.786  1.00145.13           N
ATOM    284  C   LYS A  38      63.019   6.028  30.488  1.00145.13           C
ATOM    285  O   LYS A  38      62.131   6.788  30.870  1.00145.13           O
ATOM    286  N   LYS A  39      63.639   6.178  29.293  1.00 74.14           N
ATOM    287  CA  LYS A  39      63.287   7.242  28.397  1.00 74.14           C
ATOM    288  CB  LYS A  39      64.456   8.169  28.030  1.00 74.14           C
ATOM    289  CG  LYS A  39      65.461   7.505  27.089  1.00 74.14           C
ATOM    290  CD  LYS A  39      66.441   8.475  26.429  1.00 74.14           C
ATOM    291  CE  LYS A  39      67.435   7.780  25.495  1.00 74.14           C
ATOM    292  NZ  LYS A  39      68.338   8.776  24.878  1.00 74.14           N
ATOM    293  C   LYS A  39      62.814   6.645  27.108  1.00 74.14           C
ATOM    294  O   LYS A  39      63.211   5.542  26.737  1.00 74.14           O
ATOM    295  N   VAL A  40      61.914   7.367  26.409  1.00 45.73           N
ATOM    296  CA  VAL A  40      61.430   6.944  25.128  1.00 45.73           C
ATOM    297  CB  VAL A  40      60.024   6.418  25.181  1.00 45.73           C
ATOM    298  CG1 VAL A  40      59.558   6.093  23.752  1.00 45.73           C
ATOM    299  CG2 VAL A  40      59.984   5.215  26.138  1.00 45.73           C
ATOM    300  C   VAL A  40      61.410   8.176  24.274  1.00 45.73           C
ATOM    301  O   VAL A  40      60.932   9.223  24.703  1.00 45.73           O
ATOM    302  N   VAL A  41      61.919   8.093  23.028  1.00 41.57           N
ATOM    303  CA  VAL A  41      61.935   9.271  22.206  1.00 41.57           C
ATOM    304  CB  VAL A  41      63.262   9.524  21.549  1.00 41.57           C
ATOM    305  CG1 VAL A  41      63.145  10.785  20.675  1.00 41.57           C
ATOM    306  CG2 VAL A  41      64.339   9.626  22.644  1.00 41.57           C
ATOM    307  C   VAL A  41      60.915   9.098  21.122  1.00 41.57           C
ATOM    308  O   VAL A  41      60.813   8.029  20.522  1.00 41.57           O
ATOM    309  N   VAL A  42      60.115  10.155  20.854  1.00 43.49           N
ATOM    310  CA  VAL A  42      59.104  10.043  19.838  1.00 43.49           C
ATOM    311  CB  VAL A  42      57.707   9.988  20.385  1.00 43.49           C
ATOM    312  CG1 VAL A  42      57.571   8.717  21.242  1.00 43.49           C
ATOM    313  CG2 VAL A  42      57.417  11.294  21.145  1.00 43.49           C
ATOM    314  C   VAL A  42      59.177  11.246  18.951  1.00 43.49           C
ATOM    315  O   VAL A  42      59.460  12.355  19.403  1.00 43.49           O
ATOM    316  N   TYR A  43      58.909  11.043  17.645  1.00 77.67           N
ATOM    317  CA  TYR A  43      58.956  12.107  16.686  1.00 77.67           C
ATOM    318  CB  TYR A  43      59.894  11.812  15.505  1.00 77.67           C
ATOM    319  CG  TYR A  43      61.262  11.602  16.060  1.00 77.67           C
ATOM    320  CD1 TYR A  43      62.100  12.663  16.322  1.00 77.67           C
ATOM    321  CD2 TYR A  43      61.705  10.326  16.322  1.00 77.67           C
ATOM    322  CE1 TYR A  43      63.360  12.451  16.833  1.00 77.67           C
ATOM    323  CE2 TYR A  43      62.962  10.109  16.833  1.00 77.67           C
ATOM    324  CZ  TYR A  43      63.793  11.173  17.091  1.00 77.67           C
ATOM    325  OH  TYR A  43      65.083  10.950  17.616  1.00 77.67           O
ATOM    326  C   TYR A  43      57.576  12.266  16.125  1.00 77.67           C
ATOM    327  O   TYR A  43      56.944  11.294  15.711  1.00 77.67           O
ATOM    328  N   LEU A  44      57.058  13.511  16.115  1.00128.62           N
ATOM    329  CA  LEU A  44      55.730  13.688  15.590  1.00128.62           C
ATOM    330  CB  LEU A  44      54.757  14.384  16.553  1.00128.62           C
ATOM    331  CG  LEU A  44      54.682  13.691  17.923  1.00128.62           C
ATOM    332  CD1 LEU A  44      55.892  14.045  18.789  1.00128.62           C
ATOM    333  CD2 LEU A  44      53.353  13.950  18.628  1.00128.62           C
ATOM    334  C   LEU A  44      55.827  14.533  14.355  1.00128.62           C
ATOM    335  O   LEU A  44      56.433  15.602  14.374  1.00128.62           O
ATOM    336  N   GLN A  45      55.222  14.083  13.235  1.00101.50           N
ATOM    337  CA  GLN A  45      55.379  14.858  12.037  1.00101.50           C
ATOM    338  CB  GLN A  45      56.294  14.203  10.986  1.00101.50           C
ATOM    339  CG  GLN A  45      57.723  14.059  11.525  1.00101.50           C
ATOM    340  CD  GLN A  45      58.682  13.760  10.381  1.00101.50           C
ATOM    341  OE1 GLN A  45      58.398  14.050   9.222  1.00101.50           O
ATOM    342  NE2 GLN A  45      59.870  13.191  10.723  1.00101.50           N
ATOM    343  C   GLN A  45      54.066  15.245  11.427  1.00101.50           C
ATOM    344  O   GLN A  45      53.047  14.573  11.590  1.00101.50           O
ATOM    345  N   LYS A  46      54.120  16.343  10.637  1.00168.67           N
ATOM    346  CA  LYS A  46      53.009  17.059  10.070  1.00168.67           C
ATOM    347  CB  LYS A  46      53.386  17.935   8.862  1.00168.67           C
ATOM    348  CG  LYS A  46      53.694  17.141   7.600  1.00168.67           C
ATOM    349  CD  LYS A  46      54.068  18.010   6.398  1.00168.67           C
ATOM    350  CE  LYS A  46      52.963  18.941   5.902  1.00168.67           C
ATOM    351  NZ  LYS A  46      53.470  19.771   4.782  1.00168.67           N
ATOM    352  C   LYS A  46      51.897  16.157   9.668  1.00168.67           C
ATOM    353  O   LYS A  46      52.087  15.151   8.986  1.00168.67           O
ATOM    354  N   LEU A  47      50.683  16.568  10.086  1.00235.86           N
ATOM    355  CA  LEU A  47      49.497  15.785   9.952  1.00235.86           C
ATOM    356  CB  LEU A  47      49.358  14.962   8.648  1.00235.86           C
ATOM    357  CG  LEU A  47      48.964  15.810   7.408  1.00235.86           C
ATOM    358  CD1 LEU A  47      47.641  16.547   7.641  1.00235.86           C
ATOM    359  CD2 LEU A  47      50.061  16.782   6.959  1.00235.86           C
ATOM    360  C   LEU A  47      49.455  14.893  11.172  1.00235.86           C
ATOM    361  O   LEU A  47      49.407  15.378  12.300  1.00235.86           O
ATOM    362  N   ASP A  48      49.277  13.575  10.983  1.00197.35           N
ATOM    363  CA  ASP A  48      49.154  12.673  12.103  1.00197.35           C
ATOM    364  CB  ASP A  48      47.892  11.788  12.050  1.00197.35           C
ATOM    365  CG  ASP A  48      47.923  10.919  10.805  1.00197.35           C
ATOM    366  OD1 ASP A  48      47.738  11.478   9.692  1.00197.35           O
ATOM    367  OD2 ASP A  48      48.141   9.689  10.942  1.00197.35           O
ATOM    368  C   ASP A  48      50.297  11.795  12.566  1.00197.35           C
ATOM    369  O   ASP A  48      50.134  11.157  13.601  1.00197.35           O
ATOM    370  N   THR A  49      51.419  11.628  11.840  1.00117.31           N
ATOM    371  CA  THR A  49      52.336  10.542  12.145  1.00117.31           C
ATOM    372  CB  THR A  49      53.308  10.290  11.031  1.00117.31           C
ATOM    373  OG1 THR A  49      52.619   9.927   9.850  1.00117.31           O
ATOM    374  CG2 THR A  49      54.272   9.172  11.437  1.00117.31           C
ATOM    375  C   THR A  49      53.194  10.694  13.365  1.00117.31           C
ATOM    376  O   THR A  49      53.734  11.761  13.649  1.00117.31           O
ATOM    377  N   ALA A  50      53.366   9.564  14.099  1.00 59.59           N
ATOM    378  CA  ALA A  50      54.259   9.499  15.223  1.00 59.59           C
ATOM    379  CB  ALA A  50      53.545   9.324  16.577  1.00 59.59           C
ATOM    380  C   ALA A  50      55.129   8.289  15.016  1.00 59.59           C
ATOM    381  O   ALA A  50      54.650   7.257  14.548  1.00 59.59           O
ATOM    382  N   TYR A  51      56.449   8.395  15.308  1.00 79.61           N
ATOM    383  CA  TYR A  51      57.307   7.244  15.197  1.00 79.61           C
ATOM    384  CB  TYR A  51      57.947   7.061  13.806  1.00 79.61           C
ATOM    385  CG  TYR A  51      58.828   8.215  13.465  1.00 79.61           C
ATOM    386  CD1 TYR A  51      58.306   9.364  12.915  1.00 79.61           C
ATOM    387  CD2 TYR A  51      60.185   8.134  13.676  1.00 79.61           C
ATOM    388  CE1 TYR A  51      59.124  10.421  12.591  1.00 79.61           C
ATOM    389  CE2 TYR A  51      61.008   9.187  13.354  1.00 79.61           C
ATOM    390  CZ  TYR A  51      60.477  10.333  12.812  1.00 79.61           C
ATOM    391  OH  TYR A  51      61.321  11.415  12.480  1.00 79.61           O
ATOM    392  C   TYR A  51      58.388   7.327  16.237  1.00 79.61           C
ATOM    393  O   TYR A  51      58.710   8.409  16.727  1.00 79.61           O
ATOM    394  N   ASP A  52      58.933   6.155  16.640  1.00 91.85           N
ATOM    395  CA  ASP A  52      59.978   6.075  17.627  1.00 91.85           C
ATOM    396  CB  ASP A  52      59.632   5.119  18.787  1.00 91.85           C
ATOM    397  CG  ASP A  52      59.343   3.724  18.243  1.00 91.85           C
ATOM    398  OD1 ASP A  52      59.619   3.471  17.040  1.00 91.85           O
ATOM    399  OD2 ASP A  52      58.827   2.889  19.034  1.00 91.85           O
ATOM    400  C   ASP A  52      61.277   5.653  16.998  1.00 91.85           C
ATOM    401  O   ASP A  52      61.400   5.549  15.779  1.00 91.85           O
ATOM    402  N   ASP A  53      62.293   5.414  17.856  1.00 64.14           N
ATOM    403  CA  ASP A  53      63.621   5.001  17.480  1.00 64.14           C
ATOM    404  CB  ASP A  53      64.606   5.057  18.662  1.00 64.14           C
ATOM    405  CG  ASP A  53      64.857   6.530  18.972  1.00 64.14           C
ATOM    406  OD1 ASP A  53      64.621   7.375  18.067  1.00 64.14           O
ATOM    407  OD2 ASP A  53      65.287   6.831  20.117  1.00 64.14           O
ATOM    408  C   ASP A  53      63.614   3.608  16.917  1.00 64.14           C
ATOM    409  O   ASP A  53      64.402   3.284  16.030  1.00 64.14           O
ATOM    410  N   LEU A  54      62.714   2.743  17.424  1.00 87.28           N
ATOM    411  CA  LEU A  54      62.600   1.362  17.023  1.00 87.28           C
ATOM    412  CB  LEU A  54      61.549   0.563  17.816  1.00 87.28           C
ATOM    413  CG  LEU A  54      61.914   0.306  19.289  1.00 87.28           C
ATOM    414  CD1 LEU A  54      60.813  -0.499  19.998  1.00 87.28           C
ATOM    415  CD2 LEU A  54      63.302  -0.345  19.416  1.00 87.28           C
ATOM    416  C   LEU A  54      62.197   1.303  15.588  1.00 87.28           C
ATOM    417  O   LEU A  54      62.376   0.272  14.944  1.00 87.28           O
ATOM    418  N   GLY A  55      61.579   2.374  15.058  1.00 31.65           N
ATOM    419  CA  GLY A  55      61.183   2.344  13.679  1.00 31.65           C
ATOM    420  C   GLY A  55      59.711   2.088  13.611  1.00 31.65           C
ATOM    421  O   GLY A  55      59.156   1.897  12.530  1.00 31.65           O
ATOM    422  N   ASN A  56      59.038   2.073  14.776  1.00 79.20           N
ATOM    423  CA  ASN A  56      57.623   1.828  14.815  1.00 79.20           C
ATOM    424  CB  ASN A  56      57.108   1.479  16.224  1.00 79.20           C
ATOM    425  CG  ASN A  56      57.815   0.219  16.701  1.00 79.20           C
ATOM    426  OD1 ASN A  56      58.204   0.109  17.862  1.00 79.20           O
ATOM    427  ND2 ASN A  56      58.000  -0.763  15.783  1.00 79.20           N
ATOM    428  C   ASN A  56      56.904   3.076  14.386  1.00 79.20           C
ATOM    429  O   ASN A  56      57.390   4.189  14.586  1.00 79.20           O
ATOM    430  N   SER A  57      55.708   2.913  13.776  1.00 88.31           N
ATOM    431  CA  SER A  57      54.940   4.046  13.331  1.00 88.31           C
ATOM    432  CB  SER A  57      54.651   4.065  11.822  1.00 88.31           C
ATOM    433  OG  SER A  57      55.848   4.322  11.106  1.00 88.31           O
ATOM    434  C   SER A  57      53.605   4.044  14.014  1.00 88.31           C
ATOM    435  O   SER A  57      53.081   2.996  14.390  1.00 88.31           O
ATOM    436  N   GLY A  58      53.009   5.247  14.177  1.00 35.00           N
ATOM    437  CA  GLY A  58      51.744   5.360  14.855  1.00 35.00           C
ATOM    438  C   GLY A  58      51.140   6.697  14.535  1.00 35.00           C
ATOM    439  O   GLY A  58      51.506   7.324  13.542  1.00 35.00           O
ATOM    440  N   HIS A  59      50.182   7.160  15.378  1.00 69.89           N
ATOM    441  CA  HIS A  59      49.491   8.400  15.111  1.00 69.89           C
ATOM    442  ND1 HIS A  59      47.665   5.833  13.968  1.00 69.89           N
ATOM    443  CG  HIS A  59      47.764   7.175  13.677  1.00 69.89           C
ATOM    444  CB  HIS A  59      48.008   8.215  14.729  1.00 69.89           C
ATOM    445  NE2 HIS A  59      47.385   6.025  11.773  1.00 69.89           N
ATOM    446  CD2 HIS A  59      47.591   7.275  12.330  1.00 69.89           C
ATOM    447  CE1 HIS A  59      47.439   5.191  12.796  1.00 69.89           C
ATOM    448  C   HIS A  59      49.449   9.245  16.357  1.00 69.89           C
ATOM    449  O   HIS A  59      49.721   8.771  17.460  1.00 69.89           O
ATOM    450  N   PHE A  60      49.114  10.549  16.194  1.00172.60           N
ATOM    451  CA  PHE A  60      48.980  11.425  17.326  1.00172.60           C
ATOM    452  CB  PHE A  60      50.288  12.126  17.756  1.00172.60           C
ATOM    453  CG  PHE A  60      50.601  13.281  16.857  1.00172.60           C
ATOM    454  CD1 PHE A  60      51.313  13.132  15.690  1.00172.60           C
ATOM    455  CD2 PHE A  60      50.175  14.541  17.213  1.00172.60           C
ATOM    456  CE1 PHE A  60      51.582  14.225  14.897  1.00172.60           C
ATOM    457  CE2 PHE A  60      50.440  15.639  16.429  1.00172.60           C
ATOM    458  CZ  PHE A  60      51.146  15.479  15.264  1.00172.60           C
ATOM    459  C   PHE A  60      48.029  12.517  16.942  1.00172.60           C
ATOM    460  O   PHE A  60      47.783  12.760  15.762  1.00172.60           O
ATOM    461  N   THR A  61      47.415  13.168  17.949  1.00140.81           N
ATOM    462  CA  THR A  61      46.593  14.307  17.669  1.00140.81           C
ATOM    463  CB  THR A  61      45.128  14.018  17.478  1.00140.81           C
ATOM    464  OG1 THR A  61      44.471  15.183  16.992  1.00140.81           O
ATOM    465  CG2 THR A  61      44.513  13.549  18.816  1.00140.81           C
ATOM    466  C   THR A  61      46.726  15.211  18.842  1.00140.81           C
ATOM    467  O   THR A  61      46.928  14.761  19.968  1.00140.81           O
ATOM    468  N   ILE A  62      46.643  16.528  18.598  1.00133.73           N
ATOM    469  CA  ILE A  62      46.682  17.460  19.681  1.00133.73           C
ATOM    470  CB  ILE A  62      47.093  18.837  19.248  1.00133.73           C
ATOM    471  CG1 ILE A  62      47.351  19.763  20.448  1.00133.73           C
ATOM    472  CG2 ILE A  62      46.019  19.358  18.282  1.00133.73           C
ATOM    473  CD1 ILE A  62      48.622  19.433  21.219  1.00133.73           C
ATOM    474  C   ILE A  62      45.267  17.501  20.165  1.00133.73           C
ATOM    475  O   ILE A  62      44.347  17.261  19.388  1.00133.73           O
ATOM    476  N   ILE A  63      45.051  17.695  21.480  1.00 98.78           N
ATOM    477  CA  ILE A  63      43.697  17.762  21.951  1.00 98.78           C
ATOM    478  CB  ILE A  63      43.473  16.972  23.213  1.00 98.78           C
ATOM    479  CG1 ILE A  63      43.783  15.487  22.944  1.00 98.78           C
ATOM    480  CG2 ILE A  63      42.038  17.255  23.714  1.00 98.78           C
ATOM    481  CD1 ILE A  63      43.940  14.657  24.217  1.00 98.78           C
ATOM    482  C   ILE A  63      43.443  19.193  22.250  1.00 98.78           C
ATOM    483  O   ILE A  63      43.843  19.663  23.314  1.00 98.78           O
ATOM    484  N   TYR A  64      42.751  19.915  21.326  1.00279.65           N
ATOM    485  CA  TYR A  64      42.535  21.317  21.572  1.00279.65           C
ATOM    486  CB  TYR A  64      41.842  21.608  22.934  1.00279.65           C
ATOM    487  CG  TYR A  64      41.008  22.854  22.933  1.00279.65           C
ATOM    488  CD1 TYR A  64      41.491  24.098  22.604  1.00279.65           C
ATOM    489  CD2 TYR A  64      39.695  22.739  23.338  1.00279.65           C
ATOM    490  CE1 TYR A  64      40.636  25.169  22.656  1.00279.65           C
ATOM    491  CE2 TYR A  64      38.842  23.812  23.390  1.00279.65           C
ATOM    492  CZ  TYR A  64      39.325  25.044  23.036  1.00279.65           C
ATOM    493  OH  TYR A  64      38.503  26.189  23.070  1.00279.65           O
ATOM    494  C   TYR A  64      43.940  21.853  21.715  1.00279.65           C
ATOM    495  O   TYR A  64      44.858  21.473  21.000  1.00279.65           O
ATOM    496  N   ASN A  65      44.049  22.913  22.530  1.00143.41           N
ATOM    497  CA  ASN A  65      45.257  23.545  22.988  1.00143.41           C
ATOM    498  CB  ASN A  65      45.025  25.027  23.334  1.00143.41           C
ATOM    499  CG  ASN A  65      43.994  25.123  24.458  1.00143.41           C
ATOM    500  OD1 ASN A  65      43.451  24.113  24.908  1.00143.41           O
ATOM    501  ND2 ASN A  65      43.698  26.373  24.911  1.00143.41           N
ATOM    502  C   ASN A  65      45.852  22.867  24.218  1.00143.41           C
ATOM    503  O   ASN A  65      46.914  23.263  24.697  1.00143.41           O
ATOM    504  N   GLN A  66      45.096  21.943  24.849  1.00189.76           N
ATOM    505  CA  GLN A  66      45.387  21.365  26.146  1.00189.76           C
ATOM    506  CB  GLN A  66      44.121  20.726  26.725  1.00189.76           C
ATOM    507  CG  GLN A  66      43.869  21.152  28.168  1.00189.76           C
ATOM    508  CD  GLN A  66      43.427  22.613  28.238  1.00189.76           C
ATOM    509  OE1 GLN A  66      42.449  22.935  28.893  1.00189.76           O
ATOM    510  NE2 GLN A  66      44.180  23.535  27.572  1.00189.76           N
ATOM    511  C   GLN A  66      46.518  20.362  26.281  1.00189.76           C
ATOM    512  O   GLN A  66      47.285  20.430  27.245  1.00189.76           O
ATOM    513  N   GLY A  67      46.650  19.387  25.359  1.00 45.56           N
ATOM    514  CA  GLY A  67      47.644  18.357  25.526  1.00 45.56           C
ATOM    515  C   GLY A  67      47.538  17.467  24.326  1.00 45.56           C
ATOM    516  O   GLY A  67      46.971  17.874  23.313  1.00 45.56           O
ATOM    517  N   PHE A  68      48.084  16.229  24.392  1.00175.17           N
ATOM    518  CA  PHE A  68      48.041  15.402  23.219  1.00175.17           C
ATOM    519  CB  PHE A  68      49.313  15.528  22.363  1.00175.17           C
ATOM    520  CG  PHE A  68      50.462  15.165  23.247  1.00175.17           C
ATOM    521  CD1 PHE A  68      50.851  13.867  23.447  1.00175.17           C
ATOM    522  CD2 PHE A  68      51.171  16.140  23.892  1.00175.17           C
ATOM    523  CE1 PHE A  68      51.907  13.561  24.272  1.00175.17           C
ATOM    524  CE2 PHE A  68      52.229  15.842  24.716  1.00175.17           C
ATOM    525  CZ  PHE A  68      52.608  14.543  24.914  1.00175.17           C
ATOM    526  C   PHE A  68      47.919  13.959  23.586  1.00175.17           C
ATOM    527  O   PHE A  68      48.142  13.558  24.728  1.00175.17           O
ATOM    528  N   GLU A  69      47.539  13.143  22.581  1.00124.14           N
ATOM    529  CA  GLU A  69      47.512  11.720  22.715  1.00124.14           C
ATOM    530  CB  GLU A  69      46.144  11.045  22.576  1.00124.14           C
ATOM    531  CG  GLU A  69      45.348  10.978  23.867  1.00124.14           C
ATOM    532  CD  GLU A  69      44.223   9.988  23.631  1.00124.14           C
ATOM    533  OE1 GLU A  69      44.028   9.590  22.452  1.00124.14           O
ATOM    534  OE2 GLU A  69      43.547   9.615  24.627  1.00124.14           O
ATOM    535  C   GLU A  69      48.308  11.154  21.596  1.00124.14           C
ATOM    536  O   GLU A  69      48.204  11.595  20.451  1.00124.14           O
ATOM    537  N   ILE A  70      49.129  10.143  21.918  1.00 66.20           N
ATOM    538  CA  ILE A  70      49.914   9.498  20.913  1.00 66.20           C
ATOM    539  CB  ILE A  70      51.382   9.739  21.124  1.00 66.20           C
ATOM    540  CG1 ILE A  70      51.673  11.252  21.100  1.00 66.20           C
ATOM    541  CG2 ILE A  70      52.159   8.939  20.067  1.00 66.20           C
ATOM    542  CD1 ILE A  70      53.062  11.629  21.618  1.00 66.20           C
ATOM    543  C   ILE A  70      49.658   8.026  21.045  1.00 66.20           C
ATOM    544  O   ILE A  70      49.673   7.478  22.144  1.00 66.20           O
ATOM    545  N   VAL A  71      49.371   7.348  19.913  1.00 56.01           N
ATOM    546  CA  VAL A  71      49.192   5.923  19.945  1.00 56.01           C
ATOM    547  CB  VAL A  71      47.905   5.482  19.313  1.00 56.01           C
ATOM    548  CG1 VAL A  71      47.813   3.948  19.380  1.00 56.01           C
ATOM    549  CG2 VAL A  71      46.745   6.214  20.017  1.00 56.01           C
ATOM    550  C   VAL A  71      50.327   5.365  19.145  1.00 56.01           C
ATOM    551  O   VAL A  71      50.432   5.614  17.947  1.00 56.01           O
ATOM    552  N   LEU A  72      51.220   4.602  19.805  1.00124.46           N
ATOM    553  CA  LEU A  72      52.371   4.110  19.111  1.00124.46           C
ATOM    554  CB  LEU A  72      53.532   5.131  19.209  1.00124.46           C
ATOM    555  CG  LEU A  72      54.840   4.850  18.432  1.00124.46           C
ATOM    556  CD1 LEU A  72      55.849   5.984  18.670  1.00124.46           C
ATOM    557  CD2 LEU A  72      55.461   3.486  18.762  1.00124.46           C
ATOM    558  C   LEU A  72      52.788   2.833  19.778  1.00124.46           C
ATOM    559  O   LEU A  72      52.824   2.750  21.003  1.00124.46           O
ATOM    560  N   ASN A  73      53.111   1.801  18.972  1.00 97.04           N
ATOM    561  CA  ASN A  73      53.640   0.551  19.444  1.00 97.04           C
ATOM    562  CB  ASN A  73      55.103   0.677  19.907  1.00 97.04           C
ATOM    563  CG  ASN A  73      55.723  -0.712  19.924  1.00 97.04           C
ATOM    564  OD1 ASN A  73      55.488  -1.518  19.025  1.00 97.04           O
ATOM    565  ND2 ASN A  73      56.545  -0.998  20.968  1.00 97.04           N
ATOM    566  C   ASN A  73      52.818  -0.011  20.574  1.00 97.04           C
ATOM    567  O   ASN A  73      53.357  -0.407  21.608  1.00 97.04           O
ATOM    568  N   ASP A  74      51.485  -0.084  20.387  1.00 86.44           N
ATOM    569  CA  ASP A  74      50.567  -0.659  21.337  1.00 86.44           C
ATOM    570  CB  ASP A  74      50.822  -2.152  21.619  1.00 86.44           C
ATOM    571  CG  ASP A  74      50.278  -2.956  20.447  1.00 86.44           C
ATOM    572  OD1 ASP A  74      49.465  -2.386  19.672  1.00 86.44           O
ATOM    573  OD2 ASP A  74      50.661  -4.149  20.315  1.00 86.44           O
ATOM    574  C   ASP A  74      50.553   0.061  22.657  1.00 86.44           C
ATOM    575  O   ASP A  74      50.175  -0.529  23.668  1.00 86.44           O
ATOM    576  N   TYR A  75      50.930   1.354  22.693  1.00145.93           N
ATOM    577  CA  TYR A  75      50.844   2.126  23.908  1.00145.93           C
ATOM    578  CB  TYR A  75      52.196   2.455  24.571  1.00145.93           C
ATOM    579  CG  TYR A  75      52.693   1.294  25.366  1.00145.93           C
ATOM    580  CD1 TYR A  75      53.476   0.318  24.795  1.00145.93           C
ATOM    581  CD2 TYR A  75      52.372   1.194  26.701  1.00145.93           C
ATOM    582  CE1 TYR A  75      53.929  -0.740  25.548  1.00145.93           C
ATOM    583  CE2 TYR A  75      52.823   0.139  27.460  1.00145.93           C
ATOM    584  CZ  TYR A  75      53.604  -0.831  26.881  1.00145.93           C
ATOM    585  OH  TYR A  75      54.070  -1.917  27.652  1.00145.93           O
ATOM    586  C   TYR A  75      50.216   3.450  23.581  1.00145.93           C
ATOM    587  O   TYR A  75      50.369   3.955  22.470  1.00145.93           O
ATOM    588  N   LYS A  76      49.462   4.039  24.539  1.00113.64           N
ATOM    589  CA  LYS A  76      48.921   5.353  24.320  1.00113.64           C
ATOM    590  CB  LYS A  76      47.394   5.515  24.459  1.00113.64           C
ATOM    591  CG  LYS A  76      46.587   5.018  23.258  1.00113.64           C
ATOM    592  CD  LYS A  76      45.089   5.296  23.406  1.00113.64           C
ATOM    593  CE  LYS A  76      44.295   4.194  24.100  1.00113.64           C
ATOM    594  NZ  LYS A  76      43.501   3.446  23.098  1.00113.64           N
ATOM    595  C   LYS A  76      49.534   6.276  25.327  1.00113.64           C
ATOM    596  O   LYS A  76      49.646   5.939  26.505  1.00113.64           O
ATOM    597  N   TRP A  77      49.944   7.480  24.874  1.00 74.23           N
ATOM    598  CA  TRP A  77      50.579   8.438  25.736  1.00 74.23           C
ATOM    599  CB  TRP A  77      51.903   8.977  25.149  1.00 74.23           C
ATOM    600  CG  TRP A  77      52.980   7.934  24.918  1.00 74.23           C
ATOM    601  CD2 TRP A  77      54.114   7.695  25.773  1.00 74.23           C
ATOM    602  CD1 TRP A  77      53.097   7.060  23.876  1.00 74.23           C
ATOM    603  NE1 TRP A  77      54.226   6.291  24.027  1.00 74.23           N
ATOM    604  CE2 TRP A  77      54.862   6.670  25.190  1.00 74.23           C
ATOM    605  CE3 TRP A  77      54.506   8.279  26.944  1.00 74.23           C
ATOM    606  CZ2 TRP A  77      56.011   6.212  25.771  1.00 74.23           C
ATOM    607  CZ3 TRP A  77      55.665   7.810  27.527  1.00 74.23           C
ATOM    608  CH2 TRP A  77      56.405   6.796  26.954  1.00 74.23           C
ATOM    609  C   TRP A  77      49.655   9.619  25.839  1.00 74.23           C
ATOM    610  O   TRP A  77      49.122  10.088  24.833  1.00 74.23           O
ATOM    611  N   PHE A  78      49.428  10.124  27.072  1.00124.92           N
ATOM    612  CA  PHE A  78      48.567  11.260  27.276  1.00124.92           C
ATOM    613  CB  PHE A  78      47.147  10.857  27.726  1.00124.92           C
ATOM    614  CG  PHE A  78      46.518  12.018  28.413  1.00124.92           C
ATOM    615  CD1 PHE A  78      46.030  13.088  27.703  1.00124.92           C
ATOM    616  CD2 PHE A  78      46.455  12.047  29.786  1.00124.92           C
ATOM    617  CE1 PHE A  78      45.461  14.154  28.352  1.00124.92           C
ATOM    618  CE2 PHE A  78      45.888  13.109  30.443  1.00124.92           C
ATOM    619  CZ  PHE A  78      45.388  14.163  29.723  1.00124.92           C
ATOM    620  C   PHE A  78      49.133  12.151  28.339  1.00124.92           C
ATOM    621  O   PHE A  78      49.590  11.679  29.380  1.00124.92           O
ATOM    622  N   ALA A  79      49.099  13.480  28.096  1.00 55.04           N
ATOM    623  CA  ALA A  79      49.576  14.426  29.068  1.00 55.04           C
ATOM    624  CB  ALA A  79      51.109  14.555  29.101  1.00 55.04           C
ATOM    625  C   ALA A  79      49.049  15.779  28.700  1.00 55.04           C
ATOM    626  O   ALA A  79      48.716  16.035  27.546  1.00 55.04           O
ATOM    627  N   PHE A  80      48.965  16.694  29.687  1.00148.07           N
ATOM    628  CA  PHE A  80      48.551  18.048  29.437  1.00148.07           C
ATOM    629  CB  PHE A  80      47.761  18.718  30.580  1.00148.07           C
ATOM    630  CG  PHE A  80      46.366  18.197  30.679  1.00148.07           C
ATOM    631  CD1 PHE A  80      45.363  18.757  29.925  1.00148.07           C
ATOM    632  CD2 PHE A  80      46.046  17.163  31.525  1.00148.07           C
ATOM    633  CE1 PHE A  80      44.063  18.304  30.002  1.00148.07           C
ATOM    634  CE2 PHE A  80      44.746  16.708  31.605  1.00148.07           C
ATOM    635  CZ  PHE A  80      43.751  17.273  30.849  1.00148.07           C
ATOM    636  C   PHE A  80      49.811  18.845  29.344  1.00148.07           C
ATOM    637  O   PHE A  80      50.815  18.493  29.958  1.00148.07           O
ATOM    638  N   PHE A  81      49.807  19.938  28.558  1.00102.03           N
ATOM    639  CA  PHE A  81      50.997  20.730  28.466  1.00102.03           C
ATOM    640  CB  PHE A  81      50.998  21.708  27.284  1.00102.03           C
ATOM    641  CG  PHE A  81      51.160  20.812  26.096  1.00102.03           C
ATOM    642  CD1 PHE A  81      52.422  20.460  25.684  1.00102.03           C
ATOM    643  CD2 PHE A  81      50.077  20.297  25.418  1.00102.03           C
ATOM    644  CE1 PHE A  81      52.606  19.628  24.602  1.00102.03           C
ATOM    645  CE2 PHE A  81      50.254  19.464  24.332  1.00102.03           C
ATOM    646  CZ  PHE A  81      51.520  19.131  23.926  1.00102.03           C
ATOM    647  C   PHE A  81      51.206  21.418  29.787  1.00102.03           C
ATOM    648  O   PHE A  81      50.253  21.698  30.515  1.00102.03           O
ATOM    649  N   LYS A  82      52.485  21.663  30.144  1.00109.52           N
ATOM    650  CA  LYS A  82      52.818  22.142  31.457  1.00109.52           C
ATOM    651  CB  LYS A  82      54.292  21.923  31.859  1.00109.52           C
ATOM    652  CG  LYS A  82      54.567  22.283  33.322  1.00109.52           C
ATOM    653  CD  LYS A  82      55.931  21.827  33.840  1.00109.52           C
ATOM    654  CE  LYS A  82      56.116  22.060  35.343  1.00109.52           C
ATOM    655  NZ  LYS A  82      56.129  23.509  35.644  1.00109.52           N
ATOM    656  C   LYS A  82      52.510  23.593  31.668  1.00109.52           C
ATOM    657  O   LYS A  82      52.595  24.427  30.762  1.00109.52           O
ATOM    658  N   TYR A  83      52.077  23.904  32.906  1.00181.87           N
ATOM    659  CA  TYR A  83      51.889  25.252  33.338  1.00181.87           C
ATOM    660  CB  TYR A  83      50.468  25.787  33.112  1.00181.87           C
ATOM    661  CG  TYR A  83      49.523  25.032  33.964  1.00181.87           C
ATOM    662  CD1 TYR A  83      49.046  23.804  33.592  1.00181.87           C
ATOM    663  CD2 TYR A  83      49.099  25.569  35.143  1.00181.87           C
ATOM    664  CE1 TYR A  83      48.159  23.112  34.379  1.00181.87           C
ATOM    665  CE2 TYR A  83      48.213  24.884  35.934  1.00181.87           C
ATOM    666  CZ  TYR A  83      47.734  23.657  35.560  1.00181.87           C
ATOM    667  OH  TYR A  83      46.819  22.969  36.384  1.00181.87           O
ATOM    668  C   TYR A  83      52.208  25.258  34.796  1.00181.87           C
ATOM    669  O   TYR A  83      51.990  24.250  35.473  1.00181.87           O
ATOM    670  N   LYS A  84      52.758  26.366  35.330  1.00209.44           N
ATOM    671  CA  LYS A  84      53.060  26.335  36.732  1.00209.44           C
ATOM    672  CB  LYS A  84      54.566  26.264  37.038  1.00209.44           C
ATOM    673  CG  LYS A  84      55.315  27.575  36.848  1.00209.44           C
ATOM    674  CD  LYS A  84      55.245  28.449  38.095  1.00209.44           C
ATOM    675  CE  LYS A  84      55.700  27.685  39.346  0.00209.44           C
ATOM    676  NZ  LYS A  84      57.037  27.083  39.102  0.00209.44           N
ATOM    677  C   LYS A  84      52.437  27.528  37.364  1.00209.44           C
ATOM    678  O   LYS A  84      52.437  28.630  36.809  1.00209.44           O
ATOM    679  N   GLU A  85      51.856  27.325  38.556  1.00109.38           N
ATOM    680  CA  GLU A  85      51.125  28.404  39.138  1.00109.38           C
ATOM    681  CB  GLU A  85      49.673  27.977  39.394  1.00109.38           C
ATOM    682  CG  GLU A  85      48.658  29.110  39.361  1.00109.38           C
ATOM    683  CD  GLU A  85      47.301  28.452  39.169  1.00109.38           C
ATOM    684  OE1 GLU A  85      47.168  27.618  38.231  1.00109.38           O
ATOM    685  OE2 GLU A  85      46.384  28.768  39.973  1.00109.38           O
ATOM    686  C   GLU A  85      51.775  28.784  40.428  1.00109.38           C
ATOM    687  O   GLU A  85      51.649  28.093  41.437  1.00109.38           O
ATOM    688  N   GLU A  86      52.499  29.917  40.412  1.00 97.00           N
ATOM    689  CA  GLU A  86      53.127  30.436  41.588  1.00 97.00           C
ATOM    690  CB  GLU A  86      54.223  31.482  41.296  0.00 97.00           C
ATOM    691  CG  GLU A  86      53.824  32.687  40.450  0.00 97.00           C
ATOM    692  CD  GLU A  86      55.127  33.371  40.040  0.00 97.00           C
ATOM    693  OE1 GLU A  86      56.031  32.654  39.534  0.00 97.00           O
ATOM    694  OE2 GLU A  86      55.238  34.612  40.229  0.00 97.00           O
ATOM    695  C   GLU A  86      52.050  30.958  42.493  1.00 97.00           C
ATOM    696  O   GLU A  86      52.225  31.051  43.704  1.00 97.00           O
ATOM    697  N   GLY A  87      50.888  31.301  41.908  1.00 66.44           N
ATOM    698  CA  GLY A  87      49.741  31.796  42.612  1.00 66.44           C
ATOM    699  C   GLY A  87      49.311  33.021  41.885  1.00 66.44           C
ATOM    700  O   GLY A  87      48.212  33.075  41.338  1.00 66.44           O
ATOM    701  N   SER A  88      50.157  34.055  41.855  1.00196.70           N
ATOM    702  CA  SER A  88      49.778  35.191  41.079  1.00196.70           C
ATOM    703  CB  SER A  88      50.524  36.470  41.494  1.00196.70           C
ATOM    704  OG  SER A  88      51.919  36.307  41.292  0.00196.70           O
ATOM    705  C   SER A  88      50.095  34.913  39.651  1.00196.70           C
ATOM    706  O   SER A  88      49.380  35.330  38.739  1.00196.70           O
ATOM    707  N   LYS A  89      51.178  34.154  39.426  1.00106.90           N
ATOM    708  CA  LYS A  89      51.653  34.024  38.085  1.00106.90           C
ATOM    709  CB  LYS A  89      53.181  34.176  37.988  1.00106.90           C
ATOM    710  CG  LYS A  89      53.729  34.052  36.568  1.00106.90           C
ATOM    711  CD  LYS A  89      55.245  34.238  36.459  0.00106.90           C
ATOM    712  CE  LYS A  89      55.712  35.681  36.649  0.00106.90           C
ATOM    713  NZ  LYS A  89      57.190  35.748  36.589  0.00106.90           N
ATOM    714  C   LYS A  89      51.324  32.674  37.541  1.00106.90           C
ATOM    715  O   LYS A  89      51.462  31.654  38.218  1.00106.90           O
ATOM    716  N   VAL A  90      50.858  32.650  36.279  1.00 42.92           N
ATOM    717  CA  VAL A  90      50.603  31.413  35.605  1.00 42.92           C
ATOM    718  CB  VAL A  90      49.193  31.279  35.109  1.00 42.92           C
ATOM    719  CG1 VAL A  90      49.067  29.943  34.354  1.00 42.92           C
ATOM    720  CG2 VAL A  90      48.238  31.420  36.307  1.00 42.92           C
ATOM    721  C   VAL A  90      51.489  31.411  34.402  1.00 42.92           C
ATOM    722  O   VAL A  90      51.471  32.351  33.609  1.00 42.92           O
ATOM    723  N   THR A  91      52.306  30.353  34.240  1.00 40.63           N
ATOM    724  CA  THR A  91      53.169  30.316  33.096  1.00 40.63           C
ATOM    725  CB  THR A  91      54.626  30.356  33.451  1.00 40.63           C
ATOM    726  OG1 THR A  91      54.900  31.506  34.239  1.00 40.63           O
ATOM    727  CG2 THR A  91      55.447  30.411  32.153  1.00 40.63           C
ATOM    728  C   THR A  91      52.910  29.022  32.388  1.00 40.63           C
ATOM    729  O   THR A  91      52.709  27.984  33.017  1.00 40.63           O
ATOM    730  N   THR A  92      52.910  29.051  31.042  1.00 38.67           N
ATOM    731  CA  THR A  92      52.638  27.846  30.313  1.00 38.67           C
ATOM    732  CB  THR A  92      51.541  27.995  29.298  1.00 38.67           C
ATOM    733  OG1 THR A  92      50.339  28.411  29.928  1.00 38.67           O
ATOM    734  CG2 THR A  92      51.323  26.639  28.608  1.00 38.67           C
ATOM    735  C   THR A  92      53.874  27.464  29.564  1.00 38.67           C
ATOM    736  O   THR A  92      54.604  28.320  29.067  1.00 38.67           O
ATOM    737  N   TYR A  93      54.164  26.148  29.508  1.00 69.07           N
ATOM    738  CA  TYR A  93      55.302  25.684  28.769  1.00 69.07           C
ATOM    739  CB  TYR A  93      56.335  24.969  29.660  1.00 69.07           C
ATOM    740  CG  TYR A  93      56.818  25.985  30.638  1.00 69.07           C
ATOM    741  CD1 TYR A  93      57.860  26.829  30.319  1.00 69.07           C
ATOM    742  CD2 TYR A  93      56.222  26.104  31.871  1.00 69.07           C
ATOM    743  CE1 TYR A  93      58.302  27.773  31.217  1.00 69.07           C
ATOM    744  CE2 TYR A  93      56.658  27.047  32.772  1.00 69.07           C
ATOM    745  CZ  TYR A  93      57.699  27.883  32.447  1.00 69.07           C
ATOM    746  OH  TYR A  93      58.142  28.848  33.376  1.00 69.07           O
ATOM    747  C   TYR A  93      54.797  24.695  27.766  1.00 69.07           C
ATOM    748  O   TYR A  93      54.459  23.561  28.100  1.00 69.07           O
ATOM    749  N   CYS A  94      54.739  25.118  26.496  1.00 78.15           N
ATOM    750  CA  CYS A  94      54.274  24.322  25.402  1.00 78.15           C
ATOM    751  CB  CYS A  94      53.941  25.189  24.183  1.00 78.15           C
ATOM    752  SG  CYS A  94      52.425  26.117  24.555  1.00 78.15           S
ATOM    753  C   CYS A  94      55.278  23.265  25.061  1.00 78.15           C
ATOM    754  O   CYS A  94      54.952  22.280  24.397  1.00 78.15           O
ATOM    755  N   ASN A  95      56.550  23.467  25.454  1.00103.55           N
ATOM    756  CA  ASN A  95      57.538  22.488  25.116  1.00103.55           C
ATOM    757  CB  ASN A  95      58.903  23.128  24.824  1.00103.55           C
ATOM    758  CG  ASN A  95      59.393  23.768  26.114  1.00103.55           C
ATOM    759  OD1 ASN A  95      58.611  24.335  26.876  1.00103.55           O
ATOM    760  ND2 ASN A  95      60.724  23.662  26.371  1.00103.55           N
ATOM    761  C   ASN A  95      57.740  21.539  26.265  1.00103.55           C
ATOM    762  O   ASN A  95      58.785  20.893  26.346  1.00103.55           O
ATOM    763  N   GLU A  96      56.740  21.383  27.157  1.00119.85           N
ATOM    764  CA  GLU A  96      56.911  20.483  28.263  1.00119.85           C
ATOM    765  CB  GLU A  96      57.585  21.157  29.467  1.00119.85           C
ATOM    766  CG  GLU A  96      58.159  20.177  30.484  1.00119.85           C
ATOM    767  CD  GLU A  96      59.049  20.986  31.415  1.00119.85           C
ATOM    768  OE1 GLU A  96      59.462  22.105  31.008  1.00119.85           O
ATOM    769  OE2 GLU A  96      59.326  20.499  32.542  1.00119.85           O
ATOM    770  C   GLU A  96      55.551  19.997  28.667  1.00119.85           C
ATOM    771  O   GLU A  96      54.543  20.559  28.240  1.00119.85           O
ATOM    772  N   THR A  97      55.479  18.922  29.484  1.00 55.96           N
ATOM    773  CA  THR A  97      54.190  18.408  29.862  1.00 55.96           C
ATOM    774  CB  THR A  97      53.882  17.052  29.283  1.00 55.96           C
ATOM    775  OG1 THR A  97      54.804  16.088  29.772  1.00 55.96           O
ATOM    776  CG2 THR A  97      53.949  17.123  27.745  1.00 55.96           C
ATOM    777  C   THR A  97      54.109  18.264  31.350  1.00 55.96           C
ATOM    778  O   THR A  97      55.108  18.291  32.066  1.00 55.96           O
ATOM    779  N   MET A  98      52.867  18.153  31.854  1.00135.67           N
ATOM    780  CA  MET A  98      52.635  17.879  33.238  1.00135.67           C
ATOM    781  CB  MET A  98      51.225  18.268  33.693  1.00135.67           C
ATOM    782  CG  MET A  98      51.002  19.778  33.616  1.00135.67           C
ATOM    783  SD  MET A  98      49.285  20.303  33.860  1.00135.67           S
ATOM    784  CE  MET A  98      49.260  20.034  35.657  1.00135.67           C
ATOM    785  C   MET A  98      52.795  16.401  33.337  1.00135.67           C
ATOM    786  O   MET A  98      53.066  15.745  32.333  1.00135.67           O
ATOM    787  N   THR A  99      52.681  15.824  34.543  1.00 44.49           N
ATOM    788  CA  THR A  99      52.848  14.401  34.625  1.00 44.49           C
ATOM    789  CB  THR A  99      52.816  13.878  36.029  1.00 44.49           C
ATOM    790  OG1 THR A  99      53.831  14.504  36.798  1.00 44.49           O
ATOM    791  CG2 THR A  99      53.042  12.357  36.003  1.00 44.49           C
ATOM    792  C   THR A  99      51.712  13.781  33.872  1.00 44.49           C
ATOM    793  O   THR A  99      50.557  14.159  34.062  1.00 44.49           O
ATOM    794  N   GLY A 100      52.016  12.795  33.000  1.00 45.65           N
ATOM    795  CA  GLY A 100      50.990  12.206  32.190  1.00 45.65           C
ATOM    796  C   GLY A 100      50.931  10.726  32.417  1.00 45.65           C
ATOM    797  O   GLY A 100      51.683  10.168  33.217  1.00 45.65           O
ATOM    798  N   TRP A 101      50.003  10.061  31.690  1.00 90.72           N
ATOM    799  CA  TRP A 101      49.798   8.648  31.838  1.00 90.72           C
ATOM    800  CB  TRP A 101      48.349   8.278  32.197  1.00 90.72           C
ATOM    801  CG  TRP A 101      47.916   8.662  33.591  1.00 90.72           C
ATOM    802  CD2 TRP A 101      47.437   9.963  33.962  1.00 90.72           C
ATOM    803  CD1 TRP A 101      47.882   7.900  34.722  1.00 90.72           C
ATOM    804  NE1 TRP A 101      47.402   8.642  35.774  1.00 90.72           N
ATOM    805  CE2 TRP A 101      47.126   9.915  35.320  1.00 90.72           C
ATOM    806  CE3 TRP A 101      47.269  11.104  33.231  1.00 90.72           C
ATOM    807  CZ2 TRP A 101      46.637  11.011  35.970  1.00 90.72           C
ATOM    808  CZ3 TRP A 101      46.778  12.210  33.890  1.00 90.72           C
ATOM    809  CH2 TRP A 101      46.468  12.163  35.233  1.00 90.72           C
ATOM    810  C   TRP A 101      50.092   7.953  30.543  1.00 90.72           C
ATOM    811  O   TRP A 101      49.703   8.406  29.467  1.00 90.72           O
ATOM    812  N   VAL A 102      50.809   6.815  30.632  1.00102.77           N
ATOM    813  CA  VAL A 102      51.096   5.999  29.488  1.00102.77           C
ATOM    814  CB  VAL A 102      52.549   6.000  29.108  1.00102.77           C
ATOM    815  CG1 VAL A 102      53.366   5.465  30.295  1.00102.77           C
ATOM    816  CG2 VAL A 102      52.722   5.179  27.820  1.00102.77           C
ATOM    817  C   VAL A 102      50.727   4.602  29.877  1.00102.77           C
ATOM    818  O   VAL A 102      51.021   4.162  30.988  1.00102.77           O
ATOM    819  N   HIS A 103      50.036   3.876  28.977  1.00 60.02           N
ATOM    820  CA  HIS A 103      49.662   2.519  29.263  1.00 60.02           C
ATOM    821  ND1 HIS A 103      46.736   4.341  29.905  1.00 60.02           N
ATOM    822  CG  HIS A 103      47.199   3.122  29.458  1.00 60.02           C
ATOM    823  CB  HIS A 103      48.356   2.387  30.069  1.00 60.02           C
ATOM    824  NE2 HIS A 103      45.457   3.771  28.178  1.00 60.02           N
ATOM    825  CD2 HIS A 103      46.406   2.789  28.403  1.00 60.02           C
ATOM    826  CE1 HIS A 103      45.695   4.682  29.104  1.00 60.02           C
ATOM    827  C   HIS A 103      49.462   1.832  27.954  1.00 60.02           C
ATOM    828  O   HIS A 103      49.265   2.478  26.926  1.00 60.02           O
ATOM    829  N   ASP A 104      49.504   0.487  27.956  1.00 58.58           N
ATOM    830  CA  ASP A 104      49.322  -0.218  26.724  1.00 58.58           C
ATOM    831  CB  ASP A 104      49.714  -1.709  26.802  1.00 58.58           C
ATOM    832  CG  ASP A 104      48.934  -2.398  27.913  1.00 58.58           C
ATOM    833  OD1 ASP A 104      47.696  -2.192  27.992  1.00 58.58           O
ATOM    834  OD2 ASP A 104      49.575  -3.130  28.714  1.00 58.58           O
ATOM    835  C   ASP A 104      47.896  -0.037  26.306  1.00 58.58           C
ATOM    836  O   ASP A 104      47.056   0.397  27.092  1.00 58.58           O
ATOM    837  N   VAL A 105      47.592  -0.366  25.037  1.00 63.27           N
ATOM    838  CA  VAL A 105      46.297  -0.132  24.460  1.00 63.27           C
ATOM    839  CB  VAL A 105      46.212  -0.566  23.025  1.00 63.27           C
ATOM    840  CG1 VAL A 105      47.137   0.341  22.192  1.00 63.27           C
ATOM    841  CG2 VAL A 105      46.571  -2.060  22.936  1.00 63.27           C
ATOM    842  C   VAL A 105      45.238  -0.848  25.248  1.00 63.27           C
ATOM    843  O   VAL A 105      44.098  -0.392  25.315  1.00 63.27           O
ATOM    844  N   LEU A 106      45.569  -2.016  25.821  1.00 65.67           N
ATOM    845  CA  LEU A 106      44.646  -2.791  26.607  1.00 65.67           C
ATOM    846  CB  LEU A 106      45.208  -4.171  26.987  1.00 65.67           C
ATOM    847  CG  LEU A 106      45.469  -5.089  25.779  1.00 65.67           C
ATOM    848  CD1 LEU A 106      46.025  -6.448  26.226  1.00 65.67           C
ATOM    849  CD2 LEU A 106      44.218  -5.223  24.897  1.00 65.67           C
ATOM    850  C   LEU A 106      44.316  -2.083  27.888  1.00 65.67           C
ATOM    851  O   LEU A 106      43.204  -2.215  28.394  1.00 65.67           O
ATOM    852  N   GLY A 107      45.277  -1.330  28.462  1.00 43.05           N
ATOM    853  CA  GLY A 107      45.055  -0.657  29.712  1.00 43.05           C
ATOM    854  C   GLY A 107      45.602  -1.491  30.841  1.00 43.05           C
ATOM    855  O   GLY A 107      45.299  -1.224  32.003  1.00 43.05           O
ATOM    856  N   ARG A 108      46.359  -2.567  30.529  1.00171.26           N
ATOM    857  CA  ARG A 108      46.922  -3.434  31.539  1.00171.26           C
ATOM    858  CB  ARG A 108      47.557  -4.698  30.936  1.00171.26           C
ATOM    859  CG  ARG A 108      46.591  -5.603  30.170  1.00171.26           C
ATOM    860  CD  ARG A 108      45.732  -6.485  31.075  1.00171.26           C
ATOM    861  NE  ARG A 108      44.383  -5.863  31.144  1.00171.26           N
ATOM    862  CZ  ARG A 108      43.441  -6.209  30.221  1.00171.26           C
ATOM    863  NH1 ARG A 108      43.726  -7.150  29.274  1.00171.26           N
ATOM    864  NH2 ARG A 108      42.213  -5.615  30.248  1.00171.26           N
ATOM    865  C   ARG A 108      48.026  -2.792  32.340  1.00171.26           C
ATOM    866  O   ARG A 108      47.909  -2.625  33.554  1.00171.26           O
ATOM    867  N   ASN A 109      49.117  -2.367  31.662  1.00 53.00           N
ATOM    868  CA  ASN A 109      50.268  -1.853  32.354  1.00 53.00           C
ATOM    869  CB  ASN A 109      51.605  -2.393  31.815  1.00 53.00           C
ATOM    870  CG  ASN A 109      51.699  -3.870  32.174  1.00 53.00           C
ATOM    871  OD1 ASN A 109      51.468  -4.261  33.318  1.00 53.00           O
ATOM    872  ND2 ASN A 109      52.042  -4.718  31.168  1.00 53.00           N
ATOM    873  C   ASN A 109      50.280  -0.370  32.173  1.00 53.00           C
ATOM    874  O   ASN A 109      50.079   0.130  31.067  1.00 53.00           O
ATOM    875  N   TRP A 110      50.533   0.360  33.280  1.00 81.34           N
ATOM    876  CA  TRP A 110      50.485   1.796  33.311  1.00 81.34           C
ATOM    877  CB  TRP A 110      49.358   2.323  34.219  1.00 81.34           C
ATOM    878  CG  TRP A 110      47.951   2.056  33.735  1.00 81.34           C
ATOM    879  CD2 TRP A 110      46.967   3.080  33.519  1.00 81.34           C
ATOM    880  CD1 TRP A 110      47.332   0.867  33.480  1.00 81.34           C
ATOM    881  NE1 TRP A 110      46.028   1.087  33.104  1.00 81.34           N
ATOM    882  CE2 TRP A 110      45.788   2.444  33.128  1.00 81.34           C
ATOM    883  CE3 TRP A 110      47.037   4.438  33.645  1.00 81.34           C
ATOM    884  CZ2 TRP A 110      44.658   3.161  32.855  1.00 81.34           C
ATOM    885  CZ3 TRP A 110      45.897   5.157  33.361  1.00 81.34           C
ATOM    886  CH2 TRP A 110      44.730   4.531  32.974  1.00 81.34           C
ATOM    887  C   TRP A 110      51.760   2.321  33.905  1.00 81.34           C
ATOM    888  O   TRP A 110      52.480   1.607  34.603  1.00 81.34           O
ATOM    889  N   ALA A 111      52.069   3.605  33.615  1.00 38.87           N
ATOM    890  CA  ALA A 111      53.229   4.271  34.143  1.00 38.87           C
ATOM    891  CB  ALA A 111      54.526   3.948  33.381  1.00 38.87           C
ATOM    892  C   ALA A 111      52.987   5.747  34.003  1.00 38.87           C
ATOM    893  O   ALA A 111      52.048   6.169  33.330  1.00 38.87           O
ATOM    894  N   CYS A 112      53.826   6.574  34.662  1.00 45.41           N
ATOM    895  CA  CYS A 112      53.683   8.006  34.606  1.00 45.41           C
ATOM    896  CB  CYS A 112      53.683   8.648  36.000  1.00 45.41           C
ATOM    897  SG  CYS A 112      52.314   7.996  36.991  1.00 45.41           S
ATOM    898  C   CYS A 112      54.878   8.534  33.874  1.00 45.41           C
ATOM    899  O   CYS A 112      55.950   7.934  33.938  1.00 45.41           O
ATOM    900  N   PHE A 113      54.729   9.658  33.134  1.00 65.72           N
ATOM    901  CA  PHE A 113      55.868  10.172  32.425  1.00 65.72           C
ATOM    902  CB  PHE A 113      55.986   9.656  30.979  1.00 65.72           C
ATOM    903  CG  PHE A 113      54.896  10.266  30.159  1.00 65.72           C
ATOM    904  CD1 PHE A 113      53.620   9.754  30.172  1.00 65.72           C
ATOM    905  CD2 PHE A 113      55.163  11.356  29.361  1.00 65.72           C
ATOM    906  CE1 PHE A 113      52.629  10.326  29.407  1.00 65.72           C
ATOM    907  CE2 PHE A 113      54.177  11.933  28.594  1.00 65.72           C
ATOM    908  CZ  PHE A 113      52.905  11.417  28.617  1.00 65.72           C
ATOM    909  C   PHE A 113      55.770  11.665  32.323  1.00 65.72           C
ATOM    910  O   PHE A 113      54.722  12.257  32.579  1.00 65.72           O
ATOM    911  N   THR A 114      56.903  12.311  31.972  1.00 44.85           N
ATOM    912  CA  THR A 114      56.940  13.726  31.739  1.00 44.85           C
ATOM    913  CB  THR A 114      57.712  14.499  32.769  1.00 44.85           C
ATOM    914  OG1 THR A 114      59.062  14.058  32.807  1.00 44.85           O
ATOM    915  CG2 THR A 114      57.043  14.304  34.140  1.00 44.85           C
ATOM    916  C   THR A 114      57.648  13.886  30.433  1.00 44.85           C
ATOM    917  O   THR A 114      58.548  13.110  30.114  1.00 44.85           O
ATOM    918  N   GLY A 115      57.265  14.898  29.631  1.00 30.76           N
ATOM    919  CA  GLY A 115      57.899  15.010  28.350  1.00 30.76           C
ATOM    920  C   GLY A 115      58.452  16.385  28.169  1.00 30.76           C
ATOM    921  O   GLY A 115      57.916  17.363  28.689  1.00 30.76           O
ATOM    922  N   LYS A 116      59.572  16.474  27.422  1.00113.83           N
ATOM    923  CA  LYS A 116      60.153  17.741  27.091  1.00113.83           C
ATOM    924  CB  LYS A 116      61.414  18.109  27.892  1.00113.83           C
ATOM    925  CG  LYS A 116      61.091  18.600  29.306  1.00113.83           C
ATOM    926  CD  LYS A 116      62.313  18.742  30.214  1.00113.83           C
ATOM    927  CE  LYS A 116      62.768  17.411  30.803  1.00113.83           C
ATOM    928  NZ  LYS A 116      63.001  16.450  29.706  1.00113.83           N
ATOM    929  C   LYS A 116      60.504  17.711  25.636  1.00113.83           C
ATOM    930  O   LYS A 116      61.018  16.717  25.124  1.00113.83           O
ATOM    931  N   LYS A 117      60.203  18.821  24.936  1.00 87.28           N
ATOM    932  CA  LYS A 117      60.435  18.942  23.526  1.00 87.28           C
ATOM    933  CB  LYS A 117      59.655  20.130  22.937  1.00 87.28           C
ATOM    934  CG  LYS A 117      59.830  20.351  21.437  1.00 87.28           C
ATOM    935  CD  LYS A 117      58.791  21.314  20.857  1.00 87.28           C
ATOM    936  CE  LYS A 117      59.184  21.904  19.501  1.00 87.28           C
ATOM    937  NZ  LYS A 117      60.159  23.001  19.698  1.00 87.28           N
ATOM    938  C   LYS A 117      61.889  19.173  23.301  1.00 87.28           C
ATOM    939  O   LYS A 117      62.469  20.153  23.767  1.00 87.28           O
ATOM    940  N   VAL A 118      62.513  18.225  22.585  1.00133.73           N
ATOM    941  CA  VAL A 118      63.901  18.221  22.250  1.00133.73           C
ATOM    942  CB  VAL A 118      64.347  16.888  21.751  1.00133.73           C
ATOM    943  CG1 VAL A 118      65.841  16.962  21.426  0.00133.73           C
ATOM    944  CG2 VAL A 118      63.970  15.824  22.790  0.00133.73           C
ATOM    945  C   VAL A 118      64.163  19.221  21.174  1.00133.73           C
ATOM    946  O   VAL A 118      65.268  19.726  21.074  1.00133.73           O
ATOM    947  N   GLY A 119      63.189  19.493  20.293  1.00 27.82           N
ATOM    948  CA  GLY A 119      63.451  20.434  19.240  1.00 27.82           C
ATOM    949  C   GLY A 119      62.369  20.291  18.179  1.00 27.82           C
ATOM    950  O   GLY A 119      61.437  19.468  18.373  1.00 27.82           O
ATOM    951  OXT GLY A 119      62.461  21.015  17.153  1.00 27.82           O
TER     952      GLY A 119
ATOM    953  N   LEU B 120      23.228   8.944   1.610  1.00 53.85           N
ATOM    954  CA  LEU B 120      23.082   9.900   2.729  1.00 53.85           C
ATOM    955  CB  LEU B 120      24.302  10.840   2.779  1.00 53.85           C
ATOM    956  CG  LEU B 120      24.339  11.777   4.000  1.00 53.85           C
ATOM    957  CD1 LEU B 120      24.497  10.978   5.305  1.00 53.85           C
ATOM    958  CD2 LEU B 120      25.416  12.863   3.839  1.00 53.85           C
ATOM    959  C   LEU B 120      21.834  10.709   2.543  1.00 53.85           C
ATOM    960  O   LEU B 120      21.544  11.195   1.449  1.00 53.85           O
ATOM    961  N   PRO B 121      21.087  10.825   3.612  1.00 78.35           N
ATOM    962  CA  PRO B 121      19.831  11.532   3.568  1.00 78.35           C
ATOM    963  CD  PRO B 121      21.047   9.723   4.562  1.00 78.35           C
ATOM    964  CB  PRO B 121      19.039  11.060   4.785  1.00 78.35           C
ATOM    965  CG  PRO B 121      19.597   9.656   5.066  1.00 78.35           C
ATOM    966  C   PRO B 121      19.980  13.018   3.531  1.00 78.35           C
ATOM    967  O   PRO B 121      21.056  13.531   3.831  1.00 78.35           O
ATOM    968  N   THR B 122      18.912  13.713   3.095  1.00 45.93           N
ATOM    969  CA  THR B 122      18.842  15.143   3.069  1.00 45.93           C
ATOM    970  CB  THR B 122      17.672  15.649   2.278  1.00 45.93           C
ATOM    971  OG1 THR B 122      16.453  15.235   2.876  1.00 45.93           O
ATOM    972  CG2 THR B 122      17.776  15.091   0.849  1.00 45.93           C
ATOM    973  C   THR B 122      18.688  15.642   4.475  1.00 45.93           C
ATOM    974  O   THR B 122      19.213  16.700   4.822  1.00 45.93           O
ATOM    975  N   SER B 123      17.928  14.899   5.313  1.00 87.37           N
ATOM    976  CA  SER B 123      17.685  15.325   6.665  1.00 87.37           C
ATOM    977  CB  SER B 123      16.270  15.877   6.902  1.00 87.37           C
ATOM    978  OG  SER B 123      16.097  17.104   6.211  1.00 87.37           O
ATOM    979  C   SER B 123      17.846  14.161   7.595  1.00 87.37           C
ATOM    980  O   SER B 123      17.685  13.007   7.199  1.00 87.37           O
ATOM    981  N   TRP B 124      18.196  14.446   8.871  1.00 79.99           N
ATOM    982  CA  TRP B 124      18.335  13.388   9.833  1.00 79.99           C
ATOM    983  CB  TRP B 124      19.732  12.747   9.819  1.00 79.99           C
ATOM    984  CG  TRP B 124      19.865  11.540  10.713  1.00 79.99           C
ATOM    985  CD2 TRP B 124      19.605  10.199  10.275  1.00 79.99           C
ATOM    986  CD1 TRP B 124      20.236  11.456  12.022  1.00 79.99           C
ATOM    987  NE1 TRP B 124      20.215  10.144  12.431  1.00 79.99           N
ATOM    988  CE2 TRP B 124      19.829   9.359  11.365  1.00 79.99           C
ATOM    989  CE3 TRP B 124      19.210   9.709   9.063  1.00 79.99           C
ATOM    990  CZ2 TRP B 124      19.659   8.008  11.260  1.00 79.99           C
ATOM    991  CZ3 TRP B 124      19.041   8.346   8.960  1.00 79.99           C
ATOM    992  CH2 TRP B 124      19.262   7.514  10.037  1.00 79.99           C
ATOM    993  C   TRP B 124      18.124  13.950  11.212  1.00 79.99           C
ATOM    994  O   TRP B 124      18.541  15.069  11.511  1.00 79.99           O
ATOM    995  N   ASP B 125      17.459  13.171  12.093  1.00 87.17           N
ATOM    996  CA  ASP B 125      17.222  13.583  13.450  1.00 87.17           C
ATOM    997  CB  ASP B 125      15.886  14.334  13.612  1.00 87.17           C
ATOM    998  CG  ASP B 125      15.826  14.978  14.990  1.00 87.17           C
ATOM    999  OD1 ASP B 125      16.582  14.532  15.894  1.00 87.17           O
ATOM   1000  OD2 ASP B 125      15.019  15.932  15.155  1.00 87.17           O
ATOM   1001  C   ASP B 125      17.148  12.326  14.272  1.00 87.17           C
ATOM   1002  O   ASP B 125      16.248  11.509  14.091  1.00 87.17           O
ATOM   1003  N   TRP B 126      18.095  12.144  15.212  1.00107.32           N
ATOM   1004  CA  TRP B 126      18.165  10.959  16.025  1.00107.32           C
ATOM   1005  CB  TRP B 126      19.456  10.827  16.846  1.00107.32           C
ATOM   1006  CG  TRP B 126      20.602  10.330  16.004  1.00107.32           C
ATOM   1007  CD2 TRP B 126      20.714   8.963  15.579  1.00107.32           C
ATOM   1008  CD1 TRP B 126      21.670  10.991  15.473  1.00107.32           C
ATOM   1009  NE1 TRP B 126      22.447  10.117  14.748  1.00107.32           N
ATOM   1010  CE2 TRP B 126      21.868   8.866  14.804  1.00107.32           C
ATOM   1011  CE3 TRP B 126      19.917   7.880  15.814  1.00107.32           C
ATOM   1012  CZ2 TRP B 126      22.245   7.676  14.249  1.00107.32           C
ATOM   1013  CZ3 TRP B 126      20.301   6.681  15.256  1.00107.32           C
ATOM   1014  CH2 TRP B 126      21.444   6.581  14.489  1.00107.32           C
ATOM   1015  C   TRP B 126      16.991  10.858  16.939  1.00107.32           C
ATOM   1016  O   TRP B 126      16.696   9.777  17.449  1.00107.32           O
ATOM   1017  N   ARG B 127      16.363  12.002  17.255  1.00 93.66           N
ATOM   1018  CA  ARG B 127      15.196  12.028  18.087  1.00 93.66           C
ATOM   1019  CB  ARG B 127      14.773  13.461  18.450  1.00 93.66           C
ATOM   1020  CG  ARG B 127      15.801  14.177  19.331  1.00 93.66           C
ATOM   1021  CD  ARG B 127      15.462  15.642  19.608  1.00 93.66           C
ATOM   1022  NE  ARG B 127      15.506  16.356  18.302  1.00 93.66           N
ATOM   1023  CZ  ARG B 127      15.241  17.694  18.241  1.00 93.66           C
ATOM   1024  NH1 ARG B 127      14.954  18.386  19.382  1.00 93.66           N
ATOM   1025  NH2 ARG B 127      15.265  18.338  17.038  1.00 93.66           N
ATOM   1026  C   ARG B 127      14.066  11.368  17.364  1.00 93.66           C
ATOM   1027  O   ARG B 127      13.243  10.695  17.981  1.00 93.66           O
ATOM   1028  N   ASN B 128      13.961  11.566  16.035  1.00 63.50           N
ATOM   1029  CA  ASN B 128      12.859  10.943  15.363  1.00 63.50           C
ATOM   1030  CB  ASN B 128      11.794  11.957  14.904  1.00 63.50           C
ATOM   1031  CG  ASN B 128      10.561  11.198  14.433  1.00 63.50           C
ATOM   1032  OD1 ASN B 128      10.654  10.285  13.614  1.00 63.50           O
ATOM   1033  ND2 ASN B 128       9.369  11.582  14.965  1.00 63.50           N
ATOM   1034  C   ASN B 128      13.347  10.222  14.150  1.00 63.50           C
ATOM   1035  O   ASN B 128      13.444  10.800  13.068  1.00 63.50           O
ATOM   1036  N   VAL B 129      13.660   8.923  14.302  1.00132.22           N
ATOM   1037  CA  VAL B 129      14.012   8.142  13.160  1.00132.22           C
ATOM   1038  CB  VAL B 129      15.292   7.372  13.347  1.00132.22           C
ATOM   1039  CG1 VAL B 129      15.238   6.623  14.687  1.00132.22           C
ATOM   1040  CG2 VAL B 129      15.495   6.455  12.129  1.00132.22           C
ATOM   1041  C   VAL B 129      12.861   7.211  12.968  1.00132.22           C
ATOM   1042  O   VAL B 129      12.793   6.129  13.551  1.00132.22           O
ATOM   1043  N   HIS B 130      11.920   7.636  12.109  1.00 67.41           N
ATOM   1044  CA  HIS B 130      10.741   6.885  11.810  1.00 67.41           C
ATOM   1045  ND1 HIS B 130      11.280   6.447   8.686  1.00 67.41           N
ATOM   1046  CG  HIS B 130      11.827   5.870   9.810  1.00 67.41           C
ATOM   1047  CB  HIS B 130      11.058   5.580  11.065  1.00 67.41           C
ATOM   1048  NE2 HIS B 130      13.440   6.138   8.255  1.00 67.41           N
ATOM   1049  CD2 HIS B 130      13.146   5.687   9.529  1.00 67.41           C
ATOM   1050  CE1 HIS B 130      12.288   6.586   7.788  1.00 67.41           C
ATOM   1051  C   HIS B 130       9.964   6.598  13.062  1.00 67.41           C
ATOM   1052  O   HIS B 130       9.456   5.493  13.247  1.00 67.41           O
ATOM   1053  N   GLY B 131       9.847   7.601  13.957  1.00 29.89           N
ATOM   1054  CA  GLY B 131       9.012   7.483  15.122  1.00 29.89           C
ATOM   1055  C   GLY B 131       9.798   7.088  16.339  1.00 29.89           C
ATOM   1056  O   GLY B 131       9.315   7.243  17.458  1.00 29.89           O
ATOM   1057  N   ILE B 132      11.037   6.591  16.179  1.00 54.08           N
ATOM   1058  CA  ILE B 132      11.759   6.137  17.338  1.00 54.08           C
ATOM   1059  CB  ILE B 132      12.601   4.921  17.076  1.00 54.08           C
ATOM   1060  CG1 ILE B 132      11.730   3.750  16.592  1.00 54.08           C
ATOM   1061  CG2 ILE B 132      13.386   4.605  18.360  1.00 54.08           C
ATOM   1062  CD1 ILE B 132      12.541   2.583  16.028  1.00 54.08           C
ATOM   1063  C   ILE B 132      12.697   7.213  17.814  1.00 54.08           C
ATOM   1064  O   ILE B 132      13.324   7.902  17.007  1.00 54.08           O
ATOM   1065  N   ASN B 133      12.796   7.395  19.154  1.00 71.03           N
ATOM   1066  CA  ASN B 133      13.664   8.390  19.741  1.00 71.03           C
ATOM   1067  CB  ASN B 133      12.962   9.248  20.808  1.00 71.03           C
ATOM   1068  CG  ASN B 133      13.969  10.253  21.351  1.00 71.03           C
ATOM   1069  OD1 ASN B 133      14.834  10.741  20.629  1.00 71.03           O
ATOM   1070  ND2 ASN B 133      13.858  10.564  22.672  1.00 71.03           N
ATOM   1071  C   ASN B 133      14.818   7.707  20.430  1.00 71.03           C
ATOM   1072  O   ASN B 133      14.627   6.849  21.290  1.00 71.03           O
ATOM   1073  N   PHE B 134      16.048   8.001  19.961  1.00128.58           N
ATOM   1074  CA  PHE B 134      17.317   7.543  20.467  1.00128.58           C
ATOM   1075  CB  PHE B 134      18.314   7.239  19.345  1.00128.58           C
ATOM   1076  CG  PHE B 134      17.759   6.025  18.680  1.00128.58           C
ATOM   1077  CD1 PHE B 134      17.979   4.779  19.221  1.00128.58           C
ATOM   1078  CD2 PHE B 134      17.011   6.129  17.530  1.00128.58           C
ATOM   1079  CE1 PHE B 134      17.469   3.652  18.622  1.00128.58           C
ATOM   1080  CE2 PHE B 134      16.499   5.004  16.927  1.00128.58           C
ATOM   1081  CZ  PHE B 134      16.728   3.763  17.471  1.00128.58           C
ATOM   1082  C   PHE B 134      17.973   8.421  21.510  1.00128.58           C
ATOM   1083  O   PHE B 134      18.917   7.982  22.163  1.00128.58           O
ATOM   1084  N   VAL B 135      17.595   9.714  21.627  1.00 64.66           N
ATOM   1085  CA  VAL B 135      18.334  10.607  22.491  1.00 64.66           C
ATOM   1086  CB  VAL B 135      18.353  12.017  21.970  1.00 64.66           C
ATOM   1087  CG1 VAL B 135      19.150  12.901  22.946  1.00 64.66           C
ATOM   1088  CG2 VAL B 135      18.910  11.998  20.539  1.00 64.66           C
ATOM   1089  C   VAL B 135      17.755  10.647  23.881  1.00 64.66           C
ATOM   1090  O   VAL B 135      16.541  10.604  24.074  1.00 64.66           O
ATOM   1091  N   SER B 136      18.644  10.733  24.900  1.00 50.98           N
ATOM   1092  CA  SER B 136      18.227  10.795  26.277  1.00 50.98           C
ATOM   1093  CB  SER B 136      19.348  10.476  27.283  1.00 50.98           C
ATOM   1094  OG  SER B 136      20.367  11.462  27.206  1.00 50.98           O
ATOM   1095  C   SER B 136      17.751  12.192  26.544  1.00 50.98           C
ATOM   1096  O   SER B 136      17.959  13.091  25.731  1.00 50.98           O
ATOM   1097  N   PRO B 137      17.125  12.399  27.676  1.00 71.75           N
ATOM   1098  CA  PRO B 137      16.536  13.680  27.975  1.00 71.75           C
ATOM   1099  CD  PRO B 137      16.392  11.311  28.306  1.00 71.75           C
ATOM   1100  CB  PRO B 137      15.621  13.445  29.175  1.00 71.75           C
ATOM   1101  CG  PRO B 137      15.206  11.970  29.029  1.00 71.75           C
ATOM   1102  C   PRO B 137      17.508  14.796  28.173  1.00 71.75           C
ATOM   1103  O   PRO B 137      18.670  14.548  28.491  1.00 71.75           O
ATOM   1104  N   VAL B 138      17.036  16.041  27.957  1.00 33.04           N
ATOM   1105  CA  VAL B 138      17.840  17.215  28.131  1.00 33.04           C
ATOM   1106  CB  VAL B 138      17.191  18.460  27.597  1.00 33.04           C
ATOM   1107  CG1 VAL B 138      18.081  19.668  27.935  1.00 33.04           C
ATOM   1108  CG2 VAL B 138      16.932  18.276  26.093  1.00 33.04           C
ATOM   1109  C   VAL B 138      18.016  17.402  29.602  1.00 33.04           C
ATOM   1110  O   VAL B 138      17.104  17.139  30.384  1.00 33.04           O
ATOM   1111  N   ARG B 139      19.216  17.852  30.016  1.00105.42           N
ATOM   1112  CA  ARG B 139      19.486  18.050  31.412  1.00105.42           C
ATOM   1113  CB  ARG B 139      20.516  17.063  31.985  1.00105.42           C
ATOM   1114  CG  ARG B 139      20.032  15.613  31.986  1.00105.42           C
ATOM   1115  CD  ARG B 139      21.018  14.646  32.643  1.00105.42           C
ATOM   1116  NE  ARG B 139      20.997  14.921  34.107  1.00105.42           N
ATOM   1117  CZ  ARG B 139      21.862  14.268  34.937  1.00105.42           C
ATOM   1118  NH1 ARG B 139      22.758  13.377  34.425  1.00105.42           N
ATOM   1119  NH2 ARG B 139      21.834  14.504  36.280  1.00105.42           N
ATOM   1120  C   ARG B 139      20.044  19.427  31.588  1.00105.42           C
ATOM   1121  O   ARG B 139      20.296  20.140  30.617  1.00105.42           O
ATOM   1122  N   ASN B 140      20.212  19.852  32.859  1.00 44.97           N
ATOM   1123  CA  ASN B 140      20.740  21.159  33.130  1.00 44.97           C
ATOM   1124  CB  ASN B 140      19.798  22.010  34.001  1.00 44.97           C
ATOM   1125  CG  ASN B 140      20.263  23.459  33.972  1.00 44.97           C
ATOM   1126  OD1 ASN B 140      21.409  23.754  33.639  1.00 44.97           O
ATOM   1127  ND2 ASN B 140      19.344  24.393  34.337  1.00 44.97           N
ATOM   1128  C   ASN B 140      22.032  21.000  33.879  1.00 44.97           C
ATOM   1129  O   ASN B 140      22.087  20.356  34.925  1.00 44.97           O
ATOM   1130  N   GLN B 141      23.116  21.582  33.332  1.00101.64           N
ATOM   1131  CA  GLN B 141      24.429  21.542  33.915  1.00101.64           C
ATOM   1132  CB  GLN B 141      25.531  22.005  32.944  1.00101.64           C
ATOM   1133  CG  GLN B 141      25.409  23.458  32.488  1.00101.64           C
ATOM   1134  CD  GLN B 141      26.552  23.726  31.518  1.00101.64           C
ATOM   1135  OE1 GLN B 141      27.724  23.681  31.886  1.00101.64           O
ATOM   1136  NE2 GLN B 141      26.199  24.002  30.234  1.00101.64           N
ATOM   1137  C   GLN B 141      24.475  22.380  35.152  1.00101.64           C
ATOM   1138  O   GLN B 141      25.288  22.117  36.038  1.00101.64           O
ATOM   1139  N   ALA B 142      23.662  23.458  35.209  1.00224.26           N
ATOM   1140  CA  ALA B 142      23.648  24.300  36.371  1.00224.26           C
ATOM   1141  CB  ALA B 142      23.717  23.571  37.730  1.00224.26           C
ATOM   1142  C   ALA B 142      24.809  25.231  36.236  1.00224.26           C
ATOM   1143  O   ALA B 142      25.308  25.458  35.137  1.00224.26           O
ATOM   1144  N   SER B 143      25.239  25.821  37.365  1.00122.42           N
ATOM   1145  CA  SER B 143      26.295  26.793  37.410  1.00122.42           C
ATOM   1146  CB  SER B 143      26.378  27.509  38.769  1.00122.42           C
ATOM   1147  OG  SER B 143      25.189  28.248  39.007  1.00122.42           O
ATOM   1148  C   SER B 143      27.649  26.189  37.158  1.00122.42           C
ATOM   1149  O   SER B 143      28.622  26.924  37.006  1.00122.42           O
ATOM   1150  N   CYS B 144      27.774  24.848  37.124  1.00 66.74           N
ATOM   1151  CA  CYS B 144      29.081  24.251  37.000  1.00 66.74           C
ATOM   1152  CB  CYS B 144      29.103  22.820  37.547  1.00 66.74           C
ATOM   1153  SG  CYS B 144      30.797  22.225  37.689  1.00 66.74           S
ATOM   1154  C   CYS B 144      29.498  24.203  35.552  1.00 66.74           C
ATOM   1155  O   CYS B 144      28.673  23.976  34.672  1.00 66.74           O
ATOM   1156  N   GLY B 145      30.810  24.396  35.260  1.00 56.43           N
ATOM   1157  CA  GLY B 145      31.265  24.403  33.888  1.00 56.43           C
ATOM   1158  C   GLY B 145      31.471  22.980  33.465  1.00 56.43           C
ATOM   1159  O   GLY B 145      32.576  22.564  33.114  1.00 56.43           O
ATOM   1160  N   SER B 146      30.367  22.214  33.518  1.00102.01           N
ATOM   1161  CA  SER B 146      30.259  20.807  33.266  1.00102.01           C
ATOM   1162  CB  SER B 146      29.195  20.185  34.185  1.00102.01           C
ATOM   1163  OG  SER B 146      29.193  18.774  34.060  1.00102.01           O
ATOM   1164  C   SER B 146      29.921  20.427  31.841  1.00102.01           C
ATOM   1165  O   SER B 146      29.734  19.242  31.572  1.00102.01           O
ATOM   1166  N   CYS B 147      29.862  21.369  30.878  1.00 64.73           N
ATOM   1167  CA  CYS B 147      29.334  21.071  29.565  1.00 64.73           C
ATOM   1168  CB  CYS B 147      29.450  22.262  28.598  1.00 64.73           C
ATOM   1169  SG  CYS B 147      31.172  22.754  28.292  1.00 64.73           S
ATOM   1170  C   CYS B 147      30.003  19.887  28.924  1.00 64.73           C
ATOM   1171  O   CYS B 147      29.325  19.020  28.375  1.00 64.73           O
ATOM   1172  N   TYR B 148      31.337  19.775  29.008  1.00 72.20           N
ATOM   1173  CA  TYR B 148      32.036  18.708  28.346  1.00 72.20           C
ATOM   1174  CB  TYR B 148      33.558  18.765  28.574  1.00 72.20           C
ATOM   1175  CG  TYR B 148      33.818  18.595  30.033  1.00 72.20           C
ATOM   1176  CD1 TYR B 148      33.766  19.671  30.891  1.00 72.20           C
ATOM   1177  CD2 TYR B 148      34.115  17.354  30.543  1.00 72.20           C
ATOM   1178  CE1 TYR B 148      34.009  19.513  32.237  1.00 72.20           C
ATOM   1179  CE2 TYR B 148      34.357  17.194  31.886  1.00 72.20           C
ATOM   1180  CZ  TYR B 148      34.304  18.269  32.736  1.00 72.20           C
ATOM   1181  OH  TYR B 148      34.556  18.088  34.113  1.00 72.20           O
ATOM   1182  C   TYR B 148      31.547  17.382  28.852  1.00 72.20           C
ATOM   1183  O   TYR B 148      31.428  16.430  28.080  1.00 72.20           O
ATOM   1184  N   SER B 149      31.293  17.263  30.171  1.00 97.43           N
ATOM   1185  CA  SER B 149      30.857  15.996  30.693  1.00 97.43           C
ATOM   1186  CB  SER B 149      30.876  15.888  32.228  1.00 97.43           C
ATOM   1187  OG  SER B 149      29.762  16.557  32.792  1.00 97.43           O
ATOM   1188  C   SER B 149      29.466  15.687  30.217  1.00 97.43           C
ATOM   1189  O   SER B 149      29.163  14.540  29.894  1.00 97.43           O
ATOM   1190  N   PHE B 150      28.572  16.695  30.160  1.00 55.96           N
ATOM   1191  CA  PHE B 150      27.229  16.438  29.717  1.00 55.96           C
ATOM   1192  CB  PHE B 150      26.286  17.647  29.853  1.00 55.96           C
ATOM   1193  CG  PHE B 150      25.853  17.740  31.279  1.00 55.96           C
ATOM   1194  CD1 PHE B 150      26.646  18.333  32.235  1.00 55.96           C
ATOM   1195  CD2 PHE B 150      24.632  17.227  31.655  1.00 55.96           C
ATOM   1196  CE1 PHE B 150      26.222  18.408  33.542  1.00 55.96           C
ATOM   1197  CE2 PHE B 150      24.203  17.299  32.959  1.00 55.96           C
ATOM   1198  CZ  PHE B 150      25.001  17.892  33.907  1.00 55.96           C
ATOM   1199  C   PHE B 150      27.243  16.004  28.284  1.00 55.96           C
ATOM   1200  O   PHE B 150      26.555  15.054  27.915  1.00 55.96           O
ATOM   1201  N   ALA B 151      28.032  16.683  27.431  1.00 30.14           N
ATOM   1202  CA  ALA B 151      28.075  16.329  26.041  1.00 30.14           C
ATOM   1203  CB  ALA B 151      29.022  17.227  25.231  1.00 30.14           C
ATOM   1204  C   ALA B 151      28.577  14.924  25.928  1.00 30.14           C
ATOM   1205  O   ALA B 151      28.043  14.124  25.160  1.00 30.14           O
ATOM   1206  N   SER B 152      29.613  14.580  26.713  1.00 91.09           N
ATOM   1207  CA  SER B 152      30.193  13.271  26.621  1.00 91.09           C
ATOM   1208  CB  SER B 152      31.467  13.103  27.476  1.00 91.09           C
ATOM   1209  OG  SER B 152      31.190  13.309  28.852  1.00 91.09           O
ATOM   1210  C   SER B 152      29.194  12.221  27.005  1.00 91.09           C
ATOM   1211  O   SER B 152      29.049  11.225  26.300  1.00 91.09           O
ATOM   1212  N   MET B 153      28.463  12.421  28.118  1.00 76.13           N
ATOM   1213  CA  MET B 153      27.512  11.448  28.581  1.00 76.13           C
ATOM   1214  CB  MET B 153      26.858  11.862  29.908  1.00 76.13           C
ATOM   1215  CG  MET B 153      27.902  12.083  31.000  1.00 76.13           C
ATOM   1216  SD  MET B 153      28.885  10.607  31.395  1.00 76.13           S
ATOM   1217  CE  MET B 153      30.334  11.557  31.932  1.00 76.13           C
ATOM   1218  C   MET B 153      26.421  11.332  27.565  1.00 76.13           C
ATOM   1219  O   MET B 153      25.955  10.235  27.262  1.00 76.13           O
ATOM   1220  N   GLY B 154      26.003  12.477  26.995  1.00 24.53           N
ATOM   1221  CA  GLY B 154      24.909  12.489  26.070  1.00 24.53           C
ATOM   1222  C   GLY B 154      25.240  11.639  24.886  1.00 24.53           C
ATOM   1223  O   GLY B 154      24.393  10.893  24.398  1.00 24.53           O
ATOM   1224  N   MET B 155      26.481  11.740  24.377  1.00 86.57           N
ATOM   1225  CA  MET B 155      26.848  10.975  23.221  1.00 86.57           C
ATOM   1226  CB  MET B 155      28.295  11.235  22.781  1.00 86.57           C
ATOM   1227  CG  MET B 155      28.675  10.499  21.497  1.00 86.57           C
ATOM   1228  SD  MET B 155      30.465  10.389  21.192  1.00 86.57           S
ATOM   1229  CE  MET B 155      30.791  12.157  21.428  1.00 86.57           C
ATOM   1230  C   MET B 155      26.771   9.513  23.544  1.00 86.57           C
ATOM   1231  O   MET B 155      26.172   8.728  22.811  1.00 86.57           O
ATOM   1232  N   LEU B 156      27.353   9.117  24.688  1.00 57.95           N
ATOM   1233  CA  LEU B 156      27.427   7.733  25.064  1.00 57.95           C
ATOM   1234  CB  LEU B 156      28.220   7.522  26.366  1.00 57.95           C
ATOM   1235  CG  LEU B 156      29.684   7.995  26.277  1.00 57.95           C
ATOM   1236  CD1 LEU B 156      30.463   7.652  27.556  1.00 57.95           C
ATOM   1237  CD2 LEU B 156      30.371   7.473  25.005  1.00 57.95           C
ATOM   1238  C   LEU B 156      26.050   7.187  25.288  1.00 57.95           C
ATOM   1239  O   LEU B 156      25.768   6.042  24.941  1.00 57.95           O
ATOM   1240  N   GLU B 157      25.160   7.985  25.903  1.00 51.38           N
ATOM   1241  CA  GLU B 157      23.845   7.504  26.221  1.00 51.38           C
ATOM   1242  CB  GLU B 157      23.054   8.481  27.107  1.00 51.38           C
ATOM   1243  CG  GLU B 157      23.665   8.615  28.506  1.00 51.38           C
ATOM   1244  CD  GLU B 157      22.832   9.595  29.317  1.00 51.38           C
ATOM   1245  OE1 GLU B 157      21.747  10.002  28.824  1.00 51.38           O
ATOM   1246  OE2 GLU B 157      23.270   9.947  30.445  1.00 51.38           O
ATOM   1247  C   GLU B 157      23.054   7.232  24.973  1.00 51.38           C
ATOM   1248  O   GLU B 157      22.358   6.221  24.891  1.00 51.38           O
ATOM   1249  N   ALA B 158      23.117   8.136  23.972  1.00 38.44           N
ATOM   1250  CA  ALA B 158      22.368   7.944  22.760  1.00 38.44           C
ATOM   1251  CB  ALA B 158      22.465   9.151  21.810  1.00 38.44           C
ATOM   1252  C   ALA B 158      22.890   6.749  22.018  1.00 38.44           C
ATOM   1253  O   ALA B 158      22.120   5.917  21.540  1.00 38.44           O
ATOM   1254  N   ARG B 159      24.227   6.622  21.924  1.00 83.60           N
ATOM   1255  CA  ARG B 159      24.833   5.560  21.168  1.00 83.60           C
ATOM   1256  CB  ARG B 159      26.362   5.695  21.040  1.00 83.60           C
ATOM   1257  CG  ARG B 159      26.754   6.846  20.110  1.00 83.60           C
ATOM   1258  CD  ARG B 159      28.221   6.846  19.674  1.00 83.60           C
ATOM   1259  NE  ARG B 159      28.378   7.942  18.674  1.00 83.60           N
ATOM   1260  CZ  ARG B 159      29.407   7.920  17.777  1.00 83.60           C
ATOM   1261  NH1 ARG B 159      30.316   6.902  17.800  1.00 83.60           N
ATOM   1262  NH2 ARG B 159      29.523   8.915  16.849  1.00 83.60           N
ATOM   1263  C   ARG B 159      24.500   4.233  21.770  1.00 83.60           C
ATOM   1264  O   ARG B 159      24.337   3.247  21.054  1.00 83.60           O
ATOM   1265  N   ILE B 160      24.417   4.160  23.108  1.00 43.67           N
ATOM   1266  CA  ILE B 160      24.064   2.926  23.749  1.00 43.67           C
ATOM   1267  CB  ILE B 160      24.064   3.020  25.250  1.00 43.67           C
ATOM   1268  CG1 ILE B 160      25.485   3.294  25.773  1.00 43.67           C
ATOM   1269  CG2 ILE B 160      23.431   1.735  25.810  1.00 43.67           C
ATOM   1270  CD1 ILE B 160      25.536   3.640  27.261  1.00 43.67           C
ATOM   1271  C   ILE B 160      22.673   2.583  23.318  1.00 43.67           C
ATOM   1272  O   ILE B 160      22.371   1.424  23.044  1.00 43.67           O
ATOM   1273  N   ARG B 161      21.787   3.596  23.250  1.00 77.65           N
ATOM   1274  CA  ARG B 161      20.412   3.365  22.914  1.00 77.65           C
ATOM   1275  CB  ARG B 161      19.546   4.630  23.049  1.00 77.65           C
ATOM   1276  CG  ARG B 161      19.471   5.116  24.500  1.00 77.65           C
ATOM   1277  CD  ARG B 161      18.434   6.210  24.763  1.00 77.65           C
ATOM   1278  NE  ARG B 161      18.517   6.550  26.214  1.00 77.65           N
ATOM   1279  CZ  ARG B 161      17.511   7.246  26.820  1.00 77.65           C
ATOM   1280  NH1 ARG B 161      16.404   7.603  26.106  1.00 77.65           N
ATOM   1281  NH2 ARG B 161      17.607   7.575  28.142  1.00 77.65           N
ATOM   1282  C   ARG B 161      20.298   2.822  21.519  1.00 77.65           C
ATOM   1283  O   ARG B 161      19.583   1.850  21.287  1.00 77.65           O
ATOM   1284  N   ILE B 162      21.021   3.416  20.554  1.00 46.55           N
ATOM   1285  CA  ILE B 162      20.953   2.978  19.187  1.00 46.55           C
ATOM   1286  CB  ILE B 162      21.792   3.821  18.271  1.00 46.55           C
ATOM   1287  CG1 ILE B 162      21.307   5.281  18.287  1.00 46.55           C
ATOM   1288  CG2 ILE B 162      21.763   3.179  16.875  1.00 46.55           C
ATOM   1289  CD1 ILE B 162      22.284   6.252  17.629  1.00 46.55           C
ATOM   1290  C   ILE B 162      21.480   1.575  19.091  1.00 46.55           C
ATOM   1291  O   ILE B 162      20.886   0.721  18.435  1.00 46.55           O
ATOM   1292  N   LEU B 163      22.611   1.298  19.765  1.00 61.99           N
ATOM   1293  CA  LEU B 163      23.266   0.023  19.650  1.00 61.99           C
ATOM   1294  CB  LEU B 163      24.552  -0.047  20.494  1.00 61.99           C
ATOM   1295  CG  LEU B 163      25.656   0.915  20.013  1.00 61.99           C
ATOM   1296  CD1 LEU B 163      26.919   0.805  20.886  1.00 61.99           C
ATOM   1297  CD2 LEU B 163      25.955   0.710  18.518  1.00 61.99           C
ATOM   1298  C   LEU B 163      22.355  -1.063  20.132  1.00 61.99           C
ATOM   1299  O   LEU B 163      22.272  -2.131  19.530  1.00 61.99           O
ATOM   1300  N   THR B 164      21.701  -0.819  21.275  1.00161.41           N
ATOM   1301  CA  THR B 164      20.785  -1.691  21.952  1.00161.41           C
ATOM   1302  CB  THR B 164      20.720  -1.398  23.418  1.00161.41           C
ATOM   1303  OG1 THR B 164      19.935  -2.382  24.061  1.00161.41           O
ATOM   1304  CG2 THR B 164      20.113  -0.008  23.644  1.00161.41           C
ATOM   1305  C   THR B 164      19.402  -1.624  21.370  1.00161.41           C
ATOM   1306  O   THR B 164      18.550  -2.443  21.713  1.00161.41           O
ATOM   1307  N   ASN B 165      19.111  -0.614  20.527  1.00101.56           N
ATOM   1308  CA  ASN B 165      17.782  -0.436  20.008  1.00101.56           C
ATOM   1309  CB  ASN B 165      17.246  -1.636  19.210  1.00101.56           C
ATOM   1310  CG  ASN B 165      17.842  -1.552  17.813  1.00101.56           C
ATOM   1311  OD1 ASN B 165      17.859  -0.485  17.201  1.00101.56           O
ATOM   1312  ND2 ASN B 165      18.345  -2.703  17.291  1.00101.56           N
ATOM   1313  C   ASN B 165      16.847  -0.149  21.139  1.00101.56           C
ATOM   1314  O   ASN B 165      15.757  -0.712  21.234  1.00101.56           O
ATOM   1315  N   ASN B 166      17.286   0.766  22.024  1.00 67.53           N
ATOM   1316  CA  ASN B 166      16.536   1.265  23.140  1.00 67.53           C
ATOM   1317  CB  ASN B 166      15.184   1.881  22.735  1.00 67.53           C
ATOM   1318  CG  ASN B 166      15.462   3.192  22.011  1.00 67.53           C
ATOM   1319  OD1 ASN B 166      16.267   4.004  22.463  1.00 67.53           O
ATOM   1320  ND2 ASN B 166      14.781   3.404  20.853  1.00 67.53           N
ATOM   1321  C   ASN B 166      16.276   0.185  24.139  1.00 67.53           C
ATOM   1322  O   ASN B 166      15.435   0.349  25.020  1.00 67.53           O
ATOM   1323  N   SER B 167      16.993  -0.949  24.050  1.00 36.97           N
ATOM   1324  CA  SER B 167      16.794  -1.951  25.054  1.00 36.97           C
ATOM   1325  CB  SER B 167      17.400  -3.320  24.701  1.00 36.97           C
ATOM   1326  OG  SER B 167      17.157  -4.246  25.750  1.00 36.97           O
ATOM   1327  C   SER B 167      17.427  -1.454  26.319  1.00 36.97           C
ATOM   1328  O   SER B 167      16.958  -1.759  27.415  1.00 36.97           O
ATOM   1329  N   GLN B 168      18.526  -0.674  26.193  1.00 67.98           N
ATOM   1330  CA  GLN B 168      19.212  -0.141  27.344  1.00 67.98           C
ATOM   1331  CB  GLN B 168      20.685  -0.576  27.422  1.00 67.98           C
ATOM   1332  CG  GLN B 168      20.866  -2.083  27.605  1.00 67.98           C
ATOM   1333  CD  GLN B 168      22.359  -2.363  27.643  1.00 67.98           C
ATOM   1334  OE1 GLN B 168      23.106  -1.721  28.380  1.00 67.98           O
ATOM   1335  NE2 GLN B 168      22.811  -3.342  26.814  1.00 67.98           N
ATOM   1336  C   GLN B 168      19.210   1.360  27.244  1.00 67.98           C
ATOM   1337  O   GLN B 168      19.736   1.938  26.296  1.00 67.98           O
ATOM   1338  N   THR B 169      18.518   2.002  28.203  1.00136.52           N
ATOM   1339  CA  THR B 169      18.311   3.412  28.428  1.00136.52           C
ATOM   1340  CB  THR B 169      16.914   3.719  28.872  1.00136.52           C
ATOM   1341  OG1 THR B 169      16.620   3.049  30.089  1.00136.52           O
ATOM   1342  CG2 THR B 169      15.953   3.263  27.759  1.00136.52           C
ATOM   1343  C   THR B 169      19.271   4.109  29.371  1.00136.52           C
ATOM   1344  O   THR B 169      18.973   5.257  29.695  1.00136.52           O
ATOM   1345  N   PRO B 170      20.315   3.533  29.921  1.00112.14           N
ATOM   1346  CA  PRO B 170      21.046   4.155  31.011  1.00112.14           C
ATOM   1347  CD  PRO B 170      21.182   2.659  29.144  1.00112.14           C
ATOM   1348  CB  PRO B 170      22.315   3.321  31.175  1.00112.14           C
ATOM   1349  CG  PRO B 170      22.586   2.817  29.749  1.00112.14           C
ATOM   1350  C   PRO B 170      21.389   5.613  30.909  1.00112.14           C
ATOM   1351  O   PRO B 170      21.635   6.123  29.816  1.00112.14           O
ATOM   1352  N   ILE B 171      21.353   6.306  32.068  1.00 76.49           N
ATOM   1353  CA  ILE B 171      21.732   7.682  32.158  1.00 76.49           C
ATOM   1354  CB  ILE B 171      20.690   8.534  32.816  1.00 76.49           C
ATOM   1355  CG1 ILE B 171      19.470   8.577  31.879  1.00 76.49           C
ATOM   1356  CG2 ILE B 171      21.281   9.915  33.149  1.00 76.49           C
ATOM   1357  CD1 ILE B 171      18.207   9.149  32.502  1.00 76.49           C
ATOM   1358  C   ILE B 171      23.003   7.691  32.945  1.00 76.49           C
ATOM   1359  O   ILE B 171      23.038   7.278  34.103  1.00 76.49           O
ATOM   1360  N   LEU B 172      24.091   8.147  32.297  1.00 59.27           N
ATOM   1361  CA  LEU B 172      25.405   8.139  32.874  1.00 59.27           C
ATOM   1362  CB  LEU B 172      26.521   8.218  31.819  1.00 59.27           C
ATOM   1363  CG  LEU B 172      26.536   7.001  30.876  1.00 59.27           C
ATOM   1364  CD1 LEU B 172      27.662   7.110  29.839  1.00 59.27           C
ATOM   1365  CD2 LEU B 172      26.584   5.682  31.665  1.00 59.27           C
ATOM   1366  C   LEU B 172      25.548   9.307  33.802  1.00 59.27           C
ATOM   1367  O   LEU B 172      24.725  10.223  33.790  1.00 59.27           O
ATOM   1368  N   SER B 173      26.602   9.292  34.653  1.00 61.19           N
ATOM   1369  CA  SER B 173      26.767  10.326  35.640  1.00 61.19           C
ATOM   1370  CB  SER B 173      27.139   9.769  37.024  1.00 61.19           C
ATOM   1371  OG  SER B 173      27.406  10.835  37.922  1.00 61.19           O
ATOM   1372  C   SER B 173      27.855  11.295  35.266  1.00 61.19           C
ATOM   1373  O   SER B 173      29.034  10.950  35.192  1.00 61.19           O
ATOM   1374  N   PRO B 174      27.460  12.520  35.023  1.00 84.38           N
ATOM   1375  CA  PRO B 174      28.399  13.574  34.723  1.00 84.38           C
ATOM   1376  CD  PRO B 174      26.153  12.771  34.437  1.00 84.38           C
ATOM   1377  CB  PRO B 174      27.565  14.726  34.166  1.00 84.38           C
ATOM   1378  CG  PRO B 174      26.322  14.036  33.580  1.00 84.38           C
ATOM   1379  C   PRO B 174      29.186  13.971  35.936  1.00 84.38           C
ATOM   1380  O   PRO B 174      30.306  14.461  35.800  1.00 84.38           O
ATOM   1381  N   GLN B 175      28.603  13.789  37.134  1.00 51.94           N
ATOM   1382  CA  GLN B 175      29.216  14.224  38.357  1.00 51.94           C
ATOM   1383  CB  GLN B 175      28.280  14.108  39.570  1.00 51.94           C
ATOM   1384  CG  GLN B 175      28.913  14.606  40.870  1.00 51.94           C
ATOM   1385  CD  GLN B 175      29.111  16.111  40.755  1.00 51.94           C
ATOM   1386  OE1 GLN B 175      28.258  16.824  40.229  1.00 51.94           O
ATOM   1387  NE2 GLN B 175      30.272  16.610  41.258  1.00 51.94           N
ATOM   1388  C   GLN B 175      30.450  13.430  38.650  1.00 51.94           C
ATOM   1389  O   GLN B 175      31.453  13.977  39.107  1.00 51.94           O
ATOM   1390  N   GLU B 176      30.419  12.112  38.384  1.00 86.22           N
ATOM   1391  CA  GLU B 176      31.551  11.297  38.711  1.00 86.22           C
ATOM   1392  CB  GLU B 176      31.318   9.817  38.362  1.00 86.22           C
ATOM   1393  CG  GLU B 176      32.446   8.886  38.805  1.00 86.22           C
ATOM   1394  CD  GLU B 176      33.376   8.668  37.622  1.00 86.22           C
ATOM   1395  OE1 GLU B 176      33.000   9.058  36.484  1.00 86.22           O
ATOM   1396  OE2 GLU B 176      34.478   8.101  37.844  1.00 86.22           O
ATOM   1397  C   GLU B 176      32.724  11.813  37.937  1.00 86.22           C
ATOM   1398  O   GLU B 176      33.836  11.896  38.458  1.00 86.22           O
ATOM   1399  N   VAL B 177      32.497  12.187  36.666  1.00 50.57           N
ATOM   1400  CA  VAL B 177      33.547  12.719  35.849  1.00 50.57           C
ATOM   1401  CB  VAL B 177      33.063  13.049  34.469  1.00 50.57           C
ATOM   1402  CG1 VAL B 177      34.175  13.804  33.729  1.00 50.57           C
ATOM   1403  CG2 VAL B 177      32.624  11.749  33.776  1.00 50.57           C
ATOM   1404  C   VAL B 177      34.035  13.994  36.461  1.00 50.57           C
ATOM   1405  O   VAL B 177      35.239  14.209  36.595  1.00 50.57           O
ATOM   1406  N   VAL B 178      33.100  14.871  36.866  1.00 53.13           N
ATOM   1407  CA  VAL B 178      33.479  16.148  37.406  1.00 53.13           C
ATOM   1408  CB  VAL B 178      32.294  17.004  37.764  1.00 53.13           C
ATOM   1409  CG1 VAL B 178      32.797  18.300  38.425  1.00 53.13           C
ATOM   1410  CG2 VAL B 178      31.459  17.241  36.493  1.00 53.13           C
ATOM   1411  C   VAL B 178      34.286  15.958  38.657  1.00 53.13           C
ATOM   1412  O   VAL B 178      35.288  16.643  38.856  1.00 53.13           O
ATOM   1413  N   SER B 179      33.845  15.060  39.561  1.00 75.04           N
ATOM   1414  CA  SER B 179      34.535  14.880  40.814  1.00 75.04           C
ATOM   1415  CB  SER B 179      33.652  14.206  41.877  1.00 75.04           C
ATOM   1416  OG  SER B 179      32.551  15.046  42.193  1.00 75.04           O
ATOM   1417  C   SER B 179      35.805  14.070  40.712  1.00 75.04           C
ATOM   1418  O   SER B 179      36.827  14.459  41.272  1.00 75.04           O
ATOM   1419  N   CYS B 180      35.725  12.862  40.108  1.00110.12           N
ATOM   1420  CA  CYS B 180      36.815  11.917  39.996  1.00110.12           C
ATOM   1421  CB  CYS B 180      36.336  10.466  39.804  1.00110.12           C
ATOM   1422  SG  CYS B 180      36.141   9.493  41.329  1.00110.12           S
ATOM   1423  C   CYS B 180      37.850  12.125  38.919  1.00110.12           C
ATOM   1424  O   CYS B 180      39.033  11.881  39.155  1.00110.12           O
ATOM   1425  N   SER B 181      37.448  12.550  37.705  1.00 76.26           N
ATOM   1426  CA  SER B 181      38.337  12.456  36.574  1.00 76.26           C
ATOM   1427  CB  SER B 181      37.592  12.580  35.231  1.00 76.26           C
ATOM   1428  OG  SER B 181      38.501  12.481  34.146  1.00 76.26           O
ATOM   1429  C   SER B 181      39.469  13.444  36.573  1.00 76.26           C
ATOM   1430  O   SER B 181      39.278  14.657  36.629  1.00 76.26           O
ATOM   1431  N   GLN B 182      40.703  12.895  36.505  1.00 94.06           N
ATOM   1432  CA  GLN B 182      41.949  13.610  36.415  1.00 94.06           C
ATOM   1433  CB  GLN B 182      43.162  12.785  36.866  1.00 94.06           C
ATOM   1434  CG  GLN B 182      43.100  12.475  38.363  1.00 94.06           C
ATOM   1435  CD  GLN B 182      44.425  11.864  38.782  1.00 94.06           C
ATOM   1436  OE1 GLN B 182      45.324  12.564  39.246  1.00 94.06           O
ATOM   1437  NE2 GLN B 182      44.554  10.521  38.613  1.00 94.06           N
ATOM   1438  C   GLN B 182      42.171  14.115  35.020  1.00 94.06           C
ATOM   1439  O   GLN B 182      43.030  14.967  34.787  1.00 94.06           O
ATOM   1440  N   TYR B 183      41.481  13.499  34.042  1.00168.68           N
ATOM   1441  CA  TYR B 183      41.557  13.838  32.651  1.00168.68           C
ATOM   1442  CB  TYR B 183      40.946  12.795  31.705  1.00168.68           C
ATOM   1443  CG  TYR B 183      41.746  11.548  31.890  1.00168.68           C
ATOM   1444  CD1 TYR B 183      43.124  11.589  31.910  1.00168.68           C
ATOM   1445  CD2 TYR B 183      41.124  10.327  31.994  1.00168.68           C
ATOM   1446  CE1 TYR B 183      43.864  10.439  32.072  1.00168.68           C
ATOM   1447  CE2 TYR B 183      41.857   9.174  32.155  1.00168.68           C
ATOM   1448  CZ  TYR B 183      43.230   9.227  32.194  1.00168.68           C
ATOM   1449  OH  TYR B 183      43.981   8.042  32.357  1.00168.68           O
ATOM   1450  C   TYR B 183      40.931  15.181  32.400  1.00168.68           C
ATOM   1451  O   TYR B 183      41.095  15.742  31.318  1.00168.68           O
ATOM   1452  N   ALA B 184      40.076  15.663  33.328  1.00 73.81           N
ATOM   1453  CA  ALA B 184      39.421  16.934  33.171  1.00 73.81           C
ATOM   1454  CB  ALA B 184      37.919  16.799  32.853  1.00 73.81           C
ATOM   1455  C   ALA B 184      39.547  17.747  34.433  1.00 73.81           C
ATOM   1456  O   ALA B 184      40.057  17.295  35.456  1.00 73.81           O
ATOM   1457  N   GLN B 185      39.148  19.027  34.309  1.00193.38           N
ATOM   1458  CA  GLN B 185      39.160  20.105  35.259  1.00193.38           C
ATOM   1459  CB  GLN B 185      39.282  21.454  34.546  1.00193.38           C
ATOM   1460  CG  GLN B 185      40.414  21.415  33.507  1.00193.38           C
ATOM   1461  CD  GLN B 185      41.554  20.536  34.023  1.00193.38           C
ATOM   1462  OE1 GLN B 185      41.980  20.675  35.169  1.00193.38           O
ATOM   1463  NE2 GLN B 185      42.061  19.613  33.156  1.00193.38           N
ATOM   1464  C   GLN B 185      38.021  20.119  36.246  1.00193.38           C
ATOM   1465  O   GLN B 185      37.996  20.987  37.113  1.00193.38           O
ATOM   1466  N   GLY B 186      36.972  19.291  36.099  1.00 53.90           N
ATOM   1467  CA  GLY B 186      35.912  19.411  37.064  1.00 53.90           C
ATOM   1468  C   GLY B 186      35.007  20.501  36.585  1.00 53.90           C
ATOM   1469  O   GLY B 186      34.576  20.508  35.436  1.00 53.90           O
ATOM   1470  N   CYS B 187      34.667  21.431  37.488  1.00108.68           N
ATOM   1471  CA  CYS B 187      33.769  22.513  37.238  1.00108.68           C
ATOM   1472  CB  CYS B 187      33.417  23.237  38.536  1.00108.68           C
ATOM   1473  SG  CYS B 187      31.743  23.874  38.400  1.00108.68           S
ATOM   1474  C   CYS B 187      34.415  23.496  36.307  1.00108.68           C
ATOM   1475  O   CYS B 187      33.731  24.298  35.676  1.00108.68           O
ATOM   1476  N   GLU B 188      35.760  23.520  36.284  1.00177.81           N
ATOM   1477  CA  GLU B 188      36.554  24.397  35.464  1.00177.81           C
ATOM   1478  CB  GLU B 188      37.955  24.735  36.021  1.00177.81           C
ATOM   1479  CG  GLU B 188      38.605  23.633  36.847  1.00177.81           C
ATOM   1480  CD  GLU B 188      37.856  23.607  38.177  1.00177.81           C
ATOM   1481  OE1 GLU B 188      37.010  24.518  38.382  1.00177.81           O
ATOM   1482  OE2 GLU B 188      38.105  22.684  38.997  1.00177.81           O
ATOM   1483  C   GLU B 188      36.587  24.021  34.003  1.00177.81           C
ATOM   1484  O   GLU B 188      37.125  24.778  33.193  1.00177.81           O
ATOM   1485  N   GLY B 189      36.141  22.803  33.619  1.00 49.49           N
ATOM   1486  CA  GLY B 189      36.060  22.530  32.204  1.00 49.49           C
ATOM   1487  C   GLY B 189      36.721  21.221  31.887  1.00 49.49           C
ATOM   1488  O   GLY B 189      37.293  20.574  32.762  1.00 49.49           O
ATOM   1489  N   GLY B 190      36.663  20.807  30.599  1.00 39.76           N
ATOM   1490  CA  GLY B 190      37.254  19.567  30.173  1.00 39.76           C
ATOM   1491  C   GLY B 190      36.994  19.376  28.702  1.00 39.76           C
ATOM   1492  O   GLY B 190      36.466  20.271  28.036  1.00 39.76           O
ATOM   1493  N   PHE B 191      37.358  18.187  28.158  1.00109.10           N
ATOM   1494  CA  PHE B 191      37.269  17.933  26.738  1.00109.10           C
ATOM   1495  CB  PHE B 191      38.669  17.782  26.118  1.00109.10           C
ATOM   1496  CG  PHE B 191      39.474  18.988  26.454  1.00109.10           C
ATOM   1497  CD1 PHE B 191      39.950  19.191  27.729  1.00109.10           C
ATOM   1498  CD2 PHE B 191      39.790  19.902  25.480  1.00109.10           C
ATOM   1499  CE1 PHE B 191      40.699  20.298  28.038  1.00109.10           C
ATOM   1500  CE2 PHE B 191      40.539  21.011  25.783  1.00109.10           C
ATOM   1501  CZ  PHE B 191      40.992  21.212  27.058  1.00109.10           C
ATOM   1502  C   PHE B 191      36.617  16.590  26.523  1.00109.10           C
ATOM   1503  O   PHE B 191      37.022  15.604  27.140  1.00109.10           O
ATOM   1504  N   PRO B 192      35.655  16.494  25.630  1.00 85.95           N
ATOM   1505  CA  PRO B 192      34.992  15.232  25.382  1.00 85.95           C
ATOM   1506  CD  PRO B 192      34.774  17.621  25.363  1.00 85.95           C
ATOM   1507  CB  PRO B 192      33.780  15.563  24.518  1.00 85.95           C
ATOM   1508  CG  PRO B 192      33.427  16.999  24.950  1.00 85.95           C
ATOM   1509  C   PRO B 192      35.903  14.167  24.852  1.00 85.95           C
ATOM   1510  O   PRO B 192      35.640  12.988  25.086  1.00 85.95           O
ATOM   1511  N   TYR B 193      36.986  14.548  24.163  1.00126.71           N
ATOM   1512  CA  TYR B 193      37.929  13.608  23.626  1.00126.71           C
ATOM   1513  CB  TYR B 193      39.158  14.406  23.139  1.00126.71           C
ATOM   1514  CG  TYR B 193      40.258  13.594  22.544  1.00126.71           C
ATOM   1515  CD1 TYR B 193      40.893  12.578  23.221  1.00126.71           C
ATOM   1516  CD2 TYR B 193      40.721  13.942  21.295  1.00126.71           C
ATOM   1517  CE1 TYR B 193      41.922  11.878  22.626  1.00126.71           C
ATOM   1518  CE2 TYR B 193      41.746  13.254  20.698  1.00126.71           C
ATOM   1519  CZ  TYR B 193      42.351  12.220  21.361  1.00126.71           C
ATOM   1520  OH  TYR B 193      43.408  11.523  20.734  1.00126.71           O
ATOM   1521  C   TYR B 193      38.420  12.809  24.797  1.00126.71           C
ATOM   1522  O   TYR B 193      38.472  11.581  24.766  1.00126.71           O
ATOM   1523  N   LEU B 194      38.823  13.525  25.859  1.00156.32           N
ATOM   1524  CA  LEU B 194      39.346  12.948  27.063  1.00156.32           C
ATOM   1525  CB  LEU B 194      39.977  13.998  27.993  1.00156.32           C
ATOM   1526  CG  LEU B 194      41.468  14.297  27.718  1.00156.32           C
ATOM   1527  CD1 LEU B 194      42.380  13.316  28.465  1.00156.32           C
ATOM   1528  CD2 LEU B 194      41.810  14.250  26.226  1.00156.32           C
ATOM   1529  C   LEU B 194      38.316  12.212  27.868  1.00156.32           C
ATOM   1530  O   LEU B 194      38.665  11.252  28.550  1.00156.32           O
ATOM   1531  N   ILE B 195      37.078  12.734  27.982  1.00120.23           N
ATOM   1532  CA  ILE B 195      36.100  12.024  28.763  1.00120.23           C
ATOM   1533  CB  ILE B 195      35.285  12.940  29.613  1.00120.23           C
ATOM   1534  CG1 ILE B 195      36.294  13.501  30.627  1.00120.23           C
ATOM   1535  CG2 ILE B 195      34.124  12.172  30.270  1.00120.23           C
ATOM   1536  CD1 ILE B 195      35.815  14.681  31.445  1.00120.23           C
ATOM   1537  C   ILE B 195      35.280  10.997  28.053  1.00120.23           C
ATOM   1538  O   ILE B 195      35.210   9.844  28.479  1.00120.23           O
ATOM   1539  N   ALA B 196      34.639  11.375  26.933  1.00 64.63           N
ATOM   1540  CA  ALA B 196      33.816  10.411  26.269  1.00 64.63           C
ATOM   1541  CB  ALA B 196      33.088  10.989  25.042  1.00 64.63           C
ATOM   1542  C   ALA B 196      34.729   9.328  25.803  1.00 64.63           C
ATOM   1543  O   ALA B 196      34.365   8.153  25.838  1.00 64.63           O
ATOM   1544  N   GLY B 197      35.891   9.708  25.227  1.00 85.46           N
ATOM   1545  CA  GLY B 197      36.819   8.700  24.788  1.00 85.46           C
ATOM   1546  C   GLY B 197      37.758   8.098  25.814  1.00 85.46           C
ATOM   1547  O   GLY B 197      37.605   6.951  26.230  1.00 85.46           O
ATOM   1548  N   LYS B 198      38.730   8.903  26.304  1.00144.90           N
ATOM   1549  CA  LYS B 198      39.825   8.373  27.090  1.00144.90           C
ATOM   1550  CB  LYS B 198      40.934   9.402  27.352  1.00144.90           C
ATOM   1551  CG  LYS B 198      42.042   8.830  28.238  1.00144.90           C
ATOM   1552  CD  LYS B 198      43.310   9.680  28.308  1.00144.90           C
ATOM   1553  CE  LYS B 198      44.345   9.307  27.249  1.00144.90           C
ATOM   1554  NZ  LYS B 198      44.692   7.870  27.361  1.00144.90           N
ATOM   1555  C   LYS B 198      39.422   7.873  28.440  1.00144.90           C
ATOM   1556  O   LYS B 198      39.724   6.740  28.811  1.00144.90           O
ATOM   1557  N   TYR B 199      38.717   8.717  29.208  1.00 74.94           N
ATOM   1558  CA  TYR B 199      38.354   8.386  30.552  1.00 74.94           C
ATOM   1559  CB  TYR B 199      37.633   9.559  31.248  1.00 74.94           C
ATOM   1560  CG  TYR B 199      37.395   9.217  32.679  1.00 74.94           C
ATOM   1561  CD1 TYR B 199      38.446   9.215  33.568  1.00 74.94           C
ATOM   1562  CD2 TYR B 199      36.131   8.927  33.139  1.00 74.94           C
ATOM   1563  CE1 TYR B 199      38.248   8.909  34.892  1.00 74.94           C
ATOM   1564  CE2 TYR B 199      35.924   8.619  34.463  1.00 74.94           C
ATOM   1565  CZ  TYR B 199      36.985   8.610  35.339  1.00 74.94           C
ATOM   1566  OH  TYR B 199      36.780   8.296  36.699  1.00 74.94           O
ATOM   1567  C   TYR B 199      37.433   7.217  30.488  1.00 74.94           C
ATOM   1568  O   TYR B 199      37.524   6.285  31.286  1.00 74.94           O
ATOM   1569  N   ALA B 200      36.519   7.232  29.505  1.00 40.37           N
ATOM   1570  CA  ALA B 200      35.575   6.164  29.397  1.00 40.37           C
ATOM   1571  CB  ALA B 200      34.602   6.335  28.217  1.00 40.37           C
ATOM   1572  C   ALA B 200      36.314   4.877  29.185  1.00 40.37           C
ATOM   1573  O   ALA B 200      35.955   3.863  29.781  1.00 40.37           O
ATOM   1574  N   GLN B 201      37.346   4.853  28.316  1.00144.32           N
ATOM   1575  CA  GLN B 201      38.000   3.589  28.115  1.00144.32           C
ATOM   1576  CB  GLN B 201      38.870   3.475  26.852  1.00144.32           C
ATOM   1577  CG  GLN B 201      40.161   4.282  26.869  1.00144.32           C
ATOM   1578  CD  GLN B 201      41.003   3.756  25.718  1.00144.32           C
ATOM   1579  OE1 GLN B 201      40.633   3.867  24.551  1.00144.32           O
ATOM   1580  NE2 GLN B 201      42.167   3.145  26.060  1.00144.32           N
ATOM   1581  C   GLN B 201      38.851   3.193  29.294  1.00144.32           C
ATOM   1582  O   GLN B 201      38.857   2.027  29.687  1.00144.32           O
ATOM   1583  N   ASP B 202      39.633   4.134  29.867  1.00112.83           N
ATOM   1584  CA  ASP B 202      40.536   3.788  30.934  1.00112.83           C
ATOM   1585  CB  ASP B 202      41.502   4.938  31.274  1.00112.83           C
ATOM   1586  CG  ASP B 202      42.439   5.166  30.094  1.00112.83           C
ATOM   1587  OD1 ASP B 202      42.476   4.290  29.188  1.00112.83           O
ATOM   1588  OD2 ASP B 202      43.126   6.222  30.082  1.00112.83           O
ATOM   1589  C   ASP B 202      39.840   3.438  32.224  1.00112.83           C
ATOM   1590  O   ASP B 202      40.064   2.362  32.778  1.00112.83           O
ATOM   1591  N   PHE B 203      39.084   4.405  32.795  1.00186.14           N
ATOM   1592  CA  PHE B 203      38.366   4.229  34.034  1.00186.14           C
ATOM   1593  CB  PHE B 203      38.378   5.487  34.914  1.00186.14           C
ATOM   1594  CG  PHE B 203      39.795   5.612  35.361  1.00186.14           C
ATOM   1595  CD1 PHE B 203      40.234   4.933  36.474  1.00186.14           C
ATOM   1596  CD2 PHE B 203      40.691   6.383  34.657  1.00186.14           C
ATOM   1597  CE1 PHE B 203      41.541   5.034  36.887  1.00186.14           C
ATOM   1598  CE2 PHE B 203      42.000   6.488  35.066  1.00186.14           C
ATOM   1599  CZ  PHE B 203      42.428   5.815  36.185  1.00186.14           C
ATOM   1600  C   PHE B 203      36.959   3.713  33.922  1.00186.14           C
ATOM   1601  O   PHE B 203      36.522   2.916  34.750  1.00186.14           O
ATOM   1602  N   GLY B 204      36.189   4.182  32.919  1.00 34.69           N
ATOM   1603  CA  GLY B 204      34.814   3.764  32.799  1.00 34.69           C
ATOM   1604  C   GLY B 204      33.914   4.791  33.433  1.00 34.69           C
ATOM   1605  O   GLY B 204      34.356   5.633  34.214  1.00 34.69           O
ATOM   1606  N   LEU B 205      32.603   4.736  33.097  1.00106.44           N
ATOM   1607  CA  LEU B 205      31.632   5.664  33.613  1.00106.44           C
ATOM   1608  CB  LEU B 205      30.913   6.487  32.529  1.00106.44           C
ATOM   1609  CG  LEU B 205      31.800   7.572  31.887  1.00106.44           C
ATOM   1610  CD1 LEU B 205      33.056   6.968  31.245  1.00106.44           C
ATOM   1611  CD2 LEU B 205      30.995   8.434  30.903  1.00106.44           C
ATOM   1612  C   LEU B 205      30.592   4.916  34.388  1.00106.44           C
ATOM   1613  O   LEU B 205      30.331   3.741  34.135  1.00106.44           O
ATOM   1614  N   VAL B 206      29.970   5.599  35.373  1.00 53.28           N
ATOM   1615  CA  VAL B 206      28.971   4.994  36.209  1.00 53.28           C
ATOM   1616  CB  VAL B 206      29.244   5.153  37.677  1.00 53.28           C
ATOM   1617  CG1 VAL B 206      30.568   4.442  38.006  1.00 53.28           C
ATOM   1618  CG2 VAL B 206      29.236   6.652  38.023  1.00 53.28           C
ATOM   1619  C   VAL B 206      27.660   5.663  35.929  1.00 53.28           C
ATOM   1620  O   VAL B 206      27.600   6.705  35.279  1.00 53.28           O
ATOM   1621  N   GLU B 207      26.561   5.043  36.400  1.00 58.58           N
ATOM   1622  CA  GLU B 207      25.237   5.550  36.175  1.00 58.58           C
ATOM   1623  CB  GLU B 207      24.152   4.477  36.368  1.00 58.58           C
ATOM   1624  CG  GLU B 207      24.239   3.382  35.301  1.00 58.58           C
ATOM   1625  CD  GLU B 207      23.234   2.287  35.625  1.00 58.58           C
ATOM   1626  OE1 GLU B 207      22.053   2.421  35.205  1.00 58.58           O
ATOM   1627  OE2 GLU B 207      23.635   1.298  36.295  1.00 58.58           O
ATOM   1628  C   GLU B 207      24.971   6.705  37.096  1.00 58.58           C
ATOM   1629  O   GLU B 207      25.660   6.903  38.095  1.00 58.58           O
ATOM   1630  N   GLU B 208      23.939   7.503  36.756  1.00 79.28           N
ATOM   1631  CA  GLU B 208      23.600   8.701  37.475  1.00 79.28           C
ATOM   1632  CB  GLU B 208      22.379   9.423  36.881  1.00 79.28           C
ATOM   1633  CG  GLU B 208      22.049  10.731  37.601  1.00 79.28           C
ATOM   1634  CD  GLU B 208      23.126  11.739  37.232  1.00 79.28           C
ATOM   1635  OE1 GLU B 208      23.884  11.469  36.263  1.00 79.28           O
ATOM   1636  OE2 GLU B 208      23.209  12.794  37.914  1.00 79.28           O
ATOM   1637  C   GLU B 208      23.272   8.365  38.898  1.00 79.28           C
ATOM   1638  O   GLU B 208      23.658   9.084  39.819  1.00 79.28           O
ATOM   1639  N   ALA B 209      22.566   7.242  39.117  1.00 31.69           N
ATOM   1640  CA  ALA B 209      22.140   6.857  40.432  1.00 31.69           C
ATOM   1641  CB  ALA B 209      21.337   5.546  40.437  1.00 31.69           C
ATOM   1642  C   ALA B 209      23.338   6.653  41.304  1.00 31.69           C
ATOM   1643  O   ALA B 209      23.302   6.940  42.500  1.00 31.69           O
ATOM   1644  N   CYS B 210      24.430   6.119  40.731  1.00 38.63           N
ATOM   1645  CA  CYS B 210      25.594   5.839  41.520  1.00 38.63           C
ATOM   1646  CB  CYS B 210      26.713   5.150  40.717  1.00 38.63           C
ATOM   1647  SG  CYS B 210      28.131   4.712  41.764  1.00 38.63           S
ATOM   1648  C   CYS B 210      26.149   7.116  42.078  1.00 38.63           C
ATOM   1649  O   CYS B 210      26.533   7.160  43.247  1.00 38.63           O
ATOM   1650  N   PHE B 211      26.230   8.186  41.255  1.00152.93           N
ATOM   1651  CA  PHE B 211      26.777   9.422  41.745  1.00152.93           C
ATOM   1652  CB  PHE B 211      28.168   9.668  41.125  1.00152.93           C
ATOM   1653  CG  PHE B 211      29.009  10.549  41.985  1.00152.93           C
ATOM   1654  CD1 PHE B 211      28.691  11.868  42.207  1.00152.93           C
ATOM   1655  CD2 PHE B 211      30.162  10.043  42.540  1.00152.93           C
ATOM   1656  CE1 PHE B 211      29.498  12.653  42.998  1.00152.93           C
ATOM   1657  CE2 PHE B 211      30.973  10.823  43.328  1.00152.93           C
ATOM   1658  CZ  PHE B 211      30.638  12.134  43.562  1.00152.93           C
ATOM   1659  C   PHE B 211      25.865  10.506  41.229  1.00152.93           C
ATOM   1660  O   PHE B 211      26.059  10.980  40.112  1.00152.93           O
ATOM   1661  N   PRO B 212      24.921  10.973  42.006  1.00 77.45           N
ATOM   1662  CA  PRO B 212      23.982  11.952  41.505  1.00 77.45           C
ATOM   1663  CD  PRO B 212      24.324  10.134  43.033  1.00 77.45           C
ATOM   1664  CB  PRO B 212      22.872  12.030  42.549  1.00 77.45           C
ATOM   1665  CG  PRO B 212      22.872  10.623  43.175  1.00 77.45           C
ATOM   1666  C   PRO B 212      24.639  13.262  41.197  1.00 77.45           C
ATOM   1667  O   PRO B 212      25.659  13.569  41.809  1.00 77.45           O
ATOM   1668  N   TYR B 213      24.064  14.053  40.262  1.00 92.85           N
ATOM   1669  CA  TYR B 213      24.704  15.261  39.808  1.00 92.85           C
ATOM   1670  CB  TYR B 213      24.181  15.704  38.427  1.00 92.85           C
ATOM   1671  CG  TYR B 213      24.958  16.882  37.956  1.00 92.85           C
ATOM   1672  CD1 TYR B 213      26.266  16.735  37.556  1.00 92.85           C
ATOM   1673  CD2 TYR B 213      24.375  18.126  37.883  1.00 92.85           C
ATOM   1674  CE1 TYR B 213      26.989  17.815  37.110  1.00 92.85           C
ATOM   1675  CE2 TYR B 213      25.093  19.211  37.439  1.00 92.85           C
ATOM   1676  CZ  TYR B 213      26.404  19.057  37.053  1.00 92.85           C
ATOM   1677  OH  TYR B 213      27.144  20.167  36.596  1.00 92.85           O
ATOM   1678  C   TYR B 213      24.498  16.371  40.798  1.00 92.85           C
ATOM   1679  O   TYR B 213      23.367  16.718  41.136  1.00 92.85           O
ATOM   1680  N   THR B 214      25.625  16.849  41.378  1.00 81.86           N
ATOM   1681  CA  THR B 214      25.730  17.952  42.299  1.00 81.86           C
ATOM   1682  CB  THR B 214      26.899  17.791  43.223  1.00 81.86           C
ATOM   1683  OG1 THR B 214      26.751  16.605  43.990  1.00 81.86           O
ATOM   1684  CG2 THR B 214      26.981  19.019  44.143  1.00 81.86           C
ATOM   1685  C   THR B 214      25.864  19.291  41.633  1.00 81.86           C
ATOM   1686  O   THR B 214      25.244  20.266  42.056  1.00 81.86           O
ATOM   1687  N   GLY B 215      26.690  19.376  40.568  1.00 35.10           N
ATOM   1688  CA  GLY B 215      26.949  20.642  39.938  1.00 35.10           C
ATOM   1689  C   GLY B 215      28.072  21.335  40.657  1.00 35.10           C
ATOM   1690  O   GLY B 215      28.249  22.544  40.513  1.00 35.10           O
ATOM   1691  N   THR B 216      28.860  20.593  41.464  1.00 59.91           N
ATOM   1692  CA  THR B 216      29.948  21.217  42.163  1.00 59.91           C
ATOM   1693  CB  THR B 216      29.654  21.514  43.606  1.00 59.91           C
ATOM   1694  OG1 THR B 216      29.447  20.307  44.325  1.00 59.91           O
ATOM   1695  CG2 THR B 216      28.400  22.402  43.682  1.00 59.91           C
ATOM   1696  C   THR B 216      31.133  20.296  42.145  1.00 59.91           C
ATOM   1697  O   THR B 216      31.070  19.156  41.694  1.00 59.91           O
ATOM   1698  N   ASP B 217      32.251  20.822  42.669  1.00114.77           N
ATOM   1699  CA  ASP B 217      33.569  20.266  42.807  1.00114.77           C
ATOM   1700  CB  ASP B 217      34.642  21.331  43.086  1.00114.77           C
ATOM   1701  CG  ASP B 217      34.862  22.095  41.786  1.00114.77           C
ATOM   1702  OD1 ASP B 217      34.515  21.534  40.712  1.00114.77           O
ATOM   1703  OD2 ASP B 217      35.379  23.242  41.845  1.00114.77           O
ATOM   1704  C   ASP B 217      33.605  19.244  43.906  1.00114.77           C
ATOM   1705  O   ASP B 217      34.677  18.974  44.446  1.00114.77           O
ATOM   1706  N   SER B 218      32.428  18.760  44.356  1.00 65.82           N
ATOM   1707  CA  SER B 218      32.336  17.831  45.455  1.00 65.82           C
ATOM   1708  CB  SER B 218      30.955  17.160  45.578  1.00 65.82           C
ATOM   1709  OG  SER B 218      30.717  16.321  44.457  1.00 65.82           O
ATOM   1710  C   SER B 218      33.366  16.744  45.337  1.00 65.82           C
ATOM   1711  O   SER B 218      33.923  16.475  44.274  1.00 65.82           O
ATOM   1712  N   PRO B 219      33.649  16.145  46.468  1.00 84.13           N
ATOM   1713  CA  PRO B 219      34.646  15.110  46.573  1.00 84.13           C
ATOM   1714  CD  PRO B 219      33.378  16.773  47.748  1.00 84.13           C
ATOM   1715  CB  PRO B 219      34.925  14.939  48.069  1.00 84.13           C
ATOM   1716  CG  PRO B 219      33.790  15.706  48.773  1.00 84.13           C
ATOM   1717  C   PRO B 219      34.194  13.867  45.892  1.00 84.13           C
ATOM   1718  O   PRO B 219      32.989  13.671  45.741  1.00 84.13           O
ATOM   1719  N   CYS B 220      35.135  13.001  45.468  1.00 71.86           N
ATOM   1720  CA  CYS B 220      34.651  11.879  44.736  1.00 71.86           C
ATOM   1721  CB  CYS B 220      35.604  11.361  43.646  1.00 71.86           C
ATOM   1722  SG  CYS B 220      34.689  10.391  42.411  1.00 71.86           S
ATOM   1723  C   CYS B 220      34.316  10.780  45.689  1.00 71.86           C
ATOM   1724  O   CYS B 220      35.187  10.078  46.203  1.00 71.86           O
ATOM   1725  N   LYS B 221      33.005  10.636  45.962  1.00105.19           N
ATOM   1726  CA  LYS B 221      32.512   9.598  46.815  1.00105.19           C
ATOM   1727  CB  LYS B 221      32.204  10.081  48.245  1.00105.19           C
ATOM   1728  CG  LYS B 221      31.914   8.954  49.239  1.00105.19           C
ATOM   1729  CD  LYS B 221      30.668   8.136  48.901  1.00105.19           C
ATOM   1730  CE  LYS B 221      30.497   6.889  49.767  1.00105.19           C
ATOM   1731  NZ  LYS B 221      29.270   6.164  49.371  1.00105.19           N
ATOM   1732  C   LYS B 221      31.230   9.147  46.189  1.00105.19           C
ATOM   1733  O   LYS B 221      30.369   9.964  45.868  1.00105.19           O
ATOM   1734  N   MET B 222      31.069   7.825  46.003  1.00108.36           N
ATOM   1735  CA  MET B 222      29.900   7.320  45.343  1.00108.36           C
ATOM   1736  CB  MET B 222      30.145   7.130  43.838  1.00108.36           C
ATOM   1737  CG  MET B 222      31.315   6.192  43.538  1.00108.36           C
ATOM   1738  SD  MET B 222      32.128   6.492  41.939  1.00108.36           S
ATOM   1739  CE  MET B 222      30.710   6.047  40.898  1.00108.36           C
ATOM   1740  C   MET B 222      29.545   6.006  45.963  1.00108.36           C
ATOM   1741  O   MET B 222      30.208   5.548  46.891  1.00108.36           O
ATOM   1742  N   LYS B 223      28.458   5.380  45.471  1.00 98.58           N
ATOM   1743  CA  LYS B 223      28.001   4.128  46.007  1.00 98.58           C
ATOM   1744  CB  LYS B 223      26.611   3.714  45.496  1.00 98.58           C
ATOM   1745  CG  LYS B 223      25.494   4.595  46.059  1.00 98.58           C
ATOM   1746  CD  LYS B 223      25.565   6.049  45.590  1.00 98.58           C
ATOM   1747  CE  LYS B 223      24.550   6.965  46.278  1.00 98.58           C
ATOM   1748  NZ  LYS B 223      24.991   7.256  47.661  1.00 98.58           N
ATOM   1749  C   LYS B 223      28.986   3.064  45.644  1.00 98.58           C
ATOM   1750  O   LYS B 223      29.794   3.226  44.731  1.00 98.58           O
ATOM   1751  N   GLU B 224      28.969   1.951  46.402  1.00 80.94           N
ATOM   1752  CA  GLU B 224      29.899   0.884  46.180  1.00 80.94           C
ATOM   1753  CB  GLU B 224      30.095  -0.025  47.407  1.00 80.94           C
ATOM   1754  CG  GLU B 224      28.812  -0.721  47.861  1.00 80.94           C
ATOM   1755  CD  GLU B 224      29.143  -1.583  49.071  1.00 80.94           C
ATOM   1756  OE1 GLU B 224      30.330  -1.574  49.496  1.00 80.94           O
ATOM   1757  OE2 GLU B 224      28.216  -2.263  49.586  1.00 80.94           O
ATOM   1758  C   GLU B 224      29.433   0.017  45.051  1.00 80.94           C
ATOM   1759  O   GLU B 224      28.245  -0.057  44.740  1.00 80.94           O
ATOM   1760  N   ASP B 225      30.408  -0.651  44.401  1.00 54.82           N
ATOM   1761  CA  ASP B 225      30.196  -1.618  43.360  1.00 54.82           C
ATOM   1762  CB  ASP B 225      29.706  -2.973  43.896  1.00 54.82           C
ATOM   1763  CG  ASP B 225      30.862  -3.601  44.660  1.00 54.82           C
ATOM   1764  OD1 ASP B 225      32.030  -3.213  44.393  1.00 54.82           O
ATOM   1765  OD2 ASP B 225      30.591  -4.477  45.524  1.00 54.82           O
ATOM   1766  C   ASP B 225      29.238  -1.141  42.316  1.00 54.82           C
ATOM   1767  O   ASP B 225      28.214  -1.777  42.071  1.00 54.82           O
ATOM   1768  N   CYS B 226      29.548  -0.010  41.654  1.00 33.89           N
ATOM   1769  CA  CYS B 226      28.686   0.447  40.601  1.00 33.89           C
ATOM   1770  CB  CYS B 226      28.585   1.981  40.515  1.00 33.89           C
ATOM   1771  SG  CYS B 226      27.934   2.710  42.049  1.00 33.89           S
ATOM   1772  C   CYS B 226      29.269  -0.053  39.311  1.00 33.89           C
ATOM   1773  O   CYS B 226      30.487  -0.102  39.144  1.00 33.89           O
ATOM   1774  N   PHE B 227      28.395  -0.456  38.366  1.00112.87           N
ATOM   1775  CA  PHE B 227      28.807  -0.972  37.088  1.00112.87           C
ATOM   1776  CB  PHE B 227      27.620  -1.575  36.309  1.00112.87           C
ATOM   1777  CG  PHE B 227      28.073  -2.166  35.017  1.00112.87           C
ATOM   1778  CD1 PHE B 227      28.153  -1.397  33.879  1.00112.87           C
ATOM   1779  CD2 PHE B 227      28.406  -3.500  34.943  1.00112.87           C
ATOM   1780  CE1 PHE B 227      28.563  -1.948  32.688  1.00112.87           C
ATOM   1781  CE2 PHE B 227      28.818  -4.057  33.755  1.00112.87           C
ATOM   1782  CZ  PHE B 227      28.898  -3.280  32.624  1.00112.87           C
ATOM   1783  C   PHE B 227      29.366   0.177  36.307  1.00112.87           C
ATOM   1784  O   PHE B 227      28.898   1.307  36.433  1.00112.87           O
ATOM   1785  N   ARG B 228      30.413  -0.078  35.491  1.00 52.99           N
ATOM   1786  CA  ARG B 228      30.997   0.998  34.735  1.00 52.99           C
ATOM   1787  CB  ARG B 228      32.457   1.304  35.115  1.00 52.99           C
ATOM   1788  CG  ARG B 228      32.615   1.955  36.491  1.00 52.99           C
ATOM   1789  CD  ARG B 228      34.072   2.249  36.860  1.00 52.99           C
ATOM   1790  NE  ARG B 228      34.073   2.911  38.195  1.00 52.99           N
ATOM   1791  CZ  ARG B 228      34.022   4.273  38.286  1.00 52.99           C
ATOM   1792  NH1 ARG B 228      33.992   5.039  37.156  1.00 52.99           N
ATOM   1793  NH2 ARG B 228      34.003   4.869  39.514  1.00 52.99           N
ATOM   1794  C   ARG B 228      30.985   0.652  33.275  1.00 52.99           C
ATOM   1795  O   ARG B 228      31.320  -0.463  32.881  1.00 52.99           O
ATOM   1796  N   TYR B 229      30.592   1.636  32.436  1.00 65.54           N
ATOM   1797  CA  TYR B 229      30.533   1.499  31.005  1.00 65.54           C
ATOM   1798  CB  TYR B 229      29.397   2.310  30.354  1.00 65.54           C
ATOM   1799  CG  TYR B 229      28.085   1.805  30.854  1.00 65.54           C
ATOM   1800  CD1 TYR B 229      27.584   2.234  32.063  1.00 65.54           C
ATOM   1801  CD2 TYR B 229      27.349   0.912  30.110  1.00 65.54           C
ATOM   1802  CE1 TYR B 229      26.372   1.776  32.527  1.00 65.54           C
ATOM   1803  CE2 TYR B 229      26.137   0.451  30.568  1.00 65.54           C
ATOM   1804  CZ  TYR B 229      25.647   0.883  31.778  1.00 65.54           C
ATOM   1805  OH  TYR B 229      24.404   0.413  32.251  1.00 65.54           O
ATOM   1806  C   TYR B 229      31.817   2.045  30.447  1.00 65.54           C
ATOM   1807  O   TYR B 229      32.305   3.078  30.903  1.00 65.54           O
ATOM   1808  N   TYR B 230      32.395   1.362  29.433  1.00 64.12           N
ATOM   1809  CA  TYR B 230      33.660   1.773  28.876  1.00 64.12           C
ATOM   1810  CB  TYR B 230      34.754   0.689  28.961  1.00 64.12           C
ATOM   1811  CG  TYR B 230      35.059   0.399  30.393  1.00 64.12           C
ATOM   1812  CD1 TYR B 230      34.228  -0.406  31.139  1.00 64.12           C
ATOM   1813  CD2 TYR B 230      36.187   0.918  30.988  1.00 64.12           C
ATOM   1814  CE1 TYR B 230      34.509  -0.678  32.458  1.00 64.12           C
ATOM   1815  CE2 TYR B 230      36.474   0.650  32.307  1.00 64.12           C
ATOM   1816  CZ  TYR B 230      35.634  -0.149  33.045  1.00 64.12           C
ATOM   1817  OH  TYR B 230      35.925  -0.425  34.398  1.00 64.12           O
ATOM   1818  C   TYR B 230      33.480   2.050  27.409  1.00 64.12           C
ATOM   1819  O   TYR B 230      32.485   1.656  26.802  1.00 64.12           O
ATOM   1820  N   SER B 231      34.449   2.779  26.807  1.00 43.66           N
ATOM   1821  CA  SER B 231      34.395   3.093  25.404  1.00 43.66           C
ATOM   1822  CB  SER B 231      34.642   4.581  25.102  1.00 43.66           C
ATOM   1823  OG  SER B 231      33.620   5.379  25.683  1.00 43.66           O
ATOM   1824  C   SER B 231      35.468   2.305  24.705  1.00 43.66           C
ATOM   1825  O   SER B 231      36.646   2.370  25.053  1.00 43.66           O
ATOM   1826  N   SER B 232      35.063   1.519  23.691  1.00 92.96           N
ATOM   1827  CA  SER B 232      35.950   0.684  22.932  1.00 92.96           C
ATOM   1828  CB  SER B 232      35.180  -0.307  22.042  1.00 92.96           C
ATOM   1829  OG  SER B 232      36.080  -0.999  21.192  1.00 92.96           O
ATOM   1830  C   SER B 232      36.806   1.505  22.012  1.00 92.96           C
ATOM   1831  O   SER B 232      37.904   1.086  21.648  1.00 92.96           O
ATOM   1832  N   GLU B 233      36.321   2.689  21.587  1.00128.13           N
ATOM   1833  CA  GLU B 233      37.025   3.446  20.579  1.00128.13           C
ATOM   1834  CB  GLU B 233      36.606   2.985  19.166  1.00128.13           C
ATOM   1835  CG  GLU B 233      36.198   4.113  18.211  1.00128.13           C
ATOM   1836  CD  GLU B 233      37.383   4.557  17.371  1.00128.13           C
ATOM   1837  OE1 GLU B 233      38.550   4.406  17.818  1.00128.13           O
ATOM   1838  OE2 GLU B 233      37.113   5.070  16.253  1.00128.13           O
ATOM   1839  C   GLU B 233      36.658   4.899  20.661  1.00128.13           C
ATOM   1840  O   GLU B 233      35.543   5.236  21.054  1.00128.13           O
ATOM   1841  N   TYR B 234      37.612   5.804  20.320  1.00113.96           N
ATOM   1842  CA  TYR B 234      37.317   7.215  20.231  1.00113.96           C
ATOM   1843  CB  TYR B 234      37.351   7.977  21.572  1.00113.96           C
ATOM   1844  CG  TYR B 234      38.667   7.826  22.258  1.00113.96           C
ATOM   1845  CD1 TYR B 234      38.944   6.686  22.978  1.00113.96           C
ATOM   1846  CD2 TYR B 234      39.612   8.827  22.207  1.00113.96           C
ATOM   1847  CE1 TYR B 234      40.146   6.538  23.626  1.00113.96           C
ATOM   1848  CE2 TYR B 234      40.819   8.686  22.853  1.00113.96           C
ATOM   1849  CZ  TYR B 234      41.082   7.540  23.565  1.00113.96           C
ATOM   1850  OH  TYR B 234      42.312   7.382  24.236  1.00113.96           O
ATOM   1851  C   TYR B 234      38.244   7.881  19.242  1.00113.96           C
ATOM   1852  O   TYR B 234      39.363   7.419  19.036  1.00113.96           O
ATOM   1853  N   HIS B 235      37.783   8.995  18.612  1.00242.07           N
ATOM   1854  CA  HIS B 235      38.506   9.726  17.590  1.00242.07           C
ATOM   1855  ND1 HIS B 235      38.688   7.122  15.674  1.00242.07           N
ATOM   1856  CG  HIS B 235      38.443   8.407  15.291  1.00242.07           C
ATOM   1857  CB  HIS B 235      38.018   9.516  16.160  1.00242.07           C
ATOM   1858  NE2 HIS B 235      38.826   7.163  13.454  1.00242.07           N
ATOM   1859  CD2 HIS B 235      38.537   8.419  13.936  1.00242.07           C
ATOM   1860  CE1 HIS B 235      38.910   6.417  14.535  1.00242.07           C
ATOM   1861  C   HIS B 235      37.972  11.123  17.485  1.00242.07           C
ATOM   1862  O   HIS B 235      36.825  11.401  17.824  1.00242.07           O
ATOM   1863  N   TYR B 236      38.796  12.024  16.908  1.00144.46           N
ATOM   1864  CA  TYR B 236      38.226  13.244  16.405  1.00144.46           C
ATOM   1865  CB  TYR B 236      39.153  14.476  16.253  1.00144.46           C
ATOM   1866  CG  TYR B 236      39.278  15.300  17.494  1.00144.46           C
ATOM   1867  CD1 TYR B 236      38.218  16.076  17.917  1.00144.46           C
ATOM   1868  CD2 TYR B 236      40.464  15.349  18.193  1.00144.46           C
ATOM   1869  CE1 TYR B 236      38.329  16.856  19.044  1.00144.46           C
ATOM   1870  CE2 TYR B 236      40.579  16.126  19.323  1.00144.46           C
ATOM   1871  CZ  TYR B 236      39.510  16.880  19.752  1.00144.46           C
ATOM   1872  OH  TYR B 236      39.625  17.682  20.908  1.00144.46           O
ATOM   1873  C   TYR B 236      37.801  12.879  15.007  1.00144.46           C
ATOM   1874  O   TYR B 236      38.517  12.163  14.311  1.00144.46           O
ATOM   1875  N   VAL B 237      36.609  13.322  14.550  1.00 87.21           N
ATOM   1876  CA  VAL B 237      36.211  12.972  13.214  1.00 87.21           C
ATOM   1877  CB  VAL B 237      34.791  13.326  12.857  1.00 87.21           C
ATOM   1878  CG1 VAL B 237      33.864  12.668  13.896  1.00 87.21           C
ATOM   1879  CG2 VAL B 237      34.643  14.846  12.732  1.00 87.21           C
ATOM   1880  C   VAL B 237      37.148  13.660  12.277  1.00 87.21           C
ATOM   1881  O   VAL B 237      37.518  14.818  12.484  1.00 87.21           O
ATOM   1882  N   GLY B 238      37.565  12.959  11.207  1.00 40.61           N
ATOM   1883  CA  GLY B 238      38.547  13.525  10.333  1.00 40.61           C
ATOM   1884  C   GLY B 238      39.842  12.833  10.645  1.00 40.61           C
ATOM   1885  O   GLY B 238      40.811  12.946   9.898  1.00 40.61           O
ATOM   1886  N   GLY B 239      39.894  12.104  11.780  1.00 54.73           N
ATOM   1887  CA  GLY B 239      41.029  11.289  12.116  1.00 54.73           C
ATOM   1888  C   GLY B 239      41.857  11.916  13.204  1.00 54.73           C
ATOM   1889  O   GLY B 239      42.432  11.206  14.026  1.00 54.73           O
ATOM   1890  N   PHE B 240      41.953  13.262  13.241  1.00204.86           N
ATOM   1891  CA  PHE B 240      42.731  13.948  14.240  1.00204.86           C
ATOM   1892  CB  PHE B 240      44.260  13.829  14.022  1.00204.86           C
ATOM   1893  CG  PHE B 240      44.495  14.173  12.575  1.00204.86           C
ATOM   1894  CD1 PHE B 240      44.613  15.469  12.152  1.00204.86           C
ATOM   1895  CD2 PHE B 240      44.572  13.191  11.607  1.00204.86           C
ATOM   1896  CE1 PHE B 240      44.807  15.781  10.818  1.00204.86           C
ATOM   1897  CE2 PHE B 240      44.772  13.487  10.273  1.00204.86           C
ATOM   1898  CZ  PHE B 240      44.899  14.792   9.867  1.00204.86           C
ATOM   1899  C   PHE B 240      42.279  15.382  14.225  1.00204.86           C
ATOM   1900  O   PHE B 240      41.554  15.815  13.319  1.00204.86           O
ATOM   1901  N   TYR B 241      42.674  16.158  15.254  1.00188.63           N
ATOM   1902  CA  TYR B 241      42.217  17.516  15.412  1.00188.63           C
ATOM   1903  CB  TYR B 241      42.774  18.167  16.704  1.00188.63           C
ATOM   1904  CG  TYR B 241      42.174  19.514  16.944  1.00188.63           C
ATOM   1905  CD1 TYR B 241      40.987  19.617  17.627  1.00188.63           C
ATOM   1906  CD2 TYR B 241      42.783  20.676  16.504  1.00188.63           C
ATOM   1907  CE1 TYR B 241      40.416  20.842  17.859  1.00188.63           C
ATOM   1908  CE2 TYR B 241      42.209  21.910  16.735  1.00188.63           C
ATOM   1909  CZ  TYR B 241      41.026  21.996  17.418  1.00188.63           C
ATOM   1910  OH  TYR B 241      40.433  23.257  17.662  1.00188.63           O
ATOM   1911  C   TYR B 241      42.683  18.317  14.235  1.00188.63           C
ATOM   1912  O   TYR B 241      43.879  18.424  13.958  1.00188.63           O
ATOM   1913  N   GLY B 242      41.712  18.944  13.533  1.00 69.07           N
ATOM   1914  CA  GLY B 242      41.973  19.770  12.382  1.00 69.07           C
ATOM   1915  C   GLY B 242      41.413  19.143  11.132  1.00 69.07           C
ATOM   1916  O   GLY B 242      41.311  19.811  10.096  1.00 69.07           O
ATOM   1917  N   GLY B 243      41.099  17.834  11.201  1.00 81.59           N
ATOM   1918  CA  GLY B 243      40.524  16.994  10.176  1.00 81.59           C
ATOM   1919  C   GLY B 243      39.053  17.214   9.949  1.00 81.59           C
ATOM   1920  O   GLY B 243      38.528  16.789   8.916  1.00 81.59           O
ATOM   1921  N   CYS B 244      38.319  17.773  10.921  1.00131.28           N
ATOM   1922  CA  CYS B 244      36.878  17.862  10.859  1.00131.28           C
ATOM   1923  CB  CYS B 244      36.232  18.534  12.080  1.00131.28           C
ATOM   1924  SG  CYS B 244      36.068  17.442  13.518  1.00131.28           S
ATOM   1925  C   CYS B 244      36.359  18.629   9.683  1.00131.28           C
ATOM   1926  O   CYS B 244      36.967  19.576   9.195  1.00131.28           O
ATOM   1927  N   ASN B 245      35.180  18.186   9.185  1.00 92.96           N
ATOM   1928  CA  ASN B 245      34.464  18.894   8.161  1.00 92.96           C
ATOM   1929  CB  ASN B 245      35.010  18.672   6.732  1.00 92.96           C
ATOM   1930  CG  ASN B 245      34.914  17.208   6.309  1.00 92.96           C
ATOM   1931  OD1 ASN B 245      34.211  16.409   6.921  1.00 92.96           O
ATOM   1932  ND2 ASN B 245      35.660  16.840   5.233  1.00 92.96           N
ATOM   1933  C   ASN B 245      33.022  18.483   8.240  1.00 92.96           C
ATOM   1934  O   ASN B 245      32.678  17.527   8.933  1.00 92.96           O
ATOM   1935  N   GLU B 246      32.145  19.217   7.532  1.00 99.22           N
ATOM   1936  CA  GLU B 246      30.723  19.012   7.541  1.00 99.22           C
ATOM   1937  CB  GLU B 246      30.030  20.021   6.619  1.00 99.22           C
ATOM   1938  CG  GLU B 246      28.518  19.855   6.528  1.00 99.22           C
ATOM   1939  CD  GLU B 246      28.074  20.619   5.284  1.00 99.22           C
ATOM   1940  OE1 GLU B 246      28.967  21.120   4.549  1.00 99.22           O
ATOM   1941  OE2 GLU B 246      26.838  20.708   5.056  1.00 99.22           O
ATOM   1942  C   GLU B 246      30.375  17.665   6.983  1.00 99.22           C
ATOM   1943  O   GLU B 246      29.548  16.947   7.546  1.00 99.22           O
ATOM   1944  N   ALA B 247      31.009  17.291   5.856  1.00 48.04           N
ATOM   1945  CA  ALA B 247      30.660  16.078   5.180  1.00 48.04           C
ATOM   1946  CB  ALA B 247      31.491  15.865   3.905  1.00 48.04           C
ATOM   1947  C   ALA B 247      30.907  14.914   6.083  1.00 48.04           C
ATOM   1948  O   ALA B 247      30.061  14.031   6.218  1.00 48.04           O
ATOM   1949  N   LEU B 248      32.075  14.899   6.746  1.00 65.18           N
ATOM   1950  CA  LEU B 248      32.429  13.818   7.618  1.00 65.18           C
ATOM   1951  CB  LEU B 248      33.884  13.902   8.103  1.00 65.18           C
ATOM   1952  CG  LEU B 248      34.892  13.746   6.949  1.00 65.18           C
ATOM   1953  CD1 LEU B 248      36.341  13.768   7.459  1.00 65.18           C
ATOM   1954  CD2 LEU B 248      34.576  12.501   6.106  1.00 65.18           C
ATOM   1955  C   LEU B 248      31.515  13.796   8.805  1.00 65.18           C
ATOM   1956  O   LEU B 248      31.182  12.730   9.319  1.00 65.18           O
ATOM   1957  N   MET B 249      31.098  14.978   9.290  1.00136.34           N
ATOM   1958  CA  MET B 249      30.279  15.030  10.470  1.00136.34           C
ATOM   1959  CB  MET B 249      29.971  16.470  10.914  1.00136.34           C
ATOM   1960  CG  MET B 249      29.539  16.569  12.377  1.00136.34           C
ATOM   1961  SD  MET B 249      29.023  18.230  12.911  1.00136.34           S
ATOM   1962  CE  MET B 249      30.644  19.013  12.715  1.00136.34           C
ATOM   1963  C   MET B 249      28.974  14.340  10.201  1.00136.34           C
ATOM   1964  O   MET B 249      28.500  13.558  11.024  1.00136.34           O
ATOM   1965  N   LYS B 250      28.353  14.598   9.030  1.00150.24           N
ATOM   1966  CA  LYS B 250      27.089  13.981   8.747  1.00150.24           C
ATOM   1967  CB  LYS B 250      26.408  14.434   7.447  1.00150.24           C
ATOM   1968  CG  LYS B 250      25.626  15.734   7.565  1.00150.24           C
ATOM   1969  CD  LYS B 250      24.979  16.143   6.242  1.00150.24           C
ATOM   1970  CE  LYS B 250      25.859  17.052   5.382  1.00150.24           C
ATOM   1971  NZ  LYS B 250      26.075  18.330   6.080  1.00150.24           N
ATOM   1972  C   LYS B 250      27.244  12.504   8.601  1.00150.24           C
ATOM   1973  O   LYS B 250      26.365  11.743   9.001  1.00150.24           O
ATOM   1974  N   LEU B 251      28.350  12.052   7.984  1.00 47.16           N
ATOM   1975  CA  LEU B 251      28.504  10.637   7.801  1.00 47.16           C
ATOM   1976  CB  LEU B 251      29.774  10.268   7.014  1.00 47.16           C
ATOM   1977  CG  LEU B 251      29.709  10.677   5.530  1.00 47.16           C
ATOM   1978  CD1 LEU B 251      30.993  10.284   4.784  1.00 47.16           C
ATOM   1979  CD2 LEU B 251      28.444  10.112   4.854  1.00 47.16           C
ATOM   1980  C   LEU B 251      28.576   9.992   9.155  1.00 47.16           C
ATOM   1981  O   LEU B 251      27.920   8.982   9.402  1.00 47.16           O
ATOM   1982  N   GLU B 252      29.351  10.579  10.089  1.00100.13           N
ATOM   1983  CA  GLU B 252      29.501   9.995  11.394  1.00100.13           C
ATOM   1984  CB  GLU B 252      30.483  10.782  12.286  1.00100.13           C
ATOM   1985  CG  GLU B 252      30.680  10.196  13.690  1.00100.13           C
ATOM   1986  CD  GLU B 252      31.756   9.109  13.654  1.00100.13           C
ATOM   1987  OE1 GLU B 252      32.619   9.145  12.736  1.00100.13           O
ATOM   1988  OE2 GLU B 252      31.731   8.231  14.558  1.00100.13           O
ATOM   1989  C   GLU B 252      28.173   9.980  12.088  1.00100.13           C
ATOM   1990  O   GLU B 252      27.797   8.987  12.712  1.00100.13           O
ATOM   1991  N   LEU B 253      27.410  11.081  11.976  1.00 58.41           N
ATOM   1992  CA  LEU B 253      26.178  11.203  12.704  1.00 58.41           C
ATOM   1993  CB  LEU B 253      25.514  12.570  12.458  1.00 58.41           C
ATOM   1994  CG  LEU B 253      24.191  12.781  13.214  1.00 58.41           C
ATOM   1995  CD1 LEU B 253      24.416  12.774  14.734  1.00 58.41           C
ATOM   1996  CD2 LEU B 253      23.472  14.051  12.728  1.00 58.41           C
ATOM   1997  C   LEU B 253      25.205  10.134  12.302  1.00 58.41           C
ATOM   1998  O   LEU B 253      24.697   9.405  13.153  1.00 58.41           O
ATOM   1999  N   VAL B 254      24.930   9.992  10.992  1.00 67.07           N
ATOM   2000  CA  VAL B 254      23.936   9.041  10.581  1.00 67.07           C
ATOM   2001  CB  VAL B 254      23.536   9.195   9.140  1.00 67.07           C
ATOM   2002  CG1 VAL B 254      22.995  10.620   8.939  1.00 67.07           C
ATOM   2003  CG2 VAL B 254      24.725   8.843   8.235  1.00 67.07           C
ATOM   2004  C   VAL B 254      24.416   7.639  10.792  1.00 67.07           C
ATOM   2005  O   VAL B 254      23.653   6.772  11.214  1.00 67.07           O
ATOM   2006  N   HIS B 255      25.683   7.351  10.445  1.00 83.93           N
ATOM   2007  CA  HIS B 255      26.128   6.001  10.602  1.00 83.93           C
ATOM   2008  ND1 HIS B 255      26.618   5.056   7.589  1.00 83.93           N
ATOM   2009  CG  HIS B 255      27.330   5.909   8.402  1.00 83.93           C
ATOM   2010  CB  HIS B 255      27.461   5.731   9.886  1.00 83.93           C
ATOM   2011  NE2 HIS B 255      27.434   6.652   6.274  1.00 83.93           N
ATOM   2012  CD2 HIS B 255      27.823   6.877   7.583  1.00 83.93           C
ATOM   2013  CE1 HIS B 255      26.712   5.548   6.328  1.00 83.93           C
ATOM   2014  C   HIS B 255      26.276   5.623  12.050  1.00 83.93           C
ATOM   2015  O   HIS B 255      25.731   4.610  12.480  1.00 83.93           O
ATOM   2016  N   HIS B 256      27.077   6.398  12.814  1.00114.58           N
ATOM   2017  CA  HIS B 256      27.413   6.122  14.192  1.00114.58           C
ATOM   2018  ND1 HIS B 256      30.247   6.295  12.383  1.00114.58           N
ATOM   2019  CG  HIS B 256      29.769   5.796  13.574  1.00114.58           C
ATOM   2020  CB  HIS B 256      28.854   6.546  14.494  1.00114.58           C
ATOM   2021  NE2 HIS B 256      31.012   4.215  12.553  1.00114.58           N
ATOM   2022  CD2 HIS B 256      30.248   4.526  13.663  1.00114.58           C
ATOM   2023  CE1 HIS B 256      30.983   5.308  11.813  1.00114.58           C
ATOM   2024  C   HIS B 256      26.491   6.623  15.280  1.00114.58           C
ATOM   2025  O   HIS B 256      26.333   5.949  16.297  1.00114.58           O
ATOM   2026  N   GLY B 257      25.902   7.831  15.155  1.00 50.12           N
ATOM   2027  CA  GLY B 257      25.071   8.320  16.227  1.00 50.12           C
ATOM   2028  C   GLY B 257      25.478   9.730  16.557  1.00 50.12           C
ATOM   2029  O   GLY B 257      26.368  10.291  15.920  1.00 50.12           O
ATOM   2030  N   PRO B 258      24.867  10.314  17.567  1.00 76.76           N
ATOM   2031  CA  PRO B 258      25.174  11.673  17.928  1.00 76.76           C
ATOM   2032  CD  PRO B 258      23.518   9.939  17.960  1.00 76.76           C
ATOM   2033  CB  PRO B 258      24.125  12.075  18.962  1.00 76.76           C
ATOM   2034  CG  PRO B 258      22.910  11.203  18.596  1.00 76.76           C
ATOM   2035  C   PRO B 258      26.582  11.757  18.413  1.00 76.76           C
ATOM   2036  O   PRO B 258      27.079  10.777  18.966  1.00 76.76           O
ATOM   2037  N   MET B 259      27.255  12.905  18.196  1.00174.03           N
ATOM   2038  CA  MET B 259      28.618  13.022  18.622  1.00174.03           C
ATOM   2039  CB  MET B 259      29.653  12.937  17.483  1.00174.03           C
ATOM   2040  CG  MET B 259      29.736  14.176  16.587  1.00174.03           C
ATOM   2041  SD  MET B 259      28.315  14.443  15.486  1.00174.03           S
ATOM   2042  CE  MET B 259      28.622  12.994  14.436  1.00174.03           C
ATOM   2043  C   MET B 259      28.784  14.351  19.285  1.00174.03           C
ATOM   2044  O   MET B 259      27.980  15.261  19.091  1.00174.03           O
ATOM   2045  N   ALA B 260      29.833  14.473  20.123  1.00 43.60           N
ATOM   2046  CA  ALA B 260      30.097  15.695  20.828  1.00 43.60           C
ATOM   2047  CB  ALA B 260      31.056  15.518  22.018  1.00 43.60           C
ATOM   2048  C   ALA B 260      30.720  16.688  19.893  1.00 43.60           C
ATOM   2049  O   ALA B 260      31.537  16.340  19.041  1.00 43.60           O
ATOM   2050  N   VAL B 261      30.340  17.974  20.048  1.00 47.92           N
ATOM   2051  CA  VAL B 261      30.890  19.034  19.249  1.00 47.92           C
ATOM   2052  CB  VAL B 261      29.983  19.510  18.148  1.00 47.92           C
ATOM   2053  CG1 VAL B 261      29.777  18.363  17.145  1.00 47.92           C
ATOM   2054  CG2 VAL B 261      28.680  20.036  18.774  1.00 47.92           C
ATOM   2055  C   VAL B 261      31.101  20.196  20.169  1.00 47.92           C
ATOM   2056  O   VAL B 261      30.552  20.232  21.270  1.00 47.92           O
ATOM   2057  N   ALA B 262      31.941  21.164  19.753  1.00 44.38           N
ATOM   2058  CA  ALA B 262      32.159  22.333  20.557  1.00 44.38           C
ATOM   2059  CB  ALA B 262      33.540  22.371  21.233  1.00 44.38           C
ATOM   2060  C   ALA B 262      32.080  23.518  19.645  1.00 44.38           C
ATOM   2061  O   ALA B 262      32.347  23.411  18.449  1.00 44.38           O
ATOM   2062  N   PHE B 263      31.673  24.684  20.190  1.00172.21           N
ATOM   2063  CA  PHE B 263      31.590  25.869  19.384  1.00172.21           C
ATOM   2064  CB  PHE B 263      30.251  26.017  18.630  1.00172.21           C
ATOM   2065  CG  PHE B 263      29.129  26.240  19.589  1.00172.21           C
ATOM   2066  CD1 PHE B 263      28.509  25.180  20.209  1.00172.21           C
ATOM   2067  CD2 PHE B 263      28.694  27.515  19.870  1.00172.21           C
ATOM   2068  CE1 PHE B 263      27.473  25.388  21.090  1.00172.21           C
ATOM   2069  CE2 PHE B 263      27.658  27.729  20.749  1.00172.21           C
ATOM   2070  CZ  PHE B 263      27.043  26.665  21.362  1.00172.21           C
ATOM   2071  C   PHE B 263      31.773  27.051  20.280  1.00172.21           C
ATOM   2072  O   PHE B 263      31.829  26.914  21.502  1.00172.21           O
ATOM   2073  N   GLU B 264      31.896  28.254  19.684  1.00109.83           N
ATOM   2074  CA  GLU B 264      32.104  29.434  20.479  1.00109.83           C
ATOM   2075  CB  GLU B 264      33.012  30.478  19.803  1.00109.83           C
ATOM   2076  CG  GLU B 264      33.242  31.739  20.643  1.00109.83           C
ATOM   2077  CD  GLU B 264      34.132  31.381  21.825  1.00109.83           C
ATOM   2078  OE1 GLU B 264      34.498  30.182  21.944  1.00109.83           O
ATOM   2079  OE2 GLU B 264      34.456  32.300  22.623  1.00109.83           O
ATOM   2080  C   GLU B 264      30.782  30.082  20.733  1.00109.83           C
ATOM   2081  O   GLU B 264      30.083  30.496  19.806  1.00109.83           O
ATOM   2082  N   VAL B 265      30.404  30.173  22.022  1.00 62.97           N
ATOM   2083  CA  VAL B 265      29.176  30.810  22.387  1.00 62.97           C
ATOM   2084  CB  VAL B 265      28.637  30.361  23.718  1.00 62.97           C
ATOM   2085  CG1 VAL B 265      27.423  31.232  24.086  1.00 62.97           C
ATOM   2086  CG2 VAL B 265      28.306  28.862  23.629  1.00 62.97           C
ATOM   2087  C   VAL B 265      29.440  32.278  22.472  1.00 62.97           C
ATOM   2088  O   VAL B 265      30.471  32.710  22.986  1.00 62.97           O
ATOM   2089  N   TYR B 266      28.493  33.086  21.962  1.00 65.67           N
ATOM   2090  CA  TYR B 266      28.624  34.513  21.991  1.00 65.67           C
ATOM   2091  CB  TYR B 266      28.681  35.184  20.605  1.00 65.67           C
ATOM   2092  CG  TYR B 266      30.024  34.936  20.004  1.00 65.67           C
ATOM   2093  CD1 TYR B 266      31.097  35.701  20.399  1.00 65.67           C
ATOM   2094  CD2 TYR B 266      30.217  33.965  19.047  1.00 65.67           C
ATOM   2095  CE1 TYR B 266      32.345  35.500  19.859  1.00 65.67           C
ATOM   2096  CE2 TYR B 266      31.464  33.759  18.501  1.00 65.67           C
ATOM   2097  CZ  TYR B 266      32.529  34.527  18.908  1.00 65.67           C
ATOM   2098  OH  TYR B 266      33.810  34.322  18.353  1.00 65.67           O
ATOM   2099  C   TYR B 266      27.416  35.038  22.696  1.00 65.67           C
ATOM   2100  O   TYR B 266      26.448  34.311  22.912  1.00 65.67           O
ATOM   2101  N   ASP B 267      27.447  36.330  23.070  1.00 47.63           N
ATOM   2102  CA  ASP B 267      26.413  36.936  23.859  1.00 47.63           C
ATOM   2103  CB  ASP B 267      26.663  38.436  24.091  1.00 47.63           C
ATOM   2104  CG  ASP B 267      25.674  38.937  25.133  1.00 47.63           C
ATOM   2105  OD1 ASP B 267      25.245  38.118  25.988  1.00 47.63           O
ATOM   2106  OD2 ASP B 267      25.329  40.147  25.082  1.00 47.63           O
ATOM   2107  C   ASP B 267      25.099  36.813  23.153  1.00 47.63           C
ATOM   2108  O   ASP B 267      24.078  36.541  23.782  1.00 47.63           O
ATOM   2109  N   ASP B 268      25.087  36.985  21.819  1.00 55.66           N
ATOM   2110  CA  ASP B 268      23.850  36.947  21.094  1.00 55.66           C
ATOM   2111  CB  ASP B 268      23.991  37.285  19.593  1.00 55.66           C
ATOM   2112  CG  ASP B 268      24.858  36.253  18.884  1.00 55.66           C
ATOM   2113  OD1 ASP B 268      25.670  35.570  19.563  1.00 55.66           O
ATOM   2114  OD2 ASP B 268      24.720  36.142  17.637  1.00 55.66           O
ATOM   2115  C   ASP B 268      23.238  35.588  21.240  1.00 55.66           C
ATOM   2116  O   ASP B 268      22.017  35.450  21.229  1.00 55.66           O
ATOM   2117  N   PHE B 269      24.080  34.549  21.376  1.00118.46           N
ATOM   2118  CA  PHE B 269      23.663  33.178  21.497  1.00118.46           C
ATOM   2119  CB  PHE B 269      24.864  32.211  21.461  1.00118.46           C
ATOM   2120  CG  PHE B 269      24.385  30.796  21.448  1.00118.46           C
ATOM   2121  CD1 PHE B 269      24.081  30.169  20.260  1.00118.46           C
ATOM   2122  CD2 PHE B 269      24.238  30.092  22.621  1.00118.46           C
ATOM   2123  CE1 PHE B 269      23.641  28.866  20.242  1.00118.46           C
ATOM   2124  CE2 PHE B 269      23.800  28.788  22.609  1.00118.46           C
ATOM   2125  CZ  PHE B 269      23.500  28.171  21.419  1.00118.46           C
ATOM   2126  C   PHE B 269      22.923  32.990  22.788  1.00118.46           C
ATOM   2127  O   PHE B 269      21.972  32.213  22.860  1.00118.46           O
ATOM   2128  N   LEU B 270      23.331  33.712  23.849  1.00 53.92           N
ATOM   2129  CA  LEU B 270      22.742  33.520  25.148  1.00 53.92           C
ATOM   2130  CB  LEU B 270      23.318  34.491  26.196  1.00 53.92           C
ATOM   2131  CG  LEU B 270      24.830  34.317  26.427  1.00 53.92           C
ATOM   2132  CD1 LEU B 270      25.348  35.306  27.482  1.00 53.92           C
ATOM   2133  CD2 LEU B 270      25.187  32.858  26.747  1.00 53.92           C
ATOM   2134  C   LEU B 270      21.260  33.762  25.067  1.00 53.92           C
ATOM   2135  O   LEU B 270      20.467  33.036  25.663  1.00 53.92           O
ATOM   2136  N   HIS B 271      20.864  34.797  24.313  1.00123.00           N
ATOM   2137  CA  HIS B 271      19.516  35.263  24.132  1.00123.00           C
ATOM   2138  ND1 HIS B 271      20.505  38.166  25.152  0.00123.00           N
ATOM   2139  CG  HIS B 271      20.506  37.586  23.903  0.00123.00           C
ATOM   2140  CB  HIS B 271      19.475  36.616  23.403  1.00123.00           C
ATOM   2141  NE2 HIS B 271      22.299  38.944  24.091  0.00123.00           N
ATOM   2142  CD2 HIS B 271      21.609  38.072  23.269  0.00123.00           C
ATOM   2143  CE1 HIS B 271      21.598  38.969  25.211  0.00123.00           C
ATOM   2144  C   HIS B 271      18.711  34.323  23.280  1.00123.00           C
ATOM   2145  O   HIS B 271      17.489  34.412  23.277  1.00123.00           O
ATOM   2146  N   TYR B 272      19.364  33.452  22.486  1.00114.08           N
ATOM   2147  CA  TYR B 272      18.730  32.626  21.484  1.00114.08           C
ATOM   2148  CB  TYR B 272      19.718  31.573  20.944  1.00114.08           C
ATOM   2149  CG  TYR B 272      19.019  30.551  20.117  1.00114.08           C
ATOM   2150  CD1 TYR B 272      18.460  29.444  20.715  1.00114.08           C
ATOM   2151  CD2 TYR B 272      18.933  30.684  18.751  1.00114.08           C
ATOM   2152  CE1 TYR B 272      17.820  28.487  19.964  1.00114.08           C
ATOM   2153  CE2 TYR B 272      18.294  29.729  17.995  1.00114.08           C
ATOM   2154  CZ  TYR B 272      17.736  28.628  18.600  1.00114.08           C
ATOM   2155  OH  TYR B 272      17.080  27.647  17.825  1.00114.08           O
ATOM   2156  C   TYR B 272      17.498  31.932  21.980  1.00114.08           C
ATOM   2157  O   TYR B 272      17.547  31.134  22.915  1.00114.08           O
ATOM   2158  N   LYS B 273      16.331  32.337  21.421  1.00149.75           N
ATOM   2159  CA  LYS B 273      15.060  31.708  21.657  1.00149.75           C
ATOM   2160  CB  LYS B 273      13.895  32.709  21.615  1.00149.75           C
ATOM   2161  CG  LYS B 273      14.101  33.862  22.600  1.00149.75           C
ATOM   2162  CD  LYS B 273      14.427  33.398  24.021  1.00149.75           C
ATOM   2163  CE  LYS B 273      14.819  34.538  24.964  1.00149.75           C
ATOM   2164  NZ  LYS B 273      15.337  33.990  26.238  0.00149.75           N
ATOM   2165  C   LYS B 273      14.749  30.590  20.697  1.00149.75           C
ATOM   2166  O   LYS B 273      14.349  29.503  21.111  1.00149.75           O
ATOM   2167  N   LYS B 274      14.927  30.834  19.375  1.00144.33           N
ATOM   2168  CA  LYS B 274      14.510  29.861  18.398  1.00144.33           C
ATOM   2169  CB  LYS B 274      12.979  29.787  18.269  1.00144.33           C
ATOM   2170  CG  LYS B 274      12.342  31.124  17.883  1.00144.33           C
ATOM   2171  CD  LYS B 274      10.848  31.032  17.562  1.00144.33           C
ATOM   2172  CE  LYS B 274      10.536  30.234  16.294  1.00144.33           C
ATOM   2173  NZ  LYS B 274      10.721  28.789  16.550  1.00144.33           N
ATOM   2174  C   LYS B 274      15.061  30.229  17.048  1.00144.33           C
ATOM   2175  O   LYS B 274      15.635  31.301  16.865  1.00144.33           O
ATOM   2176  N   GLY B 275      14.888  29.327  16.056  1.00 29.48           N
ATOM   2177  CA  GLY B 275      15.336  29.588  14.715  1.00 29.48           C
ATOM   2178  C   GLY B 275      16.697  29.003  14.491  1.00 29.48           C
ATOM   2179  O   GLY B 275      17.175  28.168  15.258  1.00 29.48           O
ATOM   2180  N   ILE B 276      17.345  29.425  13.385  1.00 48.19           N
ATOM   2181  CA  ILE B 276      18.644  28.920  13.048  1.00 48.19           C
ATOM   2182  CB  ILE B 276      18.797  28.625  11.585  1.00 48.19           C
ATOM   2183  CG1 ILE B 276      17.782  27.553  11.156  1.00 48.19           C
ATOM   2184  CG2 ILE B 276      20.260  28.230  11.325  1.00 48.19           C
ATOM   2185  CD1 ILE B 276      17.653  27.407   9.641  1.00 48.19           C
ATOM   2186  C   ILE B 276      19.627  29.993  13.396  1.00 48.19           C
ATOM   2187  O   ILE B 276      19.669  31.048  12.766  1.00 48.19           O
ATOM   2188  N   TYR B 277      20.464  29.714  14.411  1.00181.08           N
ATOM   2189  CA  TYR B 277      21.412  30.637  14.967  1.00181.08           C
ATOM   2190  CB  TYR B 277      21.975  30.147  16.313  1.00181.08           C
ATOM   2191  CG  TYR B 277      23.123  31.002  16.727  1.00181.08           C
ATOM   2192  CD1 TYR B 277      22.926  32.133  17.483  1.00181.08           C
ATOM   2193  CD2 TYR B 277      24.405  30.665  16.355  1.00181.08           C
ATOM   2194  CE1 TYR B 277      23.992  32.913  17.868  1.00181.08           C
ATOM   2195  CE2 TYR B 277      25.475  31.439  16.738  1.00181.08           C
ATOM   2196  CZ  TYR B 277      25.268  32.565  17.497  1.00181.08           C
ATOM   2197  OH  TYR B 277      26.361  33.362  17.894  1.00181.08           O
ATOM   2198  C   TYR B 277      22.560  30.879  14.040  1.00181.08           C
ATOM   2199  O   TYR B 277      23.018  29.971  13.346  1.00181.08           O
ATOM   2200  N   HIS B 278      23.023  32.152  13.986  1.00105.82           N
ATOM   2201  CA  HIS B 278      24.134  32.517  13.151  1.00105.82           C
ATOM   2202  ND1 HIS B 278      25.105  34.602  10.560  1.00105.82           N
ATOM   2203  CG  HIS B 278      24.835  33.275  10.814  1.00105.82           C
ATOM   2204  CB  HIS B 278      23.712  32.812  11.697  1.00105.82           C
ATOM   2205  NE2 HIS B 278      26.616  33.422   9.435  1.00105.82           N
ATOM   2206  CD2 HIS B 278      25.768  32.568  10.118  1.00105.82           C
ATOM   2207  CE1 HIS B 278      26.179  34.632   9.732  1.00105.82           C
ATOM   2208  C   HIS B 278      24.813  33.760  13.670  1.00105.82           C
ATOM   2209  O   HIS B 278      24.218  34.568  14.381  1.00105.82           O
ATOM   2210  N   HIS B 279      26.119  33.884  13.334  1.00236.11           N
ATOM   2211  CA  HIS B 279      26.996  35.029  13.483  1.00236.11           C
ATOM   2212  ND1 HIS B 279      25.547  37.693  14.755  0.00236.11           N
ATOM   2213  CG  HIS B 279      25.369  37.006  13.575  0.00236.11           C
ATOM   2214  CB  HIS B 279      26.478  36.327  12.828  1.00236.11           C
ATOM   2215  NE2 HIS B 279      23.390  37.859  14.243  0.00236.11           N
ATOM   2216  CD2 HIS B 279      24.046  37.117  13.276  0.00236.11           C
ATOM   2217  CE1 HIS B 279      24.332  38.182  15.110  0.00236.11           C
ATOM   2218  C   HIS B 279      27.463  35.368  14.866  1.00236.11           C
ATOM   2219  O   HIS B 279      27.016  34.804  15.862  1.00236.11           O
ATOM   2220  N   THR B 280      28.490  36.264  14.883  1.00125.16           N
ATOM   2221  CA  THR B 280      29.132  36.935  15.990  1.00125.16           C
ATOM   2222  CB  THR B 280      28.592  36.541  17.358  1.00125.16           C
ATOM   2223  OG1 THR B 280      27.203  36.830  17.414  1.00125.16           O
ATOM   2224  CG2 THR B 280      29.259  37.351  18.487  1.00125.16           C
ATOM   2225  C   THR B 280      30.622  36.703  15.843  1.00125.16           C
ATOM   2226  O   THR B 280      31.071  36.072  14.886  1.00125.16           O
ATOM   2227  N   GLY B 281      31.437  37.290  16.741  1.00 59.40           N
ATOM   2228  CA  GLY B 281      32.844  37.037  16.844  1.00 59.40           C
ATOM   2229  C   GLY B 281      33.589  37.416  15.610  1.00 59.40           C
ATOM   2230  O   GLY B 281      33.297  38.396  14.927  1.00 59.40           O
ATOM   2231  N   LEU B 282      34.644  36.625  15.366  1.00216.31           N
ATOM   2232  CA  LEU B 282      35.573  36.738  14.287  1.00216.31           C
ATOM   2233  CB  LEU B 282      36.541  37.931  14.412  1.00216.31           C
ATOM   2234  CG  LEU B 282      35.926  39.324  14.189  0.00216.31           C
ATOM   2235  CD1 LEU B 282      36.989  40.427  14.339  0.00216.31           C
ATOM   2236  CD2 LEU B 282      35.211  39.403  12.829  0.00216.31           C
ATOM   2237  C   LEU B 282      36.429  35.545  14.469  1.00216.31           C
ATOM   2238  O   LEU B 282      36.095  34.434  14.062  1.00216.31           O
ATOM   2239  N   ARG B 283      37.598  35.773  15.084  1.00143.44           N
ATOM   2240  CA  ARG B 283      38.452  34.672  15.378  1.00143.44           C
ATOM   2241  CB  ARG B 283      39.804  34.722  14.647  1.00143.44           C
ATOM   2242  CG  ARG B 283      39.660  34.422  13.153  1.00143.44           C
ATOM   2243  CD  ARG B 283      39.175  32.994  12.885  1.00143.44           C
ATOM   2244  NE  ARG B 283      38.914  32.853  11.425  1.00143.44           N
ATOM   2245  CZ  ARG B 283      38.361  31.700  10.945  1.00143.44           C
ATOM   2246  NH1 ARG B 283      38.067  30.676  11.798  1.00143.44           N
ATOM   2247  NH2 ARG B 283      38.097  31.571   9.612  1.00143.44           N
ATOM   2248  C   ARG B 283      38.705  34.644  16.881  1.00143.44           C
ATOM   2249  O   ARG B 283      39.891  34.516  17.286  1.00143.44           O
ATOM   2250  OXT ARG B 283      37.708  34.739  17.646  1.00143.44           O
TER    2251      ARG B 283
ATOM   2252  N   ASP C 284      48.876  26.762   6.171  1.00136.49           N
ATOM   2253  CA  ASP C 284      50.242  27.233   5.858  1.00136.49           C
ATOM   2254  CB  ASP C 284      50.279  28.407   4.870  1.00136.49           C
ATOM   2255  CG  ASP C 284      49.298  28.244   3.747  0.00136.49           C
ATOM   2256  OD1 ASP C 284      48.081  28.357   4.052  0.00136.49           O
ATOM   2257  OD2 ASP C 284      49.742  28.067   2.584  0.00136.49           O
ATOM   2258  C   ASP C 284      50.771  27.950   7.054  1.00136.49           C
ATOM   2259  O   ASP C 284      50.635  29.175   7.090  1.00136.49           O
ATOM   2260  N   PRO C 285      51.367  27.332   8.031  1.00178.52           N
ATOM   2261  CA  PRO C 285      51.494  25.899   8.082  1.00178.52           C
ATOM   2262  CD  PRO C 285      52.512  27.993   8.641  1.00178.52           C
ATOM   2263  CB  PRO C 285      52.705  25.604   8.959  1.00178.52           C
ATOM   2264  CG  PRO C 285      53.540  26.889   8.904  1.00178.52           C
ATOM   2265  C   PRO C 285      50.276  25.346   8.728  1.00178.52           C
ATOM   2266  O   PRO C 285      49.500  26.099   9.312  1.00178.52           O
ATOM   2267  N   PHE C 286      50.126  24.019   8.697  1.00225.31           N
ATOM   2268  CA  PHE C 286      49.009  23.346   9.282  1.00225.31           C
ATOM   2269  CB  PHE C 286      49.316  21.841   9.282  1.00225.31           C
ATOM   2270  CG  PHE C 286      48.097  21.041   9.013  1.00225.31           C
ATOM   2271  CD1 PHE C 286      47.125  20.852   9.966  1.00225.31           C
ATOM   2272  CD2 PHE C 286      47.947  20.462   7.778  1.00225.31           C
ATOM   2273  CE1 PHE C 286      45.995  20.108   9.715  1.00225.31           C
ATOM   2274  CE2 PHE C 286      46.819  19.716   7.518  1.00225.31           C
ATOM   2275  CZ  PHE C 286      45.845  19.541   8.474  1.00225.31           C
ATOM   2276  C   PHE C 286      48.975  23.720  10.738  1.00225.31           C
ATOM   2277  O   PHE C 286      49.942  23.497  11.463  1.00225.31           O
ATOM   2278  N   ASN C 287      47.871  24.334  11.198  1.00218.34           N
ATOM   2279  CA  ASN C 287      47.734  24.479  12.609  1.00218.34           C
ATOM   2280  CB  ASN C 287      48.613  25.553  13.286  1.00218.34           C
ATOM   2281  CG  ASN C 287      48.239  26.947  12.885  1.00218.34           C
ATOM   2282  OD1 ASN C 287      47.500  27.625  13.596  1.00218.34           O
ATOM   2283  ND2 ASN C 287      48.830  27.397  11.754  1.00218.34           N
ATOM   2284  C   ASN C 287      46.297  24.655  12.897  1.00218.34           C
ATOM   2285  O   ASN C 287      45.744  25.764  12.793  1.00218.34           O
ATOM   2286  N   PRO C 288      45.678  23.559  13.237  1.00222.75           N
ATOM   2287  CA  PRO C 288      44.278  23.637  13.523  1.00222.75           C
ATOM   2288  CD  PRO C 288      46.024  22.305  12.579  1.00222.75           C
ATOM   2289  CB  PRO C 288      43.707  22.241  13.288  1.00222.75           C
ATOM   2290  CG  PRO C 288      44.685  21.614  12.284  1.00222.75           C
ATOM   2291  C   PRO C 288      44.010  24.167  14.898  1.00222.75           C
ATOM   2292  O   PRO C 288      44.543  23.634  15.871  1.00222.75           O
ATOM   2293  N   PHE C 289      43.168  25.207  15.005  1.00161.29           N
ATOM   2294  CA  PHE C 289      42.730  25.677  16.277  1.00161.29           C
ATOM   2295  CB  PHE C 289      43.816  26.344  17.133  1.00161.29           C
ATOM   2296  CG  PHE C 289      43.168  26.652  18.442  1.00161.29           C
ATOM   2297  CD1 PHE C 289      42.485  27.834  18.645  1.00161.29           C
ATOM   2298  CD2 PHE C 289      43.238  25.743  19.472  1.00161.29           C
ATOM   2299  CE1 PHE C 289      41.884  28.113  19.852  1.00161.29           C
ATOM   2300  CE2 PHE C 289      42.642  26.014  20.679  1.00161.29           C
ATOM   2301  CZ  PHE C 289      41.967  27.197  20.872  1.00161.29           C
ATOM   2302  C   PHE C 289      41.680  26.693  16.018  1.00161.29           C
ATOM   2303  O   PHE C 289      41.895  27.651  15.277  1.00161.29           O
ATOM   2304  N   GLU C 290      40.498  26.492  16.621  1.00101.17           N
ATOM   2305  CA  GLU C 290      39.463  27.465  16.485  1.00101.17           C
ATOM   2306  CB  GLU C 290      38.385  27.084  15.449  1.00101.17           C
ATOM   2307  CG  GLU C 290      38.913  27.243  14.011  1.00101.17           C
ATOM   2308  CD  GLU C 290      37.898  26.737  12.987  1.00101.17           C
ATOM   2309  OE1 GLU C 290      36.947  27.495  12.663  1.00101.17           O
ATOM   2310  OE2 GLU C 290      38.075  25.579  12.514  1.00101.17           O
ATOM   2311  C   GLU C 290      38.897  27.583  17.859  1.00101.17           C
ATOM   2312  O   GLU C 290      38.621  26.587  18.520  1.00101.17           O
ATOM   2313  N   LEU C 291      38.725  28.827  18.332  1.00 58.23           N
ATOM   2314  CA  LEU C 291      38.327  29.033  19.693  1.00 58.23           C
ATOM   2315  CB  LEU C 291      38.369  30.508  20.121  1.00 58.23           C
ATOM   2316  CG  LEU C 291      37.964  30.732  21.587  1.00 58.23           C
ATOM   2317  CD1 LEU C 291      38.978  30.077  22.541  1.00 58.23           C
ATOM   2318  CD2 LEU C 291      37.730  32.224  21.885  1.00 58.23           C
ATOM   2319  C   LEU C 291      36.934  28.535  19.907  1.00 58.23           C
ATOM   2320  O   LEU C 291      36.045  28.777  19.093  1.00 58.23           O
ATOM   2321  N   THR C 292      36.729  27.805  21.026  1.00 70.52           N
ATOM   2322  CA  THR C 292      35.442  27.281  21.392  1.00 70.52           C
ATOM   2323  CB  THR C 292      35.324  25.807  21.140  1.00 70.52           C
ATOM   2324  OG1 THR C 292      36.278  25.103  21.924  1.00 70.52           O
ATOM   2325  CG2 THR C 292      35.572  25.537  19.645  1.00 70.52           C
ATOM   2326  C   THR C 292      35.296  27.486  22.873  1.00 70.52           C
ATOM   2327  O   THR C 292      36.276  27.771  23.559  1.00 70.52           O
ATOM   2328  N   ASN C 293      34.058  27.404  23.414  1.00135.41           N
ATOM   2329  CA  ASN C 293      33.945  27.551  24.840  1.00135.41           C
ATOM   2330  CB  ASN C 293      33.751  29.009  25.286  1.00135.41           C
ATOM   2331  CG  ASN C 293      32.418  29.507  24.738  1.00135.41           C
ATOM   2332  OD1 ASN C 293      31.848  28.919  23.827  1.00135.41           O
ATOM   2333  ND2 ASN C 293      31.920  30.638  25.310  1.00135.41           N
ATOM   2334  C   ASN C 293      32.771  26.770  25.357  1.00135.41           C
ATOM   2335  O   ASN C 293      32.440  26.878  26.538  1.00135.41           O
ATOM   2336  N   HIS C 294      32.110  25.950  24.512  1.00 95.12           N
ATOM   2337  CA  HIS C 294      30.975  25.233  25.028  1.00 95.12           C
ATOM   2338  ND1 HIS C 294      27.340  25.031  24.939  1.00 95.12           N
ATOM   2339  CG  HIS C 294      28.481  25.448  25.586  1.00 95.12           C
ATOM   2340  CB  HIS C 294      29.670  26.045  24.893  1.00 95.12           C
ATOM   2341  NE2 HIS C 294      27.016  24.651  27.106  1.00 95.12           N
ATOM   2342  CD2 HIS C 294      28.267  25.207  26.908  1.00 95.12           C
ATOM   2343  CE1 HIS C 294      26.497  24.565  25.895  1.00 95.12           C
ATOM   2344  C   HIS C 294      30.837  23.939  24.276  1.00 95.12           C
ATOM   2345  O   HIS C 294      30.864  23.920  23.047  1.00 95.12           O
ATOM   2346  N   ALA C 295      30.672  22.813  25.006  1.00 47.47           N
ATOM   2347  CA  ALA C 295      30.571  21.523  24.372  1.00 47.47           C
ATOM   2348  CB  ALA C 295      31.412  20.432  25.058  1.00 47.47           C
ATOM   2349  C   ALA C 295      29.139  21.071  24.407  1.00 47.47           C
ATOM   2350  O   ALA C 295      28.465  21.208  25.427  1.00 47.47           O
ATOM   2351  N   VAL C 296      28.647  20.502  23.279  1.00 68.75           N
ATOM   2352  CA  VAL C 296      27.273  20.078  23.168  1.00 68.75           C
ATOM   2353  CB  VAL C 296      26.388  21.111  22.531  1.00 68.75           C
ATOM   2354  CG1 VAL C 296      26.287  22.319  23.479  1.00 68.75           C
ATOM   2355  CG2 VAL C 296      26.967  21.467  21.152  1.00 68.75           C
ATOM   2356  C   VAL C 296      27.181  18.816  22.344  1.00 68.75           C
ATOM   2357  O   VAL C 296      28.198  18.254  21.936  1.00 68.75           O
ATOM   2358  N   LEU C 297      25.939  18.320  22.113  1.00 87.75           N
ATOM   2359  CA  LEU C 297      25.702  17.081  21.405  1.00 87.75           C
ATOM   2360  CB  LEU C 297      24.839  16.113  22.237  1.00 87.75           C
ATOM   2361  CG  LEU C 297      24.541  14.764  21.563  1.00 87.75           C
ATOM   2362  CD1 LEU C 297      25.801  13.904  21.432  1.00 87.75           C
ATOM   2363  CD2 LEU C 297      23.408  14.024  22.280  1.00 87.75           C
ATOM   2364  C   LEU C 297      24.961  17.325  20.109  1.00 87.75           C
ATOM   2365  O   LEU C 297      23.865  17.882  20.103  1.00 87.75           O
ATOM   2366  N   LEU C 298      25.535  16.865  18.973  1.00 87.99           N
ATOM   2367  CA  LEU C 298      24.934  17.023  17.666  1.00 87.99           C
ATOM   2368  CB  LEU C 298      25.987  17.036  16.541  1.00 87.99           C
ATOM   2369  CG  LEU C 298      25.422  17.210  15.119  1.00 87.99           C
ATOM   2370  CD1 LEU C 298      24.789  18.595  14.927  1.00 87.99           C
ATOM   2371  CD2 LEU C 298      26.490  16.894  14.060  1.00 87.99           C
ATOM   2372  C   LEU C 298      24.033  15.843  17.434  1.00 87.99           C
ATOM   2373  O   LEU C 298      24.474  14.698  17.472  1.00 87.99           O
ATOM   2374  N   VAL C 299      22.706  16.099  17.364  1.00117.03           N
ATOM   2375  CA  VAL C 299      21.671  15.130  17.113  1.00117.03           C
ATOM   2376  CB  VAL C 299      20.455  15.394  17.949  1.00117.03           C
ATOM   2377  CG1 VAL C 299      20.874  15.251  19.423  1.00117.03           C
ATOM   2378  CG2 VAL C 299      19.889  16.778  17.598  1.00117.03           C
ATOM   2379  C   VAL C 299      21.230  14.945  15.677  1.00117.03           C
ATOM   2380  O   VAL C 299      20.717  13.876  15.344  1.00117.03           O
ATOM   2381  N   GLY C 300      21.317  15.978  14.803  1.00 45.61           N
ATOM   2382  CA  GLY C 300      20.767  15.794  13.475  1.00 45.61           C
ATOM   2383  C   GLY C 300      21.033  16.993  12.601  1.00 45.61           C
ATOM   2384  O   GLY C 300      21.761  17.906  12.984  1.00 45.61           O
ATOM   2385  N   TYR C 301      20.476  16.986  11.363  1.00 65.27           N
ATOM   2386  CA  TYR C 301      20.645  18.089  10.448  1.00 65.27           C
ATOM   2387  CB  TYR C 301      21.888  17.959   9.548  1.00 65.27           C
ATOM   2388  CG  TYR C 301      21.762  16.701   8.760  1.00 65.27           C
ATOM   2389  CD1 TYR C 301      21.050  16.673   7.583  1.00 65.27           C
ATOM   2390  CD2 TYR C 301      22.362  15.545   9.204  1.00 65.27           C
ATOM   2391  CE1 TYR C 301      20.939  15.508   6.861  1.00 65.27           C
ATOM   2392  CE2 TYR C 301      22.254  14.378   8.487  1.00 65.27           C
ATOM   2393  CZ  TYR C 301      21.542  14.358   7.312  1.00 65.27           C
ATOM   2394  OH  TYR C 301      21.431  13.162   6.574  1.00 65.27           O
ATOM   2395  C   TYR C 301      19.438  18.211   9.559  1.00 65.27           C
ATOM   2396  O   TYR C 301      18.639  17.283   9.441  1.00 65.27           O
ATOM   2397  N   GLY C 302      19.276  19.381   8.895  1.00 25.36           N
ATOM   2398  CA  GLY C 302      18.145  19.574   8.026  1.00 25.36           C
ATOM   2399  C   GLY C 302      18.355  20.818   7.220  1.00 25.36           C
ATOM   2400  O   GLY C 302      19.416  21.436   7.282  1.00 25.36           O
ATOM   2401  N   THR C 303      17.343  21.192   6.406  1.00 42.27           N
ATOM   2402  CA  THR C 303      17.426  22.387   5.612  1.00 42.27           C
ATOM   2403  CB  THR C 303      17.600  22.109   4.148  1.00 42.27           C
ATOM   2404  OG1 THR C 303      18.772  21.337   3.935  1.00 42.27           O
ATOM   2405  CG2 THR C 303      17.709  23.449   3.400  1.00 42.27           C
ATOM   2406  C   THR C 303      16.135  23.135   5.764  1.00 42.27           C
ATOM   2407  O   THR C 303      15.054  22.549   5.708  1.00 42.27           O
ATOM   2408  N   ASP C 304      16.216  24.466   5.971  1.00 54.29           N
ATOM   2409  CA  ASP C 304      15.021  25.251   6.097  1.00 54.29           C
ATOM   2410  CB  ASP C 304      15.293  26.679   6.610  1.00 54.29           C
ATOM   2411  CG  ASP C 304      13.985  27.314   7.062  1.00 54.29           C
ATOM   2412  OD1 ASP C 304      13.003  27.297   6.273  1.00 54.29           O
ATOM   2413  OD2 ASP C 304      13.948  27.817   8.216  1.00 54.29           O
ATOM   2414  C   ASP C 304      14.420  25.325   4.732  1.00 54.29           C
ATOM   2415  O   ASP C 304      15.085  25.690   3.764  1.00 54.29           O
ATOM   2416  N   SER C 305      13.127  24.979   4.615  1.00 77.33           N
ATOM   2417  CA  SER C 305      12.515  24.948   3.320  1.00 77.33           C
ATOM   2418  CB  SER C 305      11.044  24.505   3.374  1.00 77.33           C
ATOM   2419  OG  SER C 305      10.497  24.493   2.064  1.00 77.33           O
ATOM   2420  C   SER C 305      12.541  26.304   2.689  1.00 77.33           C
ATOM   2421  O   SER C 305      13.089  26.483   1.601  1.00 77.33           O
ATOM   2422  N   ALA C 306      11.931  27.305   3.356  1.00 37.80           N
ATOM   2423  CA  ALA C 306      11.824  28.611   2.766  1.00 37.80           C
ATOM   2424  CB  ALA C 306      10.941  29.558   3.595  1.00 37.80           C
ATOM   2425  C   ALA C 306      13.158  29.273   2.615  1.00 37.80           C
ATOM   2426  O   ALA C 306      13.498  29.758   1.537  1.00 37.80           O
ATOM   2427  N   SER C 307      13.955  29.299   3.699  1.00 85.03           N
ATOM   2428  CA  SER C 307      15.217  29.987   3.683  1.00 85.03           C
ATOM   2429  CB  SER C 307      15.866  30.077   5.075  1.00 85.03           C
ATOM   2430  OG  SER C 307      15.053  30.840   5.953  1.00 85.03           O
ATOM   2431  C   SER C 307      16.180  29.251   2.813  1.00 85.03           C
ATOM   2432  O   SER C 307      16.949  29.854   2.066  1.00 85.03           O
ATOM   2433  N   GLY C 308      16.167  27.911   2.892  1.00 20.44           N
ATOM   2434  CA  GLY C 308      17.081  27.138   2.106  1.00 20.44           C
ATOM   2435  C   GLY C 308      18.384  27.051   2.845  1.00 20.44           C
ATOM   2436  O   GLY C 308      19.381  26.578   2.302  1.00 20.44           O
ATOM   2437  N   MET C 309      18.415  27.491   4.119  1.00 66.47           N
ATOM   2438  CA  MET C 309      19.644  27.465   4.864  1.00 66.47           C
ATOM   2439  CB  MET C 309      19.728  28.590   5.914  1.00 66.47           C
ATOM   2440  CG  MET C 309      21.028  28.595   6.723  1.00 66.47           C
ATOM   2441  SD  MET C 309      21.148  29.919   7.966  1.00 66.47           S
ATOM   2442  CE  MET C 309      21.805  31.171   6.828  1.00 66.47           C
ATOM   2443  C   MET C 309      19.750  26.153   5.589  1.00 66.47           C
ATOM   2444  O   MET C 309      18.803  25.707   6.235  1.00 66.47           O
ATOM   2445  N   ASP C 310      20.925  25.492   5.480  1.00 53.45           N
ATOM   2446  CA  ASP C 310      21.151  24.224   6.122  1.00 53.45           C
ATOM   2447  CB  ASP C 310      22.349  23.449   5.544  1.00 53.45           C
ATOM   2448  CG  ASP C 310      21.985  22.987   4.138  1.00 53.45           C
ATOM   2449  OD1 ASP C 310      20.765  22.960   3.824  1.00 53.45           O
ATOM   2450  OD2 ASP C 310      22.920  22.656   3.363  1.00 53.45           O
ATOM   2451  C   ASP C 310      21.435  24.464   7.572  1.00 53.45           C
ATOM   2452  O   ASP C 310      21.966  25.507   7.947  1.00 53.45           O
ATOM   2453  N   TYR C 311      21.068  23.495   8.439  1.00 70.87           N
ATOM   2454  CA  TYR C 311      21.325  23.674   9.840  1.00 70.87           C
ATOM   2455  CB  TYR C 311      20.169  24.356  10.598  1.00 70.87           C
ATOM   2456  CG  TYR C 311      18.915  23.574  10.398  1.00 70.87           C
ATOM   2457  CD1 TYR C 311      18.643  22.461  11.161  1.00 70.87           C
ATOM   2458  CD2 TYR C 311      18.001  23.966   9.447  1.00 70.87           C
ATOM   2459  CE1 TYR C 311      17.481  21.749  10.973  1.00 70.87           C
ATOM   2460  CE2 TYR C 311      16.838  23.259   9.254  1.00 70.87           C
ATOM   2461  CZ  TYR C 311      16.577  22.147  10.017  1.00 70.87           C
ATOM   2462  OH  TYR C 311      15.384  21.420   9.821  1.00 70.87           O
ATOM   2463  C   TYR C 311      21.623  22.363  10.503  1.00 70.87           C
ATOM   2464  O   TYR C 311      21.386  21.291   9.945  1.00 70.87           O
ATOM   2465  N   TRP C 312      22.190  22.441  11.727  1.00103.05           N
ATOM   2466  CA  TRP C 312      22.476  21.281  12.525  1.00103.05           C
ATOM   2467  CB  TRP C 312      23.879  21.284  13.170  1.00103.05           C
ATOM   2468  CG  TRP C 312      25.068  21.272  12.231  1.00103.05           C
ATOM   2469  CD2 TRP C 312      25.527  20.126  11.495  1.00103.05           C
ATOM   2470  CD1 TRP C 312      25.921  22.293  11.923  1.00103.05           C
ATOM   2471  NE1 TRP C 312      26.888  21.854  11.051  1.00103.05           N
ATOM   2472  CE2 TRP C 312      26.654  20.523  10.773  1.00103.05           C
ATOM   2473  CE3 TRP C 312      25.046  18.851  11.418  1.00103.05           C
ATOM   2474  CZ2 TRP C 312      27.325  19.645   9.970  1.00103.05           C
ATOM   2475  CZ3 TRP C 312      25.725  17.968  10.606  1.00103.05           C
ATOM   2476  CH2 TRP C 312      26.842  18.357   9.896  1.00103.05           C
ATOM   2477  C   TRP C 312      21.507  21.364  13.668  1.00103.05           C
ATOM   2478  O   TRP C 312      21.088  22.456  14.049  1.00103.05           O
ATOM   2479  N   ILE C 313      21.102  20.207  14.229  1.00 51.76           N
ATOM   2480  CA  ILE C 313      20.205  20.211  15.352  1.00 51.76           C
ATOM   2481  CB  ILE C 313      19.086  19.217  15.220  1.00 51.76           C
ATOM   2482  CG1 ILE C 313      18.231  19.542  13.983  1.00 51.76           C
ATOM   2483  CG2 ILE C 313      18.284  19.209  16.531  1.00 51.76           C
ATOM   2484  CD1 ILE C 313      17.254  18.428  13.609  1.00 51.76           C
ATOM   2485  C   ILE C 313      21.042  19.815  16.529  1.00 51.76           C
ATOM   2486  O   ILE C 313      21.624  18.731  16.537  1.00 51.76           O
ATOM   2487  N   VAL C 314      21.128  20.689  17.557  1.00 50.54           N
ATOM   2488  CA  VAL C 314      22.011  20.407  18.656  1.00 50.54           C
ATOM   2489  CB  VAL C 314      23.125  21.408  18.771  1.00 50.54           C
ATOM   2490  CG1 VAL C 314      24.011  21.036  19.970  1.00 50.54           C
ATOM   2491  CG2 VAL C 314      23.872  21.473  17.428  1.00 50.54           C
ATOM   2492  C   VAL C 314      21.282  20.415  19.970  1.00 50.54           C
ATOM   2493  O   VAL C 314      20.337  21.175  20.180  1.00 50.54           O
ATOM   2494  N   LYS C 315      21.736  19.545  20.896  1.00 68.83           N
ATOM   2495  CA  LYS C 315      21.182  19.377  22.217  1.00 68.83           C
ATOM   2496  CB  LYS C 315      21.227  17.902  22.653  1.00 68.83           C
ATOM   2497  CG  LYS C 315      20.667  17.599  24.042  1.00 68.83           C
ATOM   2498  CD  LYS C 315      20.752  16.108  24.375  1.00 68.83           C
ATOM   2499  CE  LYS C 315      20.343  15.757  25.806  1.00 68.83           C
ATOM   2500  NZ  LYS C 315      20.598  14.320  26.059  1.00 68.83           N
ATOM   2501  C   LYS C 315      22.062  20.122  23.182  1.00 68.83           C
ATOM   2502  O   LYS C 315      23.258  19.851  23.285  1.00 68.83           O
ATOM   2503  N   ASN C 316      21.480  21.088  23.920  1.00 79.13           N
ATOM   2504  CA  ASN C 316      22.213  21.895  24.860  1.00 79.13           C
ATOM   2505  CB  ASN C 316      21.698  23.348  24.890  1.00 79.13           C
ATOM   2506  CG  ASN C 316      22.801  24.281  25.373  1.00 79.13           C
ATOM   2507  OD1 ASN C 316      23.766  23.858  26.005  1.00 79.13           O
ATOM   2508  ND2 ASN C 316      22.658  25.596  25.057  1.00 79.13           N
ATOM   2509  C   ASN C 316      22.046  21.288  26.234  1.00 79.13           C
ATOM   2510  O   ASN C 316      21.220  20.402  26.440  1.00 79.13           O
ATOM   2511  N   SER C 317      22.936  21.670  27.173  1.00152.83           N
ATOM   2512  CA  SER C 317      22.983  21.251  28.555  1.00152.83           C
ATOM   2513  CB  SER C 317      24.447  21.019  28.977  1.00152.83           C
ATOM   2514  OG  SER C 317      24.540  20.560  30.315  1.00152.83           O
ATOM   2515  C   SER C 317      22.359  22.242  29.516  1.00152.83           C
ATOM   2516  O   SER C 317      22.543  22.121  30.728  1.00152.83           O
ATOM   2517  N   TRP C 318      21.722  23.307  29.000  1.00143.81           N
ATOM   2518  CA  TRP C 318      21.127  24.395  29.737  1.00143.81           C
ATOM   2519  CB  TRP C 318      21.139  25.703  28.931  1.00143.81           C
ATOM   2520  CG  TRP C 318      22.577  26.141  28.755  1.00143.81           C
ATOM   2521  CD2 TRP C 318      23.048  27.211  27.920  1.00143.81           C
ATOM   2522  CD1 TRP C 318      23.684  25.592  29.335  1.00143.81           C
ATOM   2523  NE1 TRP C 318      24.813  26.247  28.912  1.00143.81           N
ATOM   2524  CE2 TRP C 318      24.439  27.246  28.040  1.00143.81           C
ATOM   2525  CE3 TRP C 318      22.382  28.090  27.115  1.00143.81           C
ATOM   2526  CZ2 TRP C 318      25.185  28.161  27.356  1.00143.81           C
ATOM   2527  CZ3 TRP C 318      23.139  29.015  26.430  1.00143.81           C
ATOM   2528  CH2 TRP C 318      24.514  29.049  26.547  1.00143.81           C
ATOM   2529  C   TRP C 318      19.772  24.087  30.312  1.00143.81           C
ATOM   2530  O   TRP C 318      19.169  24.937  30.965  1.00143.81           O
ATOM   2531  N   GLY C 319      19.183  22.923  29.996  1.00 37.97           N
ATOM   2532  CA  GLY C 319      17.883  22.636  30.536  1.00 37.97           C
ATOM   2533  C   GLY C 319      16.890  22.827  29.432  1.00 37.97           C
ATOM   2534  O   GLY C 319      17.194  23.425  28.403  1.00 37.97           O
ATOM   2535  N   THR C 320      15.670  22.296  29.638  1.00 49.45           N
ATOM   2536  CA  THR C 320      14.583  22.327  28.699  1.00 49.45           C
ATOM   2537  CB  THR C 320      13.440  21.445  29.110  1.00 49.45           C
ATOM   2538  OG1 THR C 320      12.890  21.890  30.341  1.00 49.45           O
ATOM   2539  CG2 THR C 320      13.963  20.005  29.249  1.00 49.45           C
ATOM   2540  C   THR C 320      14.055  23.723  28.559  1.00 49.45           C
ATOM   2541  O   THR C 320      13.451  24.070  27.546  1.00 49.45           O
ATOM   2542  N   GLY C 321      14.234  24.551  29.600  1.00 42.04           N
ATOM   2543  CA  GLY C 321      13.719  25.891  29.643  1.00 42.04           C
ATOM   2544  C   GLY C 321      14.298  26.731  28.545  1.00 42.04           C
ATOM   2545  O   GLY C 321      13.667  27.693  28.109  1.00 42.04           O
ATOM   2546  N   TRP C 322      15.534  26.428  28.103  1.00 77.65           N
ATOM   2547  CA  TRP C 322      16.193  27.278  27.147  1.00 77.65           C
ATOM   2548  CB  TRP C 322      17.704  27.382  27.422  1.00 77.65           C
ATOM   2549  CG  TRP C 322      18.487  28.261  26.476  1.00 77.65           C
ATOM   2550  CD2 TRP C 322      19.141  27.782  25.291  1.00 77.65           C
ATOM   2551  CD1 TRP C 322      18.750  29.598  26.549  1.00 77.65           C
ATOM   2552  NE1 TRP C 322      19.531  29.981  25.485  1.00 77.65           N
ATOM   2553  CE2 TRP C 322      19.780  28.872  24.703  1.00 77.65           C
ATOM   2554  CE3 TRP C 322      19.209  26.533  24.742  1.00 77.65           C
ATOM   2555  CZ2 TRP C 322      20.499  28.730  23.550  1.00 77.65           C
ATOM   2556  CZ3 TRP C 322      19.931  26.394  23.577  1.00 77.65           C
ATOM   2557  CH2 TRP C 322      20.563  27.472  22.992  1.00 77.65           C
ATOM   2558  C   TRP C 322      16.018  26.789  25.738  1.00 77.65           C
ATOM   2559  O   TRP C 322      15.878  25.597  25.473  1.00 77.65           O
ATOM   2560  N   GLY C 323      15.977  27.750  24.791  1.00 35.85           N
ATOM   2561  CA  GLY C 323      15.942  27.497  23.376  1.00 35.85           C
ATOM   2562  C   GLY C 323      14.710  26.748  22.995  1.00 35.85           C
ATOM   2563  O   GLY C 323      13.621  26.999  23.509  1.00 35.85           O
ATOM   2564  N   GLU C 324      14.872  25.811  22.037  1.00 67.67           N
ATOM   2565  CA  GLU C 324      13.762  25.045  21.569  1.00 67.67           C
ATOM   2566  CB  GLU C 324      13.870  24.740  20.066  1.00 67.67           C
ATOM   2567  CG  GLU C 324      13.819  26.014  19.216  1.00 67.67           C
ATOM   2568  CD  GLU C 324      14.122  25.665  17.765  1.00 67.67           C
ATOM   2569  OE1 GLU C 324      14.754  24.603  17.522  1.00 67.67           O
ATOM   2570  OE2 GLU C 324      13.728  26.468  16.877  1.00 67.67           O
ATOM   2571  C   GLU C 324      13.767  23.757  22.326  1.00 67.67           C
ATOM   2572  O   GLU C 324      14.298  22.747  21.867  1.00 67.67           O
ATOM   2573  N   ASN C 325      13.136  23.769  23.514  1.00 50.47           N
ATOM   2574  CA  ASN C 325      13.022  22.610  24.348  1.00 50.47           C
ATOM   2575  CB  ASN C 325      12.194  21.488  23.698  1.00 50.47           C
ATOM   2576  CG  ASN C 325      10.762  21.988  23.558  1.00 50.47           C
ATOM   2577  OD1 ASN C 325      10.204  22.578  24.481  1.00 50.47           O
ATOM   2578  ND2 ASN C 325      10.152  21.755  22.365  1.00 50.47           N
ATOM   2579  C   ASN C 325      14.377  22.062  24.684  1.00 50.47           C
ATOM   2580  O   ASN C 325      14.540  20.849  24.815  1.00 50.47           O
ATOM   2581  N   GLY C 326      15.383  22.940  24.865  1.00 37.67           N
ATOM   2582  CA  GLY C 326      16.684  22.485  25.268  1.00 37.67           C
ATOM   2583  C   GLY C 326      17.573  22.286  24.077  1.00 37.67           C
ATOM   2584  O   GLY C 326      18.756  21.993  24.240  1.00 37.67           O
ATOM   2585  N   TYR C 327      17.050  22.470  22.848  1.00 87.16           N
ATOM   2586  CA  TYR C 327      17.838  22.246  21.665  1.00 87.16           C
ATOM   2587  CB  TYR C 327      17.226  21.228  20.684  1.00 87.16           C
ATOM   2588  CG  TYR C 327      17.282  19.849  21.247  1.00 87.16           C
ATOM   2589  CD1 TYR C 327      16.374  19.428  22.191  1.00 87.16           C
ATOM   2590  CD2 TYR C 327      18.239  18.965  20.804  1.00 87.16           C
ATOM   2591  CE1 TYR C 327      16.430  18.149  22.694  1.00 87.16           C
ATOM   2592  CE2 TYR C 327      18.301  17.686  21.303  1.00 87.16           C
ATOM   2593  CZ  TYR C 327      17.395  17.276  22.251  1.00 87.16           C
ATOM   2594  OH  TYR C 327      17.453  15.963  22.765  1.00 87.16           O
ATOM   2595  C   TYR C 327      17.922  23.522  20.886  1.00 87.16           C
ATOM   2596  O   TYR C 327      17.168  24.465  21.129  1.00 87.16           O
ATOM   2597  N   PHE C 328      18.904  23.597  19.957  1.00 72.94           N
ATOM   2598  CA  PHE C 328      19.007  24.751  19.110  1.00 72.94           C
ATOM   2599  CB  PHE C 328      19.952  25.853  19.636  1.00 72.94           C
ATOM   2600  CG  PHE C 328      21.356  25.351  19.710  1.00 72.94           C
ATOM   2601  CD1 PHE C 328      21.793  24.643  20.806  1.00 72.94           C
ATOM   2602  CD2 PHE C 328      22.243  25.604  18.688  1.00 72.94           C
ATOM   2603  CE1 PHE C 328      23.089  24.188  20.876  1.00 72.94           C
ATOM   2604  CE2 PHE C 328      23.541  25.151  18.752  1.00 72.94           C
ATOM   2605  CZ  PHE C 328      23.966  24.440  19.848  1.00 72.94           C
ATOM   2606  C   PHE C 328      19.488  24.313  17.763  1.00 72.94           C
ATOM   2607  O   PHE C 328      20.101  23.257  17.611  1.00 72.94           O
ATOM   2608  N   ARG C 329      19.189  25.123  16.730  1.00 90.05           N
ATOM   2609  CA  ARG C 329      19.621  24.809  15.402  1.00 90.05           C
ATOM   2610  CB  ARG C 329      18.480  24.847  14.374  1.00 90.05           C
ATOM   2611  CG  ARG C 329      17.484  23.702  14.565  1.00 90.05           C
ATOM   2612  CD  ARG C 329      16.227  23.830  13.706  1.00 90.05           C
ATOM   2613  NE  ARG C 329      15.438  24.969  14.252  1.00 90.05           N
ATOM   2614  CZ  ARG C 329      14.466  25.553  13.493  1.00 90.05           C
ATOM   2615  NH1 ARG C 329      14.233  25.109  12.224  1.00 90.05           N
ATOM   2616  NH2 ARG C 329      13.729  26.582  14.005  1.00 90.05           N
ATOM   2617  C   ARG C 329      20.628  25.854  15.043  1.00 90.05           C
ATOM   2618  O   ARG C 329      20.525  26.998  15.482  1.00 90.05           O
ATOM   2619  N   ILE C 330      21.664  25.467  14.273  1.00 62.41           N
ATOM   2620  CA  ILE C 330      22.692  26.398  13.911  1.00 62.41           C
ATOM   2621  CB  ILE C 330      23.934  26.232  14.740  1.00 62.41           C
ATOM   2622  CG1 ILE C 330      24.932  27.368  14.469  1.00 62.41           C
ATOM   2623  CG2 ILE C 330      24.490  24.820  14.498  1.00 62.41           C
ATOM   2624  CD1 ILE C 330      26.083  27.412  15.474  1.00 62.41           C
ATOM   2625  C   ILE C 330      23.052  26.177  12.474  1.00 62.41           C
ATOM   2626  O   ILE C 330      22.944  25.065  11.961  1.00 62.41           O
ATOM   2627  N   ARG C 331      23.520  27.244  11.792  1.00141.27           N
ATOM   2628  CA  ARG C 331      23.818  27.176  10.389  1.00141.27           C
ATOM   2629  CB  ARG C 331      24.315  28.517   9.818  1.00141.27           C
ATOM   2630  CG  ARG C 331      24.117  28.648   8.307  1.00141.27           C
ATOM   2631  CD  ARG C 331      25.315  28.216   7.465  0.00141.27           C
ATOM   2632  NE  ARG C 331      24.902  28.327   6.037  0.00141.27           N
ATOM   2633  CZ  ARG C 331      24.979  29.527   5.390  0.00141.27           C
ATOM   2634  NH1 ARG C 331      25.423  30.633   6.055  0.00141.27           N
ATOM   2635  NH2 ARG C 331      24.607  29.618   4.080  0.00141.27           N
ATOM   2636  C   ARG C 331      24.873  26.133  10.176  1.00141.27           C
ATOM   2637  O   ARG C 331      25.829  26.028  10.943  1.00141.27           O
ATOM   2638  N   ARG C 332      24.702  25.330   9.104  1.00169.74           N
ATOM   2639  CA  ARG C 332      25.566  24.219   8.805  1.00169.74           C
ATOM   2640  CB  ARG C 332      24.762  22.932   8.583  1.00169.74           C
ATOM   2641  CG  ARG C 332      25.611  21.701   8.289  1.00169.74           C
ATOM   2642  CD  ARG C 332      25.066  20.832   7.157  1.00169.74           C
ATOM   2643  NE  ARG C 332      23.599  20.630   7.327  1.00169.74           N
ATOM   2644  CZ  ARG C 332      22.877  20.174   6.260  1.00169.74           C
ATOM   2645  NH1 ARG C 332      23.507  19.863   5.088  1.00169.74           N
ATOM   2646  NH2 ARG C 332      21.524  20.036   6.368  1.00169.74           N
ATOM   2647  C   ARG C 332      26.265  24.472   7.496  1.00169.74           C
ATOM   2648  O   ARG C 332      25.683  25.040   6.573  1.00169.74           O
ATOM   2649  N   GLY C 333      27.545  24.043   7.389  1.00 53.95           N
ATOM   2650  CA  GLY C 333      28.277  24.118   6.146  1.00 53.95           C
ATOM   2651  C   GLY C 333      29.276  25.242   6.139  1.00 53.95           C
ATOM   2652  O   GLY C 333      30.195  25.255   5.319  1.00 53.95           O
ATOM   2653  N   THR C 334      29.047  26.265   6.976  1.00117.02           N
ATOM   2654  CA  THR C 334      29.880  27.425   7.156  1.00117.02           C
ATOM   2655  CB  THR C 334      29.089  28.671   7.430  1.00117.02           C
ATOM   2656  OG1 THR C 334      28.282  28.506   8.586  1.00117.02           O
ATOM   2657  CG2 THR C 334      28.210  28.967   6.204  1.00117.02           C
ATOM   2658  C   THR C 334      30.923  27.266   8.234  1.00117.02           C
ATOM   2659  O   THR C 334      31.761  28.154   8.389  1.00117.02           O
ATOM   2660  N   ASP C 335      30.878  26.195   9.058  1.00 81.73           N
ATOM   2661  CA  ASP C 335      31.776  26.115  10.183  1.00 81.73           C
ATOM   2662  CB  ASP C 335      33.258  26.269   9.794  1.00 81.73           C
ATOM   2663  CG  ASP C 335      34.114  25.978  11.023  1.00 81.73           C
ATOM   2664  OD1 ASP C 335      33.551  25.468  12.029  1.00 81.73           O
ATOM   2665  OD2 ASP C 335      35.342  26.257  10.970  1.00 81.73           O
ATOM   2666  C   ASP C 335      31.413  27.232  11.116  1.00 81.73           C
ATOM   2667  O   ASP C 335      32.272  27.905  11.686  1.00 81.73           O
ATOM   2668  N   GLU C 336      30.092  27.432  11.301  1.00118.17           N
ATOM   2669  CA  GLU C 336      29.592  28.506  12.112  1.00118.17           C
ATOM   2670  CB  GLU C 336      28.056  28.578  12.152  1.00118.17           C
ATOM   2671  CG  GLU C 336      27.526  29.730  13.006  1.00118.17           C
ATOM   2672  CD  GLU C 336      27.825  31.018  12.259  1.00118.17           C
ATOM   2673  OE1 GLU C 336      27.869  30.965  11.001  1.00118.17           O
ATOM   2674  OE2 GLU C 336      28.013  32.067  12.931  1.00118.17           O
ATOM   2675  C   GLU C 336      30.067  28.354  13.523  1.00118.17           C
ATOM   2676  O   GLU C 336      29.825  27.347  14.186  1.00118.17           O
ATOM   2677  N   CYS C 337      30.765  29.391  14.017  1.00 68.89           N
ATOM   2678  CA  CYS C 337      31.229  29.470  15.373  1.00 68.89           C
ATOM   2679  CB  CYS C 337      30.090  29.589  16.401  1.00 68.89           C
ATOM   2680  SG  CYS C 337      29.189  31.162  16.259  1.00 68.89           S
ATOM   2681  C   CYS C 337      32.059  28.267  15.716  1.00 68.89           C
ATOM   2682  O   CYS C 337      32.059  27.829  16.866  1.00 68.89           O
ATOM   2683  N   ALA C 338      32.817  27.735  14.734  1.00 61.16           N
ATOM   2684  CA  ALA C 338      33.718  26.629  14.914  1.00 61.16           C
ATOM   2685  CB  ALA C 338      34.805  26.909  15.968  1.00 61.16           C
ATOM   2686  C   ALA C 338      33.003  25.365  15.307  1.00 61.16           C
ATOM   2687  O   ALA C 338      33.598  24.475  15.909  1.00 61.16           O
ATOM   2688  N   ILE C 339      31.718  25.223  14.943  1.00 85.94           N
ATOM   2689  CA  ILE C 339      30.958  24.049  15.280  1.00 85.94           C
ATOM   2690  CB  ILE C 339      29.486  24.180  15.001  1.00 85.94           C
ATOM   2691  CG1 ILE C 339      28.723  23.049  15.713  1.00 85.94           C
ATOM   2692  CG2 ILE C 339      29.269  24.228  13.479  1.00 85.94           C
ATOM   2693  CD1 ILE C 339      27.216  23.282  15.806  1.00 85.94           C
ATOM   2694  C   ILE C 339      31.484  22.834  14.558  1.00 85.94           C
ATOM   2695  O   ILE C 339      31.303  21.701  14.996  1.00 85.94           O
ATOM   2696  N   GLU C 340      32.013  23.034  13.347  1.00152.84           N
ATOM   2697  CA  GLU C 340      32.548  22.018  12.480  1.00152.84           C
ATOM   2698  CB  GLU C 340      32.318  22.347  10.998  1.00152.84           C
ATOM   2699  CG  GLU C 340      30.814  22.291  10.698  1.00152.84           C
ATOM   2700  CD  GLU C 340      30.531  22.660   9.250  1.00152.84           C
ATOM   2701  OE1 GLU C 340      31.505  22.954   8.507  1.00152.84           O
ATOM   2702  OE2 GLU C 340      29.328  22.655   8.869  1.00152.84           O
ATOM   2703  C   GLU C 340      33.978  21.620  12.764  1.00152.84           C
ATOM   2704  O   GLU C 340      34.534  20.842  11.999  1.00152.84           O
ATOM   2705  N   SER C 341      34.670  22.273  13.722  1.00174.68           N
ATOM   2706  CA  SER C 341      36.077  22.057  14.006  1.00174.68           C
ATOM   2707  CB  SER C 341      36.661  23.228  14.806  1.00174.68           C
ATOM   2708  OG  SER C 341      36.360  24.456  14.166  1.00174.68           O
ATOM   2709  C   SER C 341      36.483  20.829  14.813  1.00174.68           C
ATOM   2710  O   SER C 341      37.507  20.209  14.550  1.00174.68           O
ATOM   2711  N   ILE C 342      35.814  20.673  15.960  1.00351.38           N
ATOM   2712  CA  ILE C 342      35.862  19.846  17.143  1.00351.38           C
ATOM   2713  CB  ILE C 342      35.451  20.773  18.293  1.00351.38           C
ATOM   2714  CG1 ILE C 342      36.405  21.969  18.303  1.00351.38           C
ATOM   2715  CG2 ILE C 342      35.496  20.152  19.700  1.00351.38           C
ATOM   2716  CD1 ILE C 342      37.780  21.633  18.867  1.00351.38           C
ATOM   2717  C   ILE C 342      35.155  18.505  17.224  1.00351.38           C
ATOM   2718  O   ILE C 342      35.232  17.896  18.287  1.00351.38           O
ATOM   2719  N   ALA C 343      34.288  18.080  16.281  1.00 78.44           N
ATOM   2720  CA  ALA C 343      33.465  16.910  16.541  1.00 78.44           C
ATOM   2721  CB  ALA C 343      32.621  16.472  15.331  1.00 78.44           C
ATOM   2722  C   ALA C 343      34.266  15.719  17.006  1.00 78.44           C
ATOM   2723  O   ALA C 343      35.332  15.421  16.469  1.00 78.44           O
ATOM   2724  N   VAL C 344      33.757  15.033  18.064  1.00 53.53           N
ATOM   2725  CA  VAL C 344      34.423  13.908  18.667  1.00 53.53           C
ATOM   2726  CB  VAL C 344      34.827  14.162  20.093  1.00 53.53           C
ATOM   2727  CG1 VAL C 344      35.451  12.879  20.664  1.00 53.53           C
ATOM   2728  CG2 VAL C 344      35.760  15.384  20.137  1.00 53.53           C
ATOM   2729  C   VAL C 344      33.471  12.752  18.700  1.00 53.53           C
ATOM   2730  O   VAL C 344      32.290  12.923  18.993  1.00 53.53           O
ATOM   2731  N   ALA C 345      33.976  11.532  18.413  1.00 48.85           N
ATOM   2732  CA  ALA C 345      33.153  10.358  18.393  1.00 48.85           C
ATOM   2733  CB  ALA C 345      33.131   9.673  17.013  1.00 48.85           C
ATOM   2734  C   ALA C 345      33.751   9.358  19.334  1.00 48.85           C
ATOM   2735  O   ALA C 345      34.970   9.292  19.490  1.00 48.85           O
ATOM   2736  N   ALA C 346      32.890   8.563  20.004  1.00 39.91           N
ATOM   2737  CA  ALA C 346      33.352   7.533  20.891  1.00 39.91           C
ATOM   2738  CB  ALA C 346      33.422   7.976  22.363  1.00 39.91           C
ATOM   2739  C   ALA C 346      32.338   6.435  20.803  1.00 39.91           C
ATOM   2740  O   ALA C 346      31.165   6.694  20.541  1.00 39.91           O
ATOM   2741  N   THR C 347      32.768   5.173  21.007  1.00 57.53           N
ATOM   2742  CA  THR C 347      31.872   4.050  20.917  1.00 57.53           C
ATOM   2743  CB  THR C 347      32.397   2.977  19.999  1.00 57.53           C
ATOM   2744  OG1 THR C 347      32.589   3.493  18.690  1.00 57.53           O
ATOM   2745  CG2 THR C 347      31.409   1.798  19.974  1.00 57.53           C
ATOM   2746  C   THR C 347      31.766   3.420  22.279  1.00 57.53           C
ATOM   2747  O   THR C 347      32.750   2.896  22.797  1.00 57.53           O
ATOM   2748  N   PRO C 348      30.597   3.461  22.874  1.00169.60           N
ATOM   2749  CA  PRO C 348      30.402   2.865  24.178  1.00169.60           C
ATOM   2750  CD  PRO C 348      29.746   4.625  22.688  1.00169.60           C
ATOM   2751  CB  PRO C 348      29.174   3.542  24.781  1.00169.60           C
ATOM   2752  CG  PRO C 348      29.099   4.892  24.056  1.00169.60           C
ATOM   2753  C   PRO C 348      30.198   1.385  24.082  1.00169.60           C
ATOM   2754  O   PRO C 348      29.803   0.904  23.021  1.00169.60           O
ATOM   2755  N   ILE C 349      30.446   0.642  25.181  1.00 59.45           N
ATOM   2756  CA  ILE C 349      30.186  -0.769  25.159  1.00 59.45           C
ATOM   2757  CB  ILE C 349      31.342  -1.600  25.641  1.00 59.45           C
ATOM   2758  CG1 ILE C 349      32.567  -1.385  24.733  1.00 59.45           C
ATOM   2759  CG2 ILE C 349      30.885  -3.067  25.710  1.00 59.45           C
ATOM   2760  CD1 ILE C 349      33.855  -1.989  25.292  1.00 59.45           C
ATOM   2761  C   ILE C 349      29.018  -0.998  26.073  1.00 59.45           C
ATOM   2762  O   ILE C 349      29.122  -0.842  27.289  1.00 59.45           O
ATOM   2763  N   PRO C 350      27.906  -1.378  25.498  1.00 79.96           N
ATOM   2764  CA  PRO C 350      26.703  -1.596  26.265  1.00 79.96           C
ATOM   2765  CD  PRO C 350      27.604  -0.935  24.145  1.00 79.96           C
ATOM   2766  CB  PRO C 350      25.561  -1.638  25.251  1.00 79.96           C
ATOM   2767  CG  PRO C 350      26.076  -0.777  24.086  1.00 79.96           C
ATOM   2768  C   PRO C 350      26.811  -2.845  27.080  1.00 79.96           C
ATOM   2769  O   PRO C 350      27.757  -3.606  26.889  1.00 79.96           O
ATOM   2770  N   LYS C 351      25.870  -3.050  28.025  1.00 53.37           N
ATOM   2771  CA  LYS C 351      25.873  -4.239  28.827  1.00 53.37           C
ATOM   2772  CB  LYS C 351      24.918  -4.204  30.035  1.00 53.37           C
ATOM   2773  CG  LYS C 351      25.347  -3.277  31.173  1.00 53.37           C
ATOM   2774  CD  LYS C 351      24.271  -3.127  32.253  1.00 53.37           C
ATOM   2775  CE  LYS C 351      24.756  -2.421  33.521  1.00 53.37           C
ATOM   2776  NZ  LYS C 351      23.650  -2.329  34.501  1.00 53.37           N
ATOM   2777  C   LYS C 351      25.402  -5.351  27.952  1.00 53.37           C
ATOM   2778  O   LYS C 351      24.837  -5.116  26.886  1.00 53.37           O
ATOM   2779  N   LEU C 352      25.666  -6.606  28.366  1.00 41.33           N
ATOM   2780  CA  LEU C 352      25.215  -7.725  27.592  1.00 41.33           C
ATOM   2781  CB  LEU C 352      25.769  -9.079  28.072  1.00 41.33           C
ATOM   2782  CG  LEU C 352      27.271  -9.281  27.794  1.00 41.33           C
ATOM   2783  CD1 LEU C 352      27.755 -10.652  28.299  1.00 41.33           C
ATOM   2784  CD2 LEU C 352      27.584  -9.078  26.300  1.00 41.33           C
ATOM   2785  C   LEU C 352      23.702  -7.783  27.751  1.00 41.33           C
ATOM   2786  O   LEU C 352      23.191  -7.242  28.769  1.00 41.33           O
ATOM   2787  OXT LEU C 352      23.037  -8.375  26.860  1.00 41.33           O
TER    2788      LEU C 352
ATOM   2789  N   ASP D 353      44.269 -30.879  26.812  1.00 38.80           N
ATOM   2790  CA  ASP D 353      42.972 -30.981  26.103  1.00 38.80           C
ATOM   2791  CB  ASP D 353      43.094 -31.921  24.891  1.00 38.80           C
ATOM   2792  CG  ASP D 353      44.065 -31.309  23.891  1.00 38.80           C
ATOM   2793  OD1 ASP D 353      44.662 -30.247  24.213  1.00 38.80           O
ATOM   2794  OD2 ASP D 353      44.223 -31.899  22.789  1.00 38.80           O
ATOM   2795  C   ASP D 353      41.969 -31.570  27.033  1.00 38.80           C
ATOM   2796  O   ASP D 353      42.325 -32.196  28.029  1.00 38.80           O
ATOM   2797  N   THR D 354      40.679 -31.332  26.744  1.00 48.44           N
ATOM   2798  CA  THR D 354      39.627 -31.930  27.503  1.00 48.44           C
ATOM   2799  CB  THR D 354      38.390 -31.084  27.600  1.00 48.44           C
ATOM   2800  OG1 THR D 354      37.846 -30.860  26.307  1.00 48.44           O
ATOM   2801  CG2 THR D 354      38.756 -29.745  28.264  1.00 48.44           C
ATOM   2802  C   THR D 354      39.280 -33.166  26.739  1.00 48.44           C
ATOM   2803  O   THR D 354      39.810 -33.408  25.657  1.00 48.44           O
ATOM   2804  N   PRO D 355      38.421 -33.968  27.282  1.00150.82           N
ATOM   2805  CA  PRO D 355      38.020 -35.187  26.632  1.00150.82           C
ATOM   2806  CD  PRO D 355      38.251 -34.036  28.722  1.00150.82           C
ATOM   2807  CB  PRO D 355      37.364 -36.048  27.717  1.00150.82           C
ATOM   2808  CG  PRO D 355      37.158 -35.097  28.909  1.00150.82           C
ATOM   2809  C   PRO D 355      37.141 -34.938  25.442  1.00150.82           C
ATOM   2810  O   PRO D 355      36.815 -35.898  24.745  1.00150.82           O
ATOM   2811  N   ALA D 356      36.722 -33.680  25.204  1.00 58.16           N
ATOM   2812  CA  ALA D 356      35.785 -33.399  24.148  1.00 58.16           C
ATOM   2813  CB  ALA D 356      35.144 -32.005  24.266  1.00 58.16           C
ATOM   2814  C   ALA D 356      36.409 -33.488  22.788  1.00 58.16           C
ATOM   2815  O   ALA D 356      37.543 -33.064  22.567  1.00 58.16           O
ATOM   2816  N   ASN D 357      35.648 -34.067  21.832  1.00137.32           N
ATOM   2817  CA  ASN D 357      36.050 -34.144  20.457  1.00137.32           C
ATOM   2818  CB  ASN D 357      36.371 -35.583  20.014  1.00137.32           C
ATOM   2819  CG  ASN D 357      37.047 -35.546  18.650  1.00137.32           C
ATOM   2820  OD1 ASN D 357      37.124 -34.502  18.006  1.00137.32           O
ATOM   2821  ND2 ASN D 357      37.548 -36.725  18.192  1.00137.32           N
ATOM   2822  C   ASN D 357      34.862 -33.687  19.661  1.00137.32           C
ATOM   2823  O   ASN D 357      34.159 -34.501  19.062  1.00137.32           O
ATOM   2824  N   CYS D 358      34.624 -32.360  19.602  1.00 63.15           N
ATOM   2825  CA  CYS D 358      33.457 -31.876  18.917  1.00 63.15           C
ATOM   2826  CB  CYS D 358      32.676 -30.811  19.704  1.00 63.15           C
ATOM   2827  SG  CYS D 358      31.922 -31.543  21.186  1.00 63.15           S
ATOM   2828  C   CYS D 358      33.853 -31.318  17.587  1.00 63.15           C
ATOM   2829  O   CYS D 358      35.027 -31.056  17.331  1.00 63.15           O
ATOM   2830  N   THR D 359      32.858 -31.119  16.697  1.00 47.82           N
ATOM   2831  CA  THR D 359      33.163 -30.695  15.363  1.00 47.82           C
ATOM   2832  CB  THR D 359      32.590 -31.590  14.302  1.00 47.82           C
ATOM   2833  OG1 THR D 359      31.171 -31.549  14.339  1.00 47.82           O
ATOM   2834  CG2 THR D 359      33.083 -33.025  14.547  1.00 47.82           C
ATOM   2835  C   THR D 359      32.601 -29.337  15.103  1.00 47.82           C
ATOM   2836  O   THR D 359      31.786 -28.803  15.854  1.00 47.82           O
ATOM   2837  N   TYR D 360      33.054 -28.764  13.975  1.00 86.80           N
ATOM   2838  CA  TYR D 360      32.700 -27.466  13.490  1.00 86.80           C
ATOM   2839  CB  TYR D 360      33.423 -27.185  12.160  1.00 86.80           C
ATOM   2840  CG  TYR D 360      32.938 -25.903  11.591  1.00 86.80           C
ATOM   2841  CD1 TYR D 360      33.435 -24.701  12.035  1.00 86.80           C
ATOM   2842  CD2 TYR D 360      31.990 -25.918  10.595  1.00 86.80           C
ATOM   2843  CE1 TYR D 360      32.980 -23.523  11.495  1.00 86.80           C
ATOM   2844  CE2 TYR D 360      31.532 -24.744  10.052  1.00 86.80           C
ATOM   2845  CZ  TYR D 360      32.028 -23.548  10.505  1.00 86.80           C
ATOM   2846  OH  TYR D 360      31.557 -22.343   9.949  1.00 86.80           O
ATOM   2847  C   TYR D 360      31.220 -27.446  13.253  1.00 86.80           C
ATOM   2848  O   TYR D 360      30.546 -26.464  13.565  1.00 86.80           O
ATOM   2849  N   LEU D 361      30.672 -28.541  12.692  1.00 52.33           N
ATOM   2850  CA  LEU D 361      29.266 -28.605  12.407  1.00 52.33           C
ATOM   2851  CB  LEU D 361      28.848 -29.884  11.659  1.00 52.33           C
ATOM   2852  CG  LEU D 361      29.380 -29.940  10.216  1.00 52.33           C
ATOM   2853  CD1 LEU D 361      28.930 -31.222   9.498  1.00 52.33           C
ATOM   2854  CD2 LEU D 361      29.015 -28.663   9.442  1.00 52.33           C
ATOM   2855  C   LEU D 361      28.490 -28.544  13.688  1.00 52.33           C
ATOM   2856  O   LEU D 361      27.417 -27.946  13.743  1.00 52.33           O
ATOM   2857  N   ASP D 362      29.015 -29.155  14.763  1.00 54.58           N
ATOM   2858  CA  ASP D 362      28.307 -29.173  16.014  1.00 54.58           C
ATOM   2859  CB  ASP D 362      29.108 -29.849  17.141  1.00 54.58           C
ATOM   2860  CG  ASP D 362      29.222 -31.339  16.854  1.00 54.58           C
ATOM   2861  OD1 ASP D 362      28.183 -31.966  16.523  1.00 54.58           O
ATOM   2862  OD2 ASP D 362      30.359 -31.870  16.957  1.00 54.58           O
ATOM   2863  C   ASP D 362      28.097 -27.752  16.441  1.00 54.58           C
ATOM   2864  O   ASP D 362      27.084 -27.419  17.054  1.00 54.58           O
ATOM   2865  N   LEU D 363      29.096 -26.897  16.158  1.00 76.46           N
ATOM   2866  CA  LEU D 363      29.134 -25.504  16.513  1.00 76.46           C
ATOM   2867  CB  LEU D 363      30.543 -24.912  16.335  1.00 76.46           C
ATOM   2868  CG  LEU D 363      30.679 -23.453  16.802  1.00 76.46           C
ATOM   2869  CD1 LEU D 363      30.372 -23.321  18.303  1.00 76.46           C
ATOM   2870  CD2 LEU D 363      32.061 -22.885  16.437  1.00 76.46           C
ATOM   2871  C   LEU D 363      28.159 -24.664  15.726  1.00 76.46           C
ATOM   2872  O   LEU D 363      27.637 -23.677  16.245  1.00 76.46           O
ATOM   2873  N   LEU D 364      27.907 -24.990  14.442  1.00 50.69           N
ATOM   2874  CA  LEU D 364      27.044 -24.141  13.650  1.00 50.69           C
ATOM   2875  CB  LEU D 364      27.006 -24.528  12.161  1.00 50.69           C
ATOM   2876  CG  LEU D 364      28.346 -24.337  11.430  1.00 50.69           C
ATOM   2877  CD1 LEU D 364      28.234 -24.732   9.950  1.00 50.69           C
ATOM   2878  CD2 LEU D 364      28.885 -22.907  11.622  1.00 50.69           C
ATOM   2879  C   LEU D 364      25.641 -24.247  14.166  1.00 50.69           C
ATOM   2880  O   LEU D 364      25.187 -25.329  14.533  1.00 50.69           O
ATOM   2881  N   GLY D 365      24.915 -23.109  14.214  1.00 33.82           N
ATOM   2882  CA  GLY D 365      23.548 -23.146  14.647  1.00 33.82           C
ATOM   2883  C   GLY D 365      23.290 -22.027  15.606  1.00 33.82           C
ATOM   2884  O   GLY D 365      24.044 -21.055  15.675  1.00 33.82           O
ATOM   2885  N   THR D 366      22.191 -22.138  16.376  1.00141.96           N
ATOM   2886  CA  THR D 366      21.917 -21.083  17.301  1.00141.96           C
ATOM   2887  CB  THR D 366      20.558 -20.463  17.138  1.00141.96           C
ATOM   2888  OG1 THR D 366      20.373 -19.429  18.089  1.00141.96           O
ATOM   2889  CG2 THR D 366      19.475 -21.538  17.243  1.00141.96           C
ATOM   2890  C   THR D 366      22.146 -21.567  18.695  1.00141.96           C
ATOM   2891  O   THR D 366      21.819 -22.698  19.055  1.00141.96           O
ATOM   2892  N   TRP D 367      22.775 -20.700  19.512  1.00 62.40           N
ATOM   2893  CA  TRP D 367      23.123 -21.045  20.858  1.00 62.40           C
ATOM   2894  CB  TRP D 367      24.640 -21.025  21.115  1.00 62.40           C
ATOM   2895  CG  TRP D 367      25.410 -22.119  20.417  1.00 62.40           C
ATOM   2896  CD2 TRP D 367      25.911 -23.293  21.074  1.00 62.40           C
ATOM   2897  CD1 TRP D 367      25.792 -22.214  19.110  1.00 62.40           C
ATOM   2898  NE1 TRP D 367      26.493 -23.380  18.910  1.00 62.40           N
ATOM   2899  CE2 TRP D 367      26.575 -24.053  20.112  1.00 62.40           C
ATOM   2900  CE3 TRP D 367      25.825 -23.703  22.374  1.00 62.40           C
ATOM   2901  CZ2 TRP D 367      27.167 -25.240  20.436  1.00 62.40           C
ATOM   2902  CZ3 TRP D 367      26.421 -24.902  22.697  1.00 62.40           C
ATOM   2903  CH2 TRP D 367      27.079 -25.655  21.747  1.00 62.40           C
ATOM   2904  C   TRP D 367      22.528 -20.029  21.774  1.00 62.40           C
ATOM   2905  O   TRP D 367      22.398 -18.856  21.429  1.00 62.40           O
ATOM   2906  N   VAL D 368      22.128 -20.478  22.979  1.00 39.70           N
ATOM   2907  CA  VAL D 368      21.614 -19.571  23.960  1.00 39.70           C
ATOM   2908  CB  VAL D 368      20.305 -20.011  24.548  1.00 39.70           C
ATOM   2909  CG1 VAL D 368      19.928 -19.053  25.689  1.00 39.70           C
ATOM   2910  CG2 VAL D 368      19.261 -20.074  23.420  1.00 39.70           C
ATOM   2911  C   VAL D 368      22.615 -19.543  25.069  1.00 39.70           C
ATOM   2912  O   VAL D 368      23.004 -20.586  25.594  1.00 39.70           O
ATOM   2913  N   PHE D 369      23.079 -18.337  25.451  1.00 74.65           N
ATOM   2914  CA  PHE D 369      24.036 -18.285  26.515  1.00 74.65           C
ATOM   2915  CB  PHE D 369      25.290 -17.433  26.232  1.00 74.65           C
ATOM   2916  CG  PHE D 369      26.033 -18.001  25.070  1.00 74.65           C
ATOM   2917  CD1 PHE D 369      26.466 -19.307  25.076  1.00 74.65           C
ATOM   2918  CD2 PHE D 369      26.345 -17.203  23.992  1.00 74.65           C
ATOM   2919  CE1 PHE D 369      27.162 -19.821  24.007  1.00 74.65           C
ATOM   2920  CE2 PHE D 369      27.043 -17.711  22.922  1.00 74.65           C
ATOM   2921  CZ  PHE D 369      27.450 -19.023  22.926  1.00 74.65           C
ATOM   2922  C   PHE D 369      23.372 -17.661  27.702  1.00 74.65           C
ATOM   2923  O   PHE D 369      22.774 -16.590  27.603  1.00 74.65           O
ATOM   2924  N   GLN D 370      23.458 -18.333  28.866  1.00 43.89           N
ATOM   2925  CA  GLN D 370      22.908 -17.783  30.071  1.00 43.89           C
ATOM   2926  CB  GLN D 370      22.276 -18.836  30.996  1.00 43.89           C
ATOM   2927  CG  GLN D 370      21.040 -19.507  30.394  1.00 43.89           C
ATOM   2928  CD  GLN D 370      19.901 -18.497  30.407  1.00 43.89           C
ATOM   2929  OE1 GLN D 370      19.996 -17.442  31.032  1.00 43.89           O
ATOM   2930  NE2 GLN D 370      18.789 -18.829  29.699  1.00 43.89           N
ATOM   2931  C   GLN D 370      24.074 -17.186  30.787  1.00 43.89           C
ATOM   2932  O   GLN D 370      25.077 -17.860  31.017  1.00 43.89           O
ATOM   2933  N   VAL D 371      23.968 -15.894  31.154  1.00 51.41           N
ATOM   2934  CA  VAL D 371      25.084 -15.208  31.738  1.00 51.41           C
ATOM   2935  CB  VAL D 371      25.369 -13.907  31.042  1.00 51.41           C
ATOM   2936  CG1 VAL D 371      26.534 -13.198  31.750  1.00 51.41           C
ATOM   2937  CG2 VAL D 371      25.615 -14.197  29.552  1.00 51.41           C
ATOM   2938  C   VAL D 371      24.797 -14.872  33.167  1.00 51.41           C
ATOM   2939  O   VAL D 371      23.745 -14.329  33.499  1.00 51.41           O
ATOM   2940  N   GLY D 372      25.748 -15.207  34.061  1.00 47.95           N
ATOM   2941  CA  GLY D 372      25.628 -14.868  35.450  1.00 47.95           C
ATOM   2942  C   GLY D 372      26.537 -13.701  35.663  1.00 47.95           C
ATOM   2943  O   GLY D 372      26.684 -12.868  34.772  1.00 47.95           O
ATOM   2944  N   SER D 373      27.131 -13.624  36.875  1.00139.46           N
ATOM   2945  CA  SER D 373      28.143 -12.690  37.311  1.00139.46           C
ATOM   2946  CB  SER D 373      29.573 -13.216  37.090  1.00139.46           C
ATOM   2947  OG  SER D 373      29.774 -14.407  37.838  1.00139.46           O
ATOM   2948  C   SER D 373      28.047 -11.329  36.676  1.00139.46           C
ATOM   2949  O   SER D 373      26.987 -10.867  36.263  1.00139.46           O
ATOM   2950  N   SER D 374      29.180 -10.593  36.747  1.00196.03           N
ATOM   2951  CA  SER D 374      29.421  -9.319  36.117  1.00196.03           C
ATOM   2952  CB  SER D 374      28.185  -8.412  35.966  1.00196.03           C
ATOM   2953  OG  SER D 374      27.429  -8.778  34.822  1.00196.03           O
ATOM   2954  C   SER D 374      30.399  -8.569  36.961  1.00196.03           C
ATOM   2955  O   SER D 374      30.035  -7.624  37.656  1.00196.03           O
ATOM   2956  N   GLY D 375      31.695  -8.912  36.861  1.00 56.56           N
ATOM   2957  CA  GLY D 375      32.657  -8.258  37.698  1.00 56.56           C
ATOM   2958  C   GLY D 375      33.922  -8.115  36.923  1.00 56.56           C
ATOM   2959  O   GLY D 375      33.911  -8.034  35.697  1.00 56.56           O
ATOM   2960  N   SER D 376      35.054  -8.029  37.642  1.00 39.68           N
ATOM   2961  CA  SER D 376      36.335  -7.897  37.016  1.00 39.68           C
ATOM   2962  CB  SER D 376      37.334  -7.102  37.871  1.00 39.68           C
ATOM   2963  OG  SER D 376      36.835  -5.794  38.108  1.00 39.68           O
ATOM   2964  C   SER D 376      36.904  -9.270  36.826  1.00 39.68           C
ATOM   2965  O   SER D 376      36.287 -10.275  37.176  1.00 39.68           O
ATOM   2966  N   GLN D 377      38.118  -9.326  36.247  1.00130.68           N
ATOM   2967  CA  GLN D 377      38.837 -10.542  35.992  1.00130.68           C
ATOM   2968  CB  GLN D 377      40.182 -10.246  35.311  1.00130.68           C
ATOM   2969  CG  GLN D 377      41.060 -11.465  35.049  1.00130.68           C
ATOM   2970  CD  GLN D 377      42.404 -10.936  34.565  1.00130.68           C
ATOM   2971  OE1 GLN D 377      43.456 -11.360  35.038  1.00130.68           O
ATOM   2972  NE2 GLN D 377      42.373  -9.975  33.601  1.00130.68           N
ATOM   2973  C   GLN D 377      39.143 -11.196  37.306  1.00130.68           C
ATOM   2974  O   GLN D 377      39.195 -12.421  37.407  1.00130.68           O
ATOM   2975  N   ARG D 378      39.469 -10.377  38.322  1.00130.36           N
ATOM   2976  CA  ARG D 378      39.749 -10.845  39.653  1.00130.36           C
ATOM   2977  CB  ARG D 378      40.453  -9.783  40.515  1.00130.36           C
ATOM   2978  CG  ARG D 378      40.810 -10.278  41.918  0.00130.36           C
ATOM   2979  CD  ARG D 378      41.511  -9.227  42.781  0.00130.36           C
ATOM   2980  NE  ARG D 378      40.502  -8.183  43.114  0.00130.36           N
ATOM   2981  CZ  ARG D 378      39.659  -8.367  44.172  0.00130.36           C
ATOM   2982  NH1 ARG D 378      39.739  -9.510  44.915  0.00130.36           N
ATOM   2983  NH2 ARG D 378      38.734  -7.412  44.483  0.00130.36           N
ATOM   2984  C   ARG D 378      38.485 -11.225  40.357  1.00130.36           C
ATOM   2985  O   ARG D 378      38.456 -12.172  41.142  1.00130.36           O
ATOM   2986  N   ASP D 379      37.412 -10.459  40.091  1.00 91.49           N
ATOM   2987  CA  ASP D 379      36.143 -10.574  40.749  1.00 91.49           C
ATOM   2988  CB  ASP D 379      35.168  -9.471  40.303  1.00 91.49           C
ATOM   2989  CG  ASP D 379      34.054  -9.389  41.331  0.00 91.49           C
ATOM   2990  OD1 ASP D 379      34.173 -10.084  42.375  0.00 91.49           O
ATOM   2991  OD2 ASP D 379      33.079  -8.626  41.097  0.00 91.49           O
ATOM   2992  C   ASP D 379      35.505 -11.893  40.445  1.00 91.49           C
ATOM   2993  O   ASP D 379      34.810 -12.454  41.290  1.00 91.49           O
ATOM   2994  N   VAL D 380      35.700 -12.432  39.227  1.00105.08           N
ATOM   2995  CA  VAL D 380      34.995 -13.640  38.916  1.00105.08           C
ATOM   2996  CB  VAL D 380      34.012 -13.474  37.794  1.00105.08           C
ATOM   2997  CG1 VAL D 380      34.794 -13.328  36.478  1.00105.08           C
ATOM   2998  CG2 VAL D 380      33.024 -14.651  37.815  1.00105.08           C
ATOM   2999  C   VAL D 380      35.958 -14.707  38.495  1.00105.08           C
ATOM   3000  O   VAL D 380      37.099 -14.434  38.124  1.00105.08           O
ATOM   3001  N   ASN D 381      35.512 -15.974  38.627  1.00 80.38           N
ATOM   3002  CA  ASN D 381      36.233 -17.126  38.168  1.00 80.38           C
ATOM   3003  CB  ASN D 381      37.074 -17.808  39.263  1.00 80.38           C
ATOM   3004  CG  ASN D 381      37.980 -18.842  38.604  0.00 80.38           C
ATOM   3005  OD1 ASN D 381      38.933 -18.496  37.908  0.00 80.38           O
ATOM   3006  ND2 ASN D 381      37.682 -20.148  38.836  0.00 80.38           N
ATOM   3007  C   ASN D 381      35.160 -18.083  37.757  1.00 80.38           C
ATOM   3008  O   ASN D 381      34.304 -18.434  38.568  1.00 80.38           O
ATOM   3009  N   CYS D 382      35.184 -18.553  36.495  1.00 77.91           N
ATOM   3010  CA  CYS D 382      34.073 -19.330  36.027  1.00 77.91           C
ATOM   3011  CB  CYS D 382      33.744 -18.990  34.570  1.00 77.91           C
ATOM   3012  SG  CYS D 382      33.535 -17.196  34.404  1.00 77.91           S
ATOM   3013  C   CYS D 382      34.382 -20.789  36.112  1.00 77.91           C
ATOM   3014  O   CYS D 382      34.436 -21.486  35.099  1.00 77.91           O
ATOM   3015  N   SER D 383      34.664 -21.277  37.331  1.00 83.09           N
ATOM   3016  CA  SER D 383      34.840 -22.680  37.539  1.00 83.09           C
ATOM   3017  CB  SER D 383      35.703 -22.977  38.776  1.00 83.09           C
ATOM   3018  OG  SER D 383      35.122 -22.389  39.929  1.00 83.09           O
ATOM   3019  C   SER D 383      33.501 -23.348  37.709  1.00 83.09           C
ATOM   3020  O   SER D 383      33.261 -24.424  37.164  1.00 83.09           O
ATOM   3021  N   VAL D 384      32.644 -22.781  38.598  1.00157.57           N
ATOM   3022  CA  VAL D 384      31.354 -23.354  38.899  1.00157.57           C
ATOM   3023  CB  VAL D 384      30.880 -22.970  40.265  1.00157.57           C
ATOM   3024  CG1 VAL D 384      29.500 -23.603  40.489  1.00157.57           C
ATOM   3025  CG2 VAL D 384      31.945 -23.372  41.285  1.00157.57           C
ATOM   3026  C   VAL D 384      30.216 -22.989  37.976  1.00157.57           C
ATOM   3027  O   VAL D 384      29.683 -23.857  37.284  1.00157.57           O
ATOM   3028  N   MET D 385      29.842 -21.679  37.975  1.00101.59           N
ATOM   3029  CA  MET D 385      28.693 -21.105  37.306  1.00101.59           C
ATOM   3030  CB  MET D 385      27.710 -22.094  36.653  1.00101.59           C
ATOM   3031  CG  MET D 385      26.527 -21.404  35.972  1.00101.59           C
ATOM   3032  SD  MET D 385      26.983 -20.315  34.588  1.00101.59           S
ATOM   3033  CE  MET D 385      27.093 -18.819  35.612  1.00101.59           C
ATOM   3034  C   MET D 385      27.922 -20.312  38.331  1.00101.59           C
ATOM   3035  O   MET D 385      28.322 -19.212  38.711  1.00101.59           O
ATOM   3036  N   GLY D 386      26.766 -20.850  38.799  1.00 40.29           N
ATOM   3037  CA  GLY D 386      25.967 -20.162  39.782  1.00 40.29           C
ATOM   3038  C   GLY D 386      24.760 -19.562  39.117  1.00 40.29           C
ATOM   3039  O   GLY D 386      24.391 -19.933  38.004  1.00 40.29           O
ATOM   3040  N   PRO D 387      24.135 -18.633  39.804  1.00159.24           N
ATOM   3041  CA  PRO D 387      22.916 -18.016  39.336  1.00159.24           C
ATOM   3042  CD  PRO D 387      24.253 -18.575  41.251  1.00159.24           C
ATOM   3043  CB  PRO D 387      22.403 -17.178  40.504  1.00159.24           C
ATOM   3044  CG  PRO D 387      22.954 -17.911  41.741  1.00159.24           C
ATOM   3045  C   PRO D 387      23.118 -17.242  38.069  1.00159.24           C
ATOM   3046  O   PRO D 387      24.234 -16.788  37.821  1.00159.24           O
ATOM   3047  N   GLN D 388      22.048 -17.092  37.251  1.00107.56           N
ATOM   3048  CA  GLN D 388      22.168 -16.464  35.961  1.00107.56           C
ATOM   3049  CB  GLN D 388      21.783 -17.430  34.827  1.00107.56           C
ATOM   3050  CG  GLN D 388      22.565 -18.747  34.823  1.00107.56           C
ATOM   3051  CD  GLN D 388      23.766 -18.618  33.902  1.00107.56           C
ATOM   3052  OE1 GLN D 388      24.227 -17.517  33.608  1.00107.56           O
ATOM   3053  NE2 GLN D 388      24.284 -19.780  33.420  1.00107.56           N
ATOM   3054  C   GLN D 388      21.214 -15.303  35.851  1.00107.56           C
ATOM   3055  O   GLN D 388      20.016 -15.438  36.098  1.00107.56           O
ATOM   3056  N   GLU D 389      21.761 -14.108  35.539  1.00118.58           N
ATOM   3057  CA  GLU D 389      21.027 -12.885  35.342  1.00118.58           C
ATOM   3058  CB  GLU D 389      21.894 -11.643  35.612  1.00118.58           C
ATOM   3059  CG  GLU D 389      22.221 -11.438  37.096  1.00118.58           C
ATOM   3060  CD  GLU D 389      23.315 -12.412  37.522  1.00118.58           C
ATOM   3061  OE1 GLU D 389      23.907 -13.083  36.635  0.00118.58           O
ATOM   3062  OE2 GLU D 389      23.576 -12.491  38.752  0.00118.58           O
ATOM   3063  C   GLU D 389      20.413 -12.719  33.970  1.00118.58           C
ATOM   3064  O   GLU D 389      19.275 -12.262  33.863  1.00118.58           O
ATOM   3065  N   LYS D 390      21.131 -13.080  32.877  1.00157.60           N
ATOM   3066  CA  LYS D 390      20.644 -12.694  31.572  1.00157.60           C
ATOM   3067  CB  LYS D 390      21.426 -11.504  31.001  1.00157.60           C
ATOM   3068  CG  LYS D 390      21.447 -10.290  31.923  1.00157.60           C
ATOM   3069  CD  LYS D 390      22.558  -9.296  31.595  1.00157.60           C
ATOM   3070  CE  LYS D 390      23.959  -9.811  31.932  1.00157.60           C
ATOM   3071  NZ  LYS D 390      24.363 -10.846  30.955  1.00157.60           N
ATOM   3072  C   LYS D 390      20.847 -13.786  30.562  1.00157.60           C
ATOM   3073  O   LYS D 390      21.588 -14.741  30.781  1.00157.60           O
ATOM   3074  N   LYS D 391      20.169 -13.631  29.399  1.00 70.52           N
ATOM   3075  CA  LYS D 391      20.271 -14.562  28.311  1.00 70.52           C
ATOM   3076  CB  LYS D 391      18.928 -15.231  27.968  1.00 70.52           C
ATOM   3077  CG  LYS D 391      19.013 -16.225  26.808  1.00 70.52           C
ATOM   3078  CD  LYS D 391      17.727 -17.026  26.596  1.00 70.52           C
ATOM   3079  CE  LYS D 391      16.642 -16.243  25.854  1.00 70.52           C
ATOM   3080  NZ  LYS D 391      15.434 -17.082  25.686  1.00 70.52           N
ATOM   3081  C   LYS D 391      20.679 -13.787  27.091  1.00 70.52           C
ATOM   3082  O   LYS D 391      20.276 -12.638  26.915  1.00 70.52           O
ATOM   3083  N   VAL D 392      21.532 -14.394  26.234  1.00117.10           N
ATOM   3084  CA  VAL D 392      21.928 -13.796  24.987  1.00117.10           C
ATOM   3085  CB  VAL D 392      23.332 -13.269  24.973  1.00117.10           C
ATOM   3086  CG1 VAL D 392      23.398 -11.992  25.814  1.00117.10           C
ATOM   3087  CG2 VAL D 392      24.258 -14.373  25.504  1.00117.10           C
ATOM   3088  C   VAL D 392      21.865 -14.868  23.949  1.00117.10           C
ATOM   3089  O   VAL D 392      22.356 -15.975  24.157  1.00117.10           O
ATOM   3090  N   VAL D 393      21.271 -14.564  22.780  1.00 45.02           N
ATOM   3091  CA  VAL D 393      21.173 -15.576  21.768  1.00 45.02           C
ATOM   3092  CB  VAL D 393      19.808 -15.677  21.148  1.00 45.02           C
ATOM   3093  CG1 VAL D 393      19.837 -16.770  20.065  1.00 45.02           C
ATOM   3094  CG2 VAL D 393      18.778 -15.929  22.261  1.00 45.02           C
ATOM   3095  C   VAL D 393      22.130 -15.220  20.675  1.00 45.02           C
ATOM   3096  O   VAL D 393      22.245 -14.056  20.294  1.00 45.02           O
ATOM   3097  N   VAL D 394      22.867 -16.225  20.152  1.00 42.50           N
ATOM   3098  CA  VAL D 394      23.800 -15.950  19.094  1.00 42.50           C
ATOM   3099  CB  VAL D 394      25.233 -15.982  19.538  1.00 42.50           C
ATOM   3100  CG1 VAL D 394      25.444 -14.868  20.579  1.00 42.50           C
ATOM   3101  CG2 VAL D 394      25.558 -17.393  20.057  1.00 42.50           C
ATOM   3102  C   VAL D 394      23.634 -16.988  18.026  1.00 42.50           C
ATOM   3103  O   VAL D 394      23.360 -18.153  18.308  1.00 42.50           O
ATOM   3104  N   TYR D 395      23.808 -16.571  16.756  1.00 66.53           N
ATOM   3105  CA  TYR D 395      23.657 -17.447  15.630  1.00 66.53           C
ATOM   3106  CB  TYR D 395      22.650 -16.909  14.601  1.00 66.53           C
ATOM   3107  CG  TYR D 395      21.356 -16.702  15.314  1.00 66.53           C
ATOM   3108  CD1 TYR D 395      20.455 -17.730  15.476  1.00 66.53           C
ATOM   3109  CD2 TYR D 395      21.049 -15.463  15.831  1.00 66.53           C
ATOM   3110  CE1 TYR D 395      19.267 -17.520  16.138  1.00 66.53           C
ATOM   3111  CE2 TYR D 395      19.864 -15.248  16.494  1.00 66.53           C
ATOM   3112  CZ  TYR D 395      18.970 -16.279  16.648  1.00 66.53           C
ATOM   3113  OH  TYR D 395      17.752 -16.065  17.329  1.00 66.53           O
ATOM   3114  C   TYR D 395      24.992 -17.521  14.948  1.00 66.53           C
ATOM   3115  O   TYR D 395      25.608 -16.498  14.651  1.00 66.53           O
ATOM   3116  N   LEU D 396      25.477 -18.750  14.690  1.00 64.71           N
ATOM   3117  CA  LEU D 396      26.767 -18.899  14.064  1.00 64.71           C
ATOM   3118  CB  LEU D 396      27.687 -19.840  14.858  1.00 64.71           C
ATOM   3119  CG  LEU D 396      27.915 -19.376  16.308  1.00 64.71           C
ATOM   3120  CD1 LEU D 396      28.845 -20.334  17.067  1.00 64.71           C
ATOM   3121  CD2 LEU D 396      28.386 -17.913  16.363  1.00 64.71           C
ATOM   3122  C   LEU D 396      26.551 -19.510  12.711  1.00 64.71           C
ATOM   3123  O   LEU D 396      25.916 -20.555  12.590  1.00 64.71           O
ATOM   3124  N   GLN D 397      27.090 -18.882  11.641  1.00 88.96           N
ATOM   3125  CA  GLN D 397      26.830 -19.447  10.346  1.00 88.96           C
ATOM   3126  CB  GLN D 397      25.853 -18.621   9.493  1.00 88.96           C
ATOM   3127  CG  GLN D 397      24.436 -18.612  10.076  1.00 88.96           C
ATOM   3128  CD  GLN D 397      23.538 -17.781   9.174  1.00 88.96           C
ATOM   3129  OE1 GLN D 397      23.610 -17.871   7.949  1.00 88.96           O
ATOM   3130  NE2 GLN D 397      22.658 -16.948   9.791  1.00 88.96           N
ATOM   3131  C   GLN D 397      28.091 -19.727   9.576  1.00 88.96           C
ATOM   3132  O   GLN D 397      29.131 -19.096   9.762  1.00 88.96           O
ATOM   3133  N   LYS D 398      27.959 -20.678   8.625  1.00123.21           N
ATOM   3134  CA  LYS D 398      28.997 -21.284   7.831  1.00123.21           C
ATOM   3135  CB  LYS D 398      28.495 -21.844   6.490  1.00123.21           C
ATOM   3136  CG  LYS D 398      29.603 -22.489   5.655  1.00123.21           C
ATOM   3137  CD  LYS D 398      29.083 -23.251   4.435  1.00123.21           C
ATOM   3138  CE  LYS D 398      28.597 -22.334   3.311  1.00123.21           C
ATOM   3139  NZ  LYS D 398      28.111 -23.140   2.168  1.00123.21           N
ATOM   3140  C   LYS D 398      30.106 -20.344   7.522  1.00123.21           C
ATOM   3141  O   LYS D 398      29.917 -19.223   7.047  1.00123.21           O
ATOM   3142  N   LEU D 399      31.326 -20.864   7.755  1.00219.30           N
ATOM   3143  CA  LEU D 399      32.535 -20.120   7.674  1.00219.30           C
ATOM   3144  CB  LEU D 399      32.642 -19.147   6.488  1.00219.30           C
ATOM   3145  CG  LEU D 399      33.075 -19.887   5.201  1.00219.30           C
ATOM   3146  CD1 LEU D 399      32.100 -21.015   4.829  1.00219.30           C
ATOM   3147  CD2 LEU D 399      33.341 -18.909   4.045  1.00219.30           C
ATOM   3148  C   LEU D 399      32.712 -19.460   9.014  1.00219.30           C
ATOM   3149  O   LEU D 399      32.911 -20.149  10.011  1.00219.30           O
ATOM   3150  N   ASP D 400      32.849 -18.124   9.044  1.00183.45           N
ATOM   3151  CA  ASP D 400      33.077 -17.365  10.251  1.00183.45           C
ATOM   3152  CB  ASP D 400      34.358 -16.517  10.158  1.00183.45           C
ATOM   3153  CG  ASP D 400      34.250 -15.567   8.979  1.00183.45           C
ATOM   3154  OD1 ASP D 400      33.205 -15.598   8.277  1.00183.45           O
ATOM   3155  OD2 ASP D 400      35.223 -14.796   8.763  1.00183.45           O
ATOM   3156  C   ASP D 400      32.002 -16.537  10.929  1.00183.45           C
ATOM   3157  O   ASP D 400      32.292 -16.018  12.003  1.00183.45           O
ATOM   3158  N   THR D 401      30.797 -16.285  10.373  1.00168.74           N
ATOM   3159  CA  THR D 401      30.035 -15.188  10.948  1.00168.74           C
ATOM   3160  CB  THR D 401      29.094 -14.533   9.981  1.00168.74           C
ATOM   3161  OG1 THR D 401      27.997 -15.390   9.710  1.00168.74           O
ATOM   3162  CG2 THR D 401      29.857 -14.241   8.678  1.00168.74           C
ATOM   3163  C   THR D 401      29.195 -15.533  12.143  1.00168.74           C
ATOM   3164  O   THR D 401      28.630 -16.619  12.252  1.00168.74           O
ATOM   3165  N   ALA D 402      29.085 -14.555  13.078  1.00 50.65           N
ATOM   3166  CA  ALA D 402      28.253 -14.683  14.242  1.00 50.65           C
ATOM   3167  CB  ALA D 402      29.042 -14.738  15.562  1.00 50.65           C
ATOM   3168  C   ALA D 402      27.387 -13.457  14.302  1.00 50.65           C
ATOM   3169  O   ALA D 402      27.840 -12.364  13.965  1.00 50.65           O
ATOM   3170  N   TYR D 403      26.094 -13.607  14.678  1.00 82.04           N
ATOM   3171  CA  TYR D 403      25.257 -12.444  14.830  1.00 82.04           C
ATOM   3172  CB  TYR D 403      24.527 -11.997  13.545  1.00 82.04           C
ATOM   3173  CG  TYR D 403      23.559 -13.033  13.083  1.00 82.04           C
ATOM   3174  CD1 TYR D 403      23.978 -14.113  12.340  1.00 82.04           C
ATOM   3175  CD2 TYR D 403      22.220 -12.909  13.377  1.00 82.04           C
ATOM   3176  CE1 TYR D 403      23.078 -15.058  11.907  1.00 82.04           C
ATOM   3177  CE2 TYR D 403      21.315 -13.851  12.947  1.00 82.04           C
ATOM   3178  CZ  TYR D 403      21.744 -14.928  12.211  1.00 82.04           C
ATOM   3179  OH  TYR D 403      20.816 -15.895  11.766  1.00 82.04           O
ATOM   3180  C   TYR D 403      24.250 -12.700  15.914  1.00 82.04           C
ATOM   3181  O   TYR D 403      23.949 -13.849  16.233  1.00 82.04           O
ATOM   3182  N   ASP D 404      23.747 -11.617  16.552  1.00 83.68           N
ATOM   3183  CA  ASP D 404      22.772 -11.727  17.603  1.00 83.68           C
ATOM   3184  CB  ASP D 404      23.203 -11.014  18.901  1.00 83.68           C
ATOM   3185  CG  ASP D 404      23.465  -9.539  18.622  1.00 83.68           C
ATOM   3186  OD1 ASP D 404      23.095  -9.054  17.519  1.00 83.68           O
ATOM   3187  OD2 ASP D 404      24.050  -8.876  19.519  1.00 83.68           O
ATOM   3188  C   ASP D 404      21.434 -11.205  17.155  1.00 83.68           C
ATOM   3189  O   ASP D 404      21.224 -10.888  15.986  1.00 83.68           O
ATOM   3190  N   ASP D 405      20.483 -11.124  18.112  1.00 65.07           N
ATOM   3191  CA  ASP D 405      19.132 -10.668  17.905  1.00 65.07           C
ATOM   3192  CB  ASP D 405      18.247 -10.890  19.142  1.00 65.07           C
ATOM   3193  CG  ASP D 405      17.987 -12.388  19.245  1.00 65.07           C
ATOM   3194  OD1 ASP D 405      17.377 -12.949  18.297  1.00 65.07           O
ATOM   3195  OD2 ASP D 405      18.410 -12.995  20.263  1.00 65.07           O
ATOM   3196  C   ASP D 405      19.109  -9.205  17.564  1.00 65.07           C
ATOM   3197  O   ASP D 405      18.271  -8.754  16.784  1.00 65.07           O
ATOM   3198  N   LEU D 406      20.040  -8.428  18.144  1.00 82.69           N
ATOM   3199  CA  LEU D 406      20.134  -7.003  17.971  1.00 82.69           C
ATOM   3200  CB  LEU D 406      21.213  -6.343  18.849  1.00 82.69           C
ATOM   3201  CG  LEU D 406      20.899  -6.386  20.358  1.00 82.69           C
ATOM   3202  CD1 LEU D 406      22.004  -5.702  21.180  1.00 82.69           C
ATOM   3203  CD2 LEU D 406      19.504  -5.812  20.656  1.00 82.69           C
ATOM   3204  C   LEU D 406      20.449  -6.696  16.541  1.00 82.69           C
ATOM   3205  O   LEU D 406      20.234  -5.573  16.091  1.00 82.69           O
ATOM   3206  N   GLY D 407      21.027  -7.658  15.796  1.00 29.96           N
ATOM   3207  CA  GLY D 407      21.318  -7.394  14.416  1.00 29.96           C
ATOM   3208  C   GLY D 407      22.783  -7.123  14.270  1.00 29.96           C
ATOM   3209  O   GLY D 407      23.250  -6.772  13.188  1.00 29.96           O
ATOM   3210  N   ASN D 408      23.549  -7.275  15.366  1.00 42.99           N
ATOM   3211  CA  ASN D 408      24.964  -7.036  15.317  1.00 42.99           C
ATOM   3212  CB  ASN D 408      25.602  -6.876  16.709  1.00 42.99           C
ATOM   3213  CG  ASN D 408      25.064  -5.602  17.346  1.00 42.99           C
ATOM   3214  OD1 ASN D 408      25.160  -4.516  16.777  1.00 42.99           O
ATOM   3215  ND2 ASN D 408      24.475  -5.738  18.565  1.00 42.99           N
ATOM   3216  C   ASN D 408      25.629  -8.206  14.652  1.00 42.99           C
ATOM   3217  O   ASN D 408      25.144  -9.335  14.723  1.00 42.99           O
ATOM   3218  N   SER D 409      26.771  -7.960  13.972  1.00 87.88           N
ATOM   3219  CA  SER D 409      27.459  -9.041  13.322  1.00 87.88           C
ATOM   3220  CB  SER D 409      27.527  -8.926  11.788  1.00 87.88           C
ATOM   3221  OG  SER D 409      28.365  -7.848  11.407  1.00 87.88           O
ATOM   3222  C   SER D 409      28.867  -9.111  13.843  1.00 87.88           C
ATOM   3223  O   SER D 409      29.433  -8.113  14.287  1.00 87.88           O
ATOM   3224  N   GLY D 410      29.472 -10.319  13.800  1.00 28.86           N
ATOM   3225  CA  GLY D 410      30.800 -10.507  14.319  1.00 28.86           C
ATOM   3226  C   GLY D 410      31.347 -11.790  13.766  1.00 28.86           C
ATOM   3227  O   GLY D 410      30.881 -12.275  12.735  1.00 28.86           O
ATOM   3228  N   HIS D 411      32.368 -12.371  14.439  1.00 54.73           N
ATOM   3229  CA  HIS D 411      32.971 -13.570  13.918  1.00 54.73           C
ATOM   3230  ND1 HIS D 411      34.368 -11.009  12.229  1.00 54.73           N
ATOM   3231  CG  HIS D 411      34.272 -12.377  12.111  1.00 54.73           C
ATOM   3232  CB  HIS D 411      34.345 -13.324  13.271  1.00 54.73           C
ATOM   3233  NE2 HIS D 411      34.083 -11.440  10.067  1.00 54.73           N
ATOM   3234  CD2 HIS D 411      34.099 -12.624  10.783  1.00 54.73           C
ATOM   3235  CE1 HIS D 411      34.247 -10.498  10.978  1.00 54.73           C
ATOM   3236  C   HIS D 411      33.173 -14.580  15.011  1.00 54.73           C
ATOM   3237  O   HIS D 411      33.068 -14.269  16.196  1.00 54.73           O
ATOM   3238  N   PHE D 412      33.444 -15.848  14.615  1.00149.03           N
ATOM   3239  CA  PHE D 412      33.680 -16.903  15.561  1.00149.03           C
ATOM   3240  CB  PHE D 412      32.410 -17.676  15.967  1.00149.03           C
ATOM   3241  CG  PHE D 412      31.931 -18.468  14.795  1.00149.03           C
ATOM   3242  CD1 PHE D 412      31.068 -17.914  13.878  1.00149.03           C
ATOM   3243  CD2 PHE D 412      32.348 -19.768  14.612  1.00149.03           C
ATOM   3244  CE1 PHE D 412      30.627 -18.644  12.799  1.00149.03           C
ATOM   3245  CE2 PHE D 412      31.912 -20.502  13.535  1.00149.03           C
ATOM   3246  CZ  PHE D 412      31.049 -19.940  12.626  1.00149.03           C
ATOM   3247  C   PHE D 412      34.599 -17.898  14.930  1.00149.03           C
ATOM   3248  O   PHE D 412      34.791 -17.911  13.715  1.00149.03           O
ATOM   3249  N   THR D 413      35.227 -18.744  15.770  1.00132.60           N
ATOM   3250  CA  THR D 413      36.053 -19.803  15.277  1.00132.60           C
ATOM   3251  CB  THR D 413      37.506 -19.433  15.178  1.00132.60           C
ATOM   3252  OG1 THR D 413      38.253 -20.509  14.631  1.00132.60           O
ATOM   3253  CG2 THR D 413      38.027 -19.078  16.582  1.00132.60           C
ATOM   3254  C   THR D 413      35.950 -20.910  16.270  1.00132.60           C
ATOM   3255  O   THR D 413      35.777 -20.673  17.464  1.00132.60           O
ATOM   3256  N   ILE D 414      36.026 -22.162  15.794  1.00 81.63           N
ATOM   3257  CA  ILE D 414      36.049 -23.266  16.702  1.00 81.63           C
ATOM   3258  CB  ILE D 414      35.596 -24.564  16.096  1.00 81.63           C
ATOM   3259  CG1 ILE D 414      35.400 -25.625  17.192  1.00 81.63           C
ATOM   3260  CG2 ILE D 414      36.595 -24.962  14.997  1.00 81.63           C
ATOM   3261  CD1 ILE D 414      34.640 -26.862  16.716  1.00 81.63           C
ATOM   3262  C   ILE D 414      37.492 -23.384  17.067  1.00 81.63           C
ATOM   3263  O   ILE D 414      38.357 -22.991  16.287  1.00 81.63           O
ATOM   3264  N   ILE D 415      37.802 -23.820  18.300  1.00 86.00           N
ATOM   3265  CA  ILE D 415      39.186 -23.970  18.633  1.00 86.00           C
ATOM   3266  CB  ILE D 415      39.522 -23.451  20.002  1.00 86.00           C
ATOM   3267  CG1 ILE D 415      39.250 -21.939  20.075  1.00 86.00           C
ATOM   3268  CG2 ILE D 415      40.975 -23.834  20.326  1.00 86.00           C
ATOM   3269  CD1 ILE D 415      39.276 -21.383  21.497  1.00 86.00           C
ATOM   3270  C   ILE D 415      39.446 -25.432  18.630  1.00 86.00           C
ATOM   3271  O   ILE D 415      39.163 -26.094  19.631  1.00 86.00           O
ATOM   3272  N   TYR D 416      40.022 -25.957  17.516  1.00206.35           N
ATOM   3273  CA  TYR D 416      40.261 -27.368  17.460  1.00206.35           C
ATOM   3274  CB  TYR D 416      41.307 -27.835  18.492  1.00206.35           C
ATOM   3275  CG  TYR D 416      41.813 -29.189  18.114  1.00206.35           C
ATOM   3276  CD1 TYR D 416      42.561 -29.349  16.969  1.00206.35           C
ATOM   3277  CD2 TYR D 416      41.589 -30.287  18.913  1.00206.35           C
ATOM   3278  CE1 TYR D 416      43.049 -30.583  16.609  1.00206.35           C
ATOM   3279  CE2 TYR D 416      42.075 -31.524  18.560  1.00206.35           C
ATOM   3280  CZ  TYR D 416      42.804 -31.675  17.405  1.00206.35           C
ATOM   3281  OH  TYR D 416      43.304 -32.943  17.041  1.00206.35           O
ATOM   3282  C   TYR D 416      38.907 -27.976  17.714  1.00206.35           C
ATOM   3283  O   TYR D 416      37.912 -27.480  17.190  1.00206.35           O
ATOM   3284  N   ASN D 417      38.864 -29.160  18.343  1.00129.78           N
ATOM   3285  CA  ASN D 417      37.664 -29.829  18.787  1.00129.78           C
ATOM   3286  CB  ASN D 417      37.813 -31.361  18.812  1.00129.78           C
ATOM   3287  CG  ASN D 417      38.886 -31.753  19.816  1.00129.78           C
ATOM   3288  OD1 ASN D 417      39.447 -30.908  20.512  1.00129.78           O
ATOM   3289  ND2 ASN D 417      39.189 -33.077  19.888  1.00129.78           N
ATOM   3290  C   ASN D 417      37.182 -29.371  20.157  1.00129.78           C
ATOM   3291  O   ASN D 417      36.140 -29.831  20.622  1.00129.78           O
ATOM   3292  N   GLN D 418      37.996 -28.585  20.895  1.00109.18           N
ATOM   3293  CA  GLN D 418      37.805 -28.207  22.284  1.00109.18           C
ATOM   3294  CB  GLN D 418      39.090 -27.589  22.849  1.00109.18           C
ATOM   3295  CG  GLN D 418      40.277 -28.547  22.773  1.00109.18           C
ATOM   3296  CD  GLN D 418      40.068 -29.607  23.838  1.00109.18           C
ATOM   3297  OE1 GLN D 418      40.416 -29.401  24.999  1.00109.18           O
ATOM   3298  NE2 GLN D 418      39.480 -30.768  23.443  1.00109.18           N
ATOM   3299  C   GLN D 418      36.695 -27.253  22.652  1.00109.18           C
ATOM   3300  O   GLN D 418      35.991 -27.492  23.634  1.00109.18           O
ATOM   3301  N   GLY D 419      36.515 -26.134  21.923  1.00 35.98           N
ATOM   3302  CA  GLY D 419      35.548 -25.150  22.340  1.00 35.98           C
ATOM   3303  C   GLY D 419      35.542 -24.078  21.294  1.00 35.98           C
ATOM   3304  O   GLY D 419      35.964 -24.322  20.166  1.00 35.98           O
ATOM   3305  N   PHE D 420      35.057 -22.859  21.634  1.00 64.87           N
ATOM   3306  CA  PHE D 420      34.974 -21.842  20.623  1.00 64.87           C
ATOM   3307  CB  PHE D 420      33.610 -21.840  19.910  1.00 64.87           C
ATOM   3308  CG  PHE D 420      32.569 -21.665  20.966  1.00 64.87           C
ATOM   3309  CD1 PHE D 420      32.054 -22.761  21.622  1.00 64.87           C
ATOM   3310  CD2 PHE D 420      32.110 -20.414  21.311  1.00 64.87           C
ATOM   3311  CE1 PHE D 420      31.097 -22.614  22.599  1.00 64.87           C
ATOM   3312  CE2 PHE D 420      31.153 -20.260  22.288  1.00 64.87           C
ATOM   3313  CZ  PHE D 420      30.644 -21.361  22.935  1.00 64.87           C
ATOM   3314  C   PHE D 420      35.150 -20.472  21.207  1.00 64.87           C
ATOM   3315  O   PHE D 420      35.043 -20.269  22.416  1.00 64.87           O
ATOM   3316  N   GLU D 421      35.461 -19.491  20.329  1.00 72.56           N
ATOM   3317  CA  GLU D 421      35.556 -18.118  20.730  1.00 72.56           C
ATOM   3318  CB  GLU D 421      36.982 -17.538  20.719  1.00 72.56           C
ATOM   3319  CG  GLU D 421      37.025 -16.098  21.240  1.00 72.56           C
ATOM   3320  CD  GLU D 421      38.472 -15.635  21.317  1.00 72.56           C
ATOM   3321  OE1 GLU D 421      39.004 -15.178  20.271  1.00 72.56           O
ATOM   3322  OE2 GLU D 421      39.064 -15.728  22.426  1.00 72.56           O
ATOM   3323  C   GLU D 421      34.733 -17.320  19.766  1.00 72.56           C
ATOM   3324  O   GLU D 421      34.796 -17.525  18.553  1.00 72.56           O
ATOM   3325  N   ILE D 422      33.910 -16.392  20.297  1.00 44.17           N
ATOM   3326  CA  ILE D 422      33.079 -15.576  19.458  1.00 44.17           C
ATOM   3327  CB  ILE D 422      31.612 -15.809  19.684  1.00 44.17           C
ATOM   3328  CG1 ILE D 422      31.247 -17.272  19.384  1.00 44.17           C
ATOM   3329  CG2 ILE D 422      30.827 -14.791  18.840  1.00 44.17           C
ATOM   3330  CD1 ILE D 422      29.857 -17.665  19.884  1.00 44.17           C
ATOM   3331  C   ILE D 422      33.346 -14.147  19.815  1.00 44.17           C
ATOM   3332  O   ILE D 422      33.392 -13.790  20.991  1.00 44.17           O
ATOM   3333  N   VAL D 423      33.560 -13.289  18.797  1.00 47.18           N
ATOM   3334  CA  VAL D 423      33.744 -11.890  19.059  1.00 47.18           C
ATOM   3335  CB  VAL D 423      34.976 -11.320  18.417  1.00 47.18           C
ATOM   3336  CG1 VAL D 423      35.026  -9.808  18.698  1.00 47.18           C
ATOM   3337  CG2 VAL D 423      36.199 -12.092  18.942  1.00 47.18           C
ATOM   3338  C   VAL D 423      32.561 -11.213  18.449  1.00 47.18           C
ATOM   3339  O   VAL D 423      32.371 -11.250  17.235  1.00 47.18           O
ATOM   3340  N   LEU D 424      31.714 -10.583  19.285  1.00121.41           N
ATOM   3341  CA  LEU D 424      30.542  -9.970  18.738  1.00121.41           C
ATOM   3342  CB  LEU D 424      29.370 -10.976  18.688  1.00121.41           C
ATOM   3343  CG  LEU D 424      28.097 -10.546  17.924  1.00121.41           C
ATOM   3344  CD1 LEU D 424      27.039 -11.659  17.985  1.00121.41           C
ATOM   3345  CD2 LEU D 424      27.531  -9.203  18.406  1.00121.41           C
ATOM   3346  C   LEU D 424      30.176  -8.835  19.648  1.00121.41           C
ATOM   3347  O   LEU D 424      30.222  -8.962  20.868  1.00121.41           O
ATOM   3348  N   ASN D 425      29.817  -7.677  19.054  1.00 84.16           N
ATOM   3349  CA  ASN D 425      29.340  -6.527  19.773  1.00 84.16           C
ATOM   3350  CB  ASN D 425      27.917  -6.725  20.325  1.00 84.16           C
ATOM   3351  CG  ASN D 425      27.320  -5.357  20.627  1.00 84.16           C
ATOM   3352  OD1 ASN D 425      26.993  -4.598  19.715  1.00 84.16           O
ATOM   3353  ND2 ASN D 425      27.158  -5.035  21.938  1.00 84.16           N
ATOM   3354  C   ASN D 425      30.259  -6.162  20.909  1.00 84.16           C
ATOM   3355  O   ASN D 425      29.809  -5.939  22.032  1.00 84.16           O
ATOM   3356  N   ASP D 426      31.577  -6.068  20.633  1.00 81.59           N
ATOM   3357  CA  ASP D 426      32.582  -5.669  21.587  1.00 81.59           C
ATOM   3358  CB  ASP D 426      32.415  -4.231  22.112  1.00 81.59           C
ATOM   3359  CG  ASP D 426      32.969  -3.267  21.070  1.00 81.59           C
ATOM   3360  OD1 ASP D 426      34.088  -3.528  20.556  1.00 81.59           O
ATOM   3361  OD2 ASP D 426      32.281  -2.255  20.775  1.00 81.59           O
ATOM   3362  C   ASP D 426      32.674  -6.589  22.771  1.00 81.59           C
ATOM   3363  O   ASP D 426      33.137  -6.176  23.834  1.00 81.59           O
ATOM   3364  N   TYR D 427      32.273  -7.866  22.622  1.00 64.12           N
ATOM   3365  CA  TYR D 427      32.420  -8.830  23.684  1.00 64.12           C
ATOM   3366  CB  TYR D 427      31.101  -9.246  24.368  1.00 64.12           C
ATOM   3367  CG  TYR D 427      30.702  -8.207  25.362  1.00 64.12           C
ATOM   3368  CD1 TYR D 427      31.146  -8.304  26.662  1.00 64.12           C
ATOM   3369  CD2 TYR D 427      29.894  -7.149  25.015  1.00 64.12           C
ATOM   3370  CE1 TYR D 427      30.793  -7.367  27.603  1.00 64.12           C
ATOM   3371  CE2 TYR D 427      29.537  -6.207  25.952  1.00 64.12           C
ATOM   3372  CZ  TYR D 427      29.985  -6.314  27.248  1.00 64.12           C
ATOM   3373  OH  TYR D 427      29.620  -5.349  28.210  1.00 64.12           O
ATOM   3374  C   TYR D 427      33.017 -10.075  23.102  1.00 64.12           C
ATOM   3375  O   TYR D 427      32.823 -10.375  21.925  1.00 64.12           O
ATOM   3376  N   LYS D 428      33.791 -10.826  23.916  1.00 46.90           N
ATOM   3377  CA  LYS D 428      34.368 -12.057  23.453  1.00 46.90           C
ATOM   3378  CB  LYS D 428      35.904 -12.104  23.535  1.00 46.90           C
ATOM   3379  CG  LYS D 428      36.594 -11.145  22.564  1.00 46.90           C
ATOM   3380  CD  LYS D 428      38.107 -11.054  22.762  1.00 46.90           C
ATOM   3381  CE  LYS D 428      38.794 -10.100  21.783  1.00 46.90           C
ATOM   3382  NZ  LYS D 428      40.262 -10.189  21.938  1.00 46.90           N
ATOM   3383  C   LYS D 428      33.837 -13.153  24.325  1.00 46.90           C
ATOM   3384  O   LYS D 428      33.815 -13.024  25.548  1.00 46.90           O
ATOM   3385  N   TRP D 429      33.393 -14.268  23.705  1.00 70.94           N
ATOM   3386  CA  TRP D 429      32.820 -15.360  24.443  1.00 70.94           C
ATOM   3387  CB  TRP D 429      31.445 -15.788  23.895  1.00 70.94           C
ATOM   3388  CG  TRP D 429      30.391 -14.704  23.905  1.00 70.94           C
ATOM   3389  CD2 TRP D 429      29.354 -14.567  24.891  1.00 70.94           C
ATOM   3390  CD1 TRP D 429      30.203 -13.694  23.007  1.00 70.94           C
ATOM   3391  NE1 TRP D 429      29.120 -12.932  23.373  1.00 70.94           N
ATOM   3392  CE2 TRP D 429      28.587 -13.459  24.530  1.00 70.94           C
ATOM   3393  CE3 TRP D 429      29.064 -15.304  26.003  1.00 70.94           C
ATOM   3394  CZ2 TRP D 429      27.514 -13.068  25.280  1.00 70.94           C
ATOM   3395  CZ3 TRP D 429      27.982 -14.905  26.757  1.00 70.94           C
ATOM   3396  CH2 TRP D 429      27.223 -13.809  26.404  1.00 70.94           C
ATOM   3397  C   TRP D 429      33.718 -16.550  24.260  1.00 70.94           C
ATOM   3398  O   TRP D 429      34.150 -16.840  23.145  1.00 70.94           O
ATOM   3399  N   PHE D 430      34.037 -17.266  25.362  1.00109.52           N
ATOM   3400  CA  PHE D 430      34.857 -18.442  25.254  1.00109.52           C
ATOM   3401  CB  PHE D 430      36.352 -18.162  25.498  1.00109.52           C
ATOM   3402  CG  PHE D 430      37.062 -19.458  25.699  1.00109.52           C
ATOM   3403  CD1 PHE D 430      37.318 -20.308  24.647  1.00109.52           C
ATOM   3404  CD2 PHE D 430      37.451 -19.832  26.966  1.00109.52           C
ATOM   3405  CE1 PHE D 430      37.970 -21.501  24.856  1.00109.52           C
ATOM   3406  CE2 PHE D 430      38.103 -21.022  27.180  1.00109.52           C
ATOM   3407  CZ  PHE D 430      38.366 -21.859  26.123  1.00109.52           C
ATOM   3408  C   PHE D 430      34.400 -19.484  26.230  1.00109.52           C
ATOM   3409  O   PHE D 430      34.058 -19.181  27.372  1.00109.52           O
ATOM   3410  N   ALA D 431      34.378 -20.760  25.785  1.00 50.02           N
ATOM   3411  CA  ALA D 431      33.989 -21.845  26.643  1.00 50.02           C
ATOM   3412  CB  ALA D 431      32.470 -21.929  26.873  1.00 50.02           C
ATOM   3413  C   ALA D 431      34.407 -23.129  25.991  1.00 50.02           C
ATOM   3414  O   ALA D 431      34.572 -23.202  24.774  1.00 50.02           O
ATOM   3415  N   PHE D 432      34.597 -24.186  26.808  1.00129.80           N
ATOM   3416  CA  PHE D 432      34.942 -25.479  26.290  1.00129.80           C
ATOM   3417  CB  PHE D 432      35.842 -26.339  27.201  1.00129.80           C
ATOM   3418  CG  PHE D 432      37.223 -25.782  27.283  1.00129.80           C
ATOM   3419  CD1 PHE D 432      38.140 -26.057  26.295  1.00129.80           C
ATOM   3420  CD2 PHE D 432      37.606 -24.991  28.342  1.00129.80           C
ATOM   3421  CE1 PHE D 432      39.419 -25.555  26.361  1.00129.80           C
ATOM   3422  CE2 PHE D 432      38.883 -24.487  28.414  1.00129.80           C
ATOM   3423  CZ  PHE D 432      39.793 -24.769  27.423  1.00129.80           C
ATOM   3424  C   PHE D 432      33.662 -26.244  26.178  1.00129.80           C
ATOM   3425  O   PHE D 432      32.705 -25.977  26.902  1.00129.80           O
ATOM   3426  N   PHE D 433      33.604 -27.216  25.247  1.00 63.10           N
ATOM   3427  CA  PHE D 433      32.412 -28.006  25.107  1.00 63.10           C
ATOM   3428  CB  PHE D 433      32.412 -28.938  23.880  1.00 63.10           C
ATOM   3429  CG  PHE D 433      32.359 -28.083  22.658  1.00 63.10           C
ATOM   3430  CD1 PHE D 433      31.176 -27.501  22.262  1.00 63.10           C
ATOM   3431  CD2 PHE D 433      33.488 -27.871  21.900  1.00 63.10           C
ATOM   3432  CE1 PHE D 433      31.122 -26.713  21.135  1.00 63.10           C
ATOM   3433  CE2 PHE D 433      33.439 -27.086  20.771  1.00 63.10           C
ATOM   3434  CZ  PHE D 433      32.255 -26.503  20.387  1.00 63.10           C
ATOM   3435  C   PHE D 433      32.303 -28.845  26.347  1.00 63.10           C
ATOM   3436  O   PHE D 433      33.309 -29.198  26.960  1.00 63.10           O
ATOM   3437  N   LYS D 434      31.059 -29.170  26.751  1.00 54.69           N
ATOM   3438  CA  LYS D 434      30.780 -29.848  27.989  1.00 54.69           C
ATOM   3439  CB  LYS D 434      29.298 -29.748  28.390  1.00 54.69           C
ATOM   3440  CG  LYS D 434      28.954 -30.452  29.703  1.00 54.69           C
ATOM   3441  CD  LYS D 434      27.548 -30.130  30.212  1.00 54.69           C
ATOM   3442  CE  LYS D 434      27.202 -30.834  31.524  1.00 54.69           C
ATOM   3443  NZ  LYS D 434      25.832 -30.475  31.951  1.00 54.69           N
ATOM   3444  C   LYS D 434      31.136 -31.306  27.962  1.00 54.69           C
ATOM   3445  O   LYS D 434      31.007 -31.986  26.945  1.00 54.69           O
ATOM   3446  N   TYR D 435      31.645 -31.803  29.114  1.00 72.45           N
ATOM   3447  CA  TYR D 435      31.922 -33.200  29.310  1.00 72.45           C
ATOM   3448  CB  TYR D 435      33.358 -33.611  28.930  1.00 72.45           C
ATOM   3449  CG  TYR D 435      34.337 -32.866  29.770  1.00 72.45           C
ATOM   3450  CD1 TYR D 435      34.736 -33.364  30.988  1.00 72.45           C
ATOM   3451  CD2 TYR D 435      34.862 -31.671  29.334  1.00 72.45           C
ATOM   3452  CE1 TYR D 435      35.643 -32.682  31.763  1.00 72.45           C
ATOM   3453  CE2 TYR D 435      35.769 -30.982  30.105  1.00 72.45           C
ATOM   3454  CZ  TYR D 435      36.163 -31.489  31.320  1.00 72.45           C
ATOM   3455  OH  TYR D 435      37.094 -30.787  32.112  1.00 72.45           O
ATOM   3456  C   TYR D 435      31.679 -33.509  30.761  1.00 72.45           C
ATOM   3457  O   TYR D 435      31.823 -32.633  31.613  1.00 72.45           O
ATOM   3458  N   LYS D 436      31.291 -34.766  31.081  1.00 95.13           N
ATOM   3459  CA  LYS D 436      31.010 -35.141  32.445  1.00 95.13           C
ATOM   3460  CB  LYS D 436      29.562 -35.620  32.660  1.00 95.13           C
ATOM   3461  CG  LYS D 436      28.511 -34.508  32.679  1.00 95.13           C
ATOM   3462  CD  LYS D 436      28.647 -33.569  33.878  1.00 95.13           C
ATOM   3463  CE  LYS D 436      27.546 -32.510  33.965  0.00 95.13           C
ATOM   3464  NZ  LYS D 436      27.761 -31.653  35.152  0.00 95.13           N
ATOM   3465  C   LYS D 436      31.883 -36.299  32.816  1.00 95.13           C
ATOM   3466  O   LYS D 436      32.102 -37.208  32.016  1.00 95.13           O
ATOM   3467  N   GLU D 437      32.406 -36.293  34.061  1.00 85.62           N
ATOM   3468  CA  GLU D 437      33.248 -37.368  34.501  1.00 85.62           C
ATOM   3469  CB  GLU D 437      34.548 -36.882  35.166  1.00 85.62           C
ATOM   3470  CG  GLU D 437      35.468 -36.099  34.225  1.00 85.62           C
ATOM   3471  CD  GLU D 437      36.153 -37.078  33.284  1.00 85.62           C
ATOM   3472  OE1 GLU D 437      35.917 -38.308  33.427  1.00 85.62           O
ATOM   3473  OE2 GLU D 437      36.926 -36.606  32.408  1.00 85.62           O
ATOM   3474  C   GLU D 437      32.496 -38.153  35.532  1.00 85.62           C
ATOM   3475  O   GLU D 437      32.329 -37.724  36.673  1.00 85.62           O
ATOM   3476  N   GLU D 438      32.013 -39.335  35.117  1.00 72.22           N
ATOM   3477  CA  GLU D 438      31.295 -40.292  35.908  1.00 72.22           C
ATOM   3478  CB  GLU D 438      30.554 -41.350  35.074  0.00 72.22           C
ATOM   3479  CG  GLU D 438      29.660 -42.255  35.928  0.00 72.22           C
ATOM   3480  CD  GLU D 438      28.973 -43.261  35.015  0.00 72.22           C
ATOM   3481  OE1 GLU D 438      29.691 -44.121  34.434  0.00 72.22           O
ATOM   3482  OE2 GLU D 438      27.724 -43.187  34.888  0.00 72.22           O
ATOM   3483  C   GLU D 438      32.255 -41.014  36.792  1.00 72.22           C
ATOM   3484  O   GLU D 438      31.840 -41.694  37.727  1.00 72.22           O
ATOM   3485  N   GLY D 439      33.571 -40.899  36.534  1.00 59.70           N
ATOM   3486  CA  GLY D 439      34.462 -41.770  37.237  1.00 59.70           C
ATOM   3487  C   GLY D 439      34.704 -42.909  36.302  1.00 59.70           C
ATOM   3488  O   GLY D 439      34.063 -43.955  36.363  1.00 59.70           O
ATOM   3489  N   SER D 440      35.642 -42.670  35.364  1.00 56.54           N
ATOM   3490  CA  SER D 440      36.042 -43.583  34.334  1.00 56.54           C
ATOM   3491  CB  SER D 440      36.176 -45.032  34.837  1.00 56.54           C
ATOM   3492  OG  SER D 440      37.217 -45.121  35.798  0.00 56.54           O
ATOM   3493  C   SER D 440      35.023 -43.566  33.243  1.00 56.54           C
ATOM   3494  O   SER D 440      35.242 -44.140  32.178  1.00 56.54           O
ATOM   3495  N   LYS D 441      33.895 -42.865  33.442  1.00 52.71           N
ATOM   3496  CA  LYS D 441      32.990 -42.777  32.335  1.00 52.71           C
ATOM   3497  CB  LYS D 441      31.530 -43.124  32.657  1.00 52.71           C
ATOM   3498  CG  LYS D 441      30.627 -43.005  31.426  1.00 52.71           C
ATOM   3499  CD  LYS D 441      29.211 -43.538  31.633  0.00 52.71           C
ATOM   3500  CE  LYS D 441      28.303 -43.346  30.418  0.00 52.71           C
ATOM   3501  NZ  LYS D 441      26.956 -43.889  30.704  0.00 52.71           N
ATOM   3502  C   LYS D 441      32.992 -41.344  31.915  1.00 52.71           C
ATOM   3503  O   LYS D 441      32.761 -40.450  32.727  1.00 52.71           O
ATOM   3504  N   VAL D 442      33.266 -41.078  30.626  1.00 36.96           N
ATOM   3505  CA  VAL D 442      33.285 -39.709  30.199  1.00 36.96           C
ATOM   3506  CB  VAL D 442      34.604 -39.282  29.623  1.00 36.96           C
ATOM   3507  CG1 VAL D 442      34.476 -37.835  29.120  1.00 36.96           C
ATOM   3508  CG2 VAL D 442      35.690 -39.472  30.697  1.00 36.96           C
ATOM   3509  C   VAL D 442      32.251 -39.533  29.134  1.00 36.96           C
ATOM   3510  O   VAL D 442      32.149 -40.331  28.203  1.00 36.96           O
ATOM   3511  N   THR D 443      31.437 -38.467  29.261  1.00 35.82           N
ATOM   3512  CA  THR D 443      30.435 -38.199  28.272  1.00 35.82           C
ATOM   3513  CB  THR D 443      29.037 -38.294  28.809  1.00 35.82           C
ATOM   3514  OG1 THR D 443      28.808 -39.590  29.343  1.00 35.82           O
ATOM   3515  CG2 THR D 443      28.045 -38.011  27.668  1.00 35.82           C
ATOM   3516  C   THR D 443      30.646 -36.795  27.795  1.00 35.82           C
ATOM   3517  O   THR D 443      30.875 -35.884  28.589  1.00 35.82           O
ATOM   3518  N   THR D 444      30.571 -36.583  26.466  1.00 36.63           N
ATOM   3519  CA  THR D 444      30.791 -35.269  25.933  1.00 36.63           C
ATOM   3520  CB  THR D 444      31.792 -35.240  24.815  1.00 36.63           C
ATOM   3521  OG1 THR D 444      33.044 -35.738  25.263  1.00 36.63           O
ATOM   3522  CG2 THR D 444      31.942 -33.790  24.321  1.00 36.63           C
ATOM   3523  C   THR D 444      29.497 -34.773  25.377  1.00 36.63           C
ATOM   3524  O   THR D 444      28.693 -35.550  24.863  1.00 36.63           O
ATOM   3525  N   TYR D 445      29.247 -33.455  25.523  1.00 67.29           N
ATOM   3526  CA  TYR D 445      28.057 -32.862  24.985  1.00 67.29           C
ATOM   3527  CB  TYR D 445      27.156 -32.259  26.075  1.00 67.29           C
ATOM   3528  CG  TYR D 445      26.756 -33.354  27.005  1.00 67.29           C
ATOM   3529  CD1 TYR D 445      25.627 -34.105  26.772  1.00 67.29           C
ATOM   3530  CD2 TYR D 445      27.523 -33.633  28.113  1.00 67.29           C
ATOM   3531  CE1 TYR D 445      25.267 -35.112  27.637  1.00 67.29           C
ATOM   3532  CE2 TYR D 445      27.169 -34.637  28.981  1.00 67.29           C
ATOM   3533  CZ  TYR D 445      26.038 -35.379  28.744  1.00 67.29           C
ATOM   3534  OH  TYR D 445      25.670 -36.410  29.634  1.00 67.29           O
ATOM   3535  C   TYR D 445      28.499 -31.721  24.118  1.00 67.29           C
ATOM   3536  O   TYR D 445      28.905 -30.672  24.614  1.00 67.29           O
ATOM   3537  N   CYS D 446      28.429 -31.906  22.788  1.00 63.00           N
ATOM   3538  CA  CYS D 446      28.815 -30.910  21.827  1.00 63.00           C
ATOM   3539  CB  CYS D 446      29.009 -31.497  20.422  1.00 63.00           C
ATOM   3540  SG  CYS D 446      30.400 -32.663  20.437  1.00 63.00           S
ATOM   3541  C   CYS D 446      27.796 -29.811  21.783  1.00 63.00           C
ATOM   3542  O   CYS D 446      28.072 -28.713  21.302  1.00 63.00           O
ATOM   3543  N   ASN D 447      26.556 -30.130  22.197  1.00 72.43           N
ATOM   3544  CA  ASN D 447      25.456 -29.208  22.233  1.00 72.43           C
ATOM   3545  CB  ASN D 447      24.083 -29.895  22.371  1.00 72.43           C
ATOM   3546  CG  ASN D 447      24.013 -30.624  23.705  1.00 72.43           C
ATOM   3547  OD1 ASN D 447      24.932 -31.350  24.079  1.00 72.43           O
ATOM   3548  ND2 ASN D 447      22.889 -30.427  24.446  1.00 72.43           N
ATOM   3549  C   ASN D 447      25.605 -28.224  23.362  1.00 72.43           C
ATOM   3550  O   ASN D 447      24.983 -27.165  23.335  1.00 72.43           O
ATOM   3551  N   GLU D 448      26.376 -28.556  24.419  1.00 63.49           N
ATOM   3552  CA  GLU D 448      26.445 -27.677  25.559  1.00 63.49           C
ATOM   3553  CB  GLU D 448      25.856 -28.313  26.827  1.00 63.49           C
ATOM   3554  CG  GLU D 448      24.352 -28.570  26.715  1.00 63.49           C
ATOM   3555  CD  GLU D 448      23.906 -29.350  27.942  1.00 63.49           C
ATOM   3556  OE1 GLU D 448      24.423 -29.062  29.053  1.00 63.49           O
ATOM   3557  OE2 GLU D 448      23.041 -30.252  27.780  1.00 63.49           O
ATOM   3558  C   GLU D 448      27.868 -27.302  25.861  1.00 63.49           C
ATOM   3559  O   GLU D 448      28.805 -27.810  25.246  1.00 63.49           O
ATOM   3560  N   THR D 449      28.055 -26.362  26.819  1.00 47.16           N
ATOM   3561  CA  THR D 449      29.380 -25.916  27.157  1.00 47.16           C
ATOM   3562  CB  THR D 449      29.647 -24.486  26.787  1.00 47.16           C
ATOM   3563  OG1 THR D 449      28.814 -23.620  27.545  1.00 47.16           O
ATOM   3564  CG2 THR D 449      29.372 -24.305  25.284  1.00 47.16           C
ATOM   3565  C   THR D 449      29.589 -26.004  28.637  1.00 47.16           C
ATOM   3566  O   THR D 449      28.648 -26.129  29.420  1.00 47.16           O
ATOM   3567  N   MET D 450      30.873 -25.978  29.046  1.00 50.25           N
ATOM   3568  CA  MET D 450      31.234 -25.929  30.431  1.00 50.25           C
ATOM   3569  CB  MET D 450      32.700 -26.311  30.698  1.00 50.25           C
ATOM   3570  CG  MET D 450      33.030 -27.759  30.327  1.00 50.25           C
ATOM   3571  SD  MET D 450      32.210 -29.014  31.355  1.00 50.25           S
ATOM   3572  CE  MET D 450      33.335 -28.823  32.767  1.00 50.25           C
ATOM   3573  C   MET D 450      31.069 -24.486  30.782  1.00 50.25           C
ATOM   3574  O   MET D 450      30.704 -23.681  29.929  1.00 50.25           O
ATOM   3575  N   THR D 451      31.291 -24.112  32.053  1.00 41.22           N
ATOM   3576  CA  THR D 451      31.148 -22.724  32.387  1.00 41.22           C
ATOM   3577  CB  THR D 451      31.314 -22.442  33.852  1.00 41.22           C
ATOM   3578  OG1 THR D 451      30.367 -23.188  34.603  1.00 41.22           O
ATOM   3579  CG2 THR D 451      31.104 -20.938  34.093  1.00 41.22           C
ATOM   3580  C   THR D 451      32.222 -21.991  31.642  1.00 41.22           C
ATOM   3581  O   THR D 451      33.381 -22.402  31.657  1.00 41.22           O
ATOM   3582  N   GLY D 452      31.859 -20.875  30.971  1.00 43.04           N
ATOM   3583  CA  GLY D 452      32.811 -20.162  30.167  1.00 43.04           C
ATOM   3584  C   GLY D 452      32.944 -18.746  30.639  1.00 43.04           C
ATOM   3585  O   GLY D 452      32.304 -18.327  31.603  1.00 43.04           O
ATOM   3586  N   TRP D 453      33.805 -17.974  29.936  1.00 83.39           N
ATOM   3587  CA  TRP D 453      34.090 -16.620  30.315  1.00 83.39           C
ATOM   3588  CB  TRP D 453      35.595 -16.386  30.525  1.00 83.39           C
ATOM   3589  CG  TRP D 453      36.216 -17.230  31.612  1.00 83.39           C
ATOM   3590  CD2 TRP D 453      36.640 -18.590  31.420  1.00 83.39           C
ATOM   3591  CD1 TRP D 453      36.489 -16.920  32.912  1.00 83.39           C
ATOM   3592  NE1 TRP D 453      37.067 -17.999  33.540  1.00 83.39           N
ATOM   3593  CE2 TRP D 453      37.165 -19.033  32.633  1.00 83.39           C
ATOM   3594  CE3 TRP D 453      36.597 -19.400  30.322  1.00 83.39           C
ATOM   3595  CZ2 TRP D 453      37.656 -20.301  32.766  1.00 83.39           C
ATOM   3596  CZ3 TRP D 453      37.093 -20.678  30.460  1.00 83.39           C
ATOM   3597  CH2 TRP D 453      37.613 -21.119  31.659  1.00 83.39           C
ATOM   3598  C   TRP D 453      33.688 -15.703  29.197  1.00 83.39           C
ATOM   3599  O   TRP D 453      33.967 -15.964  28.027  1.00 83.39           O
ATOM   3600  N   VAL D 454      33.006 -14.591  29.541  1.00100.24           N
ATOM   3601  CA  VAL D 454      32.639 -13.595  28.574  1.00100.24           C
ATOM   3602  CB  VAL D 454      31.160 -13.521  28.325  1.00100.24           C
ATOM   3603  CG1 VAL D 454      30.453 -13.178  29.647  1.00100.24           C
ATOM   3604  CG2 VAL D 454      30.903 -12.499  27.205  1.00100.24           C
ATOM   3605  C   VAL D 454      33.069 -12.283  29.151  1.00100.24           C
ATOM   3606  O   VAL D 454      32.896 -12.037  30.343  1.00100.24           O
ATOM   3607  N   HIS D 455      33.676 -11.413  28.319  1.00 57.36           N
ATOM   3608  CA  HIS D 455      34.100 -10.125  28.791  1.00 57.36           C
ATOM   3609  ND1 HIS D 455      37.003 -12.031  28.743  1.00 57.36           N
ATOM   3610  CG  HIS D 455      36.579 -10.723  28.651  1.00 57.36           C
ATOM   3611  CB  HIS D 455      35.477 -10.134  29.484  1.00 57.36           C
ATOM   3612  NE2 HIS D 455      38.261 -11.065  27.185  1.00 57.36           N
ATOM   3613  CD2 HIS D 455      37.359 -10.148  27.695  1.00 57.36           C
ATOM   3614  CE1 HIS D 455      38.009 -12.181  27.845  1.00 57.36           C
ATOM   3615  C   HIS D 455      34.192  -9.225  27.603  1.00 57.36           C
ATOM   3616  O   HIS D 455      34.281  -9.686  26.467  1.00 57.36           O
ATOM   3617  N   ASP D 456      34.176  -7.899  27.837  1.00 56.36           N
ATOM   3618  CA  ASP D 456      34.255  -6.995  26.730  1.00 56.36           C
ATOM   3619  CB  ASP D 456      33.899  -5.535  27.088  1.00 56.36           C
ATOM   3620  CG  ASP D 456      34.800  -5.014  28.202  1.00 56.36           C
ATOM   3621  OD1 ASP D 456      35.863  -5.632  28.471  1.00 56.36           O
ATOM   3622  OD2 ASP D 456      34.417  -3.982  28.814  1.00 56.36           O
ATOM   3623  C   ASP D 456      35.635  -7.088  26.160  1.00 56.36           C
ATOM   3624  O   ASP D 456      36.538  -7.655  26.772  1.00 56.36           O
ATOM   3625  N   VAL D 457      35.828  -6.524  24.955  1.00 63.36           N
ATOM   3626  CA  VAL D 457      37.069  -6.627  24.241  1.00 63.36           C
ATOM   3627  CB  VAL D 457      37.043  -5.896  22.928  1.00 63.36           C
ATOM   3628  CG1 VAL D 457      36.017  -6.582  22.011  1.00 63.36           C
ATOM   3629  CG2 VAL D 457      36.740  -4.411  23.191  1.00 63.36           C
ATOM   3630  C   VAL D 457      38.187  -6.056  25.072  1.00 63.36           C
ATOM   3631  O   VAL D 457      39.322  -6.519  24.976  1.00 63.36           O
ATOM   3632  N   LEU D 458      37.922  -5.003  25.869  1.00134.52           N
ATOM   3633  CA  LEU D 458      38.955  -4.431  26.698  1.00134.52           C
ATOM   3634  CB  LEU D 458      38.601  -3.112  27.418  1.00134.52           C
ATOM   3635  CG  LEU D 458      38.519  -1.859  26.528  1.00134.52           C
ATOM   3636  CD1 LEU D 458      37.238  -1.834  25.693  1.00134.52           C
ATOM   3637  CD2 LEU D 458      38.722  -0.578  27.349  1.00134.52           C
ATOM   3638  C   LEU D 458      39.355  -5.372  27.791  1.00134.52           C
ATOM   3639  O   LEU D 458      40.505  -5.353  28.223  1.00134.52           O
ATOM   3640  N   GLY D 459      38.415  -6.191  28.301  1.00 45.46           N
ATOM   3641  CA  GLY D 459      38.728  -7.076  29.388  1.00 45.46           C
ATOM   3642  C   GLY D 459      38.294  -6.449  30.686  1.00 45.46           C
ATOM   3643  O   GLY D 459      38.698  -6.903  31.755  1.00 45.46           O
ATOM   3644  N   ARG D 460      37.528  -5.338  30.624  1.00129.84           N
ATOM   3645  CA  ARG D 460      37.061  -4.651  31.804  1.00129.84           C
ATOM   3646  CB  ARG D 460      36.408  -3.306  31.452  1.00129.84           C
ATOM   3647  CG  ARG D 460      37.364  -2.363  30.729  1.00129.84           C
ATOM   3648  CD  ARG D 460      38.276  -1.598  31.683  1.00129.84           C
ATOM   3649  NE  ARG D 460      39.594  -1.463  31.012  1.00129.84           N
ATOM   3650  CZ  ARG D 460      40.547  -2.418  31.203  1.00129.84           C
ATOM   3651  NH1 ARG D 460      40.281  -3.514  31.973  1.00129.84           N
ATOM   3652  NH2 ARG D 460      41.774  -2.265  30.631  1.00129.84           N
ATOM   3653  C   ARG D 460      36.021  -5.418  32.575  1.00129.84           C
ATOM   3654  O   ARG D 460      36.235  -5.785  33.731  1.00129.84           O
ATOM   3655  N   ASN D 461      34.878  -5.729  31.924  1.00 54.06           N
ATOM   3656  CA  ASN D 461      33.779  -6.352  32.609  1.00 54.06           C
ATOM   3657  CB  ASN D 461      32.412  -5.742  32.255  1.00 54.06           C
ATOM   3658  CG  ASN D 461      32.366  -4.326  32.814  1.00 54.06           C
ATOM   3659  OD1 ASN D 461      32.690  -4.094  33.977  1.00 54.06           O
ATOM   3660  ND2 ASN D 461      31.958  -3.349  31.961  1.00 54.06           N
ATOM   3661  C   ASN D 461      33.745  -7.784  32.191  1.00 54.06           C
ATOM   3662  O   ASN D 461      33.842  -8.094  31.004  1.00 54.06           O
ATOM   3663  N   TRP D 462      33.596  -8.685  33.184  1.00 80.13           N
ATOM   3664  CA  TRP D 462      33.626 -10.105  32.972  1.00 80.13           C
ATOM   3665  CB  TRP D 462      34.817 -10.785  33.674  1.00 80.13           C
ATOM   3666  CG  TRP D 462      36.176 -10.489  33.086  1.00 80.13           C
ATOM   3667  CD2 TRP D 462      37.075 -11.500  32.603  1.00 80.13           C
ATOM   3668  CD1 TRP D 462      36.826  -9.297  32.947  1.00 80.13           C
ATOM   3669  NE1 TRP D 462      38.068  -9.501  32.393  1.00 80.13           N
ATOM   3670  CE2 TRP D 462      38.236 -10.853  32.181  1.00 80.13           C
ATOM   3671  CE3 TRP D 462      36.946 -12.857  32.525  1.00 80.13           C
ATOM   3672  CZ2 TRP D 462      39.289 -11.558  31.671  1.00 80.13           C
ATOM   3673  CZ3 TRP D 462      38.008 -13.564  32.006  1.00 80.13           C
ATOM   3674  CH2 TRP D 462      39.157 -12.926  31.586  1.00 80.13           C
ATOM   3675  C   TRP D 462      32.400 -10.717  33.578  1.00 80.13           C
ATOM   3676  O   TRP D 462      31.760 -10.132  34.451  1.00 80.13           O
ATOM   3677  N   ALA D 463      32.040 -11.927  33.098  1.00 38.61           N
ATOM   3678  CA  ALA D 463      30.919 -12.667  33.606  1.00 38.61           C
ATOM   3679  CB  ALA D 463      29.571 -12.222  33.015  1.00 38.61           C
ATOM   3680  C   ALA D 463      31.129 -14.098  33.210  1.00 38.61           C
ATOM   3681  O   ALA D 463      32.006 -14.407  32.406  1.00 38.61           O
ATOM   3682  N   CYS D 464      30.333 -15.018  33.794  1.00 45.12           N
ATOM   3683  CA  CYS D 464      30.450 -16.419  33.490  1.00 45.12           C
ATOM   3684  CB  CYS D 464      30.568 -17.284  34.752  1.00 45.12           C
ATOM   3685  SG  CYS D 464      32.033 -16.807  35.706  1.00 45.12           S
ATOM   3686  C   CYS D 464      29.189 -16.811  32.787  1.00 45.12           C
ATOM   3687  O   CYS D 464      28.138 -16.225  33.041  1.00 45.12           O
ATOM   3688  N   PHE D 465      29.256 -17.795  31.861  1.00 61.28           N
ATOM   3689  CA  PHE D 465      28.056 -18.174  31.170  1.00 61.28           C
ATOM   3690  CB  PHE D 465      27.843 -17.411  29.850  1.00 61.28           C
ATOM   3691  CG  PHE D 465      28.886 -17.849  28.876  1.00 61.28           C
ATOM   3692  CD1 PHE D 465      30.163 -17.338  28.921  1.00 61.28           C
ATOM   3693  CD2 PHE D 465      28.578 -18.774  27.904  1.00 61.28           C
ATOM   3694  CE1 PHE D 465      31.115 -17.747  28.016  1.00 61.28           C
ATOM   3695  CE2 PHE D 465      29.525 -19.188  26.996  1.00 61.28           C
ATOM   3696  CZ  PHE D 465      30.798 -18.675  27.052  1.00 61.28           C
ATOM   3697  C   PHE D 465      28.117 -19.628  30.813  1.00 61.28           C
ATOM   3698  O   PHE D 465      29.170 -20.262  30.872  1.00 61.28           O
ATOM   3699  N   THR D 466      26.945 -20.198  30.463  1.00 43.48           N
ATOM   3700  CA  THR D 466      26.862 -21.555  30.006  1.00 43.48           C
ATOM   3701  CB  THR D 466      26.154 -22.474  30.958  1.00 43.48           C
ATOM   3702  OG1 THR D 466      24.828 -22.020  31.186  1.00 43.48           O
ATOM   3703  CG2 THR D 466      26.940 -22.519  32.279  1.00 43.48           C
ATOM   3704  C   THR D 466      26.057 -21.491  28.749  1.00 43.48           C
ATOM   3705  O   THR D 466      25.150 -20.668  28.632  1.00 43.48           O
ATOM   3706  N   GLY D 467      26.365 -22.355  27.765  1.00 29.68           N
ATOM   3707  CA  GLY D 467      25.642 -22.257  26.531  1.00 29.68           C
ATOM   3708  C   GLY D 467      25.038 -23.578  26.189  1.00 29.68           C
ATOM   3709  O   GLY D 467      25.572 -24.635  26.522  1.00 29.68           O
ATOM   3710  N   LYS D 468      23.874 -23.529  25.511  1.00 48.99           N
ATOM   3711  CA  LYS D 468      23.227 -24.720  25.051  1.00 48.99           C
ATOM   3712  CB  LYS D 468      21.999 -25.123  25.883  1.00 48.99           C
ATOM   3713  CG  LYS D 468      22.392 -25.601  27.281  1.00 48.99           C
ATOM   3714  CD  LYS D 468      21.216 -25.812  28.234  1.00 48.99           C
ATOM   3715  CE  LYS D 468      21.655 -26.335  29.603  1.00 48.99           C
ATOM   3716  NZ  LYS D 468      20.478 -26.770  30.381  1.00 48.99           N
ATOM   3717  C   LYS D 468      22.788 -24.453  23.649  1.00 48.99           C
ATOM   3718  O   LYS D 468      22.314 -23.362  23.337  1.00 48.99           O
ATOM   3719  N   LYS D 469      22.957 -25.452  22.759  1.00 99.79           N
ATOM   3720  CA  LYS D 469      22.599 -25.264  21.385  1.00 99.79           C
ATOM   3721  CB  LYS D 469      23.332 -26.220  20.429  1.00 99.79           C
ATOM   3722  CG  LYS D 469      23.188 -25.839  18.956  1.00 99.79           C
ATOM   3723  CD  LYS D 469      24.125 -26.616  18.029  1.00 99.79           C
ATOM   3724  CE  LYS D 469      23.490 -27.882  17.452  1.00 99.79           C
ATOM   3725  NZ  LYS D 469      23.166 -28.828  18.543  1.00 99.79           N
ATOM   3726  C   LYS D 469      21.136 -25.525  21.251  1.00 99.79           C
ATOM   3727  O   LYS D 469      20.653 -26.626  21.506  1.00 99.79           O
ATOM   3728  N   VAL D 470      20.393 -24.471  20.879  1.00 89.11           N
ATOM   3729  CA  VAL D 470      18.979 -24.515  20.671  1.00 89.11           C
ATOM   3730  CB  VAL D 470      18.303 -23.189  20.870  1.00 89.11           C
ATOM   3731  CG1 VAL D 470      18.319 -22.888  22.378  0.00 89.11           C
ATOM   3732  CG2 VAL D 470      19.058 -22.114  20.086  0.00 89.11           C
ATOM   3733  C   VAL D 470      18.634 -25.148  19.363  1.00 89.11           C
ATOM   3734  O   VAL D 470      17.488 -25.517  19.152  1.00 89.11           O
ATOM   3735  N   GLY D 471      19.568 -25.232  18.403  1.00 26.67           N
ATOM   3736  CA  GLY D 471      19.227 -25.866  17.161  1.00 26.67           C
ATOM   3737  C   GLY D 471      20.012 -25.144  16.076  1.00 26.67           C
ATOM   3738  O   GLY D 471      21.263 -25.071  16.206  1.00 26.67           O
ATOM   3739  OXT GLY D 471      19.373 -24.653  15.107  1.00 26.67           O
TER    3740      GLY D 471
ATOM   3741  N   LEU E 472      58.277 -11.568  -1.331  1.00 50.59           N
ATOM   3742  CA  LEU E 472      58.407 -12.752  -0.454  1.00 50.59           C
ATOM   3743  CB  LEU E 472      57.154 -13.635  -0.595  1.00 50.59           C
ATOM   3744  CG  LEU E 472      57.067 -14.787   0.420  1.00 50.59           C
ATOM   3745  CD1 LEU E 472      56.935 -14.249   1.855  1.00 50.59           C
ATOM   3746  CD2 LEU E 472      55.936 -15.762   0.052  1.00 50.59           C
ATOM   3747  C   LEU E 472      59.627 -13.524  -0.856  1.00 50.59           C
ATOM   3748  O   LEU E 472      59.841 -13.808  -2.035  1.00 50.59           O
ATOM   3749  N   PRO E 473      60.440 -13.836   0.122  1.00 76.35           N
ATOM   3750  CA  PRO E 473      61.684 -14.522  -0.132  1.00 76.35           C
ATOM   3751  CD  PRO E 473      60.544 -12.939   1.263  1.00 76.35           C
ATOM   3752  CB  PRO E 473      62.550 -14.288   1.104  1.00 76.35           C
ATOM   3753  CG  PRO E 473      62.021 -12.966   1.683  1.00 76.35           C
ATOM   3754  C   PRO E 473      61.522 -15.978  -0.433  1.00 76.35           C
ATOM   3755  O   PRO E 473      60.473 -16.547  -0.138  1.00 76.35           O
ATOM   3756  N   THR E 474      62.543 -16.574  -1.081  1.00 43.24           N
ATOM   3757  CA  THR E 474      62.589 -17.975  -1.374  1.00 43.24           C
ATOM   3758  CB  THR E 474      63.681 -18.331  -2.340  1.00 43.24           C
ATOM   3759  OG1 THR E 474      64.952 -18.027  -1.785  1.00 43.24           O
ATOM   3760  CG2 THR E 474      63.464 -17.531  -3.635  1.00 43.24           C
ATOM   3761  C   THR E 474      62.851 -18.720  -0.101  1.00 43.24           C
ATOM   3762  O   THR E 474      62.333 -19.818   0.100  1.00 43.24           O
ATOM   3763  N   SER E 475      63.696 -18.141   0.782  1.00 84.42           N
ATOM   3764  CA  SER E 475      64.041 -18.794   2.014  1.00 84.42           C
ATOM   3765  CB  SER E 475      65.473 -19.352   2.048  1.00 84.42           C
ATOM   3766  OG  SER E 475      65.601 -20.433   1.138  1.00 84.42           O
ATOM   3767  C   SER E 475      63.946 -17.808   3.135  1.00 84.42           C
ATOM   3768  O   SER E 475      64.074 -16.601   2.931  1.00 84.42           O
ATOM   3769  N   TRP E 476      63.686 -18.312   4.363  1.00 77.60           N
ATOM   3770  CA  TRP E 476      63.606 -17.433   5.494  1.00 77.60           C
ATOM   3771  CB  TRP E 476      62.201 -16.830   5.673  1.00 77.60           C
ATOM   3772  CG  TRP E 476      62.089 -15.810   6.779  1.00 77.60           C
ATOM   3773  CD2 TRP E 476      62.320 -14.406   6.592  1.00 77.60           C
ATOM   3774  CD1 TRP E 476      61.762 -15.978   8.093  1.00 77.60           C
ATOM   3775  NE1 TRP E 476      61.781 -14.765   8.738  1.00 77.60           N
ATOM   3776  CE2 TRP E 476      62.122 -13.788   7.826  1.00 77.60           C
ATOM   3777  CE3 TRP E 476      62.670 -13.692   5.482  1.00 77.60           C
ATOM   3778  CZ2 TRP E 476      62.272 -12.438   7.970  1.00 77.60           C
ATOM   3779  CZ3 TRP E 476      62.818 -12.331   5.630  1.00 77.60           C
ATOM   3780  CH2 TRP E 476      62.623 -11.717   6.850  1.00 77.60           C
ATOM   3781  C   TRP E 476      63.915 -18.218   6.735  1.00 77.60           C
ATOM   3782  O   TRP E 476      63.508 -19.371   6.874  1.00 77.60           O
ATOM   3783  N   ASP E 477      64.662 -17.602   7.675  1.00 90.85           N
ATOM   3784  CA  ASP E 477      64.977 -18.236   8.924  1.00 90.85           C
ATOM   3785  CB  ASP E 477      66.291 -19.038   8.881  1.00 90.85           C
ATOM   3786  CG  ASP E 477      66.372 -19.930  10.114  1.00 90.85           C
ATOM   3787  OD1 ASP E 477      65.687 -19.619  11.124  1.00 90.85           O
ATOM   3788  OD2 ASP E 477      67.122 -20.941  10.059  1.00 90.85           O
ATOM   3789  C   ASP E 477      65.130 -17.131   9.929  1.00 90.85           C
ATOM   3790  O   ASP E 477      66.020 -16.292   9.810  1.00 90.85           O
ATOM   3791  N   TRP E 478      64.260 -17.107  10.956  1.00107.41           N
ATOM   3792  CA  TRP E 478      64.271 -16.068  11.949  1.00107.41           C
ATOM   3793  CB  TRP E 478      63.067 -16.076  12.903  1.00107.41           C
ATOM   3794  CG  TRP E 478      61.834 -15.466  12.286  1.00107.41           C
ATOM   3795  CD2 TRP E 478      61.674 -14.051  12.093  1.00107.41           C
ATOM   3796  CD1 TRP E 478      60.704 -16.053  11.799  1.00107.41           C
ATOM   3797  NE1 TRP E 478      59.844 -15.090  11.324  1.00107.41           N
ATOM   3798  CE2 TRP E 478      60.431 -13.854  11.494  1.00107.41           C
ATOM   3799  CE3 TRP E 478      62.499 -13.003  12.386  1.00107.41           C
ATOM   3800  CZ2 TRP E 478      59.988 -12.600  11.182  1.00107.41           C
ATOM   3801  CZ3 TRP E 478      62.050 -11.740  12.071  1.00107.41           C
ATOM   3802  CH2 TRP E 478      60.819 -11.542  11.480  1.00107.41           C
ATOM   3803  C   TRP E 478      65.521 -16.118  12.759  1.00107.41           C
ATOM   3804  O   TRP E 478      65.872 -15.138  13.415  1.00107.41           O
ATOM   3805  N   ARG E 479      66.160 -17.297  12.823  1.00 91.09           N
ATOM   3806  CA  ARG E 479      67.391 -17.449  13.539  1.00 91.09           C
ATOM   3807  CB  ARG E 479      67.831 -18.918  13.650  1.00 91.09           C
ATOM   3808  CG  ARG E 479      66.812 -19.768  14.414  1.00 91.09           C
ATOM   3809  CD  ARG E 479      67.342 -21.122  14.885  1.00 91.09           C
ATOM   3810  NE  ARG E 479      67.660 -21.955  13.691  1.00 91.09           N
ATOM   3811  CZ  ARG E 479      66.682 -22.702  13.101  1.00 91.09           C
ATOM   3812  NH1 ARG E 479      65.378 -22.535  13.465  1.00 91.09           N
ATOM   3813  NH2 ARG E 479      67.012 -23.637  12.164  1.00 91.09           N
ATOM   3814  C   ARG E 479      68.463 -16.675  12.842  1.00 91.09           C
ATOM   3815  O   ARG E 479      69.347 -16.120  13.490  1.00 91.09           O
ATOM   3816  N   ASN E 480      68.447 -16.639  11.494  1.00 63.38           N
ATOM   3817  CA  ASN E 480      69.497 -15.911  10.844  1.00 63.38           C
ATOM   3818  CB  ASN E 480      70.491 -16.835  10.116  1.00 63.38           C
ATOM   3819  CG  ASN E 480      71.703 -16.019   9.686  1.00 63.38           C
ATOM   3820  OD1 ASN E 480      71.572 -14.939   9.113  1.00 63.38           O
ATOM   3821  ND2 ASN E 480      72.922 -16.549   9.973  1.00 63.38           N
ATOM   3822  C   ASN E 480      68.920 -14.986   9.822  1.00 63.38           C
ATOM   3823  O   ASN E 480      68.717 -15.366   8.670  1.00 63.38           O
ATOM   3824  N   VAL E 481      68.650 -13.729  10.219  1.00130.72           N
ATOM   3825  CA  VAL E 481      68.221 -12.762   9.259  1.00130.72           C
ATOM   3826  CB  VAL E 481      66.941 -12.073   9.651  1.00130.72           C
ATOM   3827  CG1 VAL E 481      67.062 -11.568  11.097  1.00130.72           C
ATOM   3828  CG2 VAL E 481      66.646 -10.964   8.627  1.00130.72           C
ATOM   3829  C   VAL E 481      69.345 -11.780   9.176  1.00130.72           C
ATOM   3830  O   VAL E 481      69.467 -10.863   9.987  1.00130.72           O
ATOM   3831  N   HIS E 482      70.199 -11.955   8.152  1.00 73.12           N
ATOM   3832  CA  HIS E 482      71.345 -11.117   7.973  1.00 73.12           C
ATOM   3833  ND1 HIS E 482      71.044  -8.898   5.325  1.00 73.12           N
ATOM   3834  CG  HIS E 482      70.346  -9.339   6.427  1.00 73.12           C
ATOM   3835  CB  HIS E 482      70.985  -9.635   7.753  1.00 73.12           C
ATOM   3836  NE2 HIS E 482      68.906  -9.005   4.724  1.00 73.12           N
ATOM   3837  CD2 HIS E 482      69.043  -9.402   6.041  1.00 73.12           C
ATOM   3838  CE1 HIS E 482      70.135  -8.712   4.337  1.00 73.12           C
ATOM   3839  C   HIS E 482      72.251 -11.190   9.170  1.00 73.12           C
ATOM   3840  O   HIS E 482      72.856 -10.189   9.550  1.00 73.12           O
ATOM   3841  N   GLY E 483      72.383 -12.378   9.795  1.00 30.26           N
ATOM   3842  CA  GLY E 483      73.330 -12.549  10.866  1.00 30.26           C
ATOM   3843  C   GLY E 483      72.689 -12.376  12.214  1.00 30.26           C
ATOM   3844  O   GLY E 483      73.268 -12.769  13.225  1.00 30.26           O
ATOM   3845  N   ILE E 484      71.471 -11.809  12.285  1.00 50.56           N
ATOM   3846  CA  ILE E 484      70.874 -11.572  13.575  1.00 50.56           C
ATOM   3847  CB  ILE E 484      70.085 -10.296  13.641  1.00 50.56           C
ATOM   3848  CG1 ILE E 484      70.993  -9.088  13.354  1.00 50.56           C
ATOM   3849  CG2 ILE E 484      69.398 -10.232  15.016  1.00 50.56           C
ATOM   3850  CD1 ILE E 484      70.221  -7.791  13.116  1.00 50.56           C
ATOM   3851  C   ILE E 484      69.931 -12.691  13.917  1.00 50.56           C
ATOM   3852  O   ILE E 484      69.219 -13.199  13.051  1.00 50.56           O
ATOM   3853  N   ASN E 485      69.929 -13.121  15.203  1.00 69.34           N
ATOM   3854  CA  ASN E 485      69.069 -14.190  15.653  1.00 69.34           C
ATOM   3855  CB  ASN E 485      69.806 -15.262  16.474  1.00 69.34           C
ATOM   3856  CG  ASN E 485      68.813 -16.366  16.810  1.00 69.34           C
ATOM   3857  OD1 ASN E 485      67.795 -16.531  16.139  1.00 69.34           O
ATOM   3858  ND2 ASN E 485      69.110 -17.143  17.886  1.00 69.34           N
ATOM   3859  C   ASN E 485      67.988 -13.632  16.544  1.00 69.34           C
ATOM   3860  O   ASN E 485      68.263 -12.934  17.517  1.00 69.34           O
ATOM   3861  N   PHE E 486      66.718 -13.839  16.137  1.00127.34           N
ATOM   3862  CA  PHE E 486      65.500 -13.477  16.816  1.00127.34           C
ATOM   3863  CB  PHE E 486      64.417 -12.991  15.847  1.00127.34           C
ATOM   3864  CG  PHE E 486      64.938 -11.690  15.342  1.00127.34           C
ATOM   3865  CD1 PHE E 486      64.783 -10.545  16.090  1.00127.34           C
ATOM   3866  CD2 PHE E 486      65.592 -11.612  14.134  1.00127.34           C
ATOM   3867  CE1 PHE E 486      65.262  -9.339  15.638  1.00127.34           C
ATOM   3868  CE2 PHE E 486      66.073 -10.407  13.677  1.00127.34           C
ATOM   3869  CZ  PHE E 486      65.908  -9.267  14.428  1.00127.34           C
ATOM   3870  C   PHE E 486      64.923 -14.522  17.741  1.00127.34           C
ATOM   3871  O   PHE E 486      64.042 -14.202  18.539  1.00127.34           O
ATOM   3872  N   VAL E 487      65.294 -15.814  17.602  1.00 64.44           N
ATOM   3873  CA  VAL E 487      64.627 -16.847  18.359  1.00 64.44           C
ATOM   3874  CB  VAL E 487      64.538 -18.142  17.607  1.00 64.44           C
ATOM   3875  CG1 VAL E 487      63.827 -19.185  18.483  1.00 64.44           C
ATOM   3876  CG2 VAL E 487      63.839 -17.875  16.268  1.00 64.44           C
ATOM   3877  C   VAL E 487      65.323 -17.131  19.664  1.00 64.44           C
ATOM   3878  O   VAL E 487      66.549 -17.108  19.764  1.00 64.44           O
ATOM   3879  N   SER E 488      64.522 -17.416  20.715  1.00 59.60           N
ATOM   3880  CA  SER E 488      65.032 -17.705  22.032  1.00 59.60           C
ATOM   3881  CB  SER E 488      63.975 -17.579  23.142  1.00 59.60           C
ATOM   3882  OG  SER E 488      62.948 -18.536  22.934  1.00 59.60           O
ATOM   3883  C   SER E 488      65.512 -19.128  22.012  1.00 59.60           C
ATOM   3884  O   SER E 488      65.207 -19.863  21.078  1.00 59.60           O
ATOM   3885  N   PRO E 489      66.240 -19.539  23.021  1.00 78.65           N
ATOM   3886  CA  PRO E 489      66.833 -20.852  23.046  1.00 78.65           C
ATOM   3887  CD  PRO E 489      67.033 -18.579  23.773  1.00 78.65           C
ATOM   3888  CB  PRO E 489      67.848 -20.828  24.186  1.00 78.65           C
ATOM   3889  CG  PRO E 489      68.268 -19.351  24.265  1.00 78.65           C
ATOM   3890  C   PRO E 489      65.861 -21.981  23.141  1.00 78.65           C
ATOM   3891  O   PRO E 489      64.746 -21.779  23.624  1.00 78.65           O
ATOM   3892  N   VAL E 490      66.276 -23.177  22.663  1.00104.37           N
ATOM   3893  CA  VAL E 490      65.429 -24.327  22.713  1.00104.37           C
ATOM   3894  CB  VAL E 490      65.917 -25.466  21.870  1.00104.37           C
ATOM   3895  CG1 VAL E 490      67.006 -26.212  22.649  1.00104.37           C
ATOM   3896  CG2 VAL E 490      64.718 -26.326  21.444  1.00104.37           C
ATOM   3897  C   VAL E 490      65.384 -24.775  24.140  1.00104.37           C
ATOM   3898  O   VAL E 490      66.341 -24.599  24.894  1.00104.37           O
ATOM   3899  N   ARG E 491      64.238 -25.344  24.556  1.00119.79           N
ATOM   3900  CA  ARG E 491      64.079 -25.768  25.921  1.00119.79           C
ATOM   3901  CB  ARG E 491      63.087 -24.908  26.719  1.00119.79           C
ATOM   3902  CG  ARG E 491      63.549 -23.465  26.920  1.00119.79           C
ATOM   3903  CD  ARG E 491      62.583 -22.640  27.770  1.00119.79           C
ATOM   3904  NE  ARG E 491      62.564 -23.253  29.127  1.00119.79           N
ATOM   3905  CZ  ARG E 491      61.886 -22.646  30.143  1.00119.79           C
ATOM   3906  NH1 ARG E 491      61.220 -21.476  29.917  1.00119.79           N
ATOM   3907  NH2 ARG E 491      61.875 -23.209  31.386  1.00119.79           N
ATOM   3908  C   ARG E 491      63.531 -27.162  25.912  1.00119.79           C
ATOM   3909  O   ARG E 491      63.204 -27.707  24.859  1.00119.79           O
ATOM   3910  N   ASN E 492      63.451 -27.792  27.104  1.00 44.39           N
ATOM   3911  CA  ASN E 492      62.927 -29.128  27.184  1.00 44.39           C
ATOM   3912  CB  ASN E 492      63.918 -30.125  27.813  1.00 44.39           C
ATOM   3913  CG  ASN E 492      63.446 -31.541  27.513  1.00 44.39           C
ATOM   3914  OD1 ASN E 492      62.255 -31.791  27.331  1.00 44.39           O
ATOM   3915  ND2 ASN E 492      64.410 -32.499  27.458  1.00 44.39           N
ATOM   3916  C   ASN E 492      61.693 -29.106  28.043  1.00 44.39           C
ATOM   3917  O   ASN E 492      61.713 -28.624  29.174  1.00 44.39           O
ATOM   3918  N   GLN E 493      60.577 -29.632  27.498  1.00176.99           N
ATOM   3919  CA  GLN E 493      59.295 -29.710  28.152  1.00176.99           C
ATOM   3920  CB  GLN E 493      58.196 -30.281  27.245  1.00176.99           C
ATOM   3921  CG  GLN E 493      57.930 -29.484  25.977  1.00176.99           C
ATOM   3922  CD  GLN E 493      56.909 -30.265  25.163  1.00176.99           C
ATOM   3923  OE1 GLN E 493      55.891 -30.714  25.686  1.00176.99           O
ATOM   3924  NE2 GLN E 493      57.192 -30.443  23.845  1.00176.99           N
ATOM   3925  C   GLN E 493      59.368 -30.684  29.276  1.00176.99           C
ATOM   3926  O   GLN E 493      58.648 -30.540  30.263  1.00176.99           O
ATOM   3927  N   ALA E 494      60.172 -31.753  29.102  1.00228.13           N
ATOM   3928  CA  ALA E 494      60.256 -32.771  30.106  1.00228.13           C
ATOM   3929  CB  ALA E 494      60.293 -32.278  31.568  1.00228.13           C
ATOM   3930  C   ALA E 494      59.059 -33.645  29.897  1.00228.13           C
ATOM   3931  O   ALA E 494      58.471 -33.652  28.818  1.00228.13           O
ATOM   3932  N   SER E 495      58.698 -34.432  30.927  1.00 81.93           N
ATOM   3933  CA  SER E 495      57.623 -35.386  30.878  1.00 81.93           C
ATOM   3934  CB  SER E 495      57.651 -36.367  32.064  1.00 81.93           C
ATOM   3935  OG  SER E 495      57.450 -35.671  33.286  1.00 81.93           O
ATOM   3936  C   SER E 495      56.258 -34.747  30.856  1.00 81.93           C
ATOM   3937  O   SER E 495      55.271 -35.442  30.628  1.00 81.93           O
ATOM   3938  N   CYS E 496      56.137 -33.429  31.111  1.00 64.36           N
ATOM   3939  CA  CYS E 496      54.836 -32.802  31.173  1.00 64.36           C
ATOM   3940  CB  CYS E 496      54.890 -31.467  31.943  1.00 64.36           C
ATOM   3941  SG  CYS E 496      53.302 -30.595  32.084  1.00 64.36           S
ATOM   3942  C   CYS E 496      54.329 -32.535  29.780  1.00 64.36           C
ATOM   3943  O   CYS E 496      55.101 -32.202  28.886  1.00 64.36           O
ATOM   3944  N   GLY E 497      52.998 -32.658  29.555  1.00 56.78           N
ATOM   3945  CA  GLY E 497      52.465 -32.445  28.230  1.00 56.78           C
ATOM   3946  C   GLY E 497      52.246 -30.971  28.059  1.00 56.78           C
ATOM   3947  O   GLY E 497      51.123 -30.512  27.846  1.00 56.78           O
ATOM   3948  N   SER E 498      53.356 -30.212  28.170  1.00144.47           N
ATOM   3949  CA  SER E 498      53.445 -28.778  28.113  1.00144.47           C
ATOM   3950  CB  SER E 498      54.568 -28.204  28.994  1.00144.47           C
ATOM   3951  OG  SER E 498      54.196 -28.228  30.362  1.00144.47           O
ATOM   3952  C   SER E 498      53.674 -28.185  26.747  1.00144.47           C
ATOM   3953  O   SER E 498      53.863 -26.973  26.668  1.00144.47           O
ATOM   3954  N   CYS E 499      53.647 -28.959  25.645  1.00 64.39           N
ATOM   3955  CA  CYS E 499      54.077 -28.448  24.364  1.00 64.39           C
ATOM   3956  CB  CYS E 499      53.853 -29.455  23.222  1.00 64.39           C
ATOM   3957  SG  CYS E 499      52.102 -29.888  23.001  1.00 64.39           S
ATOM   3958  C   CYS E 499      53.378 -27.168  23.988  1.00 64.39           C
ATOM   3959  O   CYS E 499      54.028 -26.218  23.553  1.00 64.39           O
ATOM   3960  N   TYR E 500      52.055 -27.071  24.192  1.00 63.77           N
ATOM   3961  CA  TYR E 500      51.324 -25.904  23.780  1.00 63.77           C
ATOM   3962  CB  TYR E 500      49.814 -26.004  24.079  1.00 63.77           C
ATOM   3963  CG  TYR E 500      49.614 -26.119  25.552  1.00 63.77           C
ATOM   3964  CD1 TYR E 500      49.777 -27.328  26.189  1.00 63.77           C
ATOM   3965  CD2 TYR E 500      49.250 -25.020  26.296  1.00 63.77           C
ATOM   3966  CE1 TYR E 500      49.588 -27.437  27.547  1.00 63.77           C
ATOM   3967  CE2 TYR E 500      49.059 -25.122  27.654  1.00 63.77           C
ATOM   3968  CZ  TYR E 500      49.229 -26.332  28.282  1.00 63.77           C
ATOM   3969  OH  TYR E 500      49.033 -26.441  29.675  1.00 63.77           O
ATOM   3970  C   TYR E 500      51.864 -24.686  24.472  1.00 63.77           C
ATOM   3971  O   TYR E 500      51.926 -23.609  23.878  1.00 63.77           O
ATOM   3972  N   SER E 501      52.227 -24.809  25.761  1.00 43.37           N
ATOM   3973  CA  SER E 501      52.734 -23.691  26.508  1.00 43.37           C
ATOM   3974  CB  SER E 501      52.930 -24.022  27.998  1.00 43.37           C
ATOM   3975  OG  SER E 501      53.434 -22.889  28.689  1.00 43.37           O
ATOM   3976  C   SER E 501      54.066 -23.267  25.958  1.00 43.37           C
ATOM   3977  O   SER E 501      54.325 -22.075  25.800  1.00 43.37           O
ATOM   3978  N   PHE E 502      54.951 -24.233  25.652  1.00 57.42           N
ATOM   3979  CA  PHE E 502      56.259 -23.912  25.157  1.00 57.42           C
ATOM   3980  CB  PHE E 502      57.173 -25.144  24.998  1.00 57.42           C
ATOM   3981  CG  PHE E 502      57.648 -25.555  26.354  1.00 57.42           C
ATOM   3982  CD1 PHE E 502      56.859 -26.306  27.198  1.00 57.42           C
ATOM   3983  CD2 PHE E 502      58.906 -25.190  26.776  1.00 57.42           C
ATOM   3984  CE1 PHE E 502      57.318 -26.674  28.443  1.00 57.42           C
ATOM   3985  CE2 PHE E 502      59.371 -25.555  28.017  1.00 57.42           C
ATOM   3986  CZ  PHE E 502      58.575 -26.298  28.855  1.00 57.42           C
ATOM   3987  C   PHE E 502      56.146 -23.228  23.826  1.00 57.42           C
ATOM   3988  O   PHE E 502      56.813 -22.224  23.579  1.00 57.42           O
ATOM   3989  N   ALA E 503      55.284 -23.745  22.929  1.00 29.13           N
ATOM   3990  CA  ALA E 503      55.142 -23.155  21.628  1.00 29.13           C
ATOM   3991  CB  ALA E 503      54.123 -23.897  20.747  1.00 29.13           C
ATOM   3992  C   ALA E 503      54.654 -21.751  21.797  1.00 29.13           C
ATOM   3993  O   ALA E 503      55.137 -20.829  21.141  1.00 29.13           O
ATOM   3994  N   SER E 504      53.689 -21.549  22.709  1.00 37.14           N
ATOM   3995  CA  SER E 504      53.107 -20.252  22.909  1.00 37.14           C
ATOM   3996  CB  SER E 504      51.993 -20.258  23.970  1.00 37.14           C
ATOM   3997  OG  SER E 504      50.907 -21.060  23.530  1.00 37.14           O
ATOM   3998  C   SER E 504      54.151 -19.279  23.365  1.00 37.14           C
ATOM   3999  O   SER E 504      54.263 -18.186  22.814  1.00 37.14           O
ATOM   4000  N   MET E 505      54.952 -19.655  24.381  1.00 45.43           N
ATOM   4001  CA  MET E 505      55.940 -18.764  24.922  1.00 45.43           C
ATOM   4002  CB  MET E 505      56.691 -19.367  26.122  1.00 45.43           C
ATOM   4003  CG  MET E 505      55.797 -19.696  27.322  1.00 45.43           C
ATOM   4004  SD  MET E 505      54.980 -18.271  28.104  1.00 45.43           S
ATOM   4005  CE  MET E 505      53.625 -18.156  26.900  1.00 45.43           C
ATOM   4006  C   MET E 505      56.954 -18.481  23.859  1.00 45.43           C
ATOM   4007  O   MET E 505      57.411 -17.349  23.710  1.00 45.43           O
ATOM   4008  N   GLY E 506      57.318 -19.511  23.074  1.00 23.88           N
ATOM   4009  CA  GLY E 506      58.338 -19.354  22.081  1.00 23.88           C
ATOM   4010  C   GLY E 506      57.923 -18.314  21.090  1.00 23.88           C
ATOM   4011  O   GLY E 506      58.733 -17.489  20.672  1.00 23.88           O
ATOM   4012  N   MET E 507      56.647 -18.337  20.667  1.00 47.42           N
ATOM   4013  CA  MET E 507      56.197 -17.386  19.693  1.00 47.42           C
ATOM   4014  CB  MET E 507      54.732 -17.626  19.291  1.00 47.42           C
ATOM   4015  CG  MET E 507      54.200 -16.640  18.251  1.00 47.42           C
ATOM   4016  SD  MET E 507      52.572 -17.083  17.571  1.00 47.42           S
ATOM   4017  CE  MET E 507      51.666 -16.897  19.133  1.00 47.42           C
ATOM   4018  C   MET E 507      56.301 -15.995  20.251  1.00 47.42           C
ATOM   4019  O   MET E 507      56.849 -15.097  19.614  1.00 47.42           O
ATOM   4020  N   LEU E 508      55.816 -15.794  21.486  1.00 54.89           N
ATOM   4021  CA  LEU E 508      55.795 -14.485  22.079  1.00 54.89           C
ATOM   4022  CB  LEU E 508      55.075 -14.466  23.437  1.00 54.89           C
ATOM   4023  CG  LEU E 508      53.583 -14.840  23.337  1.00 54.89           C
ATOM   4024  CD1 LEU E 508      52.880 -14.723  24.700  1.00 54.89           C
ATOM   4025  CD2 LEU E 508      52.880 -14.039  22.231  1.00 54.89           C
ATOM   4026  C   LEU E 508      57.190 -13.986  22.287  1.00 54.89           C
ATOM   4027  O   LEU E 508      57.462 -12.799  22.119  1.00 54.89           O
ATOM   4028  N   GLU E 509      58.112 -14.878  22.689  1.00 50.59           N
ATOM   4029  CA  GLU E 509      59.458 -14.469  22.986  1.00 50.59           C
ATOM   4030  CB  GLU E 509      60.274 -15.618  23.600  1.00 50.59           C
ATOM   4031  CG  GLU E 509      59.761 -16.000  24.992  1.00 50.59           C
ATOM   4032  CD  GLU E 509      60.381 -17.325  25.407  1.00 50.59           C
ATOM   4033  OE1 GLU E 509      61.002 -17.989  24.536  1.00 50.59           O
ATOM   4034  OE2 GLU E 509      60.232 -17.697  26.601  1.00 50.59           O
ATOM   4035  C   GLU E 509      60.150 -13.977  21.747  1.00 50.59           C
ATOM   4036  O   GLU E 509      60.841 -12.959  21.787  1.00 50.59           O
ATOM   4037  N   ALA E 510      60.003 -14.692  20.612  1.00 38.21           N
ATOM   4038  CA  ALA E 510      60.658 -14.285  19.399  1.00 38.21           C
ATOM   4039  CB  ALA E 510      60.489 -15.311  18.263  1.00 38.21           C
ATOM   4040  C   ALA E 510      60.090 -12.983  18.913  1.00 38.21           C
ATOM   4041  O   ALA E 510      60.826 -12.079  18.523  1.00 38.21           O
ATOM   4042  N   ARG E 511      58.751 -12.847  18.948  1.00 86.15           N
ATOM   4043  CA  ARG E 511      58.097 -11.678  18.426  1.00 86.15           C
ATOM   4044  CB  ARG E 511      56.564 -11.813  18.376  1.00 86.15           C
ATOM   4045  CG  ARG E 511      56.133 -12.847  17.329  1.00 86.15           C
ATOM   4046  CD  ARG E 511      54.643 -12.846  16.974  1.00 86.15           C
ATOM   4047  NE  ARG E 511      54.460 -13.888  15.922  1.00 86.15           N
ATOM   4048  CZ  ARG E 511      53.387 -13.858  15.076  1.00 86.15           C
ATOM   4049  NH1 ARG E 511      52.440 -12.883  15.189  1.00 86.15           N
ATOM   4050  NH2 ARG E 511      53.264 -14.808  14.105  1.00 86.15           N
ATOM   4051  C   ARG E 511      58.482 -10.465  19.212  1.00 86.15           C
ATOM   4052  O   ARG E 511      58.587  -9.371  18.660  1.00 86.15           O
ATOM   4053  N   ILE E 512      58.678 -10.615  20.532  1.00 41.31           N
ATOM   4054  CA  ILE E 512      59.094  -9.506  21.342  1.00 41.31           C
ATOM   4055  CB  ILE E 512      59.208  -9.857  22.800  1.00 41.31           C
ATOM   4056  CG1 ILE E 512      57.831 -10.235  23.372  1.00 41.31           C
ATOM   4057  CG2 ILE E 512      59.879  -8.679  23.528  1.00 41.31           C
ATOM   4058  CD1 ILE E 512      57.895 -10.843  24.773  1.00 41.31           C
ATOM   4059  C   ILE E 512      60.451  -9.088  20.865  1.00 41.31           C
ATOM   4060  O   ILE E 512      60.750  -7.899  20.781  1.00 41.31           O
ATOM   4061  N   ARG E 513      61.316 -10.071  20.549  1.00 73.48           N
ATOM   4062  CA  ARG E 513      62.658  -9.775  20.137  1.00 73.48           C
ATOM   4063  CB  ARG E 513      63.518 -11.038  19.958  1.00 73.48           C
ATOM   4064  CG  ARG E 513      63.753 -11.770  21.282  1.00 73.48           C
ATOM   4065  CD  ARG E 513      64.766 -12.913  21.208  1.00 73.48           C
ATOM   4066  NE  ARG E 513      64.861 -13.504  22.573  1.00 73.48           N
ATOM   4067  CZ  ARG E 513      65.916 -14.303  22.904  1.00 73.48           C
ATOM   4068  NH1 ARG E 513      66.904 -14.545  21.993  1.00 73.48           N
ATOM   4069  NH2 ARG E 513      65.983 -14.862  24.148  1.00 73.48           N
ATOM   4070  C   ARG E 513      62.650  -9.000  18.852  1.00 73.48           C
ATOM   4071  O   ARG E 513      63.351  -7.999  18.723  1.00 73.48           O
ATOM   4072  N   ILE E 514      61.838  -9.426  17.868  1.00 42.47           N
ATOM   4073  CA  ILE E 514      61.790  -8.764  16.592  1.00 42.47           C
ATOM   4074  CB  ILE E 514      60.853  -9.441  15.633  1.00 42.47           C
ATOM   4075  CG1 ILE E 514      61.303 -10.886  15.363  1.00 42.47           C
ATOM   4076  CG2 ILE E 514      60.766  -8.574  14.365  1.00 42.47           C
ATOM   4077  CD1 ILE E 514      60.245 -11.729  14.654  1.00 42.47           C
ATOM   4078  C   ILE E 514      61.282  -7.365  16.774  1.00 42.47           C
ATOM   4079  O   ILE E 514      61.829  -6.415  16.215  1.00 42.47           O
ATOM   4080  N   LEU E 515      60.221  -7.200  17.586  1.00 60.72           N
ATOM   4081  CA  LEU E 515      59.587  -5.912  17.744  1.00 60.72           C
ATOM   4082  CB  LEU E 515      58.372  -5.968  18.688  1.00 60.72           C
ATOM   4083  CG  LEU E 515      57.189  -6.779  18.129  1.00 60.72           C
ATOM   4084  CD1 LEU E 515      56.007  -6.801  19.113  1.00 60.72           C
ATOM   4085  CD2 LEU E 515      56.783  -6.268  16.734  1.00 60.72           C
ATOM   4086  C   LEU E 515      60.553  -4.925  18.327  1.00 60.72           C
ATOM   4087  O   LEU E 515      60.601  -3.773  17.904  1.00 60.72           O
ATOM   4088  N   THR E 516      61.294  -5.352  19.363  1.00 84.26           N
ATOM   4089  CA  THR E 516      62.276  -4.597  20.092  1.00 84.26           C
ATOM   4090  CB  THR E 516      62.495  -5.127  21.479  1.00 84.26           C
ATOM   4091  OG1 THR E 516      62.992  -6.456  21.433  1.00 84.26           O
ATOM   4092  CG2 THR E 516      61.151  -5.091  22.224  1.00 84.26           C
ATOM   4093  C   THR E 516      63.594  -4.569  19.379  1.00 84.26           C
ATOM   4094  O   THR E 516      64.482  -3.809  19.760  1.00 84.26           O
ATOM   4095  N   ASN E 517      63.793  -5.438  18.370  1.00 68.96           N
ATOM   4096  CA  ASN E 517      65.066  -5.515  17.706  1.00 68.96           C
ATOM   4097  CB  ASN E 517      65.543  -4.166  17.139  1.00 68.96           C
ATOM   4098  CG  ASN E 517      66.726  -4.430  16.218  1.00 68.96           C
ATOM   4099  OD1 ASN E 517      67.210  -5.556  16.109  1.00 68.96           O
ATOM   4100  ND2 ASN E 517      67.212  -3.359  15.536  1.00 68.96           N
ATOM   4101  C   ASN E 517      66.089  -6.003  18.687  1.00 68.96           C
ATOM   4102  O   ASN E 517      67.194  -5.469  18.779  1.00 68.96           O
ATOM   4103  N   ASN E 518      65.713  -7.054  19.445  1.00 63.33           N
ATOM   4104  CA  ASN E 518      66.544  -7.732  20.401  1.00 63.33           C
ATOM   4105  CB  ASN E 518      67.849  -8.276  19.794  1.00 63.33           C
ATOM   4106  CG  ASN E 518      67.492  -9.458  18.902  1.00 63.33           C
ATOM   4107  OD1 ASN E 518      66.694 -10.316  19.278  1.00 63.33           O
ATOM   4108  ND2 ASN E 518      68.095  -9.505  17.684  1.00 63.33           N
ATOM   4109  C   ASN E 518      66.885  -6.825  21.539  1.00 63.33           C
ATOM   4110  O   ASN E 518      67.803  -7.109  22.306  1.00 63.33           O
ATOM   4111  N   SER E 519      66.138  -5.717  21.694  1.00 33.57           N
ATOM   4112  CA  SER E 519      66.363  -4.846  22.811  1.00 33.57           C
ATOM   4113  CB  SER E 519      65.566  -3.534  22.714  1.00 33.57           C
ATOM   4114  OG  SER E 519      65.830  -2.718  23.847  1.00 33.57           O
ATOM   4115  C   SER E 519      65.899  -5.574  24.037  1.00 33.57           C
ATOM   4116  O   SER E 519      66.508  -5.464  25.101  1.00 33.57           O
ATOM   4117  N   GLN E 520      64.791  -6.342  23.907  1.00 64.59           N
ATOM   4118  CA  GLN E 520      64.238  -7.077  25.015  1.00 64.59           C
ATOM   4119  CB  GLN E 520      62.795  -6.667  25.345  1.00 64.59           C
ATOM   4120  CG  GLN E 520      62.673  -5.221  25.828  1.00 64.59           C
ATOM   4121  CD  GLN E 520      61.205  -4.947  26.113  1.00 64.59           C
ATOM   4122  OE1 GLN E 520      60.511  -5.769  26.715  1.00 64.59           O
ATOM   4123  NE2 GLN E 520      60.714  -3.765  25.660  1.00 64.59           N
ATOM   4124  C   GLN E 520      64.208  -8.537  24.653  1.00 64.59           C
ATOM   4125  O   GLN E 520      63.595  -8.941  23.667  1.00 64.59           O
ATOM   4126  N   THR E 521      64.968  -9.336  25.424  1.00135.50           N
ATOM   4127  CA  THR E 521      65.178 -10.763  25.382  1.00135.50           C
ATOM   4128  CB  THR E 521      66.605 -11.139  25.641  1.00135.50           C
ATOM   4129  OG1 THR E 521      67.011 -10.696  26.927  1.00135.50           O
ATOM   4130  CG2 THR E 521      67.470 -10.488  24.547  1.00135.50           C
ATOM   4131  C   THR E 521      64.294 -11.618  26.268  1.00135.50           C
ATOM   4132  O   THR E 521      64.613 -12.801  26.367  1.00135.50           O
ATOM   4133  N   PRO E 522      63.301 -11.155  26.987  1.00106.72           N
ATOM   4134  CA  PRO E 522      62.654 -11.961  28.010  1.00106.72           C
ATOM   4135  CD  PRO E 522      62.379 -10.176  26.431  1.00106.72           C
ATOM   4136  CB  PRO E 522      61.398 -11.186  28.398  1.00106.72           C
ATOM   4137  CG  PRO E 522      61.022 -10.457  27.098  1.00106.72           C
ATOM   4138  C   PRO E 522      62.306 -13.392  27.698  1.00106.72           C
ATOM   4139  O   PRO E 522      61.974 -13.717  26.559  1.00106.72           O
ATOM   4140  N   ILE E 523      62.429 -14.264  28.724  1.00106.69           N
ATOM   4141  CA  ILE E 523      62.076 -15.653  28.632  1.00106.69           C
ATOM   4142  CB  ILE E 523      63.115 -16.568  29.215  1.00106.69           C
ATOM   4143  CG1 ILE E 523      64.456 -16.399  28.479  1.00106.69           C
ATOM   4144  CG2 ILE E 523      62.567 -18.004  29.169  1.00106.69           C
ATOM   4145  CD1 ILE E 523      64.385 -16.725  26.987  1.00106.69           C
ATOM   4146  C   ILE E 523      60.840 -15.785  29.469  1.00106.69           C
ATOM   4147  O   ILE E 523      60.872 -15.553  30.676  1.00106.69           O
ATOM   4148  N   LEU E 524      59.709 -16.152  28.833  1.00 58.51           N
ATOM   4149  CA  LEU E 524      58.438 -16.245  29.502  1.00 58.51           C
ATOM   4150  CB  LEU E 524      57.249 -16.154  28.532  1.00 58.51           C
ATOM   4151  CG  LEU E 524      57.174 -14.806  27.791  1.00 58.51           C
ATOM   4152  CD1 LEU E 524      55.970 -14.758  26.838  1.00 58.51           C
ATOM   4153  CD2 LEU E 524      57.199 -13.624  28.775  1.00 58.51           C
ATOM   4154  C   LEU E 524      58.353 -17.554  30.232  1.00 58.51           C
ATOM   4155  O   LEU E 524      59.160 -18.454  30.005  1.00 58.51           O
ATOM   4156  N   SER E 525      57.364 -17.684  31.147  1.00 62.38           N
ATOM   4157  CA  SER E 525      57.255 -18.872  31.960  1.00 62.38           C
ATOM   4158  CB  SER E 525      56.991 -18.551  33.440  1.00 62.38           C
ATOM   4159  OG  SER E 525      56.768 -19.751  34.167  1.00 62.38           O
ATOM   4160  C   SER E 525      56.126 -19.759  31.511  1.00 62.38           C
ATOM   4161  O   SER E 525      54.952 -19.404  31.603  1.00 62.38           O
ATOM   4162  N   PRO E 526      56.469 -20.926  31.021  1.00162.31           N
ATOM   4163  CA  PRO E 526      55.493 -21.912  30.633  1.00162.31           C
ATOM   4164  CD  PRO E 526      57.735 -21.118  30.338  1.00162.31           C
ATOM   4165  CB  PRO E 526      56.231 -22.920  29.746  1.00162.31           C
ATOM   4166  CG  PRO E 526      57.724 -22.604  29.951  1.00162.31           C
ATOM   4167  C   PRO E 526      54.817 -22.530  31.819  1.00162.31           C
ATOM   4168  O   PRO E 526      53.686 -22.998  31.693  1.00162.31           O
ATOM   4169  N   GLN E 527      55.499 -22.556  32.977  1.00 52.46           N
ATOM   4170  CA  GLN E 527      54.978 -23.201  34.149  1.00 52.46           C
ATOM   4171  CB  GLN E 527      56.009 -23.305  35.285  1.00 52.46           C
ATOM   4172  CG  GLN E 527      55.489 -24.081  36.496  1.00 52.46           C
ATOM   4173  CD  GLN E 527      55.264 -25.527  36.075  1.00 52.46           C
ATOM   4174  OE1 GLN E 527      56.102 -26.133  35.409  1.00 52.46           O
ATOM   4175  NE2 GLN E 527      54.094 -26.096  36.470  1.00 52.46           N
ATOM   4176  C   GLN E 527      53.782 -22.468  34.668  1.00 52.46           C
ATOM   4177  O   GLN E 527      52.812 -23.086  35.105  1.00 52.46           O
ATOM   4178  N   GLU E 528      53.809 -21.125  34.624  1.00 87.54           N
ATOM   4179  CA  GLU E 528      52.716 -20.372  35.167  1.00 87.54           C
ATOM   4180  CB  GLU E 528      52.948 -18.854  35.048  1.00 87.54           C
ATOM   4181  CG  GLU E 528      51.895 -18.000  35.754  1.00 87.54           C
ATOM   4182  CD  GLU E 528      50.790 -17.684  34.757  1.00 87.54           C
ATOM   4183  OE1 GLU E 528      51.003 -17.924  33.539  1.00 87.54           O
ATOM   4184  OE2 GLU E 528      49.718 -17.193  35.201  1.00 87.54           O
ATOM   4185  C   GLU E 528      51.479 -20.749  34.412  1.00 87.54           C
ATOM   4186  O   GLU E 528      50.409 -20.918  34.995  1.00 87.54           O
ATOM   4187  N   VAL E 529      51.597 -20.903  33.081  1.00 44.83           N
ATOM   4188  CA  VAL E 529      50.468 -21.282  32.281  1.00 44.83           C
ATOM   4189  CB  VAL E 529      50.801 -21.350  30.818  1.00 44.83           C
ATOM   4190  CG1 VAL E 529      49.588 -21.920  30.064  1.00 44.83           C
ATOM   4191  CG2 VAL E 529      51.228 -19.951  30.343  1.00 44.83           C
ATOM   4192  C   VAL E 529      50.015 -22.647  32.698  1.00 44.83           C
ATOM   4193  O   VAL E 529      48.823 -22.887  32.887  1.00 44.83           O
ATOM   4194  N   VAL E 530      50.968 -23.581  32.870  1.00 49.76           N
ATOM   4195  CA  VAL E 530      50.617 -24.933  33.210  1.00 49.76           C
ATOM   4196  CB  VAL E 530      51.814 -25.837  33.305  1.00 49.76           C
ATOM   4197  CG1 VAL E 530      51.350 -27.221  33.790  1.00 49.76           C
ATOM   4198  CG2 VAL E 530      52.517 -25.864  31.936  1.00 49.76           C
ATOM   4199  C   VAL E 530      49.921 -24.972  34.537  1.00 49.76           C
ATOM   4200  O   VAL E 530      48.931 -25.683  34.699  1.00 49.76           O
ATOM   4201  N   SER E 531      50.447 -24.249  35.544  1.00 70.67           N
ATOM   4202  CA  SER E 531      49.861 -24.305  36.857  1.00 70.67           C
ATOM   4203  CB  SER E 531      50.831 -23.816  37.947  1.00 70.67           C
ATOM   4204  OG  SER E 531      51.957 -24.678  38.017  1.00 70.67           O
ATOM   4205  C   SER E 531      48.596 -23.498  36.995  1.00 70.67           C
ATOM   4206  O   SER E 531      47.615 -23.973  37.564  1.00 70.67           O
ATOM   4207  N   CYS E 532      48.649 -22.211  36.591  1.00101.40           N
ATOM   4208  CA  CYS E 532      47.591 -21.250  36.780  1.00101.40           C
ATOM   4209  CB  CYS E 532      48.185 -19.840  36.913  1.00101.40           C
ATOM   4210  SG  CYS E 532      49.615 -19.814  38.048  1.00101.40           S
ATOM   4211  C   CYS E 532      46.468 -21.217  35.764  1.00101.40           C
ATOM   4212  O   CYS E 532      45.321 -20.957  36.129  1.00101.40           O
ATOM   4213  N   SER E 533      46.749 -21.456  34.466  1.00 75.23           N
ATOM   4214  CA  SER E 533      45.782 -21.174  33.430  1.00 75.23           C
ATOM   4215  CB  SER E 533      46.422 -21.101  32.032  1.00 75.23           C
ATOM   4216  OG  SER E 533      45.436 -20.814  31.052  1.00 75.23           O
ATOM   4217  C   SER E 533      44.624 -22.129  33.356  1.00 75.23           C
ATOM   4218  O   SER E 533      44.778 -23.343  33.214  1.00 75.23           O
ATOM   4219  N   GLN E 534      43.409 -21.546  33.443  1.00120.91           N
ATOM   4220  CA  GLN E 534      42.110 -22.163  33.348  1.00120.91           C
ATOM   4221  CB  GLN E 534      40.993 -21.219  33.827  1.00120.91           C
ATOM   4222  CG  GLN E 534      41.099 -20.810  35.300  1.00120.91           C
ATOM   4223  CD  GLN E 534      40.239 -21.742  36.144  1.00120.91           C
ATOM   4224  OE1 GLN E 534      39.464 -22.543  35.623  1.00120.91           O
ATOM   4225  NE2 GLN E 534      40.365 -21.624  37.493  1.00120.91           N
ATOM   4226  C   GLN E 534      41.803 -22.500  31.914  1.00120.91           C
ATOM   4227  O   GLN E 534      40.936 -23.326  31.629  1.00120.91           O
ATOM   4228  N   TYR E 535      42.436 -21.759  30.984  1.00147.03           N
ATOM   4229  CA  TYR E 535      42.276 -21.877  29.562  1.00147.03           C
ATOM   4230  CB  TYR E 535      42.877 -20.721  28.742  1.00147.03           C
ATOM   4231  CG  TYR E 535      42.081 -19.503  29.069  1.00147.03           C
ATOM   4232  CD1 TYR E 535      40.709 -19.519  28.966  1.00147.03           C
ATOM   4233  CD2 TYR E 535      42.703 -18.331  29.431  1.00147.03           C
ATOM   4234  CE1 TYR E 535      39.967 -18.398  29.257  1.00147.03           C
ATOM   4235  CE2 TYR E 535      41.967 -17.205  29.720  1.00147.03           C
ATOM   4236  CZ  TYR E 535      40.597 -17.238  29.638  1.00147.03           C
ATOM   4237  OH  TYR E 535      39.844 -16.082  29.936  1.00147.03           O
ATOM   4238  C   TYR E 535      42.847 -23.170  29.063  1.00147.03           C
ATOM   4239  O   TYR E 535      42.596 -23.545  27.919  1.00147.03           O
ATOM   4240  N   ALA E 536      43.747 -23.806  29.842  1.00 70.81           N
ATOM   4241  CA  ALA E 536      44.353 -25.042  29.426  1.00 70.81           C
ATOM   4242  CB  ALA E 536      45.826 -24.885  29.010  1.00 70.81           C
ATOM   4243  C   ALA E 536      44.316 -26.053  30.546  1.00 70.81           C
ATOM   4244  O   ALA E 536      43.884 -25.782  31.664  1.00 70.81           O
ATOM   4245  N   GLN E 537      44.699 -27.292  30.179  1.00174.47           N
ATOM   4246  CA  GLN E 537      44.776 -28.535  30.901  1.00174.47           C
ATOM   4247  CB  GLN E 537      44.637 -29.744  29.960  1.00174.47           C
ATOM   4248  CG  GLN E 537      43.211 -29.903  29.412  1.00174.47           C
ATOM   4249  CD  GLN E 537      42.849 -28.683  28.571  1.00174.47           C
ATOM   4250  OE1 GLN E 537      43.484 -28.401  27.556  1.00174.47           O
ATOM   4251  NE2 GLN E 537      41.806 -27.927  29.009  1.00174.47           N
ATOM   4252  C   GLN E 537      45.980 -28.729  31.789  1.00174.47           C
ATOM   4253  O   GLN E 537      46.057 -29.757  32.458  1.00174.47           O
ATOM   4254  N   GLY E 538      47.021 -27.875  31.735  1.00 53.01           N
ATOM   4255  CA  GLY E 538      48.161 -28.153  32.573  1.00 53.01           C
ATOM   4256  C   GLY E 538      49.024 -29.119  31.816  1.00 53.01           C
ATOM   4257  O   GLY E 538      49.319 -28.901  30.644  1.00 53.01           O
ATOM   4258  N   CYS E 539      49.483 -30.194  32.485  1.00 82.19           N
ATOM   4259  CA  CYS E 539      50.302 -31.220  31.896  1.00 82.19           C
ATOM   4260  CB  CYS E 539      50.923 -32.188  32.916  1.00 82.19           C
ATOM   4261  SG  CYS E 539      52.391 -31.452  33.682  1.00 82.19           S
ATOM   4262  C   CYS E 539      49.499 -32.021  30.919  1.00 82.19           C
ATOM   4263  O   CYS E 539      50.053 -32.765  30.112  1.00 82.19           O
ATOM   4264  N   GLU E 540      48.165 -31.948  31.047  1.00136.90           N
ATOM   4265  CA  GLU E 540      47.192 -32.633  30.242  1.00136.90           C
ATOM   4266  CB  GLU E 540      45.785 -32.583  30.858  1.00136.90           C
ATOM   4267  CG  GLU E 540      45.636 -33.504  32.073  1.00136.90           C
ATOM   4268  CD  GLU E 540      46.631 -33.067  33.140  1.00136.90           C
ATOM   4269  OE1 GLU E 540      46.338 -32.078  33.862  1.00136.90           O
ATOM   4270  OE2 GLU E 540      47.706 -33.718  33.240  1.00136.90           O
ATOM   4271  C   GLU E 540      47.124 -32.086  28.838  1.00136.90           C
ATOM   4272  O   GLU E 540      46.539 -32.724  27.963  1.00136.90           O
ATOM   4273  N   GLY E 541      47.605 -30.847  28.593  1.00 43.10           N
ATOM   4274  CA  GLY E 541      47.585 -30.349  27.239  1.00 43.10           C
ATOM   4275  C   GLY E 541      46.886 -29.018  27.201  1.00 43.10           C
ATOM   4276  O   GLY E 541      46.391 -28.537  28.219  1.00 43.10           O
ATOM   4277  N   GLY E 542      46.831 -28.392  26.000  1.00 31.64           N
ATOM   4278  CA  GLY E 542      46.198 -27.109  25.830  1.00 31.64           C
ATOM   4279  C   GLY E 542      46.389 -26.664  24.403  1.00 31.64           C
ATOM   4280  O   GLY E 542      46.915 -27.414  23.580  1.00 31.64           O
ATOM   4281  N   PHE E 543      45.949 -25.423  24.068  1.00 68.57           N
ATOM   4282  CA  PHE E 543      46.090 -24.939  22.713  1.00 68.57           C
ATOM   4283  CB  PHE E 543      44.765 -24.917  21.935  1.00 68.57           C
ATOM   4284  CG  PHE E 543      44.355 -26.338  21.766  1.00 68.57           C
ATOM   4285  CD1 PHE E 543      43.689 -26.994  22.774  1.00 68.57           C
ATOM   4286  CD2 PHE E 543      44.639 -27.015  20.602  1.00 68.57           C
ATOM   4287  CE1 PHE E 543      43.312 -28.307  22.624  1.00 68.57           C
ATOM   4288  CE2 PHE E 543      44.263 -28.328  20.445  1.00 68.57           C
ATOM   4289  CZ  PHE E 543      43.598 -28.976  21.458  1.00 68.57           C
ATOM   4290  C   PHE E 543      46.644 -23.537  22.710  1.00 68.57           C
ATOM   4291  O   PHE E 543      46.242 -22.686  23.503  1.00 68.57           O
ATOM   4292  N   PRO E 544      47.541 -23.276  21.783  1.00 71.78           N
ATOM   4293  CA  PRO E 544      48.207 -21.998  21.675  1.00 71.78           C
ATOM   4294  CD  PRO E 544      48.316 -24.345  21.175  1.00 71.78           C
ATOM   4295  CB  PRO E 544      49.265 -22.179  20.590  1.00 71.78           C
ATOM   4296  CG  PRO E 544      49.607 -23.679  20.668  1.00 71.78           C
ATOM   4297  C   PRO E 544      47.278 -20.849  21.442  1.00 71.78           C
ATOM   4298  O   PRO E 544      47.576 -19.742  21.887  1.00 71.78           O
ATOM   4299  N   TYR E 545      46.144 -21.078  20.764  1.00 62.28           N
ATOM   4300  CA  TYR E 545      45.229 -20.011  20.486  1.00 62.28           C
ATOM   4301  CB  TYR E 545      44.003 -20.537  19.718  1.00 62.28           C
ATOM   4302  CG  TYR E 545      43.051 -19.436  19.399  1.00 62.28           C
ATOM   4303  CD1 TYR E 545      42.092 -19.042  20.304  1.00 62.28           C
ATOM   4304  CD2 TYR E 545      43.112 -18.806  18.177  1.00 62.28           C
ATOM   4305  CE1 TYR E 545      41.213 -18.031  19.993  1.00 62.28           C
ATOM   4306  CE2 TYR E 545      42.237 -17.795  17.861  1.00 62.28           C
ATOM   4307  CZ  TYR E 545      41.284 -17.407  18.770  1.00 62.28           C
ATOM   4308  OH  TYR E 545      40.384 -16.371  18.445  1.00 62.28           O
ATOM   4309  C   TYR E 545      44.782 -19.477  21.816  1.00 62.28           C
ATOM   4310  O   TYR E 545      44.697 -18.267  22.017  1.00 62.28           O
ATOM   4311  N   LEU E 546      44.462 -20.384  22.759  1.00 89.99           N
ATOM   4312  CA  LEU E 546      44.018 -20.023  24.070  1.00 89.99           C
ATOM   4313  CB  LEU E 546      43.424 -21.220  24.837  1.00 89.99           C
ATOM   4314  CG  LEU E 546      42.087 -21.708  24.247  1.00 89.99           C
ATOM   4315  CD1 LEU E 546      41.525 -22.902  25.032  1.00 89.99           C
ATOM   4316  CD2 LEU E 546      41.078 -20.549  24.147  1.00 89.99           C
ATOM   4317  C   LEU E 546      45.121 -19.442  24.920  1.00 89.99           C
ATOM   4318  O   LEU E 546      44.844 -18.614  25.784  1.00 89.99           O
ATOM   4319  N   ILE E 547      46.358 -19.977  24.834  1.00140.19           N
ATOM   4320  CA  ILE E 547      47.441 -19.460  25.642  1.00140.19           C
ATOM   4321  CB  ILE E 547      48.466 -20.513  25.940  1.00140.19           C
ATOM   4322  CG1 ILE E 547      47.795 -21.682  26.679  1.00140.19           C
ATOM   4323  CG2 ILE E 547      49.611 -19.861  26.736  1.00140.19           C
ATOM   4324  CD1 ILE E 547      47.108 -21.262  27.977  1.00140.19           C
ATOM   4325  C   ILE E 547      48.168 -18.275  25.078  1.00140.19           C
ATOM   4326  O   ILE E 547      48.253 -17.216  25.699  1.00140.19           O
ATOM   4327  N   ALA E 548      48.717 -18.427  23.856  1.00 62.53           N
ATOM   4328  CA  ALA E 548      49.497 -17.362  23.304  1.00 62.53           C
ATOM   4329  CB  ALA E 548      50.106 -17.713  21.936  1.00 62.53           C
ATOM   4330  C   ALA E 548      48.568 -16.216  23.108  1.00 62.53           C
ATOM   4331  O   ALA E 548      48.949 -15.064  23.311  1.00 62.53           O
ATOM   4332  N   GLY E 549      47.363 -16.499  22.568  1.00 83.87           N
ATOM   4333  CA  GLY E 549      46.420 -15.434  22.380  1.00 83.87           C
ATOM   4334  C   GLY E 549      45.576 -15.019  23.563  1.00 83.87           C
ATOM   4335  O   GLY E 549      45.777 -13.959  24.153  1.00 83.87           O
ATOM   4336  N   LYS E 550      44.638 -15.899  23.982  1.00113.70           N
ATOM   4337  CA  LYS E 550      43.614 -15.498  24.920  1.00113.70           C
ATOM   4338  CB  LYS E 550      42.470 -16.518  25.030  1.00113.70           C
ATOM   4339  CG  LYS E 550      41.263 -15.967  25.789  1.00113.70           C
ATOM   4340  CD  LYS E 550      39.986 -16.784  25.595  1.00113.70           C
ATOM   4341  CE  LYS E 550      38.752 -16.126  26.214  1.00113.70           C
ATOM   4342  NZ  LYS E 550      38.410 -14.895  25.466  1.00113.70           N
ATOM   4343  C   LYS E 550      44.127 -15.254  26.302  1.00113.70           C
ATOM   4344  O   LYS E 550      43.870 -14.206  26.894  1.00113.70           O
ATOM   4345  N   TYR E 551      44.884 -16.219  26.848  1.00 63.22           N
ATOM   4346  CA  TYR E 551      45.360 -16.130  28.197  1.00 63.22           C
ATOM   4347  CB  TYR E 551      46.141 -17.400  28.591  1.00 63.22           C
ATOM   4348  CG  TYR E 551      46.476 -17.376  30.044  1.00 63.22           C
ATOM   4349  CD1 TYR E 551      45.510 -17.671  30.979  1.00 63.22           C
ATOM   4350  CD2 TYR E 551      47.751 -17.087  30.474  1.00 63.22           C
ATOM   4351  CE1 TYR E 551      45.805 -17.663  32.321  1.00 63.22           C
ATOM   4352  CE2 TYR E 551      48.052 -17.078  31.816  1.00 63.22           C
ATOM   4353  CZ  TYR E 551      47.077 -17.364  32.742  1.00 63.22           C
ATOM   4354  OH  TYR E 551      47.380 -17.356  34.119  1.00 63.22           O
ATOM   4355  C   TYR E 551      46.280 -14.957  28.276  1.00 63.22           C
ATOM   4356  O   TYR E 551      46.248 -14.182  29.230  1.00 63.22           O
ATOM   4357  N   ALA E 552      47.125 -14.787  27.246  1.00 35.59           N
ATOM   4358  CA  ALA E 552      48.074 -13.715  27.258  1.00 35.59           C
ATOM   4359  CB  ALA E 552      48.955 -13.688  25.998  1.00 35.59           C
ATOM   4360  C   ALA E 552      47.343 -12.407  27.322  1.00 35.59           C
ATOM   4361  O   ALA E 552      47.751 -11.498  28.041  1.00 35.59           O
ATOM   4362  N   GLN E 553      46.254 -12.260  26.546  1.00 64.82           N
ATOM   4363  CA  GLN E 553      45.542 -11.012  26.537  1.00 64.82           C
ATOM   4364  CB  GLN E 553      44.514 -10.941  25.394  1.00 64.82           C
ATOM   4365  CG  GLN E 553      43.825  -9.582  25.268  1.00 64.82           C
ATOM   4366  CD  GLN E 553      42.847  -9.666  24.104  1.00 64.82           C
ATOM   4367  OE1 GLN E 553      41.879 -10.425  24.141  1.00 64.82           O
ATOM   4368  NE2 GLN E 553      43.107  -8.870  23.034  1.00 64.82           N
ATOM   4369  C   GLN E 553      44.812 -10.779  27.833  1.00 64.82           C
ATOM   4370  O   GLN E 553      44.860  -9.682  28.388  1.00 64.82           O
ATOM   4371  N   ASP E 554      44.079 -11.797  28.330  1.00107.45           N
ATOM   4372  CA  ASP E 554      43.283 -11.618  29.512  1.00107.45           C
ATOM   4373  CB  ASP E 554      42.307 -12.788  29.729  1.00107.45           C
ATOM   4374  CG  ASP E 554      41.289 -12.781  28.595  1.00107.45           C
ATOM   4375  OD1 ASP E 554      41.266 -11.783  27.826  1.00107.45           O
ATOM   4376  OD2 ASP E 554      40.526 -13.778  28.479  1.00107.45           O
ATOM   4377  C   ASP E 554      44.093 -11.501  30.776  1.00107.45           C
ATOM   4378  O   ASP E 554      43.943 -10.538  31.526  1.00107.45           O
ATOM   4379  N   PHE E 555      44.876 -12.557  31.094  1.00108.06           N
ATOM   4380  CA  PHE E 555      45.687 -12.643  32.284  1.00108.06           C
ATOM   4381  CB  PHE E 555      45.775 -14.085  32.803  1.00108.06           C
ATOM   4382  CG  PHE E 555      44.373 -14.449  33.155  1.00108.06           C
ATOM   4383  CD1 PHE E 555      43.526 -14.960  32.199  1.00108.06           C
ATOM   4384  CD2 PHE E 555      43.897 -14.264  34.432  1.00108.06           C
ATOM   4385  CE1 PHE E 555      42.229 -15.291  32.511  1.00108.06           C
ATOM   4386  CE2 PHE E 555      42.601 -14.594  34.750  1.00108.06           C
ATOM   4387  CZ  PHE E 555      41.763 -15.109  33.790  1.00108.06           C
ATOM   4388  C   PHE E 555      47.079 -12.089  32.175  1.00108.06           C
ATOM   4389  O   PHE E 555      47.573 -11.449  33.101  1.00108.06           O
ATOM   4390  N   GLY E 556      47.773 -12.353  31.050  1.00 35.75           N
ATOM   4391  CA  GLY E 556      49.136 -11.909  30.911  1.00 35.75           C
ATOM   4392  C   GLY E 556      50.069 -13.030  31.281  1.00 35.75           C
ATOM   4393  O   GLY E 556      49.679 -13.994  31.939  1.00 35.75           O
ATOM   4394  N   LEU E 557      51.349 -12.916  30.851  1.00103.01           N
ATOM   4395  CA  LEU E 557      52.335 -13.927  31.128  1.00103.01           C
ATOM   4396  CB  LEU E 557      53.036 -14.514  29.888  1.00103.01           C
ATOM   4397  CG  LEU E 557      52.106 -15.239  28.897  1.00103.01           C
ATOM   4398  CD1 LEU E 557      51.291 -16.338  29.597  1.00103.01           C
ATOM   4399  CD2 LEU E 557      51.257 -14.255  28.079  1.00103.01           C
ATOM   4400  C   LEU E 557      53.421 -13.322  31.965  1.00103.01           C
ATOM   4401  O   LEU E 557      53.665 -12.118  31.917  1.00103.01           O
ATOM   4402  N   VAL E 558      54.109 -14.169  32.761  1.00 54.32           N
ATOM   4403  CA  VAL E 558      55.172 -13.721  33.618  1.00 54.32           C
ATOM   4404  CB  VAL E 558      55.007 -14.148  35.049  1.00 54.32           C
ATOM   4405  CG1 VAL E 558      53.726 -13.508  35.610  1.00 54.32           C
ATOM   4406  CG2 VAL E 558      55.010 -15.686  35.111  1.00 54.32           C
ATOM   4407  C   VAL E 558      56.450 -14.328  33.119  1.00 54.32           C
ATOM   4408  O   VAL E 558      56.441 -15.239  32.295  1.00 54.32           O
ATOM   4409  N   GLU E 559      57.594 -13.803  33.597  1.00 55.88           N
ATOM   4410  CA  GLU E 559      58.884 -14.275  33.170  1.00 55.88           C
ATOM   4411  CB  GLU E 559      60.012 -13.266  33.430  1.00 55.88           C
ATOM   4412  CG  GLU E 559      59.865 -12.009  32.568  1.00 55.88           C
ATOM   4413  CD  GLU E 559      61.010 -11.059  32.879  1.00 55.88           C
ATOM   4414  OE1 GLU E 559      62.149 -11.335  32.417  1.00 55.88           O
ATOM   4415  OE2 GLU E 559      60.762 -10.046  33.585  1.00 55.88           O
ATOM   4416  C   GLU E 559      59.205 -15.569  33.859  1.00 55.88           C
ATOM   4417  O   GLU E 559      58.595 -15.934  34.862  1.00 55.88           O
ATOM   4418  N   GLU E 560      60.197 -16.302  33.309  1.00 78.25           N
ATOM   4419  CA  GLU E 560      60.584 -17.601  33.791  1.00 78.25           C
ATOM   4420  CB  GLU E 560      61.754 -18.207  32.997  1.00 78.25           C
ATOM   4421  CG  GLU E 560      62.198 -19.577  33.517  1.00 78.25           C
ATOM   4422  CD  GLU E 560      61.146 -20.607  33.136  1.00 78.25           C
ATOM   4423  OE1 GLU E 560      60.287 -20.290  32.272  1.00 78.25           O
ATOM   4424  OE2 GLU E 560      61.190 -21.729  33.707  1.00 78.25           O
ATOM   4425  C   GLU E 560      61.027 -17.504  35.220  1.00 78.25           C
ATOM   4426  O   GLU E 560      60.712 -18.370  36.035  1.00 78.25           O
ATOM   4427  N   ALA E 561      61.756 -16.430  35.566  1.00 30.89           N
ATOM   4428  CA  ALA E 561      62.286 -16.271  36.891  1.00 30.89           C
ATOM   4429  CB  ALA E 561      63.095 -14.974  37.056  1.00 30.89           C
ATOM   4430  C   ALA E 561      61.157 -16.223  37.872  1.00 30.89           C
ATOM   4431  O   ALA E 561      61.280 -16.712  38.995  1.00 30.89           O
ATOM   4432  N   CYS E 562      60.029 -15.604  37.481  1.00 39.41           N
ATOM   4433  CA  CYS E 562      58.922 -15.462  38.380  1.00 39.41           C
ATOM   4434  CB  CYS E 562      57.753 -14.665  37.765  1.00 39.41           C
ATOM   4435  SG  CYS E 562      56.387 -14.408  38.935  1.00 39.41           S
ATOM   4436  C   CYS E 562      58.405 -16.818  38.760  1.00 39.41           C
ATOM   4437  O   CYS E 562      58.123 -17.061  39.933  1.00 39.41           O
ATOM   4438  N   PHE E 563      58.247 -17.735  37.779  1.00148.28           N
ATOM   4439  CA  PHE E 563      57.737 -19.041  38.099  1.00148.28           C
ATOM   4440  CB  PHE E 563      56.295 -19.201  37.578  1.00148.28           C
ATOM   4441  CG  PHE E 563      55.559 -20.253  38.334  1.00148.28           C
ATOM   4442  CD1 PHE E 563      55.926 -21.577  38.283  1.00148.28           C
ATOM   4443  CD2 PHE E 563      54.454 -19.901  39.076  1.00148.28           C
ATOM   4444  CE1 PHE E 563      55.217 -22.524  38.986  1.00148.28           C
ATOM   4445  CE2 PHE E 563      53.741 -20.843  39.778  1.00148.28           C
ATOM   4446  CZ  PHE E 563      54.126 -22.160  39.737  1.00148.28           C
ATOM   4447  C   PHE E 563      58.590 -20.018  37.329  1.00148.28           C
ATOM   4448  O   PHE E 563      58.303 -20.292  36.165  1.00148.28           O
ATOM   4449  N   PRO E 564      59.586 -20.611  37.939  1.00 77.20           N
ATOM   4450  CA  PRO E 564      60.470 -21.493  37.212  1.00 77.20           C
ATOM   4451  CD  PRO E 564      60.270 -19.956  39.043  1.00 77.20           C
ATOM   4452  CB  PRO E 564      61.652 -21.749  38.143  1.00 77.20           C
ATOM   4453  CG  PRO E 564      61.721 -20.466  38.992  1.00 77.20           C
ATOM   4454  C   PRO E 564      59.771 -22.732  36.742  1.00 77.20           C
ATOM   4455  O   PRO E 564      58.797 -23.136  37.373  1.00 77.20           O
ATOM   4456  N   TYR E 565      60.258 -23.356  35.646  1.00 94.46           N
ATOM   4457  CA  TYR E 565      59.566 -24.473  35.057  1.00 94.46           C
ATOM   4458  CB  TYR E 565      59.979 -24.701  33.589  1.00 94.46           C
ATOM   4459  CG  TYR E 565      59.184 -25.816  33.002  1.00 94.46           C
ATOM   4460  CD1 TYR E 565      57.853 -25.637  32.704  1.00 94.46           C
ATOM   4461  CD2 TYR E 565      59.773 -27.027  32.717  1.00 94.46           C
ATOM   4462  CE1 TYR E 565      57.114 -26.656  32.152  1.00 94.46           C
ATOM   4463  CE2 TYR E 565      59.039 -28.050  32.164  1.00 94.46           C
ATOM   4464  CZ  TYR E 565      57.706 -27.865  31.883  1.00 94.46           C
ATOM   4465  OH  TYR E 565      56.945 -28.909  31.315  1.00 94.46           O
ATOM   4466  C   TYR E 565      59.830 -25.726  35.838  1.00 94.46           C
ATOM   4467  O   TYR E 565      60.978 -26.123  36.030  1.00 94.46           O
ATOM   4468  N   THR E 566      58.743 -26.291  36.414  1.00 81.62           N
ATOM   4469  CA  THR E 566      58.694 -27.530  37.147  1.00 81.62           C
ATOM   4470  CB  THR E 566      57.596 -27.528  38.167  1.00 81.62           C
ATOM   4471  OG1 THR E 566      57.807 -26.485  39.108  1.00 81.62           O
ATOM   4472  CG2 THR E 566      57.566 -28.892  38.873  1.00 81.62           C
ATOM   4473  C   THR E 566      58.497 -28.740  36.281  1.00 81.62           C
ATOM   4474  O   THR E 566      59.139 -29.770  36.486  1.00 81.62           O
ATOM   4475  N   GLY E 567      57.590 -28.648  35.283  1.00 34.62           N
ATOM   4476  CA  GLY E 567      57.270 -29.791  34.472  1.00 34.62           C
ATOM   4477  C   GLY E 567      56.199 -30.597  35.151  1.00 34.62           C
ATOM   4478  O   GLY E 567      56.008 -31.770  34.829  1.00 34.62           O
ATOM   4479  N   THR E 568      55.475 -30.000  36.121  1.00 60.06           N
ATOM   4480  CA  THR E 568      54.436 -30.734  36.788  1.00 60.06           C
ATOM   4481  CB  THR E 568      54.835 -31.270  38.132  1.00 60.06           C
ATOM   4482  OG1 THR E 568      55.111 -30.203  39.026  1.00 60.06           O
ATOM   4483  CG2 THR E 568      56.080 -32.157  37.958  1.00 60.06           C
ATOM   4484  C   THR E 568      53.264 -29.823  37.019  1.00 60.06           C
ATOM   4485  O   THR E 568      53.307 -28.624  36.762  1.00 60.06           O
ATOM   4486  N   ASP E 569      52.184 -30.428  37.540  1.00112.99           N
ATOM   4487  CA  ASP E 569      50.887 -29.905  37.875  1.00112.99           C
ATOM   4488  CB  ASP E 569      49.836 -31.007  38.090  1.00112.99           C
ATOM   4489  CG  ASP E 569      49.510 -31.599  36.725  1.00112.99           C
ATOM   4490  OD1 ASP E 569      49.811 -30.924  35.705  1.00112.99           O
ATOM   4491  OD2 ASP E 569      48.958 -32.731  36.681  1.00112.99           O
ATOM   4492  C   ASP E 569      50.955 -29.065  39.119  1.00112.99           C
ATOM   4493  O   ASP E 569      49.934 -28.876  39.780  1.00112.99           O
ATOM   4494  N   SER E 570      52.169 -28.662  39.545  1.00 63.05           N
ATOM   4495  CA  SER E 570      52.362 -27.919  40.766  1.00 63.05           C
ATOM   4496  CB  SER E 570      53.761 -27.289  40.884  1.00 63.05           C
ATOM   4497  OG  SER E 570      53.936 -26.297  39.883  1.00 63.05           O
ATOM   4498  C   SER E 570      51.349 -26.817  40.906  1.00 63.05           C
ATOM   4499  O   SER E 570      50.702 -26.388  39.952  1.00 63.05           O
ATOM   4500  N   PRO E 571      51.187 -26.394  42.137  1.00125.08           N
ATOM   4501  CA  PRO E 571      50.221 -25.374  42.464  1.00125.08           C
ATOM   4502  CD  PRO E 571      51.383 -27.320  43.242  1.00125.08           C
ATOM   4503  CB  PRO E 571      50.045 -25.433  43.979  1.00125.08           C
ATOM   4504  CG  PRO E 571      50.379 -26.895  44.326  1.00125.08           C
ATOM   4505  C   PRO E 571      50.605 -24.020  41.957  1.00125.08           C
ATOM   4506  O   PRO E 571      51.791 -23.769  41.748  1.00125.08           O
ATOM   4507  N   CYS E 572      49.610 -23.130  41.763  1.00 54.66           N
ATOM   4508  CA  CYS E 572      49.860 -21.825  41.225  1.00 54.66           C
ATOM   4509  CB  CYS E 572      48.595 -21.179  40.610  1.00 54.66           C
ATOM   4510  SG  CYS E 572      48.853 -19.516  39.913  1.00 54.66           S
ATOM   4511  C   CYS E 572      50.373 -20.937  42.314  1.00 54.66           C
ATOM   4512  O   CYS E 572      49.604 -20.337  43.064  1.00 54.66           O
ATOM   4513  N   LYS E 573      51.713 -20.844  42.429  1.00106.25           N
ATOM   4514  CA  LYS E 573      52.324 -19.976  43.392  1.00106.25           C
ATOM   4515  CB  LYS E 573      52.654 -20.669  44.724  1.00106.25           C
ATOM   4516  CG  LYS E 573      53.552 -19.817  45.619  1.00106.25           C
ATOM   4517  CD  LYS E 573      52.948 -18.463  45.986  1.00106.25           C
ATOM   4518  CE  LYS E 573      53.975 -17.487  46.562  1.00106.25           C
ATOM   4519  NZ  LYS E 573      53.473 -16.101  46.449  1.00106.25           N
ATOM   4520  C   LYS E 573      53.609 -19.484  42.803  1.00106.25           C
ATOM   4521  O   LYS E 573      54.444 -20.277  42.372  1.00106.25           O
ATOM   4522  N   MET E 574      53.801 -18.148  42.767  1.00141.86           N
ATOM   4523  CA  MET E 574      55.025 -17.609  42.243  1.00141.86           C
ATOM   4524  CB  MET E 574      54.982 -17.133  40.778  1.00141.86           C
ATOM   4525  CG  MET E 574      54.079 -15.925  40.523  1.00141.86           C
ATOM   4526  SD  MET E 574      52.360 -16.327  40.110  1.00141.86           S
ATOM   4527  CE  MET E 574      52.732 -16.444  38.337  1.00141.86           C
ATOM   4528  C   MET E 574      55.413 -16.421  43.063  1.00141.86           C
ATOM   4529  O   MET E 574      54.827 -16.147  44.108  1.00141.86           O
ATOM   4530  N   LYS E 575      56.450 -15.695  42.598  1.00 89.96           N
ATOM   4531  CA  LYS E 575      56.961 -14.549  43.295  1.00 89.96           C
ATOM   4532  CB  LYS E 575      58.306 -14.044  42.745  1.00 89.96           C
ATOM   4533  CG  LYS E 575      59.431 -15.071  42.893  1.00 89.96           C
ATOM   4534  CD  LYS E 575      59.690 -15.492  44.342  1.00 89.96           C
ATOM   4535  CE  LYS E 575      60.814 -16.519  44.493  1.00 89.96           C
ATOM   4536  NZ  LYS E 575      60.991 -16.868  45.921  1.00 89.96           N
ATOM   4537  C   LYS E 575      55.964 -13.438  43.193  1.00 89.96           C
ATOM   4538  O   LYS E 575      55.079 -13.447  42.341  1.00 89.96           O
ATOM   4539  N   GLU E 576      56.066 -12.460  44.113  1.00 82.39           N
ATOM   4540  CA  GLU E 576      55.150 -11.360  44.159  1.00 82.39           C
ATOM   4541  CB  GLU E 576      55.098 -10.686  45.541  1.00 82.39           C
ATOM   4542  CG  GLU E 576      56.453 -10.141  45.995  1.00 82.39           C
ATOM   4543  CD  GLU E 576      56.275  -9.502  47.365  1.00 82.39           C
ATOM   4544  OE1 GLU E 576      55.134  -9.550  47.897  1.00 82.39           O
ATOM   4545  OE2 GLU E 576      57.281  -8.965  47.901  1.00 82.39           O
ATOM   4546  C   GLU E 576      55.531 -10.315  43.154  1.00 82.39           C
ATOM   4547  O   GLU E 576      56.688 -10.197  42.754  1.00 82.39           O
ATOM   4548  N   ASP E 577      54.516  -9.540  42.719  1.00 54.62           N
ATOM   4549  CA  ASP E 577      54.646  -8.407  41.844  1.00 54.62           C
ATOM   4550  CB  ASP E 577      55.205  -7.163  42.555  1.00 54.62           C
ATOM   4551  CG  ASP E 577      54.150  -6.694  43.548  1.00 54.62           C
ATOM   4552  OD1 ASP E 577      53.018  -7.246  43.511  1.00 54.62           O
ATOM   4553  OD2 ASP E 577      54.464  -5.784  44.360  1.00 54.62           O
ATOM   4554  C   ASP E 577      55.497  -8.696  40.648  1.00 54.62           C
ATOM   4555  O   ASP E 577      56.500  -8.021  40.420  1.00 54.62           O
ATOM   4556  N   CYS E 578      55.115  -9.700  39.835  1.00 35.45           N
ATOM   4557  CA  CYS E 578      55.871  -9.974  38.646  1.00 35.45           C
ATOM   4558  CB  CYS E 578      55.909 -11.473  38.276  1.00 35.45           C
ATOM   4559  SG  CYS E 578      56.647 -12.498  39.586  1.00 35.45           S
ATOM   4560  C   CYS E 578      55.201  -9.242  37.519  1.00 35.45           C
ATOM   4561  O   CYS E 578      53.976  -9.151  37.463  1.00 35.45           O
ATOM   4562  N   PHE E 579      56.007  -8.680  36.596  1.00109.47           N
ATOM   4563  CA  PHE E 579      55.507  -7.953  35.460  1.00109.47           C
ATOM   4564  CB  PHE E 579      56.643  -7.230  34.710  1.00109.47           C
ATOM   4565  CG  PHE E 579      56.109  -6.478  33.539  1.00109.47           C
ATOM   4566  CD1 PHE E 579      55.969  -7.091  32.316  1.00109.47           C
ATOM   4567  CD2 PHE E 579      55.762  -5.152  33.662  1.00109.47           C
ATOM   4568  CE1 PHE E 579      55.485  -6.395  31.233  1.00109.47           C
ATOM   4569  CE2 PHE E 579      55.276  -4.450  32.584  1.00109.47           C
ATOM   4570  CZ  PHE E 579      55.136  -5.072  31.367  1.00109.47           C
ATOM   4571  C   PHE E 579      54.874  -8.951  34.539  1.00109.47           C
ATOM   4572  O   PHE E 579      55.345 -10.081  34.427  1.00109.47           O
ATOM   4573  N   ARG E 580      53.764  -8.566  33.873  1.00 57.35           N
ATOM   4574  CA  ARG E 580      53.115  -9.499  32.990  1.00 57.35           C
ATOM   4575  CB  ARG E 580      51.690  -9.885  33.425  1.00 57.35           C
ATOM   4576  CG  ARG E 580      51.645 -10.793  34.656  1.00 57.35           C
ATOM   4577  CD  ARG E 580      50.224 -11.188  35.064  1.00 57.35           C
ATOM   4578  NE  ARG E 580      50.326 -12.122  36.221  1.00 57.35           N
ATOM   4579  CZ  ARG E 580      50.332 -13.473  36.021  1.00 57.35           C
ATOM   4580  NH1 ARG E 580      50.224 -13.987  34.761  1.00 57.35           N
ATOM   4581  NH2 ARG E 580      50.442 -14.312  37.091  1.00 57.35           N
ATOM   4582  C   ARG E 580      53.016  -8.912  31.614  1.00 57.35           C
ATOM   4583  O   ARG E 580      52.671  -7.744  31.441  1.00 57.35           O
ATOM   4584  N   TYR E 581      53.323  -9.741  30.593  1.00 66.36           N
ATOM   4585  CA  TYR E 581      53.273  -9.363  29.206  1.00 66.36           C
ATOM   4586  CB  TYR E 581      54.329 -10.070  28.335  1.00 66.36           C
ATOM   4587  CG  TYR E 581      55.698  -9.699  28.800  1.00 66.36           C
ATOM   4588  CD1 TYR E 581      56.275 -10.354  29.865  1.00 66.36           C
ATOM   4589  CD2 TYR E 581      56.410  -8.707  28.167  1.00 66.36           C
ATOM   4590  CE1 TYR E 581      57.538 -10.022  30.296  1.00 66.36           C
ATOM   4591  CE2 TYR E 581      57.673  -8.370  28.593  1.00 66.36           C
ATOM   4592  CZ  TYR E 581      58.239  -9.027  29.659  1.00 66.36           C
ATOM   4593  OH  TYR E 581      59.535  -8.683  30.097  1.00 66.36           O
ATOM   4594  C   TYR E 581      51.941  -9.803  28.669  1.00 66.36           C
ATOM   4595  O   TYR E 581      51.479 -10.900  28.976  1.00 66.36           O
ATOM   4596  N   TYR E 582      51.292  -8.957  27.837  1.00 58.26           N
ATOM   4597  CA  TYR E 582      49.982  -9.278  27.328  1.00 58.26           C
ATOM   4598  CB  TYR E 582      48.908  -8.241  27.708  1.00 58.26           C
ATOM   4599  CG  TYR E 582      48.759  -8.210  29.192  1.00 58.26           C
ATOM   4600  CD1 TYR E 582      49.633  -7.481  29.967  1.00 58.26           C
ATOM   4601  CD2 TYR E 582      47.740  -8.900  29.810  1.00 58.26           C
ATOM   4602  CE1 TYR E 582      49.497  -7.446  31.335  1.00 58.26           C
ATOM   4603  CE2 TYR E 582      47.600  -8.869  31.177  1.00 58.26           C
ATOM   4604  CZ  TYR E 582      48.479  -8.141  31.943  1.00 58.26           C
ATOM   4605  OH  TYR E 582      48.336  -8.106  33.346  1.00 58.26           O
ATOM   4606  C   TYR E 582      50.031  -9.290  25.825  1.00 58.26           C
ATOM   4607  O   TYR E 582      50.970  -8.779  25.218  1.00 58.26           O
ATOM   4608  N   SER E 583      49.017  -9.918  25.184  1.00 42.09           N
ATOM   4609  CA  SER E 583      48.965  -9.980  23.748  1.00 42.09           C
ATOM   4610  CB  SER E 583      48.669 -11.389  23.206  1.00 42.09           C
ATOM   4611  OG  SER E 583      49.730 -12.272  23.538  1.00 42.09           O
ATOM   4612  C   SER E 583      47.865  -9.076  23.273  1.00 42.09           C
ATOM   4613  O   SER E 583      46.714  -9.188  23.693  1.00 42.09           O
ATOM   4614  N   SER E 584      48.222  -8.142  22.371  1.00 96.02           N
ATOM   4615  CA  SER E 584      47.327  -7.173  21.804  1.00 96.02           C
ATOM   4616  CB  SER E 584      48.094  -6.127  20.978  1.00 96.02           C
ATOM   4617  OG  SER E 584      47.189  -5.216  20.379  1.00 96.02           O
ATOM   4618  C   SER E 584      46.344  -7.835  20.884  1.00 96.02           C
ATOM   4619  O   SER E 584      45.202  -7.385  20.782  1.00 96.02           O
ATOM   4620  N   GLU E 585      46.758  -8.897  20.154  1.00122.31           N
ATOM   4621  CA  GLU E 585      45.821  -9.528  19.258  1.00122.31           C
ATOM   4622  CB  GLU E 585      45.696  -8.842  17.883  1.00122.31           C
ATOM   4623  CG  GLU E 585      46.867  -9.096  16.930  1.00122.31           C
ATOM   4624  CD  GLU E 585      46.564 -10.359  16.128  1.00122.31           C
ATOM   4625  OE1 GLU E 585      45.394 -10.516  15.687  1.00122.31           O
ATOM   4626  OE2 GLU E 585      47.500 -11.183  15.943  1.00122.31           O
ATOM   4627  C   GLU E 585      46.254 -10.941  18.997  1.00122.31           C
ATOM   4628  O   GLU E 585      47.415 -11.295  19.200  1.00122.31           O
ATOM   4629  N   TYR E 586      45.297 -11.805  18.581  1.00 80.66           N
ATOM   4630  CA  TYR E 586      45.604 -13.165  18.224  1.00 80.66           C
ATOM   4631  CB  TYR E 586      45.670 -14.115  19.436  1.00 80.66           C
ATOM   4632  CG  TYR E 586      44.422 -13.971  20.241  1.00 80.66           C
ATOM   4633  CD1 TYR E 586      44.290 -12.933  21.137  1.00 80.66           C
ATOM   4634  CD2 TYR E 586      43.391 -14.873  20.117  1.00 80.66           C
ATOM   4635  CE1 TYR E 586      43.149 -12.792  21.892  1.00 80.66           C
ATOM   4636  CE2 TYR E 586      42.247 -14.737  20.868  1.00 80.66           C
ATOM   4637  CZ  TYR E 586      42.124 -13.696  21.757  1.00 80.66           C
ATOM   4638  OH  TYR E 586      40.949 -13.559  22.527  1.00 80.66           O
ATOM   4639  C   TYR E 586      44.579 -13.669  17.247  1.00 80.66           C
ATOM   4640  O   TYR E 586      43.450 -13.181  17.219  1.00 80.66           O
ATOM   4641  N   HIS E 587      44.955 -14.657  16.400  1.00 62.40           N
ATOM   4642  CA  HIS E 587      44.017 -15.209  15.457  1.00 62.40           C
ATOM   4643  ND1 HIS E 587      45.346 -14.561  12.432  1.00 62.40           N
ATOM   4644  CG  HIS E 587      44.878 -13.843  13.510  1.00 62.40           C
ATOM   4645  CB  HIS E 587      43.675 -14.233  14.318  1.00 62.40           C
ATOM   4646  NE2 HIS E 587      46.709 -12.822  12.675  1.00 62.40           N
ATOM   4647  CD2 HIS E 587      45.722 -12.784  13.645  1.00 62.40           C
ATOM   4648  CE1 HIS E 587      46.442 -13.906  11.971  1.00 62.40           C
ATOM   4649  C   HIS E 587      44.618 -16.431  14.821  1.00 62.40           C
ATOM   4650  O   HIS E 587      45.832 -16.625  14.838  1.00 62.40           O
ATOM   4651  N   TYR E 588      43.763 -17.309  14.252  1.00 86.93           N
ATOM   4652  CA  TYR E 588      44.256 -18.443  13.514  1.00 86.93           C
ATOM   4653  CB  TYR E 588      43.241 -19.579  13.273  1.00 86.93           C
ATOM   4654  CG  TYR E 588      43.074 -20.435  14.482  1.00 86.93           C
ATOM   4655  CD1 TYR E 588      44.033 -21.374  14.791  1.00 86.93           C
ATOM   4656  CD2 TYR E 588      41.960 -20.335  15.283  1.00 86.93           C
ATOM   4657  CE1 TYR E 588      43.898 -22.188  15.890  1.00 86.93           C
ATOM   4658  CE2 TYR E 588      41.819 -21.147  16.385  1.00 86.93           C
ATOM   4659  CZ  TYR E 588      42.789 -22.073  16.690  1.00 86.93           C
ATOM   4660  OH  TYR E 588      42.647 -22.908  17.819  1.00 86.93           O
ATOM   4661  C   TYR E 588      44.597 -17.914  12.158  1.00 86.93           C
ATOM   4662  O   TYR E 588      43.853 -17.111  11.601  1.00 86.93           O
ATOM   4663  N   VAL E 589      45.745 -18.325  11.586  1.00 51.38           N
ATOM   4664  CA  VAL E 589      46.064 -17.815  10.286  1.00 51.38           C
ATOM   4665  CB  VAL E 589      47.391 -18.265   9.747  1.00 51.38           C
ATOM   4666  CG1 VAL E 589      48.497 -17.819  10.716  1.00 51.38           C
ATOM   4667  CG2 VAL E 589      47.336 -19.778   9.494  1.00 51.38           C
ATOM   4668  C   VAL E 589      45.005 -18.316   9.359  1.00 51.38           C
ATOM   4669  O   VAL E 589      44.607 -19.480   9.419  1.00 51.38           O
ATOM   4670  N   GLY E 590      44.529 -17.435   8.457  1.00 31.93           N
ATOM   4671  CA  GLY E 590      43.469 -17.817   7.578  1.00 31.93           C
ATOM   4672  C   GLY E 590      42.210 -17.193   8.103  1.00 31.93           C
ATOM   4673  O   GLY E 590      41.190 -17.174   7.418  1.00 31.93           O
ATOM   4674  N   GLY E 591      42.251 -16.677   9.349  1.00 41.02           N
ATOM   4675  CA  GLY E 591      41.148 -15.951   9.916  1.00 41.02           C
ATOM   4676  C   GLY E 591      40.391 -16.773  10.918  1.00 41.02           C
ATOM   4677  O   GLY E 591      39.862 -16.228  11.886  1.00 41.02           O
ATOM   4678  N   PHE E 592      40.302 -18.100  10.714  1.00 79.73           N
ATOM   4679  CA  PHE E 592      39.603 -18.947  11.641  1.00 79.73           C
ATOM   4680  CB  PHE E 592      38.069 -18.906  11.468  1.00 79.73           C
ATOM   4681  CG  PHE E 592      37.721 -19.119  10.033  1.00 79.73           C
ATOM   4682  CD1 PHE E 592      37.694 -18.048   9.168  1.00 79.73           C
ATOM   4683  CD2 PHE E 592      37.414 -20.369   9.547  1.00 79.73           C
ATOM   4684  CE1 PHE E 592      37.371 -18.218   7.843  1.00 79.73           C
ATOM   4685  CE2 PHE E 592      37.090 -20.545   8.221  1.00 79.73           C
ATOM   4686  CZ  PHE E 592      37.070 -19.470   7.366  1.00 79.73           C
ATOM   4687  C   PHE E 592      40.118 -20.341  11.459  1.00 79.73           C
ATOM   4688  O   PHE E 592      40.916 -20.604  10.561  1.00 79.73           O
ATOM   4689  N   TYR E 593      39.685 -21.281  12.322  1.00150.90           N
ATOM   4690  CA  TYR E 593      40.229 -22.606  12.229  1.00150.90           C
ATOM   4691  CB  TYR E 593      39.899 -23.467  13.466  1.00150.90           C
ATOM   4692  CG  TYR E 593      40.538 -24.813  13.355  1.00150.90           C
ATOM   4693  CD1 TYR E 593      41.832 -25.009  13.784  1.00150.90           C
ATOM   4694  CD2 TYR E 593      39.847 -25.878  12.824  1.00150.90           C
ATOM   4695  CE1 TYR E 593      42.428 -26.245  13.689  1.00150.90           C
ATOM   4696  CE2 TYR E 593      40.437 -27.118  12.727  1.00150.90           C
ATOM   4697  CZ  TYR E 593      41.728 -27.303  13.161  1.00150.90           C
ATOM   4698  OH  TYR E 593      42.330 -28.575  13.062  1.00150.90           O
ATOM   4699  C   TYR E 593      39.670 -23.247  10.995  1.00150.90           C
ATOM   4700  O   TYR E 593      38.455 -23.357  10.832  1.00150.90           O
ATOM   4701  N   GLY E 594      40.573 -23.716  10.106  1.00 46.97           N
ATOM   4702  CA  GLY E 594      40.195 -24.342   8.869  1.00 46.97           C
ATOM   4703  C   GLY E 594      40.643 -23.515   7.690  1.00 46.97           C
ATOM   4704  O   GLY E 594      40.651 -23.997   6.559  1.00 46.97           O
ATOM   4705  N   GLY E 595      40.959 -22.229   7.930  1.00 77.74           N
ATOM   4706  CA  GLY E 595      41.444 -21.250   6.990  1.00 77.74           C
ATOM   4707  C   GLY E 595      42.893 -21.406   6.617  1.00 77.74           C
ATOM   4708  O   GLY E 595      43.341 -20.816   5.640  1.00 77.74           O
ATOM   4709  N   CYS E 596      43.702 -22.099   7.433  1.00 75.00           N
ATOM   4710  CA  CYS E 596      45.135 -22.095   7.255  1.00 75.00           C
ATOM   4711  CB  CYS E 596      45.887 -22.791   8.404  1.00 75.00           C
ATOM   4712  SG  CYS E 596      47.689 -22.579   8.286  1.00 75.00           S
ATOM   4713  C   CYS E 596      45.591 -22.721   5.967  1.00 75.00           C
ATOM   4714  O   CYS E 596      44.955 -23.619   5.417  1.00 75.00           O
ATOM   4715  N   ASN E 597      46.719 -22.194   5.430  1.00 76.86           N
ATOM   4716  CA  ASN E 597      47.361 -22.753   4.272  1.00 76.86           C
ATOM   4717  CB  ASN E 597      46.707 -22.378   2.926  1.00 76.86           C
ATOM   4718  CG  ASN E 597      46.753 -20.876   2.719  1.00 76.86           C
ATOM   4719  OD1 ASN E 597      47.824 -20.275   2.700  1.00 76.86           O
ATOM   4720  ND2 ASN E 597      45.560 -20.249   2.541  1.00 76.86           N
ATOM   4721  C   ASN E 597      48.801 -22.323   4.292  1.00 76.86           C
ATOM   4722  O   ASN E 597      49.198 -21.478   5.092  1.00 76.86           O
ATOM   4723  N   GLU E 598      49.627 -22.927   3.414  1.00 91.42           N
ATOM   4724  CA  GLU E 598      51.046 -22.699   3.359  1.00 91.42           C
ATOM   4725  CB  GLU E 598      51.713 -23.533   2.257  1.00 91.42           C
ATOM   4726  CG  GLU E 598      53.221 -23.317   2.146  1.00 91.42           C
ATOM   4727  CD  GLU E 598      53.619 -23.735   0.738  1.00 91.42           C
ATOM   4728  OE1 GLU E 598      52.695 -23.955  -0.090  1.00 91.42           O
ATOM   4729  OE2 GLU E 598      54.845 -23.826   0.465  1.00 91.42           O
ATOM   4730  C   GLU E 598      51.352 -21.276   3.008  1.00 91.42           C
ATOM   4731  O   GLU E 598      52.213 -20.653   3.628  1.00 91.42           O
ATOM   4732  N   ALA E 599      50.646 -20.723   2.003  1.00 38.06           N
ATOM   4733  CA  ALA E 599      50.955 -19.407   1.520  1.00 38.06           C
ATOM   4734  CB  ALA E 599      50.048 -18.970   0.358  1.00 38.06           C
ATOM   4735  C   ALA E 599      50.769 -18.414   2.627  1.00 38.06           C
ATOM   4736  O   ALA E 599      51.616 -17.551   2.847  1.00 38.06           O
ATOM   4737  N   LEU E 600      49.654 -18.530   3.366  1.00 49.81           N
ATOM   4738  CA  LEU E 600      49.345 -17.622   4.435  1.00 49.81           C
ATOM   4739  CB  LEU E 600      47.965 -17.890   5.061  1.00 49.81           C
ATOM   4740  CG  LEU E 600      46.799 -17.677   4.075  1.00 49.81           C
ATOM   4741  CD1 LEU E 600      45.443 -17.952   4.746  1.00 49.81           C
ATOM   4742  CD2 LEU E 600      46.868 -16.285   3.420  1.00 49.81           C
ATOM   4743  C   LEU E 600      50.366 -17.780   5.516  1.00 49.81           C
ATOM   4744  O   LEU E 600      50.757 -16.808   6.159  1.00 49.81           O
ATOM   4745  N   MET E 601      50.813 -19.024   5.763  1.00 45.85           N
ATOM   4746  CA  MET E 601      51.739 -19.261   6.832  1.00 45.85           C
ATOM   4747  CB  MET E 601      52.062 -20.755   7.005  1.00 45.85           C
ATOM   4748  CG  MET E 601      50.868 -21.574   7.502  1.00 45.85           C
ATOM   4749  SD  MET E 601      51.124 -23.375   7.503  1.00 45.85           S
ATOM   4750  CE  MET E 601      52.381 -23.375   8.813  1.00 45.85           C
ATOM   4751  C   MET E 601      53.019 -18.534   6.567  1.00 45.85           C
ATOM   4752  O   MET E 601      53.557 -17.880   7.459  1.00 45.85           O
ATOM   4753  N   LYS E 602      53.546 -18.609   5.331  1.00140.25           N
ATOM   4754  CA  LYS E 602      54.795 -17.950   5.087  1.00140.25           C
ATOM   4755  CB  LYS E 602      55.542 -18.412   3.818  1.00140.25           C
ATOM   4756  CG  LYS E 602      54.718 -18.571   2.543  1.00140.25           C
ATOM   4757  CD  LYS E 602      55.605 -18.837   1.323  1.00140.25           C
ATOM   4758  CE  LYS E 602      54.868 -19.473   0.142  1.00140.25           C
ATOM   4759  NZ  LYS E 602      54.675 -20.920   0.391  1.00140.25           N
ATOM   4760  C   LYS E 602      54.643 -16.459   5.133  1.00140.25           C
ATOM   4761  O   LYS E 602      55.574 -15.760   5.528  1.00140.25           O
ATOM   4762  N   LEU E 603      53.482 -15.923   4.717  1.00 42.16           N
ATOM   4763  CA  LEU E 603      53.306 -14.497   4.771  1.00 42.16           C
ATOM   4764  CB  LEU E 603      51.944 -14.044   4.215  1.00 42.16           C
ATOM   4765  CG  LEU E 603      51.778 -14.280   2.702  1.00 42.16           C
ATOM   4766  CD1 LEU E 603      50.400 -13.805   2.211  1.00 42.16           C
ATOM   4767  CD2 LEU E 603      52.931 -13.647   1.909  1.00 42.16           C
ATOM   4768  C   LEU E 603      53.369 -14.069   6.209  1.00 42.16           C
ATOM   4769  O   LEU E 603      54.062 -13.112   6.552  1.00 42.16           O
ATOM   4770  N   GLU E 604      52.669 -14.795   7.101  1.00 85.75           N
ATOM   4771  CA  GLU E 604      52.635 -14.436   8.493  1.00 85.75           C
ATOM   4772  CB  GLU E 604      51.742 -15.374   9.327  1.00 85.75           C
ATOM   4773  CG  GLU E 604      51.781 -15.091  10.832  1.00 85.75           C
ATOM   4774  CD  GLU E 604      50.932 -13.865  11.134  1.00 85.75           C
ATOM   4775  OE1 GLU E 604      50.182 -13.419  10.226  1.00 85.75           O
ATOM   4776  OE2 GLU E 604      51.024 -13.360  12.285  1.00 85.75           O
ATOM   4777  C   GLU E 604      54.015 -14.526   9.064  1.00 85.75           C
ATOM   4778  O   GLU E 604      54.450 -13.654   9.814  1.00 85.75           O
ATOM   4779  N   LEU E 605      54.751 -15.585   8.692  1.00130.32           N
ATOM   4780  CA  LEU E 605      56.037 -15.862   9.265  1.00130.32           C
ATOM   4781  CB  LEU E 605      56.619 -17.138   8.620  1.00130.32           C
ATOM   4782  CG  LEU E 605      57.870 -17.749   9.278  1.00130.32           C
ATOM   4783  CD1 LEU E 605      59.063 -16.790   9.263  1.00130.32           C
ATOM   4784  CD2 LEU E 605      57.551 -18.315  10.667  1.00130.32           C
ATOM   4785  C   LEU E 605      56.977 -14.721   8.998  1.00130.32           C
ATOM   4786  O   LEU E 605      57.551 -14.154   9.927  1.00130.32           O
ATOM   4787  N   VAL E 606      57.141 -14.331   7.720  1.00 67.74           N
ATOM   4788  CA  VAL E 606      58.095 -13.306   7.399  1.00 67.74           C
ATOM   4789  CB  VAL E 606      58.369 -13.198   5.923  1.00 67.74           C
ATOM   4790  CG1 VAL E 606      58.895 -14.555   5.427  1.00 67.74           C
ATOM   4791  CG2 VAL E 606      57.103 -12.720   5.198  1.00 67.74           C
ATOM   4792  C   VAL E 606      57.638 -11.966   7.888  1.00 67.74           C
ATOM   4793  O   VAL E 606      58.436 -11.179   8.395  1.00 67.74           O
ATOM   4794  N   HIS E 607      56.348 -11.636   7.698  1.00 83.11           N
ATOM   4795  CA  HIS E 607      55.918 -10.334   8.109  1.00 83.11           C
ATOM   4796  ND1 HIS E 607      55.208  -8.977   5.332  1.00 83.11           N
ATOM   4797  CG  HIS E 607      54.517  -9.915   6.066  1.00 83.11           C
ATOM   4798  CB  HIS E 607      54.527  -9.972   7.565  1.00 83.11           C
ATOM   4799  NE2 HIS E 607      54.178 -10.295   3.867  1.00 83.11           N
ATOM   4800  CD2 HIS E 607      53.893 -10.711   5.155  1.00 83.11           C
ATOM   4801  CE1 HIS E 607      54.971  -9.251   4.024  1.00 83.11           C
ATOM   4802  C   HIS E 607      55.897 -10.206   9.606  1.00 83.11           C
ATOM   4803  O   HIS E 607      56.482  -9.274  10.150  1.00 83.11           O
ATOM   4804  N   HIS E 608      55.160 -11.103  10.294  1.00112.01           N
ATOM   4805  CA  HIS E 608      54.961 -11.065  11.723  1.00112.01           C
ATOM   4806  ND1 HIS E 608      51.948 -10.699  10.306  1.00112.01           N
ATOM   4807  CG  HIS E 608      52.570 -10.542  11.524  1.00112.01           C
ATOM   4808  CB  HIS E 608      53.549 -11.514  12.105  1.00112.01           C
ATOM   4809  NE2 HIS E 608      51.281  -8.737  11.112  1.00112.01           N
ATOM   4810  CD2 HIS E 608      52.151  -9.339  12.003  1.00112.01           C
ATOM   4811  CE1 HIS E 608      51.189  -9.592  10.109  1.00112.01           C
ATOM   4812  C   HIS E 608      55.968 -11.746  12.620  1.00112.01           C
ATOM   4813  O   HIS E 608      56.231 -11.253  13.716  1.00112.01           O
ATOM   4814  N   GLY E 609      56.520 -12.919  12.243  1.00 50.23           N
ATOM   4815  CA  GLY E 609      57.433 -13.581  13.144  1.00 50.23           C
ATOM   4816  C   GLY E 609      57.039 -15.029  13.268  1.00 50.23           C
ATOM   4817  O   GLY E 609      56.095 -15.478  12.621  1.00 50.23           O
ATOM   4818  N   PRO E 610      57.722 -15.772  14.116  1.00 80.94           N
ATOM   4819  CA  PRO E 610      57.433 -17.173  14.275  1.00 80.94           C
ATOM   4820  CD  PRO E 610      59.099 -15.463  14.464  1.00 80.94           C
ATOM   4821  CB  PRO E 610      58.546 -17.735  15.153  1.00 80.94           C
ATOM   4822  CG  PRO E 610      59.739 -16.812  14.847  1.00 80.94           C
ATOM   4823  C   PRO E 610      56.064 -17.338  14.844  1.00 80.94           C
ATOM   4824  O   PRO E 610      55.610 -16.456  15.572  1.00 80.94           O
ATOM   4825  N   MET E 611      55.386 -18.452  14.511  1.00101.08           N
ATOM   4826  CA  MET E 611      54.042 -18.652  14.966  1.00101.08           C
ATOM   4827  CB  MET E 611      53.016 -18.438  13.846  1.00101.08           C
ATOM   4828  CG  MET E 611      53.116 -19.504  12.753  1.00101.08           C
ATOM   4829  SD  MET E 611      52.362 -19.032  11.171  1.00101.08           S
ATOM   4830  CE  MET E 611      53.672 -17.837  10.773  1.00101.08           C
ATOM   4831  C   MET E 611      53.919 -20.070  15.421  1.00101.08           C
ATOM   4832  O   MET E 611      54.701 -20.931  15.023  1.00101.08           O
ATOM   4833  N   ALA E 612      52.932 -20.336  16.300  1.00 39.32           N
ATOM   4834  CA  ALA E 612      52.723 -21.663  16.807  1.00 39.32           C
ATOM   4835  CB  ALA E 612      51.874 -21.699  18.090  1.00 39.32           C
ATOM   4836  C   ALA E 612      52.016 -22.489  15.772  1.00 39.32           C
ATOM   4837  O   ALA E 612      51.141 -22.003  15.057  1.00 39.32           O
ATOM   4838  N   VAL E 613      52.388 -23.784  15.679  1.00 43.80           N
ATOM   4839  CA  VAL E 613      51.769 -24.700  14.758  1.00 43.80           C
ATOM   4840  CB  VAL E 613      52.582 -24.968  13.523  1.00 43.80           C
ATOM   4841  CG1 VAL E 613      52.721 -23.659  12.727  1.00 43.80           C
ATOM   4842  CG2 VAL E 613      53.925 -25.589  13.941  1.00 43.80           C
ATOM   4843  C   VAL E 613      51.626 -26.007  15.479  1.00 43.80           C
ATOM   4844  O   VAL E 613      52.264 -26.226  16.508  1.00 43.80           O
ATOM   4845  N   ALA E 614      50.750 -26.901  14.973  1.00 42.11           N
ATOM   4846  CA  ALA E 614      50.591 -28.194  15.583  1.00 42.11           C
ATOM   4847  CB  ALA E 614      49.272 -28.355  16.358  1.00 42.11           C
ATOM   4848  C   ALA E 614      50.590 -29.215  14.486  1.00 42.11           C
ATOM   4849  O   ALA E 614      50.225 -28.914  13.350  1.00 42.11           O
ATOM   4850  N   PHE E 615      51.034 -30.453  14.794  1.00171.21           N
ATOM   4851  CA  PHE E 615      51.049 -31.491  13.801  1.00171.21           C
ATOM   4852  CB  PHE E 615      52.318 -31.498  12.922  1.00171.21           C
ATOM   4853  CG  PHE E 615      53.516 -31.854  13.738  1.00171.21           C
ATOM   4854  CD1 PHE E 615      54.197 -30.893  14.450  1.00171.21           C
ATOM   4855  CD2 PHE E 615      53.963 -33.154  13.793  1.00171.21           C
ATOM   4856  CE1 PHE E 615      55.303 -31.224  15.199  1.00171.21           C
ATOM   4857  CE2 PHE E 615      55.069 -33.491  14.539  1.00171.21           C
ATOM   4858  CZ  PHE E 615      55.743 -32.525  15.245  1.00171.21           C
ATOM   4859  C   PHE E 615      50.939 -32.811  14.498  1.00171.21           C
ATOM   4860  O   PHE E 615      50.971 -32.883  15.726  1.00171.21           O
ATOM   4861  N   GLU E 616      50.779 -33.896  13.718  1.00106.09           N
ATOM   4862  CA  GLU E 616      50.639 -35.201  14.305  1.00106.09           C
ATOM   4863  CB  GLU E 616      49.692 -36.124  13.518  1.00106.09           C
ATOM   4864  CG  GLU E 616      49.530 -37.516  14.134  1.00106.09           C
ATOM   4865  CD  GLU E 616      48.676 -37.395  15.385  1.00106.09           C
ATOM   4866  OE1 GLU E 616      48.306 -36.244  15.742  1.00106.09           O
ATOM   4867  OE2 GLU E 616      48.381 -38.453  16.004  1.00106.09           O
ATOM   4868  C   GLU E 616      51.979 -35.857  14.344  1.00106.09           C
ATOM   4869  O   GLU E 616      52.608 -36.087  13.311  1.00106.09           O
ATOM   4870  N   VAL E 617      52.456 -36.170  15.566  1.00 61.64           N
ATOM   4871  CA  VAL E 617      53.714 -36.835  15.719  1.00 61.64           C
ATOM   4872  CB  VAL E 617      54.347 -36.622  17.066  1.00 61.64           C
ATOM   4873  CG1 VAL E 617      55.581 -37.531  17.182  1.00 61.64           C
ATOM   4874  CG2 VAL E 617      54.671 -35.126  17.226  1.00 61.64           C
ATOM   4875  C   VAL E 617      53.470 -38.299  15.556  1.00 61.64           C
ATOM   4876  O   VAL E 617      52.481 -38.837  16.052  1.00 61.64           O
ATOM   4877  N   TYR E 618      54.387 -38.983  14.847  1.00 62.99           N
ATOM   4878  CA  TYR E 618      54.272 -40.394  14.619  1.00 62.99           C
ATOM   4879  CB  TYR E 618      54.146 -40.794  13.137  1.00 62.99           C
ATOM   4880  CG  TYR E 618      52.802 -40.391  12.629  1.00 62.99           C
ATOM   4881  CD1 TYR E 618      51.699 -41.169  12.898  1.00 62.99           C
ATOM   4882  CD2 TYR E 618      52.641 -39.252  11.872  1.00 62.99           C
ATOM   4883  CE1 TYR E 618      50.455 -40.816  12.431  1.00 62.99           C
ATOM   4884  CE2 TYR E 618      51.398 -38.893  11.402  1.00 62.99           C
ATOM   4885  CZ  TYR E 618      50.303 -39.675  11.682  1.00 62.99           C
ATOM   4886  OH  TYR E 618      49.028 -39.309  11.201  1.00 62.99           O
ATOM   4887  C   TYR E 618      55.534 -41.008  15.138  1.00 62.99           C
ATOM   4888  O   TYR E 618      56.510 -40.311  15.403  1.00 62.99           O
ATOM   4889  N   ASP E 619      55.539 -42.346  15.289  1.00 44.16           N
ATOM   4890  CA  ASP E 619      56.640 -43.055  15.877  1.00 44.16           C
ATOM   4891  CB  ASP E 619      56.423 -44.579  15.890  1.00 44.16           C
ATOM   4892  CG  ASP E 619      57.572 -45.219  16.657  1.00 44.16           C
ATOM   4893  OD1 ASP E 619      58.214 -44.504  17.472  1.00 44.16           O
ATOM   4894  OD2 ASP E 619      57.830 -46.431  16.430  1.00 44.16           O
ATOM   4895  C   ASP E 619      57.887 -42.801  15.089  1.00 44.16           C
ATOM   4896  O   ASP E 619      58.958 -42.620  15.665  1.00 44.16           O
ATOM   4897  N   ASP E 620      57.785 -42.756  13.749  1.00 55.16           N
ATOM   4898  CA  ASP E 620      58.957 -42.588  12.942  1.00 55.16           C
ATOM   4899  CB  ASP E 620      58.698 -42.681  11.423  1.00 55.16           C
ATOM   4900  CG  ASP E 620      57.779 -41.560  10.958  1.00 55.16           C
ATOM   4901  OD1 ASP E 620      57.033 -40.999  11.803  1.00 55.16           O
ATOM   4902  OD2 ASP E 620      57.808 -41.255   9.735  1.00 55.16           O
ATOM   4903  C   ASP E 620      59.579 -41.262  13.259  1.00 55.16           C
ATOM   4904  O   ASP E 620      60.793 -41.100  13.163  1.00 55.16           O
ATOM   4905  N   PHE E 621      58.750 -40.277  13.644  1.00116.88           N
ATOM   4906  CA  PHE E 621      59.170 -38.941  13.963  1.00116.88           C
ATOM   4907  CB  PHE E 621      57.969 -38.008  14.213  1.00116.88           C
ATOM   4908  CG  PHE E 621      58.444 -36.607  14.407  1.00116.88           C
ATOM   4909  CD1 PHE E 621      58.638 -35.780  13.323  1.00116.88           C
ATOM   4910  CD2 PHE E 621      58.696 -36.116  15.667  1.00116.88           C
ATOM   4911  CE1 PHE E 621      59.073 -34.486  13.493  1.00116.88           C
ATOM   4912  CE2 PHE E 621      59.131 -34.823  15.842  1.00116.88           C
ATOM   4913  CZ  PHE E 621      59.321 -34.004  14.755  1.00116.88           C
ATOM   4914  C   PHE E 621      60.028 -38.976  15.194  1.00116.88           C
ATOM   4915  O   PHE E 621      60.982 -38.209  15.317  1.00116.88           O
ATOM   4916  N   LEU E 622      59.719 -39.882  16.139  1.00 54.37           N
ATOM   4917  CA  LEU E 622      60.426 -39.920  17.390  1.00 54.37           C
ATOM   4918  CB  LEU E 622      59.961 -41.076  18.292  1.00 54.37           C
ATOM   4919  CG  LEU E 622      58.484 -40.974  18.710  1.00 54.37           C
ATOM   4920  CD1 LEU E 622      58.075 -42.151  19.607  1.00 54.37           C
ATOM   4921  CD2 LEU E 622      58.172 -39.609  19.338  1.00 54.37           C
ATOM   4922  C   LEU E 622      61.895 -40.121  17.133  1.00 54.37           C
ATOM   4923  O   LEU E 622      62.736 -39.490  17.773  1.00 54.37           O
ATOM   4924  N   HIS E 623      62.230 -41.007  16.183  1.00153.31           N
ATOM   4925  CA  HIS E 623      63.565 -41.394  15.809  1.00153.31           C
ATOM   4926  ND1 HIS E 623      61.515 -44.012  15.398  0.00153.31           N
ATOM   4927  CG  HIS E 623      62.875 -43.814  15.480  0.00153.31           C
ATOM   4928  CB  HIS E 623      63.580 -42.628  14.892  1.00153.31           C
ATOM   4929  NE2 HIS E 623      62.343 -45.746  16.515  0.00153.31           N
ATOM   4930  CD2 HIS E 623      63.366 -44.882  16.166  0.00153.31           C
ATOM   4931  CE1 HIS E 623      61.251 -45.182  16.032  0.00153.31           C
ATOM   4932  C   HIS E 623      64.289 -40.312  15.058  1.00153.31           C
ATOM   4933  O   HIS E 623      65.503 -40.397  14.911  1.00153.31           O
ATOM   4934  N   TYR E 624      63.575 -39.318  14.498  1.00121.47           N
ATOM   4935  CA  TYR E 624      64.128 -38.322  13.605  1.00121.47           C
ATOM   4936  CB  TYR E 624      63.104 -37.197  13.343  1.00121.47           C
ATOM   4937  CG  TYR E 624      63.734 -36.023  12.674  1.00121.47           C
ATOM   4938  CD1 TYR E 624      64.341 -35.045  13.428  1.00121.47           C
ATOM   4939  CD2 TYR E 624      63.705 -35.884  11.306  1.00121.47           C
ATOM   4940  CE1 TYR E 624      64.918 -33.949  12.831  1.00121.47           C
ATOM   4941  CE2 TYR E 624      64.281 -34.789  10.702  1.00121.47           C
ATOM   4942  CZ  TYR E 624      64.888 -33.819  11.464  1.00121.47           C
ATOM   4943  OH  TYR E 624      65.478 -32.694  10.848  1.00121.47           O
ATOM   4944  C   TYR E 624      65.410 -37.713  14.099  1.00121.47           C
ATOM   4945  O   TYR E 624      65.455 -37.078  15.153  1.00121.47           O
ATOM   4946  N   LYS E 625      66.518 -38.005  13.371  1.00176.77           N
ATOM   4947  CA  LYS E 625      67.809 -37.412  13.602  1.00176.77           C
ATOM   4948  CB  LYS E 625      68.960 -38.334  13.170  1.00176.77           C
ATOM   4949  CG  LYS E 625      68.899 -39.715  13.824  1.00176.77           C
ATOM   4950  CD  LYS E 625      68.780 -39.670  15.348  1.00176.77           C
ATOM   4951  CE  LYS E 625      68.824 -41.051  16.007  1.00176.77           C
ATOM   4952  NZ  LYS E 625      67.745 -41.911  15.474  0.00176.77           N
ATOM   4953  C   LYS E 625      68.000 -36.106  12.878  1.00176.77           C
ATOM   4954  O   LYS E 625      68.352 -35.093  13.483  1.00176.77           O
ATOM   4955  N   LYS E 626      67.765 -36.109  11.540  1.00148.89           N
ATOM   4956  CA  LYS E 626      68.016 -34.936  10.744  1.00148.89           C
ATOM   4957  CB  LYS E 626      69.510 -34.644  10.515  1.00148.89           C
ATOM   4958  CG  LYS E 626      70.219 -35.668   9.625  1.00148.89           C
ATOM   4959  CD  LYS E 626      70.234 -37.091  10.186  1.00148.89           C
ATOM   4960  CE  LYS E 626      70.952 -38.094   9.280  1.00148.89           C
ATOM   4961  NZ  LYS E 626      70.921 -39.442   9.890  1.00148.89           N
ATOM   4962  C   LYS E 626      67.384 -35.103   9.391  1.00148.89           C
ATOM   4963  O   LYS E 626      66.821 -36.149   9.074  1.00148.89           O
ATOM   4964  N   GLY E 627      67.469 -34.049   8.548  1.00 28.48           N
ATOM   4965  CA  GLY E 627      66.918 -34.106   7.221  1.00 28.48           C
ATOM   4966  C   GLY E 627      65.538 -33.525   7.214  1.00 28.48           C
ATOM   4967  O   GLY E 627      65.121 -32.849   8.153  1.00 28.48           O
ATOM   4968  N   ILE E 628      64.800 -33.764   6.109  1.00 47.23           N
ATOM   4969  CA  ILE E 628      63.472 -33.236   5.978  1.00 47.23           C
ATOM   4970  CB  ILE E 628      63.195 -32.682   4.611  1.00 47.23           C
ATOM   4971  CG1 ILE E 628      64.156 -31.519   4.310  1.00 47.23           C
ATOM   4972  CG2 ILE E 628      61.709 -32.289   4.541  1.00 47.23           C
ATOM   4973  CD1 ILE E 628      64.153 -31.085   2.845  1.00 47.23           C
ATOM   4974  C   ILE E 628      62.526 -34.372   6.213  1.00 47.23           C
ATOM   4975  O   ILE E 628      62.433 -35.301   5.412  1.00 47.23           O
ATOM   4976  N   TYR E 629      61.777 -34.291   7.329  1.00180.54           N
ATOM   4977  CA  TYR E 629      60.882 -35.314   7.795  1.00180.54           C
ATOM   4978  CB  TYR E 629      60.446 -35.086   9.254  1.00180.54           C
ATOM   4979  CG  TYR E 629      59.371 -36.053   9.615  1.00180.54           C
ATOM   4980  CD1 TYR E 629      59.678 -37.293  10.124  1.00180.54           C
ATOM   4981  CD2 TYR E 629      58.049 -35.713   9.441  1.00180.54           C
ATOM   4982  CE1 TYR E 629      58.681 -38.177  10.462  1.00180.54           C
ATOM   4983  CE2 TYR E 629      57.047 -36.592   9.777  1.00180.54           C
ATOM   4984  CZ  TYR E 629      57.364 -37.827  10.289  1.00180.54           C
ATOM   4985  OH  TYR E 629      56.342 -38.733  10.639  1.00180.54           O
ATOM   4986  C   TYR E 629      59.654 -35.406   6.945  1.00180.54           C
ATOM   4987  O   TYR E 629      59.137 -34.399   6.464  1.00180.54           O
ATOM   4988  N   HIS E 630      59.185 -36.656   6.714  1.00103.78           N
ATOM   4989  CA  HIS E 630      58.011 -36.891   5.920  1.00103.78           C
ATOM   4990  ND1 HIS E 630      56.874 -38.582   3.143  1.00103.78           N
ATOM   4991  CG  HIS E 630      57.160 -37.295   3.541  1.00103.78           C
ATOM   4992  CB  HIS E 630      58.329 -36.937   4.413  1.00103.78           C
ATOM   4993  NE2 HIS E 630      55.314 -37.280   2.243  1.00103.78           N
ATOM   4994  CD2 HIS E 630      56.197 -36.513   2.984  1.00103.78           C
ATOM   4995  CE1 HIS E 630      55.763 -38.516   2.368  1.00103.78           C
ATOM   4996  C   HIS E 630      57.374 -38.211   6.276  1.00103.78           C
ATOM   4997  O   HIS E 630      58.023 -39.122   6.786  1.00103.78           O
ATOM   4998  N   HIS E 631      56.043 -38.292   6.036  1.00237.20           N
ATOM   4999  CA  HIS E 631      55.180 -39.457   6.061  1.00237.20           C
ATOM   5000  ND1 HIS E 631      56.739 -42.304   6.687  0.00237.20           N
ATOM   5001  CG  HIS E 631      56.809 -41.400   5.650  0.00237.20           C
ATOM   5002  CB  HIS E 631      55.634 -40.614   5.145  1.00237.20           C
ATOM   5003  NE2 HIS E 631      58.843 -42.324   5.968  0.00237.20           N
ATOM   5004  CD2 HIS E 631      58.101 -41.424   5.223  0.00237.20           C
ATOM   5005  CE1 HIS E 631      57.983 -42.828   6.834  0.00237.20           C
ATOM   5006  C   HIS E 631      54.831 -40.032   7.399  1.00237.20           C
ATOM   5007  O   HIS E 631      55.361 -39.638   8.436  1.00237.20           O
ATOM   5008  N   THR E 632      53.809 -40.932   7.349  1.00124.25           N
ATOM   5009  CA  THR E 632      53.264 -41.787   8.379  1.00124.25           C
ATOM   5010  CB  THR E 632      53.924 -41.620   9.739  1.00124.25           C
ATOM   5011  OG1 THR E 632      55.311 -41.903   9.623  1.00124.25           O
ATOM   5012  CG2 THR E 632      53.354 -42.614  10.769  1.00124.25           C
ATOM   5013  C   THR E 632      51.770 -41.555   8.398  1.00124.25           C
ATOM   5014  O   THR E 632      51.241 -40.780   7.602  1.00124.25           O
ATOM   5015  N   GLY E 633      51.032 -42.295   9.249  1.00 59.51           N
ATOM   5016  CA  GLY E 633      49.634 -42.078   9.503  1.00 59.51           C
ATOM   5017  C   GLY E 633      48.799 -42.240   8.280  1.00 59.51           C
ATOM   5018  O   GLY E 633      49.018 -43.104   7.433  1.00 59.51           O
ATOM   5019  N   LEU E 634      47.748 -41.401   8.239  1.00207.13           N
ATOM   5020  CA  LEU E 634      46.751 -41.330   7.219  1.00207.13           C
ATOM   5021  CB  LEU E 634      45.880 -42.592   7.091  1.00207.13           C
ATOM   5022  CG  LEU E 634      46.561 -43.791   6.407  0.00207.13           C
ATOM   5023  CD1 LEU E 634      45.617 -45.001   6.329  0.00207.13           C
ATOM   5024  CD2 LEU E 634      47.108 -43.396   5.029  0.00207.13           C
ATOM   5025  C   LEU E 634      45.848 -40.248   7.688  1.00207.13           C
ATOM   5026  O   LEU E 634      46.081 -39.062   7.468  1.00207.13           O
ATOM   5027  N   ARG E 635      44.757 -40.658   8.353  1.00130.97           N
ATOM   5028  CA  ARG E 635      43.861 -39.680   8.877  1.00130.97           C
ATOM   5029  CB  ARG E 635      42.391 -39.962   8.535  1.00130.97           C
ATOM   5030  CG  ARG E 635      41.438 -38.861   9.001  1.00130.97           C
[truncated: 483,567 more chars]
