# Supplementary material for: Evolutionary Analysis of Dipeptidyl Peptidase I
Source: Int J Mol Sci. 2022 Feb 6;23(3):1852. doi: 10.3390/ijms23031852 (PMC8836896; doi:10.3390/ijms23031852)
Supplement: Supplementary file 1 [file ijms-23-01852-s001.zip › Supplementary File S2 Homology models/Modeller/Homo sapiens/mod.B99990005.pdb]

EXPDTA    THEORETICAL MODEL, MODELLER 10.1 2021/11/05 13:13:46
REMARK   6 MODELLER OBJECTIVE FUNCTION:     13961.5586
REMARK   6 MODELLER BEST TEMPLATE % SEQ ID: 100.000
REMARK   6 SEQUENCE: mod
REMARK   6 ALIGNMENT: alignment.pir
REMARK   6 SCRIPT: model.py
REMARK   6 DOPE score: -171222.43750
REMARK   6 GA341 score: 1.00000
REMARK   6 DOPE-HR score: -145189.84375
REMARK   6 TEMPLATE: 1K3B 1:A - 119:A MODELS 1:A - 119:A AT 100.0%
REMARK   6 TEMPLATE: 1K3B 120:B - 283:B MODELS 120:B - 283:B AT 100.0%
REMARK   6 TEMPLATE: 1K3B 284:C - 352:C MODELS 284:C - 352:C AT 100.0%
REMARK   6 TEMPLATE: 1K3B 353:D - 471:D MODELS 353:D - 471:D AT 100.0%
REMARK   6 TEMPLATE: 1K3B 472:E - 635:E MODELS 472:E - 635:E AT 100.0%
REMARK   6 TEMPLATE: 1K3B 636:F - 704:F MODELS 636:F - 704:F AT 100.0%
REMARK   6 TEMPLATE: 1K3B 705:G - 823:G MODELS 705:G - 823:G AT 100.0%
REMARK   6 TEMPLATE: 1K3B 824:H - 987:H MODELS 824:H - 987:H AT 100.0%
REMARK   6 TEMPLATE: 1K3B 988:I - 1056:I MODELS 988:I - 1056:I AT 100.0%
REMARK   6 TEMPLATE: 1K3B 1057:J - 1175:J MODELS 1057:J - 1175:J AT 100.0%
REMARK   6 TEMPLATE: 1K3B 1176:K - 1339:K MODELS 1176:K - 1339:K AT 100.0%
REMARK   6 TEMPLATE: 1K3B 1340:L - 1408:L MODELS 1340:L - 1408:L AT 100.0%
SSBOND   1 CYS A    6    CYS A   94                          1555   1555  2.03
SSBOND   2 CYS A   30    CYS A  112                          1555   1555  2.02
SSBOND   3 CYS B  144    CYS B  187                          1555   1555  2.03
SSBOND   4 CYS B  180    CYS B  220                          1555   1555  2.03
SSBOND   5 CYS B  210    CYS B  226                          1555   1555  2.05
SSBOND   6 CYS D  358    CYS D  446                          1555   1555  1.97
SSBOND   7 CYS D  382    CYS D  464                          1555   1555  1.99
SSBOND   8 CYS E  496    CYS E  539                          1555   1555  2.02
SSBOND   9 CYS E  532    CYS E  572                          1555   1555  2.04
SSBOND  10 CYS E  562    CYS E  578                          1555   1555  2.02
SSBOND  11 CYS G  710    CYS G  798                          1555   1555  2.03
SSBOND  12 CYS G  734    CYS G  816                          1555   1555  2.01
SSBOND  13 CYS H  848    CYS H  891                          1555   1555  2.03
SSBOND  14 CYS H  884    CYS H  924                          1555   1555  2.02
SSBOND  15 CYS H  914    CYS H  930                          1555   1555  2.02
SSBOND  16 CYS J 1062    CYS J 1150                          1555   1555  2.02
SSBOND  17 CYS J 1086    CYS J 1168                          1555   1555  2.02
SSBOND  18 CYS K 1200    CYS K 1243                          1555   1555  2.03
SSBOND  19 CYS K 1236    CYS K 1276                          1555   1555  2.04
SSBOND  20 CYS K 1266    CYS K 1282                          1555   1555  2.02
ATOM      1  N   ASP A   1      35.363  23.384  26.800  1.00 99.37           N
ATOM      2  CA  ASP A   1      36.339  24.039  25.900  1.00 99.37           C
ATOM      3  CB  ASP A   1      35.576  25.172  25.172  1.00 99.37           C
ATOM      4  CG  ASP A   1      36.173  25.514  23.811  1.00 99.37           C
ATOM      5  OD1 ASP A   1      37.343  25.977  23.764  1.00 99.37           O
ATOM      6  OD2 ASP A   1      35.440  25.341  22.799  1.00 99.37           O
ATOM      7  C   ASP A   1      37.427  24.582  26.776  1.00 99.37           C
ATOM      8  O   ASP A   1      37.177  24.964  27.919  1.00 99.37           O
ATOM      9  N   THR A   2      38.680  24.552  26.282  1.00150.45           N
ATOM     10  CA  THR A   2      39.809  25.091  26.985  1.00150.45           C
ATOM     11  CB  THR A   2      41.022  24.212  26.776  1.00150.45           C
ATOM     12  OG1 THR A   2      42.185  24.791  27.331  1.00150.45           O
ATOM     13  CG2 THR A   2      41.219  23.881  25.291  1.00150.45           C
ATOM     14  C   THR A   2      39.978  26.488  26.462  1.00150.45           C
ATOM     15  O   THR A   2      39.289  26.871  25.520  1.00150.45           O
ATOM     16  N   PRO A   3      40.819  27.281  27.068  1.00 89.59           N
ATOM     17  CA  PRO A   3      40.992  28.643  26.631  1.00 89.59           C
ATOM     18  CD  PRO A   3      41.070  27.149  28.500  1.00 89.59           C
ATOM     19  CB  PRO A   3      41.773  29.344  27.734  1.00 89.59           C
ATOM     20  CG  PRO A   3      41.384  28.569  29.001  1.00 89.59           C
ATOM     21  C   PRO A   3      41.691  28.736  25.316  1.00 89.59           C
ATOM     22  O   PRO A   3      41.795  29.834  24.772  1.00 89.59           O
ATOM     23  N   ALA A   4      42.224  27.619  24.798  1.00 73.03           N
ATOM     24  CA  ALA A   4      43.025  27.693  23.604  1.00 73.03           C
ATOM     25  CB  ALA A   4      43.864  26.422  23.343  1.00 73.03           C
ATOM     26  C   ALA A   4      42.201  28.000  22.391  1.00 73.03           C
ATOM     27  O   ALA A   4      41.077  27.527  22.246  1.00 73.03           O
ATOM     28  N   ASN A   5      42.760  28.828  21.483  1.00170.96           N
ATOM     29  CA  ASN A   5      42.186  29.164  20.210  1.00170.96           C
ATOM     30  CB  ASN A   5      41.777  30.655  20.163  1.00170.96           C
ATOM     31  CG  ASN A   5      41.298  31.076  18.773  1.00170.96           C
ATOM     32  OD1 ASN A   5      41.205  30.288  17.833  1.00170.96           O
ATOM     33  ND2 ASN A   5      41.011  32.392  18.608  1.00170.96           N
ATOM     34  C   ASN A   5      43.284  28.927  19.237  1.00170.96           C
ATOM     35  O   ASN A   5      43.887  29.890  18.752  1.00170.96           O
ATOM     36  N   CYS A   6      43.531  27.646  18.893  1.00120.72           N
ATOM     37  CA  CYS A   6      44.668  27.305  18.080  1.00120.72           C
ATOM     38  CB  CYS A   6      45.330  26.050  18.644  1.00120.72           C
ATOM     39  SG  CYS A   6      47.069  25.919  18.205  1.00120.72           S
ATOM     40  C   CYS A   6      44.226  27.012  16.670  1.00120.72           C
ATOM     41  O   CYS A   6      43.062  26.702  16.424  1.00120.72           O
ATOM     42  N   THR A   7      45.156  27.110  15.692  1.00122.07           N
ATOM     43  CA  THR A   7      44.823  26.890  14.299  1.00122.07           C
ATOM     44  CB  THR A   7      45.287  28.017  13.398  1.00122.07           C
ATOM     45  OG1 THR A   7      45.214  27.670  12.021  1.00122.07           O
ATOM     46  CG2 THR A   7      46.724  28.405  13.815  1.00122.07           C
ATOM     47  C   THR A   7      45.478  25.638  13.797  1.00122.07           C
ATOM     48  O   THR A   7      46.443  25.136  14.369  1.00122.07           O
ATOM     49  N   TYR A   8      44.927  25.126  12.674  1.00143.42           N
ATOM     50  CA  TYR A   8      45.411  23.987  11.961  1.00143.42           C
ATOM     51  CB  TYR A   8      44.617  23.758  10.669  1.00143.42           C
ATOM     52  CG  TYR A   8      45.303  22.653   9.951  1.00143.42           C
ATOM     53  CD1 TYR A   8      45.045  21.353  10.318  1.00143.42           C
ATOM     54  CD2 TYR A   8      46.207  22.897   8.937  1.00143.42           C
ATOM     55  CE1 TYR A   8      45.658  20.304   9.676  1.00143.42           C
ATOM     56  CE2 TYR A   8      46.826  21.848   8.288  1.00143.42           C
ATOM     57  CZ  TYR A   8      46.549  20.550   8.659  1.00143.42           C
ATOM     58  OH  TYR A   8      47.171  19.465   8.002  1.00143.42           O
ATOM     59  C   TYR A   8      46.824  24.264  11.545  1.00143.42           C
ATOM     60  O   TYR A   8      47.672  23.376  11.610  1.00143.42           O
ATOM     61  N   LEU A   9      47.104  25.504  11.095  1.00 63.95           N
ATOM     62  CA  LEU A   9      48.406  25.863  10.624  1.00 63.95           C
ATOM     63  CB  LEU A   9      48.476  27.300  10.097  1.00 63.95           C
ATOM     64  CG  LEU A   9      47.665  27.512   8.807  1.00 63.95           C
ATOM     65  CD1 LEU A   9      47.846  28.936   8.252  1.00 63.95           C
ATOM     66  CD2 LEU A   9      47.980  26.426   7.767  1.00 63.95           C
ATOM     67  C   LEU A   9      49.379  25.754  11.749  1.00 63.95           C
ATOM     68  O   LEU A   9      50.501  25.283  11.569  1.00 63.95           O
ATOM     69  N   ASP A  10      48.985  26.174  12.962  1.00 86.13           N
ATOM     70  CA  ASP A  10      49.941  26.094  14.026  1.00 86.13           C
ATOM     71  CB  ASP A  10      49.475  26.746  15.337  1.00 86.13           C
ATOM     72  CG  ASP A  10      49.808  28.232  15.223  1.00 86.13           C
ATOM     73  OD1 ASP A  10      50.749  28.573  14.455  1.00 86.13           O
ATOM     74  OD2 ASP A  10      49.139  29.042  15.918  1.00 86.13           O
ATOM     75  C   ASP A  10      50.299  24.663  14.249  1.00 86.13           C
ATOM     76  O   ASP A  10      51.401  24.353  14.692  1.00 86.13           O
ATOM     77  N   LEU A  11      49.349  23.756  13.986  1.00166.54           N
ATOM     78  CA  LEU A  11      49.501  22.342  14.183  1.00166.54           C
ATOM     79  CB  LEU A  11      48.101  21.706  14.187  1.00166.54           C
ATOM     80  CG  LEU A  11      47.991  20.299  14.786  1.00166.54           C
ATOM     81  CD1 LEU A  11      46.517  19.895  14.883  1.00166.54           C
ATOM     82  CD2 LEU A  11      48.808  19.266  14.011  1.00166.54           C
ATOM     83  C   LEU A  11      50.439  21.723  13.174  1.00166.54           C
ATOM     84  O   LEU A  11      51.139  20.759  13.479  1.00166.54           O
ATOM     85  N   LEU A  12      50.479  22.244  11.933  1.00164.95           N
ATOM     86  CA  LEU A  12      51.270  21.616  10.905  1.00164.95           C
ATOM     87  CB  LEU A  12      50.823  22.106   9.513  1.00164.95           C
ATOM     88  CG  LEU A  12      51.174  21.167   8.349  1.00164.95           C
ATOM     89  CD1 LEU A  12      52.678  21.100   8.097  1.00164.95           C
ATOM     90  CD2 LEU A  12      50.535  19.782   8.559  1.00164.95           C
ATOM     91  C   LEU A  12      52.727  21.920  11.172  1.00164.95           C
ATOM     92  O   LEU A  12      53.073  23.030  11.571  1.00164.95           O
ATOM     93  N   GLY A  13      53.625  20.919  10.990  1.00 41.60           N
ATOM     94  CA  GLY A  13      55.030  21.118  11.237  1.00 41.60           C
ATOM     95  C   GLY A  13      55.580  19.916  11.942  1.00 41.60           C
ATOM     96  O   GLY A  13      54.996  18.837  11.906  1.00 41.60           O
ATOM     97  N   THR A  14      56.754  20.074  12.599  1.00155.84           N
ATOM     98  CA  THR A  14      57.292  18.936  13.282  1.00155.84           C
ATOM     99  CB  THR A  14      58.658  18.486  12.804  1.00155.84           C
ATOM    100  OG1 THR A  14      59.043  17.291  13.466  1.00155.84           O
ATOM    101  CG2 THR A  14      59.714  19.579  12.989  1.00155.84           C
ATOM    102  C   THR A  14      57.217  19.159  14.759  1.00155.84           C
ATOM    103  O   THR A  14      57.399  20.263  15.270  1.00155.84           O
ATOM    104  N   TRP A  15      56.869  18.078  15.478  1.00 85.73           N
ATOM    105  CA  TRP A  15      56.666  18.142  16.893  1.00 85.73           C
ATOM    106  CB  TRP A  15      55.237  17.764  17.317  1.00 85.73           C
ATOM    107  CG  TRP A  15      54.170  18.770  16.964  1.00 85.73           C
ATOM    108  CD2 TRP A  15      53.559  19.642  17.925  1.00 85.73           C
ATOM    109  CD1 TRP A  15      53.563  19.022  15.771  1.00 85.73           C
ATOM    110  NE1 TRP A  15      52.601  19.991  15.929  1.00 85.73           N
ATOM    111  CE2 TRP A  15      52.587  20.380  17.252  1.00 85.73           C
ATOM    112  CE3 TRP A  15      53.786  19.803  19.262  1.00 85.73           C
ATOM    113  CZ2 TRP A  15      51.818  21.296  17.911  1.00 85.73           C
ATOM    114  CZ3 TRP A  15      53.016  20.734  19.921  1.00 85.73           C
ATOM    115  CH2 TRP A  15      52.052  21.463  19.258  1.00 85.73           C
ATOM    116  C   TRP A  15      57.556  17.136  17.537  1.00 85.73           C
ATOM    117  O   TRP A  15      57.852  16.083  16.975  1.00 85.73           O
ATOM    118  N   VAL A  16      58.028  17.466  18.751  1.00 46.98           N
ATOM    119  CA  VAL A  16      58.814  16.536  19.500  1.00 46.98           C
ATOM    120  CB  VAL A  16      60.099  17.121  20.008  1.00 46.98           C
ATOM    121  CG1 VAL A  16      60.789  16.090  20.921  1.00 46.98           C
ATOM    122  CG2 VAL A  16      60.943  17.557  18.799  1.00 46.98           C
ATOM    123  C   VAL A  16      57.984  16.176  20.688  1.00 46.98           C
ATOM    124  O   VAL A  16      57.536  17.048  21.431  1.00 46.98           O
ATOM    125  N   PHE A  17      57.733  14.869  20.891  1.00 85.69           N
ATOM    126  CA  PHE A  17      56.939  14.505  22.027  1.00 85.69           C
ATOM    127  CB  PHE A  17      55.793  13.524  21.734  1.00 85.69           C
ATOM    128  CG  PHE A  17      54.794  14.162  20.829  1.00 85.69           C
ATOM    129  CD1 PHE A  17      54.228  15.378  21.137  1.00 85.69           C
ATOM    130  CD2 PHE A  17      54.379  13.501  19.695  1.00 85.69           C
ATOM    131  CE1 PHE A  17      53.292  15.943  20.302  1.00 85.69           C
ATOM    132  CE2 PHE A  17      53.442  14.061  18.859  1.00 85.69           C
ATOM    133  CZ  PHE A  17      52.899  15.286  19.159  1.00 85.69           C
ATOM    134  C   PHE A  17      57.827  13.817  23.009  1.00 85.69           C
ATOM    135  O   PHE A  17      58.557  12.890  22.662  1.00 85.69           O
ATOM    136  N   GLN A  18      57.797  14.261  24.279  1.00 97.02           N
ATOM    137  CA  GLN A  18      58.591  13.558  25.240  1.00 97.02           C
ATOM    138  CB  GLN A  18      59.456  14.453  26.140  1.00 97.02           C
ATOM    139  CG  GLN A  18      60.539  15.155  25.318  1.00 97.02           C
ATOM    140  CD  GLN A  18      61.582  15.745  26.248  1.00 97.02           C
ATOM    141  OE1 GLN A  18      61.291  16.633  27.047  1.00 97.02           O
ATOM    142  NE2 GLN A  18      62.840  15.238  26.140  1.00 97.02           N
ATOM    143  C   GLN A  18      57.643  12.744  26.051  1.00 97.02           C
ATOM    144  O   GLN A  18      56.665  13.255  26.596  1.00 97.02           O
ATOM    145  N   VAL A  19      57.936  11.431  26.132  1.00 66.64           N
ATOM    146  CA  VAL A  19      57.057  10.464  26.720  1.00 66.64           C
ATOM    147  CB  VAL A  19      56.933   9.249  25.840  1.00 66.64           C
ATOM    148  CG1 VAL A  19      56.023   8.208  26.509  1.00 66.64           C
ATOM    149  CG2 VAL A  19      56.453   9.710  24.455  1.00 66.64           C
ATOM    150  C   VAL A  19      57.593   9.992  28.036  1.00 66.64           C
ATOM    151  O   VAL A  19      58.755   9.605  28.160  1.00 66.64           O
ATOM    152  N   GLY A  20      56.727  10.024  29.067  1.00 50.85           N
ATOM    153  CA  GLY A  20      57.081   9.513  30.359  1.00 50.85           C
ATOM    154  C   GLY A  20      56.386   8.197  30.464  1.00 50.85           C
ATOM    155  O   GLY A  20      56.231   7.504  29.461  1.00 50.85           O
ATOM    156  N   SER A  21      55.987   7.837  31.704  1.00143.09           N
ATOM    157  CA  SER A  21      55.182   6.699  32.082  1.00143.09           C
ATOM    158  CB  SER A  21      53.675   7.013  32.085  1.00143.09           C
ATOM    159  OG  SER A  21      53.391   8.037  33.027  1.00143.09           O
ATOM    160  C   SER A  21      55.382   5.484  31.220  1.00143.09           C
ATOM    161  O   SER A  21      56.423   5.274  30.601  1.00143.09           O
ATOM    162  N   SER A  22      54.387   4.571  31.315  1.00156.64           N
ATOM    163  CA  SER A  22      54.236   3.393  30.504  1.00156.64           C
ATOM    164  CB  SER A  22      55.564   2.725  30.103  1.00156.64           C
ATOM    165  OG  SER A  22      55.312   1.573  29.311  1.00156.64           O
ATOM    166  C   SER A  22      53.476   2.386  31.319  1.00156.64           C
ATOM    167  O   SER A  22      54.050   1.408  31.790  1.00156.64           O
ATOM    168  N   GLY A  23      52.144   2.545  31.439  1.00 58.65           N
ATOM    169  CA  GLY A  23      51.394   1.635  32.260  1.00 58.65           C
ATOM    170  C   GLY A  23      50.064   1.412  31.619  1.00 58.65           C
ATOM    171  O   GLY A  23      49.920   1.533  30.406  1.00 58.65           O
ATOM    172  N   SER A  24      49.059   1.023  32.423  1.00 79.50           N
ATOM    173  CA  SER A  24      47.741   0.807  31.904  1.00 79.50           C
ATOM    174  CB  SER A  24      46.989  -0.328  32.617  1.00 79.50           C
ATOM    175  OG  SER A  24      46.866  -0.036  34.001  1.00 79.50           O
ATOM    176  C   SER A  24      46.953   2.075  32.058  1.00 79.50           C
ATOM    177  O   SER A  24      47.467   3.091  32.521  1.00 79.50           O
ATOM    178  N   GLN A  25      45.669   2.029  31.648  1.00 76.26           N
ATOM    179  CA  GLN A  25      44.756   3.137  31.712  1.00 76.26           C
ATOM    180  CB  GLN A  25      43.368   2.741  31.180  1.00 76.26           C
ATOM    181  CG  GLN A  25      42.712   1.640  32.020  1.00 76.26           C
ATOM    182  CD  GLN A  25      41.493   1.117  31.275  1.00 76.26           C
ATOM    183  OE1 GLN A  25      40.356   1.466  31.589  1.00 76.26           O
ATOM    184  NE2 GLN A  25      41.741   0.252  30.255  1.00 76.26           N
ATOM    185  C   GLN A  25      44.583   3.517  33.154  1.00 76.26           C
ATOM    186  O   GLN A  25      44.371   4.685  33.478  1.00 76.26           O
ATOM    187  N   ARG A  26      44.561   2.503  34.041  1.00162.02           N
ATOM    188  CA  ARG A  26      44.454   2.683  35.465  1.00162.02           C
ATOM    189  CB  ARG A  26      44.200   1.368  36.225  1.00162.02           C
ATOM    190  CG  ARG A  26      42.869   0.679  35.921  0.00162.02           C
ATOM    191  CD  ARG A  26      42.638  -0.565  36.784  0.00162.02           C
ATOM    192  NE  ARG A  26      43.792  -1.483  36.564  0.00162.02           N
ATOM    193  CZ  ARG A  26      44.001  -2.539  37.406  0.00162.02           C
ATOM    194  NH1 ARG A  26      43.144  -2.767  38.444  0.00162.02           N
ATOM    195  NH2 ARG A  26      45.067  -3.368  37.209  0.00162.02           N
ATOM    196  C   ARG A  26      45.732   3.215  36.041  1.00162.02           C
ATOM    197  O   ARG A  26      45.711   4.076  36.919  1.00162.02           O
ATOM    198  N   ASP A  27      46.879   2.686  35.562  1.00 58.52           N
ATOM    199  CA  ASP A  27      48.177   2.998  36.098  1.00 58.52           C
ATOM    200  CB  ASP A  27      49.337   2.207  35.463  1.00 58.52           C
ATOM    201  CG  ASP A  27      49.387   0.814  36.073  0.00 58.52           C
ATOM    202  OD1 ASP A  27      48.638   0.564  37.054  0.00 58.52           O
ATOM    203  OD2 ASP A  27      50.185  -0.019  35.567  0.00 58.52           O
ATOM    204  C   ASP A  27      48.507   4.436  35.893  1.00 58.52           C
ATOM    205  O   ASP A  27      49.179   5.038  36.728  1.00 58.52           O
ATOM    206  N   VAL A  28      48.078   5.039  34.771  1.00137.80           N
ATOM    207  CA  VAL A  28      48.499   6.393  34.573  1.00137.80           C
ATOM    208  CB  VAL A  28      49.285   6.644  33.316  1.00137.80           C
ATOM    209  CG1 VAL A  28      50.559   5.794  33.335  1.00137.80           C
ATOM    210  CG2 VAL A  28      48.381   6.402  32.098  1.00137.80           C
ATOM    211  C   VAL A  28      47.325   7.304  34.462  1.00137.80           C
ATOM    212  O   VAL A  28      46.196   6.896  34.189  1.00137.80           O
ATOM    213  N   ASN A  29      47.602   8.588  34.752  1.00 90.36           N
ATOM    214  CA  ASN A  29      46.692   9.677  34.583  1.00 90.36           C
ATOM    215  CB  ASN A  29      45.948  10.081  35.871  1.00 90.36           C
ATOM    216  CG  ASN A  29      44.986  11.227  35.558  0.00 90.36           C
ATOM    217  OD1 ASN A  29      45.328  12.192  34.878  0.00 90.36           O
ATOM    218  ND2 ASN A  29      43.737  11.129  36.080  0.00 90.36           N
ATOM    219  C   ASN A  29      47.591  10.809  34.221  1.00 90.36           C
ATOM    220  O   ASN A  29      48.514  11.125  34.970  1.00 90.36           O
ATOM    221  N   CYS A  30      47.334  11.474  33.081  1.00 88.59           N
ATOM    222  CA  CYS A  30      48.268  12.478  32.671  1.00 88.59           C
ATOM    223  CB  CYS A  30      48.492  12.454  31.154  1.00 88.59           C
ATOM    224  SG  CYS A  30      48.927  10.773  30.634  1.00 88.59           S
ATOM    225  C   CYS A  30      47.762  13.831  33.044  1.00 88.59           C
ATOM    226  O   CYS A  30      47.429  14.641  32.179  1.00 88.59           O
ATOM    227  N   SER A  31      47.619  14.081  34.356  1.00125.33           N
ATOM    228  CA  SER A  31      47.276  15.387  34.826  1.00125.33           C
ATOM    229  CB  SER A  31      46.643  15.354  36.225  1.00125.33           C
ATOM    230  OG  SER A  31      45.448  14.589  36.200  1.00125.33           O
ATOM    231  C   SER A  31      48.524  16.231  34.921  1.00125.33           C
ATOM    232  O   SER A  31      48.530  17.394  34.519  1.00125.33           O
ATOM    233  N   VAL A  32      49.564  15.703  35.609  1.00100.63           N
ATOM    234  CA  VAL A  32      50.801  16.416  35.828  1.00100.63           C
ATOM    235  CB  VAL A  32      51.429  16.019  37.132  1.00100.63           C
ATOM    236  CG1 VAL A  32      50.502  16.491  38.266  1.00100.63           C
ATOM    237  CG2 VAL A  32      51.648  14.496  37.136  1.00100.63           C
ATOM    238  C   VAL A  32      51.867  16.355  34.759  1.00100.63           C
ATOM    239  O   VAL A  32      52.200  17.384  34.172  1.00100.63           O
ATOM    240  N   MET A  33      52.407  15.133  34.491  1.00124.19           N
ATOM    241  CA  MET A  33      53.528  14.858  33.607  1.00124.19           C
ATOM    242  CB  MET A  33      54.306  16.068  33.050  1.00124.19           C
ATOM    243  CG  MET A  33      55.492  15.650  32.171  1.00124.19           C
ATOM    244  SD  MET A  33      55.048  14.862  30.598  1.00124.19           S
ATOM    245  CE  MET A  33      56.609  13.942  30.471  1.00124.19           C
ATOM    246  C   MET A  33      54.522  14.022  34.373  1.00124.19           C
ATOM    247  O   MET A  33      54.324  12.824  34.568  1.00124.19           O
ATOM    248  N   GLY A  34      55.645  14.643  34.813  1.00 45.86           N
ATOM    249  CA  GLY A  34      56.647  13.935  35.574  1.00 45.86           C
ATOM    250  C   GLY A  34      57.797  13.566  34.680  1.00 45.86           C
ATOM    251  O   GLY A  34      57.943  14.085  33.575  1.00 45.86           O
ATOM    252  N   PRO A  35      58.622  12.666  35.163  1.00164.26           N
ATOM    253  CA  PRO A  35      59.840  12.236  34.514  1.00164.26           C
ATOM    254  CD  PRO A  35      58.311  11.881  36.344  1.00164.26           C
ATOM    255  CB  PRO A  35      60.402  11.110  35.385  1.00164.26           C
ATOM    256  CG  PRO A  35      59.654  11.237  36.726  1.00164.26           C
ATOM    257  C   PRO A  35      59.545  11.738  33.132  1.00164.26           C
ATOM    258  O   PRO A  35      58.444  11.242  32.901  1.00164.26           O
ATOM    259  N   GLN A  36      60.509  11.868  32.197  1.00156.94           N
ATOM    260  CA  GLN A  36      60.265  11.473  30.840  1.00156.94           C
ATOM    261  CB  GLN A  36      59.968  12.719  29.989  1.00156.94           C
ATOM    262  CG  GLN A  36      61.046  13.796  30.123  1.00156.94           C
ATOM    263  CD  GLN A  36      60.417  15.152  29.801  1.00156.94           C
ATOM    264  OE1 GLN A  36      61.116  16.157  29.682  1.00156.94           O
ATOM    265  NE2 GLN A  36      59.063  15.190  29.667  1.00156.94           N
ATOM    266  C   GLN A  36      61.409  10.661  30.292  1.00156.94           C
ATOM    267  O   GLN A  36      62.563  11.091  30.286  1.00156.94           O
ATOM    268  N   GLU A  37      61.086   9.409  29.889  1.00130.48           N
ATOM    269  CA  GLU A  37      62.001   8.438  29.346  1.00130.48           C
ATOM    270  CB  GLU A  37      61.518   6.990  29.532  1.00130.48           C
ATOM    271  CG  GLU A  37      61.863   6.428  30.913  1.00130.48           C
ATOM    272  CD  GLU A  37      61.256   7.329  31.980  1.00130.48           C
ATOM    273  OE1 GLU A  37      60.133   7.852  31.752  0.00130.48           O
ATOM    274  OE2 GLU A  37      61.913   7.498  33.043  0.00130.48           O
ATOM    275  C   GLU A  37      62.372   8.617  27.899  1.00130.48           C
ATOM    276  O   GLU A  37      63.537   8.432  27.548  1.00130.48           O
ATOM    277  N   LYS A  38      61.427   8.967  26.998  1.00162.83           N
ATOM    278  CA  LYS A  38      61.837   8.924  25.618  1.00162.83           C
ATOM    279  CB  LYS A  38      61.328   7.683  24.878  1.00162.83           C
ATOM    280  CG  LYS A  38      61.754   6.363  25.503  1.00162.83           C
ATOM    281  CD  LYS A  38      61.049   5.168  24.871  1.00162.83           C
ATOM    282  CE  LYS A  38      59.531   5.188  25.043  1.00162.83           C
ATOM    283  NZ  LYS A  38      59.170   4.655  26.375  1.00162.83           N
ATOM    284  C   LYS A  38      61.285  10.075  24.837  1.00162.83           C
ATOM    285  O   LYS A  38      60.363  10.763  25.270  1.00162.83           O
ATOM    286  N   LYS A  39      61.867  10.294  23.635  1.00151.62           N
ATOM    287  CA  LYS A  39      61.417  11.300  22.713  1.00151.62           C
ATOM    288  CB  LYS A  39      62.521  12.214  22.154  1.00151.62           C
ATOM    289  CG  LYS A  39      62.883  13.437  22.988  1.00151.62           C
ATOM    290  CD  LYS A  39      64.185  14.091  22.519  1.00151.62           C
ATOM    291  CE  LYS A  39      64.484  13.845  21.038  1.00151.62           C
ATOM    292  NZ  LYS A  39      63.382  14.372  20.202  1.00151.62           N
ATOM    293  C   LYS A  39      60.886  10.607  21.496  1.00151.62           C
ATOM    294  O   LYS A  39      61.317   9.505  21.160  1.00151.62           O
ATOM    295  N   VAL A  40      59.904  11.239  20.818  1.00 62.54           N
ATOM    296  CA  VAL A  40      59.389  10.719  19.582  1.00 62.54           C
ATOM    297  CB  VAL A  40      58.066  10.015  19.731  1.00 62.54           C
ATOM    298  CG1 VAL A  40      57.558   9.629  18.332  1.00 62.54           C
ATOM    299  CG2 VAL A  40      58.238   8.812  20.678  1.00 62.54           C
ATOM    300  C   VAL A  40      59.169  11.923  18.710  1.00 62.54           C
ATOM    301  O   VAL A  40      58.566  12.900  19.151  1.00 62.54           O
ATOM    302  N   VAL A  41      59.639  11.900  17.444  1.00 57.88           N
ATOM    303  CA  VAL A  41      59.464  13.056  16.608  1.00 57.88           C
ATOM    304  CB  VAL A  41      60.719  13.458  15.886  1.00 57.88           C
ATOM    305  CG1 VAL A  41      60.405  14.643  14.954  1.00 57.88           C
ATOM    306  CG2 VAL A  41      61.810  13.760  16.935  1.00 57.88           C
ATOM    307  C   VAL A  41      58.424  12.743  15.575  1.00 57.88           C
ATOM    308  O   VAL A  41      58.455  11.677  14.963  1.00 57.88           O
ATOM    309  N   VAL A  42      57.458  13.667  15.362  1.00 59.02           N
ATOM    310  CA  VAL A  42      56.412  13.416  14.406  1.00 59.02           C
ATOM    311  CB  VAL A  42      55.053  13.224  15.019  1.00 59.02           C
ATOM    312  CG1 VAL A  42      55.102  11.971  15.907  1.00 59.02           C
ATOM    313  CG2 VAL A  42      54.639  14.510  15.760  1.00 59.02           C
ATOM    314  C   VAL A  42      56.306  14.588  13.483  1.00 59.02           C
ATOM    315  O   VAL A  42      56.491  15.739  13.879  1.00 59.02           O
ATOM    316  N   TYR A  43      55.978  14.301  12.210  1.00172.90           N
ATOM    317  CA  TYR A  43      55.887  15.300  11.191  1.00172.90           C
ATOM    318  CB  TYR A  43      56.752  14.954   9.971  1.00172.90           C
ATOM    319  CG  TYR A  43      58.139  14.715  10.468  1.00172.90           C
ATOM    320  CD1 TYR A  43      58.489  13.501  11.009  1.00172.90           C
ATOM    321  CD2 TYR A  43      59.095  15.696  10.406  1.00172.90           C
ATOM    322  CE1 TYR A  43      59.764  13.262  11.466  1.00172.90           C
ATOM    323  CE2 TYR A  43      60.374  15.466  10.862  1.00172.90           C
ATOM    324  CZ  TYR A  43      60.717  14.248  11.393  1.00172.90           C
ATOM    325  OH  TYR A  43      62.030  14.014  11.857  1.00172.90           O
ATOM    326  C   TYR A  43      54.464  15.305  10.736  1.00172.90           C
ATOM    327  O   TYR A  43      53.862  14.270  10.455  1.00172.90           O
ATOM    328  N   LEU A  44      53.896  16.510  10.630  1.00183.78           N
ATOM    329  CA  LEU A  44      52.498  16.675  10.381  1.00183.78           C
ATOM    330  CB  LEU A  44      51.953  17.601  11.470  1.00183.78           C
ATOM    331  CG  LEU A  44      52.191  17.124  12.927  1.00183.78           C
ATOM    332  CD1 LEU A  44      53.650  16.945  13.373  1.00183.78           C
ATOM    333  CD2 LEU A  44      51.498  18.079  13.889  1.00183.78           C
ATOM    334  C   LEU A  44      52.402  17.409   9.084  1.00183.78           C
ATOM    335  O   LEU A  44      52.931  18.512   8.962  1.00183.78           O
ATOM    336  N   GLN A  45      51.699  16.857   8.077  1.00147.12           N
ATOM    337  CA  GLN A  45      51.778  17.578   6.846  1.00147.12           C
ATOM    338  CB  GLN A  45      52.704  16.867   5.860  1.00147.12           C
ATOM    339  CG  GLN A  45      53.471  17.871   5.018  1.00147.12           C
ATOM    340  CD  GLN A  45      54.720  17.168   4.518  1.00147.12           C
ATOM    341  OE1 GLN A  45      54.840  16.900   3.328  1.00147.12           O
ATOM    342  NE2 GLN A  45      55.673  16.858   5.439  1.00147.12           N
ATOM    343  C   GLN A  45      50.410  17.805   6.263  1.00147.12           C
ATOM    344  O   GLN A  45      49.485  17.010   6.445  1.00147.12           O
ATOM    345  N   LYS A  46      50.302  18.903   5.481  1.00235.34           N
ATOM    346  CA  LYS A  46      49.096  19.468   4.938  1.00235.34           C
ATOM    347  CB  LYS A  46      49.318  20.355   3.708  1.00235.34           C
ATOM    348  CG  LYS A  46      49.957  21.701   4.038  1.00235.34           C
ATOM    349  CD  LYS A  46      49.080  22.603   4.910  1.00235.34           C
ATOM    350  CE  LYS A  46      47.922  23.239   4.137  1.00235.34           C
ATOM    351  NZ  LYS A  46      48.447  24.028   3.000  1.00235.34           N
ATOM    352  C   LYS A  46      48.089  18.448   4.577  1.00235.34           C
ATOM    353  O   LYS A  46      48.360  17.457   3.899  1.00235.34           O
ATOM    354  N   LEU A  47      46.855  18.753   5.020  1.00232.18           N
ATOM    355  CA  LEU A  47      45.753  17.862   4.963  1.00232.18           C
ATOM    356  CB  LEU A  47      45.536  17.105   3.642  1.00232.18           C
ATOM    357  CG  LEU A  47      44.660  17.917   2.654  1.00232.18           C
ATOM    358  CD1 LEU A  47      45.283  19.270   2.268  1.00232.18           C
ATOM    359  CD2 LEU A  47      44.247  17.068   1.444  1.00232.18           C
ATOM    360  C   LEU A  47      45.861  16.972   6.168  1.00232.18           C
ATOM    361  O   LEU A  47      45.726  17.449   7.291  1.00232.18           O
ATOM    362  N   ASP A  48      45.905  15.645   5.964  1.00199.29           N
ATOM    363  CA  ASP A  48      45.943  14.654   7.014  1.00199.29           C
ATOM    364  CB  ASP A  48      44.861  13.587   6.815  1.00199.29           C
ATOM    365  CG  ASP A  48      45.044  13.006   5.425  1.00199.29           C
ATOM    366  OD1 ASP A  48      44.464  13.587   4.469  1.00199.29           O
ATOM    367  OD2 ASP A  48      45.781  11.993   5.297  1.00199.29           O
ATOM    368  C   ASP A  48      47.202  13.926   7.430  1.00199.29           C
ATOM    369  O   ASP A  48      47.140  13.246   8.450  1.00199.29           O
ATOM    370  N   THR A  49      48.333  13.930   6.693  1.00167.70           N
ATOM    371  CA  THR A  49      49.293  12.880   6.991  1.00167.70           C
ATOM    372  CB  THR A  49      50.172  12.517   5.828  1.00167.70           C
ATOM    373  OG1 THR A  49      51.090  13.567   5.573  1.00167.70           O
ATOM    374  CG2 THR A  49      49.293  12.277   4.588  1.00167.70           C
ATOM    375  C   THR A  49      50.226  13.158   8.131  1.00167.70           C
ATOM    376  O   THR A  49      50.644  14.290   8.366  1.00167.70           O
ATOM    377  N   ALA A  50      50.586  12.078   8.866  1.00 59.25           N
ATOM    378  CA  ALA A  50      51.540  12.185   9.931  1.00 59.25           C
ATOM    379  CB  ALA A  50      50.936  11.945  11.320  1.00 59.25           C
ATOM    380  C   ALA A  50      52.564  11.111   9.709  1.00 59.25           C
ATOM    381  O   ALA A  50      52.223  10.016   9.269  1.00 59.25           O
ATOM    382  N   TYR A  51      53.866  11.407   9.935  1.00111.30           N
ATOM    383  CA  TYR A  51      54.840  10.351   9.848  1.00111.30           C
ATOM    384  CB  TYR A  51      55.399  10.075   8.437  1.00111.30           C
ATOM    385  CG  TYR A  51      56.208  11.210   7.895  1.00111.30           C
ATOM    386  CD1 TYR A  51      55.610  12.283   7.265  1.00111.30           C
ATOM    387  CD2 TYR A  51      57.582  11.180   7.998  1.00111.30           C
ATOM    388  CE1 TYR A  51      56.368  13.312   6.749  1.00111.30           C
ATOM    389  CE2 TYR A  51      58.343  12.203   7.486  1.00111.30           C
ATOM    390  CZ  TYR A  51      57.741  13.269   6.859  1.00111.30           C
ATOM    391  OH  TYR A  51      58.541  14.308   6.337  1.00111.30           O
ATOM    392  C   TYR A  51      55.964  10.633  10.792  1.00111.30           C
ATOM    393  O   TYR A  51      56.187  11.775  11.182  1.00111.30           O
ATOM    394  N   ASP A  52      56.665   9.570  11.243  1.00100.66           N
ATOM    395  CA  ASP A  52      57.786   9.762  12.127  1.00100.66           C
ATOM    396  CB  ASP A  52      57.686   8.973  13.448  1.00100.66           C
ATOM    397  CG  ASP A  52      57.462   7.508  13.127  1.00100.66           C
ATOM    398  OD1 ASP A  52      56.460   7.202  12.429  1.00100.66           O
ATOM    399  OD2 ASP A  52      58.296   6.681  13.576  1.00100.66           O
ATOM    400  C   ASP A  52      59.074   9.471  11.411  1.00100.66           C
ATOM    401  O   ASP A  52      59.076   9.194  10.213  1.00100.66           O
ATOM    402  N   ASP A  53      60.216   9.572  12.128  1.00162.19           N
ATOM    403  CA  ASP A  53      61.511   9.323  11.552  1.00162.19           C
ATOM    404  CB  ASP A  53      62.696  10.108  12.177  1.00162.19           C
ATOM    405  CG  ASP A  53      62.589  10.159  13.691  1.00162.19           C
ATOM    406  OD1 ASP A  53      61.773   9.391  14.264  1.00162.19           O
ATOM    407  OD2 ASP A  53      63.300  11.009  14.290  1.00162.19           O
ATOM    408  C   ASP A  53      61.754   7.874  11.231  1.00162.19           C
ATOM    409  O   ASP A  53      62.596   7.547  10.397  1.00162.19           O
ATOM    410  N   LEU A  54      61.003   6.973  11.880  1.00184.19           N
ATOM    411  CA  LEU A  54      61.036   5.558  11.662  1.00184.19           C
ATOM    412  CB  LEU A  54      60.102   4.835  12.657  1.00184.19           C
ATOM    413  CG  LEU A  54      60.076   3.298  12.580  1.00184.19           C
ATOM    414  CD1 LEU A  54      61.474   2.699  12.804  1.00184.19           C
ATOM    415  CD2 LEU A  54      59.054   2.723  13.582  1.00184.19           C
ATOM    416  C   LEU A  54      60.575   5.335  10.252  1.00184.19           C
ATOM    417  O   LEU A  54      60.863   4.297   9.663  1.00184.19           O
ATOM    418  N   GLY A  55      59.792   6.274   9.680  1.00 48.98           N
ATOM    419  CA  GLY A  55      59.413   6.122   8.302  1.00 48.98           C
ATOM    420  C   GLY A  55      58.000   5.641   8.194  1.00 48.98           C
ATOM    421  O   GLY A  55      57.506   5.466   7.082  1.00 48.98           O
ATOM    422  N   ASN A  56      57.300   5.380   9.316  1.00154.56           N
ATOM    423  CA  ASN A  56      55.936   4.970   9.141  1.00154.56           C
ATOM    424  CB  ASN A  56      55.395   3.904  10.130  1.00154.56           C
ATOM    425  CG  ASN A  56      55.669   4.248  11.573  1.00154.56           C
ATOM    426  OD1 ASN A  56      55.045   5.141  12.133  1.00154.56           O
ATOM    427  ND2 ASN A  56      56.604   3.484  12.203  1.00154.56           N
ATOM    428  C   ASN A  56      55.039   6.152   8.964  1.00154.56           C
ATOM    429  O   ASN A  56      55.375   7.274   9.341  1.00154.56           O
ATOM    430  N   SER A  57      53.869   5.920   8.327  1.00 96.44           N
ATOM    431  CA  SER A  57      52.967   7.001   8.031  1.00 96.44           C
ATOM    432  CB  SER A  57      52.731   7.234   6.529  1.00 96.44           C
ATOM    433  OG  SER A  57      52.019   6.142   5.971  1.00 96.44           O
ATOM    434  C   SER A  57      51.627   6.750   8.663  1.00 96.44           C
ATOM    435  O   SER A  57      51.280   5.611   8.972  1.00 96.44           O
ATOM    436  N   GLY A  58      50.832   7.829   8.866  1.00 46.48           N
ATOM    437  CA  GLY A  58      49.555   7.695   9.513  1.00 46.48           C
ATOM    438  C   GLY A  58      48.747   8.944   9.287  1.00 46.48           C
ATOM    439  O   GLY A  58      48.945   9.663   8.308  1.00 46.48           O
ATOM    440  N   HIS A  59      47.805   9.218  10.219  1.00136.03           N
ATOM    441  CA  HIS A  59      46.893  10.327  10.103  1.00136.03           C
ATOM    442  ND1 HIS A  59      44.385  10.822   7.899  1.00136.03           N
ATOM    443  CG  HIS A  59      44.897   9.761   8.604  1.00136.03           C
ATOM    444  CB  HIS A  59      45.416   9.914   9.994  1.00136.03           C
ATOM    445  NE2 HIS A  59      44.193   9.038   6.589  1.00136.03           N
ATOM    446  CD2 HIS A  59      44.774   8.678   7.791  1.00136.03           C
ATOM    447  CE1 HIS A  59      43.977  10.335   6.703  1.00136.03           C
ATOM    448  C   HIS A  59      46.906  11.219  11.309  1.00136.03           C
ATOM    449  O   HIS A  59      47.404  10.878  12.380  1.00136.03           O
ATOM    450  N   PHE A  60      46.284  12.404  11.107  1.00282.62           N
ATOM    451  CA  PHE A  60      46.171  13.522  12.002  1.00282.62           C
ATOM    452  CB  PHE A  60      47.024  14.684  11.510  1.00282.62           C
ATOM    453  CG  PHE A  60      48.126  14.947  12.414  1.00282.62           C
ATOM    454  CD1 PHE A  60      49.305  14.261  12.313  1.00282.62           C
ATOM    455  CD2 PHE A  60      47.918  15.919  13.356  1.00282.62           C
ATOM    456  CE1 PHE A  60      50.304  14.556  13.195  1.00282.62           C
ATOM    457  CE2 PHE A  60      48.907  16.224  14.237  1.00282.62           C
ATOM    458  CZ  PHE A  60      50.085  15.530  14.139  1.00282.62           C
ATOM    459  C   PHE A  60      44.863  14.190  11.804  1.00282.62           C
ATOM    460  O   PHE A  60      44.319  14.163  10.704  1.00282.62           O
ATOM    461  N   THR A  61      44.368  14.846  12.875  1.00126.91           N
ATOM    462  CA  THR A  61      43.239  15.723  12.785  1.00126.91           C
ATOM    463  CB  THR A  61      41.913  15.053  13.053  1.00126.91           C
ATOM    464  OG1 THR A  61      41.653  14.034  12.107  1.00126.91           O
ATOM    465  CG2 THR A  61      40.783  16.091  13.004  1.00126.91           C
ATOM    466  C   THR A  61      43.397  16.709  13.899  1.00126.91           C
ATOM    467  O   THR A  61      43.812  16.350  15.000  1.00126.91           O
ATOM    468  N   ILE A  62      43.078  17.988  13.630  1.00110.68           N
ATOM    469  CA  ILE A  62      43.052  18.970  14.672  1.00110.68           C
ATOM    470  CB  ILE A  62      43.275  20.382  14.187  1.00110.68           C
ATOM    471  CG1 ILE A  62      43.479  21.344  15.372  1.00110.68           C
ATOM    472  CG2 ILE A  62      42.120  20.762  13.248  1.00110.68           C
ATOM    473  CD1 ILE A  62      44.037  22.714  14.977  1.00110.68           C
ATOM    474  C   ILE A  62      41.661  18.829  15.206  1.00110.68           C
ATOM    475  O   ILE A  62      40.761  18.417  14.474  1.00110.68           O
ATOM    476  N   ILE A  63      41.463  19.051  16.520  1.00231.34           N
ATOM    477  CA  ILE A  63      40.153  18.909  17.095  1.00231.34           C
ATOM    478  CB  ILE A  63      40.229  18.073  18.362  1.00231.34           C
ATOM    479  CG1 ILE A  63      38.867  17.700  18.933  1.00231.34           C
ATOM    480  CG2 ILE A  63      41.111  18.746  19.401  1.00231.34           C
ATOM    481  CD1 ILE A  63      38.222  16.487  18.304  1.00231.34           C
ATOM    482  C   ILE A  63      39.642  20.306  17.340  1.00231.34           C
ATOM    483  O   ILE A  63      39.874  20.929  18.373  1.00231.34           O
ATOM    484  N   TYR A  64      38.910  20.846  16.347  1.00191.05           N
ATOM    485  CA  TYR A  64      38.436  22.193  16.435  1.00191.05           C
ATOM    486  CB  TYR A  64      37.491  22.410  17.633  1.00191.05           C
ATOM    487  CG  TYR A  64      36.959  23.811  17.659  1.00191.05           C
ATOM    488  CD1 TYR A  64      36.111  24.247  16.668  1.00191.05           C
ATOM    489  CD2 TYR A  64      37.265  24.675  18.691  1.00191.05           C
ATOM    490  CE1 TYR A  64      35.604  25.527  16.681  1.00191.05           C
ATOM    491  CE2 TYR A  64      36.762  25.962  18.717  1.00191.05           C
ATOM    492  CZ  TYR A  64      35.929  26.389  17.704  1.00191.05           C
ATOM    493  OH  TYR A  64      35.401  27.700  17.706  1.00191.05           O
ATOM    494  C   TYR A  64      39.666  23.033  16.590  1.00191.05           C
ATOM    495  O   TYR A  64      40.524  23.052  15.704  1.00191.05           O
ATOM    496  N   ASN A  65      39.810  23.691  17.756  1.00236.99           N
ATOM    497  CA  ASN A  65      40.934  24.546  17.999  1.00236.99           C
ATOM    498  CB  ASN A  65      40.515  26.006  18.198  1.00236.99           C
ATOM    499  CG  ASN A  65      40.283  26.631  16.839  1.00236.99           C
ATOM    500  OD1 ASN A  65      40.185  25.934  15.835  1.00236.99           O
ATOM    501  ND2 ASN A  65      40.151  27.985  16.814  1.00236.99           N
ATOM    502  C   ASN A  65      41.569  24.170  19.300  1.00236.99           C
ATOM    503  O   ASN A  65      42.509  24.831  19.741  1.00236.99           O
ATOM    504  N   GLN A  66      41.018  23.163  19.995  1.00253.71           N
ATOM    505  CA  GLN A  66      41.587  22.828  21.267  1.00253.71           C
ATOM    506  CB  GLN A  66      40.573  22.661  22.409  1.00253.71           C
ATOM    507  CG  GLN A  66      39.457  21.650  22.259  1.00253.71           C
ATOM    508  CD  GLN A  66      38.506  22.133  23.339  1.00253.71           C
ATOM    509  OE1 GLN A  66      38.025  21.374  24.178  1.00253.71           O
ATOM    510  NE2 GLN A  66      38.279  23.477  23.341  1.00253.71           N
ATOM    511  C   GLN A  66      42.756  21.889  21.343  1.00253.71           C
ATOM    512  O   GLN A  66      43.552  22.002  22.273  1.00253.71           O
ATOM    513  N   GLY A  67      42.895  20.919  20.418  1.00 46.61           N
ATOM    514  CA  GLY A  67      43.982  19.978  20.544  1.00 46.61           C
ATOM    515  C   GLY A  67      44.004  19.154  19.297  1.00 46.61           C
ATOM    516  O   GLY A  67      43.499  19.566  18.254  1.00 46.61           O
ATOM    517  N   PHE A  68      44.589  17.947  19.384  1.00121.75           N
ATOM    518  CA  PHE A  68      44.778  17.184  18.183  1.00121.75           C
ATOM    519  CB  PHE A  68      45.974  17.689  17.335  1.00121.75           C
ATOM    520  CG  PHE A  68      47.257  17.478  18.056  1.00121.75           C
ATOM    521  CD1 PHE A  68      47.357  17.511  19.429  1.00121.75           C
ATOM    522  CD2 PHE A  68      48.411  17.302  17.326  1.00121.75           C
ATOM    523  CE1 PHE A  68      48.576  17.322  20.045  1.00121.75           C
ATOM    524  CE2 PHE A  68      49.631  17.113  17.943  1.00121.75           C
ATOM    525  CZ  PHE A  68      49.716  17.121  19.306  1.00121.75           C
ATOM    526  C   PHE A  68      44.987  15.733  18.466  1.00121.75           C
ATOM    527  O   PHE A  68      45.443  15.343  19.539  1.00121.75           O
ATOM    528  N   GLU A  69      44.608  14.872  17.494  1.00 99.27           N
ATOM    529  CA  GLU A  69      44.766  13.452  17.639  1.00 99.27           C
ATOM    530  CB  GLU A  69      43.430  12.711  17.618  1.00 99.27           C
ATOM    531  CG  GLU A  69      43.593  11.209  17.806  1.00 99.27           C
ATOM    532  CD  GLU A  69      42.196  10.650  17.849  1.00 99.27           C
ATOM    533  OE1 GLU A  69      41.547  10.792  18.918  1.00 99.27           O
ATOM    534  OE2 GLU A  69      41.752  10.088  16.814  1.00 99.27           O
ATOM    535  C   GLU A  69      45.582  12.975  16.477  1.00 99.27           C
ATOM    536  O   GLU A  69      45.383  13.401  15.337  1.00 99.27           O
ATOM    537  N   ILE A  70      46.564  12.094  16.763  1.00121.68           N
ATOM    538  CA  ILE A  70      47.394  11.536  15.731  1.00121.68           C
ATOM    539  CB  ILE A  70      48.846  11.875  15.856  1.00121.68           C
ATOM    540  CG1 ILE A  70      49.086  13.388  15.867  1.00121.68           C
ATOM    541  CG2 ILE A  70      49.590  11.149  14.729  1.00121.68           C
ATOM    542  CD1 ILE A  70      48.787  14.045  17.213  1.00121.68           C
ATOM    543  C   ILE A  70      47.386  10.051  15.902  1.00121.68           C
ATOM    544  O   ILE A  70      47.588   9.543  17.004  1.00121.68           O
ATOM    545  N   VAL A  71      47.137   9.307  14.809  1.00141.33           N
ATOM    546  CA  VAL A  71      47.264   7.881  14.884  1.00141.33           C
ATOM    547  CB  VAL A  71      46.005   7.128  14.594  1.00141.33           C
ATOM    548  CG1 VAL A  71      45.099   7.237  15.829  1.00141.33           C
ATOM    549  CG2 VAL A  71      45.341   7.781  13.378  1.00141.33           C
ATOM    550  C   VAL A  71      48.352   7.489  13.950  1.00141.33           C
ATOM    551  O   VAL A  71      48.282   7.710  12.740  1.00141.33           O
ATOM    552  N   LEU A  72      49.422   6.923  14.539  1.00189.63           N
ATOM    553  CA  LEU A  72      50.611   6.572  13.825  1.00189.63           C
ATOM    554  CB  LEU A  72      51.725   7.621  13.986  1.00189.63           C
ATOM    555  CG  LEU A  72      51.577   8.938  13.210  1.00189.63           C
ATOM    556  CD1 LEU A  72      52.693   9.913  13.633  1.00189.63           C
ATOM    557  CD2 LEU A  72      51.588   8.693  11.687  1.00189.63           C
ATOM    558  C   LEU A  72      51.203   5.366  14.477  1.00189.63           C
ATOM    559  O   LEU A  72      51.245   5.278  15.702  1.00189.63           O
ATOM    560  N   ASN A  73      51.695   4.418  13.658  1.00105.19           N
ATOM    561  CA  ASN A  73      52.422   3.281  14.155  1.00105.19           C
ATOM    562  CB  ASN A  73      53.832   3.656  14.640  1.00105.19           C
ATOM    563  CG  ASN A  73      54.683   2.389  14.722  1.00105.19           C
ATOM    564  OD1 ASN A  73      55.898   2.461  14.900  1.00105.19           O
ATOM    565  ND2 ASN A  73      54.059   1.190  14.564  1.00105.19           N
ATOM    566  C   ASN A  73      51.698   2.609  15.293  1.00105.19           C
ATOM    567  O   ASN A  73      52.296   2.319  16.330  1.00105.19           O
ATOM    568  N   ASP A  74      50.402   2.310  15.101  1.00 88.20           N
ATOM    569  CA  ASP A  74      49.593   1.608  16.059  1.00 88.20           C
ATOM    570  CB  ASP A  74      50.047   0.155  16.318  1.00 88.20           C
ATOM    571  CG  ASP A  74      49.518  -0.727  15.191  1.00 88.20           C
ATOM    572  OD1 ASP A  74      48.506  -0.328  14.557  1.00 88.20           O
ATOM    573  OD2 ASP A  74      50.112  -1.811  14.950  1.00 88.20           O
ATOM    574  C   ASP A  74      49.504   2.331  17.373  1.00 88.20           C
ATOM    575  O   ASP A  74      49.203   1.708  18.391  1.00 88.20           O
ATOM    576  N   TYR A  75      49.720   3.661  17.399  1.00 91.16           N
ATOM    577  CA  TYR A  75      49.561   4.399  18.627  1.00 91.16           C
ATOM    578  CB  TYR A  75      50.858   4.948  19.251  1.00 91.16           C
ATOM    579  CG  TYR A  75      51.602   3.843  19.904  1.00 91.16           C
ATOM    580  CD1 TYR A  75      51.150   3.353  21.103  1.00 91.16           C
ATOM    581  CD2 TYR A  75      52.718   3.281  19.333  1.00 91.16           C
ATOM    582  CE1 TYR A  75      51.811   2.336  21.744  1.00 91.16           C
ATOM    583  CE2 TYR A  75      53.387   2.262  19.970  1.00 91.16           C
ATOM    584  CZ  TYR A  75      52.931   1.788  21.176  1.00 91.16           C
ATOM    585  OH  TYR A  75      53.607   0.745  21.840  1.00 91.16           O
ATOM    586  C   TYR A  75      48.720   5.603  18.351  1.00 91.16           C
ATOM    587  O   TYR A  75      48.686   6.105  17.230  1.00 91.16           O
ATOM    588  N   LYS A  76      47.987   6.095  19.370  1.00175.70           N
ATOM    589  CA  LYS A  76      47.208   7.279  19.150  1.00175.70           C
ATOM    590  CB  LYS A  76      45.696   7.021  19.140  1.00175.70           C
ATOM    591  CG  LYS A  76      45.234   5.952  20.120  1.00175.70           C
ATOM    592  CD  LYS A  76      43.721   5.759  20.077  1.00175.70           C
ATOM    593  CE  LYS A  76      42.958   6.893  20.754  1.00175.70           C
ATOM    594  NZ  LYS A  76      42.765   8.014  19.806  1.00175.70           N
ATOM    595  C   LYS A  76      47.608   8.304  20.162  1.00175.70           C
ATOM    596  O   LYS A  76      47.697   8.015  21.354  1.00175.70           O
ATOM    597  N   TRP A  77      47.882   9.540  19.690  1.00111.71           N
ATOM    598  CA  TRP A  77      48.382  10.570  20.558  1.00111.71           C
ATOM    599  CB  TRP A  77      49.676  11.204  20.014  1.00111.71           C
ATOM    600  CG  TRP A  77      50.828  10.207  19.867  1.00111.71           C
ATOM    601  CD2 TRP A  77      52.078  10.267  20.571  1.00111.71           C
ATOM    602  CD1 TRP A  77      50.907   9.133  19.056  1.00111.71           C
ATOM    603  NE1 TRP A  77      52.102   8.484  19.225  1.00111.71           N
ATOM    604  CE2 TRP A  77      52.836   9.173  20.160  1.00111.71           C
ATOM    605  CE3 TRP A  77      52.561  11.175  21.479  1.00111.71           C
ATOM    606  CZ2 TRP A  77      54.087   8.958  20.664  1.00111.71           C
ATOM    607  CZ3 TRP A  77      53.822  10.926  21.997  1.00111.71           C
ATOM    608  CH2 TRP A  77      54.559   9.840  21.596  1.00111.71           C
ATOM    609  C   TRP A  77      47.342  11.642  20.659  1.00111.71           C
ATOM    610  O   TRP A  77      46.753  12.048  19.659  1.00111.71           O
ATOM    611  N   PHE A  78      47.068  12.103  21.899  1.00133.92           N
ATOM    612  CA  PHE A  78      46.060  13.104  22.120  1.00133.92           C
ATOM    613  CB  PHE A  78      44.738  12.474  22.585  1.00133.92           C
ATOM    614  CG  PHE A  78      43.922  13.498  23.291  1.00133.92           C
ATOM    615  CD1 PHE A  78      43.270  14.487  22.592  1.00133.92           C
ATOM    616  CD2 PHE A  78      43.830  13.470  24.667  1.00133.92           C
ATOM    617  CE1 PHE A  78      42.526  15.433  23.255  1.00133.92           C
ATOM    618  CE2 PHE A  78      43.087  14.409  25.338  1.00133.92           C
ATOM    619  CZ  PHE A  78      42.435  15.393  24.629  1.00133.92           C
ATOM    620  C   PHE A  78      46.518  14.067  23.166  1.00133.92           C
ATOM    621  O   PHE A  78      47.074  13.667  24.186  1.00133.92           O
ATOM    622  N   ALA A  79      46.298  15.380  22.934  1.00 56.05           N
ATOM    623  CA  ALA A  79      46.671  16.363  23.912  1.00 56.05           C
ATOM    624  CB  ALA A  79      48.179  16.665  23.931  1.00 56.05           C
ATOM    625  C   ALA A  79      45.976  17.643  23.559  1.00 56.05           C
ATOM    626  O   ALA A  79      45.607  17.873  22.408  1.00 56.05           O
ATOM    627  N   PHE A  80      45.783  18.514  24.570  1.00159.92           N
ATOM    628  CA  PHE A  80      45.181  19.803  24.380  1.00159.92           C
ATOM    629  CB  PHE A  80      44.421  20.352  25.612  1.00159.92           C
ATOM    630  CG  PHE A  80      43.295  19.448  26.004  1.00159.92           C
ATOM    631  CD1 PHE A  80      42.075  19.517  25.368  1.00159.92           C
ATOM    632  CD2 PHE A  80      43.463  18.522  27.011  1.00159.92           C
ATOM    633  CE1 PHE A  80      41.042  18.685  25.737  1.00159.92           C
ATOM    634  CE2 PHE A  80      42.432  17.690  27.385  1.00159.92           C
ATOM    635  CZ  PHE A  80      41.218  17.771  26.748  1.00159.92           C
ATOM    636  C   PHE A  80      46.332  20.748  24.202  1.00159.92           C
ATOM    637  O   PHE A  80      47.422  20.512  24.721  1.00159.92           O
ATOM    638  N   PHE A  81      46.131  21.847  23.447  1.00 82.83           N
ATOM    639  CA  PHE A  81      47.206  22.785  23.280  1.00 82.83           C
ATOM    640  CB  PHE A  81      46.963  23.806  22.156  1.00 82.83           C
ATOM    641  CG  PHE A  81      46.959  23.003  20.899  1.00 82.83           C
ATOM    642  CD1 PHE A  81      48.135  22.500  20.390  1.00 82.83           C
ATOM    643  CD2 PHE A  81      45.784  22.754  20.228  1.00 82.83           C
ATOM    644  CE1 PHE A  81      48.140  21.759  19.232  1.00 82.83           C
ATOM    645  CE2 PHE A  81      45.783  22.015  19.067  1.00 82.83           C
ATOM    646  CZ  PHE A  81      46.961  21.517  18.568  1.00 82.83           C
ATOM    647  C   PHE A  81      47.375  23.480  24.596  1.00 82.83           C
ATOM    648  O   PHE A  81      46.408  23.654  25.333  1.00 82.83           O
ATOM    649  N   LYS A  82      48.615  23.889  24.937  1.00172.47           N
ATOM    650  CA  LYS A  82      48.870  24.397  26.257  1.00172.47           C
ATOM    651  CB  LYS A  82      50.347  24.345  26.681  1.00172.47           C
ATOM    652  CG  LYS A  82      51.237  25.368  25.983  1.00172.47           C
ATOM    653  CD  LYS A  82      52.631  25.454  26.606  1.00172.47           C
ATOM    654  CE  LYS A  82      52.606  25.886  28.072  1.00172.47           C
ATOM    655  NZ  LYS A  82      52.224  27.313  28.163  1.00172.47           N
ATOM    656  C   LYS A  82      48.372  25.791  26.464  1.00172.47           C
ATOM    657  O   LYS A  82      48.318  26.610  25.549  1.00172.47           O
ATOM    658  N   TYR A  83      47.952  26.063  27.718  1.00187.57           N
ATOM    659  CA  TYR A  83      47.508  27.360  28.137  1.00187.57           C
ATOM    660  CB  TYR A  83      45.971  27.515  28.092  1.00187.57           C
ATOM    661  CG  TYR A  83      45.339  26.358  28.791  1.00187.57           C
ATOM    662  CD1 TYR A  83      45.081  25.197  28.094  1.00187.57           C
ATOM    663  CD2 TYR A  83      45.006  26.421  30.125  1.00187.57           C
ATOM    664  CE1 TYR A  83      44.498  24.116  28.710  1.00187.57           C
ATOM    665  CE2 TYR A  83      44.420  25.342  30.745  1.00187.57           C
ATOM    666  CZ  TYR A  83      44.165  24.190  30.038  1.00187.57           C
ATOM    667  OH  TYR A  83      43.564  23.082  30.672  1.00187.57           O
ATOM    668  C   TYR A  83      48.033  27.583  29.525  1.00187.57           C
ATOM    669  O   TYR A  83      48.221  26.626  30.273  1.00187.57           O
ATOM    670  N   LYS A  84      48.307  28.859  29.894  1.00143.74           N
ATOM    671  CA  LYS A  84      48.869  29.159  31.187  1.00143.74           C
ATOM    672  CB  LYS A  84      50.183  29.961  31.113  1.00143.74           C
ATOM    673  CG  LYS A  84      51.335  29.242  30.408  1.00143.74           C
ATOM    674  CD  LYS A  84      51.738  27.932  31.084  1.00143.74           C
ATOM    675  CE  LYS A  84      52.216  28.114  32.524  0.00143.74           C
ATOM    676  NZ  LYS A  84      52.522  26.797  33.121  0.00143.74           N
ATOM    677  C   LYS A  84      47.911  30.039  31.922  1.00143.74           C
ATOM    678  O   LYS A  84      47.244  30.887  31.335  1.00143.74           O
ATOM    679  N   GLU A  85      47.833  29.854  33.254  1.00 91.07           N
ATOM    680  CA  GLU A  85      46.941  30.632  34.061  1.00 91.07           C
ATOM    681  CB  GLU A  85      46.068  29.705  34.916  1.00 91.07           C
ATOM    682  CG  GLU A  85      45.215  28.784  34.035  1.00 91.07           C
ATOM    683  CD  GLU A  85      44.919  27.500  34.797  1.00 91.07           C
ATOM    684  OE1 GLU A  85      45.364  27.387  35.971  1.00 91.07           O
ATOM    685  OE2 GLU A  85      44.258  26.606  34.202  1.00 91.07           O
ATOM    686  C   GLU A  85      47.792  31.482  34.964  1.00 91.07           C
ATOM    687  O   GLU A  85      48.250  31.043  36.017  1.00 91.07           O
ATOM    688  N   GLU A  86      48.015  32.736  34.531  1.00114.24           N
ATOM    689  CA  GLU A  86      48.807  33.766  35.147  1.00114.24           C
ATOM    690  CB  GLU A  86      49.211  34.855  34.130  0.00114.24           C
ATOM    691  CG  GLU A  86      50.457  35.661  34.511  0.00114.24           C
ATOM    692  CD  GLU A  86      50.038  37.041  34.991  0.00114.24           C
ATOM    693  OE1 GLU A  86      49.628  37.867  34.133  0.00114.24           O
ATOM    694  OE2 GLU A  86      50.131  37.290  36.221  0.00114.24           O
ATOM    695  C   GLU A  86      48.071  34.365  36.302  1.00114.24           C
ATOM    696  O   GLU A  86      48.659  35.097  37.096  1.00114.24           O
ATOM    697  N   GLY A  87      46.763  34.074  36.446  1.00 59.34           N
ATOM    698  CA  GLY A  87      46.014  34.784  37.438  1.00 59.34           C
ATOM    699  C   GLY A  87      45.311  35.883  36.712  1.00 59.34           C
ATOM    700  O   GLY A  87      45.769  37.023  36.671  1.00 59.34           O
ATOM    701  N   SER A  88      44.186  35.487  36.076  1.00104.39           N
ATOM    702  CA  SER A  88      43.275  36.249  35.268  1.00104.39           C
ATOM    703  CB  SER A  88      42.849  37.602  35.870  1.00104.39           C
ATOM    704  OG  SER A  88      43.904  38.550  35.772  0.00104.39           O
ATOM    705  C   SER A  88      43.917  36.521  33.955  1.00104.39           C
ATOM    706  O   SER A  88      43.294  37.084  33.055  1.00104.39           O
ATOM    707  N   LYS A  89      45.177  36.091  33.788  1.00 84.86           N
ATOM    708  CA  LYS A  89      45.759  36.292  32.501  1.00 84.86           C
ATOM    709  CB  LYS A  89      47.151  36.940  32.508  1.00 84.86           C
ATOM    710  CG  LYS A  89      47.625  37.302  31.098  1.00 84.86           C
ATOM    711  CD  LYS A  89      48.895  38.149  31.086  0.00 84.86           C
ATOM    712  CE  LYS A  89      49.321  38.590  29.684  0.00 84.86           C
ATOM    713  NZ  LYS A  89      49.487  37.405  28.815  0.00 84.86           N
ATOM    714  C   LYS A  89      45.936  34.938  31.916  1.00 84.86           C
ATOM    715  O   LYS A  89      46.529  34.053  32.533  1.00 84.86           O
ATOM    716  N   VAL A  90      45.417  34.733  30.696  1.00 47.76           N
ATOM    717  CA  VAL A  90      45.568  33.434  30.123  1.00 47.76           C
ATOM    718  CB  VAL A  90      44.273  32.795  29.744  1.00 47.76           C
ATOM    719  CG1 VAL A  90      44.598  31.485  29.008  1.00 47.76           C
ATOM    720  CG2 VAL A  90      43.417  32.615  31.012  1.00 47.76           C
ATOM    721  C   VAL A  90      46.362  33.558  28.870  1.00 47.76           C
ATOM    722  O   VAL A  90      46.094  34.417  28.030  1.00 47.76           O
ATOM    723  N   THR A  91      47.378  32.690  28.719  1.00 62.47           N
ATOM    724  CA  THR A  91      48.165  32.735  27.526  1.00 62.47           C
ATOM    725  CB  THR A  91      49.590  33.135  27.773  1.00 62.47           C
ATOM    726  OG1 THR A  91      49.626  34.412  28.393  1.00 62.47           O
ATOM    727  CG2 THR A  91      50.342  33.182  26.432  1.00 62.47           C
ATOM    728  C   THR A  91      48.157  31.368  26.927  1.00 62.47           C
ATOM    729  O   THR A  91      48.318  30.364  27.620  1.00 62.47           O
ATOM    730  N   THR A  92      47.962  31.291  25.601  1.00151.21           N
ATOM    731  CA  THR A  92      47.960  29.998  24.991  1.00151.21           C
ATOM    732  CB  THR A  92      46.810  29.692  24.070  1.00151.21           C
ATOM    733  OG1 THR A  92      46.635  30.731  23.120  1.00151.21           O
ATOM    734  CG2 THR A  92      45.538  29.448  24.882  1.00151.21           C
ATOM    735  C   THR A  92      49.195  29.848  24.188  1.00151.21           C
ATOM    736  O   THR A  92      49.780  30.817  23.702  1.00151.21           O
ATOM    737  N   TYR A  93      49.657  28.592  24.101  1.00168.61           N
ATOM    738  CA  TYR A  93      50.801  28.318  23.308  1.00168.61           C
ATOM    739  CB  TYR A  93      51.988  27.852  24.151  1.00168.61           C
ATOM    740  CG  TYR A  93      52.460  29.035  24.921  1.00168.61           C
ATOM    741  CD1 TYR A  93      51.851  29.418  26.095  1.00168.61           C
ATOM    742  CD2 TYR A  93      53.513  29.772  24.435  1.00168.61           C
ATOM    743  CE1 TYR A  93      52.309  30.513  26.789  1.00168.61           C
ATOM    744  CE2 TYR A  93      53.974  30.866  25.124  1.00168.61           C
ATOM    745  CZ  TYR A  93      53.375  31.236  26.304  1.00168.61           C
ATOM    746  OH  TYR A  93      53.855  32.360  27.011  1.00168.61           O
ATOM    747  C   TYR A  93      50.417  27.229  22.374  1.00168.61           C
ATOM    748  O   TYR A  93      50.240  26.079  22.774  1.00168.61           O
ATOM    749  N   CYS A  94      50.266  27.590  21.094  1.00 92.05           N
ATOM    750  CA  CYS A  94      49.918  26.665  20.061  1.00 92.05           C
ATOM    751  CB  CYS A  94      49.564  27.353  18.752  1.00 92.05           C
ATOM    752  SG  CYS A  94      47.802  27.725  18.780  1.00 92.05           S
ATOM    753  C   CYS A  94      51.057  25.748  19.786  1.00 92.05           C
ATOM    754  O   CYS A  94      50.869  24.664  19.234  1.00 92.05           O
ATOM    755  N   ASN A  95      52.276  26.231  20.078  1.00104.02           N
ATOM    756  CA  ASN A  95      53.502  25.523  19.882  1.00104.02           C
ATOM    757  CB  ASN A  95      54.734  26.451  19.871  1.00104.02           C
ATOM    758  CG  ASN A  95      54.668  27.427  21.033  1.00104.02           C
ATOM    759  OD1 ASN A  95      54.312  27.071  22.154  1.00104.02           O
ATOM    760  ND2 ASN A  95      54.999  28.715  20.737  1.00104.02           N
ATOM    761  C   ASN A  95      53.656  24.378  20.840  1.00104.02           C
ATOM    762  O   ASN A  95      54.385  23.436  20.539  1.00104.02           O
ATOM    763  N   GLU A  96      53.044  24.418  22.041  1.00183.47           N
ATOM    764  CA  GLU A  96      53.169  23.237  22.855  1.00183.47           C
ATOM    765  CB  GLU A  96      54.275  23.210  23.940  1.00183.47           C
ATOM    766  CG  GLU A  96      54.650  24.518  24.631  1.00183.47           C
ATOM    767  CD  GLU A  96      56.055  24.884  24.169  1.00183.47           C
ATOM    768  OE1 GLU A  96      57.033  24.344  24.753  1.00183.47           O
ATOM    769  OE2 GLU A  96      56.168  25.700  23.218  1.00183.47           O
ATOM    770  C   GLU A  96      51.856  22.733  23.375  1.00183.47           C
ATOM    771  O   GLU A  96      50.797  23.278  23.065  1.00183.47           O
ATOM    772  N   THR A  97      51.903  21.609  24.132  1.00 59.13           N
ATOM    773  CA  THR A  97      50.699  20.964  24.585  1.00 59.13           C
ATOM    774  CB  THR A  97      50.522  19.579  24.026  1.00 59.13           C
ATOM    775  OG1 THR A  97      51.561  18.730  24.492  1.00 59.13           O
ATOM    776  CG2 THR A  97      50.547  19.650  22.489  1.00 59.13           C
ATOM    777  C   THR A  97      50.717  20.812  26.071  1.00 59.13           C
ATOM    778  O   THR A  97      51.745  20.977  26.725  1.00 59.13           O
ATOM    779  N   MET A  98      49.534  20.529  26.653  1.00192.00           N
ATOM    780  CA  MET A  98      49.492  20.246  28.054  1.00192.00           C
ATOM    781  CB  MET A  98      48.162  20.605  28.731  1.00192.00           C
ATOM    782  CG  MET A  98      48.383  20.945  30.204  1.00192.00           C
ATOM    783  SD  MET A  98      47.155  22.068  30.922  1.00192.00           S
ATOM    784  CE  MET A  98      45.893  20.779  31.105  1.00192.00           C
ATOM    785  C   MET A  98      49.790  18.779  28.127  1.00192.00           C
ATOM    786  O   MET A  98      50.013  18.159  27.089  1.00192.00           O
ATOM    787  N   THR A  99      49.867  18.166  29.323  1.00145.76           N
ATOM    788  CA  THR A  99      50.195  16.764  29.288  1.00145.76           C
ATOM    789  CB  THR A  99      50.487  16.108  30.608  1.00145.76           C
ATOM    790  OG1 THR A  99      49.446  16.357  31.535  1.00145.76           O
ATOM    791  CG2 THR A  99      51.838  16.596  31.137  1.00145.76           C
ATOM    792  C   THR A  99      49.093  16.014  28.617  1.00145.76           C
ATOM    793  O   THR A  99      47.912  16.248  28.871  1.00145.76           O
ATOM    794  N   GLY A 100      49.473  15.069  27.731  1.00 52.48           N
ATOM    795  CA  GLY A 100      48.495  14.345  26.978  1.00 52.48           C
ATOM    796  C   GLY A 100      48.653  12.874  27.198  1.00 52.48           C
ATOM    797  O   GLY A 100      49.501  12.429  27.973  1.00 52.48           O
ATOM    798  N   TRP A 101      47.807  12.083  26.497  1.00106.77           N
ATOM    799  CA  TRP A 101      47.827  10.655  26.648  1.00106.77           C
ATOM    800  CB  TRP A 101      46.466  10.044  27.018  1.00106.77           C
ATOM    801  CG  TRP A 101      46.017  10.288  28.431  1.00106.77           C
ATOM    802  CD2 TRP A 101      45.406  11.501  28.893  1.00106.77           C
ATOM    803  CD1 TRP A 101      46.099   9.456  29.508  1.00106.77           C
ATOM    804  NE1 TRP A 101      45.566  10.071  30.614  1.00106.77           N
ATOM    805  CE2 TRP A 101      45.140  11.331  30.251  1.00106.77           C
ATOM    806  CE3 TRP A 101      45.093  12.659  28.240  1.00106.77           C
ATOM    807  CZ2 TRP A 101      44.554  12.323  30.982  1.00106.77           C
ATOM    808  CZ3 TRP A 101      44.501  13.658  28.981  1.00106.77           C
ATOM    809  CH2 TRP A 101      44.238  13.492  30.325  1.00106.77           C
ATOM    810  C   TRP A 101      48.185  10.004  25.348  1.00106.77           C
ATOM    811  O   TRP A 101      47.703  10.400  24.287  1.00106.77           O
ATOM    812  N   VAL A 102      49.062   8.978  25.404  1.00153.68           N
ATOM    813  CA  VAL A 102      49.345   8.204  24.230  1.00153.68           C
ATOM    814  CB  VAL A 102      50.766   8.265  23.734  1.00153.68           C
ATOM    815  CG1 VAL A 102      51.179   9.735  23.651  1.00153.68           C
ATOM    816  CG2 VAL A 102      51.703   7.388  24.574  1.00153.68           C
ATOM    817  C   VAL A 102      49.104   6.779  24.638  1.00153.68           C
ATOM    818  O   VAL A 102      49.446   6.385  25.754  1.00153.68           O
ATOM    819  N   HIS A 103      48.473   5.978  23.750  1.00214.34           N
ATOM    820  CA  HIS A 103      48.247   4.583  24.046  1.00214.34           C
ATOM    821  ND1 HIS A 103      45.513   6.039  25.199  1.00214.34           N
ATOM    822  CG  HIS A 103      45.630   4.730  24.787  1.00214.34           C
ATOM    823  CB  HIS A 103      46.806   4.028  24.181  1.00214.34           C
ATOM    824  NE2 HIS A 103      43.493   5.122  25.388  1.00214.34           N
ATOM    825  CD2 HIS A 103      44.390   4.187  24.916  1.00214.34           C
ATOM    826  CE1 HIS A 103      44.211   6.221  25.546  1.00214.34           C
ATOM    827  C   HIS A 103      48.405   3.899  22.730  1.00214.34           C
ATOM    828  O   HIS A 103      48.371   4.539  21.683  1.00214.34           O
ATOM    829  N   ASP A 104      48.515   2.556  22.747  1.00101.92           N
ATOM    830  CA  ASP A 104      48.460   1.857  21.497  1.00101.92           C
ATOM    831  CB  ASP A 104      48.991   0.415  21.559  1.00101.92           C
ATOM    832  CG  ASP A 104      48.204  -0.311  22.633  1.00101.92           C
ATOM    833  OD1 ASP A 104      48.468  -0.029  23.831  1.00101.92           O
ATOM    834  OD2 ASP A 104      47.334  -1.149  22.279  1.00101.92           O
ATOM    835  C   ASP A 104      47.008   1.844  21.112  1.00101.92           C
ATOM    836  O   ASP A 104      46.137   2.179  21.913  1.00101.92           O
ATOM    837  N   VAL A 105      46.708   1.446  19.865  1.00 87.66           N
ATOM    838  CA  VAL A 105      45.372   1.491  19.342  1.00 87.66           C
ATOM    839  CB  VAL A 105      45.311   1.078  17.905  1.00 87.66           C
ATOM    840  CG1 VAL A 105      46.092   2.138  17.113  1.00 87.66           C
ATOM    841  CG2 VAL A 105      45.873  -0.348  17.750  1.00 87.66           C
ATOM    842  C   VAL A 105      44.448   0.627  20.149  1.00 87.66           C
ATOM    843  O   VAL A 105      43.257   0.918  20.246  1.00 87.66           O
ATOM    844  N   LEU A 106      44.958  -0.492  20.696  1.00105.56           N
ATOM    845  CA  LEU A 106      44.178  -1.390  21.513  1.00105.56           C
ATOM    846  CB  LEU A 106      44.911  -2.706  21.843  1.00105.56           C
ATOM    847  CG  LEU A 106      45.044  -3.680  20.654  1.00105.56           C
ATOM    848  CD1 LEU A 106      45.779  -4.966  21.060  1.00105.56           C
ATOM    849  CD2 LEU A 106      43.671  -3.996  20.037  1.00105.56           C
ATOM    850  C   LEU A 106      43.812  -0.737  22.815  1.00105.56           C
ATOM    851  O   LEU A 106      42.745  -1.007  23.365  1.00105.56           O
ATOM    852  N   GLY A 107      44.691   0.129  23.360  1.00 55.26           N
ATOM    853  CA  GLY A 107      44.397   0.788  24.605  1.00 55.26           C
ATOM    854  C   GLY A 107      45.081   0.084  25.746  1.00 55.26           C
ATOM    855  O   GLY A 107      44.769   0.348  26.906  1.00 55.26           O
ATOM    856  N   ARG A 108      45.967  -0.889  25.448  1.00188.88           N
ATOM    857  CA  ARG A 108      46.680  -1.630  26.460  1.00188.88           C
ATOM    858  CB  ARG A 108      47.268  -2.917  25.884  1.00188.88           C
ATOM    859  CG  ARG A 108      46.161  -3.956  25.771  1.00188.88           C
ATOM    860  CD  ARG A 108      46.293  -4.931  24.613  1.00188.88           C
ATOM    861  NE  ARG A 108      45.206  -5.930  24.792  1.00188.88           N
ATOM    862  CZ  ARG A 108      43.908  -5.612  24.515  1.00188.88           C
ATOM    863  NH1 ARG A 108      43.550  -4.329  24.222  1.00188.88           N
ATOM    864  NH2 ARG A 108      42.953  -6.584  24.557  1.00188.88           N
ATOM    865  C   ARG A 108      47.764  -0.870  27.175  1.00188.88           C
ATOM    866  O   ARG A 108      47.740  -0.751  28.400  1.00188.88           O
ATOM    867  N   ASN A 109      48.714  -0.284  26.424  1.00120.88           N
ATOM    868  CA  ASN A 109      49.859   0.356  27.005  1.00120.88           C
ATOM    869  CB  ASN A 109      51.129   0.000  26.210  1.00120.88           C
ATOM    870  CG  ASN A 109      52.354   0.222  27.071  1.00120.88           C
ATOM    871  OD1 ASN A 109      52.640   1.339  27.494  1.00120.88           O
ATOM    872  ND2 ASN A 109      53.099  -0.880  27.346  1.00120.88           N
ATOM    873  C   ASN A 109      49.624   1.831  26.889  1.00120.88           C
ATOM    874  O   ASN A 109      49.283   2.323  25.814  1.00120.88           O
ATOM    875  N   TRP A 110      49.809   2.564  28.008  1.00115.28           N
ATOM    876  CA  TRP A 110      49.532   3.974  28.101  1.00115.28           C
ATOM    877  CB  TRP A 110      48.449   4.287  29.151  1.00115.28           C
ATOM    878  CG  TRP A 110      47.039   3.856  28.822  1.00115.28           C
ATOM    879  CD2 TRP A 110      45.899   4.712  28.990  1.00115.28           C
ATOM    880  CD1 TRP A 110      46.557   2.646  28.414  1.00115.28           C
ATOM    881  NE1 TRP A 110      45.186   2.701  28.299  1.00115.28           N
ATOM    882  CE2 TRP A 110      44.768   3.967  28.658  1.00115.28           C
ATOM    883  CE3 TRP A 110      45.802   6.012  29.400  1.00115.28           C
ATOM    884  CZ2 TRP A 110      43.516   4.516  28.729  1.00115.28           C
ATOM    885  CZ3 TRP A 110      44.540   6.563  29.461  1.00115.28           C
ATOM    886  CH2 TRP A 110      43.418   5.831  29.131  1.00115.28           C
ATOM    887  C   TRP A 110      50.756   4.684  28.603  1.00115.28           C
ATOM    888  O   TRP A 110      51.613   4.089  29.255  1.00115.28           O
ATOM    889  N   ALA A 111      50.856   5.997  28.295  1.00 44.78           N
ATOM    890  CA  ALA A 111      51.936   6.828  28.752  1.00 44.78           C
ATOM    891  CB  ALA A 111      53.206   6.694  27.894  1.00 44.78           C
ATOM    892  C   ALA A 111      51.472   8.255  28.647  1.00 44.78           C
ATOM    893  O   ALA A 111      50.452   8.543  28.023  1.00 44.78           O
ATOM    894  N   CYS A 112      52.209   9.188  29.287  1.00 52.95           N
ATOM    895  CA  CYS A 112      51.871  10.587  29.270  1.00 52.95           C
ATOM    896  CB  CYS A 112      51.863  11.209  30.672  1.00 52.95           C
ATOM    897  SG  CYS A 112      50.608  10.401  31.695  1.00 52.95           S
ATOM    898  C   CYS A 112      52.947  11.277  28.496  1.00 52.95           C
ATOM    899  O   CYS A 112      54.097  10.842  28.519  1.00 52.95           O
ATOM    900  N   PHE A 113      52.604  12.363  27.767  1.00 71.13           N
ATOM    901  CA  PHE A 113      53.631  13.010  27.007  1.00 71.13           C
ATOM    902  CB  PHE A 113      53.735  12.503  25.559  1.00 71.13           C
ATOM    903  CG  PHE A 113      52.527  12.967  24.812  1.00 71.13           C
ATOM    904  CD1 PHE A 113      51.298  12.368  24.979  1.00 71.13           C
ATOM    905  CD2 PHE A 113      52.632  14.016  23.926  1.00 71.13           C
ATOM    906  CE1 PHE A 113      50.199  12.807  24.275  1.00 71.13           C
ATOM    907  CE2 PHE A 113      51.538  14.460  23.221  1.00 71.13           C
ATOM    908  CZ  PHE A 113      50.318  13.855  23.394  1.00 71.13           C
ATOM    909  C   PHE A 113      53.338  14.473  26.932  1.00 71.13           C
ATOM    910  O   PHE A 113      52.244  14.931  27.251  1.00 71.13           O
ATOM    911  N   THR A 114      54.359  15.248  26.533  1.00122.82           N
ATOM    912  CA  THR A 114      54.239  16.662  26.373  1.00122.82           C
ATOM    913  CB  THR A 114      54.987  17.373  27.457  1.00122.82           C
ATOM    914  OG1 THR A 114      54.996  18.774  27.251  1.00122.82           O
ATOM    915  CG2 THR A 114      56.409  16.809  27.516  1.00122.82           C
ATOM    916  C   THR A 114      54.864  16.946  25.050  1.00122.82           C
ATOM    917  O   THR A 114      55.850  16.310  24.683  1.00122.82           O
ATOM    918  N   GLY A 115      54.310  17.896  24.276  1.00 44.98           N
ATOM    919  CA  GLY A 115      54.887  18.076  22.977  1.00 44.98           C
ATOM    920  C   GLY A 115      55.161  19.516  22.729  1.00 44.98           C
ATOM    921  O   GLY A 115      54.440  20.391  23.204  1.00 44.98           O
ATOM    922  N   LYS A 116      56.253  19.797  21.988  1.00195.70           N
ATOM    923  CA  LYS A 116      56.480  21.146  21.572  1.00195.70           C
ATOM    924  CB  LYS A 116      57.361  22.027  22.475  1.00195.70           C
ATOM    925  CG  LYS A 116      58.500  21.315  23.178  1.00195.70           C
ATOM    926  CD  LYS A 116      59.621  20.842  22.268  1.00195.70           C
ATOM    927  CE  LYS A 116      60.745  20.275  23.121  1.00195.70           C
ATOM    928  NZ  LYS A 116      60.147  19.677  24.336  1.00195.70           N
ATOM    929  C   LYS A 116      56.929  21.169  20.150  1.00195.70           C
ATOM    930  O   LYS A 116      57.647  20.289  19.674  1.00195.70           O
ATOM    931  N   LYS A 117      56.462  22.204  19.428  1.00112.24           N
ATOM    932  CA  LYS A 117      56.692  22.301  18.023  1.00112.24           C
ATOM    933  CB  LYS A 117      55.667  23.213  17.322  1.00112.24           C
ATOM    934  CG  LYS A 117      55.605  22.992  15.809  1.00112.24           C
ATOM    935  CD  LYS A 117      54.333  23.538  15.150  1.00112.24           C
ATOM    936  CE  LYS A 117      54.397  25.030  14.811  1.00112.24           C
ATOM    937  NZ  LYS A 117      54.477  25.221  13.344  1.00112.24           N
ATOM    938  C   LYS A 117      58.075  22.809  17.774  1.00112.24           C
ATOM    939  O   LYS A 117      58.448  23.913  18.166  1.00112.24           O
ATOM    940  N   VAL A 118      58.875  21.952  17.122  1.00138.37           N
ATOM    941  CA  VAL A 118      60.233  22.179  16.734  1.00138.37           C
ATOM    942  CB  VAL A 118      60.976  20.878  16.553  1.00138.37           C
ATOM    943  CG1 VAL A 118      60.040  19.865  15.892  0.00138.37           C
ATOM    944  CG2 VAL A 118      62.278  21.118  15.776  0.00138.37           C
ATOM    945  C   VAL A 118      60.310  23.091  15.549  1.00138.37           C
ATOM    946  O   VAL A 118      61.362  23.658  15.288  1.00138.37           O
ATOM    947  N   GLY A 119      59.233  23.223  14.753  1.00 27.75           N
ATOM    948  CA  GLY A 119      59.270  24.100  13.615  1.00 27.75           C
ATOM    949  C   GLY A 119      58.476  23.411  12.506  1.00 27.75           C
ATOM    950  O   GLY A 119      57.315  23.003  12.778  1.00 27.75           O
ATOM    951  OXT GLY A 119      59.018  23.285  11.375  1.00 27.75           O
TER     952      GLY A 119
ATOM    953  N   LEU B 120      20.658   7.217  -2.822  1.00 53.17           N
ATOM    954  CA  LEU B 120      20.418   8.171  -1.718  1.00 53.17           C
ATOM    955  CB  LEU B 120      21.480   9.287  -1.748  1.00 53.17           C
ATOM    956  CG  LEU B 120      21.424  10.260  -0.556  1.00 53.17           C
ATOM    957  CD1 LEU B 120      21.766   9.545   0.763  1.00 53.17           C
ATOM    958  CD2 LEU B 120      22.306  11.495  -0.805  1.00 53.17           C
ATOM    959  C   LEU B 120      19.053   8.771  -1.861  1.00 53.17           C
ATOM    960  O   LEU B 120      18.655   9.204  -2.943  1.00 53.17           O
ATOM    961  N   PRO B 121      18.331   8.770  -0.769  1.00 76.70           N
ATOM    962  CA  PRO B 121      16.978   9.267  -0.773  1.00 76.70           C
ATOM    963  CD  PRO B 121      18.503   7.686   0.187  1.00 76.70           C
ATOM    964  CB  PRO B 121      16.314   8.685   0.474  1.00 76.70           C
ATOM    965  CG  PRO B 121      17.102   7.393   0.743  1.00 76.70           C
ATOM    966  C   PRO B 121      16.898  10.759  -0.812  1.00 76.70           C
ATOM    967  O   PRO B 121      17.888  11.429  -0.527  1.00 76.70           O
ATOM    968  N   THR B 122      15.731  11.286  -1.231  1.00 98.40           N
ATOM    969  CA  THR B 122      15.445  12.689  -1.249  1.00 98.40           C
ATOM    970  CB  THR B 122      14.191  13.007  -2.010  1.00 98.40           C
ATOM    971  OG1 THR B 122      13.958  14.408  -2.009  1.00 98.40           O
ATOM    972  CG2 THR B 122      13.014  12.265  -1.357  1.00 98.40           C
ATOM    973  C   THR B 122      15.248  13.160   0.159  1.00 98.40           C
ATOM    974  O   THR B 122      15.625  14.281   0.501  1.00 98.40           O
ATOM    975  N   SER B 123      14.620  12.317   1.009  1.00 85.44           N
ATOM    976  CA  SER B 123      14.353  12.715   2.362  1.00 85.44           C
ATOM    977  CB  SER B 123      12.882  13.085   2.616  1.00 85.44           C
ATOM    978  OG  SER B 123      12.055  11.943   2.454  1.00 85.44           O
ATOM    979  C   SER B 123      14.690  11.580   3.283  1.00 85.44           C
ATOM    980  O   SER B 123      14.675  10.416   2.881  1.00 85.44           O
ATOM    981  N   TRP B 124      15.035  11.901   4.552  1.00 76.13           N
ATOM    982  CA  TRP B 124      15.355  10.863   5.494  1.00 76.13           C
ATOM    983  CB  TRP B 124      16.831  10.438   5.430  1.00 76.13           C
ATOM    984  CG  TRP B 124      17.178   9.267   6.313  1.00 76.13           C
ATOM    985  CD2 TRP B 124      17.107   7.900   5.882  1.00 76.13           C
ATOM    986  CD1 TRP B 124      17.608   9.245   7.607  1.00 76.13           C
ATOM    987  NE1 TRP B 124      17.805   7.946   8.012  1.00 76.13           N
ATOM    988  CE2 TRP B 124      17.502   7.108   6.959  1.00 76.13           C
ATOM    989  CE3 TRP B 124      16.743   7.352   4.686  1.00 76.13           C
ATOM    990  CZ2 TRP B 124      17.538   5.747   6.857  1.00 76.13           C
ATOM    991  CZ3 TRP B 124      16.782   5.979   4.585  1.00 76.13           C
ATOM    992  CH2 TRP B 124      17.172   5.193   5.650  1.00 76.13           C
ATOM    993  C   TRP B 124      15.100  11.367   6.887  1.00 76.13           C
ATOM    994  O   TRP B 124      15.352  12.532   7.195  1.00 76.13           O
ATOM    995  N   ASP B 125      14.584  10.484   7.771  1.00 87.51           N
ATOM    996  CA  ASP B 125      14.329  10.836   9.143  1.00 87.51           C
ATOM    997  CB  ASP B 125      12.903  11.380   9.360  1.00 87.51           C
ATOM    998  CG  ASP B 125      12.786  12.000  10.747  1.00 87.51           C
ATOM    999  OD1 ASP B 125      13.632  11.681  11.625  1.00 87.51           O
ATOM   1000  OD2 ASP B 125      11.840  12.809  10.944  1.00 87.51           O
ATOM   1001  C   ASP B 125      14.470   9.571   9.944  1.00 87.51           C
ATOM   1002  O   ASP B 125      13.704   8.626   9.768  1.00 87.51           O
ATOM   1003  N   TRP B 126      15.455   9.526  10.862  1.00106.57           N
ATOM   1004  CA  TRP B 126      15.737   8.361  11.658  1.00106.57           C
ATOM   1005  CB  TRP B 126      17.037   8.451  12.469  1.00106.57           C
ATOM   1006  CG  TRP B 126      18.252   8.214  11.611  1.00106.57           C
ATOM   1007  CD2 TRP B 126      18.625   6.913  11.135  1.00106.57           C
ATOM   1008  CD1 TRP B 126      19.169   9.089  11.110  1.00106.57           C
ATOM   1009  NE1 TRP B 126      20.097   8.411  10.354  1.00106.57           N
ATOM   1010  CE2 TRP B 126      19.772   7.071  10.360  1.00106.57           C
ATOM   1011  CE3 TRP B 126      18.053   5.687  11.325  1.00106.57           C
ATOM   1012  CZ2 TRP B 126      20.370   5.999   9.760  1.00106.57           C
ATOM   1013  CZ3 TRP B 126      18.660   4.607  10.723  1.00106.57           C
ATOM   1014  CH2 TRP B 126      19.797   4.761   9.956  1.00106.57           C
ATOM   1015  C   TRP B 126      14.613   8.062  12.591  1.00106.57           C
ATOM   1016  O   TRP B 126      14.504   6.941  13.089  1.00106.57           O
ATOM   1017  N   ARG B 127      13.821   9.088  12.942  1.00 94.11           N
ATOM   1018  CA  ARG B 127      12.689   8.913  13.802  1.00 94.11           C
ATOM   1019  CB  ARG B 127      12.053  10.251  14.210  1.00 94.11           C
ATOM   1020  CG  ARG B 127      12.982  11.113  15.067  1.00 94.11           C
ATOM   1021  CD  ARG B 127      12.406  12.490  15.398  1.00 94.11           C
ATOM   1022  NE  ARG B 127      12.250  13.220  14.109  1.00 94.11           N
ATOM   1023  CZ  ARG B 127      11.695  14.466  14.090  1.00 94.11           C
ATOM   1024  NH1 ARG B 127      11.299  15.054  15.257  1.00 94.11           N
ATOM   1025  NH2 ARG B 127      11.536  15.124  12.905  1.00 94.11           N
ATOM   1026  C   ARG B 127      11.654   8.103  13.092  1.00 94.11           C
ATOM   1027  O   ARG B 127      10.959   7.300  13.712  1.00 94.11           O
ATOM   1028  N   ASN B 128      11.483   8.313  11.772  1.00 64.25           N
ATOM   1029  CA  ASN B 128      10.468   7.551  11.112  1.00 64.25           C
ATOM   1030  CB  ASN B 128       9.262   8.412  10.692  1.00 64.25           C
ATOM   1031  CG  ASN B 128       8.161   7.496  10.176  1.00 64.25           C
ATOM   1032  OD1 ASN B 128       8.363   6.733   9.232  1.00 64.25           O
ATOM   1033  ND2 ASN B 128       6.962   7.567  10.814  1.00 64.25           N
ATOM   1034  C   ASN B 128      11.027   6.929   9.877  1.00 64.25           C
ATOM   1035  O   ASN B 128      11.004   7.528   8.802  1.00 64.25           O
ATOM   1036  N   VAL B 129      11.542   5.692   9.999  1.00135.33           N
ATOM   1037  CA  VAL B 129      11.974   4.998   8.830  1.00135.33           C
ATOM   1038  CB  VAL B 129      13.359   4.427   8.957  1.00135.33           C
ATOM   1039  CG1 VAL B 129      13.458   3.625  10.263  1.00135.33           C
ATOM   1040  CG2 VAL B 129      13.668   3.610   7.692  1.00135.33           C
ATOM   1041  C   VAL B 129      10.966   3.916   8.636  1.00135.33           C
ATOM   1042  O   VAL B 129      11.071   2.819   9.184  1.00135.33           O
ATOM   1043  N   HIS B 130       9.946   4.230   7.821  1.00 98.52           N
ATOM   1044  CA  HIS B 130       8.886   3.325   7.516  1.00 98.52           C
ATOM   1045  ND1 HIS B 130      11.297   2.277   4.996  1.00 98.52           N
ATOM   1046  CG  HIS B 130      10.045   2.660   5.423  1.00 98.52           C
ATOM   1047  CB  HIS B 130       9.368   2.144   6.660  1.00 98.52           C
ATOM   1048  NE2 HIS B 130      10.584   3.823   3.565  1.00 98.52           N
ATOM   1049  CD2 HIS B 130       9.624   3.603   4.536  1.00 98.52           C
ATOM   1050  CE1 HIS B 130      11.570   3.004   3.882  1.00 98.52           C
ATOM   1051  C   HIS B 130       8.219   2.851   8.774  1.00 98.52           C
ATOM   1052  O   HIS B 130       7.925   1.666   8.923  1.00 98.52           O
ATOM   1053  N   GLY B 131       7.960   3.784   9.715  1.00 30.75           N
ATOM   1054  CA  GLY B 131       7.198   3.484  10.897  1.00 30.75           C
ATOM   1055  C   GLY B 131       8.074   3.214  12.086  1.00 30.75           C
ATOM   1056  O   GLY B 131       7.605   3.277  13.221  1.00 30.75           O
ATOM   1057  N   ILE B 132       9.373   2.932  11.886  1.00 55.56           N
ATOM   1058  CA  ILE B 132      10.191   2.590  13.021  1.00 55.56           C
ATOM   1059  CB  ILE B 132      11.212   1.529  12.723  1.00 55.56           C
ATOM   1060  CG1 ILE B 132      10.531   0.231  12.259  1.00 55.56           C
ATOM   1061  CG2 ILE B 132      12.080   1.346  13.978  1.00 55.56           C
ATOM   1062  CD1 ILE B 132      11.509  -0.791  11.678  1.00 55.56           C
ATOM   1063  C   ILE B 132      10.950   3.798  13.499  1.00 55.56           C
ATOM   1064  O   ILE B 132      11.420   4.604  12.698  1.00 55.56           O
ATOM   1065  N   ASN B 133      11.063   3.956  14.842  1.00 74.60           N
ATOM   1066  CA  ASN B 133      11.769   5.060  15.452  1.00 74.60           C
ATOM   1067  CB  ASN B 133      10.954   5.742  16.565  1.00 74.60           C
ATOM   1068  CG  ASN B 133      11.798   6.848  17.182  1.00 74.60           C
ATOM   1069  OD1 ASN B 133      12.368   7.683  16.482  1.00 74.60           O
ATOM   1070  ND2 ASN B 133      11.890   6.848  18.539  1.00 74.60           N
ATOM   1071  C   ASN B 133      13.038   4.558  16.094  1.00 74.60           C
ATOM   1072  O   ASN B 133      13.010   3.670  16.944  1.00 74.60           O
ATOM   1073  N   PHE B 134      14.193   5.049  15.596  1.00129.74           N
ATOM   1074  CA  PHE B 134      15.533   4.787  16.059  1.00129.74           C
ATOM   1075  CB  PHE B 134      16.533   4.676  14.900  1.00129.74           C
ATOM   1076  CG  PHE B 134      16.141   3.424  14.192  1.00129.74           C
ATOM   1077  CD1 PHE B 134      16.552   2.198  14.666  1.00129.74           C
ATOM   1078  CD2 PHE B 134      15.354   3.471  13.065  1.00129.74           C
ATOM   1079  CE1 PHE B 134      16.194   1.037  14.022  1.00129.74           C
ATOM   1080  CE2 PHE B 134      14.994   2.312  12.416  1.00129.74           C
ATOM   1081  CZ  PHE B 134      15.414   1.094  12.893  1.00129.74           C
ATOM   1082  C   PHE B 134      16.071   5.742  17.100  1.00129.74           C
ATOM   1083  O   PHE B 134      17.083   5.445  17.727  1.00129.74           O
ATOM   1084  N   VAL B 135      15.505   6.956  17.249  1.00 66.96           N
ATOM   1085  CA  VAL B 135      16.117   7.940  18.111  1.00 66.96           C
ATOM   1086  CB  VAL B 135      15.921   9.342  17.610  1.00 66.96           C
ATOM   1087  CG1 VAL B 135      16.595  10.328  18.579  1.00 66.96           C
ATOM   1088  CG2 VAL B 135      16.441   9.424  16.157  1.00 66.96           C
ATOM   1089  C   VAL B 135      15.577   7.883  19.510  1.00 66.96           C
ATOM   1090  O   VAL B 135      14.386   7.671  19.726  1.00 66.96           O
ATOM   1091  N   SER B 136      16.471   8.087  20.509  1.00 52.23           N
ATOM   1092  CA  SER B 136      16.090   8.071  21.900  1.00 52.23           C
ATOM   1093  CB  SER B 136      17.272   7.900  22.869  1.00 52.23           C
ATOM   1094  OG  SER B 136      18.143   9.018  22.792  1.00 52.23           O
ATOM   1095  C   SER B 136      15.417   9.380  22.201  1.00 52.23           C
ATOM   1096  O   SER B 136      15.473  10.311  21.401  1.00 52.23           O
ATOM   1097  N   PRO B 137      14.795   9.475  23.351  1.00 73.36           N
ATOM   1098  CA  PRO B 137      14.026  10.648  23.688  1.00 73.36           C
ATOM   1099  CD  PRO B 137      14.256   8.281  23.985  1.00 73.36           C
ATOM   1100  CB  PRO B 137      13.192  10.261  24.907  1.00 73.36           C
ATOM   1101  CG  PRO B 137      13.003   8.743  24.748  1.00 73.36           C
ATOM   1102  C   PRO B 137      14.815  11.902  23.879  1.00 73.36           C
ATOM   1103  O   PRO B 137      16.010  11.838  24.164  1.00 73.36           O
ATOM   1104  N   VAL B 138      14.144  13.057  23.697  1.00 36.13           N
ATOM   1105  CA  VAL B 138      14.756  14.342  23.852  1.00 36.13           C
ATOM   1106  CB  VAL B 138      13.895  15.470  23.362  1.00 36.13           C
ATOM   1107  CG1 VAL B 138      14.607  16.799  23.666  1.00 36.13           C
ATOM   1108  CG2 VAL B 138      13.601  15.243  21.870  1.00 36.13           C
ATOM   1109  C   VAL B 138      14.987  14.546  25.316  1.00 36.13           C
ATOM   1110  O   VAL B 138      14.190  14.117  26.148  1.00 36.13           O
ATOM   1111  N   ARG B 139      16.108  15.210  25.656  1.00149.68           N
ATOM   1112  CA  ARG B 139      16.498  15.436  27.020  1.00149.68           C
ATOM   1113  CB  ARG B 139      17.893  14.886  27.357  1.00149.68           C
ATOM   1114  CG  ARG B 139      18.041  13.381  27.555  1.00149.68           C
ATOM   1115  CD  ARG B 139      18.256  13.028  29.028  1.00149.68           C
ATOM   1116  NE  ARG B 139      19.069  11.784  29.083  1.00149.68           N
ATOM   1117  CZ  ARG B 139      19.997  11.631  30.074  1.00149.68           C
ATOM   1118  NH1 ARG B 139      20.092  12.546  31.082  1.00149.68           N
ATOM   1119  NH2 ARG B 139      20.864  10.579  30.033  1.00149.68           N
ATOM   1120  C   ARG B 139      16.695  16.904  27.211  1.00149.68           C
ATOM   1121  O   ARG B 139      16.682  17.684  26.264  1.00149.68           O
ATOM   1122  N   ASN B 140      16.888  17.303  28.484  1.00 63.10           N
ATOM   1123  CA  ASN B 140      17.126  18.672  28.846  1.00 63.10           C
ATOM   1124  CB  ASN B 140      16.032  19.170  29.809  1.00 63.10           C
ATOM   1125  CG  ASN B 140      16.235  20.631  30.176  1.00 63.10           C
ATOM   1126  OD1 ASN B 140      17.231  20.997  30.786  1.00 63.10           O
ATOM   1127  ND2 ASN B 140      15.243  21.493  29.816  1.00 63.10           N
ATOM   1128  C   ASN B 140      18.461  18.736  29.542  1.00 63.10           C
ATOM   1129  O   ASN B 140      18.657  18.140  30.598  1.00 63.10           O
ATOM   1130  N   GLN B 141      19.421  19.468  28.941  1.00116.49           N
ATOM   1131  CA  GLN B 141      20.762  19.646  29.442  1.00116.49           C
ATOM   1132  CB  GLN B 141      21.682  20.277  28.386  1.00116.49           C
ATOM   1133  CG  GLN B 141      21.198  21.655  27.934  1.00116.49           C
ATOM   1134  CD  GLN B 141      21.992  22.055  26.703  1.00116.49           C
ATOM   1135  OE1 GLN B 141      23.213  22.194  26.748  1.00116.49           O
ATOM   1136  NE2 GLN B 141      21.274  22.227  25.562  1.00116.49           N
ATOM   1137  C   GLN B 141      20.762  20.493  30.678  1.00116.49           C
ATOM   1138  O   GLN B 141      21.656  20.362  31.515  1.00116.49           O
ATOM   1139  N   ALA B 142      19.808  21.443  30.782  1.00229.83           N
ATOM   1140  CA  ALA B 142      19.724  22.261  31.959  1.00229.83           C
ATOM   1141  CB  ALA B 142      19.955  21.528  33.301  1.00229.83           C
ATOM   1142  C   ALA B 142      20.729  23.357  31.795  1.00229.83           C
ATOM   1143  O   ALA B 142      21.128  23.676  30.678  1.00229.83           O
ATOM   1144  N   SER B 143      21.123  23.985  32.916  1.00118.37           N
ATOM   1145  CA  SER B 143      22.028  25.100  32.954  1.00118.37           C
ATOM   1146  CB  SER B 143      22.027  25.786  34.333  1.00118.37           C
ATOM   1147  OG  SER B 143      22.926  26.884  34.338  1.00118.37           O
ATOM   1148  C   SER B 143      23.452  24.703  32.642  1.00118.37           C
ATOM   1149  O   SER B 143      24.286  25.567  32.383  1.00118.37           O
ATOM   1150  N   CYS B 144      23.793  23.401  32.674  1.00 60.74           N
ATOM   1151  CA  CYS B 144      25.159  22.979  32.467  1.00 60.74           C
ATOM   1152  CB  CYS B 144      25.386  21.540  32.952  1.00 60.74           C
ATOM   1153  SG  CYS B 144      27.087  20.958  32.722  1.00 60.74           S
ATOM   1154  C   CYS B 144      25.497  23.024  30.997  1.00 60.74           C
ATOM   1155  O   CYS B 144      24.664  22.700  30.154  1.00 60.74           O
ATOM   1156  N   GLY B 145      26.755  23.401  30.651  1.00 59.51           N
ATOM   1157  CA  GLY B 145      27.154  23.489  29.265  1.00 59.51           C
ATOM   1158  C   GLY B 145      27.541  22.109  28.824  1.00 59.51           C
ATOM   1159  O   GLY B 145      28.681  21.843  28.440  1.00 59.51           O
ATOM   1160  N   SER B 146      26.551  21.203  28.903  1.00104.82           N
ATOM   1161  CA  SER B 146      26.631  19.795  28.651  1.00104.82           C
ATOM   1162  CB  SER B 146      25.676  19.035  29.594  1.00104.82           C
ATOM   1163  OG  SER B 146      25.756  17.634  29.390  1.00104.82           O
ATOM   1164  C   SER B 146      26.337  19.380  27.227  1.00104.82           C
ATOM   1165  O   SER B 146      26.353  18.184  26.945  1.00104.82           O
ATOM   1166  N   CYS B 147      26.115  20.308  26.275  1.00 67.11           N
ATOM   1167  CA  CYS B 147      25.607  19.941  24.972  1.00 67.11           C
ATOM   1168  CB  CYS B 147      25.518  21.138  24.004  1.00 67.11           C
ATOM   1169  SG  CYS B 147      27.118  21.946  23.690  1.00 67.11           S
ATOM   1170  C   CYS B 147      26.427  18.870  24.301  1.00 67.11           C
ATOM   1171  O   CYS B 147      25.867  17.923  23.750  1.00 67.11           O
ATOM   1172  N   TYR B 148      27.767  18.947  24.361  1.00 70.34           N
ATOM   1173  CA  TYR B 148      28.599  17.994  23.675  1.00 70.34           C
ATOM   1174  CB  TYR B 148      30.102  18.277  23.841  1.00 70.34           C
ATOM   1175  CG  TYR B 148      30.466  18.109  25.276  1.00 70.34           C
ATOM   1176  CD1 TYR B 148      30.216  19.105  26.191  1.00 70.34           C
ATOM   1177  CD2 TYR B 148      31.072  16.950  25.700  1.00 70.34           C
ATOM   1178  CE1 TYR B 148      30.566  18.941  27.512  1.00 70.34           C
ATOM   1179  CE2 TYR B 148      31.423  16.782  27.017  1.00 70.34           C
ATOM   1180  CZ  TYR B 148      31.171  17.779  27.927  1.00 70.34           C
ATOM   1181  OH  TYR B 148      31.533  17.605  29.280  1.00 70.34           O
ATOM   1182  C   TYR B 148      28.327  16.607  24.193  1.00 70.34           C
ATOM   1183  O   TYR B 148      28.350  15.639  23.433  1.00 70.34           O
ATOM   1184  N   SER B 149      28.114  16.469  25.516  1.00104.96           N
ATOM   1185  CA  SER B 149      27.856  15.185  26.102  1.00104.96           C
ATOM   1186  CB  SER B 149      27.752  15.238  27.633  1.00104.96           C
ATOM   1187  OG  SER B 149      28.987  15.670  28.179  1.00104.96           O
ATOM   1188  C   SER B 149      26.543  14.655  25.614  1.00104.96           C
ATOM   1189  O   SER B 149      26.441  13.481  25.261  1.00104.96           O
ATOM   1190  N   PHE B 150      25.493  15.502  25.593  1.00143.40           N
ATOM   1191  CA  PHE B 150      24.214  15.005  25.175  1.00143.40           C
ATOM   1192  CB  PHE B 150      23.021  15.960  25.355  1.00143.40           C
ATOM   1193  CG  PHE B 150      22.576  15.926  26.779  1.00143.40           C
ATOM   1194  CD1 PHE B 150      22.160  14.749  27.355  1.00143.40           C
ATOM   1195  CD2 PHE B 150      22.518  17.070  27.534  1.00143.40           C
ATOM   1196  CE1 PHE B 150      21.733  14.703  28.662  1.00143.40           C
ATOM   1197  CE2 PHE B 150      22.089  17.026  28.839  1.00143.40           C
ATOM   1198  CZ  PHE B 150      21.700  15.847  29.415  1.00143.40           C
ATOM   1199  C   PHE B 150      24.257  14.602  23.737  1.00143.40           C
ATOM   1200  O   PHE B 150      23.720  13.558  23.370  1.00143.40           O
ATOM   1201  N   ALA B 151      24.901  15.414  22.880  1.00 33.42           N
ATOM   1202  CA  ALA B 151      24.946  15.106  21.482  1.00 33.42           C
ATOM   1203  CB  ALA B 151      25.718  16.167  20.677  1.00 33.42           C
ATOM   1204  C   ALA B 151      25.638  13.788  21.320  1.00 33.42           C
ATOM   1205  O   ALA B 151      25.195  12.932  20.557  1.00 33.42           O
ATOM   1206  N   SER B 152      26.741  13.583  22.064  1.00 56.20           N
ATOM   1207  CA  SER B 152      27.509  12.377  21.941  1.00 56.20           C
ATOM   1208  CB  SER B 152      28.803  12.407  22.755  1.00 56.20           C
ATOM   1209  OG  SER B 152      29.648  13.411  22.215  1.00 56.20           O
ATOM   1210  C   SER B 152      26.706  11.191  22.358  1.00 56.20           C
ATOM   1211  O   SER B 152      26.671  10.185  21.654  1.00 56.20           O
ATOM   1212  N   MET B 153      26.036  11.248  23.518  1.00195.17           N
ATOM   1213  CA  MET B 153      25.293  10.080  23.883  1.00195.17           C
ATOM   1214  CB  MET B 153      24.983   9.945  25.369  1.00195.17           C
ATOM   1215  CG  MET B 153      26.205   9.275  26.012  1.00195.17           C
ATOM   1216  SD  MET B 153      26.515   9.661  27.746  1.00195.17           S
ATOM   1217  CE  MET B 153      27.710  10.967  27.360  1.00195.17           C
ATOM   1218  C   MET B 153      24.126   9.871  22.982  1.00195.17           C
ATOM   1219  O   MET B 153      23.752   8.732  22.715  1.00195.17           O
ATOM   1220  N   GLY B 154      23.522  10.956  22.471  1.00 27.97           N
ATOM   1221  CA  GLY B 154      22.396  10.799  21.599  1.00 27.97           C
ATOM   1222  C   GLY B 154      22.811  10.019  20.388  1.00 27.97           C
ATOM   1223  O   GLY B 154      22.071   9.161  19.910  1.00 27.97           O
ATOM   1224  N   MET B 155      24.006  10.308  19.840  1.00 67.98           N
ATOM   1225  CA  MET B 155      24.454   9.625  18.658  1.00 67.98           C
ATOM   1226  CB  MET B 155      25.775  10.214  18.143  1.00 67.98           C
ATOM   1227  CG  MET B 155      26.306   9.535  16.883  1.00 67.98           C
ATOM   1228  SD  MET B 155      27.686  10.414  16.092  1.00 67.98           S
ATOM   1229  CE  MET B 155      28.838  10.219  17.479  1.00 67.98           C
ATOM   1230  C   MET B 155      24.644   8.162  18.952  1.00 67.98           C
ATOM   1231  O   MET B 155      24.180   7.286  18.226  1.00 67.98           O
ATOM   1232  N   LEU B 156      25.294   7.872  20.079  1.00190.68           N
ATOM   1233  CA  LEU B 156      25.631   6.558  20.538  1.00190.68           C
ATOM   1234  CB  LEU B 156      26.389   6.797  21.855  1.00190.68           C
ATOM   1235  CG  LEU B 156      26.921   5.643  22.710  1.00190.68           C
ATOM   1236  CD1 LEU B 156      27.953   4.755  22.004  1.00190.68           C
ATOM   1237  CD2 LEU B 156      27.515   6.271  23.976  1.00190.68           C
ATOM   1238  C   LEU B 156      24.369   5.773  20.767  1.00190.68           C
ATOM   1239  O   LEU B 156      24.282   4.598  20.411  1.00190.68           O
ATOM   1240  N   GLU B 157      23.350   6.406  21.369  1.00 69.94           N
ATOM   1241  CA  GLU B 157      22.129   5.724  21.695  1.00 69.94           C
ATOM   1242  CB  GLU B 157      21.203   6.585  22.562  1.00 69.94           C
ATOM   1243  CG  GLU B 157      21.791   6.859  23.948  1.00 69.94           C
ATOM   1244  CD  GLU B 157      20.794   7.715  24.709  1.00 69.94           C
ATOM   1245  OE1 GLU B 157      20.790   8.959  24.514  1.00 69.94           O
ATOM   1246  OE2 GLU B 157      20.003   7.126  25.490  1.00 69.94           O
ATOM   1247  C   GLU B 157      21.371   5.328  20.460  1.00 69.94           C
ATOM   1248  O   GLU B 157      20.842   4.219  20.385  1.00 69.94           O
ATOM   1249  N   ALA B 158      21.267   6.236  19.467  1.00 41.73           N
ATOM   1250  CA  ALA B 158      20.527   5.941  18.270  1.00 41.73           C
ATOM   1251  CB  ALA B 158      20.402   7.159  17.340  1.00 41.73           C
ATOM   1252  C   ALA B 158      21.214   4.854  17.499  1.00 41.73           C
ATOM   1253  O   ALA B 158      20.573   3.923  17.013  1.00 41.73           O
ATOM   1254  N   ARG B 159      22.552   4.939  17.383  1.00 89.68           N
ATOM   1255  CA  ARG B 159      23.287   3.988  16.597  1.00 89.68           C
ATOM   1256  CB  ARG B 159      24.792   4.303  16.473  1.00 89.68           C
ATOM   1257  CG  ARG B 159      25.126   5.575  15.674  1.00 89.68           C
ATOM   1258  CD  ARG B 159      26.576   5.591  15.168  1.00 89.68           C
ATOM   1259  NE  ARG B 159      26.959   6.980  14.765  1.00 89.68           N
ATOM   1260  CZ  ARG B 159      26.933   7.393  13.461  1.00 89.68           C
ATOM   1261  NH1 ARG B 159      26.462   6.576  12.478  1.00 89.68           N
ATOM   1262  NH2 ARG B 159      27.391   8.635  13.130  1.00 89.68           N
ATOM   1263  C   ARG B 159      23.139   2.623  17.194  1.00 89.68           C
ATOM   1264  O   ARG B 159      23.045   1.639  16.467  1.00 89.68           O
ATOM   1265  N   ILE B 160      23.119   2.515  18.534  1.00 49.40           N
ATOM   1266  CA  ILE B 160      22.965   1.232  19.165  1.00 49.40           C
ATOM   1267  CB  ILE B 160      22.981   1.307  20.669  1.00 49.40           C
ATOM   1268  CG1 ILE B 160      24.355   1.787  21.173  1.00 49.40           C
ATOM   1269  CG2 ILE B 160      22.555  -0.063  21.226  1.00 49.40           C
ATOM   1270  CD1 ILE B 160      24.375   2.152  22.658  1.00 49.40           C
ATOM   1271  C   ILE B 160      21.633   0.686  18.757  1.00 49.40           C
ATOM   1272  O   ILE B 160      21.497  -0.505  18.483  1.00 49.40           O
ATOM   1273  N   ARG B 161      20.604   1.553  18.718  1.00 88.18           N
ATOM   1274  CA  ARG B 161      19.285   1.099  18.391  1.00 88.18           C
ATOM   1275  CB  ARG B 161      18.204   2.175  18.610  1.00 88.18           C
ATOM   1276  CG  ARG B 161      18.021   2.458  20.107  1.00 88.18           C
ATOM   1277  CD  ARG B 161      16.831   3.343  20.485  1.00 88.18           C
ATOM   1278  NE  ARG B 161      16.857   3.475  21.972  1.00 88.18           N
ATOM   1279  CZ  ARG B 161      16.109   4.426  22.605  1.00 88.18           C
ATOM   1280  NH1 ARG B 161      15.306   5.258  21.881  1.00 88.18           N
ATOM   1281  NH2 ARG B 161      16.167   4.550  23.964  1.00 88.18           N
ATOM   1282  C   ARG B 161      19.242   0.578  16.984  1.00 88.18           C
ATOM   1283  O   ARG B 161      18.675  -0.483  16.737  1.00 88.18           O
ATOM   1284  N   ILE B 162      19.859   1.291  16.025  1.00 47.39           N
ATOM   1285  CA  ILE B 162      19.853   0.866  14.652  1.00 47.39           C
ATOM   1286  CB  ILE B 162      20.541   1.845  13.742  1.00 47.39           C
ATOM   1287  CG1 ILE B 162      19.823   3.205  13.768  1.00 47.39           C
ATOM   1288  CG2 ILE B 162      20.621   1.221  12.340  1.00 47.39           C
ATOM   1289  CD1 ILE B 162      20.626   4.326  13.109  1.00 47.39           C
ATOM   1290  C   ILE B 162      20.592  -0.440  14.527  1.00 47.39           C
ATOM   1291  O   ILE B 162      20.119  -1.362  13.865  1.00 47.39           O
ATOM   1292  N   LEU B 163      21.768  -0.570  15.177  1.00118.32           N
ATOM   1293  CA  LEU B 163      22.557  -1.765  15.028  1.00118.32           C
ATOM   1294  CB  LEU B 163      23.905  -1.781  15.779  1.00118.32           C
ATOM   1295  CG  LEU B 163      25.099  -1.106  15.069  1.00118.32           C
ATOM   1296  CD1 LEU B 163      24.969   0.418  14.966  1.00118.32           C
ATOM   1297  CD2 LEU B 163      26.420  -1.542  15.717  1.00118.32           C
ATOM   1298  C   LEU B 163      21.814  -2.965  15.521  1.00118.32           C
ATOM   1299  O   LEU B 163      21.887  -4.030  14.922  1.00118.32           O
ATOM   1300  N   THR B 164      21.152  -2.839  16.678  1.00 91.42           N
ATOM   1301  CA  THR B 164      20.384  -3.863  17.332  1.00 91.42           C
ATOM   1302  CB  THR B 164      20.268  -3.631  18.804  1.00 91.42           C
ATOM   1303  OG1 THR B 164      19.583  -2.415  19.065  1.00 91.42           O
ATOM   1304  CG2 THR B 164      21.692  -3.569  19.378  1.00 91.42           C
ATOM   1305  C   THR B 164      19.004  -3.967  16.757  1.00 91.42           C
ATOM   1306  O   THR B 164      18.272  -4.902  17.074  1.00 91.42           O
ATOM   1307  N   ASN B 165      18.582  -2.977  15.948  1.00129.93           N
ATOM   1308  CA  ASN B 165      17.234  -2.918  15.461  1.00129.93           C
ATOM   1309  CB  ASN B 165      16.839  -4.011  14.456  1.00129.93           C
ATOM   1310  CG  ASN B 165      17.244  -3.474  13.090  1.00129.93           C
ATOM   1311  OD1 ASN B 165      17.865  -4.165  12.286  1.00129.93           O
ATOM   1312  ND2 ASN B 165      16.870  -2.196  12.812  1.00129.93           N
ATOM   1313  C   ASN B 165      16.281  -2.866  16.610  1.00129.93           C
ATOM   1314  O   ASN B 165      15.339  -3.649  16.714  1.00129.93           O
ATOM   1315  N   ASN B 166      16.542  -1.895  17.507  1.00 70.22           N
ATOM   1316  CA  ASN B 166      15.731  -1.575  18.645  1.00 70.22           C
ATOM   1317  CB  ASN B 166      14.270  -1.273  18.266  1.00 70.22           C
ATOM   1318  CG  ASN B 166      14.243   0.029  17.478  1.00 70.22           C
ATOM   1319  OD1 ASN B 166      14.822   1.033  17.892  1.00 70.22           O
ATOM   1320  ND2 ASN B 166      13.558   0.013  16.303  1.00 70.22           N
ATOM   1321  C   ASN B 166      15.734  -2.706  19.621  1.00 70.22           C
ATOM   1322  O   ASN B 166      14.916  -2.737  20.538  1.00 70.22           O
ATOM   1323  N   SER B 167      16.676  -3.654  19.472  1.00 41.12           N
ATOM   1324  CA  SER B 167      16.759  -4.730  20.414  1.00 41.12           C
ATOM   1325  CB  SER B 167      17.806  -5.785  20.015  1.00 41.12           C
ATOM   1326  OG  SER B 167      17.845  -6.824  20.982  1.00 41.12           O
ATOM   1327  C   SER B 167      17.170  -4.133  21.726  1.00 41.12           C
ATOM   1328  O   SER B 167      16.579  -4.446  22.760  1.00 41.12           O
ATOM   1329  N   GLN B 168      18.207  -3.256  21.720  1.00171.87           N
ATOM   1330  CA  GLN B 168      18.586  -2.599  22.948  1.00171.87           C
ATOM   1331  CB  GLN B 168      19.924  -3.020  23.602  1.00171.87           C
ATOM   1332  CG  GLN B 168      21.205  -2.912  22.778  1.00171.87           C
ATOM   1333  CD  GLN B 168      21.694  -4.338  22.558  1.00171.87           C
ATOM   1334  OE1 GLN B 168      20.906  -5.280  22.579  1.00171.87           O
ATOM   1335  NE2 GLN B 168      23.030  -4.512  22.374  1.00171.87           N
ATOM   1336  C   GLN B 168      18.515  -1.108  22.793  1.00171.87           C
ATOM   1337  O   GLN B 168      19.014  -0.517  21.838  1.00171.87           O
ATOM   1338  N   THR B 169      17.746  -0.513  23.721  1.00137.34           N
ATOM   1339  CA  THR B 169      17.354   0.858  23.947  1.00137.34           C
ATOM   1340  CB  THR B 169      15.933   0.955  24.416  1.00137.34           C
ATOM   1341  OG1 THR B 169      15.763   0.249  25.636  1.00137.34           O
ATOM   1342  CG2 THR B 169      15.029   0.362  23.320  1.00137.34           C
ATOM   1343  C   THR B 169      18.212   1.682  24.882  1.00137.34           C
ATOM   1344  O   THR B 169      17.770   2.784  25.206  1.00137.34           O
ATOM   1345  N   PRO B 170      19.320   1.237  25.417  1.00118.45           N
ATOM   1346  CA  PRO B 170      19.954   1.918  26.531  1.00118.45           C
ATOM   1347  CD  PRO B 170      20.315   0.585  24.575  1.00118.45           C
ATOM   1348  CB  PRO B 170      21.311   1.242  26.685  1.00118.45           C
ATOM   1349  CG  PRO B 170      21.677   0.888  25.232  1.00118.45           C
ATOM   1350  C   PRO B 170      20.122   3.404  26.442  1.00118.45           C
ATOM   1351  O   PRO B 170      20.326   3.942  25.355  1.00118.45           O
ATOM   1352  N   ILE B 171      19.997   4.082  27.604  1.00 77.71           N
ATOM   1353  CA  ILE B 171      20.180   5.502  27.686  1.00 77.71           C
ATOM   1354  CB  ILE B 171      19.052   6.189  28.391  1.00 77.71           C
ATOM   1355  CG1 ILE B 171      17.793   6.009  27.530  1.00 77.71           C
ATOM   1356  CG2 ILE B 171      19.423   7.662  28.648  1.00 77.71           C
ATOM   1357  CD1 ILE B 171      16.489   6.379  28.221  1.00 77.71           C
ATOM   1358  C   ILE B 171      21.460   5.705  28.430  1.00 77.71           C
ATOM   1359  O   ILE B 171      21.601   5.292  29.580  1.00 77.71           O
ATOM   1360  N   LEU B 172      22.451   6.331  27.767  1.00133.69           N
ATOM   1361  CA  LEU B 172      23.731   6.498  28.389  1.00133.69           C
ATOM   1362  CB  LEU B 172      24.904   6.474  27.404  1.00133.69           C
ATOM   1363  CG  LEU B 172      24.999   5.070  26.774  1.00133.69           C
ATOM   1364  CD1 LEU B 172      23.870   4.833  25.761  1.00133.69           C
ATOM   1365  CD2 LEU B 172      26.401   4.754  26.244  1.00133.69           C
ATOM   1366  C   LEU B 172      23.747   7.718  29.265  1.00133.69           C
ATOM   1367  O   LEU B 172      22.822   8.529  29.226  1.00133.69           O
ATOM   1368  N   SER B 173      24.795   7.861  30.117  1.00117.91           N
ATOM   1369  CA  SER B 173      24.785   8.954  31.061  1.00117.91           C
ATOM   1370  CB  SER B 173      25.135   8.546  32.508  1.00117.91           C
ATOM   1371  OG  SER B 173      26.534   8.335  32.635  1.00117.91           O
ATOM   1372  C   SER B 173      25.749  10.045  30.680  1.00117.91           C
ATOM   1373  O   SER B 173      26.959   9.843  30.588  1.00117.91           O
ATOM   1374  N   PRO B 174      25.204  11.211  30.433  1.00 96.51           N
ATOM   1375  CA  PRO B 174      25.988  12.380  30.111  1.00 96.51           C
ATOM   1376  CD  PRO B 174      23.874  11.275  29.854  1.00 96.51           C
ATOM   1377  CB  PRO B 174      24.996  13.409  29.581  1.00 96.51           C
ATOM   1378  CG  PRO B 174      23.856  12.553  29.005  1.00 96.51           C
ATOM   1379  C   PRO B 174      26.759  12.879  31.293  1.00 96.51           C
ATOM   1380  O   PRO B 174      27.792  13.526  31.123  1.00 96.51           O
ATOM   1381  N   GLN B 175      26.245  12.610  32.501  1.00162.40           N
ATOM   1382  CA  GLN B 175      26.843  13.092  33.712  1.00162.40           C
ATOM   1383  CB  GLN B 175      26.042  12.745  34.963  1.00162.40           C
ATOM   1384  CG  GLN B 175      25.075  13.812  35.413  1.00162.40           C
ATOM   1385  CD  GLN B 175      25.892  14.860  36.146  1.00162.40           C
ATOM   1386  OE1 GLN B 175      25.960  14.841  37.371  1.00162.40           O
ATOM   1387  NE2 GLN B 175      26.535  15.796  35.399  1.00162.40           N
ATOM   1388  C   GLN B 175      28.190  12.504  33.947  1.00162.40           C
ATOM   1389  O   GLN B 175      29.104  13.210  34.368  1.00162.40           O
ATOM   1390  N   GLU B 176      28.349  11.196  33.686  1.00120.70           N
ATOM   1391  CA  GLU B 176      29.599  10.583  34.014  1.00120.70           C
ATOM   1392  CB  GLU B 176      29.592   9.060  33.738  1.00120.70           C
ATOM   1393  CG  GLU B 176      30.609   8.218  34.525  1.00120.70           C
ATOM   1394  CD  GLU B 176      31.890   8.084  33.717  1.00120.70           C
ATOM   1395  OE1 GLU B 176      32.369   9.129  33.208  1.00120.70           O
ATOM   1396  OE2 GLU B 176      32.405   6.942  33.585  1.00120.70           O
ATOM   1397  C   GLU B 176      30.652  11.270  33.198  1.00120.70           C
ATOM   1398  O   GLU B 176      31.748  11.546  33.686  1.00120.70           O
ATOM   1399  N   VAL B 177      30.342  11.597  31.930  1.00131.42           N
ATOM   1400  CA  VAL B 177      31.352  12.254  31.162  1.00131.42           C
ATOM   1401  CB  VAL B 177      31.076  12.307  29.695  1.00131.42           C
ATOM   1402  CG1 VAL B 177      30.105  13.450  29.413  1.00131.42           C
ATOM   1403  CG2 VAL B 177      32.425  12.373  28.965  1.00131.42           C
ATOM   1404  C   VAL B 177      31.588  13.635  31.709  1.00131.42           C
ATOM   1405  O   VAL B 177      32.728  14.087  31.804  1.00131.42           O
ATOM   1406  N   VAL B 178      30.512  14.342  32.103  1.00 56.12           N
ATOM   1407  CA  VAL B 178      30.669  15.673  32.627  1.00 56.12           C
ATOM   1408  CB  VAL B 178      29.353  16.293  33.026  1.00 56.12           C
ATOM   1409  CG1 VAL B 178      29.617  17.657  33.693  1.00 56.12           C
ATOM   1410  CG2 VAL B 178      28.447  16.381  31.784  1.00 56.12           C
ATOM   1411  C   VAL B 178      31.530  15.616  33.859  1.00 56.12           C
ATOM   1412  O   VAL B 178      32.420  16.447  34.040  1.00 56.12           O
ATOM   1413  N   SER B 179      31.262  14.659  34.767  1.00 81.99           N
ATOM   1414  CA  SER B 179      31.995  14.609  36.004  1.00 81.99           C
ATOM   1415  CB  SER B 179      31.226  13.826  37.074  1.00 81.99           C
ATOM   1416  OG  SER B 179      30.003  14.492  37.352  1.00 81.99           O
ATOM   1417  C   SER B 179      33.380  14.017  35.886  1.00 81.99           C
ATOM   1418  O   SER B 179      34.332  14.553  36.453  1.00 81.99           O
ATOM   1419  N   CYS B 180      33.481  12.823  35.259  1.00 99.98           N
ATOM   1420  CA  CYS B 180      34.679  12.030  35.130  1.00 99.98           C
ATOM   1421  CB  CYS B 180      34.317  10.545  35.009  1.00 99.98           C
ATOM   1422  SG  CYS B 180      33.633  10.047  36.604  1.00 99.98           S
ATOM   1423  C   CYS B 180      35.668  12.368  34.043  1.00 99.98           C
ATOM   1424  O   CYS B 180      36.878  12.307  34.269  1.00 99.98           O
ATOM   1425  N   SER B 181      35.187  12.727  32.836  1.00 92.84           N
ATOM   1426  CA  SER B 181      36.038  12.771  31.672  1.00 92.84           C
ATOM   1427  CB  SER B 181      35.206  12.774  30.372  1.00 92.84           C
ATOM   1428  OG  SER B 181      36.046  12.778  29.229  1.00 92.84           O
ATOM   1429  C   SER B 181      37.005  13.928  31.639  1.00 92.84           C
ATOM   1430  O   SER B 181      36.619  15.094  31.689  1.00 92.84           O
ATOM   1431  N   GLN B 182      38.317  13.591  31.562  1.00109.56           N
ATOM   1432  CA  GLN B 182      39.433  14.498  31.461  1.00109.56           C
ATOM   1433  CB  GLN B 182      40.748  13.929  32.016  1.00109.56           C
ATOM   1434  CG  GLN B 182      40.662  13.830  33.545  1.00109.56           C
ATOM   1435  CD  GLN B 182      42.014  13.484  34.138  1.00109.56           C
ATOM   1436  OE1 GLN B 182      42.873  12.918  33.467  1.00109.56           O
ATOM   1437  NE2 GLN B 182      42.210  13.834  35.438  1.00109.56           N
ATOM   1438  C   GLN B 182      39.576  15.028  30.063  1.00109.56           C
ATOM   1439  O   GLN B 182      40.310  15.984  29.812  1.00109.56           O
ATOM   1440  N   TYR B 183      38.947  14.326  29.105  1.00185.01           N
ATOM   1441  CA  TYR B 183      38.902  14.621  27.702  1.00185.01           C
ATOM   1442  CB  TYR B 183      38.365  13.435  26.870  1.00185.01           C
ATOM   1443  CG  TYR B 183      39.263  12.300  27.253  1.00185.01           C
ATOM   1444  CD1 TYR B 183      40.631  12.435  27.134  1.00185.01           C
ATOM   1445  CD2 TYR B 183      38.748  11.106  27.711  1.00185.01           C
ATOM   1446  CE1 TYR B 183      41.474  11.408  27.494  1.00185.01           C
ATOM   1447  CE2 TYR B 183      39.589  10.075  28.070  1.00185.01           C
ATOM   1448  CZ  TYR B 183      40.954  10.226  27.967  1.00185.01           C
ATOM   1449  OH  TYR B 183      41.820   9.175  28.342  1.00185.01           O
ATOM   1450  C   TYR B 183      38.062  15.853  27.497  1.00185.01           C
ATOM   1451  O   TYR B 183      38.085  16.458  26.431  1.00185.01           O
ATOM   1452  N   ALA B 184      37.192  16.207  28.459  1.00 79.82           N
ATOM   1453  CA  ALA B 184      36.350  17.366  28.309  1.00 79.82           C
ATOM   1454  CB  ALA B 184      34.872  16.995  28.057  1.00 79.82           C
ATOM   1455  C   ALA B 184      36.394  18.195  29.571  1.00 79.82           C
ATOM   1456  O   ALA B 184      36.993  17.827  30.582  1.00 79.82           O
ATOM   1457  N   GLN B 185      35.822  19.413  29.461  1.00224.68           N
ATOM   1458  CA  GLN B 185      35.725  20.452  30.454  1.00224.68           C
ATOM   1459  CB  GLN B 185      35.807  21.867  29.862  1.00224.68           C
ATOM   1460  CG  GLN B 185      36.943  22.080  28.839  1.00224.68           C
ATOM   1461  CD  GLN B 185      38.231  21.255  29.026  1.00224.68           C
ATOM   1462  OE1 GLN B 185      38.975  21.083  28.064  1.00224.68           O
ATOM   1463  NE2 GLN B 185      38.550  20.737  30.240  1.00224.68           N
ATOM   1464  C   GLN B 185      34.585  20.342  31.447  1.00224.68           C
ATOM   1465  O   GLN B 185      34.429  21.244  32.269  1.00224.68           O
ATOM   1466  N   GLY B 186      33.653  19.370  31.323  1.00 51.47           N
ATOM   1467  CA  GLY B 186      32.580  19.311  32.291  1.00 51.47           C
ATOM   1468  C   GLY B 186      31.502  20.237  31.814  1.00 51.47           C
ATOM   1469  O   GLY B 186      31.093  20.178  30.658  1.00 51.47           O
ATOM   1470  N   CYS B 187      30.984  21.090  32.718  1.00 82.78           N
ATOM   1471  CA  CYS B 187      29.960  22.048  32.408  1.00 82.78           C
ATOM   1472  CB  CYS B 187      29.333  22.715  33.640  1.00 82.78           C
ATOM   1473  SG  CYS B 187      28.061  21.648  34.370  1.00 82.78           S
ATOM   1474  C   CYS B 187      30.516  23.114  31.516  1.00 82.78           C
ATOM   1475  O   CYS B 187      29.768  23.876  30.910  1.00 82.78           O
ATOM   1476  N   GLU B 188      31.850  23.241  31.484  1.00140.35           N
ATOM   1477  CA  GLU B 188      32.596  24.205  30.721  1.00140.35           C
ATOM   1478  CB  GLU B 188      34.064  24.327  31.175  1.00140.35           C
ATOM   1479  CG  GLU B 188      34.221  25.092  32.498  1.00140.35           C
ATOM   1480  CD  GLU B 188      33.322  24.449  33.549  1.00140.35           C
ATOM   1481  OE1 GLU B 188      32.118  24.824  33.579  1.00140.35           O
ATOM   1482  OE2 GLU B 188      33.805  23.554  34.294  1.00140.35           O
ATOM   1483  C   GLU B 188      32.560  23.893  29.249  1.00140.35           C
ATOM   1484  O   GLU B 188      32.944  24.734  28.435  1.00140.35           O
ATOM   1485  N   GLY B 189      32.219  22.650  28.851  1.00 45.09           N
ATOM   1486  CA  GLY B 189      32.123  22.387  27.437  1.00 45.09           C
ATOM   1487  C   GLY B 189      32.995  21.220  27.083  1.00 45.09           C
ATOM   1488  O   GLY B 189      33.674  20.657  27.939  1.00 45.09           O
ATOM   1489  N   GLY B 190      32.992  20.831  25.787  1.00 34.40           N
ATOM   1490  CA  GLY B 190      33.778  19.715  25.331  1.00 34.40           C
ATOM   1491  C   GLY B 190      33.438  19.457  23.889  1.00 34.40           C
ATOM   1492  O   GLY B 190      32.670  20.207  23.286  1.00 34.40           O
ATOM   1493  N   PHE B 191      34.017  18.386  23.289  1.00 90.82           N
ATOM   1494  CA  PHE B 191      33.736  18.101  21.902  1.00 90.82           C
ATOM   1495  CB  PHE B 191      34.879  18.525  20.955  1.00 90.82           C
ATOM   1496  CG  PHE B 191      34.898  20.021  20.936  1.00 90.82           C
ATOM   1497  CD1 PHE B 191      35.484  20.734  21.956  1.00 90.82           C
ATOM   1498  CD2 PHE B 191      34.326  20.717  19.894  1.00 90.82           C
ATOM   1499  CE1 PHE B 191      35.499  22.110  21.941  1.00 90.82           C
ATOM   1500  CE2 PHE B 191      34.338  22.094  19.874  1.00 90.82           C
ATOM   1501  CZ  PHE B 191      34.924  22.797  20.899  1.00 90.82           C
ATOM   1502  C   PHE B 191      33.441  16.630  21.701  1.00 90.82           C
ATOM   1503  O   PHE B 191      34.123  15.753  22.229  1.00 90.82           O
ATOM   1504  N   PRO B 192      32.431  16.366  20.899  1.00158.90           N
ATOM   1505  CA  PRO B 192      31.932  15.043  20.596  1.00158.90           C
ATOM   1506  CD  PRO B 192      31.862  17.383  20.032  1.00158.90           C
ATOM   1507  CB  PRO B 192      30.807  15.249  19.580  1.00158.90           C
ATOM   1508  CG  PRO B 192      31.144  16.599  18.922  1.00158.90           C
ATOM   1509  C   PRO B 192      32.989  14.114  20.074  1.00158.90           C
ATOM   1510  O   PRO B 192      32.926  12.922  20.367  1.00158.90           O
ATOM   1511  N   TYR B 193      33.974  14.621  19.314  1.00171.94           N
ATOM   1512  CA  TYR B 193      34.976  13.766  18.756  1.00171.94           C
ATOM   1513  CB  TYR B 193      35.987  14.561  17.896  1.00171.94           C
ATOM   1514  CG  TYR B 193      36.933  13.628  17.205  1.00171.94           C
ATOM   1515  CD1 TYR B 193      36.457  12.666  16.352  1.00171.94           C
ATOM   1516  CD2 TYR B 193      38.297  13.736  17.343  1.00171.94           C
ATOM   1517  CE1 TYR B 193      37.319  11.813  15.699  1.00171.94           C
ATOM   1518  CE2 TYR B 193      39.167  12.893  16.694  1.00171.94           C
ATOM   1519  CZ  TYR B 193      38.674  11.919  15.869  1.00171.94           C
ATOM   1520  OH  TYR B 193      39.547  11.040  15.187  1.00171.94           O
ATOM   1521  C   TYR B 193      35.667  13.127  19.917  1.00171.94           C
ATOM   1522  O   TYR B 193      35.961  11.932  19.915  1.00171.94           O
ATOM   1523  N   LEU B 194      35.962  13.931  20.948  1.00220.04           N
ATOM   1524  CA  LEU B 194      36.690  13.452  22.078  1.00220.04           C
ATOM   1525  CB  LEU B 194      37.328  14.647  22.805  1.00220.04           C
ATOM   1526  CG  LEU B 194      38.590  14.266  23.580  1.00220.04           C
ATOM   1527  CD1 LEU B 194      39.569  13.551  22.635  1.00220.04           C
ATOM   1528  CD2 LEU B 194      39.261  15.506  24.180  1.00220.04           C
ATOM   1529  C   LEU B 194      35.839  12.584  22.980  1.00220.04           C
ATOM   1530  O   LEU B 194      36.361  11.706  23.663  1.00220.04           O
ATOM   1531  N   ILE B 195      34.539  12.907  23.146  1.00196.61           N
ATOM   1532  CA  ILE B 195      33.676  12.096  23.972  1.00196.61           C
ATOM   1533  CB  ILE B 195      32.685  12.956  24.694  1.00196.61           C
ATOM   1534  CG1 ILE B 195      31.799  12.112  25.598  1.00196.61           C
ATOM   1535  CG2 ILE B 195      31.948  13.851  23.699  1.00196.61           C
ATOM   1536  CD1 ILE B 195      30.954  12.995  26.499  1.00196.61           C
ATOM   1537  C   ILE B 195      33.011  10.920  23.303  1.00196.61           C
ATOM   1538  O   ILE B 195      33.161   9.777  23.735  1.00196.61           O
ATOM   1539  N   ALA B 196      32.269  11.159  22.201  1.00 74.85           N
ATOM   1540  CA  ALA B 196      31.582  10.079  21.558  1.00 74.85           C
ATOM   1541  CB  ALA B 196      30.759  10.508  20.341  1.00 74.85           C
ATOM   1542  C   ALA B 196      32.629   9.148  21.058  1.00 74.85           C
ATOM   1543  O   ALA B 196      32.441   7.930  21.075  1.00 74.85           O
ATOM   1544  N   GLY B 197      33.695   9.713  20.450  1.00 87.94           N
ATOM   1545  CA  GLY B 197      34.737   8.854  19.967  1.00 87.94           C
ATOM   1546  C   GLY B 197      35.757   8.373  20.977  1.00 87.94           C
ATOM   1547  O   GLY B 197      35.734   7.214  21.383  1.00 87.94           O
ATOM   1548  N   LYS B 198      36.622   9.303  21.463  1.00240.30           N
ATOM   1549  CA  LYS B 198      37.821   9.044  22.247  1.00240.30           C
ATOM   1550  CB  LYS B 198      38.520  10.389  22.589  1.00240.30           C
ATOM   1551  CG  LYS B 198      40.017  10.410  22.972  1.00240.30           C
ATOM   1552  CD  LYS B 198      40.472   9.607  24.184  1.00240.30           C
ATOM   1553  CE  LYS B 198      41.520   8.535  23.830  1.00240.30           C
ATOM   1554  NZ  LYS B 198      42.703   9.141  23.143  1.00240.30           N
ATOM   1555  C   LYS B 198      37.526   8.441  23.577  1.00240.30           C
ATOM   1556  O   LYS B 198      37.988   7.351  23.915  1.00240.30           O
ATOM   1557  N   TYR B 199      36.719   9.161  24.363  1.00170.38           N
ATOM   1558  CA  TYR B 199      36.427   8.750  25.698  1.00170.38           C
ATOM   1559  CB  TYR B 199      35.552   9.799  26.413  1.00170.38           C
ATOM   1560  CG  TYR B 199      35.122   9.304  27.739  1.00170.38           C
ATOM   1561  CD1 TYR B 199      34.036   8.480  27.840  1.00170.38           C
ATOM   1562  CD2 TYR B 199      35.763   9.667  28.898  1.00170.38           C
ATOM   1563  CE1 TYR B 199      33.628   8.017  29.065  1.00170.38           C
ATOM   1564  CE2 TYR B 199      35.352   9.201  30.124  1.00170.38           C
ATOM   1565  CZ  TYR B 199      34.272   8.373  30.216  1.00170.38           C
ATOM   1566  OH  TYR B 199      33.833   7.885  31.465  1.00170.38           O
ATOM   1567  C   TYR B 199      35.693   7.455  25.633  1.00170.38           C
ATOM   1568  O   TYR B 199      35.942   6.544  26.418  1.00170.38           O
ATOM   1569  N   ALA B 200      34.764   7.334  24.675  1.00 43.22           N
ATOM   1570  CA  ALA B 200      33.981   6.138  24.588  1.00 43.22           C
ATOM   1571  CB  ALA B 200      32.952   6.178  23.443  1.00 43.22           C
ATOM   1572  C   ALA B 200      34.898   4.974  24.347  1.00 43.22           C
ATOM   1573  O   ALA B 200      34.710   3.900  24.914  1.00 43.22           O
ATOM   1574  N   GLN B 201      35.904   5.146  23.473  1.00114.20           N
ATOM   1575  CA  GLN B 201      36.823   4.083  23.173  1.00114.20           C
ATOM   1576  CB  GLN B 201      37.800   4.489  22.060  1.00114.20           C
ATOM   1577  CG  GLN B 201      38.933   3.489  21.839  1.00114.20           C
ATOM   1578  CD  GLN B 201      40.019   4.209  21.052  1.00114.20           C
ATOM   1579  OE1 GLN B 201      40.532   5.243  21.478  1.00114.20           O
ATOM   1580  NE2 GLN B 201      40.386   3.645  19.871  1.00114.20           N
ATOM   1581  C   GLN B 201      37.699   3.734  24.349  1.00114.20           C
ATOM   1582  O   GLN B 201      37.809   2.562  24.706  1.00114.20           O
ATOM   1583  N   ASP B 202      38.392   4.728  24.953  1.00202.80           N
ATOM   1584  CA  ASP B 202      39.300   4.371  26.007  1.00202.80           C
ATOM   1585  CB  ASP B 202      40.539   5.288  26.159  1.00202.80           C
ATOM   1586  CG  ASP B 202      40.177   6.747  26.339  1.00202.80           C
ATOM   1587  OD1 ASP B 202      38.965   7.077  26.339  1.00202.80           O
ATOM   1588  OD2 ASP B 202      41.129   7.562  26.462  1.00202.80           O
ATOM   1589  C   ASP B 202      38.673   4.046  27.335  1.00202.80           C
ATOM   1590  O   ASP B 202      39.045   3.039  27.936  1.00202.80           O
ATOM   1591  N   PHE B 203      37.806   4.923  27.891  1.00210.58           N
ATOM   1592  CA  PHE B 203      37.126   4.630  29.130  1.00210.58           C
ATOM   1593  CB  PHE B 203      36.855   5.846  30.020  1.00210.58           C
ATOM   1594  CG  PHE B 203      38.141   6.092  30.704  1.00210.58           C
ATOM   1595  CD1 PHE B 203      38.512   5.274  31.746  1.00210.58           C
ATOM   1596  CD2 PHE B 203      38.979   7.092  30.286  1.00210.58           C
ATOM   1597  CE1 PHE B 203      39.709   5.469  32.391  1.00210.58           C
ATOM   1598  CE2 PHE B 203      40.177   7.287  30.932  1.00210.58           C
ATOM   1599  CZ  PHE B 203      40.546   6.481  31.985  1.00210.58           C
ATOM   1600  C   PHE B 203      35.827   3.897  29.016  1.00210.58           C
ATOM   1601  O   PHE B 203      35.560   2.984  29.794  1.00210.58           O
ATOM   1602  N   GLY B 204      34.958   4.299  28.069  1.00 41.27           N
ATOM   1603  CA  GLY B 204      33.670   3.661  27.961  1.00 41.27           C
ATOM   1604  C   GLY B 204      32.621   4.515  28.626  1.00 41.27           C
ATOM   1605  O   GLY B 204      32.934   5.403  29.421  1.00 41.27           O
ATOM   1606  N   LEU B 205      31.328   4.253  28.316  1.00124.67           N
ATOM   1607  CA  LEU B 205      30.253   5.030  28.872  1.00124.67           C
ATOM   1608  CB  LEU B 205      29.295   5.672  27.839  1.00124.67           C
ATOM   1609  CG  LEU B 205      29.927   6.615  26.784  1.00124.67           C
ATOM   1610  CD1 LEU B 205      30.826   7.693  27.421  1.00124.67           C
ATOM   1611  CD2 LEU B 205      30.579   5.829  25.635  1.00124.67           C
ATOM   1612  C   LEU B 205      29.400   4.124  29.710  1.00124.67           C
ATOM   1613  O   LEU B 205      29.313   2.921  29.469  1.00124.67           O
ATOM   1614  N   VAL B 206      28.741   4.701  30.732  1.00 72.17           N
ATOM   1615  CA  VAL B 206      27.872   3.950  31.591  1.00 72.17           C
ATOM   1616  CB  VAL B 206      28.188   4.128  33.055  1.00 72.17           C
ATOM   1617  CG1 VAL B 206      29.586   3.540  33.330  1.00 72.17           C
ATOM   1618  CG2 VAL B 206      28.092   5.625  33.393  1.00 72.17           C
ATOM   1619  C   VAL B 206      26.477   4.423  31.324  1.00 72.17           C
ATOM   1620  O   VAL B 206      26.267   5.428  30.646  1.00 72.17           O
ATOM   1621  N   GLU B 207      25.479   3.664  31.816  1.00 84.93           N
ATOM   1622  CA  GLU B 207      24.098   3.978  31.586  1.00 84.93           C
ATOM   1623  CB  GLU B 207      23.182   2.739  31.685  1.00 84.93           C
ATOM   1624  CG  GLU B 207      23.409   1.762  30.515  1.00 84.93           C
ATOM   1625  CD  GLU B 207      22.789   0.390  30.780  1.00 84.93           C
ATOM   1626  OE1 GLU B 207      21.647   0.334  31.308  1.00 84.93           O
ATOM   1627  OE2 GLU B 207      23.448  -0.625  30.425  1.00 84.93           O
ATOM   1628  C   GLU B 207      23.661   5.069  32.522  1.00 84.93           C
ATOM   1629  O   GLU B 207      24.324   5.394  33.506  1.00 84.93           O
ATOM   1630  N   GLU B 208      22.506   5.678  32.195  1.00118.06           N
ATOM   1631  CA  GLU B 208      21.951   6.821  32.866  1.00118.06           C
ATOM   1632  CB  GLU B 208      20.584   7.167  32.248  1.00118.06           C
ATOM   1633  CG  GLU B 208      20.278   8.653  32.069  1.00118.06           C
ATOM   1634  CD  GLU B 208      20.001   9.368  33.375  1.00118.06           C
ATOM   1635  OE1 GLU B 208      20.971   9.544  34.159  1.00118.06           O
ATOM   1636  OE2 GLU B 208      18.826   9.772  33.591  1.00118.06           O
ATOM   1637  C   GLU B 208      21.729   6.455  34.303  1.00118.06           C
ATOM   1638  O   GLU B 208      22.016   7.241  35.205  1.00118.06           O
ATOM   1639  N   ALA B 209      21.238   5.229  34.554  1.00 38.25           N
ATOM   1640  CA  ALA B 209      20.906   4.803  35.884  1.00 38.25           C
ATOM   1641  CB  ALA B 209      20.325   3.380  35.939  1.00 38.25           C
ATOM   1642  C   ALA B 209      22.117   4.799  36.759  1.00 38.25           C
ATOM   1643  O   ALA B 209      22.027   5.161  37.932  1.00 38.25           O
ATOM   1644  N   CYS B 210      23.282   4.359  36.243  1.00130.88           N
ATOM   1645  CA  CYS B 210      24.367   4.315  37.176  1.00130.88           C
ATOM   1646  CB  CYS B 210      25.521   3.307  36.904  1.00130.88           C
ATOM   1647  SG  CYS B 210      26.868   3.735  35.773  1.00130.88           S
ATOM   1648  C   CYS B 210      24.841   5.689  37.552  1.00130.88           C
ATOM   1649  O   CYS B 210      25.304   5.888  38.674  1.00130.88           O
ATOM   1650  N   PHE B 211      24.758   6.682  36.640  1.00180.51           N
ATOM   1651  CA  PHE B 211      25.211   7.999  37.007  1.00180.51           C
ATOM   1652  CB  PHE B 211      26.462   8.347  36.181  1.00180.51           C
ATOM   1653  CG  PHE B 211      27.319   9.380  36.827  1.00180.51           C
ATOM   1654  CD1 PHE B 211      26.991  10.704  36.822  1.00180.51           C
ATOM   1655  CD2 PHE B 211      28.475   9.027  37.464  1.00180.51           C
ATOM   1656  CE1 PHE B 211      27.785  11.659  37.408  1.00180.51           C
ATOM   1657  CE2 PHE B 211      29.282   9.969  38.055  1.00180.51           C
ATOM   1658  CZ  PHE B 211      28.946  11.294  38.031  1.00180.51           C
ATOM   1659  C   PHE B 211      24.120   8.947  36.576  1.00180.51           C
ATOM   1660  O   PHE B 211      24.175   9.461  35.460  1.00180.51           O
ATOM   1661  N   PRO B 212      23.175   9.271  37.426  1.00 77.98           N
ATOM   1662  CA  PRO B 212      22.047  10.081  37.026  1.00 77.98           C
ATOM   1663  CD  PRO B 212      22.864   8.431  38.570  1.00 77.98           C
ATOM   1664  CB  PRO B 212      21.054  10.007  38.185  1.00 77.98           C
ATOM   1665  CG  PRO B 212      21.371   8.660  38.853  1.00 77.98           C
ATOM   1666  C   PRO B 212      22.477  11.470  36.679  1.00 77.98           C
ATOM   1667  O   PRO B 212      23.490  11.924  37.204  1.00 77.98           O
ATOM   1668  N   TYR B 213      21.711  12.171  35.815  1.00115.82           N
ATOM   1669  CA  TYR B 213      22.165  13.444  35.333  1.00115.82           C
ATOM   1670  CB  TYR B 213      21.564  13.760  33.958  1.00115.82           C
ATOM   1671  CG  TYR B 213      22.253  14.960  33.427  1.00115.82           C
ATOM   1672  CD1 TYR B 213      23.488  14.847  32.825  1.00115.82           C
ATOM   1673  CD2 TYR B 213      21.671  16.195  33.546  1.00115.82           C
ATOM   1674  CE1 TYR B 213      24.128  15.960  32.329  1.00115.82           C
ATOM   1675  CE2 TYR B 213      22.308  17.306  33.050  1.00115.82           C
ATOM   1676  CZ  TYR B 213      23.535  17.196  32.438  1.00115.82           C
ATOM   1677  OH  TYR B 213      24.174  18.352  31.928  1.00115.82           O
ATOM   1678  C   TYR B 213      21.835  14.532  36.312  1.00115.82           C
ATOM   1679  O   TYR B 213      20.677  14.717  36.687  1.00115.82           O
ATOM   1680  N   THR B 214      22.903  15.170  36.853  1.00 87.73           N
ATOM   1681  CA  THR B 214      22.854  16.295  37.753  1.00 87.73           C
ATOM   1682  CB  THR B 214      24.040  16.317  38.673  1.00 87.73           C
ATOM   1683  OG1 THR B 214      24.064  15.126  39.449  1.00 87.73           O
ATOM   1684  CG2 THR B 214      23.955  17.552  39.582  1.00 87.73           C
ATOM   1685  C   THR B 214      22.786  17.622  37.064  1.00 87.73           C
ATOM   1686  O   THR B 214      22.012  18.491  37.459  1.00 87.73           O
ATOM   1687  N   GLY B 215      23.592  17.819  36.002  1.00 38.66           N
ATOM   1688  CA  GLY B 215      23.644  19.107  35.363  1.00 38.66           C
ATOM   1689  C   GLY B 215      24.659  19.971  36.057  1.00 38.66           C
ATOM   1690  O   GLY B 215      24.658  21.190  35.898  1.00 38.66           O
ATOM   1691  N   THR B 216      25.556  19.371  36.861  1.00 64.67           N
ATOM   1692  CA  THR B 216      26.541  20.174  37.523  1.00 64.67           C
ATOM   1693  CB  THR B 216      26.244  20.418  38.967  1.00 64.67           C
ATOM   1694  OG1 THR B 216      26.287  19.186  39.670  1.00 64.67           O
ATOM   1695  CG2 THR B 216      24.850  21.059  39.101  1.00 64.67           C
ATOM   1696  C   THR B 216      27.848  19.451  37.477  1.00 64.67           C
ATOM   1697  O   THR B 216      27.951  18.310  37.041  1.00 64.67           O
ATOM   1698  N   ASP B 217      28.873  20.140  37.995  1.00118.34           N
ATOM   1699  CA  ASP B 217      30.270  19.831  38.111  1.00118.34           C
ATOM   1700  CB  ASP B 217      31.112  21.053  38.516  1.00118.34           C
ATOM   1701  CG  ASP B 217      31.099  22.044  37.364  1.00118.34           C
ATOM   1702  OD1 ASP B 217      30.571  21.685  36.277  1.00118.34           O
ATOM   1703  OD2 ASP B 217      31.616  23.176  37.559  1.00118.34           O
ATOM   1704  C   ASP B 217      30.500  18.781  39.156  1.00118.34           C
ATOM   1705  O   ASP B 217      31.607  18.699  39.688  1.00118.34           O
ATOM   1706  N   SER B 218      29.443  18.056  39.577  1.00122.45           N
ATOM   1707  CA  SER B 218      29.518  17.074  40.635  1.00122.45           C
ATOM   1708  CB  SER B 218      28.375  16.052  40.598  1.00122.45           C
ATOM   1709  OG  SER B 218      27.122  16.706  40.657  1.00122.45           O
ATOM   1710  C   SER B 218      30.760  16.236  40.519  1.00122.45           C
ATOM   1711  O   SER B 218      31.377  16.107  39.463  1.00122.45           O
ATOM   1712  N   PRO B 219      31.142  15.686  41.645  1.00 88.35           N
ATOM   1713  CA  PRO B 219      32.296  14.830  41.697  1.00 88.35           C
ATOM   1714  CD  PRO B 219      30.913  16.353  42.916  1.00 88.35           C
ATOM   1715  CB  PRO B 219      32.745  14.792  43.161  1.00 88.35           C
ATOM   1716  CG  PRO B 219      31.584  15.431  43.946  1.00 88.35           C
ATOM   1717  C   PRO B 219      31.993  13.493  41.103  1.00 88.35           C
ATOM   1718  O   PRO B 219      30.823  13.124  41.008  1.00 88.35           O
ATOM   1719  N   CYS B 220      33.040  12.757  40.686  1.00100.88           N
ATOM   1720  CA  CYS B 220      32.848  11.480  40.068  1.00100.88           C
ATOM   1721  CB  CYS B 220      34.120  10.899  39.442  1.00100.88           C
ATOM   1722  SG  CYS B 220      34.436  11.501  37.772  1.00100.88           S
ATOM   1723  C   CYS B 220      32.466  10.471  41.095  1.00100.88           C
ATOM   1724  O   CYS B 220      33.327   9.925  41.778  1.00100.88           O
ATOM   1725  N   LYS B 221      31.159  10.197  41.241  1.00172.41           N
ATOM   1726  CA  LYS B 221      30.783   9.115  42.096  1.00172.41           C
ATOM   1727  CB  LYS B 221      30.397   9.537  43.537  1.00172.41           C
ATOM   1728  CG  LYS B 221      29.020  10.189  43.720  1.00172.41           C
ATOM   1729  CD  LYS B 221      27.841   9.208  43.711  1.00172.41           C
ATOM   1730  CE  LYS B 221      28.080   7.905  44.473  1.00172.41           C
ATOM   1731  NZ  LYS B 221      27.078   6.888  44.056  1.00172.41           N
ATOM   1732  C   LYS B 221      29.596   8.482  41.440  1.00172.41           C
ATOM   1733  O   LYS B 221      28.621   9.156  41.115  1.00172.41           O
ATOM   1734  N   MET B 222      29.667   7.159  41.193  1.00186.85           N
ATOM   1735  CA  MET B 222      28.527   6.496  40.633  1.00186.85           C
ATOM   1736  CB  MET B 222      28.382   6.521  39.079  1.00186.85           C
ATOM   1737  CG  MET B 222      29.632   6.457  38.190  1.00186.85           C
ATOM   1738  SD  MET B 222      30.370   4.830  37.940  1.00186.85           S
ATOM   1739  CE  MET B 222      31.141   4.876  39.570  1.00186.85           C
ATOM   1740  C   MET B 222      28.411   5.132  41.237  1.00186.85           C
ATOM   1741  O   MET B 222      29.149   4.787  42.155  1.00186.85           O
ATOM   1742  N   LYS B 223      27.425   4.347  40.764  1.00147.96           N
ATOM   1743  CA  LYS B 223      27.085   3.077  41.332  1.00147.96           C
ATOM   1744  CB  LYS B 223      25.716   2.568  40.850  1.00147.96           C
ATOM   1745  CG  LYS B 223      24.629   3.650  40.931  1.00147.96           C
ATOM   1746  CD  LYS B 223      24.507   4.338  42.295  1.00147.96           C
ATOM   1747  CE  LYS B 223      23.682   3.559  43.319  1.00147.96           C
ATOM   1748  NZ  LYS B 223      23.539   4.353  44.561  1.00147.96           N
ATOM   1749  C   LYS B 223      28.135   2.064  41.014  1.00147.96           C
ATOM   1750  O   LYS B 223      29.000   2.282  40.168  1.00147.96           O
ATOM   1751  N   GLU B 224      28.072   0.928  41.745  1.00 75.05           N
ATOM   1752  CA  GLU B 224      29.012  -0.167  41.715  1.00 75.05           C
ATOM   1753  CB  GLU B 224      28.721  -1.145  42.886  1.00 75.05           C
ATOM   1754  CG  GLU B 224      28.632  -0.459  44.258  1.00 75.05           C
ATOM   1755  CD  GLU B 224      27.681  -1.244  45.164  1.00 75.05           C
ATOM   1756  OE1 GLU B 224      27.121  -2.276  44.709  1.00 75.05           O
ATOM   1757  OE2 GLU B 224      27.484  -0.801  46.327  1.00 75.05           O
ATOM   1758  C   GLU B 224      28.906  -0.952  40.431  1.00 75.05           C
ATOM   1759  O   GLU B 224      27.816  -1.347  40.014  1.00 75.05           O
ATOM   1760  N   ASP B 225      30.071  -1.197  39.787  1.00106.05           N
ATOM   1761  CA  ASP B 225      30.192  -2.017  38.607  1.00106.05           C
ATOM   1762  CB  ASP B 225      30.524  -3.487  38.851  1.00106.05           C
ATOM   1763  CG  ASP B 225      32.046  -3.548  38.878  1.00106.05           C
ATOM   1764  OD1 ASP B 225      32.696  -3.079  39.850  1.00106.05           O
ATOM   1765  OD2 ASP B 225      32.587  -4.013  37.843  1.00106.05           O
ATOM   1766  C   ASP B 225      29.094  -1.880  37.609  1.00106.05           C
ATOM   1767  O   ASP B 225      28.294  -2.793  37.420  1.00106.05           O
ATOM   1768  N   CYS B 226      29.027  -0.720  36.942  1.00104.54           N
ATOM   1769  CA  CYS B 226      28.071  -0.629  35.898  1.00104.54           C
ATOM   1770  CB  CYS B 226      27.278   0.717  35.821  1.00104.54           C
ATOM   1771  SG  CYS B 226      28.230   2.240  36.101  1.00104.54           S
ATOM   1772  C   CYS B 226      28.750  -0.966  34.602  1.00104.54           C
ATOM   1773  O   CYS B 226      29.962  -0.818  34.471  1.00104.54           O
ATOM   1774  N   PHE B 227      27.971  -1.516  33.648  1.00153.00           N
ATOM   1775  CA  PHE B 227      28.397  -1.971  32.355  1.00153.00           C
ATOM   1776  CB  PHE B 227      27.213  -2.634  31.624  1.00153.00           C
ATOM   1777  CG  PHE B 227      27.643  -3.249  30.343  1.00153.00           C
ATOM   1778  CD1 PHE B 227      27.788  -2.488  29.213  1.00153.00           C
ATOM   1779  CD2 PHE B 227      27.879  -4.604  30.275  1.00153.00           C
ATOM   1780  CE1 PHE B 227      28.179  -3.070  28.031  1.00153.00           C
ATOM   1781  CE2 PHE B 227      28.275  -5.191  29.095  1.00153.00           C
ATOM   1782  CZ  PHE B 227      28.427  -4.424  27.969  1.00153.00           C
ATOM   1783  C   PHE B 227      28.816  -0.766  31.575  1.00153.00           C
ATOM   1784  O   PHE B 227      28.243   0.307  31.740  1.00153.00           O
ATOM   1785  N   ARG B 228      29.854  -0.893  30.722  1.00167.98           N
ATOM   1786  CA  ARG B 228      30.314   0.264  29.999  1.00167.98           C
ATOM   1787  CB  ARG B 228      31.744   0.655  30.397  1.00167.98           C
ATOM   1788  CG  ARG B 228      31.854   0.904  31.907  1.00167.98           C
ATOM   1789  CD  ARG B 228      33.285   1.035  32.437  1.00167.98           C
ATOM   1790  NE  ARG B 228      33.620   2.486  32.513  1.00167.98           N
ATOM   1791  CZ  ARG B 228      33.336   3.216  33.635  1.00167.98           C
ATOM   1792  NH1 ARG B 228      32.775   2.621  34.730  1.00167.98           N
ATOM   1793  NH2 ARG B 228      33.613   4.553  33.654  1.00167.98           N
ATOM   1794  C   ARG B 228      30.314  -0.050  28.529  1.00167.98           C
ATOM   1795  O   ARG B 228      30.761  -1.112  28.101  1.00167.98           O
ATOM   1796  N   TYR B 229      29.805   0.897  27.714  1.00151.82           N
ATOM   1797  CA  TYR B 229      29.736   0.750  26.284  1.00151.82           C
ATOM   1798  CB  TYR B 229      28.462   1.346  25.660  1.00151.82           C
ATOM   1799  CG  TYR B 229      27.267   0.607  26.170  1.00151.82           C
ATOM   1800  CD1 TYR B 229      27.060  -0.708  25.828  1.00151.82           C
ATOM   1801  CD2 TYR B 229      26.332   1.232  26.965  1.00151.82           C
ATOM   1802  CE1 TYR B 229      25.949  -1.388  26.277  1.00151.82           C
ATOM   1803  CE2 TYR B 229      25.217   0.555  27.416  1.00151.82           C
ATOM   1804  CZ  TYR B 229      25.024  -0.760  27.072  1.00151.82           C
ATOM   1805  OH  TYR B 229      23.890  -1.466  27.528  1.00151.82           O
ATOM   1806  C   TYR B 229      30.898   1.490  25.693  1.00151.82           C
ATOM   1807  O   TYR B 229      31.223   2.596  26.123  1.00151.82           O
ATOM   1808  N   TYR B 230      31.545   0.896  24.666  1.00164.91           N
ATOM   1809  CA  TYR B 230      32.735   1.487  24.110  1.00164.91           C
ATOM   1810  CB  TYR B 230      33.940   0.527  24.109  1.00164.91           C
ATOM   1811  CG  TYR B 230      33.988  -0.189  25.419  1.00164.91           C
ATOM   1812  CD1 TYR B 230      34.373   0.428  26.585  1.00164.91           C
ATOM   1813  CD2 TYR B 230      33.639  -1.520  25.457  1.00164.91           C
ATOM   1814  CE1 TYR B 230      34.402  -0.274  27.768  1.00164.91           C
ATOM   1815  CE2 TYR B 230      33.663  -2.229  26.637  1.00164.91           C
ATOM   1816  CZ  TYR B 230      34.050  -1.603  27.804  1.00164.91           C
ATOM   1817  OH  TYR B 230      34.091  -2.305  29.030  1.00164.91           O
ATOM   1818  C   TYR B 230      32.465   1.761  22.660  1.00164.91           C
ATOM   1819  O   TYR B 230      31.494   1.260  22.093  1.00164.91           O
ATOM   1820  N   SER B 231      33.316   2.596  22.025  1.00 94.89           N
ATOM   1821  CA  SER B 231      33.129   2.916  20.642  1.00 94.89           C
ATOM   1822  CB  SER B 231      33.067   4.433  20.411  1.00 94.89           C
ATOM   1823  OG  SER B 231      32.463   4.708  19.159  1.00 94.89           O
ATOM   1824  C   SER B 231      34.294   2.337  19.888  1.00 94.89           C
ATOM   1825  O   SER B 231      35.456   2.602  20.194  1.00 94.89           O
ATOM   1826  N   SER B 232      33.985   1.484  18.895  1.00111.57           N
ATOM   1827  CA  SER B 232      34.933   0.787  18.073  1.00111.57           C
ATOM   1828  CB  SER B 232      34.218  -0.324  17.288  1.00111.57           C
ATOM   1829  OG  SER B 232      35.129  -1.004  16.444  1.00111.57           O
ATOM   1830  C   SER B 232      35.589   1.709  17.075  1.00111.57           C
ATOM   1831  O   SER B 232      36.737   1.475  16.693  1.00111.57           O
ATOM   1832  N   GLU B 233      34.877   2.771  16.623  1.00148.13           N
ATOM   1833  CA  GLU B 233      35.372   3.619  15.560  1.00148.13           C
ATOM   1834  CB  GLU B 233      34.777   3.246  14.183  1.00148.13           C
ATOM   1835  CG  GLU B 233      35.497   3.858  12.973  1.00148.13           C
ATOM   1836  CD  GLU B 233      34.775   5.115  12.484  1.00148.13           C
ATOM   1837  OE1 GLU B 233      33.879   5.632  13.202  1.00148.13           O
ATOM   1838  OE2 GLU B 233      35.121   5.576  11.364  1.00148.13           O
ATOM   1839  C   GLU B 233      34.984   5.047  15.834  1.00148.13           C
ATOM   1840  O   GLU B 233      34.068   5.319  16.606  1.00148.13           O
ATOM   1841  N   TYR B 234      35.635   5.983  15.111  1.00328.28           N
ATOM   1842  CA  TYR B 234      35.707   7.348  15.561  1.00328.28           C
ATOM   1843  CB  TYR B 234      36.985   7.017  16.304  1.00328.28           C
ATOM   1844  CG  TYR B 234      37.715   7.720  17.362  1.00328.28           C
ATOM   1845  CD1 TYR B 234      38.511   8.791  17.079  1.00328.28           C
ATOM   1846  CD2 TYR B 234      37.631   7.213  18.637  1.00328.28           C
ATOM   1847  CE1 TYR B 234      39.231   9.386  18.082  1.00328.28           C
ATOM   1848  CE2 TYR B 234      38.344   7.796  19.639  1.00328.28           C
ATOM   1849  CZ  TYR B 234      39.140   8.875  19.352  1.00328.28           C
ATOM   1850  OH  TYR B 234      39.884   9.476  20.373  1.00328.28           O
ATOM   1851  C   TYR B 234      36.121   8.166  14.361  1.00328.28           C
ATOM   1852  O   TYR B 234      37.076   7.750  13.715  1.00328.28           O
ATOM   1853  N   HIS B 235      35.560   9.371  14.069  1.00219.64           N
ATOM   1854  CA  HIS B 235      36.014   9.951  12.825  1.00219.64           C
ATOM   1855  ND1 HIS B 235      35.689  10.040   9.451  1.00219.64           N
ATOM   1856  CG  HIS B 235      36.101   9.091  10.356  1.00219.64           C
ATOM   1857  CB  HIS B 235      35.583   8.954  11.741  1.00219.64           C
ATOM   1858  NE2 HIS B 235      37.110   8.710   8.383  1.00219.64           N
ATOM   1859  CD2 HIS B 235      36.971   8.288   9.691  1.00219.64           C
ATOM   1860  CE1 HIS B 235      36.323   9.766   8.285  1.00219.64           C
ATOM   1861  C   HIS B 235      35.270  11.237  12.541  1.00219.64           C
ATOM   1862  O   HIS B 235      34.063  11.324  12.747  1.00219.64           O
ATOM   1863  N   TYR B 236      35.964  12.280  12.028  1.00123.13           N
ATOM   1864  CA  TYR B 236      35.273  13.472  11.588  1.00123.13           C
ATOM   1865  CB  TYR B 236      36.147  14.734  11.478  1.00123.13           C
ATOM   1866  CG  TYR B 236      36.288  15.436  12.780  1.00123.13           C
ATOM   1867  CD1 TYR B 236      35.229  16.182  13.242  1.00123.13           C
ATOM   1868  CD2 TYR B 236      37.452  15.391  13.512  1.00123.13           C
ATOM   1869  CE1 TYR B 236      35.312  16.867  14.426  1.00123.13           C
ATOM   1870  CE2 TYR B 236      37.542  16.079  14.703  1.00123.13           C
ATOM   1871  CZ  TYR B 236      36.471  16.818  15.158  1.00123.13           C
ATOM   1872  OH  TYR B 236      36.536  17.532  16.372  1.00123.13           O
ATOM   1873  C   TYR B 236      34.831  13.197  10.187  1.00123.13           C
ATOM   1874  O   TYR B 236      35.611  12.700   9.380  1.00123.13           O
ATOM   1875  N   VAL B 237      33.567  13.514   9.845  1.00126.11           N
ATOM   1876  CA  VAL B 237      33.130  13.248   8.505  1.00126.11           C
ATOM   1877  CB  VAL B 237      31.716  13.666   8.233  1.00126.11           C
ATOM   1878  CG1 VAL B 237      31.407  13.412   6.751  1.00126.11           C
ATOM   1879  CG2 VAL B 237      30.794  12.892   9.178  1.00126.11           C
ATOM   1880  C   VAL B 237      34.003  14.035   7.585  1.00126.11           C
ATOM   1881  O   VAL B 237      34.294  15.205   7.828  1.00126.11           O
ATOM   1882  N   GLY B 238      34.430  13.394   6.480  1.00 40.57           N
ATOM   1883  CA  GLY B 238      35.318  14.029   5.559  1.00 40.57           C
ATOM   1884  C   GLY B 238      36.692  13.523   5.836  1.00 40.57           C
ATOM   1885  O   GLY B 238      37.616  13.751   5.060  1.00 40.57           O
ATOM   1886  N   GLY B 239      36.888  12.825   6.971  1.00 49.37           N
ATOM   1887  CA  GLY B 239      38.169  12.207   7.238  1.00 49.37           C
ATOM   1888  C   GLY B 239      38.910  12.912   8.310  1.00 49.37           C
ATOM   1889  O   GLY B 239      39.634  12.301   9.101  1.00 49.37           O
ATOM   1890  N   PHE B 240      38.795  14.263   8.352  1.00401.01           N
ATOM   1891  CA  PHE B 240      39.480  15.050   9.402  1.00401.01           C
ATOM   1892  CB  PHE B 240      40.944  15.294   9.069  1.00401.01           C
ATOM   1893  CG  PHE B 240      41.084  15.880   7.545  1.00401.01           C
ATOM   1894  CD1 PHE B 240      41.077  15.337   6.279  1.00401.01           C
ATOM   1895  CD2 PHE B 240      41.223  16.987   6.615  1.00401.01           C
ATOM   1896  CE1 PHE B 240      41.219  16.590   5.595  1.00401.01           C
ATOM   1897  CE2 PHE B 240      41.094  15.683   6.298  1.00401.01           C
ATOM   1898  CZ  PHE B 240      41.177  16.906   6.940  1.00401.01           C
ATOM   1899  C   PHE B 240      38.754  16.375   9.475  1.00401.01           C
ATOM   1900  O   PHE B 240      37.801  16.626   8.745  1.00401.01           O
ATOM   1901  N   TYR B 241      39.158  17.213  10.445  1.00171.39           N
ATOM   1902  CA  TYR B 241      38.448  18.431  10.630  1.00171.39           C
ATOM   1903  CB  TYR B 241      38.839  19.121  11.945  1.00171.39           C
ATOM   1904  CG  TYR B 241      37.973  20.317  12.191  1.00171.39           C
ATOM   1905  CD1 TYR B 241      36.801  20.180  12.902  1.00171.39           C
ATOM   1906  CD2 TYR B 241      38.341  21.562  11.728  1.00171.39           C
ATOM   1907  CE1 TYR B 241      35.991  21.273  13.150  1.00171.39           C
ATOM   1908  CE2 TYR B 241      37.539  22.664  11.970  1.00171.39           C
ATOM   1909  CZ  TYR B 241      36.364  22.515  12.680  1.00171.39           C
ATOM   1910  OH  TYR B 241      35.565  23.638  12.944  1.00171.39           O
ATOM   1911  C   TYR B 241      38.775  19.339   9.491  1.00171.39           C
ATOM   1912  O   TYR B 241      39.940  19.624   9.210  1.00171.39           O
ATOM   1913  N   GLY B 242      37.715  19.810   8.803  1.00 55.73           N
ATOM   1914  CA  GLY B 242      37.843  20.691   7.679  1.00 55.73           C
ATOM   1915  C   GLY B 242      37.365  20.007   6.421  1.00 55.73           C
ATOM   1916  O   GLY B 242      37.165  20.667   5.404  1.00 55.73           O
ATOM   1917  N   GLY B 243      37.241  18.667   6.452  1.00 83.48           N
ATOM   1918  CA  GLY B 243      36.778  17.801   5.403  1.00 83.48           C
ATOM   1919  C   GLY B 243      35.282  17.787   5.211  1.00 83.48           C
ATOM   1920  O   GLY B 243      34.799  17.308   4.189  1.00 83.48           O
ATOM   1921  N   CYS B 244      34.503  18.218   6.220  1.00 86.10           N
ATOM   1922  CA  CYS B 244      33.070  18.049   6.231  1.00 86.10           C
ATOM   1923  CB  CYS B 244      32.423  18.508   7.545  1.00 86.10           C
ATOM   1924  SG  CYS B 244      30.728  17.871   7.756  1.00 86.10           S
ATOM   1925  C   CYS B 244      32.387  18.751   5.097  1.00 86.10           C
ATOM   1926  O   CYS B 244      32.857  19.761   4.575  1.00 86.10           O
ATOM   1927  N   ASN B 245      31.227  18.185   4.695  1.00185.42           N
ATOM   1928  CA  ASN B 245      30.509  18.641   3.547  1.00185.42           C
ATOM   1929  CB  ASN B 245      31.148  17.912   2.371  1.00185.42           C
ATOM   1930  CG  ASN B 245      30.832  18.493   1.033  1.00185.42           C
ATOM   1931  OD1 ASN B 245      29.686  18.496   0.592  1.00185.42           O
ATOM   1932  ND2 ASN B 245      31.915  18.971   0.364  1.00185.42           N
ATOM   1933  C   ASN B 245      29.101  18.133   3.698  1.00185.42           C
ATOM   1934  O   ASN B 245      28.869  17.175   4.432  1.00185.42           O
ATOM   1935  N   GLU B 246      28.113  18.760   3.021  1.00145.89           N
ATOM   1936  CA  GLU B 246      26.751  18.315   3.161  1.00145.89           C
ATOM   1937  CB  GLU B 246      25.689  19.329   2.674  1.00145.89           C
ATOM   1938  CG  GLU B 246      25.601  19.588   1.172  1.00145.89           C
ATOM   1939  CD  GLU B 246      24.313  18.979   0.631  1.00145.89           C
ATOM   1940  OE1 GLU B 246      23.225  19.313   1.173  1.00145.89           O
ATOM   1941  OE2 GLU B 246      24.401  18.191  -0.348  1.00145.89           O
ATOM   1942  C   GLU B 246      26.548  16.980   2.505  1.00145.89           C
ATOM   1943  O   GLU B 246      25.820  16.134   3.023  1.00145.89           O
ATOM   1944  N   ALA B 247      27.205  16.745   1.353  1.00 45.20           N
ATOM   1945  CA  ALA B 247      27.019  15.508   0.648  1.00 45.20           C
ATOM   1946  CB  ALA B 247      27.824  15.449  -0.663  1.00 45.20           C
ATOM   1947  C   ALA B 247      27.471  14.381   1.529  1.00 45.20           C
ATOM   1948  O   ALA B 247      26.788  13.368   1.669  1.00 45.20           O
ATOM   1949  N   LEU B 248      28.631  14.555   2.181  1.00108.11           N
ATOM   1950  CA  LEU B 248      29.222  13.559   3.032  1.00108.11           C
ATOM   1951  CB  LEU B 248      30.582  14.030   3.579  1.00108.11           C
ATOM   1952  CG  LEU B 248      31.685  14.188   2.513  1.00108.11           C
ATOM   1953  CD1 LEU B 248      32.124  12.825   1.966  1.00108.11           C
ATOM   1954  CD2 LEU B 248      31.274  15.149   1.391  1.00108.11           C
ATOM   1955  C   LEU B 248      28.331  13.320   4.211  1.00108.11           C
ATOM   1956  O   LEU B 248      28.176  12.189   4.670  1.00108.11           O
ATOM   1957  N   MET B 249      27.728  14.397   4.743  1.00 47.03           N
ATOM   1958  CA  MET B 249      26.918  14.285   5.923  1.00 47.03           C
ATOM   1959  CB  MET B 249      26.382  15.647   6.403  1.00 47.03           C
ATOM   1960  CG  MET B 249      27.476  16.580   6.930  1.00 47.03           C
ATOM   1961  SD  MET B 249      26.929  18.283   7.269  1.00 47.03           S
ATOM   1962  CE  MET B 249      25.766  17.848   8.594  1.00 47.03           C
ATOM   1963  C   MET B 249      25.738  13.403   5.643  1.00 47.03           C
ATOM   1964  O   MET B 249      25.393  12.549   6.458  1.00 47.03           O
ATOM   1965  N   LYS B 250      25.091  13.573   4.474  1.00142.81           N
ATOM   1966  CA  LYS B 250      23.912  12.800   4.193  1.00142.81           C
ATOM   1967  CB  LYS B 250      23.268  13.041   2.818  1.00142.81           C
ATOM   1968  CG  LYS B 250      22.925  14.475   2.444  1.00142.81           C
ATOM   1969  CD  LYS B 250      22.367  14.550   1.023  1.00142.81           C
ATOM   1970  CE  LYS B 250      22.463  15.938   0.401  1.00142.81           C
ATOM   1971  NZ  LYS B 250      21.965  16.935   1.366  1.00142.81           N
ATOM   1972  C   LYS B 250      24.285  11.359   4.092  1.00142.81           C
ATOM   1973  O   LYS B 250      23.536  10.488   4.526  1.00142.81           O
ATOM   1974  N   LEU B 251      25.436  11.072   3.459  1.00 49.66           N
ATOM   1975  CA  LEU B 251      25.820   9.709   3.255  1.00 49.66           C
ATOM   1976  CB  LEU B 251      27.115   9.571   2.436  1.00 49.66           C
ATOM   1977  CG  LEU B 251      26.955  10.026   0.969  1.00 49.66           C
ATOM   1978  CD1 LEU B 251      28.276   9.880   0.192  1.00 49.66           C
ATOM   1979  CD2 LEU B 251      25.785   9.299   0.281  1.00 49.66           C
ATOM   1980  C   LEU B 251      26.022   9.064   4.596  1.00 49.66           C
ATOM   1981  O   LEU B 251      25.535   7.960   4.836  1.00 49.66           O
ATOM   1982  N   GLU B 252      26.716   9.747   5.529  1.00126.86           N
ATOM   1983  CA  GLU B 252      26.943   9.162   6.825  1.00126.86           C
ATOM   1984  CB  GLU B 252      27.725  10.061   7.803  1.00126.86           C
ATOM   1985  CG  GLU B 252      29.247   9.995   7.704  1.00126.86           C
ATOM   1986  CD  GLU B 252      29.735   8.890   8.639  1.00126.86           C
ATOM   1987  OE1 GLU B 252      28.876   8.128   9.158  1.00126.86           O
ATOM   1988  OE2 GLU B 252      30.975   8.801   8.848  1.00126.86           O
ATOM   1989  C   GLU B 252      25.636   8.930   7.508  1.00126.86           C
ATOM   1990  O   GLU B 252      25.416   7.877   8.106  1.00126.86           O
ATOM   1991  N   LEU B 253      24.726   9.915   7.425  1.00 62.26           N
ATOM   1992  CA  LEU B 253      23.506   9.843   8.174  1.00 62.26           C
ATOM   1993  CB  LEU B 253      22.632  11.095   7.962  1.00 62.26           C
ATOM   1994  CG  LEU B 253      21.333  11.119   8.789  1.00 62.26           C
ATOM   1995  CD1 LEU B 253      21.640  11.160  10.295  1.00 62.26           C
ATOM   1996  CD2 LEU B 253      20.409  12.268   8.350  1.00 62.26           C
ATOM   1997  C   LEU B 253      22.702   8.644   7.775  1.00 62.26           C
ATOM   1998  O   LEU B 253      22.332   7.834   8.623  1.00 62.26           O
ATOM   1999  N   VAL B 254      22.426   8.479   6.468  1.00 65.12           N
ATOM   2000  CA  VAL B 254      21.583   7.391   6.064  1.00 65.12           C
ATOM   2001  CB  VAL B 254      21.127   7.494   4.635  1.00 65.12           C
ATOM   2002  CG1 VAL B 254      20.359   8.816   4.468  1.00 65.12           C
ATOM   2003  CG2 VAL B 254      22.334   7.350   3.698  1.00 65.12           C
ATOM   2004  C   VAL B 254      22.278   6.080   6.245  1.00 65.12           C
ATOM   2005  O   VAL B 254      21.666   5.100   6.669  1.00 65.12           O
ATOM   2006  N   HIS B 255      23.567   5.999   5.870  1.00 84.53           N
ATOM   2007  CA  HIS B 255      24.229   4.736   5.990  1.00 84.53           C
ATOM   2008  ND1 HIS B 255      24.704   4.067   2.940  1.00 84.53           N
ATOM   2009  CG  HIS B 255      25.403   4.917   3.768  1.00 84.53           C
ATOM   2010  CB  HIS B 255      25.574   4.698   5.244  1.00 84.53           C
ATOM   2011  NE2 HIS B 255      25.456   5.722   1.659  1.00 84.53           N
ATOM   2012  CD2 HIS B 255      25.857   5.921   2.968  1.00 84.53           C
ATOM   2013  CE1 HIS B 255      24.766   4.596   1.692  1.00 84.53           C
ATOM   2014  C   HIS B 255      24.470   4.364   7.429  1.00 84.53           C
ATOM   2015  O   HIS B 255      24.100   3.273   7.854  1.00 84.53           O
ATOM   2016  N   HIS B 256      25.161   5.243   8.187  1.00119.29           N
ATOM   2017  CA  HIS B 256      25.569   5.008   9.552  1.00119.29           C
ATOM   2018  ND1 HIS B 256      28.368   5.530   7.713  1.00119.29           N
ATOM   2019  CG  HIS B 256      27.942   4.994   8.908  1.00119.29           C
ATOM   2020  CB  HIS B 256      26.941   5.639   9.816  1.00119.29           C
ATOM   2021  NE2 HIS B 256      29.352   3.546   7.908  1.00119.29           N
ATOM   2022  CD2 HIS B 256      28.556   3.784   9.012  1.00119.29           C
ATOM   2023  CE1 HIS B 256      29.208   4.622   7.156  1.00119.29           C
ATOM   2024  C   HIS B 256      24.607   5.348  10.667  1.00119.29           C
ATOM   2025  O   HIS B 256      24.568   4.643  11.675  1.00119.29           O
ATOM   2026  N   GLY B 257      23.840   6.455  10.576  1.00 53.48           N
ATOM   2027  CA  GLY B 257      22.975   6.796  11.678  1.00 53.48           C
ATOM   2028  C   GLY B 257      23.172   8.248  12.015  1.00 53.48           C
ATOM   2029  O   GLY B 257      23.954   8.941  11.366  1.00 53.48           O
ATOM   2030  N   PRO B 258      22.504   8.727  13.040  1.00154.73           N
ATOM   2031  CA  PRO B 258      22.602  10.111  13.414  1.00154.73           C
ATOM   2032  CD  PRO B 258      21.297   8.106  13.552  1.00154.73           C
ATOM   2033  CB  PRO B 258      21.476  10.366  14.420  1.00154.73           C
ATOM   2034  CG  PRO B 258      20.944   8.964  14.777  1.00154.73           C
ATOM   2035  C   PRO B 258      23.987  10.395  13.892  1.00154.73           C
ATOM   2036  O   PRO B 258      24.647   9.488  14.397  1.00154.73           O
ATOM   2037  N   MET B 259      24.457  11.643  13.712  1.00110.80           N
ATOM   2038  CA  MET B 259      25.806  11.968  14.063  1.00110.80           C
ATOM   2039  CB  MET B 259      26.708  12.090  12.829  1.00110.80           C
ATOM   2040  CG  MET B 259      26.327  13.289  11.959  1.00110.80           C
ATOM   2041  SD  MET B 259      26.968  13.242  10.260  1.00110.80           S
ATOM   2042  CE  MET B 259      25.877  11.885   9.737  1.00110.80           C
ATOM   2043  C   MET B 259      25.794  13.297  14.747  1.00110.80           C
ATOM   2044  O   MET B 259      24.854  14.077  14.597  1.00110.80           O
ATOM   2045  N   ALA B 260      26.844  13.573  15.544  1.00 44.05           N
ATOM   2046  CA  ALA B 260      26.919  14.824  16.244  1.00 44.05           C
ATOM   2047  CB  ALA B 260      27.902  14.815  17.428  1.00 44.05           C
ATOM   2048  C   ALA B 260      27.360  15.901  15.298  1.00 44.05           C
ATOM   2049  O   ALA B 260      28.180  15.672  14.410  1.00 44.05           O
ATOM   2050  N   VAL B 261      26.809  17.120  15.480  1.00 46.69           N
ATOM   2051  CA  VAL B 261      27.171  18.258  14.681  1.00 46.69           C
ATOM   2052  CB  VAL B 261      26.184  18.589  13.595  1.00 46.69           C
ATOM   2053  CG1 VAL B 261      26.138  17.412  12.607  1.00 46.69           C
ATOM   2054  CG2 VAL B 261      24.825  18.926  14.232  1.00 46.69           C
ATOM   2055  C   VAL B 261      27.215  19.436  15.607  1.00 46.69           C
ATOM   2056  O   VAL B 261      26.698  19.374  16.722  1.00 46.69           O
ATOM   2057  N   ALA B 262      27.877  20.534  15.180  1.00 43.94           N
ATOM   2058  CA  ALA B 262      27.933  21.714  16.000  1.00 43.94           C
ATOM   2059  CB  ALA B 262      29.305  21.941  16.655  1.00 43.94           C
ATOM   2060  C   ALA B 262      27.652  22.896  15.118  1.00 43.94           C
ATOM   2061  O   ALA B 262      27.924  22.861  13.918  1.00 43.94           O
ATOM   2062  N   PHE B 263      27.069  23.973  15.692  1.00177.10           N
ATOM   2063  CA  PHE B 263      26.779  25.146  14.911  1.00177.10           C
ATOM   2064  CB  PHE B 263      25.422  25.086  14.172  1.00177.10           C
ATOM   2065  CG  PHE B 263      24.278  25.127  15.133  1.00177.10           C
ATOM   2066  CD1 PHE B 263      23.818  23.983  15.746  1.00177.10           C
ATOM   2067  CD2 PHE B 263      23.658  26.322  15.421  1.00177.10           C
ATOM   2068  CE1 PHE B 263      22.761  24.034  16.627  1.00177.10           C
ATOM   2069  CE2 PHE B 263      22.600  26.377  16.299  1.00177.10           C
ATOM   2070  CZ  PHE B 263      22.148  25.231  16.907  1.00177.10           C
ATOM   2071  C   PHE B 263      26.793  26.340  15.816  1.00177.10           C
ATOM   2072  O   PHE B 263      26.932  26.211  17.032  1.00177.10           O
ATOM   2073  N   GLU B 264      26.677  27.552  15.236  1.00130.90           N
ATOM   2074  CA  GLU B 264      26.718  28.744  16.040  1.00130.90           C
ATOM   2075  CB  GLU B 264      27.411  29.925  15.332  1.00130.90           C
ATOM   2076  CG  GLU B 264      27.493  31.197  16.178  1.00130.90           C
ATOM   2077  CD  GLU B 264      28.612  31.039  17.198  1.00130.90           C
ATOM   2078  OE1 GLU B 264      29.194  29.925  17.278  1.00130.90           O
ATOM   2079  OE2 GLU B 264      28.901  32.037  17.911  1.00130.90           O
ATOM   2080  C   GLU B 264      25.313  29.169  16.343  1.00130.90           C
ATOM   2081  O   GLU B 264      24.546  29.515  15.445  1.00130.90           O
ATOM   2082  N   VAL B 265      24.941  29.148  17.639  1.00 72.23           N
ATOM   2083  CA  VAL B 265      23.622  29.546  18.038  1.00 72.23           C
ATOM   2084  CB  VAL B 265      23.168  28.941  19.338  1.00 72.23           C
ATOM   2085  CG1 VAL B 265      21.835  29.593  19.743  1.00 72.23           C
ATOM   2086  CG2 VAL B 265      23.070  27.416  19.169  1.00 72.23           C
ATOM   2087  C   VAL B 265      23.615  31.026  18.213  1.00 72.23           C
ATOM   2088  O   VAL B 265      24.553  31.608  18.754  1.00 72.23           O
ATOM   2089  N   TYR B 266      22.528  31.669  17.749  1.00168.14           N
ATOM   2090  CA  TYR B 266      22.369  33.086  17.881  1.00168.14           C
ATOM   2091  CB  TYR B 266      22.399  33.862  16.558  1.00168.14           C
ATOM   2092  CG  TYR B 266      23.830  34.109  16.230  1.00168.14           C
ATOM   2093  CD1 TYR B 266      24.583  33.216  15.504  1.00168.14           C
ATOM   2094  CD2 TYR B 266      24.426  35.262  16.686  1.00168.14           C
ATOM   2095  CE1 TYR B 266      25.902  33.483  15.220  1.00168.14           C
ATOM   2096  CE2 TYR B 266      25.742  35.534  16.407  1.00168.14           C
ATOM   2097  CZ  TYR B 266      26.482  34.645  15.670  1.00168.14           C
ATOM   2098  OH  TYR B 266      27.834  34.926  15.383  1.00168.14           O
ATOM   2099  C   TYR B 266      21.061  33.340  18.559  1.00168.14           C
ATOM   2100  O   TYR B 266      20.235  32.440  18.695  1.00168.14           O
ATOM   2101  N   ASP B 267      20.848  34.593  19.009  1.00 53.66           N
ATOM   2102  CA  ASP B 267      19.691  34.947  19.784  1.00 53.66           C
ATOM   2103  CB  ASP B 267      19.640  36.432  20.184  1.00 53.66           C
ATOM   2104  CG  ASP B 267      18.388  36.649  21.031  1.00 53.66           C
ATOM   2105  OD1 ASP B 267      18.006  35.714  21.784  1.00 53.66           O
ATOM   2106  OD2 ASP B 267      17.788  37.752  20.922  1.00 53.66           O
ATOM   2107  C   ASP B 267      18.445  34.676  19.005  1.00 53.66           C
ATOM   2108  O   ASP B 267      17.450  34.226  19.570  1.00 53.66           O
ATOM   2109  N   ASP B 268      18.459  34.926  17.685  1.00 58.90           N
ATOM   2110  CA  ASP B 268      17.265  34.734  16.916  1.00 58.90           C
ATOM   2111  CB  ASP B 268      17.406  35.151  15.433  1.00 58.90           C
ATOM   2112  CG  ASP B 268      18.498  34.349  14.736  1.00 58.90           C
ATOM   2113  OD1 ASP B 268      19.347  33.742  15.441  1.00 58.90           O
ATOM   2114  OD2 ASP B 268      18.504  34.348  13.476  1.00 58.90           O
ATOM   2115  C   ASP B 268      16.874  33.294  17.011  1.00 58.90           C
ATOM   2116  O   ASP B 268      15.692  32.958  16.971  1.00 58.90           O
ATOM   2117  N   PHE B 269      17.873  32.408  17.145  1.00116.07           N
ATOM   2118  CA  PHE B 269      17.672  30.992  17.244  1.00116.07           C
ATOM   2119  CB  PHE B 269      19.003  30.215  17.211  1.00116.07           C
ATOM   2120  CG  PHE B 269      18.719  28.751  17.150  1.00116.07           C
ATOM   2121  CD1 PHE B 269      18.485  28.137  15.941  1.00116.07           C
ATOM   2122  CD2 PHE B 269      18.682  27.992  18.297  1.00116.07           C
ATOM   2123  CE1 PHE B 269      18.224  26.788  15.874  1.00116.07           C
ATOM   2124  CE2 PHE B 269      18.421  26.643  18.236  1.00116.07           C
ATOM   2125  CZ  PHE B 269      18.193  26.038  17.024  1.00116.07           C
ATOM   2126  C   PHE B 269      16.954  30.688  18.527  1.00116.07           C
ATOM   2127  O   PHE B 269      16.133  29.775  18.584  1.00116.07           O
ATOM   2128  N   LEU B 270      17.229  31.461  19.595  1.00 61.07           N
ATOM   2129  CA  LEU B 270      16.666  31.162  20.883  1.00 61.07           C
ATOM   2130  CB  LEU B 270      17.061  32.187  21.958  1.00 61.07           C
ATOM   2131  CG  LEU B 270      18.573  32.217  22.245  1.00 61.07           C
ATOM   2132  CD1 LEU B 270      18.910  33.230  23.350  1.00 61.07           C
ATOM   2133  CD2 LEU B 270      19.116  30.809  22.538  1.00 61.07           C
ATOM   2134  C   LEU B 270      15.164  31.152  20.803  1.00 61.07           C
ATOM   2135  O   LEU B 270      14.516  30.279  21.376  1.00 61.07           O
ATOM   2136  N   HIS B 271      14.577  32.126  20.089  1.00127.03           N
ATOM   2137  CA  HIS B 271      13.154  32.303  19.949  1.00127.03           C
ATOM   2138  ND1 HIS B 271      13.037  35.010  21.479  0.00127.03           N
ATOM   2139  CG  HIS B 271      13.270  34.826  20.135  0.00127.03           C
ATOM   2140  CB  HIS B 271      12.761  33.661  19.345  1.00127.03           C
ATOM   2141  NE2 HIS B 271      14.241  36.751  20.799  0.00127.03           N
ATOM   2142  CD2 HIS B 271      14.006  35.898  19.735  0.00127.03           C
ATOM   2143  CE1 HIS B 271      13.641  36.175  21.824  0.00127.03           C
ATOM   2144  C   HIS B 271      12.526  31.260  19.071  1.00127.03           C
ATOM   2145  O   HIS B 271      11.309  31.120  19.087  1.00127.03           O
ATOM   2146  N   TYR B 272      13.307  30.554  18.234  1.00118.05           N
ATOM   2147  CA  TYR B 272      12.802  29.645  17.230  1.00118.05           C
ATOM   2148  CB  TYR B 272      13.935  28.757  16.673  1.00118.05           C
ATOM   2149  CG  TYR B 272      13.403  27.623  15.864  1.00118.05           C
ATOM   2150  CD1 TYR B 272      13.032  26.449  16.480  1.00118.05           C
ATOM   2151  CD2 TYR B 272      13.294  27.717  14.496  1.00118.05           C
ATOM   2152  CE1 TYR B 272      12.550  25.389  15.749  1.00118.05           C
ATOM   2153  CE2 TYR B 272      12.813  26.659  13.758  1.00118.05           C
ATOM   2154  CZ  TYR B 272      12.440  25.492  14.384  1.00118.05           C
ATOM   2155  OH  TYR B 272      11.947  24.406  13.629  1.00118.05           O
ATOM   2156  C   TYR B 272      11.693  28.763  17.730  1.00118.05           C
ATOM   2157  O   TYR B 272      11.865  28.004  18.683  1.00118.05           O
ATOM   2158  N   LYS B 273      10.476  28.955  17.161  1.00151.04           N
ATOM   2159  CA  LYS B 273       9.325  28.115  17.380  1.00151.04           C
ATOM   2160  CB  LYS B 273       7.993  28.870  17.226  1.00151.04           C
ATOM   2161  CG  LYS B 273       7.735  29.916  18.310  1.00151.04           C
ATOM   2162  CD  LYS B 273       8.683  31.114  18.244  1.00151.04           C
ATOM   2163  CE  LYS B 273       8.341  32.215  19.248  1.00151.04           C
ATOM   2164  NZ  LYS B 273       8.572  31.734  20.628  0.00151.04           N
ATOM   2165  C   LYS B 273       9.241  26.949  16.434  1.00151.04           C
ATOM   2166  O   LYS B 273       9.058  25.807  16.853  1.00151.04           O
ATOM   2167  N   LYS B 274       9.371  27.224  15.112  1.00 98.14           N
ATOM   2168  CA  LYS B 274       9.123  26.209  14.120  1.00 98.14           C
ATOM   2169  CB  LYS B 274       7.621  25.929  13.956  1.00 98.14           C
ATOM   2170  CG  LYS B 274       6.842  27.198  13.594  1.00 98.14           C
ATOM   2171  CD  LYS B 274       5.391  26.965  13.172  1.00 98.14           C
ATOM   2172  CE  LYS B 274       4.656  28.263  12.825  1.00 98.14           C
ATOM   2173  NZ  LYS B 274       3.260  27.972  12.430  1.00 98.14           N
ATOM   2174  C   LYS B 274       9.616  26.692  12.783  1.00 98.14           C
ATOM   2175  O   LYS B 274      10.020  27.843  12.630  1.00 98.14           O
ATOM   2176  N   GLY B 275       9.584  25.801  11.766  1.00 28.64           N
ATOM   2177  CA  GLY B 275       9.984  26.169  10.433  1.00 28.64           C
ATOM   2178  C   GLY B 275      11.427  25.836  10.207  1.00 28.64           C
ATOM   2179  O   GLY B 275      12.041  25.087  10.966  1.00 28.64           O
ATOM   2180  N   ILE B 276      11.995  26.387   9.112  1.00 49.06           N
ATOM   2181  CA  ILE B 276      13.361  26.123   8.757  1.00 49.06           C
ATOM   2182  CB  ILE B 276      13.542  25.892   7.285  1.00 49.06           C
ATOM   2183  CG1 ILE B 276      12.714  24.675   6.836  1.00 49.06           C
ATOM   2184  CG2 ILE B 276      15.046  25.757   6.998  1.00 49.06           C
ATOM   2185  CD1 ILE B 276      12.584  24.546   5.319  1.00 49.06           C
ATOM   2186  C   ILE B 276      14.153  27.341   9.125  1.00 49.06           C
ATOM   2187  O   ILE B 276      14.016  28.395   8.508  1.00 49.06           O
ATOM   2188  N   TYR B 277      15.031  27.194  10.137  1.00184.61           N
ATOM   2189  CA  TYR B 277      15.816  28.261  10.700  1.00184.61           C
ATOM   2190  CB  TYR B 277      16.450  27.887  12.054  1.00184.61           C
ATOM   2191  CG  TYR B 277      17.418  28.945  12.473  1.00184.61           C
ATOM   2192  CD1 TYR B 277      17.010  30.029  13.217  1.00184.61           C
ATOM   2193  CD2 TYR B 277      18.746  28.849  12.121  1.00184.61           C
ATOM   2194  CE1 TYR B 277      17.910  30.996  13.606  1.00184.61           C
ATOM   2195  CE2 TYR B 277      19.651  29.811  12.507  1.00184.61           C
ATOM   2196  CZ  TYR B 277      19.234  30.887  13.252  1.00184.61           C
ATOM   2197  OH  TYR B 277      20.160  31.875  13.651  1.00184.61           O
ATOM   2198  C   TYR B 277      16.910  28.693   9.777  1.00184.61           C
ATOM   2199  O   TYR B 277      17.510  27.880   9.074  1.00184.61           O
ATOM   2200  N   HIS B 278      17.161  30.023   9.746  1.00108.94           N
ATOM   2201  CA  HIS B 278      18.181  30.582   8.905  1.00108.94           C
ATOM   2202  ND1 HIS B 278      18.546  32.932   6.363  1.00108.94           N
ATOM   2203  CG  HIS B 278      18.631  31.575   6.590  1.00108.94           C
ATOM   2204  CB  HIS B 278      17.675  30.824   7.469  1.00108.94           C
ATOM   2205  NE2 HIS B 278      20.305  32.208   5.216  1.00108.94           N
ATOM   2206  CD2 HIS B 278      19.711  31.149   5.881  1.00108.94           C
ATOM   2207  CE1 HIS B 278      19.571  33.257   5.536  1.00108.94           C
ATOM   2208  C   HIS B 278      18.658  31.909   9.440  1.00108.94           C
ATOM   2209  O   HIS B 278      17.966  32.589  10.196  1.00108.94           O
ATOM   2210  N   HIS B 279      19.909  32.258   9.060  1.00244.71           N
ATOM   2211  CA  HIS B 279      20.584  33.527   9.216  1.00244.71           C
ATOM   2212  ND1 HIS B 279      18.597  35.855  10.441  0.00244.71           N
ATOM   2213  CG  HIS B 279      18.610  35.148   9.258  0.00244.71           C
ATOM   2214  CB  HIS B 279      19.862  34.718   8.553  1.00244.71           C
ATOM   2215  NE2 HIS B 279      16.472  35.554   9.857  0.00244.71           N
ATOM   2216  CD2 HIS B 279      17.304  34.974   8.915  0.00244.71           C
ATOM   2217  CE1 HIS B 279      17.294  36.070  10.753  0.00244.71           C
ATOM   2218  C   HIS B 279      20.936  33.929  10.603  1.00244.71           C
ATOM   2219  O   HIS B 279      20.420  33.388  11.580  1.00244.71           O
ATOM   2220  N   THR B 280      21.922  34.867  10.653  1.00194.54           N
ATOM   2221  CA  THR B 280      22.425  35.560  11.808  1.00194.54           C
ATOM   2222  CB  THR B 280      22.179  34.806  13.076  1.00194.54           C
ATOM   2223  OG1 THR B 280      22.446  35.598  14.216  1.00194.54           O
ATOM   2224  CG2 THR B 280      23.038  33.536  13.034  1.00194.54           C
ATOM   2225  C   THR B 280      23.913  35.706  11.624  1.00194.54           C
ATOM   2226  O   THR B 280      24.464  35.345  10.585  1.00194.54           O
ATOM   2227  N   GLY B 281      24.588  36.307  12.626  1.00 58.34           N
ATOM   2228  CA  GLY B 281      26.021  36.367  12.732  1.00 58.34           C
ATOM   2229  C   GLY B 281      26.697  36.895  11.514  1.00 58.34           C
ATOM   2230  O   GLY B 281      26.322  37.909  10.928  1.00 58.34           O
ATOM   2231  N   LEU B 282      27.797  36.199  11.169  1.00104.60           N
ATOM   2232  CA  LEU B 282      28.659  36.546  10.083  1.00104.60           C
ATOM   2233  CB  LEU B 282      29.188  37.983  10.195  1.00104.60           C
ATOM   2234  CG  LEU B 282      30.124  38.412   9.051  0.00104.60           C
ATOM   2235  CD1 LEU B 282      29.378  38.439   7.704  0.00104.60           C
ATOM   2236  CD2 LEU B 282      30.819  39.745   9.370  0.00104.60           C
ATOM   2237  C   LEU B 282      29.810  35.609  10.252  1.00104.60           C
ATOM   2238  O   LEU B 282      29.780  34.455   9.826  1.00104.60           O
ATOM   2239  N   ARG B 283      30.885  36.111  10.878  1.00131.93           N
ATOM   2240  CA  ARG B 283      32.017  35.288  11.153  1.00131.93           C
ATOM   2241  CB  ARG B 283      33.220  35.601  10.245  1.00131.93           C
ATOM   2242  CG  ARG B 283      34.455  34.756  10.554  1.00131.93           C
ATOM   2243  CD  ARG B 283      34.215  33.248  10.449  1.00131.93           C
ATOM   2244  NE  ARG B 283      34.218  32.864   9.009  1.00131.93           N
ATOM   2245  CZ  ARG B 283      33.942  31.572   8.662  1.00131.93           C
ATOM   2246  NH1 ARG B 283      33.641  30.659   9.631  1.00131.93           N
ATOM   2247  NH2 ARG B 283      33.965  31.187   7.352  1.00131.93           N
ATOM   2248  C   ARG B 283      32.427  35.582  12.592  1.00131.93           C
ATOM   2249  O   ARG B 283      33.390  34.933  13.080  1.00131.93           O
ATOM   2250  OXT ARG B 283      31.780  36.461  13.222  1.00131.93           O
TER    2251      ARG B 283
ATOM   2252  N   ASP C 284      43.627  27.985   1.532  1.00 66.52           N
ATOM   2253  CA  ASP C 284      44.682  28.833   0.942  1.00 66.52           C
ATOM   2254  CB  ASP C 284      44.068  29.621  -0.219  1.00 66.52           C
ATOM   2255  CG  ASP C 284      45.188  30.248  -1.040  0.00 66.52           C
ATOM   2256  OD1 ASP C 284      46.268  29.617  -1.197  0.00 66.52           O
ATOM   2257  OD2 ASP C 284      44.962  31.388  -1.528  0.00 66.52           O
ATOM   2258  C   ASP C 284      45.212  29.803   1.946  1.00 66.52           C
ATOM   2259  O   ASP C 284      44.949  31.001   1.833  1.00 66.52           O
ATOM   2260  N   PRO C 285      45.959  29.365   2.927  1.00 89.41           N
ATOM   2261  CA  PRO C 285      46.300  27.982   3.149  1.00 89.41           C
ATOM   2262  CD  PRO C 285      46.827  30.274   3.650  1.00 89.41           C
ATOM   2263  CB  PRO C 285      47.576  28.000   3.989  1.00 89.41           C
ATOM   2264  CG  PRO C 285      47.547  29.380   4.671  1.00 89.41           C
ATOM   2265  C   PRO C 285      45.183  27.306   3.877  1.00 89.41           C
ATOM   2266  O   PRO C 285      44.428  27.986   4.569  1.00 89.41           O
ATOM   2267  N   PHE C 286      45.094  25.966   3.753  1.00153.08           N
ATOM   2268  CA  PHE C 286      44.070  25.169   4.366  1.00153.08           C
ATOM   2269  CB  PHE C 286      44.398  23.660   4.204  1.00153.08           C
ATOM   2270  CG  PHE C 286      43.316  22.742   4.673  1.00153.08           C
ATOM   2271  CD1 PHE C 286      42.150  22.637   3.950  1.00153.08           C
ATOM   2272  CD2 PHE C 286      43.459  21.989   5.818  1.00153.08           C
ATOM   2273  CE1 PHE C 286      41.142  21.792   4.353  1.00153.08           C
ATOM   2274  CE2 PHE C 286      42.456  21.137   6.224  1.00153.08           C
ATOM   2275  CZ  PHE C 286      41.294  21.039   5.491  1.00153.08           C
ATOM   2276  C   PHE C 286      44.059  25.543   5.806  1.00153.08           C
ATOM   2277  O   PHE C 286      45.069  25.428   6.499  1.00153.08           O
ATOM   2278  N   ASN C 287      42.900  26.043   6.280  1.00157.52           N
ATOM   2279  CA  ASN C 287      42.816  26.467   7.640  1.00157.52           C
ATOM   2280  CB  ASN C 287      43.087  27.971   7.734  1.00157.52           C
ATOM   2281  CG  ASN C 287      43.878  28.088   9.009  1.00157.52           C
ATOM   2282  OD1 ASN C 287      44.165  29.174   9.507  1.00157.52           O
ATOM   2283  ND2 ASN C 287      44.293  26.904   9.524  1.00157.52           N
ATOM   2284  C   ASN C 287      41.385  26.261   8.028  1.00157.52           C
ATOM   2285  O   ASN C 287      40.588  27.194   7.932  1.00157.52           O
ATOM   2286  N   PRO C 288      41.011  25.081   8.447  1.00202.45           N
ATOM   2287  CA  PRO C 288      39.627  24.866   8.782  1.00202.45           C
ATOM   2288  CD  PRO C 288      41.655  23.869   7.967  1.00202.45           C
ATOM   2289  CB  PRO C 288      39.405  23.357   8.739  1.00202.45           C
ATOM   2290  CG  PRO C 288      40.516  22.849   7.808  1.00202.45           C
ATOM   2291  C   PRO C 288      39.298  25.442  10.114  1.00202.45           C
ATOM   2292  O   PRO C 288      39.974  25.111  11.087  1.00202.45           O
ATOM   2293  N   PHE C 289      38.242  26.268  10.191  1.00138.95           N
ATOM   2294  CA  PHE C 289      37.837  26.781  11.463  1.00138.95           C
ATOM   2295  CB  PHE C 289      38.878  27.711  12.121  1.00138.95           C
ATOM   2296  CG  PHE C 289      38.235  28.374  13.290  1.00138.95           C
ATOM   2297  CD1 PHE C 289      38.196  27.751  14.516  1.00138.95           C
ATOM   2298  CD2 PHE C 289      37.661  29.616  13.156  1.00138.95           C
ATOM   2299  CE1 PHE C 289      37.590  28.357  15.595  1.00138.95           C
ATOM   2300  CE2 PHE C 289      37.059  30.223  14.234  1.00138.95           C
ATOM   2301  CZ  PHE C 289      37.025  29.600  15.459  1.00138.95           C
ATOM   2302  C   PHE C 289      36.627  27.612  11.241  1.00138.95           C
ATOM   2303  O   PHE C 289      36.665  28.592  10.499  1.00138.95           O
ATOM   2304  N   GLU C 290      35.509  27.220  11.867  1.00152.66           N
ATOM   2305  CA  GLU C 290      34.377  28.082  11.861  1.00152.66           C
ATOM   2306  CB  GLU C 290      33.358  27.895  10.718  1.00152.66           C
ATOM   2307  CG  GLU C 290      32.884  26.480  10.429  1.00152.66           C
ATOM   2308  CD  GLU C 290      32.228  26.526   9.046  1.00152.66           C
ATOM   2309  OE1 GLU C 290      32.613  27.407   8.229  1.00152.66           O
ATOM   2310  OE2 GLU C 290      31.345  25.670   8.778  1.00152.66           O
ATOM   2311  C   GLU C 290      33.800  28.016  13.233  1.00152.66           C
ATOM   2312  O   GLU C 290      33.717  26.956  13.851  1.00152.66           O
ATOM   2313  N   LEU C 291      33.426  29.194  13.760  1.00 66.24           N
ATOM   2314  CA  LEU C 291      33.036  29.288  15.134  1.00 66.24           C
ATOM   2315  CB  LEU C 291      32.916  30.740  15.633  1.00 66.24           C
ATOM   2316  CG  LEU C 291      32.635  30.864  17.141  1.00 66.24           C
ATOM   2317  CD1 LEU C 291      33.799  30.299  17.976  1.00 66.24           C
ATOM   2318  CD2 LEU C 291      32.289  32.313  17.524  1.00 66.24           C
ATOM   2319  C   LEU C 291      31.734  28.589  15.358  1.00 66.24           C
ATOM   2320  O   LEU C 291      30.791  28.711  14.577  1.00 66.24           O
ATOM   2321  N   THR C 292      31.670  27.817  16.461  1.00 68.09           N
ATOM   2322  CA  THR C 292      30.494  27.083  16.828  1.00 68.09           C
ATOM   2323  CB  THR C 292      30.659  25.612  16.589  1.00 68.09           C
ATOM   2324  OG1 THR C 292      31.753  25.123  17.352  1.00 68.09           O
ATOM   2325  CG2 THR C 292      30.918  25.370  15.090  1.00 68.09           C
ATOM   2326  C   THR C 292      30.318  27.272  18.305  1.00 68.09           C
ATOM   2327  O   THR C 292      31.238  27.724  18.986  1.00 68.09           O
ATOM   2328  N   ASN C 293      29.116  26.979  18.850  1.00140.53           N
ATOM   2329  CA  ASN C 293      28.978  27.132  20.271  1.00140.53           C
ATOM   2330  CB  ASN C 293      28.557  28.561  20.668  1.00140.53           C
ATOM   2331  CG  ASN C 293      27.237  28.922  19.993  1.00140.53           C
ATOM   2332  OD1 ASN C 293      26.534  28.066  19.459  1.00140.53           O
ATOM   2333  ND2 ASN C 293      26.905  30.242  20.000  1.00140.53           N
ATOM   2334  C   ASN C 293      27.968  26.163  20.821  1.00140.53           C
ATOM   2335  O   ASN C 293      27.675  26.206  22.016  1.00140.53           O
ATOM   2336  N   HIS C 294      27.421  25.244  19.993  1.00104.02           N
ATOM   2337  CA  HIS C 294      26.417  24.358  20.525  1.00104.02           C
ATOM   2338  ND1 HIS C 294      22.797  23.726  20.629  1.00104.02           N
ATOM   2339  CG  HIS C 294      23.917  24.301  21.188  1.00104.02           C
ATOM   2340  CB  HIS C 294      25.008  24.975  20.406  1.00104.02           C
ATOM   2341  NE2 HIS C 294      22.590  23.505  22.831  1.00104.02           N
ATOM   2342  CD2 HIS C 294      23.776  24.153  22.533  1.00104.02           C
ATOM   2343  CE1 HIS C 294      22.038  23.269  21.656  1.00104.02           C
ATOM   2344  C   HIS C 294      26.457  23.067  19.755  1.00104.02           C
ATOM   2345  O   HIS C 294      26.450  23.066  18.525  1.00104.02           O
ATOM   2346  N   ALA C 295      26.482  21.920  20.471  1.00 50.57           N
ATOM   2347  CA  ALA C 295      26.570  20.637  19.820  1.00 50.57           C
ATOM   2348  CB  ALA C 295      27.587  19.693  20.487  1.00 50.57           C
ATOM   2349  C   ALA C 295      25.223  19.971  19.878  1.00 50.57           C
ATOM   2350  O   ALA C 295      24.553  20.007  20.909  1.00 50.57           O
ATOM   2351  N   VAL C 296      24.801  19.337  18.757  1.00 68.19           N
ATOM   2352  CA  VAL C 296      23.507  18.705  18.681  1.00 68.19           C
ATOM   2353  CB  VAL C 296      22.446  19.598  18.098  1.00 68.19           C
ATOM   2354  CG1 VAL C 296      22.205  20.767  19.071  1.00 68.19           C
ATOM   2355  CG2 VAL C 296      22.895  20.054  16.700  1.00 68.19           C
ATOM   2356  C   VAL C 296      23.591  17.453  17.842  1.00 68.19           C
ATOM   2357  O   VAL C 296      24.672  17.059  17.404  1.00 68.19           O
ATOM   2358  N   LEU C 297      22.434  16.772  17.635  1.00 88.95           N
ATOM   2359  CA  LEU C 297      22.374  15.517  16.920  1.00 88.95           C
ATOM   2360  CB  LEU C 297      21.682  14.428  17.766  1.00 88.95           C
ATOM   2361  CG  LEU C 297      21.566  13.053  17.092  1.00 88.95           C
ATOM   2362  CD1 LEU C 297      22.928  12.364  16.949  1.00 88.95           C
ATOM   2363  CD2 LEU C 297      20.539  12.181  17.814  1.00 88.95           C
ATOM   2364  C   LEU C 297      21.574  15.651  15.649  1.00 88.95           C
ATOM   2365  O   LEU C 297      20.407  16.041  15.672  1.00 88.95           O
ATOM   2366  N   LEU C 298      22.184  15.282  14.499  1.00 85.00           N
ATOM   2367  CA  LEU C 298      21.534  15.364  13.209  1.00 85.00           C
ATOM   2368  CB  LEU C 298      22.541  15.535  12.059  1.00 85.00           C
ATOM   2369  CG  LEU C 298      21.903  15.624  10.661  1.00 85.00           C
ATOM   2370  CD1 LEU C 298      21.055  16.900  10.524  1.00 85.00           C
ATOM   2371  CD2 LEU C 298      22.962  15.490   9.558  1.00 85.00           C
ATOM   2372  C   LEU C 298      20.814  14.055  12.987  1.00 85.00           C
ATOM   2373  O   LEU C 298      21.427  12.989  13.008  1.00 85.00           O
ATOM   2374  N   VAL C 299      19.464  14.108  12.945  1.00118.15           N
ATOM   2375  CA  VAL C 299      18.587  12.991  12.701  1.00118.15           C
ATOM   2376  CB  VAL C 299      17.368  13.041  13.571  1.00118.15           C
ATOM   2377  CG1 VAL C 299      17.837  12.931  15.033  1.00118.15           C
ATOM   2378  CG2 VAL C 299      16.580  14.326  13.268  1.00118.15           C
ATOM   2379  C   VAL C 299      18.144  12.759  11.273  1.00118.15           C
ATOM   2380  O   VAL C 299      17.787  11.630  10.937  1.00118.15           O
ATOM   2381  N   GLY C 300      18.053  13.803  10.409  1.00 47.32           N
ATOM   2382  CA  GLY C 300      17.506  13.553   9.089  1.00 47.32           C
ATOM   2383  C   GLY C 300      17.564  14.786   8.220  1.00 47.32           C
ATOM   2384  O   GLY C 300      18.146  15.799   8.600  1.00 47.32           O
ATOM   2385  N   TYR C 301      16.991  14.706   6.989  1.00 68.70           N
ATOM   2386  CA  TYR C 301      16.973  15.833   6.085  1.00 68.70           C
ATOM   2387  CB  TYR C 301      18.209  15.921   5.167  1.00 68.70           C
ATOM   2388  CG  TYR C 301      18.308  14.682   4.342  1.00 68.70           C
ATOM   2389  CD1 TYR C 301      17.576  14.544   3.185  1.00 68.70           C
ATOM   2390  CD2 TYR C 301      19.145  13.658   4.725  1.00 68.70           C
ATOM   2391  CE1 TYR C 301      17.674  13.400   2.427  1.00 68.70           C
ATOM   2392  CE2 TYR C 301      19.248  12.513   3.971  1.00 68.70           C
ATOM   2393  CZ  TYR C 301      18.509  12.382   2.821  1.00 68.70           C
ATOM   2394  OH  TYR C 301      18.610  11.208   2.045  1.00 68.70           O
ATOM   2395  C   TYR C 301      15.745  15.790   5.214  1.00 68.70           C
ATOM   2396  O   TYR C 301      15.075  14.764   5.108  1.00 68.70           O
ATOM   2397  N   GLY C 302      15.416  16.929   4.557  1.00 24.19           N
ATOM   2398  CA  GLY C 302      14.259  16.983   3.701  1.00 24.19           C
ATOM   2399  C   GLY C 302      14.328  18.230   2.873  1.00 24.19           C
ATOM   2400  O   GLY C 302      15.306  18.972   2.934  1.00 24.19           O
ATOM   2401  N   THR C 303      13.289  18.470   2.041  1.00 43.95           N
ATOM   2402  CA  THR C 303      13.257  19.655   1.229  1.00 43.95           C
ATOM   2403  CB  THR C 303      13.548  19.384  -0.218  1.00 43.95           C
ATOM   2404  OG1 THR C 303      14.820  18.766  -0.353  1.00 43.95           O
ATOM   2405  CG2 THR C 303      13.529  20.717  -0.985  1.00 43.95           C
ATOM   2406  C   THR C 303      11.878  20.236   1.297  1.00 43.95           C
ATOM   2407  O   THR C 303      10.883  19.521   1.182  1.00 43.95           O
ATOM   2408  N   ASP C 304      11.787  21.567   1.500  1.00 65.00           N
ATOM   2409  CA  ASP C 304      10.511  22.222   1.533  1.00 65.00           C
ATOM   2410  CB  ASP C 304      10.610  23.688   1.994  1.00 65.00           C
ATOM   2411  CG  ASP C 304       9.210  24.231   2.243  1.00 65.00           C
ATOM   2412  OD1 ASP C 304       8.381  23.490   2.836  1.00 65.00           O
ATOM   2413  OD2 ASP C 304       8.958  25.405   1.861  1.00 65.00           O
ATOM   2414  C   ASP C 304      10.010  22.211   0.119  1.00 65.00           C
ATOM   2415  O   ASP C 304      10.691  22.673  -0.794  1.00 65.00           O
ATOM   2416  N   SER C 305       8.795  21.684  -0.109  1.00 83.20           N
ATOM   2417  CA  SER C 305       8.315  21.592  -1.458  1.00 83.20           C
ATOM   2418  CB  SER C 305       6.956  20.886  -1.567  1.00 83.20           C
ATOM   2419  OG  SER C 305       7.083  19.529  -1.176  1.00 83.20           O
ATOM   2420  C   SER C 305       8.146  22.954  -2.054  1.00 83.20           C
ATOM   2421  O   SER C 305       8.683  23.243  -3.123  1.00 83.20           O
ATOM   2422  N   ALA C 306       7.370  23.826  -1.383  1.00 45.12           N
ATOM   2423  CA  ALA C 306       7.076  25.110  -1.951  1.00 45.12           C
ATOM   2424  CB  ALA C 306       6.043  25.896  -1.124  1.00 45.12           C
ATOM   2425  C   ALA C 306       8.295  25.973  -2.060  1.00 45.12           C
ATOM   2426  O   ALA C 306       8.588  26.507  -3.129  1.00 45.12           O
ATOM   2427  N   SER C 307       9.048  26.122  -0.953  1.00 37.52           N
ATOM   2428  CA  SER C 307      10.182  27.003  -0.956  1.00 37.52           C
ATOM   2429  CB  SER C 307      10.715  27.304   0.456  1.00 37.52           C
ATOM   2430  OG  SER C 307      11.832  28.178   0.378  1.00 37.52           O
ATOM   2431  C   SER C 307      11.287  26.373  -1.742  1.00 37.52           C
ATOM   2432  O   SER C 307      12.059  27.056  -2.412  1.00 37.52           O
ATOM   2433  N   GLY C 308      11.395  25.034  -1.674  1.00 20.51           N
ATOM   2434  CA  GLY C 308      12.431  24.355  -2.392  1.00 20.51           C
ATOM   2435  C   GLY C 308      13.692  24.441  -1.588  1.00 20.51           C
ATOM   2436  O   GLY C 308      14.771  24.131  -2.088  1.00 20.51           O
ATOM   2437  N   MET C 309      13.587  24.855  -0.308  1.00 68.60           N
ATOM   2438  CA  MET C 309      14.760  25.007   0.507  1.00 68.60           C
ATOM   2439  CB  MET C 309      14.609  26.119   1.564  1.00 68.60           C
ATOM   2440  CG  MET C 309      15.843  26.316   2.446  1.00 68.60           C
ATOM   2441  SD  MET C 309      15.673  27.625   3.699  1.00 68.60           S
ATOM   2442  CE  MET C 309      16.101  28.999   2.591  1.00 68.60           C
ATOM   2443  C   MET C 309      15.019  23.723   1.235  1.00 68.60           C
ATOM   2444  O   MET C 309      14.125  23.152   1.858  1.00 68.60           O
ATOM   2445  N   ASP C 310      16.274  23.231   1.152  1.00 59.72           N
ATOM   2446  CA  ASP C 310      16.654  22.002   1.792  1.00 59.72           C
ATOM   2447  CB  ASP C 310      17.969  21.426   1.242  1.00 59.72           C
ATOM   2448  CG  ASP C 310      17.748  21.019  -0.208  1.00 59.72           C
ATOM   2449  OD1 ASP C 310      16.598  20.630  -0.546  1.00 59.72           O
ATOM   2450  OD2 ASP C 310      18.728  21.088  -0.997  1.00 59.72           O
ATOM   2451  C   ASP C 310      16.869  22.273   3.248  1.00 59.72           C
ATOM   2452  O   ASP C 310      17.235  23.382   3.636  1.00 59.72           O
ATOM   2453  N   TYR C 311      16.633  21.259   4.108  1.00 70.88           N
ATOM   2454  CA  TYR C 311      16.856  21.470   5.510  1.00 70.88           C
ATOM   2455  CB  TYR C 311      15.616  21.983   6.268  1.00 70.88           C
ATOM   2456  CG  TYR C 311      14.483  21.037   6.068  1.00 70.88           C
ATOM   2457  CD1 TYR C 311      14.371  19.897   6.831  1.00 70.88           C
ATOM   2458  CD2 TYR C 311      13.522  21.300   5.118  1.00 70.88           C
ATOM   2459  CE1 TYR C 311      13.319  19.032   6.644  1.00 70.88           C
ATOM   2460  CE2 TYR C 311      12.469  20.439   4.926  1.00 70.88           C
ATOM   2461  CZ  TYR C 311      12.367  19.302   5.691  1.00 70.88           C
ATOM   2462  OH  TYR C 311      11.286  18.415   5.497  1.00 70.88           O
ATOM   2463  C   TYR C 311      17.341  20.211   6.162  1.00 70.88           C
ATOM   2464  O   TYR C 311      17.254  19.120   5.598  1.00 70.88           O
ATOM   2465  N   TRP C 312      17.904  20.360   7.382  1.00 99.27           N
ATOM   2466  CA  TRP C 312      18.361  19.241   8.158  1.00 99.27           C
ATOM   2467  CB  TRP C 312      19.763  19.424   8.780  1.00 99.27           C
ATOM   2468  CG  TRP C 312      20.928  19.595   7.823  1.00 99.27           C
ATOM   2469  CD2 TRP C 312      21.481  18.557   6.995  1.00 99.27           C
ATOM   2470  CD1 TRP C 312      21.662  20.718   7.569  1.00 99.27           C
ATOM   2471  NE1 TRP C 312      22.644  20.444   6.647  1.00 99.27           N
ATOM   2472  CE2 TRP C 312      22.542  19.119   6.281  1.00 99.27           C
ATOM   2473  CE3 TRP C 312      21.137  17.245   6.841  1.00 99.27           C
ATOM   2474  CZ2 TRP C 312      23.275  18.376   5.400  1.00 99.27           C
ATOM   2475  CZ3 TRP C 312      21.879  16.499   5.950  1.00 99.27           C
ATOM   2476  CH2 TRP C 312      22.926  17.053   5.244  1.00 99.27           C
ATOM   2477  C   TRP C 312      17.412  19.165   9.317  1.00 99.27           C
ATOM   2478  O   TRP C 312      16.840  20.177   9.718  1.00 99.27           O
ATOM   2479  N   ILE C 313      17.196  17.955   9.870  1.00 51.28           N
ATOM   2480  CA  ILE C 313      16.329  17.813  11.008  1.00 51.28           C
ATOM   2481  CB  ILE C 313      15.364  16.671  10.890  1.00 51.28           C
ATOM   2482  CG1 ILE C 313      14.430  16.893   9.691  1.00 51.28           C
ATOM   2483  CG2 ILE C 313      14.617  16.521  12.225  1.00 51.28           C
ATOM   2484  CD1 ILE C 313      13.602  15.663   9.325  1.00 51.28           C
ATOM   2485  C   ILE C 313      17.242  17.533  12.164  1.00 51.28           C
ATOM   2486  O   ILE C 313      17.987  16.554  12.147  1.00 51.28           O
ATOM   2487  N   VAL C 314      17.215  18.394  13.205  1.00 51.76           N
ATOM   2488  CA  VAL C 314      18.153  18.240  14.282  1.00 51.76           C
ATOM   2489  CB  VAL C 314      19.107  19.398  14.384  1.00 51.76           C
ATOM   2490  CG1 VAL C 314      20.064  19.145  15.556  1.00 51.76           C
ATOM   2491  CG2 VAL C 314      19.805  19.586  13.022  1.00 51.76           C
ATOM   2492  C   VAL C 314      17.462  18.126  15.614  1.00 51.76           C
ATOM   2493  O   VAL C 314      16.425  18.742  15.855  1.00 51.76           O
ATOM   2494  N   LYS C 315      18.068  17.323  16.521  1.00 72.90           N
ATOM   2495  CA  LYS C 315      17.591  17.077  17.858  1.00 72.90           C
ATOM   2496  CB  LYS C 315      17.875  15.634  18.299  1.00 72.90           C
ATOM   2497  CG  LYS C 315      17.435  15.282  19.721  1.00 72.90           C
ATOM   2498  CD  LYS C 315      17.743  13.827  20.078  1.00 72.90           C
ATOM   2499  CE  LYS C 315      17.551  13.484  21.557  1.00 72.90           C
ATOM   2500  NZ  LYS C 315      18.105  12.139  21.834  1.00 72.90           N
ATOM   2501  C   LYS C 315      18.366  17.957  18.796  1.00 72.90           C
ATOM   2502  O   LYS C 315      19.590  17.871  18.866  1.00 72.90           O
ATOM   2503  N   ASN C 316      17.665  18.821  19.557  1.00 73.91           N
ATOM   2504  CA  ASN C 316      18.304  19.718  20.484  1.00 73.91           C
ATOM   2505  CB  ASN C 316      17.569  21.070  20.582  1.00 73.91           C
ATOM   2506  CG  ASN C 316      18.519  22.159  21.065  1.00 73.91           C
ATOM   2507  OD1 ASN C 316      19.580  21.888  21.624  1.00 73.91           O
ATOM   2508  ND2 ASN C 316      18.125  23.439  20.833  1.00 73.91           N
ATOM   2509  C   ASN C 316      18.279  19.068  21.841  1.00 73.91           C
ATOM   2510  O   ASN C 316      17.661  18.019  22.014  1.00 73.91           O
ATOM   2511  N   SER C 317      18.988  19.648  22.840  1.00104.41           N
ATOM   2512  CA  SER C 317      18.967  19.066  24.158  1.00104.41           C
ATOM   2513  CB  SER C 317      20.357  18.591  24.609  1.00104.41           C
ATOM   2514  OG  SER C 317      21.263  19.684  24.617  1.00104.41           O
ATOM   2515  C   SER C 317      18.469  20.079  25.160  1.00104.41           C
ATOM   2516  O   SER C 317      18.936  20.126  26.298  1.00104.41           O
ATOM   2517  N   TRP C 318      17.544  20.951  24.717  1.00153.15           N
ATOM   2518  CA  TRP C 318      16.820  21.942  25.470  1.00153.15           C
ATOM   2519  CB  TRP C 318      16.531  23.218  24.670  1.00153.15           C
ATOM   2520  CG  TRP C 318      17.798  24.024  24.533  1.00153.15           C
ATOM   2521  CD2 TRP C 318      18.014  25.086  23.593  1.00153.15           C
ATOM   2522  CD1 TRP C 318      18.953  23.902  25.251  1.00153.15           C
ATOM   2523  NE1 TRP C 318      19.875  24.824  24.822  1.00153.15           N
ATOM   2524  CE2 TRP C 318      19.311  25.559  23.800  1.00153.15           C
ATOM   2525  CE3 TRP C 318      17.202  25.620  22.635  1.00153.15           C
ATOM   2526  CZ2 TRP C 318      19.816  26.580  23.047  1.00153.15           C
ATOM   2527  CZ3 TRP C 318      17.714  26.651  21.879  1.00153.15           C
ATOM   2528  CH2 TRP C 318      18.996  27.121  22.082  1.00153.15           C
ATOM   2529  C   TRP C 318      15.562  21.397  26.082  1.00153.15           C
ATOM   2530  O   TRP C 318      14.828  22.119  26.756  1.00153.15           O
ATOM   2531  N   GLY C 319      15.188  20.151  25.757  1.00 36.25           N
ATOM   2532  CA  GLY C 319      13.964  19.635  26.300  1.00 36.25           C
ATOM   2533  C   GLY C 319      12.937  19.671  25.207  1.00 36.25           C
ATOM   2534  O   GLY C 319      13.114  20.337  24.190  1.00 36.25           O
ATOM   2535  N   THR C 320      11.832  18.929  25.410  1.00 48.55           N
ATOM   2536  CA  THR C 320      10.746  18.782  24.479  1.00 48.55           C
ATOM   2537  CB  THR C 320       9.786  17.694  24.868  1.00 48.55           C
ATOM   2538  OG1 THR C 320       9.174  17.994  26.114  1.00 48.55           O
ATOM   2539  CG2 THR C 320      10.563  16.369  24.960  1.00 48.55           C
ATOM   2540  C   THR C 320       9.969  20.059  24.364  1.00 48.55           C
ATOM   2541  O   THR C 320       9.292  20.297  23.366  1.00 48.55           O
ATOM   2542  N   GLY C 321      10.015  20.898  25.409  1.00 40.07           N
ATOM   2543  CA  GLY C 321       9.258  22.116  25.473  1.00 40.07           C
ATOM   2544  C   GLY C 321       9.641  23.044  24.361  1.00 40.07           C
ATOM   2545  O   GLY C 321       8.832  23.871  23.942  1.00 40.07           O
ATOM   2546  N   TRP C 322      10.900  22.971  23.888  1.00 82.01           N
ATOM   2547  CA  TRP C 322      11.366  23.924  22.918  1.00 82.01           C
ATOM   2548  CB  TRP C 322      12.834  24.312  23.159  1.00 82.01           C
ATOM   2549  CG  TRP C 322      13.407  25.294  22.170  1.00 82.01           C
ATOM   2550  CD2 TRP C 322      14.102  24.909  20.975  1.00 82.01           C
ATOM   2551  CD1 TRP C 322      13.416  26.658  22.202  1.00 82.01           C
ATOM   2552  NE1 TRP C 322      14.078  27.148  21.101  1.00 82.01           N
ATOM   2553  CE2 TRP C 322      14.505  26.081  20.337  1.00 82.01           C
ATOM   2554  CE3 TRP C 322      14.384  23.678  20.454  1.00 82.01           C
ATOM   2555  CZ2 TRP C 322      15.201  26.040  19.163  1.00 82.01           C
ATOM   2556  CZ3 TRP C 322      15.082  23.640  19.267  1.00 82.01           C
ATOM   2557  CH2 TRP C 322      15.482  24.799  18.634  1.00 82.01           C
ATOM   2558  C   TRP C 322      11.259  23.411  21.508  1.00 82.01           C
ATOM   2559  O   TRP C 322      11.330  22.213  21.242  1.00 82.01           O
ATOM   2560  N   GLY C 323      11.035  24.351  20.565  1.00 36.07           N
ATOM   2561  CA  GLY C 323      11.024  24.107  19.147  1.00 36.07           C
ATOM   2562  C   GLY C 323       9.938  23.157  18.772  1.00 36.07           C
ATOM   2563  O   GLY C 323       8.830  23.207  19.303  1.00 36.07           O
ATOM   2564  N   GLU C 324      10.246  22.274  17.799  1.00 64.86           N
ATOM   2565  CA  GLU C 324       9.277  21.326  17.353  1.00 64.86           C
ATOM   2566  CB  GLU C 324       9.400  21.031  15.848  1.00 64.86           C
ATOM   2567  CG  GLU C 324       9.082  22.261  14.990  1.00 64.86           C
ATOM   2568  CD  GLU C 324       9.309  21.929  13.521  1.00 64.86           C
ATOM   2569  OE1 GLU C 324       9.870  20.839  13.231  1.00 64.86           O
ATOM   2570  OE2 GLU C 324       8.925  22.771  12.666  1.00 64.86           O
ATOM   2571  C   GLU C 324       9.525  20.067  18.119  1.00 64.86           C
ATOM   2572  O   GLU C 324      10.213  19.160  17.655  1.00 64.86           O
ATOM   2573  N   ASN C 325       8.931  19.988  19.324  1.00 48.43           N
ATOM   2574  CA  ASN C 325       9.038  18.848  20.186  1.00 48.43           C
ATOM   2575  CB  ASN C 325       8.357  17.594  19.610  1.00 48.43           C
ATOM   2576  CG  ASN C 325       6.857  17.858  19.584  1.00 48.43           C
ATOM   2577  OD1 ASN C 325       6.309  18.497  20.481  1.00 48.43           O
ATOM   2578  ND2 ASN C 325       6.170  17.356  18.522  1.00 48.43           N
ATOM   2579  C   ASN C 325      10.475  18.528  20.476  1.00 48.43           C
ATOM   2580  O   ASN C 325      10.843  17.359  20.576  1.00 48.43           O
ATOM   2581  N   GLY C 326      11.325  19.561  20.650  1.00 37.23           N
ATOM   2582  CA  GLY C 326      12.695  19.336  21.018  1.00 37.23           C
ATOM   2583  C   GLY C 326      13.580  19.308  19.807  1.00 37.23           C
ATOM   2584  O   GLY C 326      14.799  19.226  19.945  1.00 37.23           O
ATOM   2585  N   TYR C 327      13.008  19.410  18.590  1.00 87.66           N
ATOM   2586  CA  TYR C 327      13.797  19.334  17.387  1.00 87.66           C
ATOM   2587  CB  TYR C 327      13.345  18.232  16.410  1.00 87.66           C
ATOM   2588  CG  TYR C 327      13.655  16.879  16.955  1.00 87.66           C
ATOM   2589  CD1 TYR C 327      12.869  16.305  17.928  1.00 87.66           C
ATOM   2590  CD2 TYR C 327      14.729  16.172  16.465  1.00 87.66           C
ATOM   2591  CE1 TYR C 327      13.161  15.051  18.413  1.00 87.66           C
ATOM   2592  CE2 TYR C 327      15.025  14.919  16.945  1.00 87.66           C
ATOM   2593  CZ  TYR C 327      14.241  14.357  17.922  1.00 87.66           C
ATOM   2594  OH  TYR C 327      14.542  13.071  18.418  1.00 87.66           O
ATOM   2595  C   TYR C 327      13.648  20.610  16.615  1.00 87.66           C
ATOM   2596  O   TYR C 327      12.751  21.410  16.880  1.00 87.66           O
ATOM   2597  N   PHE C 328      14.581  20.852  15.664  1.00 72.83           N
ATOM   2598  CA  PHE C 328      14.475  22.011  14.821  1.00 72.83           C
ATOM   2599  CB  PHE C 328      15.227  23.252  15.346  1.00 72.83           C
ATOM   2600  CG  PHE C 328      16.695  22.985  15.391  1.00 72.83           C
ATOM   2601  CD1 PHE C 328      17.261  22.340  16.467  1.00 72.83           C
ATOM   2602  CD2 PHE C 328      17.509  23.397  14.360  1.00 72.83           C
ATOM   2603  CE1 PHE C 328      18.616  22.103  16.508  1.00 72.83           C
ATOM   2604  CE2 PHE C 328      18.864  23.162  14.395  1.00 72.83           C
ATOM   2605  CZ  PHE C 328      19.420  22.513  15.471  1.00 72.83           C
ATOM   2606  C   PHE C 328      15.004  21.673  13.461  1.00 72.83           C
ATOM   2607  O   PHE C 328      15.776  20.731  13.291  1.00 72.83           O
ATOM   2608  N   ARG C 329      14.571  22.439  12.441  1.00 88.36           N
ATOM   2609  CA  ARG C 329      15.026  22.223  11.099  1.00 88.36           C
ATOM   2610  CB  ARG C 329      13.873  22.087  10.092  1.00 88.36           C
ATOM   2611  CG  ARG C 329      13.076  20.794  10.287  1.00 88.36           C
ATOM   2612  CD  ARG C 329      11.826  20.690   9.411  1.00 88.36           C
ATOM   2613  NE  ARG C 329      10.829  21.663   9.938  1.00 88.36           N
ATOM   2614  CZ  ARG C 329       9.712  21.955   9.211  1.00 88.36           C
ATOM   2615  NH1 ARG C 329       9.525  21.380   7.987  1.00 88.36           N
ATOM   2616  NH2 ARG C 329       8.781  22.821   9.708  1.00 88.36           N
ATOM   2617  C   ARG C 329      15.845  23.423  10.743  1.00 88.36           C
ATOM   2618  O   ARG C 329      15.554  24.532  11.191  1.00 88.36           O
ATOM   2619  N   ILE C 330      16.929  23.219   9.968  1.00 62.72           N
ATOM   2620  CA  ILE C 330      17.787  24.308   9.603  1.00 62.72           C
ATOM   2621  CB  ILE C 330      19.045  24.356  10.424  1.00 62.72           C
ATOM   2622  CG1 ILE C 330      19.834  25.648  10.153  1.00 62.72           C
ATOM   2623  CG2 ILE C 330      19.832  23.061  10.170  1.00 62.72           C
ATOM   2624  CD1 ILE C 330      20.968  25.882  11.150  1.00 62.72           C
ATOM   2625  C   ILE C 330      18.171  24.152   8.164  1.00 62.72           C
ATOM   2626  O   ILE C 330      18.263  23.040   7.649  1.00 62.72           O
ATOM   2627  N   ARG C 331      18.436  25.286   7.483  1.00137.12           N
ATOM   2628  CA  ARG C 331      18.726  25.277   6.078  1.00137.12           C
ATOM   2629  CB  ARG C 331      18.966  26.693   5.525  1.00137.12           C
ATOM   2630  CG  ARG C 331      18.825  26.814   4.007  1.00137.12           C
ATOM   2631  CD  ARG C 331      20.152  26.898   3.256  0.00137.12           C
ATOM   2632  NE  ARG C 331      19.823  27.151   1.825  0.00137.12           N
ATOM   2633  CZ  ARG C 331      19.577  28.427   1.405  0.00137.12           C
ATOM   2634  NH1 ARG C 331      19.628  29.460   2.296  0.00137.12           N
ATOM   2635  NH2 ARG C 331      19.273  28.671   0.097  0.00137.12           N
ATOM   2636  C   ARG C 331      19.950  24.450   5.846  1.00137.12           C
ATOM   2637  O   ARG C 331      20.927  24.549   6.587  1.00137.12           O
ATOM   2638  N   ARG C 332      19.920  23.587   4.805  1.00183.52           N
ATOM   2639  CA  ARG C 332      21.076  22.777   4.556  1.00183.52           C
ATOM   2640  CB  ARG C 332      20.881  21.255   4.652  1.00183.52           C
ATOM   2641  CG  ARG C 332      19.928  20.623   3.645  1.00183.52           C
ATOM   2642  CD  ARG C 332      19.975  19.095   3.706  1.00183.52           C
ATOM   2643  NE  ARG C 332      18.792  18.564   2.975  1.00183.52           N
ATOM   2644  CZ  ARG C 332      18.822  18.414   1.620  1.00183.52           C
ATOM   2645  NH1 ARG C 332      19.914  18.820   0.910  1.00183.52           N
ATOM   2646  NH2 ARG C 332      17.753  17.864   0.974  1.00183.52           N
ATOM   2647  C   ARG C 332      21.629  23.076   3.195  1.00183.52           C
ATOM   2648  O   ARG C 332      20.910  23.496   2.291  1.00183.52           O
ATOM   2649  N   GLY C 333      22.957  22.879   3.035  1.00 55.10           N
ATOM   2650  CA  GLY C 333      23.622  23.062   1.770  1.00 55.10           C
ATOM   2651  C   GLY C 333      24.429  24.335   1.751  1.00 55.10           C
ATOM   2652  O   GLY C 333      25.313  24.503   0.912  1.00 55.10           O
ATOM   2653  N   THR C 334      24.058  25.304   2.603  1.00117.97           N
ATOM   2654  CA  THR C 334      24.700  26.580   2.784  1.00117.97           C
ATOM   2655  CB  THR C 334      23.723  27.682   3.065  1.00117.97           C
ATOM   2656  OG1 THR C 334      22.948  27.379   4.215  1.00117.97           O
ATOM   2657  CG2 THR C 334      22.815  27.844   1.835  1.00117.97           C
ATOM   2658  C   THR C 334      25.761  26.582   3.853  1.00117.97           C
ATOM   2659  O   THR C 334      26.442  27.592   4.022  1.00117.97           O
ATOM   2660  N   ASP C 335      25.893  25.506   4.660  1.00 78.66           N
ATOM   2661  CA  ASP C 335      26.806  25.559   5.774  1.00 78.66           C
ATOM   2662  CB  ASP C 335      28.234  25.979   5.377  1.00 78.66           C
ATOM   2663  CG  ASP C 335      29.141  25.777   6.586  1.00 78.66           C
ATOM   2664  OD1 ASP C 335      28.820  24.891   7.424  1.00 78.66           O
ATOM   2665  OD2 ASP C 335      30.160  26.510   6.693  1.00 78.66           O
ATOM   2666  C   ASP C 335      26.276  26.588   6.728  1.00 78.66           C
ATOM   2667  O   ASP C 335      27.022  27.379   7.306  1.00 78.66           O
ATOM   2668  N   GLU C 336      24.940  26.579   6.920  1.00116.02           N
ATOM   2669  CA  GLU C 336      24.264  27.526   7.765  1.00116.02           C
ATOM   2670  CB  GLU C 336      22.742  27.297   7.822  1.00116.02           C
ATOM   2671  CG  GLU C 336      21.997  28.291   8.715  1.00116.02           C
ATOM   2672  CD  GLU C 336      21.972  29.636   8.008  1.00116.02           C
ATOM   2673  OE1 GLU C 336      21.880  29.634   6.751  1.00116.02           O
ATOM   2674  OE2 GLU C 336      22.039  30.678   8.713  1.00116.02           O
ATOM   2675  C   GLU C 336      24.780  27.436   9.167  1.00116.02           C
ATOM   2676  O   GLU C 336      24.708  26.396   9.818  1.00116.02           O
ATOM   2677  N   CYS C 337      25.310  28.567   9.666  1.00 80.57           N
ATOM   2678  CA  CYS C 337      25.790  28.696  11.013  1.00 80.57           C
ATOM   2679  CB  CYS C 337      24.678  28.634  12.077  1.00 80.57           C
ATOM   2680  SG  CYS C 337      23.584  30.085  12.028  1.00 80.57           S
ATOM   2681  C   CYS C 337      26.808  27.633  11.317  1.00 80.57           C
ATOM   2682  O   CYS C 337      26.893  27.175  12.455  1.00 80.57           O
ATOM   2683  N   ALA C 338      27.629  27.249  10.316  1.00 61.99           N
ATOM   2684  CA  ALA C 338      28.705  26.301  10.467  1.00 61.99           C
ATOM   2685  CB  ALA C 338      29.739  26.733  11.524  1.00 61.99           C
ATOM   2686  C   ALA C 338      28.216  24.926  10.839  1.00 61.99           C
ATOM   2687  O   ALA C 338      28.969  24.125  11.389  1.00 61.99           O
ATOM   2688  N   ILE C 339      26.958  24.587  10.507  1.00 91.75           N
ATOM   2689  CA  ILE C 339      26.399  23.299  10.829  1.00 91.75           C
ATOM   2690  CB  ILE C 339      24.911  23.209  10.595  1.00 91.75           C
ATOM   2691  CG1 ILE C 339      24.342  21.970  11.311  1.00 91.75           C
ATOM   2692  CG2 ILE C 339      24.642  23.234   9.081  1.00 91.75           C
ATOM   2693  CD1 ILE C 339      22.825  22.005  11.482  1.00 91.75           C
ATOM   2694  C   ILE C 339      27.089  22.196  10.065  1.00 91.75           C
ATOM   2695  O   ILE C 339      27.098  21.041  10.482  1.00 91.75           O
ATOM   2696  N   GLU C 340      27.552  22.495   8.847  1.00154.25           N
ATOM   2697  CA  GLU C 340      28.209  21.570   7.964  1.00154.25           C
ATOM   2698  CB  GLU C 340      27.928  21.880   6.487  1.00154.25           C
ATOM   2699  CG  GLU C 340      26.444  21.603   6.219  1.00154.25           C
ATOM   2700  CD  GLU C 340      26.103  21.887   4.773  1.00154.25           C
ATOM   2701  OE1 GLU C 340      27.002  22.328   4.010  1.00154.25           O
ATOM   2702  OE2 GLU C 340      24.921  21.655   4.410  1.00154.25           O
ATOM   2703  C   GLU C 340      29.676  21.382   8.228  1.00154.25           C
ATOM   2704  O   GLU C 340      30.334  20.692   7.461  1.00154.25           O
ATOM   2705  N   SER C 341      30.273  22.138   9.165  1.00168.68           N
ATOM   2706  CA  SER C 341      31.694  22.124   9.428  1.00168.68           C
ATOM   2707  CB  SER C 341      32.090  23.407  10.167  1.00168.68           C
ATOM   2708  OG  SER C 341      33.477  23.408  10.446  1.00168.68           O
ATOM   2709  C   SER C 341      32.277  20.962  10.219  1.00168.68           C
ATOM   2710  O   SER C 341      33.363  20.485   9.914  1.00168.68           O
ATOM   2711  N   ILE C 342      31.677  20.663  11.379  1.00245.00           N
ATOM   2712  CA  ILE C 342      32.033  19.758  12.450  1.00245.00           C
ATOM   2713  CB  ILE C 342      32.010  20.479  13.777  1.00245.00           C
ATOM   2714  CG1 ILE C 342      32.998  19.840  14.776  1.00245.00           C
ATOM   2715  CG2 ILE C 342      30.552  20.558  14.255  1.00245.00           C
ATOM   2716  CD1 ILE C 342      33.390  20.743  15.939  1.00245.00           C
ATOM   2717  C   ILE C 342      31.463  18.354  12.571  1.00245.00           C
ATOM   2718  O   ILE C 342      31.599  17.800  13.660  1.00245.00           O
ATOM   2719  N   ALA C 343      30.596  17.842  11.674  1.00 78.35           N
ATOM   2720  CA  ALA C 343      29.944  16.572  11.942  1.00 78.35           C
ATOM   2721  CB  ALA C 343      29.156  16.033  10.732  1.00 78.35           C
ATOM   2722  C   ALA C 343      30.919  15.502  12.373  1.00 78.35           C
ATOM   2723  O   ALA C 343      32.015  15.389  11.824  1.00 78.35           O
ATOM   2724  N   VAL C 344      30.534  14.704  13.410  1.00112.58           N
ATOM   2725  CA  VAL C 344      31.412  13.685  13.922  1.00112.58           C
ATOM   2726  CB  VAL C 344      31.959  14.005  15.286  1.00112.58           C
ATOM   2727  CG1 VAL C 344      30.988  13.501  16.363  1.00112.58           C
ATOM   2728  CG2 VAL C 344      33.388  13.462  15.384  1.00112.58           C
ATOM   2729  C   VAL C 344      30.649  12.393  14.008  1.00112.58           C
ATOM   2730  O   VAL C 344      29.472  12.381  14.365  1.00112.58           O
ATOM   2731  N   ALA C 345      31.317  11.262  13.683  1.00 57.51           N
ATOM   2732  CA  ALA C 345      30.680   9.975  13.692  1.00 57.51           C
ATOM   2733  CB  ALA C 345      30.683   9.296  12.305  1.00 57.51           C
ATOM   2734  C   ALA C 345      31.457   9.074  14.603  1.00 57.51           C
ATOM   2735  O   ALA C 345      32.677   9.188  14.709  1.00 57.51           O
ATOM   2736  N   ALA C 346      30.750   8.162  15.307  1.00 49.98           N
ATOM   2737  CA  ALA C 346      31.393   7.194  16.160  1.00 49.98           C
ATOM   2738  CB  ALA C 346      31.430   7.597  17.647  1.00 49.98           C
ATOM   2739  C   ALA C 346      30.554   5.957  16.073  1.00 49.98           C
ATOM   2740  O   ALA C 346      29.354   6.047  15.822  1.00 49.98           O
ATOM   2741  N   THR C 347      31.157   4.763  16.268  1.00 67.94           N
ATOM   2742  CA  THR C 347      30.380   3.555  16.172  1.00 67.94           C
ATOM   2743  CB  THR C 347      30.955   2.575  15.183  1.00 67.94           C
ATOM   2744  OG1 THR C 347      31.215   3.218  13.942  1.00 67.94           O
ATOM   2745  CG2 THR C 347      29.915   1.457  14.968  1.00 67.94           C
ATOM   2746  C   THR C 347      30.402   2.897  17.528  1.00 67.94           C
ATOM   2747  O   THR C 347      31.468   2.564  18.045  1.00 67.94           O
ATOM   2748  N   PRO C 348      29.247   2.708  18.122  1.00185.97           N
ATOM   2749  CA  PRO C 348      29.167   2.096  19.431  1.00185.97           C
ATOM   2750  CD  PRO C 348      28.128   3.605  17.872  1.00185.97           C
ATOM   2751  CB  PRO C 348      27.801   2.484  19.992  1.00185.97           C
ATOM   2752  CG  PRO C 348      27.399   3.744  19.213  1.00185.97           C
ATOM   2753  C   PRO C 348      29.260   0.604  19.330  1.00185.97           C
ATOM   2754  O   PRO C 348      28.986   0.065  18.259  1.00185.97           O
ATOM   2755  N   ILE C 349      29.622  -0.077  20.438  1.00 72.55           N
ATOM   2756  CA  ILE C 349      29.633  -1.511  20.461  1.00 72.55           C
ATOM   2757  CB  ILE C 349      30.907  -2.084  21.026  1.00 72.55           C
ATOM   2758  CG1 ILE C 349      32.093  -1.721  20.114  1.00 72.55           C
ATOM   2759  CG2 ILE C 349      30.727  -3.597  21.230  1.00 72.55           C
ATOM   2760  CD1 ILE C 349      33.463  -2.055  20.706  1.00 72.55           C
ATOM   2761  C   ILE C 349      28.505  -1.912  21.364  1.00 72.55           C
ATOM   2762  O   ILE C 349      28.574  -1.751  22.583  1.00 72.55           O
ATOM   2763  N   PRO C 350      27.474  -2.456  20.766  1.00 84.07           N
ATOM   2764  CA  PRO C 350      26.307  -2.847  21.515  1.00 84.07           C
ATOM   2765  CD  PRO C 350      27.133  -2.077  19.402  1.00 84.07           C
ATOM   2766  CB  PRO C 350      25.210  -3.091  20.483  1.00 84.07           C
ATOM   2767  CG  PRO C 350      25.601  -2.176  19.311  1.00 84.07           C
ATOM   2768  C   PRO C 350      26.595  -4.044  22.341  1.00 84.07           C
ATOM   2769  O   PRO C 350      27.648  -4.649  22.160  1.00 84.07           O
ATOM   2770  N   LYS C 351      25.691  -4.375  23.278  1.00156.95           N
ATOM   2771  CA  LYS C 351      25.870  -5.526  24.102  1.00156.95           C
ATOM   2772  CB  LYS C 351      24.986  -5.502  25.366  1.00156.95           C
ATOM   2773  CG  LYS C 351      25.393  -4.344  26.285  1.00156.95           C
ATOM   2774  CD  LYS C 351      24.599  -4.197  27.582  1.00156.95           C
ATOM   2775  CE  LYS C 351      23.128  -4.568  27.485  1.00156.95           C
ATOM   2776  NZ  LYS C 351      22.948  -5.945  27.981  1.00156.95           N
ATOM   2777  C   LYS C 351      25.561  -6.700  23.243  1.00156.95           C
ATOM   2778  O   LYS C 351      24.989  -6.583  22.162  1.00156.95           O
ATOM   2779  N   LEU C 352      26.001  -7.868  23.705  1.00152.62           N
ATOM   2780  CA  LEU C 352      25.898  -9.085  22.985  1.00152.62           C
ATOM   2781  CB  LEU C 352      27.233  -9.793  23.261  1.00152.62           C
ATOM   2782  CG  LEU C 352      27.609 -11.021  22.442  1.00152.62           C
ATOM   2783  CD1 LEU C 352      28.960 -11.581  22.923  1.00152.62           C
ATOM   2784  CD2 LEU C 352      26.495 -12.056  22.479  1.00152.62           C
ATOM   2785  C   LEU C 352      24.729  -9.781  23.680  1.00152.62           C
ATOM   2786  O   LEU C 352      23.581  -9.286  23.520  1.00152.62           O
ATOM   2787  OXT LEU C 352      24.962 -10.795  24.389  1.00152.62           O
TER    2788      LEU C 352
ATOM   2789  N   ASP D 353      48.234 -29.093  21.374  1.00 93.98           N
ATOM   2790  CA  ASP D 353      46.994 -29.400  20.625  1.00 93.98           C
ATOM   2791  CB  ASP D 353      47.345 -30.279  19.408  1.00 93.98           C
ATOM   2792  CG  ASP D 353      46.362 -30.015  18.272  1.00 93.98           C
ATOM   2793  OD1 ASP D 353      45.127 -30.009  18.520  1.00 93.98           O
ATOM   2794  OD2 ASP D 353      46.850 -29.788  17.132  1.00 93.98           O
ATOM   2795  C   ASP D 353      46.105 -30.151  21.565  1.00 93.98           C
ATOM   2796  O   ASP D 353      46.579 -30.784  22.506  1.00 93.98           O
ATOM   2797  N   THR D 354      44.784 -30.038  21.370  1.00143.08           N
ATOM   2798  CA  THR D 354      43.822 -30.752  22.150  1.00143.08           C
ATOM   2799  CB  THR D 354      42.564 -29.943  22.234  1.00143.08           C
ATOM   2800  OG1 THR D 354      41.468 -30.721  22.674  1.00143.08           O
ATOM   2801  CG2 THR D 354      42.299 -29.299  20.868  1.00143.08           C
ATOM   2802  C   THR D 354      43.605 -32.053  21.440  1.00143.08           C
ATOM   2803  O   THR D 354      44.104 -32.226  20.331  1.00143.08           O
ATOM   2804  N   PRO D 355      42.915 -32.994  22.036  1.00159.71           N
ATOM   2805  CA  PRO D 355      42.672 -34.272  21.409  1.00159.71           C
ATOM   2806  CD  PRO D 355      42.848 -33.091  23.486  1.00159.71           C
ATOM   2807  CB  PRO D 355      42.174 -35.202  22.521  1.00159.71           C
ATOM   2808  CG  PRO D 355      41.908 -34.279  23.726  1.00159.71           C
ATOM   2809  C   PRO D 355      41.735 -34.171  20.239  1.00159.71           C
ATOM   2810  O   PRO D 355      41.536 -35.176  19.558  1.00159.71           O
ATOM   2811  N   ALA D 356      41.128 -32.990  20.006  1.00 70.59           N
ATOM   2812  CA  ALA D 356      40.155 -32.814  18.960  1.00 70.59           C
ATOM   2813  CB  ALA D 356      39.385 -31.488  19.082  1.00 70.59           C
ATOM   2814  C   ALA D 356      40.783 -32.816  17.601  1.00 70.59           C
ATOM   2815  O   ALA D 356      41.820 -32.198  17.373  1.00 70.59           O
ATOM   2816  N   ASN D 357      40.141 -33.529  16.650  1.00191.49           N
ATOM   2817  CA  ASN D 357      40.554 -33.542  15.272  1.00191.49           C
ATOM   2818  CB  ASN D 357      41.074 -34.918  14.801  1.00191.49           C
ATOM   2819  CG  ASN D 357      42.524 -35.094  15.209  1.00191.49           C
ATOM   2820  OD1 ASN D 357      43.420 -34.647  14.495  1.00191.49           O
ATOM   2821  ND2 ASN D 357      42.754 -35.732  16.393  1.00191.49           N
ATOM   2822  C   ASN D 357      39.317 -33.262  14.483  1.00191.49           C
ATOM   2823  O   ASN D 357      38.696 -34.177  13.945  1.00191.49           O
ATOM   2824  N   CYS D 358      38.950 -31.978  14.342  1.00111.05           N
ATOM   2825  CA  CYS D 358      37.713 -31.713  13.684  1.00111.05           C
ATOM   2826  CB  CYS D 358      36.825 -30.868  14.553  1.00111.05           C
ATOM   2827  SG  CYS D 358      36.776 -31.853  16.050  1.00111.05           S
ATOM   2828  C   CYS D 358      37.960 -31.070  12.374  1.00111.05           C
ATOM   2829  O   CYS D 358      39.063 -30.613  12.084  1.00111.05           O
ATOM   2830  N   THR D 359      36.899 -31.037  11.550  1.00124.00           N
ATOM   2831  CA  THR D 359      37.036 -30.579  10.212  1.00124.00           C
ATOM   2832  CB  THR D 359      36.544 -31.609   9.228  1.00124.00           C
ATOM   2833  OG1 THR D 359      36.670 -31.135   7.897  1.00124.00           O
ATOM   2834  CG2 THR D 359      35.083 -31.961   9.561  1.00124.00           C
ATOM   2835  C   THR D 359      36.274 -29.310  10.007  1.00124.00           C
ATOM   2836  O   THR D 359      35.425 -28.906  10.798  1.00124.00           O
ATOM   2837  N   TYR D 360      36.604 -28.659   8.883  1.00171.39           N
ATOM   2838  CA  TYR D 360      36.077 -27.426   8.394  1.00171.39           C
ATOM   2839  CB  TYR D 360      36.785 -27.128   7.062  1.00171.39           C
ATOM   2840  CG  TYR D 360      36.203 -25.976   6.333  1.00171.39           C
ATOM   2841  CD1 TYR D 360      35.131 -26.175   5.503  1.00171.39           C
ATOM   2842  CD2 TYR D 360      36.735 -24.716   6.455  1.00171.39           C
ATOM   2843  CE1 TYR D 360      34.582 -25.132   4.808  1.00171.39           C
ATOM   2844  CE2 TYR D 360      36.194 -23.663   5.764  1.00171.39           C
ATOM   2845  CZ  TYR D 360      35.122 -23.884   4.945  1.00171.39           C
ATOM   2846  OH  TYR D 360      34.566 -22.817   4.235  1.00171.39           O
ATOM   2847  C   TYR D 360      34.608 -27.633   8.180  1.00171.39           C
ATOM   2848  O   TYR D 360      33.792 -26.772   8.509  1.00171.39           O
ATOM   2849  N   LEU D 361      34.239 -28.808   7.641  1.00146.07           N
ATOM   2850  CA  LEU D 361      32.871 -29.100   7.331  1.00146.07           C
ATOM   2851  CB  LEU D 361      32.723 -30.470   6.644  1.00146.07           C
ATOM   2852  CG  LEU D 361      31.373 -30.658   5.934  1.00146.07           C
ATOM   2853  CD1 LEU D 361      31.309 -29.803   4.657  1.00146.07           C
ATOM   2854  CD2 LEU D 361      31.063 -32.140   5.675  1.00146.07           C
ATOM   2855  C   LEU D 361      32.091 -29.133   8.618  1.00146.07           C
ATOM   2856  O   LEU D 361      30.946 -28.689   8.671  1.00146.07           O
ATOM   2857  N   ASP D 362      32.702 -29.653   9.704  1.00 68.52           N
ATOM   2858  CA  ASP D 362      32.023 -29.764  10.970  1.00 68.52           C
ATOM   2859  CB  ASP D 362      32.915 -30.329  12.095  1.00 68.52           C
ATOM   2860  CG  ASP D 362      33.074 -31.837  11.916  1.00 68.52           C
ATOM   2861  OD1 ASP D 362      32.059 -32.499  11.569  1.00 68.52           O
ATOM   2862  OD2 ASP D 362      34.205 -32.345  12.146  1.00 68.52           O
ATOM   2863  C   ASP D 362      31.613 -28.391  11.410  1.00 68.52           C
ATOM   2864  O   ASP D 362      30.560 -28.215  12.021  1.00 68.52           O
ATOM   2865  N   LEU D 363      32.474 -27.392  11.144  1.00151.80           N
ATOM   2866  CA  LEU D 363      32.229 -26.030  11.526  1.00151.80           C
ATOM   2867  CB  LEU D 363      33.518 -25.165  11.575  1.00151.80           C
ATOM   2868  CG  LEU D 363      33.286 -23.679  11.937  1.00151.80           C
ATOM   2869  CD1 LEU D 363      34.574 -23.004  12.426  1.00151.80           C
ATOM   2870  CD2 LEU D 363      32.739 -22.906  10.731  1.00151.80           C
ATOM   2871  C   LEU D 363      31.156 -25.360  10.709  1.00151.80           C
ATOM   2872  O   LEU D 363      30.490 -24.448  11.196  1.00151.80           O
ATOM   2873  N   LEU D 364      30.973 -25.734   9.432  1.00160.85           N
ATOM   2874  CA  LEU D 364      30.042 -24.969   8.651  1.00160.85           C
ATOM   2875  CB  LEU D 364      30.221 -25.276   7.155  1.00160.85           C
ATOM   2876  CG  LEU D 364      30.194 -24.019   6.274  1.00160.85           C
ATOM   2877  CD1 LEU D 364      31.257 -23.016   6.740  1.00160.85           C
ATOM   2878  CD2 LEU D 364      30.419 -24.371   4.801  1.00160.85           C
ATOM   2879  C   LEU D 364      28.653 -25.300   9.131  1.00160.85           C
ATOM   2880  O   LEU D 364      28.359 -26.451   9.448  1.00160.85           O
ATOM   2881  N   GLY D 365      27.768 -24.279   9.240  1.00 36.37           N
ATOM   2882  CA  GLY D 365      26.420 -24.523   9.675  1.00 36.37           C
ATOM   2883  C   GLY D 365      25.997 -23.471  10.657  1.00 36.37           C
ATOM   2884  O   GLY D 365      26.575 -22.388  10.737  1.00 36.37           O
ATOM   2885  N   THR D 366      24.943 -23.786  11.439  1.00132.79           N
ATOM   2886  CA  THR D 366      24.430 -22.866  12.409  1.00132.79           C
ATOM   2887  CB  THR D 366      22.950 -22.700  12.337  1.00132.79           C
ATOM   2888  OG1 THR D 366      22.320 -23.961  12.184  1.00132.79           O
ATOM   2889  CG2 THR D 366      22.616 -21.797  11.165  1.00132.79           C
ATOM   2890  C   THR D 366      24.812 -23.301  13.781  1.00132.79           C
ATOM   2891  O   THR D 366      24.717 -24.471  14.150  1.00132.79           O
ATOM   2892  N   TRP D 367      25.280 -22.322  14.576  1.00 88.74           N
ATOM   2893  CA  TRP D 367      25.721 -22.594  15.909  1.00 88.74           C
ATOM   2894  CB  TRP D 367      27.223 -22.336  16.123  1.00 88.74           C
ATOM   2895  CG  TRP D 367      28.130 -23.324  15.428  1.00 88.74           C
ATOM   2896  CD2 TRP D 367      28.917 -24.315  16.110  1.00 88.74           C
ATOM   2897  CD1 TRP D 367      28.402 -23.464  14.098  1.00 88.74           C
ATOM   2898  NE1 TRP D 367      29.295 -24.492  13.907  1.00 88.74           N
ATOM   2899  CE2 TRP D 367      29.624 -25.022  15.137  1.00 88.74           C
ATOM   2900  CE3 TRP D 367      29.044 -24.609  17.439  1.00 88.74           C
ATOM   2901  CZ2 TRP D 367      30.471 -26.040  15.476  1.00 88.74           C
ATOM   2902  CZ3 TRP D 367      29.897 -25.637  17.777  1.00 88.74           C
ATOM   2903  CH2 TRP D 367      30.594 -26.340  16.815  1.00 88.74           C
ATOM   2904  C   TRP D 367      24.996 -21.678  16.835  1.00 88.74           C
ATOM   2905  O   TRP D 367      24.694 -20.536  16.488  1.00 88.74           O
ATOM   2906  N   VAL D 368      24.679 -22.178  18.045  1.00 49.99           N
ATOM   2907  CA  VAL D 368      24.061 -21.347  19.032  1.00 49.99           C
ATOM   2908  CB  VAL D 368      22.827 -21.953  19.636  1.00 49.99           C
ATOM   2909  CG1 VAL D 368      22.343 -21.058  20.791  1.00 49.99           C
ATOM   2910  CG2 VAL D 368      21.782 -22.133  18.517  1.00 49.99           C
ATOM   2911  C   VAL D 368      25.072 -21.164  20.120  1.00 49.99           C
ATOM   2912  O   VAL D 368      25.665 -22.127  20.607  1.00 49.99           O
ATOM   2913  N   PHE D 369      25.314 -19.898  20.515  1.00104.85           N
ATOM   2914  CA  PHE D 369      26.268 -19.659  21.560  1.00104.85           C
ATOM   2915  CB  PHE D 369      27.300 -18.549  21.267  1.00104.85           C
ATOM   2916  CG  PHE D 369      28.093 -18.937  20.071  1.00104.85           C
ATOM   2917  CD1 PHE D 369      28.802 -20.115  20.060  1.00104.85           C
ATOM   2918  CD2 PHE D 369      28.155 -18.100  18.981  1.00104.85           C
ATOM   2919  CE1 PHE D 369      29.543 -20.465  18.957  1.00104.85           C
ATOM   2920  CE2 PHE D 369      28.893 -18.449  17.876  1.00104.85           C
ATOM   2921  CZ  PHE D 369      29.587 -19.634  17.861  1.00104.85           C
ATOM   2922  C   PHE D 369      25.512 -19.193  22.758  1.00104.85           C
ATOM   2923  O   PHE D 369      24.682 -18.289  22.679  1.00104.85           O
ATOM   2924  N   GLN D 370      25.801 -19.818  23.913  1.00145.87           N
ATOM   2925  CA  GLN D 370      25.159 -19.463  25.142  1.00145.87           C
ATOM   2926  CB  GLN D 370      24.838 -20.704  25.975  1.00145.87           C
ATOM   2927  CG  GLN D 370      23.653 -20.513  26.902  1.00145.87           C
ATOM   2928  CD  GLN D 370      22.415 -20.773  26.061  1.00145.87           C
ATOM   2929  OE1 GLN D 370      21.389 -20.116  26.220  1.00145.87           O
ATOM   2930  NE2 GLN D 370      22.515 -21.764  25.135  1.00145.87           N
ATOM   2931  C   GLN D 370      26.192 -18.669  25.876  1.00145.87           C
ATOM   2932  O   GLN D 370      27.296 -19.157  26.111  1.00145.87           O
ATOM   2933  N   VAL D 371      25.848 -17.425  26.260  1.00 80.48           N
ATOM   2934  CA  VAL D 371      26.782 -16.488  26.825  1.00 80.48           C
ATOM   2935  CB  VAL D 371      26.617 -15.143  26.159  1.00 80.48           C
ATOM   2936  CG1 VAL D 371      27.438 -14.072  26.892  1.00 80.48           C
ATOM   2937  CG2 VAL D 371      26.973 -15.298  24.670  1.00 80.48           C
ATOM   2938  C   VAL D 371      26.513 -16.276  28.286  1.00 80.48           C
ATOM   2939  O   VAL D 371      25.392 -15.972  28.687  1.00 80.48           O
ATOM   2940  N   GLY D 372      27.561 -16.427  29.123  1.00 51.23           N
ATOM   2941  CA  GLY D 372      27.441 -16.150  30.527  1.00 51.23           C
ATOM   2942  C   GLY D 372      28.137 -14.841  30.753  1.00 51.23           C
ATOM   2943  O   GLY D 372      28.126 -13.978  29.878  1.00 51.23           O
ATOM   2944  N   SER D 373      28.734 -14.690  31.958  1.00143.93           N
ATOM   2945  CA  SER D 373      29.577 -13.611  32.419  1.00143.93           C
ATOM   2946  CB  SER D 373      31.074 -13.913  32.240  1.00143.93           C
ATOM   2947  OG  SER D 373      31.437 -15.037  33.028  1.00143.93           O
ATOM   2948  C   SER D 373      29.287 -12.273  31.794  1.00143.93           C
ATOM   2949  O   SER D 373      28.172 -11.964  31.383  1.00143.93           O
ATOM   2950  N   SER D 374      30.301 -11.383  31.880  1.00201.38           N
ATOM   2951  CA  SER D 374      30.355 -10.077  31.274  1.00201.38           C
ATOM   2952  CB  SER D 374      29.006  -9.338  31.164  1.00201.38           C
ATOM   2953  OG  SER D 374      28.276  -9.778  30.029  1.00201.38           O
ATOM   2954  C   SER D 374      31.229  -9.212  32.128  1.00201.38           C
ATOM   2955  O   SER D 374      30.738  -8.356  32.860  1.00201.38           O
ATOM   2956  N   GLY D 375      32.560  -9.348  31.998  1.00 58.67           N
ATOM   2957  CA  GLY D 375      33.430  -8.574  32.837  1.00 58.67           C
ATOM   2958  C   GLY D 375      34.638  -8.232  32.032  1.00 58.67           C
ATOM   2959  O   GLY D 375      34.575  -8.141  30.809  1.00 58.67           O
ATOM   2960  N   SER D 376      35.771  -7.981  32.716  1.00 82.66           N
ATOM   2961  CA  SER D 376      36.998  -7.667  32.043  1.00 82.66           C
ATOM   2962  CB  SER D 376      37.874  -6.660  32.814  1.00 82.66           C
ATOM   2963  OG  SER D 376      38.203  -7.171  34.097  1.00 82.66           O
ATOM   2964  C   SER D 376      37.784  -8.932  31.846  1.00 82.66           C
ATOM   2965  O   SER D 376      37.343 -10.022  32.208  1.00 82.66           O
ATOM   2966  N   GLN D 377      38.986  -8.798  31.246  1.00156.13           N
ATOM   2967  CA  GLN D 377      39.876  -9.893  30.955  1.00156.13           C
ATOM   2968  CB  GLN D 377      41.219  -9.397  30.408  1.00156.13           C
ATOM   2969  CG  GLN D 377      41.133  -8.435  29.228  1.00156.13           C
ATOM   2970  CD  GLN D 377      42.525  -7.828  29.102  1.00156.13           C
ATOM   2971  OE1 GLN D 377      42.811  -6.759  29.639  1.00156.13           O
ATOM   2972  NE2 GLN D 377      43.423  -8.558  28.399  1.00156.13           N
ATOM   2973  C   GLN D 377      40.256 -10.511  32.264  1.00156.13           C
ATOM   2974  O   GLN D 377      40.470 -11.718  32.366  1.00156.13           O
ATOM   2975  N   ARG D 378      40.469  -9.645  33.268  1.00 73.10           N
ATOM   2976  CA  ARG D 378      40.850 -10.016  34.600  1.00 73.10           C
ATOM   2977  CB  ARG D 378      41.369  -8.792  35.375  1.00 73.10           C
ATOM   2978  CG  ARG D 378      42.323  -9.109  36.528  0.00 73.10           C
ATOM   2979  CD  ARG D 378      43.045  -7.858  37.039  0.00 73.10           C
ATOM   2980  NE  ARG D 378      44.170  -8.290  37.915  0.00 73.10           N
ATOM   2981  CZ  ARG D 378      44.016  -8.320  39.270  0.00 73.10           C
ATOM   2982  NH1 ARG D 378      42.827  -7.953  39.830  0.00 73.10           N
ATOM   2983  NH2 ARG D 378      45.055  -8.711  40.065  0.00 73.10           N
ATOM   2984  C   ARG D 378      39.690 -10.600  35.349  1.00 73.10           C
ATOM   2985  O   ARG D 378      39.850 -11.547  36.116  1.00 73.10           O
ATOM   2986  N   ASP D 379      38.488 -10.022  35.148  1.00 58.30           N
ATOM   2987  CA  ASP D 379      37.297 -10.397  35.861  1.00 58.30           C
ATOM   2988  CB  ASP D 379      36.119  -9.437  35.624  1.00 58.30           C
ATOM   2989  CG  ASP D 379      36.398  -8.173  36.429  0.00 58.30           C
ATOM   2990  OD1 ASP D 379      36.777  -8.310  37.623  0.00 58.30           O
ATOM   2991  OD2 ASP D 379      36.235  -7.057  35.867  0.00 58.30           O
ATOM   2992  C   ASP D 379      36.863 -11.782  35.504  1.00 58.30           C
ATOM   2993  O   ASP D 379      36.287 -12.481  36.335  1.00 58.30           O
ATOM   2994  N   VAL D 380      37.098 -12.227  34.258  1.00109.03           N
ATOM   2995  CA  VAL D 380      36.599 -13.528  33.928  1.00109.03           C
ATOM   2996  CB  VAL D 380      35.539 -13.497  32.864  1.00109.03           C
ATOM   2997  CG1 VAL D 380      36.205 -13.203  31.510  1.00109.03           C
ATOM   2998  CG2 VAL D 380      34.748 -14.811  32.914  1.00109.03           C
ATOM   2999  C   VAL D 380      37.716 -14.397  33.430  1.00109.03           C
ATOM   3000  O   VAL D 380      38.771 -13.922  33.014  1.00109.03           O
ATOM   3001  N   ASN D 381      37.517 -15.724  33.547  1.00 97.25           N
ATOM   3002  CA  ASN D 381      38.421 -16.700  33.013  1.00 97.25           C
ATOM   3003  CB  ASN D 381      39.469 -17.192  34.030  1.00 97.25           C
ATOM   3004  CG  ASN D 381      40.500 -18.070  33.323  0.00 97.25           C
ATOM   3005  OD1 ASN D 381      41.501 -18.461  33.920  0.00 97.25           O
ATOM   3006  ND2 ASN D 381      40.267 -18.391  32.021  0.00 97.25           N
ATOM   3007  C   ASN D 381      37.535 -17.843  32.673  1.00 97.25           C
ATOM   3008  O   ASN D 381      36.834 -18.354  33.546  1.00 97.25           O
ATOM   3009  N   CYS D 382      37.518 -18.302  31.407  1.00155.32           N
ATOM   3010  CA  CYS D 382      36.538 -19.322  31.279  1.00155.32           C
ATOM   3011  CB  CYS D 382      35.299 -18.937  30.509  1.00155.32           C
ATOM   3012  SG  CYS D 382      34.387 -18.121  31.843  1.00155.32           S
ATOM   3013  C   CYS D 382      37.060 -20.677  31.060  1.00155.32           C
ATOM   3014  O   CYS D 382      37.160 -21.202  29.952  1.00155.32           O
ATOM   3015  N   SER D 383      37.498 -21.231  32.198  1.00125.72           N
ATOM   3016  CA  SER D 383      37.869 -22.592  32.317  1.00125.72           C
ATOM   3017  CB  SER D 383      38.813 -22.823  33.507  1.00125.72           C
ATOM   3018  OG  SER D 383      39.983 -22.032  33.356  1.00125.72           O
ATOM   3019  C   SER D 383      36.614 -23.393  32.549  1.00125.72           C
ATOM   3020  O   SER D 383      36.462 -24.493  32.021  1.00125.72           O
ATOM   3021  N   VAL D 384      35.744 -22.909  33.470  1.00104.86           N
ATOM   3022  CA  VAL D 384      34.529 -23.600  33.841  1.00104.86           C
ATOM   3023  CB  VAL D 384      34.148 -23.301  35.266  1.00104.86           C
ATOM   3024  CG1 VAL D 384      35.239 -23.882  36.182  1.00104.86           C
ATOM   3025  CG2 VAL D 384      33.983 -21.782  35.439  1.00104.86           C
ATOM   3026  C   VAL D 384      33.295 -23.431  32.983  1.00104.86           C
ATOM   3027  O   VAL D 384      32.883 -24.385  32.326  1.00104.86           O
ATOM   3028  N   MET D 385      32.706 -22.200  32.957  1.00185.01           N
ATOM   3029  CA  MET D 385      31.433 -21.867  32.336  1.00185.01           C
ATOM   3030  CB  MET D 385      30.558 -23.053  31.885  1.00185.01           C
ATOM   3031  CG  MET D 385      29.234 -22.636  31.242  1.00185.01           C
ATOM   3032  SD  MET D 385      28.195 -24.026  30.708  1.00185.01           S
ATOM   3033  CE  MET D 385      26.765 -23.486  31.689  1.00185.01           C
ATOM   3034  C   MET D 385      30.612 -21.125  33.365  1.00185.01           C
ATOM   3035  O   MET D 385      30.875 -19.966  33.678  1.00185.01           O
ATOM   3036  N   GLY D 386      29.567 -21.790  33.917  1.00 45.13           N
ATOM   3037  CA  GLY D 386      28.725 -21.179  34.919  1.00 45.13           C
ATOM   3038  C   GLY D 386      27.418 -20.771  34.300  1.00 45.13           C
ATOM   3039  O   GLY D 386      27.067 -21.217  33.209  1.00 45.13           O
ATOM   3040  N   PRO D 387      26.693 -19.917  34.986  1.00161.84           N
ATOM   3041  CA  PRO D 387      25.373 -19.495  34.571  1.00161.84           C
ATOM   3042  CD  PRO D 387      26.927 -19.684  36.402  1.00161.84           C
ATOM   3043  CB  PRO D 387      24.840 -18.630  35.713  1.00161.84           C
ATOM   3044  CG  PRO D 387      25.589 -19.157  36.953  1.00161.84           C
ATOM   3045  C   PRO D 387      25.413 -18.783  33.255  1.00161.84           C
ATOM   3046  O   PRO D 387      26.461 -18.243  32.909  1.00161.84           O
ATOM   3047  N   GLN D 388      24.292 -18.786  32.497  1.00 90.10           N
ATOM   3048  CA  GLN D 388      24.295 -18.208  31.178  1.00 90.10           C
ATOM   3049  CB  GLN D 388      24.191 -19.317  30.122  1.00 90.10           C
ATOM   3050  CG  GLN D 388      25.367 -20.294  30.233  1.00 90.10           C
ATOM   3051  CD  GLN D 388      25.010 -21.602  29.544  1.00 90.10           C
ATOM   3052  OE1 GLN D 388      23.836 -21.932  29.388  1.00 90.10           O
ATOM   3053  NE2 GLN D 388      26.048 -22.383  29.139  1.00 90.10           N
ATOM   3054  C   GLN D 388      23.129 -17.265  31.011  1.00 90.10           C
ATOM   3055  O   GLN D 388      21.975 -17.636  31.230  1.00 90.10           O
ATOM   3056  N   GLU D 389      23.433 -15.983  30.694  1.00129.70           N
ATOM   3057  CA  GLU D 389      22.461 -14.943  30.470  1.00129.70           C
ATOM   3058  CB  GLU D 389      23.006 -13.536  30.771  1.00129.70           C
ATOM   3059  CG  GLU D 389      22.946 -13.175  32.260  1.00129.70           C
ATOM   3060  CD  GLU D 389      23.937 -14.017  33.054  1.00129.70           C
ATOM   3061  OE1 GLU D 389      24.845 -14.626  32.429  0.00129.70           O
ATOM   3062  OE2 GLU D 389      23.797 -14.054  34.306  0.00129.70           O
ATOM   3063  C   GLU D 389      21.814 -14.926  29.106  1.00129.70           C
ATOM   3064  O   GLU D 389      20.598 -14.761  29.020  1.00129.70           O
ATOM   3065  N   LYS D 390      22.572 -15.086  27.993  1.00150.40           N
ATOM   3066  CA  LYS D 390      21.896 -14.934  26.722  1.00150.40           C
ATOM   3067  CB  LYS D 390      21.997 -13.540  26.086  1.00150.40           C
ATOM   3068  CG  LYS D 390      21.170 -12.484  26.803  1.00150.40           C
ATOM   3069  CD  LYS D 390      21.294 -11.087  26.199  1.00150.40           C
ATOM   3070  CE  LYS D 390      22.616 -10.373  26.492  1.00150.40           C
ATOM   3071  NZ  LYS D 390      22.535  -8.971  26.015  1.00150.40           N
ATOM   3072  C   LYS D 390      22.407 -15.870  25.675  1.00150.40           C
ATOM   3073  O   LYS D 390      23.416 -16.549  25.848  1.00150.40           O
ATOM   3074  N   LYS D 391      21.670 -15.911  24.536  1.00181.65           N
ATOM   3075  CA  LYS D 391      22.009 -16.736  23.409  1.00181.65           C
ATOM   3076  CB  LYS D 391      20.887 -17.641  22.869  1.00181.65           C
ATOM   3077  CG  LYS D 391      20.483 -18.810  23.754  1.00181.65           C
ATOM   3078  CD  LYS D 391      19.675 -18.374  24.972  1.00181.65           C
ATOM   3079  CE  LYS D 391      18.350 -17.701  24.613  1.00181.65           C
ATOM   3080  NZ  LYS D 391      17.325 -18.723  24.303  1.00181.65           N
ATOM   3081  C   LYS D 391      22.303 -15.863  22.234  1.00181.65           C
ATOM   3082  O   LYS D 391      21.827 -14.733  22.132  1.00181.65           O
ATOM   3083  N   VAL D 392      23.128 -16.392  21.312  1.00 69.11           N
ATOM   3084  CA  VAL D 392      23.421 -15.706  20.091  1.00 69.11           C
ATOM   3085  CB  VAL D 392      24.746 -15.027  20.106  1.00 69.11           C
ATOM   3086  CG1 VAL D 392      25.056 -14.491  18.697  1.00 69.11           C
ATOM   3087  CG2 VAL D 392      24.668 -13.940  21.179  1.00 69.11           C
ATOM   3088  C   VAL D 392      23.470 -16.755  19.024  1.00 69.11           C
ATOM   3089  O   VAL D 392      24.079 -17.804  19.213  1.00 69.11           O
ATOM   3090  N   VAL D 393      22.828 -16.503  17.864  1.00 72.76           N
ATOM   3091  CA  VAL D 393      22.825 -17.487  16.818  1.00 72.76           C
ATOM   3092  CB  VAL D 393      21.467 -17.703  16.211  1.00 72.76           C
ATOM   3093  CG1 VAL D 393      21.580 -18.716  15.052  1.00 72.76           C
ATOM   3094  CG2 VAL D 393      20.505 -18.129  17.334  1.00 72.76           C
ATOM   3095  C   VAL D 393      23.724 -17.000  15.727  1.00 72.76           C
ATOM   3096  O   VAL D 393      23.710 -15.823  15.370  1.00 72.76           O
ATOM   3097  N   VAL D 394      24.541 -17.915  15.171  1.00147.75           N
ATOM   3098  CA  VAL D 394      25.493 -17.524  14.173  1.00147.75           C
ATOM   3099  CB  VAL D 394      26.868 -17.482  14.767  1.00147.75           C
ATOM   3100  CG1 VAL D 394      27.165 -18.886  15.292  1.00147.75           C
ATOM   3101  CG2 VAL D 394      27.891 -16.948  13.760  1.00147.75           C
ATOM   3102  C   VAL D 394      25.448 -18.538  13.065  1.00147.75           C
ATOM   3103  O   VAL D 394      25.270 -19.731  13.302  1.00147.75           O
ATOM   3104  N   TYR D 395      25.604 -18.056  11.815  1.00172.96           N
ATOM   3105  CA  TYR D 395      25.585 -18.853  10.619  1.00172.96           C
ATOM   3106  CB  TYR D 395      24.651 -18.272   9.542  1.00172.96           C
ATOM   3107  CG  TYR D 395      23.231 -18.413   9.963  1.00172.96           C
ATOM   3108  CD1 TYR D 395      22.652 -17.536  10.854  1.00172.96           C
ATOM   3109  CD2 TYR D 395      22.479 -19.438   9.443  1.00172.96           C
ATOM   3110  CE1 TYR D 395      21.337 -17.690  11.226  1.00172.96           C
ATOM   3111  CE2 TYR D 395      21.163 -19.602   9.810  1.00172.96           C
ATOM   3112  CZ  TYR D 395      20.593 -18.723  10.705  1.00172.96           C
ATOM   3113  OH  TYR D 395      19.242 -18.884  11.085  1.00172.96           O
ATOM   3114  C   TYR D 395      26.936 -18.753   9.994  1.00172.96           C
ATOM   3115  O   TYR D 395      27.417 -17.651   9.731  1.00172.96           O
ATOM   3116  N   LEU D 396      27.575 -19.911   9.722  1.00 84.10           N
ATOM   3117  CA  LEU D 396      28.883 -19.899   9.115  1.00 84.10           C
ATOM   3118  CB  LEU D 396      29.903 -20.724   9.924  1.00 84.10           C
ATOM   3119  CG  LEU D 396      30.081 -20.162  11.356  1.00 84.10           C
ATOM   3120  CD1 LEU D 396      31.099 -20.952  12.187  1.00 84.10           C
ATOM   3121  CD2 LEU D 396      30.395 -18.654  11.326  1.00 84.10           C
ATOM   3122  C   LEU D 396      28.734 -20.477   7.736  1.00 84.10           C
ATOM   3123  O   LEU D 396      28.217 -21.578   7.563  1.00 84.10           O
ATOM   3124  N   GLN D 397      29.213 -19.752   6.705  1.00171.50           N
ATOM   3125  CA  GLN D 397      28.937 -20.163   5.354  1.00171.50           C
ATOM   3126  CB  GLN D 397      28.181 -19.061   4.598  1.00171.50           C
ATOM   3127  CG  GLN D 397      27.440 -19.497   3.342  1.00171.50           C
ATOM   3128  CD  GLN D 397      25.939 -19.419   3.602  1.00171.50           C
ATOM   3129  OE1 GLN D 397      25.140 -19.884   2.792  1.00171.50           O
ATOM   3130  NE2 GLN D 397      25.537 -18.799   4.746  1.00171.50           N
ATOM   3131  C   GLN D 397      30.219 -20.411   4.612  1.00171.50           C
ATOM   3132  O   GLN D 397      31.221 -19.724   4.817  1.00171.50           O
ATOM   3133  N   LYS D 398      30.171 -21.364   3.655  1.00181.65           N
ATOM   3134  CA  LYS D 398      31.333 -21.830   2.963  1.00181.65           C
ATOM   3135  CB  LYS D 398      31.056 -22.950   1.942  1.00181.65           C
ATOM   3136  CG  LYS D 398      30.088 -22.644   0.803  1.00181.65           C
ATOM   3137  CD  LYS D 398      30.721 -22.041  -0.447  1.00181.65           C
ATOM   3138  CE  LYS D 398      29.815 -22.229  -1.663  1.00181.65           C
ATOM   3139  NZ  LYS D 398      30.460 -21.733  -2.893  1.00181.65           N
ATOM   3140  C   LYS D 398      32.183 -20.732   2.446  1.00181.65           C
ATOM   3141  O   LYS D 398      31.754 -19.745   1.850  1.00181.65           O
ATOM   3142  N   LEU D 399      33.464 -20.940   2.770  1.00266.16           N
ATOM   3143  CA  LEU D 399      34.617 -20.148   2.572  1.00266.16           C
ATOM   3144  CB  LEU D 399      34.526 -19.184   1.382  1.00266.16           C
ATOM   3145  CG  LEU D 399      35.916 -18.775   0.862  1.00266.16           C
ATOM   3146  CD1 LEU D 399      36.738 -20.024   0.479  1.00266.16           C
ATOM   3147  CD2 LEU D 399      35.804 -17.809  -0.326  1.00266.16           C
ATOM   3148  C   LEU D 399      34.769 -19.457   3.911  1.00266.16           C
ATOM   3149  O   LEU D 399      35.115 -20.102   4.900  1.00266.16           O
ATOM   3150  N   ASP D 400      34.676 -18.117   3.956  1.00189.07           N
ATOM   3151  CA  ASP D 400      34.845 -17.361   5.176  1.00189.07           C
ATOM   3152  CB  ASP D 400      35.983 -16.333   5.038  1.00189.07           C
ATOM   3153  CG  ASP D 400      35.617 -15.361   3.933  1.00189.07           C
ATOM   3154  OD1 ASP D 400      34.609 -15.607   3.221  1.00189.07           O
ATOM   3155  OD2 ASP D 400      36.350 -14.349   3.792  1.00189.07           O
ATOM   3156  C   ASP D 400      33.686 -16.719   5.919  1.00189.07           C
ATOM   3157  O   ASP D 400      33.921 -16.223   7.016  1.00189.07           O
ATOM   3158  N   THR D 401      32.454 -16.608   5.382  1.00167.02           N
ATOM   3159  CA  THR D 401      31.487 -15.684   5.957  1.00167.02           C
ATOM   3160  CB  THR D 401      30.458 -15.279   4.940  1.00167.02           C
ATOM   3161  OG1 THR D 401      29.562 -14.300   5.449  1.00167.02           O
ATOM   3162  CG2 THR D 401      29.698 -16.546   4.555  1.00167.02           C
ATOM   3163  C   THR D 401      30.750 -16.160   7.187  1.00167.02           C
ATOM   3164  O   THR D 401      30.370 -17.323   7.315  1.00167.02           O
ATOM   3165  N   ALA D 402      30.514 -15.216   8.128  1.00 56.00           N
ATOM   3166  CA  ALA D 402      29.760 -15.482   9.316  1.00 56.00           C
ATOM   3167  CB  ALA D 402      30.632 -15.413  10.585  1.00 56.00           C
ATOM   3168  C   ALA D 402      28.719 -14.405   9.416  1.00 56.00           C
ATOM   3169  O   ALA D 402      29.011 -13.246   9.119  1.00 56.00           O
ATOM   3170  N   TYR D 403      27.458 -14.757   9.770  1.00111.44           N
ATOM   3171  CA  TYR D 403      26.488 -13.713   9.976  1.00111.44           C
ATOM   3172  CB  TYR D 403      25.738 -13.262   8.710  1.00111.44           C
ATOM   3173  CG  TYR D 403      24.858 -14.313   8.112  1.00111.44           C
ATOM   3174  CD1 TYR D 403      25.354 -15.264   7.234  1.00111.44           C
ATOM   3175  CD2 TYR D 403      23.512 -14.297   8.421  1.00111.44           C
ATOM   3176  CE1 TYR D 403      24.491 -16.195   6.680  1.00111.44           C
ATOM   3177  CE2 TYR D 403      22.651 -15.216   7.876  1.00111.44           C
ATOM   3178  CZ  TYR D 403      23.138 -16.166   7.002  1.00111.44           C
ATOM   3179  OH  TYR D 403      22.229 -17.096   6.442  1.00111.44           O
ATOM   3180  C   TYR D 403      25.524 -14.131  11.048  1.00111.44           C
ATOM   3181  O   TYR D 403      25.406 -15.320  11.339  1.00111.44           O
ATOM   3182  N   ASP D 404      24.873 -13.147  11.723  1.00 94.59           N
ATOM   3183  CA  ASP D 404      23.909 -13.407  12.768  1.00 94.59           C
ATOM   3184  CB  ASP D 404      24.199 -12.662  14.098  1.00 94.59           C
ATOM   3185  CG  ASP D 404      24.186 -11.151  13.854  1.00 94.59           C
ATOM   3186  OD1 ASP D 404      23.914 -10.726  12.697  1.00 94.59           O
ATOM   3187  OD2 ASP D 404      24.436 -10.413  14.848  1.00 94.59           O
ATOM   3188  C   ASP D 404      22.523 -13.053  12.289  1.00 94.59           C
ATOM   3189  O   ASP D 404      22.317 -12.695  11.130  1.00 94.59           O
ATOM   3190  N   ASP D 405      21.534 -13.167  13.205  1.00 94.46           N
ATOM   3191  CA  ASP D 405      20.136 -12.902  12.985  1.00 94.46           C
ATOM   3192  CB  ASP D 405      19.238 -13.486  14.100  1.00 94.46           C
ATOM   3193  CG  ASP D 405      19.075 -14.975  13.777  1.00 94.46           C
ATOM   3194  OD1 ASP D 405      18.664 -15.257  12.621  1.00 94.46           O
ATOM   3195  OD2 ASP D 405      19.351 -15.844  14.647  1.00 94.46           O
ATOM   3196  C   ASP D 405      19.874 -11.434  12.759  1.00 94.46           C
ATOM   3197  O   ASP D 405      18.978 -11.067  12.000  1.00 94.46           O
ATOM   3198  N   LEU D 406      20.677 -10.560  13.390  1.00167.56           N
ATOM   3199  CA  LEU D 406      20.544  -9.132  13.300  1.00167.56           C
ATOM   3200  CB  LEU D 406      21.560  -8.423  14.227  1.00167.56           C
ATOM   3201  CG  LEU D 406      21.356  -6.907  14.435  1.00167.56           C
ATOM   3202  CD1 LEU D 406      21.607  -6.089  13.157  1.00167.56           C
ATOM   3203  CD2 LEU D 406      19.997  -6.616  15.101  1.00167.56           C
ATOM   3204  C   LEU D 406      20.784  -8.760  11.861  1.00167.56           C
ATOM   3205  O   LEU D 406      20.326  -7.720  11.393  1.00167.56           O
ATOM   3206  N   GLY D 407      21.535  -9.595  11.114  1.00 38.44           N
ATOM   3207  CA  GLY D 407      21.762  -9.279   9.735  1.00 38.44           C
ATOM   3208  C   GLY D 407      23.165  -8.776   9.553  1.00 38.44           C
ATOM   3209  O   GLY D 407      23.528  -8.326   8.466  1.00 38.44           O
ATOM   3210  N   ASN D 408      23.981  -8.821  10.624  1.00 70.07           N
ATOM   3211  CA  ASN D 408      25.349  -8.390  10.555  1.00 70.07           C
ATOM   3212  CB  ASN D 408      25.996  -8.173  11.940  1.00 70.07           C
ATOM   3213  CG  ASN D 408      25.567  -6.838  12.502  1.00 70.07           C
ATOM   3214  OD1 ASN D 408      26.257  -5.838  12.315  1.00 70.07           O
ATOM   3215  ND2 ASN D 408      24.395  -6.807  13.194  1.00 70.07           N
ATOM   3216  C   ASN D 408      26.164  -9.441   9.843  1.00 70.07           C
ATOM   3217  O   ASN D 408      25.844 -10.630   9.889  1.00 70.07           O
ATOM   3218  N   SER D 409      27.257  -9.021   9.157  1.00 91.41           N
ATOM   3219  CA  SER D 409      28.111  -9.946   8.439  1.00 91.41           C
ATOM   3220  CB  SER D 409      28.216  -9.681   6.920  1.00 91.41           C
ATOM   3221  OG  SER D 409      26.996 -10.017   6.276  1.00 91.41           O
ATOM   3222  C   SER D 409      29.516  -9.863   8.975  1.00 91.41           C
ATOM   3223  O   SER D 409      29.934  -8.829   9.493  1.00 91.41           O
ATOM   3224  N   GLY D 410      30.297 -10.965   8.852  1.00 46.70           N
ATOM   3225  CA  GLY D 410      31.642 -10.989   9.378  1.00 46.70           C
ATOM   3226  C   GLY D 410      32.390 -12.167   8.805  1.00 46.70           C
ATOM   3227  O   GLY D 410      32.028 -12.697   7.755  1.00 46.70           O
ATOM   3228  N   HIS D 411      33.470 -12.604   9.499  1.00 99.43           N
ATOM   3229  CA  HIS D 411      34.315 -13.671   9.014  1.00 99.43           C
ATOM   3230  ND1 HIS D 411      35.780 -11.322   7.123  1.00 99.43           N
ATOM   3231  CG  HIS D 411      36.089 -12.618   7.461  1.00 99.43           C
ATOM   3232  CB  HIS D 411      35.773 -13.264   8.763  1.00 99.43           C
ATOM   3233  NE2 HIS D 411      36.880 -12.192   5.397  1.00 99.43           N
ATOM   3234  CD2 HIS D 411      36.760 -13.136   6.398  1.00 99.43           C
ATOM   3235  CE1 HIS D 411      36.277 -11.120   5.877  1.00 99.43           C
ATOM   3236  C   HIS D 411      34.520 -14.727  10.055  1.00 99.43           C
ATOM   3237  O   HIS D 411      34.226 -14.544  11.235  1.00 99.43           O
ATOM   3238  N   PHE D 412      35.061 -15.885   9.605  1.00166.21           N
ATOM   3239  CA  PHE D 412      35.422 -16.926  10.520  1.00166.21           C
ATOM   3240  CB  PHE D 412      34.330 -17.970  10.776  1.00166.21           C
ATOM   3241  CG  PHE D 412      34.275 -18.997   9.701  1.00166.21           C
ATOM   3242  CD1 PHE D 412      33.911 -18.693   8.416  1.00166.21           C
ATOM   3243  CD2 PHE D 412      34.567 -20.304  10.007  1.00166.21           C
ATOM   3244  CE1 PHE D 412      33.855 -19.669   7.447  1.00166.21           C
ATOM   3245  CE2 PHE D 412      34.518 -21.287   9.044  1.00166.21           C
ATOM   3246  CZ  PHE D 412      34.158 -20.972   7.756  1.00166.21           C
ATOM   3247  C   PHE D 412      36.514 -17.720   9.890  1.00166.21           C
ATOM   3248  O   PHE D 412      36.719 -17.664   8.679  1.00166.21           O
ATOM   3249  N   THR D 413      37.281 -18.455  10.721  1.00179.27           N
ATOM   3250  CA  THR D 413      38.255 -19.363  10.200  1.00179.27           C
ATOM   3251  CB  THR D 413      39.673 -18.882  10.233  1.00179.27           C
ATOM   3252  OG1 THR D 413      40.156 -18.892  11.566  1.00179.27           O
ATOM   3253  CG2 THR D 413      39.743 -17.453   9.699  1.00179.27           C
ATOM   3254  C   THR D 413      38.270 -20.491  11.176  1.00179.27           C
ATOM   3255  O   THR D 413      38.041 -20.301  12.371  1.00179.27           O
ATOM   3256  N   ILE D 414      38.552 -21.700  10.669  1.00223.19           N
ATOM   3257  CA  ILE D 414      38.803 -22.830  11.500  1.00223.19           C
ATOM   3258  CB  ILE D 414      38.668 -24.130  10.742  1.00223.19           C
ATOM   3259  CG1 ILE D 414      37.216 -24.552  10.582  1.00223.19           C
ATOM   3260  CG2 ILE D 414      39.490 -25.199  11.453  1.00223.19           C
ATOM   3261  CD1 ILE D 414      36.639 -25.030  11.910  1.00223.19           C
ATOM   3262  C   ILE D 414      40.247 -22.669  11.834  1.00223.19           C
ATOM   3263  O   ILE D 414      41.010 -22.151  11.019  1.00223.19           O
ATOM   3264  N   ILE D 415      40.649 -22.997  13.080  1.00246.02           N
ATOM   3265  CA  ILE D 415      42.063 -22.998  13.332  1.00246.02           C
ATOM   3266  CB  ILE D 415      42.542 -22.093  14.458  1.00246.02           C
ATOM   3267  CG1 ILE D 415      41.775 -22.294  15.762  1.00246.02           C
ATOM   3268  CG2 ILE D 415      42.487 -20.646  13.961  1.00246.02           C
ATOM   3269  CD1 ILE D 415      42.156 -23.533  16.556  1.00246.02           C
ATOM   3270  C   ILE D 415      42.523 -24.415  13.392  1.00246.02           C
ATOM   3271  O   ILE D 415      42.296 -25.157  14.344  1.00246.02           O
ATOM   3272  N   TYR D 416      43.123 -24.840  12.262  1.00189.89           N
ATOM   3273  CA  TYR D 416      43.626 -26.172  12.047  1.00189.89           C
ATOM   3274  CB  TYR D 416      44.777 -26.481  13.005  1.00189.89           C
ATOM   3275  CG  TYR D 416      45.540 -27.676  12.541  1.00189.89           C
ATOM   3276  CD1 TYR D 416      46.498 -27.526  11.561  1.00189.89           C
ATOM   3277  CD2 TYR D 416      45.314 -28.917  13.099  1.00189.89           C
ATOM   3278  CE1 TYR D 416      47.220 -28.615  11.125  1.00189.89           C
ATOM   3279  CE2 TYR D 416      46.038 -30.015  12.663  1.00189.89           C
ATOM   3280  CZ  TYR D 416      46.991 -29.863  11.673  1.00189.89           C
ATOM   3281  OH  TYR D 416      47.731 -30.987  11.230  1.00189.89           O
ATOM   3282  C   TYR D 416      42.462 -27.099  12.251  1.00189.89           C
ATOM   3283  O   TYR D 416      41.513 -27.062  11.474  1.00189.89           O
ATOM   3284  N   ASN D 417      42.463 -27.914  13.328  1.00152.46           N
ATOM   3285  CA  ASN D 417      41.331 -28.777  13.560  1.00152.46           C
ATOM   3286  CB  ASN D 417      41.670 -30.267  13.359  1.00152.46           C
ATOM   3287  CG  ASN D 417      42.698 -30.691  14.393  1.00152.46           C
ATOM   3288  OD1 ASN D 417      43.305 -29.862  15.069  1.00152.46           O
ATOM   3289  ND2 ASN D 417      42.935 -32.029  14.489  1.00152.46           N
ATOM   3290  C   ASN D 417      40.903 -28.608  14.992  1.00152.46           C
ATOM   3291  O   ASN D 417      40.085 -29.375  15.494  1.00152.46           O
ATOM   3292  N   GLN D 418      41.524 -27.642  15.703  1.00178.77           N
ATOM   3293  CA  GLN D 418      41.288 -27.397  17.106  1.00178.77           C
ATOM   3294  CB  GLN D 418      42.464 -26.705  17.795  1.00178.77           C
ATOM   3295  CG  GLN D 418      43.668 -27.619  18.023  1.00178.77           C
ATOM   3296  CD  GLN D 418      44.438 -26.884  19.097  1.00178.77           C
ATOM   3297  OE1 GLN D 418      45.354 -27.402  19.736  1.00178.77           O
ATOM   3298  NE2 GLN D 418      44.002 -25.617  19.308  1.00178.77           N
ATOM   3299  C   GLN D 418      40.047 -26.621  17.487  1.00178.77           C
ATOM   3300  O   GLN D 418      39.412 -26.940  18.490  1.00178.77           O
ATOM   3301  N   GLY D 419      39.685 -25.556  16.744  1.00 42.37           N
ATOM   3302  CA  GLY D 419      38.578 -24.731  17.162  1.00 42.37           C
ATOM   3303  C   GLY D 419      38.407 -23.650  16.137  1.00 42.37           C
ATOM   3304  O   GLY D 419      38.886 -23.783  15.014  1.00 42.37           O
ATOM   3305  N   PHE D 420      37.708 -22.550  16.486  1.00177.89           N
ATOM   3306  CA  PHE D 420      37.501 -21.525  15.503  1.00177.89           C
ATOM   3307  CB  PHE D 420      36.115 -21.537  14.803  1.00177.89           C
ATOM   3308  CG  PHE D 420      34.967 -21.615  15.782  1.00177.89           C
ATOM   3309  CD1 PHE D 420      34.968 -21.008  17.027  1.00177.89           C
ATOM   3310  CD2 PHE D 420      33.880 -22.395  15.449  1.00177.89           C
ATOM   3311  CE1 PHE D 420      33.899 -21.132  17.883  1.00177.89           C
ATOM   3312  CE2 PHE D 420      32.800 -22.522  16.292  1.00177.89           C
ATOM   3313  CZ  PHE D 420      32.808 -21.882  17.511  1.00177.89           C
ATOM   3314  C   PHE D 420      37.599 -20.153  16.084  1.00177.89           C
ATOM   3315  O   PHE D 420      37.602 -19.959  17.298  1.00177.89           O
ATOM   3316  N   GLU D 421      37.700 -19.152  15.189  1.00148.85           N
ATOM   3317  CA  GLU D 421      37.603 -17.805  15.632  1.00148.85           C
ATOM   3318  CB  GLU D 421      38.921 -17.015  15.630  1.00148.85           C
ATOM   3319  CG  GLU D 421      39.368 -16.501  14.265  1.00148.85           C
ATOM   3320  CD  GLU D 421      40.339 -15.358  14.568  1.00148.85           C
ATOM   3321  OE1 GLU D 421      40.765 -15.253  15.752  1.00148.85           O
ATOM   3322  OE2 GLU D 421      40.657 -14.580  13.627  1.00148.85           O
ATOM   3323  C   GLU D 421      36.690 -17.125  14.668  1.00148.85           C
ATOM   3324  O   GLU D 421      36.822 -17.276  13.455  1.00148.85           O
ATOM   3325  N   ILE D 422      35.696 -16.388  15.189  1.00220.91           N
ATOM   3326  CA  ILE D 422      34.843 -15.629  14.323  1.00220.91           C
ATOM   3327  CB  ILE D 422      33.424 -16.045  14.238  1.00220.91           C
ATOM   3328  CG1 ILE D 422      32.984 -16.318  15.638  1.00220.91           C
ATOM   3329  CG2 ILE D 422      33.195 -17.251  13.360  1.00220.91           C
ATOM   3330  CD1 ILE D 422      33.399 -17.707  16.148  1.00220.91           C
ATOM   3331  C   ILE D 422      34.795 -14.232  14.801  1.00220.91           C
ATOM   3332  O   ILE D 422      34.688 -13.965  15.998  1.00220.91           O
ATOM   3333  N   VAL D 423      34.895 -13.302  13.833  1.00136.78           N
ATOM   3334  CA  VAL D 423      34.772 -11.909  14.122  1.00136.78           C
ATOM   3335  CB  VAL D 423      35.931 -11.100  13.646  1.00136.78           C
ATOM   3336  CG1 VAL D 423      37.114 -11.382  14.583  1.00136.78           C
ATOM   3337  CG2 VAL D 423      36.243 -11.531  12.210  1.00136.78           C
ATOM   3338  C   VAL D 423      33.502 -11.453  13.490  1.00136.78           C
ATOM   3339  O   VAL D 423      33.302 -11.569  12.282  1.00136.78           O
ATOM   3340  N   LEU D 424      32.596 -10.929  14.332  1.00176.52           N
ATOM   3341  CA  LEU D 424      31.268 -10.583  13.925  1.00176.52           C
ATOM   3342  CB  LEU D 424      30.405 -11.868  13.956  1.00176.52           C
ATOM   3343  CG  LEU D 424      28.886 -11.713  14.148  1.00176.52           C
ATOM   3344  CD1 LEU D 424      28.545 -11.649  15.648  1.00176.52           C
ATOM   3345  CD2 LEU D 424      28.324 -10.509  13.374  1.00176.52           C
ATOM   3346  C   LEU D 424      30.717  -9.540  14.860  1.00176.52           C
ATOM   3347  O   LEU D 424      30.805  -9.690  16.076  1.00176.52           O
ATOM   3348  N   ASN D 425      30.148  -8.443  14.303  1.00110.72           N
ATOM   3349  CA  ASN D 425      29.501  -7.394  15.058  1.00110.72           C
ATOM   3350  CB  ASN D 425      28.156  -7.848  15.666  1.00110.72           C
ATOM   3351  CG  ASN D 425      27.252  -6.644  15.938  1.00110.72           C
ATOM   3352  OD1 ASN D 425      26.048  -6.698  15.687  1.00110.72           O
ATOM   3353  ND2 ASN D 425      27.825  -5.524  16.453  1.00110.72           N
ATOM   3354  C   ASN D 425      30.395  -6.914  16.175  1.00110.72           C
ATOM   3355  O   ASN D 425      29.974  -6.820  17.327  1.00110.72           O
ATOM   3356  N   ASP D 426      31.661  -6.601  15.832  1.00179.02           N
ATOM   3357  CA  ASP D 426      32.718  -6.099  16.673  1.00179.02           C
ATOM   3358  CB  ASP D 426      32.725  -4.577  16.960  1.00179.02           C
ATOM   3359  CG  ASP D 426      31.574  -4.131  17.831  1.00179.02           C
ATOM   3360  OD1 ASP D 426      31.311  -4.825  18.848  1.00179.02           O
ATOM   3361  OD2 ASP D 426      30.974  -3.067  17.513  1.00179.02           O
ATOM   3362  C   ASP D 426      32.911  -6.934  17.909  1.00179.02           C
ATOM   3363  O   ASP D 426      33.268  -6.427  18.970  1.00179.02           O
ATOM   3364  N   TYR D 427      32.695  -8.262  17.785  1.00113.89           N
ATOM   3365  CA  TYR D 427      32.964  -9.205  18.841  1.00113.89           C
ATOM   3366  CB  TYR D 427      31.719  -9.877  19.475  1.00113.89           C
ATOM   3367  CG  TYR D 427      31.026  -8.950  20.413  1.00113.89           C
ATOM   3368  CD1 TYR D 427      31.539  -8.781  21.672  1.00113.89           C
ATOM   3369  CD2 TYR D 427      29.894  -8.247  20.066  1.00113.89           C
ATOM   3370  CE1 TYR D 427      30.943  -7.942  22.578  1.00113.89           C
ATOM   3371  CE2 TYR D 427      29.288  -7.401  20.972  1.00113.89           C
ATOM   3372  CZ  TYR D 427      29.814  -7.251  22.234  1.00113.89           C
ATOM   3373  OH  TYR D 427      29.219  -6.397  23.184  1.00113.89           O
ATOM   3374  C   TYR D 427      33.701 -10.357  18.235  1.00113.89           C
ATOM   3375  O   TYR D 427      33.396 -10.771  17.119  1.00113.89           O
ATOM   3376  N   LYS D 428      34.718 -10.908  18.925  1.00231.46           N
ATOM   3377  CA  LYS D 428      35.241 -12.104  18.342  1.00231.46           C
ATOM   3378  CB  LYS D 428      36.548 -12.029  17.524  1.00231.46           C
ATOM   3379  CG  LYS D 428      37.460 -10.846  17.791  1.00231.46           C
ATOM   3380  CD  LYS D 428      38.365 -10.973  18.998  1.00231.46           C
ATOM   3381  CE  LYS D 428      39.437  -9.890  18.953  1.00231.46           C
ATOM   3382  NZ  LYS D 428      40.257 -10.083  17.729  1.00231.46           N
ATOM   3383  C   LYS D 428      35.113 -13.259  19.275  1.00231.46           C
ATOM   3384  O   LYS D 428      35.311 -13.119  20.482  1.00231.46           O
ATOM   3385  N   TRP D 429      34.703 -14.429  18.719  1.00213.15           N
ATOM   3386  CA  TRP D 429      34.460 -15.569  19.554  1.00213.15           C
ATOM   3387  CB  TRP D 429      33.252 -16.501  19.244  1.00213.15           C
ATOM   3388  CG  TRP D 429      31.844 -16.039  18.915  1.00213.15           C
ATOM   3389  CD2 TRP D 429      30.987 -15.125  19.601  1.00213.15           C
ATOM   3390  CD1 TRP D 429      31.147 -16.432  17.821  1.00213.15           C
ATOM   3391  NE1 TRP D 429      29.971 -15.772  17.716  1.00213.15           N
ATOM   3392  CE2 TRP D 429      29.835 -14.979  18.819  1.00213.15           C
ATOM   3393  CE3 TRP D 429      31.130 -14.459  20.773  1.00213.15           C
ATOM   3394  CZ2 TRP D 429      28.809 -14.164  19.189  1.00213.15           C
ATOM   3395  CZ3 TRP D 429      30.080 -13.643  21.149  1.00213.15           C
ATOM   3396  CH2 TRP D 429      28.949 -13.496  20.375  1.00213.15           C
ATOM   3397  C   TRP D 429      35.547 -16.556  19.271  1.00213.15           C
ATOM   3398  O   TRP D 429      35.927 -16.762  18.118  1.00213.15           O
ATOM   3399  N   PHE D 430      36.057 -17.206  20.339  1.00134.53           N
ATOM   3400  CA  PHE D 430      37.017 -18.253  20.174  1.00134.53           C
ATOM   3401  CB  PHE D 430      38.478 -17.779  20.279  1.00134.53           C
ATOM   3402  CG  PHE D 430      39.378 -18.968  20.339  1.00134.53           C
ATOM   3403  CD1 PHE D 430      39.559 -19.784  19.243  1.00134.53           C
ATOM   3404  CD2 PHE D 430      40.029 -19.273  21.513  1.00134.53           C
ATOM   3405  CE1 PHE D 430      40.383 -20.883  19.321  1.00134.53           C
ATOM   3406  CE2 PHE D 430      40.856 -20.367  21.596  1.00134.53           C
ATOM   3407  CZ  PHE D 430      41.034 -21.174  20.495  1.00134.53           C
ATOM   3408  C   PHE D 430      36.765 -19.335  21.175  1.00134.53           C
ATOM   3409  O   PHE D 430      36.444 -19.076  22.334  1.00134.53           O
ATOM   3410  N   ALA D 431      36.882 -20.598  20.715  1.00 58.52           N
ATOM   3411  CA  ALA D 431      36.684 -21.725  21.578  1.00 58.52           C
ATOM   3412  CB  ALA D 431      35.204 -22.071  21.836  1.00 58.52           C
ATOM   3413  C   ALA D 431      37.286 -22.915  20.905  1.00 58.52           C
ATOM   3414  O   ALA D 431      37.437 -22.950  19.684  1.00 58.52           O
ATOM   3415  N   PHE D 432      37.656 -23.927  21.709  1.00143.00           N
ATOM   3416  CA  PHE D 432      38.198 -25.133  21.171  1.00143.00           C
ATOM   3417  CB  PHE D 432      39.244 -25.813  22.079  1.00143.00           C
ATOM   3418  CG  PHE D 432      40.472 -24.966  22.219  1.00143.00           C
ATOM   3419  CD1 PHE D 432      41.489 -25.040  21.295  1.00143.00           C
ATOM   3420  CD2 PHE D 432      40.620 -24.099  23.278  1.00143.00           C
ATOM   3421  CE1 PHE D 432      42.622 -24.266  21.425  1.00143.00           C
ATOM   3422  CE2 PHE D 432      41.751 -23.325  23.414  1.00143.00           C
ATOM   3423  CZ  PHE D 432      42.760 -23.404  22.485  1.00143.00           C
ATOM   3424  C   PHE D 432      37.041 -26.075  21.075  1.00143.00           C
ATOM   3425  O   PHE D 432      36.075 -25.975  21.830  1.00143.00           O
ATOM   3426  N   PHE D 433      37.090 -27.007  20.112  1.00147.66           N
ATOM   3427  CA  PHE D 433      36.012 -27.941  20.002  1.00147.66           C
ATOM   3428  CB  PHE D 433      36.070 -28.752  18.711  1.00147.66           C
ATOM   3429  CG  PHE D 433      35.590 -27.887  17.586  1.00147.66           C
ATOM   3430  CD1 PHE D 433      36.347 -26.841  17.108  1.00147.66           C
ATOM   3431  CD2 PHE D 433      34.374 -28.137  16.987  1.00147.66           C
ATOM   3432  CE1 PHE D 433      35.893 -26.055  16.071  1.00147.66           C
ATOM   3433  CE2 PHE D 433      33.918 -27.355  15.950  1.00147.66           C
ATOM   3434  CZ  PHE D 433      34.675 -26.306  15.487  1.00147.66           C
ATOM   3435  C   PHE D 433      36.066 -28.839  21.206  1.00147.66           C
ATOM   3436  O   PHE D 433      37.136 -29.081  21.762  1.00147.66           O
ATOM   3437  N   LYS D 434      34.886 -29.333  21.645  1.00193.00           N
ATOM   3438  CA  LYS D 434      34.699 -30.130  22.837  1.00193.00           C
ATOM   3439  CB  LYS D 434      33.236 -30.489  23.128  1.00193.00           C
ATOM   3440  CG  LYS D 434      32.485 -29.577  24.087  1.00193.00           C
ATOM   3441  CD  LYS D 434      32.986 -29.676  25.523  1.00193.00           C
ATOM   3442  CE  LYS D 434      31.902 -29.416  26.567  1.00193.00           C
ATOM   3443  NZ  LYS D 434      31.111 -30.653  26.776  1.00193.00           N
ATOM   3444  C   LYS D 434      35.374 -31.462  22.790  1.00193.00           C
ATOM   3445  O   LYS D 434      35.373 -32.156  21.774  1.00193.00           O
ATOM   3446  N   TYR D 435      35.964 -31.842  23.945  1.00192.12           N
ATOM   3447  CA  TYR D 435      36.554 -33.133  24.140  1.00192.12           C
ATOM   3448  CB  TYR D 435      38.059 -33.179  23.797  1.00192.12           C
ATOM   3449  CG  TYR D 435      38.822 -32.177  24.603  1.00192.12           C
ATOM   3450  CD1 TYR D 435      38.968 -30.887  24.143  1.00192.12           C
ATOM   3451  CD2 TYR D 435      39.396 -32.521  25.809  1.00192.12           C
ATOM   3452  CE1 TYR D 435      39.671 -29.953  24.867  1.00192.12           C
ATOM   3453  CE2 TYR D 435      40.102 -31.590  26.539  1.00192.12           C
ATOM   3454  CZ  TYR D 435      40.241 -30.305  26.066  1.00192.12           C
ATOM   3455  OH  TYR D 435      40.963 -29.344  26.807  1.00192.12           O
ATOM   3456  C   TYR D 435      36.337 -33.490  25.575  1.00192.12           C
ATOM   3457  O   TYR D 435      36.223 -32.612  26.429  1.00192.12           O
ATOM   3458  N   LYS D 436      36.257 -34.797  25.886  1.00150.59           N
ATOM   3459  CA  LYS D 436      35.972 -35.146  27.244  1.00150.59           C
ATOM   3460  CB  LYS D 436      34.461 -35.393  27.395  1.00150.59           C
ATOM   3461  CG  LYS D 436      33.859 -35.243  28.786  1.00150.59           C
ATOM   3462  CD  LYS D 436      32.344 -35.016  28.715  1.00150.59           C
ATOM   3463  CE  LYS D 436      31.707 -35.546  27.427  0.00150.59           C
ATOM   3464  NZ  LYS D 436      30.267 -35.191  27.377  0.00150.59           N
ATOM   3465  C   LYS D 436      36.756 -36.383  27.553  1.00150.59           C
ATOM   3466  O   LYS D 436      36.769 -37.332  26.771  1.00150.59           O
ATOM   3467  N   GLU D 437      37.453 -36.389  28.709  1.00100.01           N
ATOM   3468  CA  GLU D 437      38.243 -37.527  29.075  1.00100.01           C
ATOM   3469  CB  GLU D 437      39.652 -37.171  29.589  1.00100.01           C
ATOM   3470  CG  GLU D 437      40.622 -36.723  28.490  1.00100.01           C
ATOM   3471  CD  GLU D 437      40.461 -35.231  28.235  1.00100.01           C
ATOM   3472  OE1 GLU D 437      40.373 -34.462  29.229  1.00100.01           O
ATOM   3473  OE2 GLU D 437      40.428 -34.838  27.038  1.00100.01           O
ATOM   3474  C   GLU D 437      37.534 -38.275  30.160  1.00100.01           C
ATOM   3475  O   GLU D 437      37.507 -37.868  31.321  1.00100.01           O
ATOM   3476  N   GLU D 438      36.934 -39.411  29.764  1.00112.67           N
ATOM   3477  CA  GLU D 438      36.234 -40.331  30.609  1.00112.67           C
ATOM   3478  CB  GLU D 438      35.548 -41.430  29.780  0.00112.67           C
ATOM   3479  CG  GLU D 438      34.514 -40.901  28.780  0.00112.67           C
ATOM   3480  CD  GLU D 438      33.177 -40.744  29.487  0.00112.67           C
ATOM   3481  OE1 GLU D 438      32.903 -41.556  30.410  0.00112.67           O
ATOM   3482  OE2 GLU D 438      32.407 -39.822  29.106  0.00112.67           O
ATOM   3483  C   GLU D 438      37.268 -40.990  31.462  1.00112.67           C
ATOM   3484  O   GLU D 438      37.018 -41.348  32.608  1.00112.67           O
ATOM   3485  N   GLY D 439      38.477 -41.153  30.897  1.00 61.97           N
ATOM   3486  CA  GLY D 439      39.584 -41.831  31.501  1.00 61.97           C
ATOM   3487  C   GLY D 439      39.881 -42.946  30.561  1.00 61.97           C
ATOM   3488  O   GLY D 439      41.004 -43.096  30.083  1.00 61.97           O
ATOM   3489  N   SER D 440      38.858 -43.751  30.238  1.00206.94           N
ATOM   3490  CA  SER D 440      39.079 -44.782  29.280  1.00206.94           C
ATOM   3491  CB  SER D 440      37.886 -45.745  29.151  1.00206.94           C
ATOM   3492  OG  SER D 440      36.729 -45.043  28.719  0.00206.94           O
ATOM   3493  C   SER D 440      39.282 -44.139  27.961  1.00206.94           C
ATOM   3494  O   SER D 440      40.275 -44.356  27.270  1.00206.94           O
ATOM   3495  N   LYS D 441      38.348 -43.271  27.573  1.00195.43           N
ATOM   3496  CA  LYS D 441      38.560 -42.799  26.255  1.00195.43           C
ATOM   3497  CB  LYS D 441      37.762 -43.571  25.190  1.00195.43           C
ATOM   3498  CG  LYS D 441      36.262 -43.696  25.478  1.00195.43           C
ATOM   3499  CD  LYS D 441      35.485 -42.381  25.427  0.00195.43           C
ATOM   3500  CE  LYS D 441      33.985 -42.556  25.670  0.00195.43           C
ATOM   3501  NZ  LYS D 441      33.385 -43.328  24.560  0.00195.43           N
ATOM   3502  C   LYS D 441      38.196 -41.371  26.172  1.00195.43           C
ATOM   3503  O   LYS D 441      37.518 -40.813  27.033  1.00195.43           O
ATOM   3504  N   VAL D 442      38.697 -40.737  25.107  1.00138.90           N
ATOM   3505  CA  VAL D 442      38.372 -39.372  24.881  1.00138.90           C
ATOM   3506  CB  VAL D 442      39.502 -38.547  24.346  1.00138.90           C
ATOM   3507  CG1 VAL D 442      40.524 -38.290  25.455  1.00138.90           C
ATOM   3508  CG2 VAL D 442      40.097 -39.301  23.151  1.00138.90           C
ATOM   3509  C   VAL D 442      37.292 -39.326  23.852  1.00138.90           C
ATOM   3510  O   VAL D 442      37.309 -40.063  22.867  1.00138.90           O
ATOM   3511  N   THR D 443      36.296 -38.455  24.096  1.00145.27           N
ATOM   3512  CA  THR D 443      35.234 -38.233  23.166  1.00145.27           C
ATOM   3513  CB  THR D 443      33.859 -38.258  23.781  1.00145.27           C
ATOM   3514  OG1 THR D 443      33.824 -37.415  24.924  1.00145.27           O
ATOM   3515  CG2 THR D 443      33.441 -39.686  24.139  1.00145.27           C
ATOM   3516  C   THR D 443      35.416 -36.852  22.648  1.00145.27           C
ATOM   3517  O   THR D 443      35.631 -35.915  23.414  1.00145.27           O
ATOM   3518  N   THR D 444      35.347 -36.697  21.314  1.00 54.42           N
ATOM   3519  CA  THR D 444      35.452 -35.395  20.732  1.00 54.42           C
ATOM   3520  CB  THR D 444      36.438 -35.317  19.598  1.00 54.42           C
ATOM   3521  OG1 THR D 444      37.737 -35.678  20.045  1.00 54.42           O
ATOM   3522  CG2 THR D 444      36.450 -33.879  19.048  1.00 54.42           C
ATOM   3523  C   THR D 444      34.102 -35.088  20.169  1.00 54.42           C
ATOM   3524  O   THR D 444      33.463 -35.955  19.576  1.00 54.42           O
ATOM   3525  N   TYR D 445      33.616 -33.850  20.392  1.00105.27           N
ATOM   3526  CA  TYR D 445      32.352 -33.450  19.852  1.00105.27           C
ATOM   3527  CB  TYR D 445      31.313 -33.082  20.934  1.00105.27           C
ATOM   3528  CG  TYR D 445      30.928 -34.353  21.607  1.00105.27           C
ATOM   3529  CD1 TYR D 445      29.939 -35.132  21.043  1.00105.27           C
ATOM   3530  CD2 TYR D 445      31.533 -34.769  22.776  1.00105.27           C
ATOM   3531  CE1 TYR D 445      29.562 -36.318  21.634  1.00105.27           C
ATOM   3532  CE2 TYR D 445      31.159 -35.953  23.367  1.00105.27           C
ATOM   3533  CZ  TYR D 445      30.172 -36.729  22.800  1.00105.27           C
ATOM   3534  OH  TYR D 445      29.784 -37.948  23.407  1.00105.27           O
ATOM   3535  C   TYR D 445      32.592 -32.225  19.042  1.00105.27           C
ATOM   3536  O   TYR D 445      32.782 -31.142  19.589  1.00105.27           O
ATOM   3537  N   CYS D 446      32.617 -32.353  17.706  1.00148.92           N
ATOM   3538  CA  CYS D 446      32.828 -31.167  16.942  1.00148.92           C
ATOM   3539  CB  CYS D 446      33.840 -31.237  15.836  1.00148.92           C
ATOM   3540  SG  CYS D 446      35.231 -31.048  16.965  1.00148.92           S
ATOM   3541  C   CYS D 446      31.626 -30.333  16.767  1.00148.92           C
ATOM   3542  O   CYS D 446      31.682 -29.254  16.178  1.00148.92           O
ATOM   3543  N   ASN D 447      30.496 -30.899  17.203  1.00145.64           N
ATOM   3544  CA  ASN D 447      29.215 -30.267  17.260  1.00145.64           C
ATOM   3545  CB  ASN D 447      28.086 -31.216  17.706  1.00145.64           C
ATOM   3546  CG  ASN D 447      28.078 -32.470  16.843  1.00145.64           C
ATOM   3547  OD1 ASN D 447      29.013 -32.737  16.090  1.00145.64           O
ATOM   3548  ND2 ASN D 447      26.990 -33.278  16.971  1.00145.64           N
ATOM   3549  C   ASN D 447      29.256 -29.232  18.349  1.00145.64           C
ATOM   3550  O   ASN D 447      28.497 -28.267  18.316  1.00145.64           O
ATOM   3551  N   GLU D 448      30.094 -29.434  19.389  1.00 83.51           N
ATOM   3552  CA  GLU D 448      30.082 -28.525  20.511  1.00 83.51           C
ATOM   3553  CB  GLU D 448      29.669 -29.160  21.846  1.00 83.51           C
ATOM   3554  CG  GLU D 448      28.209 -29.592  21.919  1.00 83.51           C
ATOM   3555  CD  GLU D 448      28.012 -30.111  23.333  1.00 83.51           C
ATOM   3556  OE1 GLU D 448      28.209 -29.305  24.283  1.00 83.51           O
ATOM   3557  OE2 GLU D 448      27.679 -31.316  23.486  1.00 83.51           O
ATOM   3558  C   GLU D 448      31.436 -27.936  20.772  1.00 83.51           C
ATOM   3559  O   GLU D 448      32.426 -28.288  20.133  1.00 83.51           O
ATOM   3560  N   THR D 449      31.489 -26.992  21.747  1.00 62.90           N
ATOM   3561  CA  THR D 449      32.717 -26.329  22.093  1.00 62.90           C
ATOM   3562  CB  THR D 449      32.730 -24.857  21.768  1.00 62.90           C
ATOM   3563  OG1 THR D 449      31.773 -24.162  22.557  1.00 62.90           O
ATOM   3564  CG2 THR D 449      32.423 -24.673  20.272  1.00 62.90           C
ATOM   3565  C   THR D 449      32.961 -26.425  23.570  1.00 62.90           C
ATOM   3566  O   THR D 449      32.074 -26.723  24.370  1.00 62.90           O
ATOM   3567  N   MET D 450      34.231 -26.197  23.944  1.00189.77           N
ATOM   3568  CA  MET D 450      34.673 -26.123  25.304  1.00189.77           C
ATOM   3569  CB  MET D 450      36.200 -26.240  25.376  1.00189.77           C
ATOM   3570  CG  MET D 450      36.787 -26.456  26.764  1.00189.77           C
ATOM   3571  SD  MET D 450      38.556 -26.857  26.700  1.00189.77           S
ATOM   3572  CE  MET D 450      38.908 -26.536  28.452  1.00189.77           C
ATOM   3573  C   MET D 450      34.275 -24.740  25.707  1.00189.77           C
ATOM   3574  O   MET D 450      33.787 -23.978  24.875  1.00189.77           O
ATOM   3575  N   THR D 451      34.419 -24.372  26.991  1.00 60.15           N
ATOM   3576  CA  THR D 451      34.034 -23.030  27.317  1.00 60.15           C
ATOM   3577  CB  THR D 451      34.038 -22.729  28.786  1.00 60.15           C
ATOM   3578  OG1 THR D 451      33.179 -23.637  29.461  1.00 60.15           O
ATOM   3579  CG2 THR D 451      33.523 -21.295  28.990  1.00 60.15           C
ATOM   3580  C   THR D 451      34.999 -22.131  26.608  1.00 60.15           C
ATOM   3581  O   THR D 451      36.211 -22.339  26.659  1.00 60.15           O
ATOM   3582  N   GLY D 452      34.472 -21.107  25.904  1.00 46.98           N
ATOM   3583  CA  GLY D 452      35.324 -20.263  25.123  1.00 46.98           C
ATOM   3584  C   GLY D 452      35.244 -18.855  25.604  1.00 46.98           C
ATOM   3585  O   GLY D 452      34.558 -18.548  26.579  1.00 46.98           O
ATOM   3586  N   TRP D 453      35.968 -17.955  24.904  1.00108.22           N
ATOM   3587  CA  TRP D 453      36.006 -16.588  25.324  1.00108.22           C
ATOM   3588  CB  TRP D 453      37.431 -16.109  25.636  1.00108.22           C
ATOM   3589  CG  TRP D 453      38.124 -16.911  26.714  1.00108.22           C
ATOM   3590  CD2 TRP D 453      38.835 -18.126  26.435  1.00108.22           C
ATOM   3591  CD1 TRP D 453      38.232 -16.697  28.058  1.00108.22           C
ATOM   3592  NE1 TRP D 453      38.974 -17.704  28.633  1.00108.22           N
ATOM   3593  CE2 TRP D 453      39.350 -18.590  27.644  1.00108.22           C
ATOM   3594  CE3 TRP D 453      39.043 -18.796  25.263  1.00108.22           C
ATOM   3595  CZ2 TRP D 453      40.087 -19.739  27.699  1.00108.22           C
ATOM   3596  CZ3 TRP D 453      39.783 -19.956  25.321  1.00108.22           C
ATOM   3597  CH2 TRP D 453      40.295 -20.416  26.517  1.00108.22           C
ATOM   3598  C   TRP D 453      35.485 -15.727  24.213  1.00108.22           C
ATOM   3599  O   TRP D 453      35.825 -15.904  23.044  1.00108.22           O
ATOM   3600  N   VAL D 454      34.610 -14.770  24.579  1.00141.92           N
ATOM   3601  CA  VAL D 454      34.084 -13.802  23.663  1.00141.92           C
ATOM   3602  CB  VAL D 454      32.597 -13.835  23.509  1.00141.92           C
ATOM   3603  CG1 VAL D 454      31.947 -13.931  24.904  1.00141.92           C
ATOM   3604  CG2 VAL D 454      32.222 -12.522  22.803  1.00141.92           C
ATOM   3605  C   VAL D 454      34.361 -12.461  24.255  1.00141.92           C
ATOM   3606  O   VAL D 454      34.181 -12.253  25.453  1.00141.92           O
ATOM   3607  N   HIS D 455      34.825 -11.511  23.422  1.00 73.55           N
ATOM   3608  CA  HIS D 455      35.030 -10.172  23.891  1.00 73.55           C
ATOM   3609  ND1 HIS D 455      38.191 -11.579  23.897  1.00 73.55           N
ATOM   3610  CG  HIS D 455      37.580 -10.351  23.779  1.00 73.55           C
ATOM   3611  CB  HIS D 455      36.388  -9.931  24.583  1.00 73.55           C
ATOM   3612  NE2 HIS D 455      39.305 -10.466  22.330  1.00 73.55           N
ATOM   3613  CD2 HIS D 455      38.272  -9.683  22.817  1.00 73.55           C
ATOM   3614  CE1 HIS D 455      39.215 -11.595  23.008  1.00 73.55           C
ATOM   3615  C   HIS D 455      34.926  -9.277  22.706  1.00 73.55           C
ATOM   3616  O   HIS D 455      35.032  -9.724  21.566  1.00 73.55           O
ATOM   3617  N   ASP D 456      34.698  -7.974  22.945  1.00 68.73           N
ATOM   3618  CA  ASP D 456      34.602  -7.092  21.825  1.00 68.73           C
ATOM   3619  CB  ASP D 456      33.988  -5.717  22.169  1.00 68.73           C
ATOM   3620  CG  ASP D 456      34.792  -5.056  23.276  1.00 68.73           C
ATOM   3621  OD1 ASP D 456      36.048  -5.055  23.189  1.00 68.73           O
ATOM   3622  OD2 ASP D 456      34.151  -4.557  24.240  1.00 68.73           O
ATOM   3623  C   ASP D 456      35.972  -6.981  21.235  1.00 68.73           C
ATOM   3624  O   ASP D 456      36.959  -7.399  21.837  1.00 68.73           O
ATOM   3625  N   VAL D 457      36.053  -6.409  20.023  1.00140.39           N
ATOM   3626  CA  VAL D 457      37.262  -6.321  19.255  1.00140.39           C
ATOM   3627  CB  VAL D 457      37.015  -5.602  17.959  1.00140.39           C
ATOM   3628  CG1 VAL D 457      36.334  -4.267  18.265  1.00140.39           C
ATOM   3629  CG2 VAL D 457      38.344  -5.422  17.224  1.00140.39           C
ATOM   3630  C   VAL D 457      38.315  -5.598  20.040  1.00140.39           C
ATOM   3631  O   VAL D 457      39.503  -5.883  19.899  1.00140.39           O
ATOM   3632  N   LEU D 458      37.907  -4.615  20.855  1.00180.61           N
ATOM   3633  CA  LEU D 458      38.807  -3.833  21.658  1.00180.61           C
ATOM   3634  CB  LEU D 458      38.081  -2.620  22.270  1.00180.61           C
ATOM   3635  CG  LEU D 458      38.970  -1.575  22.961  1.00180.61           C
ATOM   3636  CD1 LEU D 458      39.972  -0.941  21.991  1.00180.61           C
ATOM   3637  CD2 LEU D 458      38.099  -0.501  23.631  1.00180.61           C
ATOM   3638  C   LEU D 458      39.397  -4.673  22.757  1.00180.61           C
ATOM   3639  O   LEU D 458      40.544  -4.465  23.150  1.00180.61           O
ATOM   3640  N   GLY D 459      38.630  -5.646  23.293  1.00 51.49           N
ATOM   3641  CA  GLY D 459      39.113  -6.470  24.370  1.00 51.49           C
ATOM   3642  C   GLY D 459      38.602  -5.952  25.683  1.00 51.49           C
ATOM   3643  O   GLY D 459      39.053  -6.387  26.741  1.00 51.49           O
ATOM   3644  N   ARG D 460      37.702  -4.949  25.656  1.00216.25           N
ATOM   3645  CA  ARG D 460      37.187  -4.379  26.874  1.00216.25           C
ATOM   3646  CB  ARG D 460      36.455  -3.069  26.630  1.00216.25           C
ATOM   3647  CG  ARG D 460      37.327  -1.956  26.069  1.00216.25           C
ATOM   3648  CD  ARG D 460      38.302  -1.412  27.094  1.00216.25           C
ATOM   3649  NE  ARG D 460      39.330  -2.465  27.313  1.00216.25           N
ATOM   3650  CZ  ARG D 460      40.569  -2.352  26.751  1.00216.25           C
ATOM   3651  NH1 ARG D 460      40.905  -1.214  26.076  1.00216.25           N
ATOM   3652  NH2 ARG D 460      41.482  -3.359  26.888  1.00216.25           N
ATOM   3653  C   ARG D 460      36.236  -5.268  27.638  1.00216.25           C
ATOM   3654  O   ARG D 460      36.506  -5.603  28.789  1.00216.25           O
ATOM   3655  N   ASN D 461      35.118  -5.711  27.012  1.00 95.63           N
ATOM   3656  CA  ASN D 461      34.131  -6.500  27.709  1.00 95.63           C
ATOM   3657  CB  ASN D 461      32.669  -6.177  27.343  1.00 95.63           C
ATOM   3658  CG  ASN D 461      32.223  -4.883  28.010  1.00 95.63           C
ATOM   3659  OD1 ASN D 461      31.681  -3.991  27.358  1.00 95.63           O
ATOM   3660  ND2 ASN D 461      32.415  -4.787  29.352  1.00 95.63           N
ATOM   3661  C   ASN D 461      34.336  -7.918  27.297  1.00 95.63           C
ATOM   3662  O   ASN D 461      34.486  -8.208  26.110  1.00 95.63           O
ATOM   3663  N   TRP D 462      34.331  -8.828  28.292  1.00 91.38           N
ATOM   3664  CA  TRP D 462      34.582 -10.226  28.076  1.00 91.38           C
ATOM   3665  CB  TRP D 462      35.828 -10.738  28.817  1.00 91.38           C
ATOM   3666  CG  TRP D 462      37.140 -10.271  28.249  1.00 91.38           C
ATOM   3667  CD2 TRP D 462      38.176 -11.162  27.812  1.00 91.38           C
ATOM   3668  CD1 TRP D 462      37.615  -9.005  28.076  1.00 91.38           C
ATOM   3669  NE1 TRP D 462      38.876  -9.050  27.533  1.00 91.38           N
ATOM   3670  CE2 TRP D 462      39.236 -10.372  27.372  1.00 91.38           C
ATOM   3671  CE3 TRP D 462      38.239 -12.527  27.782  1.00 91.38           C
ATOM   3672  CZ2 TRP D 462      40.382 -10.938  26.891  1.00 91.38           C
ATOM   3673  CZ3 TRP D 462      39.397 -13.093  27.295  1.00 91.38           C
ATOM   3674  CH2 TRP D 462      40.448 -12.313  26.859  1.00 91.38           C
ATOM   3675  C   TRP D 462      33.454 -11.018  28.654  1.00 91.38           C
ATOM   3676  O   TRP D 462      32.732 -10.552  29.533  1.00 91.38           O
ATOM   3677  N   ALA D 463      33.281 -12.255  28.148  1.00 48.07           N
ATOM   3678  CA  ALA D 463      32.281 -13.152  28.643  1.00 48.07           C
ATOM   3679  CB  ALA D 463      30.877 -12.879  28.083  1.00 48.07           C
ATOM   3680  C   ALA D 463      32.685 -14.526  28.210  1.00 48.07           C
ATOM   3681  O   ALA D 463      33.594 -14.699  27.402  1.00 48.07           O
ATOM   3682  N   CYS D 464      32.011 -15.546  28.766  1.00 83.91           N
ATOM   3683  CA  CYS D 464      32.337 -16.912  28.491  1.00 83.91           C
ATOM   3684  CB  CYS D 464      32.423 -17.687  29.785  1.00 83.91           C
ATOM   3685  SG  CYS D 464      33.379 -16.678  30.924  1.00 83.91           S
ATOM   3686  C   CYS D 464      31.168 -17.487  27.780  1.00 83.91           C
ATOM   3687  O   CYS D 464      30.037 -17.103  28.063  1.00 83.91           O
ATOM   3688  N   PHE D 465      31.397 -18.410  26.826  1.00 96.70           N
ATOM   3689  CA  PHE D 465      30.246 -19.000  26.219  1.00 96.70           C
ATOM   3690  CB  PHE D 465      29.682 -18.231  25.001  1.00 96.70           C
ATOM   3691  CG  PHE D 465      30.654 -18.238  23.872  1.00 96.70           C
ATOM   3692  CD1 PHE D 465      31.670 -17.313  23.816  1.00 96.70           C
ATOM   3693  CD2 PHE D 465      30.533 -19.161  22.860  1.00 96.70           C
ATOM   3694  CE1 PHE D 465      32.563 -17.323  22.773  1.00 96.70           C
ATOM   3695  CE2 PHE D 465      31.422 -19.172  21.813  1.00 96.70           C
ATOM   3696  CZ  PHE D 465      32.441 -18.254  21.770  1.00 96.70           C
ATOM   3697  C   PHE D 465      30.554 -20.403  25.821  1.00 96.70           C
ATOM   3698  O   PHE D 465      31.694 -20.864  25.875  1.00 96.70           O
ATOM   3699  N   THR D 466      29.489 -21.137  25.468  1.00124.88           N
ATOM   3700  CA  THR D 466      29.593 -22.500  25.056  1.00124.88           C
ATOM   3701  CB  THR D 466      29.041 -23.406  26.119  1.00124.88           C
ATOM   3702  OG1 THR D 466      29.073 -24.761  25.710  1.00124.88           O
ATOM   3703  CG2 THR D 466      27.619 -22.952  26.478  1.00124.88           C
ATOM   3704  C   THR D 466      28.785 -22.585  23.801  1.00124.88           C
ATOM   3705  O   THR D 466      27.736 -21.950  23.694  1.00124.88           O
ATOM   3706  N   GLY D 467      29.249 -23.356  22.799  1.00 35.81           N
ATOM   3707  CA  GLY D 467      28.518 -23.365  21.564  1.00 35.81           C
ATOM   3708  C   GLY D 467      28.064 -24.751  21.245  1.00 35.81           C
ATOM   3709  O   GLY D 467      28.697 -25.739  21.616  1.00 35.81           O
ATOM   3710  N   LYS D 468      26.922 -24.839  20.534  1.00 86.47           N
ATOM   3711  CA  LYS D 468      26.387 -26.102  20.123  1.00 86.47           C
ATOM   3712  CB  LYS D 468      25.165 -26.529  20.950  1.00 86.47           C
ATOM   3713  CG  LYS D 468      25.466 -26.721  22.437  1.00 86.47           C
ATOM   3714  CD  LYS D 468      24.204 -26.797  23.301  1.00 86.47           C
ATOM   3715  CE  LYS D 468      23.840 -28.212  23.753  1.00 86.47           C
ATOM   3716  NZ  LYS D 468      24.617 -28.566  24.962  1.00 86.47           N
ATOM   3717  C   LYS D 468      25.922 -25.925  18.712  1.00 86.47           C
ATOM   3718  O   LYS D 468      25.297 -24.921  18.375  1.00 86.47           O
ATOM   3719  N   LYS D 469      26.229 -26.911  17.850  1.00107.70           N
ATOM   3720  CA  LYS D 469      25.868 -26.878  16.462  1.00107.70           C
ATOM   3721  CB  LYS D 469      26.749 -27.839  15.648  1.00107.70           C
ATOM   3722  CG  LYS D 469      26.300 -28.055  14.208  1.00107.70           C
ATOM   3723  CD  LYS D 469      27.228 -28.981  13.423  1.00107.70           C
ATOM   3724  CE  LYS D 469      26.470 -29.850  12.419  1.00107.70           C
ATOM   3725  NZ  LYS D 469      25.602 -30.809  13.147  1.00107.70           N
ATOM   3726  C   LYS D 469      24.441 -27.313  16.338  1.00107.70           C
ATOM   3727  O   LYS D 469      24.088 -28.450  16.637  1.00107.70           O
ATOM   3728  N   VAL D 470      23.579 -26.373  15.914  1.00 90.31           N
ATOM   3729  CA  VAL D 470      22.178 -26.562  15.696  1.00 90.31           C
ATOM   3730  CB  VAL D 470      21.385 -25.286  15.795  1.00 90.31           C
ATOM   3731  CG1 VAL D 470      21.364 -24.870  17.274  0.00 90.31           C
ATOM   3732  CG2 VAL D 470      22.020 -24.204  14.922  0.00 90.31           C
ATOM   3733  C   VAL D 470      21.914 -27.303  14.426  1.00 90.31           C
ATOM   3734  O   VAL D 470      20.837 -27.859  14.272  1.00 90.31           O
ATOM   3735  N   GLY D 471      22.830 -27.294  13.441  1.00 26.65           N
ATOM   3736  CA  GLY D 471      22.549 -28.039  12.242  1.00 26.65           C
ATOM   3737  C   GLY D 471      23.384 -27.460  11.105  1.00 26.65           C
ATOM   3738  O   GLY D 471      24.400 -26.776  11.401  1.00 26.65           O
ATOM   3739  OXT GLY D 471      23.016 -27.696   9.923  1.00 26.65           O
TER    3740      GLY D 471
ATOM   3741  N   LEU E 472      58.343  -7.878  -6.999  1.00 62.00           N
ATOM   3742  CA  LEU E 472      58.807  -8.864  -6.003  1.00 62.00           C
ATOM   3743  CB  LEU E 472      57.774  -9.999  -5.863  1.00 62.00           C
ATOM   3744  CG  LEU E 472      58.025 -10.946  -4.675  1.00 62.00           C
ATOM   3745  CD1 LEU E 472      57.905 -10.193  -3.339  1.00 62.00           C
ATOM   3746  CD2 LEU E 472      57.106 -12.177  -4.738  1.00 62.00           C
ATOM   3747  C   LEU E 472      60.130  -9.414  -6.439  1.00 62.00           C
ATOM   3748  O   LEU E 472      60.356  -9.685  -7.619  1.00 62.00           O
ATOM   3749  N   PRO E 473      61.009  -9.552  -5.482  1.00 81.90           N
ATOM   3750  CA  PRO E 473      62.348  -9.998  -5.766  1.00 81.90           C
ATOM   3751  CD  PRO E 473      60.977  -8.633  -4.353  1.00 81.90           C
ATOM   3752  CB  PRO E 473      63.186  -9.610  -4.549  1.00 81.90           C
ATOM   3753  CG  PRO E 473      62.444  -8.398  -3.963  1.00 81.90           C
ATOM   3754  C   PRO E 473      62.435 -11.452  -6.081  1.00 81.90           C
ATOM   3755  O   PRO E 473      61.508 -12.200  -5.778  1.00 81.90           O
ATOM   3756  N   THR E 474      63.527 -11.846  -6.761  1.00102.78           N
ATOM   3757  CA  THR E 474      63.802 -13.213  -7.071  1.00102.78           C
ATOM   3758  CB  THR E 474      64.934 -13.364  -8.039  1.00102.78           C
ATOM   3759  OG1 THR E 474      64.648 -12.664  -9.239  1.00102.78           O
ATOM   3760  CG2 THR E 474      65.115 -14.860  -8.337  1.00102.78           C
ATOM   3761  C   THR E 474      64.207 -13.903  -5.807  1.00102.78           C
ATOM   3762  O   THR E 474      63.882 -15.072  -5.598  1.00102.78           O
ATOM   3763  N   SER E 475      64.958 -13.190  -4.938  1.00 87.65           N
ATOM   3764  CA  SER E 475      65.429 -13.785  -3.720  1.00 87.65           C
ATOM   3765  CB  SER E 475      66.933 -14.105  -3.724  1.00 87.65           C
ATOM   3766  OG  SER E 475      67.211 -15.140  -4.654  1.00 87.65           O
ATOM   3767  C   SER E 475      65.204 -12.836  -2.585  1.00 87.65           C
ATOM   3768  O   SER E 475      65.143 -11.622  -2.777  1.00 87.65           O
ATOM   3769  N   TRP E 476      65.045 -13.385  -1.359  1.00 83.77           N
ATOM   3770  CA  TRP E 476      64.867 -12.537  -0.215  1.00 83.77           C
ATOM   3771  CB  TRP E 476      63.399 -12.118  -0.007  1.00 83.77           C
ATOM   3772  CG  TRP E 476      63.186 -11.105   1.090  1.00 83.77           C
ATOM   3773  CD2 TRP E 476      63.343  -9.690   0.907  1.00 83.77           C
ATOM   3774  CD1 TRP E 476      62.837 -11.291   2.395  1.00 83.77           C
ATOM   3775  NE1 TRP E 476      62.767 -10.079   3.038  1.00 83.77           N
ATOM   3776  CE2 TRP E 476      63.077  -9.084   2.134  1.00 83.77           C
ATOM   3777  CE3 TRP E 476      63.684  -8.957  -0.194  1.00 83.77           C
ATOM   3778  CZ2 TRP E 476      63.150  -7.728   2.281  1.00 83.77           C
ATOM   3779  CZ3 TRP E 476      63.754  -7.590  -0.043  1.00 83.77           C
ATOM   3780  CH2 TRP E 476      63.493  -6.988   1.171  1.00 83.77           C
ATOM   3781  C   TRP E 476      65.323 -13.282   1.008  1.00 83.77           C
ATOM   3782  O   TRP E 476      65.109 -14.488   1.135  1.00 83.77           O
ATOM   3783  N   ASP E 477      65.985 -12.567   1.943  1.00 88.33           N
ATOM   3784  CA  ASP E 477      66.456 -13.160   3.164  1.00 88.33           C
ATOM   3785  CB  ASP E 477      67.906 -13.672   3.049  1.00 88.33           C
ATOM   3786  CG  ASP E 477      68.260 -14.511   4.271  1.00 88.33           C
ATOM   3787  OD1 ASP E 477      67.545 -14.406   5.303  1.00 88.33           O
ATOM   3788  OD2 ASP E 477      69.258 -15.276   4.181  1.00 88.33           O
ATOM   3789  C   ASP E 477      66.437 -12.069   4.193  1.00 88.33           C
ATOM   3790  O   ASP E 477      67.170 -11.089   4.084  1.00 88.33           O
ATOM   3791  N   TRP E 478      65.595 -12.218   5.231  1.00104.11           N
ATOM   3792  CA  TRP E 478      65.456 -11.217   6.252  1.00104.11           C
ATOM   3793  CB  TRP E 478      64.276 -11.446   7.205  1.00104.11           C
ATOM   3794  CG  TRP E 478      62.966 -11.040   6.580  1.00104.11           C
ATOM   3795  CD2 TRP E 478      62.580  -9.668   6.408  1.00104.11           C
ATOM   3796  CD1 TRP E 478      61.961 -11.796   6.054  1.00104.11           C
ATOM   3797  NE1 TRP E 478      60.966 -10.978   5.570  1.00104.11           N
ATOM   3798  CE2 TRP E 478      61.336  -9.665   5.780  1.00104.11           C
ATOM   3799  CE3 TRP E 478      63.214  -8.505   6.743  1.00104.11           C
ATOM   3800  CZ2 TRP E 478      60.702  -8.494   5.476  1.00104.11           C
ATOM   3801  CZ3 TRP E 478      62.572  -7.326   6.439  1.00104.11           C
ATOM   3802  CH2 TRP E 478      61.339  -7.321   5.818  1.00104.11           C
ATOM   3803  C   TRP E 478      66.712 -11.082   7.045  1.00104.11           C
ATOM   3804  O   TRP E 478      66.912 -10.068   7.713  1.00104.11           O
ATOM   3805  N   ARG E 479      67.536 -12.143   7.080  1.00 79.83           N
ATOM   3806  CA  ARG E 479      68.786 -12.101   7.782  1.00 79.83           C
ATOM   3807  CB  ARG E 479      69.496 -13.463   7.828  1.00 79.83           C
ATOM   3808  CG  ARG E 479      68.718 -14.533   8.598  1.00 79.83           C
ATOM   3809  CD  ARG E 479      69.524 -15.811   8.833  1.00 79.83           C
ATOM   3810  NE  ARG E 479      69.926 -16.338   7.499  1.00 79.83           N
ATOM   3811  CZ  ARG E 479      69.160 -17.276   6.872  1.00 79.83           C
ATOM   3812  NH1 ARG E 479      68.033 -17.751   7.477  1.00 79.83           N
ATOM   3813  NH2 ARG E 479      69.527 -17.742   5.642  1.00 79.83           N
ATOM   3814  C   ARG E 479      69.698 -11.138   7.097  1.00 79.83           C
ATOM   3815  O   ARG E 479      70.462 -10.434   7.754  1.00 79.83           O
ATOM   3816  N   ASN E 480      69.685 -11.099   5.750  1.00 65.49           N
ATOM   3817  CA  ASN E 480      70.581 -10.175   5.128  1.00 65.49           C
ATOM   3818  CB  ASN E 480      71.780 -10.857   4.444  1.00 65.49           C
ATOM   3819  CG  ASN E 480      72.757  -9.774   4.007  1.00 65.49           C
ATOM   3820  OD1 ASN E 480      72.474  -9.002   3.092  1.00 65.49           O
ATOM   3821  ND2 ASN E 480      73.937  -9.707   4.681  1.00 65.49           N
ATOM   3822  C   ASN E 480      69.857  -9.374   4.101  1.00 65.49           C
ATOM   3823  O   ASN E 480      69.727  -9.786   2.948  1.00 65.49           O
ATOM   3824  N   VAL E 481      69.366  -8.189   4.505  1.00131.83           N
ATOM   3825  CA  VAL E 481      68.783  -7.301   3.555  1.00131.83           C
ATOM   3826  CB  VAL E 481      67.452  -6.756   4.000  1.00131.83           C
ATOM   3827  CG1 VAL E 481      67.577  -6.231   5.439  1.00131.83           C
ATOM   3828  CG2 VAL E 481      66.997  -5.690   2.989  1.00131.83           C
ATOM   3829  C   VAL E 481      69.781  -6.200   3.415  1.00131.83           C
ATOM   3830  O   VAL E 481      69.778  -5.219   4.157  1.00131.83           O
ATOM   3831  N   HIS E 482      70.672  -6.359   2.422  1.00 65.55           N
ATOM   3832  CA  HIS E 482      71.709  -5.417   2.142  1.00 65.55           C
ATOM   3833  ND1 HIS E 482      70.880  -4.654  -0.850  1.00 65.55           N
ATOM   3834  CG  HIS E 482      70.343  -4.328   0.375  1.00 65.55           C
ATOM   3835  CB  HIS E 482      71.157  -4.087   1.610  1.00 65.55           C
ATOM   3836  NE2 HIS E 482      68.671  -4.651  -1.106  1.00 65.55           N
ATOM   3837  CD2 HIS E 482      68.993  -4.329   0.201  1.00 65.55           C
ATOM   3838  CE1 HIS E 482      69.837  -4.837  -1.699  1.00 65.55           C
ATOM   3839  C   HIS E 482      72.566  -5.186   3.351  1.00 65.55           C
ATOM   3840  O   HIS E 482      72.905  -4.048   3.672  1.00 65.55           O
ATOM   3841  N   GLY E 483      72.941  -6.276   4.052  1.00 30.20           N
ATOM   3842  CA  GLY E 483      73.876  -6.192   5.141  1.00 30.20           C
ATOM   3843  C   GLY E 483      73.185  -6.138   6.471  1.00 30.20           C
ATOM   3844  O   GLY E 483      73.808  -6.394   7.499  1.00 30.20           O
ATOM   3845  N   ILE E 484      71.877  -5.834   6.510  1.00 52.84           N
ATOM   3846  CA  ILE E 484      71.237  -5.702   7.792  1.00 52.84           C
ATOM   3847  CB  ILE E 484      70.218  -4.599   7.831  1.00 52.84           C
ATOM   3848  CG1 ILE E 484      70.877  -3.247   7.508  1.00 52.84           C
ATOM   3849  CG2 ILE E 484      69.537  -4.631   9.209  1.00 52.84           C
ATOM   3850  CD1 ILE E 484      69.873  -2.128   7.234  1.00 52.84           C
ATOM   3851  C   ILE E 484      70.523  -6.977   8.148  1.00 52.84           C
ATOM   3852  O   ILE E 484      69.907  -7.613   7.293  1.00 52.84           O
ATOM   3853  N   ASN E 485      70.616  -7.394   9.434  1.00 71.41           N
ATOM   3854  CA  ASN E 485      69.983  -8.600   9.913  1.00 71.41           C
ATOM   3855  CB  ASN E 485      70.932  -9.489  10.737  1.00 71.41           C
ATOM   3856  CG  ASN E 485      70.164 -10.725  11.183  1.00 71.41           C
ATOM   3857  OD1 ASN E 485      69.407 -11.315  10.417  1.00 71.41           O
ATOM   3858  ND2 ASN E 485      70.355 -11.121  12.471  1.00 71.41           N
ATOM   3859  C   ASN E 485      68.831  -8.244  10.819  1.00 71.41           C
ATOM   3860  O   ASN E 485      68.998  -7.519  11.798  1.00 71.41           O
ATOM   3861  N   PHE E 486      67.608  -8.657  10.424  1.00127.06           N
ATOM   3862  CA  PHE E 486      66.356  -8.505  11.124  1.00127.06           C
ATOM   3863  CB  PHE E 486      65.196  -8.178  10.176  1.00127.06           C
ATOM   3864  CG  PHE E 486      65.486  -6.794   9.703  1.00127.06           C
ATOM   3865  CD1 PHE E 486      65.155  -5.711  10.485  1.00127.06           C
ATOM   3866  CD2 PHE E 486      66.096  -6.575   8.490  1.00127.06           C
ATOM   3867  CE1 PHE E 486      65.420  -4.429  10.063  1.00127.06           C
ATOM   3868  CE2 PHE E 486      66.364  -5.295   8.062  1.00127.06           C
ATOM   3869  CZ  PHE E 486      66.026  -4.219   8.848  1.00127.06           C
ATOM   3870  C   PHE E 486      65.963  -9.641  12.044  1.00127.06           C
ATOM   3871  O   PHE E 486      65.057  -9.476  12.858  1.00127.06           O
ATOM   3872  N   VAL E 487      66.531 -10.856  11.882  1.00 64.06           N
ATOM   3873  CA  VAL E 487      66.051 -11.994  12.633  1.00 64.06           C
ATOM   3874  CB  VAL E 487      66.193 -13.281  11.869  1.00 64.06           C
ATOM   3875  CG1 VAL E 487      65.667 -14.440  12.731  1.00 64.06           C
ATOM   3876  CG2 VAL E 487      65.475 -13.124  10.522  1.00 64.06           C
ATOM   3877  C   VAL E 487      66.796 -12.163  13.932  1.00 64.06           C
ATOM   3878  O   VAL E 487      68.006 -11.956  14.011  1.00 64.06           O
ATOM   3879  N   SER E 488      66.062 -12.557  15.000  1.00 55.01           N
ATOM   3880  CA  SER E 488      66.655 -12.776  16.296  1.00 55.01           C
ATOM   3881  CB  SER E 488      65.639 -12.805  17.451  1.00 55.01           C
ATOM   3882  OG  SER E 488      64.754 -13.904  17.293  1.00 55.01           O
ATOM   3883  C   SER E 488      67.355 -14.104  16.258  1.00 55.01           C
ATOM   3884  O   SER E 488      67.181 -14.881  15.321  1.00 55.01           O
ATOM   3885  N   PRO E 489      68.133 -14.386  17.272  1.00 73.22           N
ATOM   3886  CA  PRO E 489      68.938 -15.583  17.285  1.00 73.22           C
ATOM   3887  CD  PRO E 489      68.757 -13.312  18.028  1.00 73.22           C
ATOM   3888  CB  PRO E 489      69.930 -15.401  18.432  1.00 73.22           C
ATOM   3889  CG  PRO E 489      70.100 -13.874  18.521  1.00 73.22           C
ATOM   3890  C   PRO E 489      68.169 -16.862  17.350  1.00 73.22           C
ATOM   3891  O   PRO E 489      67.024 -16.868  17.798  1.00 73.22           O
ATOM   3892  N   VAL E 490      68.796 -17.955  16.873  1.00 96.17           N
ATOM   3893  CA  VAL E 490      68.184 -19.249  16.872  1.00 96.17           C
ATOM   3894  CB  VAL E 490      68.922 -20.241  16.023  1.00 96.17           C
ATOM   3895  CG1 VAL E 490      70.149 -20.728  16.808  1.00 96.17           C
ATOM   3896  CG2 VAL E 490      67.955 -21.343  15.572  1.00 96.17           C
ATOM   3897  C   VAL E 490      68.212 -19.728  18.288  1.00 96.17           C
ATOM   3898  O   VAL E 490      69.156 -19.448  19.025  1.00 96.17           O
ATOM   3899  N   ARG E 491      67.158 -20.453  18.711  1.00121.12           N
ATOM   3900  CA  ARG E 491      67.077 -20.917  20.067  1.00121.12           C
ATOM   3901  CB  ARG E 491      65.954 -20.240  20.866  1.00121.12           C
ATOM   3902  CG  ARG E 491      66.192 -18.749  21.114  1.00121.12           C
ATOM   3903  CD  ARG E 491      66.809 -18.461  22.483  1.00121.12           C
ATOM   3904  NE  ARG E 491      65.854 -18.968  23.507  1.00121.12           N
ATOM   3905  CZ  ARG E 491      64.918 -18.132  24.041  1.00121.12           C
ATOM   3906  NH1 ARG E 491      64.887 -16.817  23.676  1.00121.12           N
ATOM   3907  NH2 ARG E 491      64.002 -18.620  24.926  1.00121.12           N
ATOM   3908  C   ARG E 491      66.782 -22.386  20.049  1.00121.12           C
ATOM   3909  O   ARG E 491      66.566 -22.985  18.997  1.00121.12           O
ATOM   3910  N   ASN E 492      66.805 -23.004  21.246  1.00 71.18           N
ATOM   3911  CA  ASN E 492      66.568 -24.411  21.417  1.00 71.18           C
ATOM   3912  CB  ASN E 492      67.735 -25.075  22.171  1.00 71.18           C
ATOM   3913  CG  ASN E 492      67.385 -26.499  22.571  1.00 71.18           C
ATOM   3914  OD1 ASN E 492      66.869 -27.284  21.777  1.00 71.18           O
ATOM   3915  ND2 ASN E 492      67.674 -26.837  23.858  1.00 71.18           N
ATOM   3916  C   ASN E 492      65.330 -24.596  22.247  1.00 71.18           C
ATOM   3917  O   ASN E 492      65.253 -24.143  23.388  1.00 71.18           O
ATOM   3918  N   GLN E 493      64.322 -25.278  21.669  1.00112.12           N
ATOM   3919  CA  GLN E 493      63.065 -25.596  22.293  1.00112.12           C
ATOM   3920  CB  GLN E 493      62.073 -26.192  21.280  1.00112.12           C
ATOM   3921  CG  GLN E 493      62.553 -27.511  20.662  1.00112.12           C
ATOM   3922  CD  GLN E 493      61.519 -27.987  19.649  1.00112.12           C
ATOM   3923  OE1 GLN E 493      61.131 -29.154  19.644  1.00112.12           O
ATOM   3924  NE2 GLN E 493      61.072 -27.069  18.752  1.00112.12           N
ATOM   3925  C   GLN E 493      63.277 -26.595  23.384  1.00112.12           C
ATOM   3926  O   GLN E 493      62.528 -26.606  24.361  1.00112.12           O
ATOM   3927  N   ALA E 494      64.254 -27.510  23.209  1.00226.53           N
ATOM   3928  CA  ALA E 494      64.502 -28.496  24.220  1.00226.53           C
ATOM   3929  CB  ALA E 494      64.495 -27.970  25.674  1.00226.53           C
ATOM   3930  C   ALA E 494      63.463 -29.558  24.033  1.00226.53           C
ATOM   3931  O   ALA E 494      62.890 -29.686  22.954  1.00226.53           O
ATOM   3932  N   SER E 495      63.228 -30.375  25.076  1.00126.35           N
ATOM   3933  CA  SER E 495      62.322 -31.489  25.030  1.00126.35           C
ATOM   3934  CB  SER E 495      62.494 -32.442  26.226  1.00126.35           C
ATOM   3935  OG  SER E 495      63.743 -33.112  26.133  1.00126.35           O
ATOM   3936  C   SER E 495      60.867 -31.094  24.963  1.00126.35           C
ATOM   3937  O   SER E 495      60.038 -31.929  24.608  1.00126.35           O
ATOM   3938  N   CYS E 496      60.479 -29.848  25.313  1.00128.90           N
ATOM   3939  CA  CYS E 496      59.061 -29.564  25.286  1.00128.90           C
ATOM   3940  CB  CYS E 496      58.552 -28.399  26.145  1.00128.90           C
ATOM   3941  SG  CYS E 496      58.158 -28.971  27.810  1.00128.90           S
ATOM   3942  C   CYS E 496      58.554 -29.293  23.915  1.00128.90           C
ATOM   3943  O   CYS E 496      59.266 -28.789  23.051  1.00128.90           O
ATOM   3944  N   GLY E 497      57.259 -29.609  23.702  1.00 60.99           N
ATOM   3945  CA  GLY E 497      56.656 -29.405  22.418  1.00 60.99           C
ATOM   3946  C   GLY E 497      56.241 -27.968  22.343  1.00 60.99           C
ATOM   3947  O   GLY E 497      55.060 -27.649  22.213  1.00 60.99           O
ATOM   3948  N   SER E 498      57.244 -27.075  22.449  1.00152.92           N
ATOM   3949  CA  SER E 498      57.151 -25.640  22.443  1.00152.92           C
ATOM   3950  CB  SER E 498      58.278 -24.968  23.251  1.00152.92           C
ATOM   3951  OG  SER E 498      58.053 -25.103  24.644  1.00152.92           O
ATOM   3952  C   SER E 498      57.224 -25.001  21.078  1.00152.92           C
ATOM   3953  O   SER E 498      57.217 -23.776  21.007  1.00152.92           O
ATOM   3954  N   CYS E 499      57.267 -25.754  19.964  1.00109.52           N
ATOM   3955  CA  CYS E 499      57.584 -25.186  18.673  1.00109.52           C
ATOM   3956  CB  CYS E 499      57.397 -26.197  17.536  1.00109.52           C
ATOM   3957  SG  CYS E 499      58.311 -27.731  17.830  1.00109.52           S
ATOM   3958  C   CYS E 499      56.704 -24.019  18.328  1.00109.52           C
ATOM   3959  O   CYS E 499      57.190 -22.987  17.870  1.00109.52           O
ATOM   3960  N   TYR E 500      55.393 -24.123  18.576  1.00 79.06           N
ATOM   3961  CA  TYR E 500      54.466 -23.095  18.202  1.00 79.06           C
ATOM   3962  CB  TYR E 500      53.024 -23.456  18.602  1.00 79.06           C
ATOM   3963  CG  TYR E 500      52.975 -23.615  20.090  1.00 79.06           C
ATOM   3964  CD1 TYR E 500      53.353 -24.797  20.696  1.00 79.06           C
ATOM   3965  CD2 TYR E 500      52.550 -22.572  20.883  1.00 79.06           C
ATOM   3966  CE1 TYR E 500      53.300 -24.930  22.067  1.00 79.06           C
ATOM   3967  CE2 TYR E 500      52.499 -22.711  22.249  1.00 79.06           C
ATOM   3968  CZ  TYR E 500      52.869 -23.886  22.848  1.00 79.06           C
ATOM   3969  OH  TYR E 500      52.803 -24.004  24.251  1.00 79.06           O
ATOM   3970  C   TYR E 500      54.824 -21.808  18.885  1.00 79.06           C
ATOM   3971  O   TYR E 500      54.699 -20.736  18.291  1.00 79.06           O
ATOM   3972  N   SER E 501      55.222 -21.868  20.172  1.00101.22           N
ATOM   3973  CA  SER E 501      55.560 -20.671  20.895  1.00101.22           C
ATOM   3974  CB  SER E 501      55.784 -20.883  22.401  1.00101.22           C
ATOM   3975  OG  SER E 501      56.961 -21.641  22.620  1.00101.22           O
ATOM   3976  C   SER E 501      56.803 -20.062  20.325  1.00101.22           C
ATOM   3977  O   SER E 501      56.873 -18.851  20.143  1.00101.22           O
ATOM   3978  N   PHE E 502      57.825 -20.878  20.009  1.00 60.10           N
ATOM   3979  CA  PHE E 502      59.055 -20.342  19.486  1.00 60.10           C
ATOM   3980  CB  PHE E 502      60.169 -21.391  19.304  1.00 60.10           C
ATOM   3981  CG  PHE E 502      60.798 -21.648  20.636  1.00 60.10           C
ATOM   3982  CD1 PHE E 502      60.223 -22.505  21.547  1.00 60.10           C
ATOM   3983  CD2 PHE E 502      61.984 -21.029  20.971  1.00 60.10           C
ATOM   3984  CE1 PHE E 502      60.815 -22.734  22.769  1.00 60.10           C
ATOM   3985  CE2 PHE E 502      62.581 -21.253  22.190  1.00 60.10           C
ATOM   3986  CZ  PHE E 502      61.995 -22.107  23.093  1.00 60.10           C
ATOM   3987  C   PHE E 502      58.806 -19.691  18.160  1.00 60.10           C
ATOM   3988  O   PHE E 502      59.313 -18.603  17.891  1.00 60.10           O
ATOM   3989  N   ALA E 503      58.012 -20.338  17.288  1.00 29.92           N
ATOM   3990  CA  ALA E 503      57.747 -19.783  15.990  1.00 29.92           C
ATOM   3991  CB  ALA E 503      56.843 -20.686  15.126  1.00 29.92           C
ATOM   3992  C   ALA E 503      57.050 -18.473  16.173  1.00 29.92           C
ATOM   3993  O   ALA E 503      57.376 -17.482  15.520  1.00 29.92           O
ATOM   3994  N   SER E 504      56.079 -18.429  17.101  1.00 93.76           N
ATOM   3995  CA  SER E 504      55.332 -17.226  17.315  1.00 93.76           C
ATOM   3996  CB  SER E 504      54.153 -17.405  18.282  1.00 93.76           C
ATOM   3997  OG  SER E 504      54.610 -17.784  19.570  1.00 93.76           O
ATOM   3998  C   SER E 504      56.237 -16.145  17.827  1.00 93.76           C
ATOM   3999  O   SER E 504      56.152 -15.007  17.373  1.00 93.76           O
ATOM   4000  N   MET E 505      57.136 -16.458  18.776  1.00122.57           N
ATOM   4001  CA  MET E 505      57.958 -15.422  19.336  1.00122.57           C
ATOM   4002  CB  MET E 505      58.946 -15.949  20.388  1.00122.57           C
ATOM   4003  CG  MET E 505      58.421 -16.987  21.383  1.00122.57           C
ATOM   4004  SD  MET E 505      56.772 -16.763  22.123  1.00122.57           S
ATOM   4005  CE  MET E 505      56.622 -14.977  21.927  1.00122.57           C
ATOM   4006  C   MET E 505      58.858 -14.913  18.248  1.00122.57           C
ATOM   4007  O   MET E 505      59.096 -13.712  18.117  1.00122.57           O
ATOM   4008  N   GLY E 506      59.381 -15.841  17.424  1.00 27.53           N
ATOM   4009  CA  GLY E 506      60.334 -15.491  16.415  1.00 27.53           C
ATOM   4010  C   GLY E 506      59.723 -14.518  15.457  1.00 27.53           C
ATOM   4011  O   GLY E 506      60.371 -13.559  15.040  1.00 27.53           O
ATOM   4012  N   MET E 507      58.456 -14.752  15.069  1.00129.71           N
ATOM   4013  CA  MET E 507      57.836 -13.885  14.110  1.00129.71           C
ATOM   4014  CB  MET E 507      56.467 -14.427  13.652  1.00129.71           C
ATOM   4015  CG  MET E 507      55.802 -13.652  12.510  1.00129.71           C
ATOM   4016  SD  MET E 507      54.735 -12.275  13.027  1.00129.71           S
ATOM   4017  CE  MET E 507      53.317 -13.355  13.377  1.00129.71           C
ATOM   4018  C   MET E 507      57.699 -12.499  14.667  1.00129.71           C
ATOM   4019  O   MET E 507      58.064 -11.517  14.021  1.00129.71           O
ATOM   4020  N   LEU E 508      57.223 -12.387  15.918  1.00 60.70           N
ATOM   4021  CA  LEU E 508      56.999 -11.106  16.526  1.00 60.70           C
ATOM   4022  CB  LEU E 508      56.325 -11.222  17.902  1.00 60.70           C
ATOM   4023  CG  LEU E 508      54.895 -11.787  17.831  1.00 60.70           C
ATOM   4024  CD1 LEU E 508      54.233 -11.832  19.219  1.00 60.70           C
ATOM   4025  CD2 LEU E 508      54.053 -11.027  16.797  1.00 60.70           C
ATOM   4026  C   LEU E 508      58.295 -10.388  16.715  1.00 60.70           C
ATOM   4027  O   LEU E 508      58.371  -9.169  16.573  1.00 60.70           O
ATOM   4028  N   GLU E 509      59.348 -11.134  17.076  1.00109.87           N
ATOM   4029  CA  GLU E 509      60.620 -10.552  17.385  1.00109.87           C
ATOM   4030  CB  GLU E 509      61.555 -11.638  17.913  1.00109.87           C
ATOM   4031  CG  GLU E 509      62.633 -11.125  18.848  1.00109.87           C
ATOM   4032  CD  GLU E 509      63.137 -12.356  19.580  1.00109.87           C
ATOM   4033  OE1 GLU E 509      62.633 -13.470  19.279  1.00109.87           O
ATOM   4034  OE2 GLU E 509      64.028 -12.205  20.453  1.00109.87           O
ATOM   4035  C   GLU E 509      61.220  -9.924  16.160  1.00109.87           C
ATOM   4036  O   GLU E 509      61.750  -8.815  16.223  1.00109.87           O
ATOM   4037  N   ALA E 510      61.175 -10.628  15.010  1.00 39.01           N
ATOM   4038  CA  ALA E 510      61.738 -10.112  13.792  1.00 39.01           C
ATOM   4039  CB  ALA E 510      61.733 -11.147  12.653  1.00 39.01           C
ATOM   4040  C   ALA E 510      60.953  -8.921  13.326  1.00 39.01           C
ATOM   4041  O   ALA E 510      61.521  -7.907  12.926  1.00 39.01           O
ATOM   4042  N   ARG E 511      59.611  -9.011  13.393  1.00115.30           N
ATOM   4043  CA  ARG E 511      58.746  -7.973  12.903  1.00115.30           C
ATOM   4044  CB  ARG E 511      57.254  -8.358  12.987  1.00115.30           C
ATOM   4045  CG  ARG E 511      56.878  -9.541  12.079  1.00115.30           C
ATOM   4046  CD  ARG E 511      56.004  -9.175  10.872  1.00115.30           C
ATOM   4047  NE  ARG E 511      55.930 -10.370   9.977  1.00115.30           N
ATOM   4048  CZ  ARG E 511      54.809 -10.622   9.236  1.00115.30           C
ATOM   4049  NH1 ARG E 511      53.713  -9.818   9.345  1.00115.30           N
ATOM   4050  NH2 ARG E 511      54.776 -11.686   8.382  1.00115.30           N
ATOM   4051  C   ARG E 511      58.971  -6.716  13.687  1.00115.30           C
ATOM   4052  O   ARG E 511      58.901  -5.618  13.138  1.00115.30           O
ATOM   4053  N   ILE E 512      59.222  -6.841  15.002  1.00 46.35           N
ATOM   4054  CA  ILE E 512      59.482  -5.688  15.818  1.00 46.35           C
ATOM   4055  CB  ILE E 512      59.692  -6.024  17.271  1.00 46.35           C
ATOM   4056  CG1 ILE E 512      58.402  -6.590  17.891  1.00 46.35           C
ATOM   4057  CG2 ILE E 512      60.220  -4.769  17.983  1.00 46.35           C
ATOM   4058  CD1 ILE E 512      58.593  -7.145  19.303  1.00 46.35           C
ATOM   4059  C   ILE E 512      60.742  -5.059  15.315  1.00 46.35           C
ATOM   4060  O   ILE E 512      60.844  -3.837  15.225  1.00 46.35           O
ATOM   4061  N   ARG E 513      61.747  -5.891  14.980  1.00 78.55           N
ATOM   4062  CA  ARG E 513      63.011  -5.378  14.541  1.00 78.55           C
ATOM   4063  CB  ARG E 513      64.075  -6.471  14.347  1.00 78.55           C
ATOM   4064  CG  ARG E 513      64.541  -7.073  15.677  1.00 78.55           C
ATOM   4065  CD  ARG E 513      65.746  -8.009  15.557  1.00 78.55           C
ATOM   4066  NE  ARG E 513      66.088  -8.476  16.931  1.00 78.55           N
ATOM   4067  CZ  ARG E 513      67.088  -9.387  17.113  1.00 78.55           C
ATOM   4068  NH1 ARG E 513      67.772  -9.868  16.035  1.00 78.55           N
ATOM   4069  NH2 ARG E 513      67.401  -9.821  18.369  1.00 78.55           N
ATOM   4070  C   ARG E 513      62.850  -4.619  13.259  1.00 78.55           C
ATOM   4071  O   ARG E 513      63.383  -3.521  13.116  1.00 78.55           O
ATOM   4072  N   ILE E 514      62.092  -5.170  12.293  1.00 44.55           N
ATOM   4073  CA  ILE E 514      61.912  -4.517  11.024  1.00 44.55           C
ATOM   4074  CB  ILE E 514      61.080  -5.331  10.071  1.00 44.55           C
ATOM   4075  CG1 ILE E 514      61.754  -6.681   9.771  1.00 44.55           C
ATOM   4076  CG2 ILE E 514      60.819  -4.479   8.818  1.00 44.55           C
ATOM   4077  CD1 ILE E 514      60.836  -7.678   9.064  1.00 44.55           C
ATOM   4078  C   ILE E 514      61.192  -3.217  11.226  1.00 44.55           C
ATOM   4079  O   ILE E 514      61.585  -2.190  10.672  1.00 44.55           O
ATOM   4080  N   LEU E 515      60.122  -3.222  12.048  1.00 66.50           N
ATOM   4081  CA  LEU E 515      59.311  -2.045  12.229  1.00 66.50           C
ATOM   4082  CB  LEU E 515      58.083  -2.296  13.130  1.00 66.50           C
ATOM   4083  CG  LEU E 515      56.956  -3.090  12.444  1.00 66.50           C
ATOM   4084  CD1 LEU E 515      55.763  -3.309  13.388  1.00 66.50           C
ATOM   4085  CD2 LEU E 515      56.527  -2.409  11.133  1.00 66.50           C
ATOM   4086  C   LEU E 515      60.117  -0.934  12.833  1.00 66.50           C
ATOM   4087  O   LEU E 515      59.976   0.222  12.441  1.00 66.50           O
ATOM   4088  N   THR E 516      60.942  -1.263  13.838  1.00 87.70           N
ATOM   4089  CA  THR E 516      61.803  -0.368  14.562  1.00 87.70           C
ATOM   4090  CB  THR E 516      62.145  -0.876  15.930  1.00 87.70           C
ATOM   4091  OG1 THR E 516      62.858  -2.099  15.839  1.00 87.70           O
ATOM   4092  CG2 THR E 516      60.828  -1.089  16.693  1.00 87.70           C
ATOM   4093  C   THR E 516      63.074  -0.107  13.812  1.00 87.70           C
ATOM   4094  O   THR E 516      63.831   0.794  14.171  1.00 87.70           O
ATOM   4095  N   ASN E 517      63.382  -0.924  12.789  1.00 72.47           N
ATOM   4096  CA  ASN E 517      64.617  -0.785  12.074  1.00 72.47           C
ATOM   4097  CB  ASN E 517      64.811   0.620  11.475  1.00 72.47           C
ATOM   4098  CG  ASN E 517      65.816   0.520  10.337  1.00 72.47           C
ATOM   4099  OD1 ASN E 517      66.818  -0.187  10.428  1.00 72.47           O
ATOM   4100  ND2 ASN E 517      65.527   1.240   9.220  1.00 72.47           N
ATOM   4101  C   ASN E 517      65.744  -1.078  13.019  1.00 72.47           C
ATOM   4102  O   ASN E 517      66.737  -0.354  13.079  1.00 72.47           O
ATOM   4103  N   ASN E 518      65.587  -2.178  13.786  1.00 63.57           N
ATOM   4104  CA  ASN E 518      66.548  -2.703  14.718  1.00 63.57           C
ATOM   4105  CB  ASN E 518      67.915  -2.992  14.078  1.00 63.57           C
ATOM   4106  CG  ASN E 518      67.763  -4.209  13.176  1.00 63.57           C
ATOM   4107  OD1 ASN E 518      67.100  -5.182  13.531  1.00 63.57           O
ATOM   4108  ND2 ASN E 518      68.393  -4.154  11.972  1.00 63.57           N
ATOM   4109  C   ASN E 518      66.752  -1.757  15.853  1.00 63.57           C
ATOM   4110  O   ASN E 518      67.722  -1.880  16.600  1.00 63.57           O
ATOM   4111  N   SER E 519      65.830  -0.795  16.027  1.00 84.59           N
ATOM   4112  CA  SER E 519      65.919   0.100  17.141  1.00 84.59           C
ATOM   4113  CB  SER E 519      64.865   1.221  17.092  1.00 84.59           C
ATOM   4114  OG  SER E 519      65.118   2.087  15.995  1.00 84.59           O
ATOM   4115  C   SER E 519      65.659  -0.710  18.371  1.00 84.59           C
ATOM   4116  O   SER E 519      66.320  -0.526  19.393  1.00 84.59           O
ATOM   4117  N   GLN E 520      64.674  -1.632  18.305  1.00135.32           N
ATOM   4118  CA  GLN E 520      64.401  -2.453  19.449  1.00135.32           C
ATOM   4119  CB  GLN E 520      63.095  -2.092  20.184  1.00135.32           C
ATOM   4120  CG  GLN E 520      61.823  -2.183  19.349  1.00135.32           C
ATOM   4121  CD  GLN E 520      60.721  -1.506  20.155  1.00135.32           C
ATOM   4122  OE1 GLN E 520      59.877  -2.166  20.759  1.00135.32           O
ATOM   4123  NE2 GLN E 520      60.732  -0.145  20.173  1.00135.32           N
ATOM   4124  C   GLN E 520      64.443  -3.902  19.059  1.00135.32           C
ATOM   4125  O   GLN E 520      63.780  -4.357  18.130  1.00135.32           O
ATOM   4126  N   THR E 521      65.352  -4.616  19.745  1.00139.88           N
ATOM   4127  CA  THR E 521      65.751  -5.999  19.684  1.00139.88           C
ATOM   4128  CB  THR E 521      67.228  -6.174  19.862  1.00139.88           C
ATOM   4129  OG1 THR E 521      67.632  -5.702  21.138  1.00139.88           O
ATOM   4130  CG2 THR E 521      67.933  -5.379  18.748  1.00139.88           C
ATOM   4131  C   THR E 521      65.044  -6.970  20.604  1.00139.88           C
ATOM   4132  O   THR E 521      65.566  -8.078  20.703  1.00139.88           O
ATOM   4133  N   PRO E 522      64.010  -6.676  21.359  1.00199.31           N
ATOM   4134  CA  PRO E 522      63.523  -7.568  22.394  1.00199.31           C
ATOM   4135  CD  PRO E 522      62.958  -5.785  20.900  1.00199.31           C
ATOM   4136  CB  PRO E 522      62.145  -7.034  22.801  1.00199.31           C
ATOM   4137  CG  PRO E 522      62.022  -5.665  22.110  1.00199.31           C
ATOM   4138  C   PRO E 522      63.421  -9.035  22.078  1.00199.31           C
ATOM   4139  O   PRO E 522      63.131  -9.406  20.940  1.00199.31           O
ATOM   4140  N   ILE E 523      63.722  -9.880  23.091  1.00111.58           N
ATOM   4141  CA  ILE E 523      63.577 -11.305  22.998  1.00111.58           C
ATOM   4142  CB  ILE E 523      64.760 -12.093  23.504  1.00111.58           C
ATOM   4143  CG1 ILE E 523      65.964 -11.952  22.551  1.00111.58           C
ATOM   4144  CG2 ILE E 523      64.313 -13.553  23.695  1.00111.58           C
ATOM   4145  CD1 ILE E 523      66.559 -10.549  22.474  1.00111.58           C
ATOM   4146  C   ILE E 523      62.399 -11.625  23.863  1.00111.58           C
ATOM   4147  O   ILE E 523      62.406 -11.361  25.063  1.00111.58           O
ATOM   4148  N   LEU E 524      61.343 -12.184  23.241  1.00 80.23           N
ATOM   4149  CA  LEU E 524      60.087 -12.498  23.866  1.00 80.23           C
ATOM   4150  CB  LEU E 524      58.980 -12.637  22.808  1.00 80.23           C
ATOM   4151  CG  LEU E 524      58.851 -11.357  21.956  1.00 80.23           C
ATOM   4152  CD1 LEU E 524      57.846 -11.526  20.807  1.00 80.23           C
ATOM   4153  CD2 LEU E 524      58.544 -10.135  22.841  1.00 80.23           C
ATOM   4154  C   LEU E 524      60.227 -13.806  24.593  1.00 80.23           C
ATOM   4155  O   LEU E 524      61.160 -14.565  24.336  1.00 80.23           O
ATOM   4156  N   SER E 525      59.297 -14.098  25.535  1.00 66.28           N
ATOM   4157  CA  SER E 525      59.404 -15.296  26.329  1.00 66.28           C
ATOM   4158  CB  SER E 525      59.159 -15.042  27.823  1.00 66.28           C
ATOM   4159  OG  SER E 525      59.138 -16.275  28.523  1.00 66.28           O
ATOM   4160  C   SER E 525      58.413 -16.348  25.906  1.00 66.28           C
ATOM   4161  O   SER E 525      57.200 -16.184  26.023  1.00 66.28           O
ATOM   4162  N   PRO E 526      58.941 -17.440  25.408  1.00 86.84           N
ATOM   4163  CA  PRO E 526      58.139 -18.574  25.015  1.00 86.84           C
ATOM   4164  CD  PRO E 526      60.200 -17.379  24.684  1.00 86.84           C
ATOM   4165  CB  PRO E 526      59.072 -19.476  24.211  1.00 86.84           C
ATOM   4166  CG  PRO E 526      60.133 -18.513  23.650  1.00 86.84           C
ATOM   4167  C   PRO E 526      57.565 -19.281  26.204  1.00 86.84           C
ATOM   4168  O   PRO E 526      56.513 -19.909  26.090  1.00 86.84           O
ATOM   4169  N   GLN E 527      58.263 -19.212  27.349  1.00 56.51           N
ATOM   4170  CA  GLN E 527      57.875 -19.932  28.525  1.00 56.51           C
ATOM   4171  CB  GLN E 527      58.939 -19.880  29.631  1.00 56.51           C
ATOM   4172  CG  GLN E 527      58.556 -20.707  30.860  1.00 56.51           C
ATOM   4173  CD  GLN E 527      58.574 -22.174  30.465  1.00 56.51           C
ATOM   4174  OE1 GLN E 527      59.377 -22.597  29.635  1.00 56.51           O
ATOM   4175  NE2 GLN E 527      57.653 -22.973  31.068  1.00 56.51           N
ATOM   4176  C   GLN E 527      56.594 -19.395  29.082  1.00 56.51           C
ATOM   4177  O   GLN E 527      55.746 -20.164  29.533  1.00 56.51           O
ATOM   4178  N   GLU E 528      56.404 -18.060  29.061  1.00 89.87           N
ATOM   4179  CA  GLU E 528      55.210 -17.529  29.656  1.00 89.87           C
ATOM   4180  CB  GLU E 528      55.060 -16.004  29.554  1.00 89.87           C
ATOM   4181  CG  GLU E 528      53.824 -15.533  30.324  1.00 89.87           C
ATOM   4182  CD  GLU E 528      53.382 -14.173  29.813  1.00 89.87           C
ATOM   4183  OE1 GLU E 528      53.068 -14.054  28.600  1.00 89.87           O
ATOM   4184  OE2 GLU E 528      53.339 -13.231  30.643  1.00 89.87           O
ATOM   4185  C   GLU E 528      54.040 -18.100  28.928  1.00 89.87           C
ATOM   4186  O   GLU E 528      53.028 -18.456  29.529  1.00 89.87           O
ATOM   4187  N   VAL E 529      54.157 -18.192  27.596  1.00 61.80           N
ATOM   4188  CA  VAL E 529      53.105 -18.727  26.791  1.00 61.80           C
ATOM   4189  CB  VAL E 529      53.489 -18.757  25.347  1.00 61.80           C
ATOM   4190  CG1 VAL E 529      52.366 -19.494  24.613  1.00 61.80           C
ATOM   4191  CG2 VAL E 529      53.730 -17.324  24.833  1.00 61.80           C
ATOM   4192  C   VAL E 529      52.865 -20.154  27.187  1.00 61.80           C
ATOM   4193  O   VAL E 529      51.727 -20.573  27.396  1.00 61.80           O
ATOM   4194  N   VAL E 530      53.952 -20.940  27.314  1.00 56.38           N
ATOM   4195  CA  VAL E 530      53.829 -22.338  27.632  1.00 56.38           C
ATOM   4196  CB  VAL E 530      55.160 -23.042  27.717  1.00 56.38           C
ATOM   4197  CG1 VAL E 530      54.928 -24.482  28.208  1.00 56.38           C
ATOM   4198  CG2 VAL E 530      55.860 -22.968  26.349  1.00 56.38           C
ATOM   4199  C   VAL E 530      53.163 -22.500  28.966  1.00 56.38           C
ATOM   4200  O   VAL E 530      52.285 -23.346  29.123  1.00 56.38           O
ATOM   4201  N   SER E 531      53.597 -21.727  29.979  1.00 73.54           N
ATOM   4202  CA  SER E 531      53.058 -21.870  31.306  1.00 73.54           C
ATOM   4203  CB  SER E 531      53.967 -21.240  32.378  1.00 73.54           C
ATOM   4204  OG  SER E 531      55.184 -21.965  32.478  1.00 73.54           O
ATOM   4205  C   SER E 531      51.690 -21.264  31.494  1.00 73.54           C
ATOM   4206  O   SER E 531      50.818 -21.881  32.102  1.00 73.54           O
ATOM   4207  N   CYS E 532      51.525 -19.987  31.096  1.00103.88           N
ATOM   4208  CA  CYS E 532      50.339 -19.208  31.344  1.00103.88           C
ATOM   4209  CB  CYS E 532      50.706 -17.723  31.449  1.00103.88           C
ATOM   4210  SG  CYS E 532      52.138 -17.479  32.554  1.00103.88           S
ATOM   4211  C   CYS E 532      49.180 -19.350  30.384  1.00103.88           C
ATOM   4212  O   CYS E 532      48.025 -19.257  30.798  1.00103.88           O
ATOM   4213  N   SER E 533      49.444 -19.557  29.078  1.00 89.43           N
ATOM   4214  CA  SER E 533      48.408 -19.407  28.091  1.00 89.43           C
ATOM   4215  CB  SER E 533      49.000 -19.236  26.673  1.00 89.43           C
ATOM   4216  OG  SER E 533      48.004 -18.781  25.766  1.00 89.43           O
ATOM   4217  C   SER E 533      47.418 -20.543  28.052  1.00 89.43           C
ATOM   4218  O   SER E 533      47.773 -21.713  27.916  1.00 89.43           O
ATOM   4219  N   GLN E 534      46.118 -20.180  28.199  1.00144.89           N
ATOM   4220  CA  GLN E 534      44.976 -21.053  28.054  1.00144.89           C
ATOM   4221  CB  GLN E 534      43.663 -20.614  28.726  1.00144.89           C
ATOM   4222  CG  GLN E 534      43.456 -21.222  30.119  1.00144.89           C
ATOM   4223  CD  GLN E 534      43.742 -20.208  31.210  1.00144.89           C
ATOM   4224  OE1 GLN E 534      44.230 -19.112  30.945  1.00144.89           O
ATOM   4225  NE2 GLN E 534      43.418 -20.580  32.478  1.00144.89           N
ATOM   4226  C   GLN E 534      44.671 -21.328  26.614  1.00144.89           C
ATOM   4227  O   GLN E 534      43.900 -22.234  26.300  1.00144.89           O
ATOM   4228  N   TYR E 535      45.165 -20.454  25.721  1.00178.33           N
ATOM   4229  CA  TYR E 535      44.980 -20.535  24.301  1.00178.33           C
ATOM   4230  CB  TYR E 535      45.392 -19.264  23.540  1.00178.33           C
ATOM   4231  CG  TYR E 535      44.502 -18.175  24.037  1.00178.33           C
ATOM   4232  CD1 TYR E 535      43.132 -18.317  24.016  1.00178.33           C
ATOM   4233  CD2 TYR E 535      45.034 -16.991  24.489  1.00178.33           C
ATOM   4234  CE1 TYR E 535      42.308 -17.311  24.471  1.00178.33           C
ATOM   4235  CE2 TYR E 535      44.223 -15.980  24.944  1.00178.33           C
ATOM   4236  CZ  TYR E 535      42.857 -16.136  24.936  1.00178.33           C
ATOM   4237  OH  TYR E 535      42.027 -15.093  25.403  1.00178.33           O
ATOM   4238  C   TYR E 535      45.727 -21.717  23.749  1.00178.33           C
ATOM   4239  O   TYR E 535      45.492 -22.103  22.605  1.00178.33           O
ATOM   4240  N   ALA E 536      46.740 -22.231  24.484  1.00 75.48           N
ATOM   4241  CA  ALA E 536      47.523 -23.353  24.035  1.00 75.48           C
ATOM   4242  CB  ALA E 536      48.950 -22.970  23.608  1.00 75.48           C
ATOM   4243  C   ALA E 536      47.667 -24.373  25.139  1.00 75.48           C
ATOM   4244  O   ALA E 536      47.251 -24.173  26.278  1.00 75.48           O
ATOM   4245  N   GLN E 537      48.207 -25.542  24.738  1.00199.64           N
ATOM   4246  CA  GLN E 537      48.506 -26.769  25.431  1.00199.64           C
ATOM   4247  CB  GLN E 537      48.513 -27.965  24.461  1.00199.64           C
ATOM   4248  CG  GLN E 537      47.105 -28.471  24.101  1.00199.64           C
ATOM   4249  CD  GLN E 537      46.133 -27.302  23.951  1.00199.64           C
ATOM   4250  OE1 GLN E 537      45.202 -27.160  24.743  1.00199.64           O
ATOM   4251  NE2 GLN E 537      46.331 -26.449  22.911  1.00199.64           N
ATOM   4252  C   GLN E 537      49.757 -26.781  26.276  1.00199.64           C
ATOM   4253  O   GLN E 537      50.012 -27.781  26.944  1.00199.64           O
ATOM   4254  N   GLY E 538      50.654 -25.778  26.188  1.00 54.04           N
ATOM   4255  CA  GLY E 538      51.851 -25.871  26.985  1.00 54.04           C
ATOM   4256  C   GLY E 538      52.828 -26.686  26.201  1.00 54.04           C
ATOM   4257  O   GLY E 538      53.031 -26.445  25.016  1.00 54.04           O
ATOM   4258  N   CYS E 539      53.486 -27.652  26.860  1.00 76.51           N
ATOM   4259  CA  CYS E 539      54.452 -28.510  26.237  1.00 76.51           C
ATOM   4260  CB  CYS E 539      55.241 -29.341  27.246  1.00 76.51           C
ATOM   4261  SG  CYS E 539      56.309 -28.269  28.240  1.00 76.51           S
ATOM   4262  C   CYS E 539      53.766 -29.444  25.294  1.00 76.51           C
ATOM   4263  O   CYS E 539      54.417 -30.115  24.499  1.00 76.51           O
ATOM   4264  N   GLU E 540      52.442 -29.596  25.450  1.00142.64           N
ATOM   4265  CA  GLU E 540      51.596 -30.429  24.637  1.00142.64           C
ATOM   4266  CB  GLU E 540      50.223 -30.692  25.265  1.00142.64           C
ATOM   4267  CG  GLU E 540      50.269 -31.807  26.313  1.00142.64           C
ATOM   4268  CD  GLU E 540      51.062 -31.314  27.515  1.00142.64           C
ATOM   4269  OE1 GLU E 540      52.319 -31.296  27.438  1.00142.64           O
ATOM   4270  OE2 GLU E 540      50.412 -30.958  28.533  1.00142.64           O
ATOM   4271  C   GLU E 540      51.390 -29.885  23.243  1.00142.64           C
ATOM   4272  O   GLU E 540      50.893 -30.606  22.378  1.00142.64           O
ATOM   4273  N   GLY E 541      51.630 -28.580  22.997  1.00 46.34           N
ATOM   4274  CA  GLY E 541      51.495 -28.090  21.646  1.00 46.34           C
ATOM   4275  C   GLY E 541      50.607 -26.881  21.637  1.00 46.34           C
ATOM   4276  O   GLY E 541      50.074 -26.485  22.672  1.00 46.34           O
ATOM   4277  N   GLY E 542      50.426 -26.268  20.444  1.00 36.68           N
ATOM   4278  CA  GLY E 542      49.601 -25.099  20.310  1.00 36.68           C
ATOM   4279  C   GLY E 542      49.700 -24.626  18.886  1.00 36.68           C
ATOM   4280  O   GLY E 542      50.329 -25.276  18.049  1.00 36.68           O
ATOM   4281  N   PHE E 543      49.059 -23.473  18.576  1.00 91.28           N
ATOM   4282  CA  PHE E 543      49.089 -22.943  17.233  1.00 91.28           C
ATOM   4283  CB  PHE E 543      47.743 -23.024  16.485  1.00 91.28           C
ATOM   4284  CG  PHE E 543      47.406 -24.452  16.239  1.00 91.28           C
ATOM   4285  CD1 PHE E 543      47.004 -25.242  17.293  1.00 91.28           C
ATOM   4286  CD2 PHE E 543      47.480 -24.996  14.980  1.00 91.28           C
ATOM   4287  CE1 PHE E 543      46.691 -26.560  17.076  1.00 91.28           C
ATOM   4288  CE2 PHE E 543      47.160 -26.316  14.764  1.00 91.28           C
ATOM   4289  CZ  PHE E 543      46.763 -27.102  15.820  1.00 91.28           C
ATOM   4290  C   PHE E 543      49.430 -21.475  17.277  1.00 91.28           C
ATOM   4291  O   PHE E 543      48.922 -20.711  18.097  1.00 91.28           O
ATOM   4292  N   PRO E 544      50.265 -21.067  16.353  1.00 81.37           N
ATOM   4293  CA  PRO E 544      50.711 -19.699  16.259  1.00 81.37           C
ATOM   4294  CD  PRO E 544      51.238 -21.987  15.791  1.00 81.37           C
ATOM   4295  CB  PRO E 544      51.784 -19.694  15.179  1.00 81.37           C
ATOM   4296  CG  PRO E 544      52.388 -21.107  15.272  1.00 81.37           C
ATOM   4297  C   PRO E 544      49.605 -18.719  16.039  1.00 81.37           C
ATOM   4298  O   PRO E 544      49.727 -17.577  16.478  1.00 81.37           O
ATOM   4299  N   TYR E 545      48.511 -19.129  15.389  1.00177.08           N
ATOM   4300  CA  TYR E 545      47.448 -18.213  15.122  1.00177.08           C
ATOM   4301  CB  TYR E 545      46.341 -18.939  14.349  1.00177.08           C
ATOM   4302  CG  TYR E 545      45.401 -17.960  13.747  1.00177.08           C
ATOM   4303  CD1 TYR E 545      45.635 -17.477  12.476  1.00177.08           C
ATOM   4304  CD2 TYR E 545      44.288 -17.541  14.431  1.00177.08           C
ATOM   4305  CE1 TYR E 545      44.777 -16.577  11.889  1.00177.08           C
ATOM   4306  CE2 TYR E 545      43.424 -16.644  13.855  1.00177.08           C
ATOM   4307  CZ  TYR E 545      43.662 -16.166  12.585  1.00177.08           C
ATOM   4308  OH  TYR E 545      42.762 -15.251  11.996  1.00177.08           O
ATOM   4309  C   TYR E 545      46.935 -17.755  16.459  1.00177.08           C
ATOM   4310  O   TYR E 545      46.658 -16.573  16.654  1.00177.08           O
ATOM   4311  N   LEU E 546      46.769 -18.701  17.408  1.00162.59           N
ATOM   4312  CA  LEU E 546      46.314 -18.416  18.742  1.00162.59           C
ATOM   4313  CB  LEU E 546      45.923 -19.669  19.544  1.00162.59           C
ATOM   4314  CG  LEU E 546      44.515 -20.215  19.241  1.00162.59           C
ATOM   4315  CD1 LEU E 546      43.428 -19.377  19.923  1.00162.59           C
ATOM   4316  CD2 LEU E 546      44.263 -20.320  17.736  1.00162.59           C
ATOM   4317  C   LEU E 546      47.338 -17.687  19.569  1.00162.59           C
ATOM   4318  O   LEU E 546      46.957 -16.925  20.450  1.00162.59           O
ATOM   4319  N   ILE E 547      48.641 -18.031  19.472  1.00118.34           N
ATOM   4320  CA  ILE E 547      49.599 -17.311  20.278  1.00118.34           C
ATOM   4321  CB  ILE E 547      50.675 -18.190  20.818  1.00118.34           C
ATOM   4322  CG1 ILE E 547      49.973 -19.130  21.805  1.00118.34           C
ATOM   4323  CG2 ILE E 547      51.779 -17.338  21.473  1.00118.34           C
ATOM   4324  CD1 ILE E 547      50.822 -20.302  22.240  1.00118.34           C
ATOM   4325  C   ILE E 547      50.166 -16.058  19.692  1.00118.34           C
ATOM   4326  O   ILE E 547      50.137 -15.001  20.321  1.00118.34           O
ATOM   4327  N   ALA E 548      50.706 -16.138  18.462  1.00 64.20           N
ATOM   4328  CA  ALA E 548      51.297 -14.960  17.907  1.00 64.20           C
ATOM   4329  CB  ALA E 548      51.930 -15.200  16.530  1.00 64.20           C
ATOM   4330  C   ALA E 548      50.198 -13.968  17.742  1.00 64.20           C
ATOM   4331  O   ALA E 548      50.402 -12.774  17.964  1.00 64.20           O
ATOM   4332  N   GLY E 549      49.039 -14.422  17.217  1.00 90.72           N
ATOM   4333  CA  GLY E 549      47.948 -13.499  17.064  1.00 90.72           C
ATOM   4334  C   GLY E 549      47.076 -13.216  18.266  1.00 90.72           C
ATOM   4335  O   GLY E 549      47.142 -12.155  18.881  1.00 90.72           O
ATOM   4336  N   LYS E 550      46.274 -14.225  18.662  1.00210.58           N
ATOM   4337  CA  LYS E 550      45.196 -14.082  19.617  1.00210.58           C
ATOM   4338  CB  LYS E 550      44.321 -15.351  19.494  1.00210.58           C
ATOM   4339  CG  LYS E 550      43.885 -16.043  20.783  1.00210.58           C
ATOM   4340  CD  LYS E 550      42.634 -15.454  21.411  1.00210.58           C
ATOM   4341  CE  LYS E 550      41.478 -15.346  20.416  1.00210.58           C
ATOM   4342  NZ  LYS E 550      40.240 -14.933  21.118  1.00210.58           N
ATOM   4343  C   LYS E 550      45.650 -13.793  21.023  1.00210.58           C
ATOM   4344  O   LYS E 550      45.193 -12.828  21.638  1.00210.58           O
ATOM   4345  N   TYR E 551      46.587 -14.593  21.561  1.00 95.85           N
ATOM   4346  CA  TYR E 551      47.075 -14.422  22.903  1.00 95.85           C
ATOM   4347  CB  TYR E 551      48.054 -15.552  23.297  1.00 95.85           C
ATOM   4348  CG  TYR E 551      48.645 -15.320  24.655  1.00 95.85           C
ATOM   4349  CD1 TYR E 551      47.892 -15.487  25.798  1.00 95.85           C
ATOM   4350  CD2 TYR E 551      49.975 -14.973  24.789  1.00 95.85           C
ATOM   4351  CE1 TYR E 551      48.447 -15.291  27.044  1.00 95.85           C
ATOM   4352  CE2 TYR E 551      50.542 -14.773  26.029  1.00 95.85           C
ATOM   4353  CZ  TYR E 551      49.772 -14.930  27.159  1.00 95.85           C
ATOM   4354  OH  TYR E 551      50.348 -14.730  28.433  1.00 95.85           O
ATOM   4355  C   TYR E 551      47.809 -13.126  22.973  1.00 95.85           C
ATOM   4356  O   TYR E 551      47.689 -12.378  23.942  1.00 95.85           O
ATOM   4357  N   ALA E 552      48.599 -12.822  21.930  1.00 46.48           N
ATOM   4358  CA  ALA E 552      49.373 -11.619  21.962  1.00 46.48           C
ATOM   4359  CB  ALA E 552      50.268 -11.443  20.728  1.00 46.48           C
ATOM   4360  C   ALA E 552      48.454 -10.438  22.054  1.00 46.48           C
ATOM   4361  O   ALA E 552      48.752  -9.479  22.765  1.00 46.48           O
ATOM   4362  N   GLN E 553      47.327 -10.448  21.314  1.00141.74           N
ATOM   4363  CA  GLN E 553      46.457  -9.305  21.369  1.00141.74           C
ATOM   4364  CB  GLN E 553      45.387  -9.278  20.268  1.00141.74           C
ATOM   4365  CG  GLN E 553      44.321 -10.357  20.415  1.00141.74           C
ATOM   4366  CD  GLN E 553      43.171  -9.971  19.505  1.00141.74           C
ATOM   4367  OE1 GLN E 553      42.055 -10.454  19.670  1.00141.74           O
ATOM   4368  NE2 GLN E 553      43.451  -9.053  18.539  1.00141.74           N
ATOM   4369  C   GLN E 553      45.727  -9.209  22.683  1.00141.74           C
ATOM   4370  O   GLN E 553      45.622  -8.128  23.263  1.00141.74           O
ATOM   4371  N   ASP E 554      45.155 -10.340  23.155  1.00119.38           N
ATOM   4372  CA  ASP E 554      44.360 -10.334  24.354  1.00119.38           C
ATOM   4373  CB  ASP E 554      43.637 -11.673  24.605  1.00119.38           C
ATOM   4374  CG  ASP E 554      42.608 -11.883  23.510  1.00119.38           C
ATOM   4375  OD1 ASP E 554      42.432 -10.954  22.677  1.00119.38           O
ATOM   4376  OD2 ASP E 554      41.985 -12.978  23.491  1.00119.38           O
ATOM   4377  C   ASP E 554      45.178 -10.090  25.585  1.00119.38           C
ATOM   4378  O   ASP E 554      44.920  -9.133  26.307  1.00119.38           O
ATOM   4379  N   PHE E 555      46.113 -11.013  25.912  1.00202.96           N
ATOM   4380  CA  PHE E 555      46.940 -10.873  27.084  1.00202.96           C
ATOM   4381  CB  PHE E 555      47.195 -12.177  27.842  1.00202.96           C
ATOM   4382  CG  PHE E 555      45.882 -12.429  28.482  1.00202.96           C
ATOM   4383  CD1 PHE E 555      45.536 -11.753  29.630  1.00202.96           C
ATOM   4384  CD2 PHE E 555      44.984 -13.294  27.908  1.00202.96           C
ATOM   4385  CE1 PHE E 555      44.315 -11.968  30.224  1.00202.96           C
ATOM   4386  CE2 PHE E 555      43.764 -13.515  28.500  1.00202.96           C
ATOM   4387  CZ  PHE E 555      43.428 -12.855  29.661  1.00202.96           C
ATOM   4388  C   PHE E 555      48.235 -10.147  26.921  1.00202.96           C
ATOM   4389  O   PHE E 555      48.657  -9.421  27.818  1.00202.96           O
ATOM   4390  N   GLY E 556      48.941 -10.349  25.796  1.00 49.78           N
ATOM   4391  CA  GLY E 556      50.209  -9.689  25.674  1.00 49.78           C
ATOM   4392  C   GLY E 556      51.318 -10.654  25.951  1.00 49.78           C
ATOM   4393  O   GLY E 556      51.125 -11.755  26.466  1.00 49.78           O
ATOM   4394  N   LEU E 557      52.542 -10.224  25.610  1.00173.96           N
ATOM   4395  CA  LEU E 557      53.672 -11.083  25.717  1.00173.96           C
ATOM   4396  CB  LEU E 557      54.192 -11.335  24.321  1.00173.96           C
ATOM   4397  CG  LEU E 557      55.197 -12.462  24.250  1.00173.96           C
ATOM   4398  CD1 LEU E 557      54.529 -13.827  24.498  1.00173.96           C
ATOM   4399  CD2 LEU E 557      55.966 -12.330  22.938  1.00173.96           C
ATOM   4400  C   LEU E 557      54.736 -10.379  26.517  1.00173.96           C
ATOM   4401  O   LEU E 557      54.857  -9.155  26.474  1.00173.96           O
ATOM   4402  N   VAL E 558      55.553 -11.161  27.254  1.00 74.81           N
ATOM   4403  CA  VAL E 558      56.568 -10.622  28.115  1.00 74.81           C
ATOM   4404  CB  VAL E 558      56.570 -11.238  29.484  1.00 74.81           C
ATOM   4405  CG1 VAL E 558      55.184 -11.050  30.115  1.00 74.81           C
ATOM   4406  CG2 VAL E 558      56.988 -12.715  29.376  1.00 74.81           C
ATOM   4407  C   VAL E 558      57.906 -10.972  27.541  1.00 74.81           C
ATOM   4408  O   VAL E 558      58.032 -11.831  26.670  1.00 74.81           O
ATOM   4409  N   GLU E 559      58.952 -10.276  28.027  1.00 68.13           N
ATOM   4410  CA  GLU E 559      60.310 -10.465  27.590  1.00 68.13           C
ATOM   4411  CB  GLU E 559      61.177  -9.243  27.933  1.00 68.13           C
ATOM   4412  CG  GLU E 559      60.748  -8.001  27.144  1.00 68.13           C
ATOM   4413  CD  GLU E 559      61.294  -6.767  27.847  1.00 68.13           C
ATOM   4414  OE1 GLU E 559      61.037  -6.639  29.073  1.00 68.13           O
ATOM   4415  OE2 GLU E 559      61.961  -5.935  27.177  1.00 68.13           O
ATOM   4416  C   GLU E 559      60.874 -11.702  28.238  1.00 68.13           C
ATOM   4417  O   GLU E 559      60.364 -12.166  29.257  1.00 68.13           O
ATOM   4418  N   GLU E 560      61.948 -12.279  27.652  1.00 69.12           N
ATOM   4419  CA  GLU E 560      62.481 -13.525  28.139  1.00 69.12           C
ATOM   4420  CB  GLU E 560      63.631 -14.127  27.319  1.00 69.12           C
ATOM   4421  CG  GLU E 560      64.060 -15.465  27.931  1.00 69.12           C
ATOM   4422  CD  GLU E 560      65.169 -16.075  27.099  1.00 69.12           C
ATOM   4423  OE1 GLU E 560      66.029 -15.307  26.595  1.00 69.12           O
ATOM   4424  OE2 GLU E 560      65.158 -17.324  26.945  1.00 69.12           O
ATOM   4425  C   GLU E 560      62.985 -13.388  29.540  1.00 69.12           C
ATOM   4426  O   GLU E 560      62.820 -14.302  30.345  1.00 69.12           O
ATOM   4427  N   ALA E 561      63.599 -12.241  29.879  1.00 36.37           N
ATOM   4428  CA  ALA E 561      64.162 -12.044  31.188  1.00 36.37           C
ATOM   4429  CB  ALA E 561      64.772 -10.646  31.375  1.00 36.37           C
ATOM   4430  C   ALA E 561      63.066 -12.181  32.189  1.00 36.37           C
ATOM   4431  O   ALA E 561      63.274 -12.629  33.315  1.00 36.37           O
ATOM   4432  N   CYS E 562      61.863 -11.757  31.790  1.00 71.98           N
ATOM   4433  CA  CYS E 562      60.709 -11.762  32.630  1.00 71.98           C
ATOM   4434  CB  CYS E 562      59.501 -11.315  31.818  1.00 71.98           C
ATOM   4435  SG  CYS E 562      58.109 -10.821  32.839  1.00 71.98           S
ATOM   4436  C   CYS E 562      60.409 -13.162  33.064  1.00 71.98           C
ATOM   4437  O   CYS E 562      60.182 -13.411  34.248  1.00 71.98           O
ATOM   4438  N   PHE E 563      60.370 -14.111  32.103  1.00153.67           N
ATOM   4439  CA  PHE E 563      60.056 -15.468  32.448  1.00153.67           C
ATOM   4440  CB  PHE E 563      58.632 -15.835  31.971  1.00153.67           C
ATOM   4441  CG  PHE E 563      58.060 -16.983  32.738  1.00153.67           C
ATOM   4442  CD1 PHE E 563      58.595 -18.248  32.676  1.00153.67           C
ATOM   4443  CD2 PHE E 563      56.929 -16.787  33.500  1.00153.67           C
ATOM   4444  CE1 PHE E 563      58.031 -19.283  33.390  1.00153.67           C
ATOM   4445  CE2 PHE E 563      56.360 -17.815  34.214  1.00153.67           C
ATOM   4446  CZ  PHE E 563      56.915 -19.070  34.163  1.00153.67           C
ATOM   4447  C   PHE E 563      61.008 -16.320  31.650  1.00153.67           C
ATOM   4448  O   PHE E 563      60.692 -16.703  30.526  1.00153.67           O
ATOM   4449  N   PRO E 564      62.137 -16.681  32.198  1.00164.80           N
ATOM   4450  CA  PRO E 564      63.154 -17.441  31.504  1.00164.80           C
ATOM   4451  CD  PRO E 564      62.339 -16.667  33.635  1.00164.80           C
ATOM   4452  CB  PRO E 564      64.263 -17.660  32.530  1.00164.80           C
ATOM   4453  CG  PRO E 564      63.508 -17.639  33.873  1.00164.80           C
ATOM   4454  C   PRO E 564      62.612 -18.751  31.011  1.00164.80           C
ATOM   4455  O   PRO E 564      61.717 -19.303  31.647  1.00164.80           O
ATOM   4456  N   TYR E 565      63.158 -19.279  29.892  1.00100.76           N
ATOM   4457  CA  TYR E 565      62.634 -20.479  29.293  1.00100.76           C
ATOM   4458  CB  TYR E 565      63.038 -20.610  27.811  1.00100.76           C
ATOM   4459  CG  TYR E 565      62.391 -21.820  27.229  1.00100.76           C
ATOM   4460  CD1 TYR E 565      61.035 -21.838  26.983  1.00100.76           C
ATOM   4461  CD2 TYR E 565      63.138 -22.929  26.902  1.00100.76           C
ATOM   4462  CE1 TYR E 565      60.432 -22.948  26.438  1.00100.76           C
ATOM   4463  CE2 TYR E 565      62.541 -24.042  26.356  1.00100.76           C
ATOM   4464  CZ  TYR E 565      61.186 -24.053  26.125  1.00100.76           C
ATOM   4465  OH  TYR E 565      60.575 -25.196  25.564  1.00100.76           O
ATOM   4466  C   TYR E 565      63.118 -21.688  30.040  1.00100.76           C
ATOM   4467  O   TYR E 565      64.321 -21.902  30.189  1.00100.76           O
ATOM   4468  N   THR E 566      62.150 -22.424  30.637  1.00 82.09           N
ATOM   4469  CA  THR E 566      62.310 -23.664  31.354  1.00 82.09           C
ATOM   4470  CB  THR E 566      61.249 -23.842  32.399  1.00 82.09           C
ATOM   4471  OG1 THR E 566      61.321 -22.791  33.351  1.00 82.09           O
ATOM   4472  CG2 THR E 566      61.445 -25.206  33.080  1.00 82.09           C
ATOM   4473  C   THR E 566      62.282 -24.876  30.470  1.00 82.09           C
ATOM   4474  O   THR E 566      63.075 -25.801  30.644  1.00 82.09           O
ATOM   4475  N   GLY E 567      61.356 -24.902  29.487  1.00 43.29           N
ATOM   4476  CA  GLY E 567      61.201 -26.069  28.664  1.00 43.29           C
ATOM   4477  C   GLY E 567      60.355 -27.068  29.390  1.00 43.29           C
ATOM   4478  O   GLY E 567      60.495 -28.270  29.172  1.00 43.29           O
ATOM   4479  N   THR E 568      59.479 -26.604  30.306  1.00 64.69           N
ATOM   4480  CA  THR E 568      58.595 -27.508  30.991  1.00 64.69           C
ATOM   4481  CB  THR E 568      59.110 -27.999  32.311  1.00 64.69           C
ATOM   4482  OG1 THR E 568      59.253 -26.918  33.218  1.00 64.69           O
ATOM   4483  CG2 THR E 568      60.461 -28.698  32.087  1.00 64.69           C
ATOM   4484  C   THR E 568      57.304 -26.796  31.271  1.00 64.69           C
ATOM   4485  O   THR E 568      57.153 -25.599  31.038  1.00 64.69           O
ATOM   4486  N   ASP E 569      56.345 -27.567  31.808  1.00116.48           N
ATOM   4487  CA  ASP E 569      54.994 -27.243  32.187  1.00116.48           C
ATOM   4488  CB  ASP E 569      54.103 -28.484  32.379  1.00116.48           C
ATOM   4489  CG  ASP E 569      53.745 -29.027  30.997  1.00116.48           C
ATOM   4490  OD1 ASP E 569      53.827 -28.242  30.015  1.00116.48           O
ATOM   4491  OD2 ASP E 569      53.379 -30.230  30.904  1.00116.48           O
ATOM   4492  C   ASP E 569      54.966 -26.426  33.448  1.00116.48           C
ATOM   4493  O   ASP E 569      53.944 -26.399  34.134  1.00116.48           O
ATOM   4494  N   SER E 570      56.118 -25.856  33.859  1.00 64.81           N
ATOM   4495  CA  SER E 570      56.230 -25.110  35.090  1.00 64.81           C
ATOM   4496  CB  SER E 570      57.519 -24.275  35.182  1.00 64.81           C
ATOM   4497  OG  SER E 570      57.507 -23.254  34.194  1.00 64.81           O
ATOM   4498  C   SER E 570      55.067 -24.174  35.277  1.00 64.81           C
ATOM   4499  O   SER E 570      54.335 -23.828  34.351  1.00 64.81           O
ATOM   4500  N   PRO E 571      54.885 -23.803  36.522  1.00124.91           N
ATOM   4501  CA  PRO E 571      53.790 -22.949  36.919  1.00124.91           C
ATOM   4502  CD  PRO E 571      55.301 -24.684  37.601  1.00124.91           C
ATOM   4503  CB  PRO E 571      53.721 -23.043  38.442  1.00124.91           C
ATOM   4504  CG  PRO E 571      54.311 -24.431  38.749  1.00124.91           C
ATOM   4505  C   PRO E 571      53.934 -21.546  36.414  1.00124.91           C
ATOM   4506  O   PRO E 571      55.055 -21.108  36.165  1.00124.91           O
ATOM   4507  N   CYS E 572      52.803 -20.822  36.266  1.00 58.78           N
ATOM   4508  CA  CYS E 572      52.829 -19.493  35.726  1.00 58.78           C
ATOM   4509  CB  CYS E 572      51.464 -19.076  35.119  1.00 58.78           C
ATOM   4510  SG  CYS E 572      51.383 -17.382  34.444  1.00 58.78           S
ATOM   4511  C   CYS E 572      53.213 -18.530  36.807  1.00 58.78           C
ATOM   4512  O   CYS E 572      52.378 -18.086  37.594  1.00 58.78           O
ATOM   4513  N   LYS E 573      54.516 -18.191  36.886  1.00138.99           N
ATOM   4514  CA  LYS E 573      54.931 -17.222  37.857  1.00138.99           C
ATOM   4515  CB  LYS E 573      55.346 -17.841  39.205  1.00138.99           C
ATOM   4516  CG  LYS E 573      55.291 -16.870  40.391  1.00138.99           C
ATOM   4517  CD  LYS E 573      56.162 -15.618  40.249  1.00138.99           C
ATOM   4518  CE  LYS E 573      57.654 -15.855  40.499  1.00138.99           C
ATOM   4519  NZ  LYS E 573      58.400 -14.583  40.355  1.00138.99           N
ATOM   4520  C   LYS E 573      56.134 -16.539  37.285  1.00138.99           C
ATOM   4521  O   LYS E 573      57.078 -17.196  36.848  1.00138.99           O
ATOM   4522  N   MET E 574      56.129 -15.191  37.249  1.00168.58           N
ATOM   4523  CA  MET E 574      57.290 -14.512  36.747  1.00168.58           C
ATOM   4524  CB  MET E 574      57.292 -14.194  35.240  1.00168.58           C
ATOM   4525  CG  MET E 574      56.332 -13.105  34.769  1.00168.58           C
ATOM   4526  SD  MET E 574      54.621 -13.641  34.493  1.00168.58           S
ATOM   4527  CE  MET E 574      54.365 -12.441  33.155  1.00168.58           C
ATOM   4528  C   MET E 574      57.483 -13.238  37.511  1.00168.58           C
ATOM   4529  O   MET E 574      56.876 -13.023  38.559  1.00168.58           O
ATOM   4530  N   LYS E 575      58.378 -12.376  36.994  1.00123.22           N
ATOM   4531  CA  LYS E 575      58.777 -11.134  37.599  1.00123.22           C
ATOM   4532  CB  LYS E 575      59.955 -10.505  36.834  1.00123.22           C
ATOM   4533  CG  LYS E 575      60.516  -9.215  37.424  1.00123.22           C
ATOM   4534  CD  LYS E 575      61.889  -8.852  36.849  1.00123.22           C
ATOM   4535  CE  LYS E 575      62.013  -9.104  35.343  1.00123.22           C
ATOM   4536  NZ  LYS E 575      63.414  -8.893  34.907  1.00123.22           N
ATOM   4537  C   LYS E 575      57.620 -10.178  37.594  1.00123.22           C
ATOM   4538  O   LYS E 575      56.677 -10.314  36.817  1.00123.22           O
ATOM   4539  N   GLU E 576      57.651  -9.192  38.514  1.00125.88           N
ATOM   4540  CA  GLU E 576      56.600  -8.221  38.639  1.00125.88           C
ATOM   4541  CB  GLU E 576      56.518  -7.555  40.028  1.00125.88           C
ATOM   4542  CG  GLU E 576      57.797  -6.825  40.449  1.00125.88           C
ATOM   4543  CD  GLU E 576      58.706  -7.829  41.145  1.00125.88           C
ATOM   4544  OE1 GLU E 576      59.344  -8.651  40.436  1.00125.88           O
ATOM   4545  OE2 GLU E 576      58.769  -7.791  42.402  1.00125.88           O
ATOM   4546  C   GLU E 576      56.788  -7.127  37.633  1.00125.88           C
ATOM   4547  O   GLU E 576      57.881  -6.914  37.108  1.00125.88           O
ATOM   4548  N   ASP E 577      55.676  -6.417  37.342  1.00 70.41           N
ATOM   4549  CA  ASP E 577      55.617  -5.287  36.455  1.00 70.41           C
ATOM   4550  CB  ASP E 577      56.069  -3.953  37.068  1.00 70.41           C
ATOM   4551  CG  ASP E 577      54.872  -3.378  37.813  1.00 70.41           C
ATOM   4552  OD1 ASP E 577      53.733  -3.850  37.547  1.00 70.41           O
ATOM   4553  OD2 ASP E 577      55.076  -2.454  38.644  1.00 70.41           O
ATOM   4554  C   ASP E 577      56.368  -5.530  35.202  1.00 70.41           C
ATOM   4555  O   ASP E 577      57.339  -4.842  34.889  1.00 70.41           O
ATOM   4556  N   CYS E 578      55.896  -6.517  34.433  1.00105.82           N
ATOM   4557  CA  CYS E 578      56.537  -6.875  33.215  1.00105.82           C
ATOM   4558  CB  CYS E 578      56.438  -8.390  33.046  1.00105.82           C
ATOM   4559  SG  CYS E 578      57.720  -9.040  31.978  1.00105.82           S
ATOM   4560  C   CYS E 578      55.797  -6.204  32.074  1.00105.82           C
ATOM   4561  O   CYS E 578      54.578  -6.353  31.974  1.00105.82           O
ATOM   4562  N   PHE E 579      56.561  -5.457  31.205  1.00191.61           N
ATOM   4563  CA  PHE E 579      56.189  -4.758  29.972  1.00191.61           C
ATOM   4564  CB  PHE E 579      57.399  -4.215  29.078  1.00191.61           C
ATOM   4565  CG  PHE E 579      56.872  -3.268  28.004  1.00191.61           C
ATOM   4566  CD1 PHE E 579      55.984  -3.761  27.078  1.00191.61           C
ATOM   4567  CD2 PHE E 579      57.210  -1.926  27.828  1.00191.61           C
ATOM   4568  CE1 PHE E 579      55.422  -2.991  26.083  1.00191.61           C
ATOM   4569  CE2 PHE E 579      56.647  -1.137  26.828  1.00191.61           C
ATOM   4570  CZ  PHE E 579      55.731  -1.661  25.942  1.00191.61           C
ATOM   4571  C   PHE E 579      55.594  -5.843  29.120  1.00191.61           C
ATOM   4572  O   PHE E 579      56.196  -6.912  29.023  1.00191.61           O
ATOM   4573  N   ARG E 580      54.412  -5.637  28.478  1.00222.43           N
ATOM   4574  CA  ARG E 580      53.895  -6.650  27.575  1.00222.43           C
ATOM   4575  CB  ARG E 580      52.563  -7.308  27.981  1.00222.43           C
ATOM   4576  CG  ARG E 580      52.788  -8.622  28.724  1.00222.43           C
ATOM   4577  CD  ARG E 580      53.758  -8.485  29.889  1.00222.43           C
ATOM   4578  NE  ARG E 580      52.974  -8.430  31.149  1.00222.43           N
ATOM   4579  CZ  ARG E 580      52.480  -9.585  31.688  1.00222.43           C
ATOM   4580  NH1 ARG E 580      52.457 -10.744  30.965  1.00222.43           N
ATOM   4581  NH2 ARG E 580      51.982  -9.581  32.958  1.00222.43           N
ATOM   4582  C   ARG E 580      53.708  -6.082  26.196  1.00222.43           C
ATOM   4583  O   ARG E 580      53.260  -4.951  26.025  1.00222.43           O
ATOM   4584  N   TYR E 581      54.056  -6.884  25.166  1.00 84.89           N
ATOM   4585  CA  TYR E 581      53.918  -6.521  23.776  1.00 84.89           C
ATOM   4586  CB  TYR E 581      55.058  -7.046  22.886  1.00 84.89           C
ATOM   4587  CG  TYR E 581      56.334  -6.448  23.386  1.00 84.89           C
ATOM   4588  CD1 TYR E 581      56.964  -6.985  24.491  1.00 84.89           C
ATOM   4589  CD2 TYR E 581      56.898  -5.358  22.753  1.00 84.89           C
ATOM   4590  CE1 TYR E 581      58.136  -6.443  24.964  1.00 84.89           C
ATOM   4591  CE2 TYR E 581      58.073  -4.819  23.232  1.00 84.89           C
ATOM   4592  CZ  TYR E 581      58.691  -5.357  24.337  1.00 84.89           C
ATOM   4593  OH  TYR E 581      59.892  -4.798  24.815  1.00 84.89           O
ATOM   4594  C   TYR E 581      52.653  -7.149  23.269  1.00 84.89           C
ATOM   4595  O   TYR E 581      52.353  -8.296  23.595  1.00 84.89           O
ATOM   4596  N   TYR E 582      51.879  -6.415  22.439  1.00116.82           N
ATOM   4597  CA  TYR E 582      50.581  -6.879  22.016  1.00116.82           C
ATOM   4598  CB  TYR E 582      49.488  -5.839  22.331  1.00116.82           C
ATOM   4599  CG  TYR E 582      49.713  -5.276  23.701  1.00116.82           C
ATOM   4600  CD1 TYR E 582      50.553  -4.193  23.876  1.00116.82           C
ATOM   4601  CD2 TYR E 582      49.103  -5.818  24.809  1.00116.82           C
ATOM   4602  CE1 TYR E 582      50.768  -3.651  25.122  1.00116.82           C
ATOM   4603  CE2 TYR E 582      49.317  -5.280  26.058  1.00116.82           C
ATOM   4604  CZ  TYR E 582      50.148  -4.198  26.217  1.00116.82           C
ATOM   4605  OH  TYR E 582      50.363  -3.649  27.498  1.00116.82           O
ATOM   4606  C   TYR E 582      50.589  -6.944  20.511  1.00116.82           C
ATOM   4607  O   TYR E 582      51.430  -6.325  19.864  1.00116.82           O
ATOM   4608  N   SER E 583      49.653  -7.714  19.905  1.00 46.68           N
ATOM   4609  CA  SER E 583      49.571  -7.797  18.468  1.00 46.68           C
ATOM   4610  CB  SER E 583      49.493  -9.242  17.943  1.00 46.68           C
ATOM   4611  OG  SER E 583      50.709  -9.931  18.196  1.00 46.68           O
ATOM   4612  C   SER E 583      48.319  -7.088  18.029  1.00 46.68           C
ATOM   4613  O   SER E 583      47.218  -7.415  18.469  1.00 46.68           O
ATOM   4614  N   SER E 584      48.470  -6.070  17.150  1.00105.60           N
ATOM   4615  CA  SER E 584      47.366  -5.289  16.651  1.00105.60           C
ATOM   4616  CB  SER E 584      47.780  -4.048  15.846  1.00105.60           C
ATOM   4617  OG  SER E 584      48.668  -3.243  16.588  1.00105.60           O
ATOM   4618  C   SER E 584      46.565  -6.102  15.677  1.00105.60           C
ATOM   4619  O   SER E 584      45.359  -5.893  15.549  1.00105.60           O
ATOM   4620  N   GLU E 585      47.197  -7.022  14.915  1.00104.24           N
ATOM   4621  CA  GLU E 585      46.381  -7.729  13.957  1.00104.24           C
ATOM   4622  CB  GLU E 585      46.228  -6.959  12.616  1.00104.24           C
ATOM   4623  CG  GLU E 585      45.244  -7.611  11.641  1.00104.24           C
ATOM   4624  CD  GLU E 585      46.031  -8.633  10.828  1.00104.24           C
ATOM   4625  OE1 GLU E 585      47.278  -8.477  10.755  1.00104.24           O
ATOM   4626  OE2 GLU E 585      45.407  -9.591  10.296  1.00104.24           O
ATOM   4627  C   GLU E 585      46.944  -9.102  13.709  1.00104.24           C
ATOM   4628  O   GLU E 585      48.111  -9.367  13.988  1.00104.24           O
ATOM   4629  N   TYR E 586      46.088 -10.049  13.251  1.00109.67           N
ATOM   4630  CA  TYR E 586      46.587 -11.353  12.908  1.00109.67           C
ATOM   4631  CB  TYR E 586      46.686 -12.229  14.149  1.00109.67           C
ATOM   4632  CG  TYR E 586      45.337 -12.336  14.784  1.00109.67           C
ATOM   4633  CD1 TYR E 586      44.916 -11.435  15.744  1.00109.67           C
ATOM   4634  CD2 TYR E 586      44.495 -13.356  14.406  1.00109.67           C
ATOM   4635  CE1 TYR E 586      43.684 -11.552  16.335  1.00109.67           C
ATOM   4636  CE2 TYR E 586      43.260 -13.480  14.993  1.00109.67           C
ATOM   4637  CZ  TYR E 586      42.857 -12.582  15.956  1.00109.67           C
ATOM   4638  OH  TYR E 586      41.584 -12.717  16.561  1.00109.67           O
ATOM   4639  C   TYR E 586      45.680 -12.015  11.892  1.00109.67           C
ATOM   4640  O   TYR E 586      44.495 -11.693  11.820  1.00109.67           O
ATOM   4641  N   HIS E 587      46.227 -12.948  11.068  1.00 80.11           N
ATOM   4642  CA  HIS E 587      45.402 -13.676  10.140  1.00 80.11           C
ATOM   4643  ND1 HIS E 587      46.108 -12.778   6.874  1.00 80.11           N
ATOM   4644  CG  HIS E 587      45.757 -12.195   8.072  1.00 80.11           C
ATOM   4645  CB  HIS E 587      44.770 -12.787   9.039  1.00 80.11           C
ATOM   4646  NE2 HIS E 587      47.310 -10.915   7.046  1.00 80.11           N
ATOM   4647  CD2 HIS E 587      46.498 -11.056   8.159  1.00 80.11           C
ATOM   4648  CE1 HIS E 587      47.039 -11.973   6.302  1.00 80.11           C
ATOM   4649  C   HIS E 587      46.208 -14.764   9.471  1.00 80.11           C
ATOM   4650  O   HIS E 587      47.436 -14.723   9.443  1.00 80.11           O
ATOM   4651  N   TYR E 588      45.506 -15.799   8.947  1.00122.90           N
ATOM   4652  CA  TYR E 588      46.131 -16.835   8.161  1.00122.90           C
ATOM   4653  CB  TYR E 588      45.289 -18.116   7.916  1.00122.90           C
ATOM   4654  CG  TYR E 588      45.436 -19.068   9.054  1.00122.90           C
ATOM   4655  CD1 TYR E 588      46.589 -19.821   9.144  1.00122.90           C
ATOM   4656  CD2 TYR E 588      44.448 -19.237   9.998  1.00122.90           C
ATOM   4657  CE1 TYR E 588      46.776 -20.715  10.171  1.00122.90           C
ATOM   4658  CE2 TYR E 588      44.626 -20.129  11.030  1.00122.90           C
ATOM   4659  CZ  TYR E 588      45.789 -20.866  11.118  1.00122.90           C
ATOM   4660  OH  TYR E 588      45.974 -21.780  12.179  1.00122.90           O
ATOM   4661  C   TYR E 588      46.339 -16.240   6.812  1.00122.90           C
ATOM   4662  O   TYR E 588      45.455 -15.565   6.292  1.00122.90           O
ATOM   4663  N   VAL E 589      47.523 -16.448   6.209  1.00122.21           N
ATOM   4664  CA  VAL E 589      47.760 -15.885   4.913  1.00122.21           C
ATOM   4665  CB  VAL E 589      49.123 -16.224   4.371  1.00122.21           C
ATOM   4666  CG1 VAL E 589      49.241 -15.675   2.947  1.00122.21           C
ATOM   4667  CG2 VAL E 589      50.203 -15.676   5.313  1.00122.21           C
ATOM   4668  C   VAL E 589      46.747 -16.482   3.987  1.00122.21           C
ATOM   4669  O   VAL E 589      46.522 -17.691   4.007  1.00122.21           O
ATOM   4670  N   GLY E 590      46.114 -15.658   3.127  1.00 40.30           N
ATOM   4671  CA  GLY E 590      45.115 -16.204   2.257  1.00 40.30           C
ATOM   4672  C   GLY E 590      43.779 -15.812   2.806  1.00 40.30           C
ATOM   4673  O   GLY E 590      42.766 -15.947   2.127  1.00 40.30           O
ATOM   4674  N   GLY E 591      43.755 -15.323   4.067  1.00 45.45           N
ATOM   4675  CA  GLY E 591      42.575 -14.786   4.698  1.00 45.45           C
ATOM   4676  C   GLY E 591      41.974 -15.721   5.708  1.00 45.45           C
ATOM   4677  O   GLY E 591      41.360 -15.272   6.678  1.00 45.45           O
ATOM   4678  N   PHE E 592      42.106 -17.044   5.487  1.00 95.23           N
ATOM   4679  CA  PHE E 592      41.560 -18.017   6.391  1.00 95.23           C
ATOM   4680  CB  PHE E 592      40.065 -18.310   6.171  1.00 95.23           C
ATOM   4681  CG  PHE E 592      39.854 -18.481   4.707  1.00 95.23           C
ATOM   4682  CD1 PHE E 592      39.595 -17.363   3.948  1.00 95.23           C
ATOM   4683  CD2 PHE E 592      39.891 -19.717   4.105  1.00 95.23           C
ATOM   4684  CE1 PHE E 592      39.388 -17.481   2.596  1.00 95.23           C
ATOM   4685  CE2 PHE E 592      39.675 -19.828   2.755  1.00 95.23           C
ATOM   4686  CZ  PHE E 592      39.426 -18.711   1.995  1.00 95.23           C
ATOM   4687  C   PHE E 592      42.340 -19.281   6.214  1.00 95.23           C
ATOM   4688  O   PHE E 592      43.242 -19.383   5.382  1.00 95.23           O
ATOM   4689  N   TYR E 593      42.003 -20.290   7.027  1.00173.27           N
ATOM   4690  CA  TYR E 593      42.697 -21.536   6.984  1.00173.27           C
ATOM   4691  CB  TYR E 593      42.329 -22.309   8.258  1.00173.27           C
ATOM   4692  CG  TYR E 593      42.982 -23.635   8.284  1.00173.27           C
ATOM   4693  CD1 TYR E 593      44.278 -23.770   8.714  1.00173.27           C
ATOM   4694  CD2 TYR E 593      42.273 -24.732   7.863  1.00173.27           C
ATOM   4695  CE1 TYR E 593      44.854 -25.010   8.738  1.00173.27           C
ATOM   4696  CE2 TYR E 593      42.847 -25.975   7.886  1.00173.27           C
ATOM   4697  CZ  TYR E 593      44.141 -26.108   8.322  1.00173.27           C
ATOM   4698  OH  TYR E 593      44.734 -27.386   8.343  1.00173.27           O
ATOM   4699  C   TYR E 593      42.250 -22.253   5.738  1.00173.27           C
ATOM   4700  O   TYR E 593      41.066 -22.541   5.560  1.00173.27           O
ATOM   4701  N   GLY E 594      43.216 -22.584   4.850  1.00 56.63           N
ATOM   4702  CA  GLY E 594      42.936 -23.233   3.594  1.00 56.63           C
ATOM   4703  C   GLY E 594      43.214 -22.313   2.427  1.00 56.63           C
ATOM   4704  O   GLY E 594      43.254 -22.758   1.282  1.00 56.63           O
ATOM   4705  N   GLY E 595      43.336 -20.996   2.676  1.00 89.93           N
ATOM   4706  CA  GLY E 595      43.628 -19.970   1.705  1.00 89.93           C
ATOM   4707  C   GLY E 595      45.072 -19.883   1.291  1.00 89.93           C
ATOM   4708  O   GLY E 595      45.379 -19.274   0.271  1.00 89.93           O
ATOM   4709  N   CYS E 596      46.035 -20.370   2.092  1.00176.45           N
ATOM   4710  CA  CYS E 596      47.347 -19.946   1.686  1.00176.45           C
ATOM   4711  CB  CYS E 596      48.373 -19.665   2.798  1.00176.45           C
ATOM   4712  SG  CYS E 596      48.943 -21.083   3.744  1.00176.45           S
ATOM   4713  C   CYS E 596      47.952 -20.653   0.514  1.00176.45           C
ATOM   4714  O   CYS E 596      47.503 -21.713   0.077  1.00176.45           O
ATOM   4715  N   ASN E 597      48.952 -19.968  -0.093  1.00 97.81           N
ATOM   4716  CA  ASN E 597      49.708 -20.511  -1.185  1.00 97.81           C
ATOM   4717  CB  ASN E 597      49.090 -20.338  -2.587  1.00 97.81           C
ATOM   4718  CG  ASN E 597      49.106 -18.868  -2.984  1.00 97.81           C
ATOM   4719  OD1 ASN E 597      49.152 -17.976  -2.137  1.00 97.81           O
ATOM   4720  ND2 ASN E 597      49.055 -18.604  -4.319  1.00 97.81           N
ATOM   4721  C   ASN E 597      51.045 -19.833  -1.190  1.00 97.81           C
ATOM   4722  O   ASN E 597      51.309 -18.934  -0.391  1.00 97.81           O
ATOM   4723  N   GLU E 598      51.929 -20.283  -2.101  1.00107.46           N
ATOM   4724  CA  GLU E 598      53.278 -19.805  -2.200  1.00107.46           C
ATOM   4725  CB  GLU E 598      54.051 -20.469  -3.349  1.00107.46           C
ATOM   4726  CG  GLU E 598      55.446 -19.869  -3.528  1.00107.46           C
ATOM   4727  CD  GLU E 598      55.945 -20.178  -4.933  1.00107.46           C
ATOM   4728  OE1 GLU E 598      55.129 -20.087  -5.890  1.00107.46           O
ATOM   4729  OE2 GLU E 598      57.160 -20.482  -5.067  1.00107.46           O
ATOM   4730  C   GLU E 598      53.306 -18.345  -2.531  1.00107.46           C
ATOM   4731  O   GLU E 598      54.021 -17.581  -1.884  1.00107.46           O
ATOM   4732  N   ALA E 599      52.505 -17.918  -3.529  1.00 51.21           N
ATOM   4733  CA  ALA E 599      52.570 -16.563  -4.002  1.00 51.21           C
ATOM   4734  CB  ALA E 599      51.555 -16.270  -5.120  1.00 51.21           C
ATOM   4735  C   ALA E 599      52.249 -15.637  -2.877  1.00 51.21           C
ATOM   4736  O   ALA E 599      52.951 -14.650  -2.660  1.00 51.21           O
ATOM   4737  N   LEU E 600      51.186 -15.949  -2.118  1.00 60.48           N
ATOM   4738  CA  LEU E 600      50.780 -15.110  -1.030  1.00 60.48           C
ATOM   4739  CB  LEU E 600      49.466 -15.564  -0.369  1.00 60.48           C
ATOM   4740  CG  LEU E 600      48.231 -15.467  -1.289  1.00 60.48           C
ATOM   4741  CD1 LEU E 600      46.961 -15.928  -0.552  1.00 60.48           C
ATOM   4742  CD2 LEU E 600      48.086 -14.059  -1.901  1.00 60.48           C
ATOM   4743  C   LEU E 600      51.835 -15.109   0.031  1.00 60.48           C
ATOM   4744  O   LEU E 600      52.072 -14.088   0.674  1.00 60.48           O
ATOM   4745  N   MET E 601      52.486 -16.261   0.266  1.00 53.96           N
ATOM   4746  CA  MET E 601      53.459 -16.328   1.323  1.00 53.96           C
ATOM   4747  CB  MET E 601      54.015 -17.745   1.548  1.00 53.96           C
ATOM   4748  CG  MET E 601      52.999 -18.689   2.197  1.00 53.96           C
ATOM   4749  SD  MET E 601      53.530 -20.424   2.292  1.00 53.96           S
ATOM   4750  CE  MET E 601      54.945 -20.122   3.390  1.00 53.96           C
ATOM   4751  C   MET E 601      54.599 -15.401   1.037  1.00 53.96           C
ATOM   4752  O   MET E 601      55.062 -14.686   1.926  1.00 53.96           O
ATOM   4753  N   LYS E 602      55.090 -15.375  -0.217  1.00125.47           N
ATOM   4754  CA  LYS E 602      56.209 -14.517  -0.516  1.00125.47           C
ATOM   4755  CB  LYS E 602      56.797 -14.707  -1.931  1.00125.47           C
ATOM   4756  CG  LYS E 602      57.586 -16.001  -2.108  1.00125.47           C
ATOM   4757  CD  LYS E 602      58.136 -16.198  -3.523  1.00125.47           C
ATOM   4758  CE  LYS E 602      57.099 -16.698  -4.525  1.00125.47           C
ATOM   4759  NZ  LYS E 602      57.771 -17.263  -5.720  1.00125.47           N
ATOM   4760  C   LYS E 602      55.815 -13.082  -0.400  1.00125.47           C
ATOM   4761  O   LYS E 602      56.617 -12.255   0.024  1.00125.47           O
ATOM   4762  N   LEU E 603      54.577 -12.730  -0.794  1.00 45.59           N
ATOM   4763  CA  LEU E 603      54.200 -11.344  -0.702  1.00 45.59           C
ATOM   4764  CB  LEU E 603      52.788 -11.058  -1.253  1.00 45.59           C
ATOM   4765  CG  LEU E 603      52.695 -11.180  -2.782  1.00 45.59           C
ATOM   4766  CD1 LEU E 603      51.272 -10.886  -3.283  1.00 45.59           C
ATOM   4767  CD2 LEU E 603      53.756 -10.306  -3.470  1.00 45.59           C
ATOM   4768  C   LEU E 603      54.217 -10.939   0.737  1.00 45.59           C
ATOM   4769  O   LEU E 603      54.736  -9.879   1.082  1.00 45.59           O
ATOM   4770  N   GLU E 604      53.674 -11.795   1.618  1.00 89.50           N
ATOM   4771  CA  GLU E 604      53.608 -11.491   3.019  1.00 89.50           C
ATOM   4772  CB  GLU E 604      52.912 -12.612   3.815  1.00 89.50           C
ATOM   4773  CG  GLU E 604      52.810 -12.349   5.318  1.00 89.50           C
ATOM   4774  CD  GLU E 604      51.774 -11.262   5.535  1.00 89.50           C
ATOM   4775  OE1 GLU E 604      51.642 -10.395   4.634  1.00 89.50           O
ATOM   4776  OE2 GLU E 604      51.101 -11.278   6.597  1.00 89.50           O
ATOM   4777  C   GLU E 604      54.995 -11.353   3.566  1.00 89.50           C
ATOM   4778  O   GLU E 604      55.289 -10.421   4.313  1.00 89.50           O
ATOM   4779  N   LEU E 605      55.898 -12.270   3.179  1.00 57.98           N
ATOM   4780  CA  LEU E 605      57.210 -12.287   3.758  1.00 57.98           C
ATOM   4781  CB  LEU E 605      58.049 -13.462   3.225  1.00 57.98           C
ATOM   4782  CG  LEU E 605      59.459 -13.561   3.835  1.00 57.98           C
ATOM   4783  CD1 LEU E 605      59.390 -13.845   5.343  1.00 57.98           C
ATOM   4784  CD2 LEU E 605      60.321 -14.585   3.078  1.00 57.98           C
ATOM   4785  C   LEU E 605      57.946 -11.015   3.467  1.00 57.98           C
ATOM   4786  O   LEU E 605      58.423 -10.348   4.384  1.00 57.98           O
ATOM   4787  N   VAL E 606      58.049 -10.626   2.184  1.00126.49           N
ATOM   4788  CA  VAL E 606      58.805  -9.448   1.872  1.00126.49           C
ATOM   4789  CB  VAL E 606      59.156  -9.342   0.413  1.00126.49           C
ATOM   4790  CG1 VAL E 606      57.916  -9.653  -0.430  1.00126.49           C
ATOM   4791  CG2 VAL E 606      59.734  -7.941   0.156  1.00126.49           C
ATOM   4792  C   VAL E 606      58.119  -8.203   2.343  1.00126.49           C
ATOM   4793  O   VAL E 606      58.776  -7.280   2.820  1.00126.49           O
ATOM   4794  N   HIS E 607      56.788  -8.101   2.178  1.00 89.65           N
ATOM   4795  CA  HIS E 607      56.168  -6.890   2.619  1.00 89.65           C
ATOM   4796  ND1 HIS E 607      55.229  -5.269   0.043  1.00 89.65           N
ATOM   4797  CG  HIS E 607      54.769  -6.444   0.594  1.00 89.65           C
ATOM   4798  CB  HIS E 607      54.744  -6.710   2.070  1.00 89.65           C
ATOM   4799  NE2 HIS E 607      54.611  -6.566  -1.654  1.00 89.65           N
ATOM   4800  CD2 HIS E 607      54.395  -7.226  -0.456  1.00 89.65           C
ATOM   4801  CE1 HIS E 607      55.113  -5.396  -1.303  1.00 89.65           C
ATOM   4802  C   HIS E 607      56.138  -6.781   4.119  1.00 89.65           C
ATOM   4803  O   HIS E 607      56.552  -5.765   4.670  1.00 89.65           O
ATOM   4804  N   HIS E 608      55.578  -7.798   4.807  1.00112.78           N
ATOM   4805  CA  HIS E 608      55.404  -7.800   6.239  1.00112.78           C
ATOM   4806  ND1 HIS E 608      52.359  -7.846   4.876  1.00112.78           N
ATOM   4807  CG  HIS E 608      52.946  -7.656   6.106  1.00112.78           C
ATOM   4808  CB  HIS E 608      54.087  -8.471   6.637  1.00112.78           C
ATOM   4809  NE2 HIS E 608      51.336  -6.105   5.805  1.00112.78           N
ATOM   4810  CD2 HIS E 608      52.309  -6.589   6.660  1.00112.78           C
ATOM   4811  CE1 HIS E 608      51.402  -6.892   4.747  1.00112.78           C
ATOM   4812  C   HIS E 608      56.529  -8.310   7.110  1.00112.78           C
ATOM   4813  O   HIS E 608      56.730  -7.791   8.206  1.00112.78           O
ATOM   4814  N   GLY E 609      57.263  -9.368   6.707  1.00 49.22           N
ATOM   4815  CA  GLY E 609      58.285  -9.873   7.590  1.00 49.22           C
ATOM   4816  C   GLY E 609      58.129 -11.364   7.700  1.00 49.22           C
ATOM   4817  O   GLY E 609      57.251 -11.955   7.074  1.00 49.22           O
ATOM   4818  N   PRO E 610      58.949 -11.984   8.518  1.00 77.64           N
ATOM   4819  CA  PRO E 610      58.922 -13.415   8.668  1.00 77.64           C
ATOM   4820  CD  PRO E 610      60.241 -11.415   8.866  1.00 77.64           C
ATOM   4821  CB  PRO E 610      60.149 -13.756   9.510  1.00 77.64           C
ATOM   4822  CG  PRO E 610      61.138 -12.617   9.201  1.00 77.64           C
ATOM   4823  C   PRO E 610      57.612 -13.821   9.267  1.00 77.64           C
ATOM   4824  O   PRO E 610      57.035 -13.036  10.018  1.00 77.64           O
ATOM   4825  N   MET E 611      57.110 -15.027   8.933  1.00107.07           N
ATOM   4826  CA  MET E 611      55.827 -15.434   9.427  1.00107.07           C
ATOM   4827  CB  MET E 611      54.734 -15.353   8.353  1.00107.07           C
ATOM   4828  CG  MET E 611      54.905 -16.398   7.248  1.00107.07           C
ATOM   4829  SD  MET E 611      54.034 -16.009   5.704  1.00107.07           S
ATOM   4830  CE  MET E 611      55.227 -14.724   5.229  1.00107.07           C
ATOM   4831  C   MET E 611      55.929 -16.860   9.864  1.00107.07           C
ATOM   4832  O   MET E 611      56.825 -17.589   9.440  1.00107.07           O
ATOM   4833  N   ALA E 612      55.012 -17.281  10.758  1.00 44.73           N
ATOM   4834  CA  ALA E 612      55.019 -18.628  11.254  1.00 44.73           C
ATOM   4835  CB  ALA E 612      54.207 -18.798  12.550  1.00 44.73           C
ATOM   4836  C   ALA E 612      54.432 -19.548  10.223  1.00 44.73           C
ATOM   4837  O   ALA E 612      53.462 -19.210   9.547  1.00 44.73           O
ATOM   4838  N   VAL E 613      55.018 -20.757  10.090  1.00 48.55           N
ATOM   4839  CA  VAL E 613      54.536 -21.751   9.169  1.00 48.55           C
ATOM   4840  CB  VAL E 613      55.357 -21.873   7.914  1.00 48.55           C
ATOM   4841  CG1 VAL E 613      55.268 -20.553   7.127  1.00 48.55           C
ATOM   4842  CG2 VAL E 613      56.792 -22.268   8.299  1.00 48.55           C
ATOM   4843  C   VAL E 613      54.616 -23.070   9.880  1.00 48.55           C
ATOM   4844  O   VAL E 613      55.294 -23.190  10.900  1.00 48.55           O
ATOM   4845  N   ALA E 614      53.888 -24.091   9.379  1.00 46.53           N
ATOM   4846  CA  ALA E 614      53.954 -25.398   9.977  1.00 46.53           C
ATOM   4847  CB  ALA E 614      52.693 -25.781  10.773  1.00 46.53           C
ATOM   4848  C   ALA E 614      54.098 -26.397   8.868  1.00 46.53           C
ATOM   4849  O   ALA E 614      53.668 -26.150   7.743  1.00 46.53           O
ATOM   4850  N   PHE E 615      54.744 -27.548   9.150  1.00177.54           N
ATOM   4851  CA  PHE E 615      54.887 -28.558   8.138  1.00177.54           C
ATOM   4852  CB  PHE E 615      56.084 -28.336   7.189  1.00177.54           C
ATOM   4853  CG  PHE E 615      57.379 -28.489   7.914  1.00177.54           C
ATOM   4854  CD1 PHE E 615      57.941 -27.433   8.594  1.00177.54           C
ATOM   4855  CD2 PHE E 615      58.036 -29.697   7.908  1.00177.54           C
ATOM   4856  CE1 PHE E 615      59.138 -27.585   9.256  1.00177.54           C
ATOM   4857  CE2 PHE E 615      59.234 -29.853   8.566  1.00177.54           C
ATOM   4858  CZ  PHE E 615      59.788 -28.795   9.242  1.00177.54           C
ATOM   4859  C   PHE E 615      55.021 -29.886   8.817  1.00177.54           C
ATOM   4860  O   PHE E 615      55.088 -29.967  10.043  1.00177.54           O
ATOM   4861  N   GLU E 616      55.028 -30.975   8.022  1.00114.98           N
ATOM   4862  CA  GLU E 616      55.127 -32.289   8.594  1.00114.98           C
ATOM   4863  CB  GLU E 616      54.315 -33.355   7.832  1.00114.98           C
ATOM   4864  CG  GLU E 616      54.372 -34.752   8.459  1.00114.98           C
ATOM   4865  CD  GLU E 616      53.599 -34.722   9.769  1.00114.98           C
ATOM   4866  OE1 GLU E 616      53.132 -33.617  10.154  1.00114.98           O
ATOM   4867  OE2 GLU E 616      53.459 -35.803  10.402  1.00114.98           O
ATOM   4868  C   GLU E 616      56.561 -32.704   8.575  1.00114.98           C
ATOM   4869  O   GLU E 616      57.187 -32.801   7.519  1.00114.98           O
ATOM   4870  N   VAL E 617      57.122 -32.946   9.775  1.00 64.89           N
ATOM   4871  CA  VAL E 617      58.477 -33.389   9.876  1.00 64.89           C
ATOM   4872  CB  VAL E 617      59.115 -33.084  11.202  1.00 64.89           C
ATOM   4873  CG1 VAL E 617      60.481 -33.785  11.259  1.00 64.89           C
ATOM   4874  CG2 VAL E 617      59.207 -31.557  11.362  1.00 64.89           C
ATOM   4875  C   VAL E 617      58.473 -34.868   9.692  1.00 64.89           C
ATOM   4876  O   VAL E 617      57.591 -35.567  10.188  1.00 64.89           O
ATOM   4877  N   TYR E 618      59.478 -35.379   8.959  1.00 64.66           N
ATOM   4878  CA  TYR E 618      59.588 -36.785   8.703  1.00 64.66           C
ATOM   4879  CB  TYR E 618      59.496 -37.166   7.213  1.00 64.66           C
ATOM   4880  CG  TYR E 618      58.105 -36.926   6.730  1.00 64.66           C
ATOM   4881  CD1 TYR E 618      57.109 -37.836   7.004  1.00 64.66           C
ATOM   4882  CD2 TYR E 618      57.796 -35.807   5.990  1.00 64.66           C
ATOM   4883  CE1 TYR E 618      55.824 -37.631   6.558  1.00 64.66           C
ATOM   4884  CE2 TYR E 618      56.512 -35.595   5.541  1.00 64.66           C
ATOM   4885  CZ  TYR E 618      55.524 -36.508   5.826  1.00 64.66           C
ATOM   4886  OH  TYR E 618      54.207 -36.293   5.366  1.00 64.66           O
ATOM   4887  C   TYR E 618      60.947 -37.194   9.179  1.00 64.66           C
ATOM   4888  O   TYR E 618      61.804 -36.350   9.431  1.00 64.66           O
ATOM   4889  N   ASP E 619      61.173 -38.515   9.307  1.00 44.94           N
ATOM   4890  CA  ASP E 619      62.389 -39.048   9.853  1.00 44.94           C
ATOM   4891  CB  ASP E 619      62.417 -40.587   9.848  1.00 44.94           C
ATOM   4892  CG  ASP E 619      63.672 -41.051  10.576  1.00 44.94           C
ATOM   4893  OD1 ASP E 619      64.213 -40.262  11.396  1.00 44.94           O
ATOM   4894  OD2 ASP E 619      64.113 -42.201  10.313  1.00 44.94           O
ATOM   4895  C   ASP E 619      63.557 -38.590   9.037  1.00 44.94           C
ATOM   4896  O   ASP E 619      64.602 -38.249   9.588  1.00 44.94           O
ATOM   4897  N   ASP E 620      63.414 -38.545   7.701  1.00 55.53           N
ATOM   4898  CA  ASP E 620      64.525 -38.179   6.872  1.00 55.53           C
ATOM   4899  CB  ASP E 620      64.249 -38.286   5.356  1.00 55.53           C
ATOM   4900  CG  ASP E 620      63.157 -37.314   4.927  1.00 55.53           C
ATOM   4901  OD1 ASP E 620      62.347 -36.892   5.794  1.00 55.53           O
ATOM   4902  OD2 ASP E 620      63.115 -36.988   3.710  1.00 55.53           O
ATOM   4903  C   ASP E 620      64.932 -36.776   7.200  1.00 55.53           C
ATOM   4904  O   ASP E 620      66.102 -36.418   7.080  1.00 55.53           O
ATOM   4905  N   PHE E 621      63.964 -35.945   7.623  1.00116.06           N
ATOM   4906  CA  PHE E 621      64.179 -34.564   7.953  1.00116.06           C
ATOM   4907  CB  PHE E 621      62.859 -33.823   8.242  1.00116.06           C
ATOM   4908  CG  PHE E 621      63.128 -32.360   8.369  1.00116.06           C
ATOM   4909  CD1 PHE E 621      63.130 -31.552   7.254  1.00116.06           C
ATOM   4910  CD2 PHE E 621      63.377 -31.790   9.596  1.00116.06           C
ATOM   4911  CE1 PHE E 621      63.373 -30.202   7.359  1.00116.06           C
ATOM   4912  CE2 PHE E 621      63.620 -30.441   9.707  1.00116.06           C
ATOM   4913  CZ  PHE E 621      63.619 -29.642   8.588  1.00116.06           C
ATOM   4914  C   PHE E 621      65.063 -34.480   9.160  1.00116.06           C
ATOM   4915  O   PHE E 621      65.890 -33.576   9.275  1.00116.06           O
ATOM   4916  N   LEU E 622      64.926 -35.440  10.094  1.00 55.81           N
ATOM   4917  CA  LEU E 622      65.667 -35.385  11.325  1.00 55.81           C
ATOM   4918  CB  LEU E 622      65.406 -36.607  12.220  1.00 55.81           C
ATOM   4919  CG  LEU E 622      63.944 -36.718  12.685  1.00 55.81           C
ATOM   4920  CD1 LEU E 622      63.736 -37.952  13.575  1.00 55.81           C
ATOM   4921  CD2 LEU E 622      63.469 -35.417  13.349  1.00 55.81           C
ATOM   4922  C   LEU E 622      67.141 -35.354  11.024  1.00 55.81           C
ATOM   4923  O   LEU E 622      67.898 -34.623  11.662  1.00 55.81           O
ATOM   4924  N   HIS E 623      67.575 -36.152  10.034  1.00122.99           N
ATOM   4925  CA  HIS E 623      68.944 -36.330   9.625  1.00122.99           C
ATOM   4926  ND1 HIS E 623      68.613 -39.524  10.001  0.00122.99           N
ATOM   4927  CG  HIS E 623      68.348 -38.708   8.925  0.00122.99           C
ATOM   4928  CB  HIS E 623      69.102 -37.457   8.590  1.00122.99           C
ATOM   4929  NE2 HIS E 623      66.908 -40.445   8.909  0.00122.99           N
ATOM   4930  CD2 HIS E 623      67.304 -39.285   8.269  0.00122.99           C
ATOM   4931  CE1 HIS E 623      67.723 -40.547   9.944  0.00122.99           C
ATOM   4932  C   HIS E 623      69.488 -35.110   8.938  1.00122.99           C
ATOM   4933  O   HIS E 623      70.701 -34.957   8.857  1.00122.99           O
ATOM   4934  N   TYR E 624      68.623 -34.250   8.371  1.00119.24           N
ATOM   4935  CA  TYR E 624      69.001 -33.148   7.515  1.00119.24           C
ATOM   4936  CB  TYR E 624      67.818 -32.173   7.332  1.00119.24           C
ATOM   4937  CG  TYR E 624      68.246 -30.887   6.710  1.00119.24           C
ATOM   4938  CD1 TYR E 624      68.736 -29.869   7.496  1.00119.24           C
ATOM   4939  CD2 TYR E 624      68.140 -30.685   5.353  1.00119.24           C
ATOM   4940  CE1 TYR E 624      69.124 -28.672   6.943  1.00119.24           C
ATOM   4941  CE2 TYR E 624      68.527 -29.489   4.793  1.00119.24           C
ATOM   4942  CZ  TYR E 624      69.020 -28.480   5.586  1.00119.24           C
ATOM   4943  OH  TYR E 624      69.414 -27.252   5.012  1.00119.24           O
ATOM   4944  C   TYR E 624      70.195 -32.382   8.009  1.00119.24           C
ATOM   4945  O   TYR E 624      70.184 -31.823   9.104  1.00119.24           O
ATOM   4946  N   LYS E 625      71.311 -32.455   7.239  1.00129.57           N
ATOM   4947  CA  LYS E 625      72.499 -31.666   7.451  1.00129.57           C
ATOM   4948  CB  LYS E 625      73.778 -32.366   6.961  1.00129.57           C
ATOM   4949  CG  LYS E 625      74.163 -33.611   7.763  1.00129.57           C
ATOM   4950  CD  LYS E 625      73.223 -34.800   7.556  1.00129.57           C
ATOM   4951  CE  LYS E 625      73.641 -36.042   8.345  1.00129.57           C
ATOM   4952  NZ  LYS E 625      72.718 -37.163   8.061  0.00129.57           N
ATOM   4953  C   LYS E 625      72.463 -30.334   6.753  1.00129.57           C
ATOM   4954  O   LYS E 625      72.683 -29.293   7.369  1.00129.57           O
ATOM   4955  N   LYS E 626      72.183 -30.347   5.425  1.00 97.76           N
ATOM   4956  CA  LYS E 626      72.252 -29.151   4.623  1.00 97.76           C
ATOM   4957  CB  LYS E 626      73.682 -28.723   4.246  1.00 97.76           C
ATOM   4958  CG  LYS E 626      74.538 -28.218   5.406  1.00 97.76           C
ATOM   4959  CD  LYS E 626      76.014 -28.057   5.032  1.00 97.76           C
ATOM   4960  CE  LYS E 626      76.875 -27.483   6.158  1.00 97.76           C
ATOM   4961  NZ  LYS E 626      78.281 -27.363   5.709  1.00 97.76           N
ATOM   4962  C   LYS E 626      71.574 -29.401   3.308  1.00 97.76           C
ATOM   4963  O   LYS E 626      71.138 -30.512   3.010  1.00 97.76           O
ATOM   4964  N   GLY E 627      71.485 -28.344   2.472  1.00 31.56           N
ATOM   4965  CA  GLY E 627      70.907 -28.481   1.164  1.00 31.56           C
ATOM   4966  C   GLY E 627      69.454 -28.121   1.187  1.00 31.56           C
ATOM   4967  O   GLY E 627      68.955 -27.511   2.131  1.00 31.56           O
ATOM   4968  N   ILE E 628      68.745 -28.487   0.097  1.00111.74           N
ATOM   4969  CA  ILE E 628      67.352 -28.172  -0.053  1.00111.74           C
ATOM   4970  CB  ILE E 628      67.008 -27.781  -1.462  1.00111.74           C
ATOM   4971  CG1 ILE E 628      67.865 -26.593  -1.936  1.00111.74           C
ATOM   4972  CG2 ILE E 628      65.495 -27.515  -1.520  1.00111.74           C
ATOM   4973  CD1 ILE E 628      67.632 -25.299  -1.163  1.00111.74           C
ATOM   4974  C   ILE E 628      66.600 -29.439   0.222  1.00111.74           C
ATOM   4975  O   ILE E 628      66.640 -30.379  -0.569  1.00111.74           O
ATOM   4976  N   TYR E 629      65.864 -29.467   1.349  1.00179.57           N
ATOM   4977  CA  TYR E 629      65.146 -30.617   1.830  1.00179.57           C
ATOM   4978  CB  TYR E 629      64.688 -30.445   3.286  1.00179.57           C
ATOM   4979  CG  TYR E 629      63.770 -31.560   3.648  1.00179.57           C
ATOM   4980  CD1 TYR E 629      64.263 -32.736   4.164  1.00179.57           C
ATOM   4981  CD2 TYR E 629      62.413 -31.424   3.464  1.00179.57           C
ATOM   4982  CE1 TYR E 629      63.410 -33.758   4.504  1.00179.57           C
ATOM   4983  CE2 TYR E 629      61.555 -32.443   3.803  1.00179.57           C
ATOM   4984  CZ  TYR E 629      62.056 -33.611   4.326  1.00179.57           C
ATOM   4985  OH  TYR E 629      61.184 -34.660   4.680  1.00179.57           O
ATOM   4986  C   TYR E 629      63.942 -30.910   0.988  1.00179.57           C
ATOM   4987  O   TYR E 629      63.269 -30.002   0.503  1.00179.57           O
ATOM   4988  N   HIS E 630      63.671 -32.221   0.775  1.00108.71           N
ATOM   4989  CA  HIS E 630      62.558 -32.646  -0.030  1.00108.71           C
ATOM   4990  ND1 HIS E 630      61.865 -34.584  -2.794  1.00108.71           N
ATOM   4991  CG  HIS E 630      61.882 -33.256  -2.428  1.00108.71           C
ATOM   4992  CB  HIS E 630      62.922 -32.660  -1.527  1.00108.71           C
ATOM   4993  NE2 HIS E 630      60.139 -33.622  -3.812  1.00108.71           N
ATOM   4994  CD2 HIS E 630      60.821 -32.683  -3.058  1.00108.71           C
ATOM   4995  CE1 HIS E 630      60.803 -34.748  -3.622  1.00108.71           C
ATOM   4996  C   HIS E 630      62.131 -34.048   0.332  1.00108.71           C
ATOM   4997  O   HIS E 630      62.920 -34.849   0.829  1.00108.71           O
ATOM   4998  N   HIS E 631      60.826 -34.333   0.106  1.00236.52           N
ATOM   4999  CA  HIS E 631      60.150 -35.617   0.136  1.00236.52           C
ATOM   5000  ND1 HIS E 631      62.217 -38.160   0.652  0.00236.52           N
ATOM   5001  CG  HIS E 631      62.070 -37.247  -0.369  0.00236.52           C
ATOM   5002  CB  HIS E 631      60.751 -36.681  -0.807  1.00236.52           C
ATOM   5003  NE2 HIS E 631      64.252 -37.786  -0.163  0.00236.52           N
ATOM   5004  CD2 HIS E 631      63.323 -37.029  -0.855  0.00236.52           C
ATOM   5005  CE1 HIS E 631      63.541 -38.448   0.732  0.00236.52           C
ATOM   5006  C   HIS E 631      59.926 -36.256   1.472  1.00236.52           C
ATOM   5007  O   HIS E 631      60.404 -35.792   2.504  1.00236.52           O
ATOM   5008  N   THR E 632      59.065 -37.310   1.428  1.00126.58           N
ATOM   5009  CA  THR E 632      58.687 -38.248   2.460  1.00126.58           C
ATOM   5010  CB  THR E 632      59.343 -37.979   3.807  1.00126.58           C
ATOM   5011  OG1 THR E 632      60.754 -38.046   3.659  1.00126.58           O
ATOM   5012  CG2 THR E 632      58.952 -39.040   4.853  1.00126.58           C
ATOM   5013  C   THR E 632      57.174 -38.264   2.512  1.00126.58           C
ATOM   5014  O   THR E 632      56.510 -37.576   1.738  1.00126.58           O
ATOM   5015  N   GLY E 633      56.588 -39.126   3.366  1.00 60.71           N
ATOM   5016  CA  GLY E 633      55.183 -39.143   3.656  1.00 60.71           C
ATOM   5017  C   GLY E 633      54.352 -39.437   2.452  1.00 60.71           C
ATOM   5018  O   GLY E 633      54.690 -40.245   1.590  1.00 60.71           O
ATOM   5019  N   LEU E 634      53.178 -38.788   2.448  1.00213.57           N
ATOM   5020  CA  LEU E 634      52.151 -38.883   1.467  1.00213.57           C
ATOM   5021  CB  LEU E 634      51.464 -40.261   1.417  1.00213.57           C
ATOM   5022  CG  LEU E 634      52.313 -41.397   0.810  0.00213.57           C
ATOM   5023  CD1 LEU E 634      51.538 -42.727   0.806  0.00213.57           C
ATOM   5024  CD2 LEU E 634      52.810 -41.020  -0.594  0.00213.57           C
ATOM   5025  C   LEU E 634      51.124 -37.934   1.964  1.00213.57           C
ATOM   5026  O   LEU E 634      51.272 -36.717   1.895  1.00213.57           O
ATOM   5027  N   ARG E 635      50.018 -38.495   2.471  1.00156.82           N
ATOM   5028  CA  ARG E 635      49.017 -37.665   3.056  1.00156.82           C
ATOM   5029  CB  ARG E 635      47.830 -37.375   2.117  1.00156.82           C
ATOM   5030  CG  ARG E 635      48.208 -36.575   0.867  1.00156.82           C
[truncated: 483,567 more chars]
