# Supplementary material for: Evolutionary Analysis of Dipeptidyl Peptidase I
Source: Int J Mol Sci. 2022 Feb 6;23(3):1852. doi: 10.3390/ijms23031852 (PMC8836896; doi:10.3390/ijms23031852)
Supplement: Supplementary file 1 [file ijms-23-01852-s001.zip › Supplementary File S2 Homology models/Modeller/Homo sapiens/mod.B99990006.pdb]

EXPDTA    THEORETICAL MODEL, MODELLER 10.1 2021/11/05 13:17:49
REMARK   6 MODELLER OBJECTIVE FUNCTION:     10964.0605
REMARK   6 MODELLER BEST TEMPLATE % SEQ ID: 100.000
REMARK   6 SEQUENCE: mod
REMARK   6 ALIGNMENT: alignment.pir
REMARK   6 SCRIPT: model.py
REMARK   6 DOPE score: -172488.43750
REMARK   6 GA341 score: 1.00000
REMARK   6 DOPE-HR score: -148714.00000
REMARK   6 TEMPLATE: 1K3B 1:A - 119:A MODELS 1:A - 119:A AT 100.0%
REMARK   6 TEMPLATE: 1K3B 120:B - 283:B MODELS 120:B - 283:B AT 100.0%
REMARK   6 TEMPLATE: 1K3B 284:C - 352:C MODELS 284:C - 352:C AT 100.0%
REMARK   6 TEMPLATE: 1K3B 353:D - 471:D MODELS 353:D - 471:D AT 100.0%
REMARK   6 TEMPLATE: 1K3B 472:E - 635:E MODELS 472:E - 635:E AT 100.0%
REMARK   6 TEMPLATE: 1K3B 636:F - 704:F MODELS 636:F - 704:F AT 100.0%
REMARK   6 TEMPLATE: 1K3B 705:G - 823:G MODELS 705:G - 823:G AT 100.0%
REMARK   6 TEMPLATE: 1K3B 824:H - 987:H MODELS 824:H - 987:H AT 100.0%
REMARK   6 TEMPLATE: 1K3B 988:I - 1056:I MODELS 988:I - 1056:I AT 100.0%
REMARK   6 TEMPLATE: 1K3B 1057:J - 1175:J MODELS 1057:J - 1175:J AT 100.0%
REMARK   6 TEMPLATE: 1K3B 1176:K - 1339:K MODELS 1176:K - 1339:K AT 100.0%
REMARK   6 TEMPLATE: 1K3B 1340:L - 1408:L MODELS 1340:L - 1408:L AT 100.0%
SSBOND   1 CYS A    6    CYS A   94                          1555   1555  2.03
SSBOND   2 CYS A   30    CYS A  112                          1555   1555  2.03
SSBOND   3 CYS B  144    CYS B  187                          1555   1555  2.03
SSBOND   4 CYS B  180    CYS B  220                          1555   1555  2.03
SSBOND   5 CYS B  210    CYS B  226                          1555   1555  2.03
SSBOND   6 CYS D  358    CYS D  446                          1555   1555  2.03
SSBOND   7 CYS D  382    CYS D  464                          1555   1555  2.03
SSBOND   8 CYS E  496    CYS E  539                          1555   1555  2.03
SSBOND   9 CYS E  532    CYS E  572                          1555   1555  2.03
SSBOND  10 CYS E  562    CYS E  578                          1555   1555  2.03
SSBOND  11 CYS G  710    CYS G  798                          1555   1555  2.02
SSBOND  12 CYS G  734    CYS G  816                          1555   1555  2.03
SSBOND  13 CYS H  848    CYS H  891                          1555   1555  2.03
SSBOND  14 CYS H  884    CYS H  924                          1555   1555  2.03
SSBOND  15 CYS H  914    CYS H  930                          1555   1555  2.03
SSBOND  16 CYS J 1062    CYS J 1150                          1555   1555  2.03
SSBOND  17 CYS J 1086    CYS J 1168                          1555   1555  2.03
SSBOND  18 CYS K 1200    CYS K 1243                          1555   1555  2.02
SSBOND  19 CYS K 1236    CYS K 1276                          1555   1555  2.04
SSBOND  20 CYS K 1266    CYS K 1282                          1555   1555  2.03
ATOM      1  N   ASP A   1      39.523  29.646  26.712  1.00 37.22           N
ATOM      2  CA  ASP A   1      40.655  30.106  25.875  1.00 37.22           C
ATOM      3  CB  ASP A   1      40.152  30.996  24.723  1.00 37.22           C
ATOM      4  CG  ASP A   1      39.292  30.149  23.795  1.00 37.22           C
ATOM      5  OD1 ASP A   1      39.047  28.961  24.136  1.00 37.22           O
ATOM      6  OD2 ASP A   1      38.871  30.678  22.731  1.00 37.22           O
ATOM      7  C   ASP A   1      41.583  30.911  26.712  1.00 37.22           C
ATOM      8  O   ASP A   1      41.225  31.368  27.796  1.00 37.22           O
ATOM      9  N   THR A   2      42.831  31.053  26.234  1.00 45.22           N
ATOM     10  CA  THR A   2      43.796  31.874  26.890  1.00 45.22           C
ATOM     11  CB  THR A   2      45.208  31.389  26.727  1.00 45.22           C
ATOM     12  OG1 THR A   2      45.575  31.397  25.355  1.00 45.22           O
ATOM     13  CG2 THR A   2      45.307  29.960  27.291  1.00 45.22           C
ATOM     14  C   THR A   2      43.678  33.194  26.207  1.00 45.22           C
ATOM     15  O   THR A   2      42.957  33.329  25.221  1.00 45.22           O
ATOM     16  N   PRO A   3      44.342  34.179  26.718  1.00151.17           N
ATOM     17  CA  PRO A   3      44.294  35.488  26.124  1.00151.17           C
ATOM     18  CD  PRO A   3      44.615  34.241  28.142  1.00151.17           C
ATOM     19  CB  PRO A   3      44.800  36.459  27.196  1.00151.17           C
ATOM     20  CG  PRO A   3      45.377  35.562  28.306  1.00151.17           C
ATOM     21  C   PRO A   3      45.045  35.547  24.829  1.00151.17           C
ATOM     22  O   PRO A   3      44.998  36.586  24.173  1.00151.17           O
ATOM     23  N   ALA A   4      45.762  34.470  24.452  1.00 60.75           N
ATOM     24  CA  ALA A   4      46.575  34.515  23.266  1.00 60.75           C
ATOM     25  CB  ALA A   4      47.591  33.361  23.174  1.00 60.75           C
ATOM     26  C   ALA A   4      45.746  34.482  22.021  1.00 60.75           C
ATOM     27  O   ALA A   4      44.771  33.740  21.915  1.00 60.75           O
ATOM     28  N   ASN A   5      46.131  35.325  21.039  1.00142.74           N
ATOM     29  CA  ASN A   5      45.517  35.326  19.742  1.00142.74           C
ATOM     30  CB  ASN A   5      44.757  36.628  19.430  1.00142.74           C
ATOM     31  CG  ASN A   5      43.890  36.404  18.195  1.00142.74           C
ATOM     32  OD1 ASN A   5      44.314  35.777  17.226  1.00142.74           O
ATOM     33  ND2 ASN A   5      42.634  36.925  18.234  1.00142.74           N
ATOM     34  C   ASN A   5      46.665  35.232  18.790  1.00142.74           C
ATOM     35  O   ASN A   5      47.092  36.230  18.211  1.00142.74           O
ATOM     36  N   CYS A   6      47.167  34.006  18.573  1.00109.24           N
ATOM     37  CA  CYS A   6      48.357  33.828  17.803  1.00109.24           C
ATOM     38  CB  CYS A   6      49.267  32.804  18.480  1.00109.24           C
ATOM     39  SG  CYS A   6      50.981  32.979  17.973  1.00109.24           S
ATOM     40  C   CYS A   6      47.971  33.314  16.449  1.00109.24           C
ATOM     41  O   CYS A   6      46.877  32.781  16.273  1.00109.24           O
ATOM     42  N   THR A   7      48.869  33.453  15.449  1.00 54.10           N
ATOM     43  CA  THR A   7      48.517  33.050  14.119  1.00 54.10           C
ATOM     44  CB  THR A   7      48.693  34.126  13.089  1.00 54.10           C
ATOM     45  OG1 THR A   7      50.065  34.479  12.995  1.00 54.10           O
ATOM     46  CG2 THR A   7      47.855  35.351  13.489  1.00 54.10           C
ATOM     47  C   THR A   7      49.382  31.916  13.678  1.00 54.10           C
ATOM     48  O   THR A   7      50.412  31.599  14.270  1.00 54.10           O
ATOM     49  N   TYR A   8      48.947  31.290  12.576  1.00101.22           N
ATOM     50  CA  TYR A   8      49.554  30.155  11.955  1.00101.22           C
ATOM     51  CB  TYR A   8      48.701  29.744  10.743  1.00101.22           C
ATOM     52  CG  TYR A   8      49.403  28.698   9.970  1.00101.22           C
ATOM     53  CD1 TYR A   8      49.390  27.396  10.399  1.00101.22           C
ATOM     54  CD2 TYR A   8      50.083  29.029   8.827  1.00101.22           C
ATOM     55  CE1 TYR A   8      50.048  26.427   9.684  1.00101.22           C
ATOM     56  CE2 TYR A   8      50.739  28.067   8.105  1.00101.22           C
ATOM     57  CZ  TYR A   8      50.719  26.767   8.538  1.00101.22           C
ATOM     58  OH  TYR A   8      51.393  25.778   7.804  1.00101.22           O
ATOM     59  C   TYR A   8      50.935  30.548  11.529  1.00101.22           C
ATOM     60  O   TYR A   8      51.889  29.784  11.666  1.00101.22           O
ATOM     61  N   LEU A   9      51.062  31.783  11.023  1.00128.64           N
ATOM     62  CA  LEU A   9      52.279  32.345  10.521  1.00128.64           C
ATOM     63  CB  LEU A   9      51.954  33.749   9.966  1.00128.64           C
ATOM     64  CG  LEU A   9      53.051  34.559   9.262  1.00128.64           C
ATOM     65  CD1 LEU A   9      52.463  35.919   8.831  1.00128.64           C
ATOM     66  CD2 LEU A   9      54.332  34.691  10.114  1.00128.64           C
ATOM     67  C   LEU A   9      53.266  32.420  11.653  1.00128.64           C
ATOM     68  O   LEU A   9      54.449  32.124  11.480  1.00128.64           O
ATOM     69  N   ASP A  10      52.805  32.794  12.859  1.00 58.13           N
ATOM     70  CA  ASP A  10      53.707  32.928  13.967  1.00 58.13           C
ATOM     71  CB  ASP A  10      53.019  33.432  15.244  1.00 58.13           C
ATOM     72  CG  ASP A  10      52.648  34.891  15.006  1.00 58.13           C
ATOM     73  OD1 ASP A  10      53.478  35.621  14.399  1.00 58.13           O
ATOM     74  OD2 ASP A  10      51.533  35.296  15.432  1.00 58.13           O
ATOM     75  C   ASP A  10      54.315  31.588  14.254  1.00 58.13           C
ATOM     76  O   ASP A  10      55.449  31.499  14.722  1.00 58.13           O
ATOM     77  N   LEU A  11      53.538  30.515  14.027  1.00141.82           N
ATOM     78  CA  LEU A  11      53.930  29.156  14.275  1.00141.82           C
ATOM     79  CB  LEU A  11      52.692  28.241  14.358  1.00141.82           C
ATOM     80  CG  LEU A  11      52.969  26.797  14.808  1.00141.82           C
ATOM     81  CD1 LEU A  11      51.671  26.085  15.207  1.00141.82           C
ATOM     82  CD2 LEU A  11      53.682  26.008  13.710  1.00141.82           C
ATOM     83  C   LEU A  11      54.956  28.641  13.293  1.00141.82           C
ATOM     84  O   LEU A  11      55.797  27.821  13.659  1.00141.82           O
ATOM     85  N   LEU A  12      54.929  29.071  12.013  1.00108.95           N
ATOM     86  CA  LEU A  12      55.897  28.518  11.093  1.00108.95           C
ATOM     87  CB  LEU A  12      55.679  28.894   9.617  1.00108.95           C
ATOM     88  CG  LEU A  12      54.508  28.155   8.950  1.00108.95           C
ATOM     89  CD1 LEU A  12      54.802  26.654   8.818  1.00108.95           C
ATOM     90  CD2 LEU A  12      53.197  28.402   9.699  1.00108.95           C
ATOM     91  C   LEU A  12      57.267  29.002  11.448  1.00108.95           C
ATOM     92  O   LEU A  12      57.439  30.148  11.857  1.00108.95           O
ATOM     93  N   GLY A  13      58.286  28.126  11.303  1.00 32.00           N
ATOM     94  CA  GLY A  13      59.630  28.546  11.565  1.00 32.00           C
ATOM     95  C   GLY A  13      60.344  27.493  12.350  1.00 32.00           C
ATOM     96  O   GLY A  13      59.936  26.333  12.386  1.00 32.00           O
ATOM     97  N   THR A  14      61.456  27.889  13.007  1.00 40.48           N
ATOM     98  CA  THR A  14      62.202  26.935  13.768  1.00 40.48           C
ATOM     99  CB  THR A  14      63.675  26.984  13.495  1.00 40.48           C
ATOM    100  OG1 THR A  14      63.923  26.761  12.115  1.00 40.48           O
ATOM    101  CG2 THR A  14      64.367  25.900  14.338  1.00 40.48           C
ATOM    102  C   THR A  14      61.971  27.224  15.216  1.00 40.48           C
ATOM    103  O   THR A  14      61.958  28.377  15.645  1.00 40.48           O
ATOM    104  N   TRP A  15      61.743  26.157  16.004  1.00 65.23           N
ATOM    105  CA  TRP A  15      61.487  26.320  17.404  1.00 65.23           C
ATOM    106  CB  TRP A  15      60.067  25.894  17.821  1.00 65.23           C
ATOM    107  CG  TRP A  15      58.956  26.811  17.363  1.00 65.23           C
ATOM    108  CD2 TRP A  15      58.295  27.752  18.224  1.00 65.23           C
ATOM    109  CD1 TRP A  15      58.354  26.917  16.142  1.00 65.23           C
ATOM    110  NE1 TRP A  15      57.364  27.870  16.187  1.00 65.23           N
ATOM    111  CE2 TRP A  15      57.316  28.391  17.462  1.00 65.23           C
ATOM    112  CE3 TRP A  15      58.488  28.058  19.540  1.00 65.23           C
ATOM    113  CZ2 TRP A  15      56.511  29.348  18.009  1.00 65.23           C
ATOM    114  CZ3 TRP A  15      57.675  29.025  20.088  1.00 65.23           C
ATOM    115  CH2 TRP A  15      56.707  29.658  19.337  1.00 65.23           C
ATOM    116  C   TRP A  15      62.442  25.455  18.159  1.00 65.23           C
ATOM    117  O   TRP A  15      62.797  24.363  17.715  1.00 65.23           O
ATOM    118  N   VAL A  16      62.906  25.945  19.325  1.00 40.82           N
ATOM    119  CA  VAL A  16      63.770  25.149  20.144  1.00 40.82           C
ATOM    120  CB  VAL A  16      65.009  25.869  20.594  1.00 40.82           C
ATOM    121  CG1 VAL A  16      65.792  24.954  21.553  1.00 40.82           C
ATOM    122  CG2 VAL A  16      65.807  26.288  19.348  1.00 40.82           C
ATOM    123  C   VAL A  16      62.982  24.801  21.364  1.00 40.82           C
ATOM    124  O   VAL A  16      62.414  25.674  22.019  1.00 40.82           O
ATOM    125  N   PHE A  17      62.911  23.498  21.697  1.00 73.51           N
ATOM    126  CA  PHE A  17      62.161  23.133  22.861  1.00 73.51           C
ATOM    127  CB  PHE A  17      61.157  21.981  22.655  1.00 73.51           C
ATOM    128  CG  PHE A  17      60.146  22.373  21.631  1.00 73.51           C
ATOM    129  CD1 PHE A  17      59.357  23.487  21.803  1.00 73.51           C
ATOM    130  CD2 PHE A  17      59.951  21.588  20.518  1.00 73.51           C
ATOM    131  CE1 PHE A  17      58.417  23.834  20.860  1.00 73.51           C
ATOM    132  CE2 PHE A  17      59.012  21.928  19.573  1.00 73.51           C
ATOM    133  CZ  PHE A  17      58.245  23.055  19.740  1.00 73.51           C
ATOM    134  C   PHE A  17      63.128  22.656  23.893  1.00 73.51           C
ATOM    135  O   PHE A  17      63.967  21.797  23.628  1.00 73.51           O
ATOM    136  N   GLN A  18      63.037  23.220  25.113  1.00 62.43           N
ATOM    137  CA  GLN A  18      63.888  22.769  26.174  1.00 62.43           C
ATOM    138  CB  GLN A  18      64.386  23.904  27.082  1.00 62.43           C
ATOM    139  CG  GLN A  18      65.248  24.935  26.352  1.00 62.43           C
ATOM    140  CD  GLN A  18      66.565  24.274  25.972  1.00 62.43           C
ATOM    141  OE1 GLN A  18      67.421  24.894  25.344  1.00 62.43           O
ATOM    142  NE2 GLN A  18      66.741  22.983  26.360  1.00 62.43           N
ATOM    143  C   GLN A  18      63.034  21.846  26.978  1.00 62.43           C
ATOM    144  O   GLN A  18      61.921  22.200  27.365  1.00 62.43           O
ATOM    145  N   VAL A  19      63.534  20.624  27.239  1.00 46.08           N
ATOM    146  CA  VAL A  19      62.721  19.645  27.899  1.00 46.08           C
ATOM    147  CB  VAL A  19      62.652  18.358  27.127  1.00 46.08           C
ATOM    148  CG1 VAL A  19      61.789  17.346  27.898  1.00 46.08           C
ATOM    149  CG2 VAL A  19      62.140  18.667  25.710  1.00 46.08           C
ATOM    150  C   VAL A  19      63.289  19.325  29.245  1.00 46.08           C
ATOM    151  O   VAL A  19      64.483  19.075  29.395  1.00 46.08           O
ATOM    152  N   GLY A  20      62.418  19.336  30.273  1.00 47.01           N
ATOM    153  CA  GLY A  20      62.812  18.976  31.604  1.00 47.01           C
ATOM    154  C   GLY A  20      62.306  17.586  31.815  1.00 47.01           C
ATOM    155  O   GLY A  20      62.265  16.806  30.866  1.00 47.01           O
ATOM    156  N   SER A  21      61.930  17.275  33.079  1.00181.09           N
ATOM    157  CA  SER A  21      61.326  16.065  33.590  1.00181.09           C
ATOM    158  CB  SER A  21      59.805  16.192  33.811  1.00181.09           C
ATOM    159  OG  SER A  21      59.147  16.496  32.591  1.00181.09           O
ATOM    160  C   SER A  21      61.621  14.820  32.797  1.00181.09           C
ATOM    161  O   SER A  21      62.656  14.690  32.144  1.00181.09           O
ATOM    162  N   SER A  22      60.767  13.789  33.003  1.00154.16           N
ATOM    163  CA  SER A  22      60.768  12.549  32.266  1.00154.16           C
ATOM    164  CB  SER A  22      62.164  12.014  31.911  1.00154.16           C
ATOM    165  OG  SER A  22      62.053  10.795  31.191  1.00154.16           O
ATOM    166  C   SER A  22      60.134  11.509  33.139  1.00154.16           C
ATOM    167  O   SER A  22      60.825  10.647  33.678  1.00154.16           O
ATOM    168  N   GLY A  23      58.796  11.503  33.242  1.00 55.33           N
ATOM    169  CA  GLY A  23      58.167  10.561  34.125  1.00 55.33           C
ATOM    170  C   GLY A  23      56.888  10.117  33.497  1.00 55.33           C
ATOM    171  O   GLY A  23      56.752  10.108  32.277  1.00 55.33           O
ATOM    172  N   SER A  24      55.928   9.680  34.332  1.00 34.95           N
ATOM    173  CA  SER A  24      54.657   9.249  33.834  1.00 34.95           C
ATOM    174  CB  SER A  24      54.019   8.127  34.670  1.00 34.95           C
ATOM    175  OG  SER A  24      54.830   6.962  34.617  1.00 34.95           O
ATOM    176  C   SER A  24      53.725  10.420  33.856  1.00 34.95           C
ATOM    177  O   SER A  24      54.095  11.533  34.225  1.00 34.95           O
ATOM    178  N   GLN A  25      52.470  10.172  33.438  1.00131.24           N
ATOM    179  CA  GLN A  25      51.421  11.149  33.378  1.00131.24           C
ATOM    180  CB  GLN A  25      50.132  10.511  32.833  1.00131.24           C
ATOM    181  CG  GLN A  25      48.928  11.439  32.717  1.00131.24           C
ATOM    182  CD  GLN A  25      47.777  10.598  32.173  1.00131.24           C
ATOM    183  OE1 GLN A  25      46.649  10.689  32.651  1.00131.24           O
ATOM    184  NE2 GLN A  25      48.069   9.749  31.149  1.00131.24           N
ATOM    185  C   GLN A  25      51.144  11.626  34.772  1.00131.24           C
ATOM    186  O   GLN A  25      50.782  12.783  34.989  1.00131.24           O
ATOM    187  N   ARG A  26      51.207  10.699  35.746  1.00 94.20           N
ATOM    188  CA  ARG A  26      51.020  10.997  37.141  1.00 94.20           C
ATOM    189  CB  ARG A  26      50.776   9.731  37.980  1.00 94.20           C
ATOM    190  CG  ARG A  26      50.518  10.014  39.462  0.00 94.20           C
ATOM    191  CD  ARG A  26      50.275   8.751  40.291  0.00 94.20           C
ATOM    192  NE  ARG A  26      50.042   9.176  41.699  0.00 94.20           N
ATOM    193  CZ  ARG A  26      48.786   9.525  42.105  0.00 94.20           C
ATOM    194  NH1 ARG A  26      47.748   9.486  41.222  0.00 94.20           N
ATOM    195  NH2 ARG A  26      48.570   9.913  43.395  0.00 94.20           N
ATOM    196  C   ARG A  26      52.218  11.689  37.715  1.00 94.20           C
ATOM    197  O   ARG A  26      52.090  12.579  38.555  1.00 94.20           O
ATOM    198  N   ASP A  27      53.418  11.264  37.274  1.00 48.24           N
ATOM    199  CA  ASP A  27      54.681  11.718  37.790  1.00 48.24           C
ATOM    200  CB  ASP A  27      55.878  10.965  37.182  1.00 48.24           C
ATOM    201  CG  ASP A  27      55.876   9.538  37.714  0.00 48.24           C
ATOM    202  OD1 ASP A  27      55.218   9.292  38.760  0.00 48.24           O
ATOM    203  OD2 ASP A  27      56.533   8.673  37.076  0.00 48.24           O
ATOM    204  C   ASP A  27      54.890  13.170  37.500  1.00 48.24           C
ATOM    205  O   ASP A  27      55.510  13.877  38.293  1.00 48.24           O
ATOM    206  N   VAL A  28      54.403  13.667  36.350  1.00102.20           N
ATOM    207  CA  VAL A  28      54.712  15.030  36.034  1.00102.20           C
ATOM    208  CB  VAL A  28      55.500  15.177  34.765  1.00102.20           C
ATOM    209  CG1 VAL A  28      54.568  14.891  33.575  1.00102.20           C
ATOM    210  CG2 VAL A  28      56.151  16.569  34.737  1.00102.20           C
ATOM    211  C   VAL A  28      53.452  15.817  35.860  1.00102.20           C
ATOM    212  O   VAL A  28      52.373  15.268  35.641  1.00102.20           O
ATOM    213  N   ASN A  29      53.580  17.149  36.029  1.00 88.10           N
ATOM    214  CA  ASN A  29      52.517  18.087  35.823  1.00 88.10           C
ATOM    215  CB  ASN A  29      51.790  18.436  37.135  1.00 88.10           C
ATOM    216  CG  ASN A  29      50.478  19.137  36.818  0.00 88.10           C
ATOM    217  OD1 ASN A  29      49.413  18.524  36.862  0.00 88.10           O
ATOM    218  ND2 ASN A  29      50.551  20.457  36.503  0.00 88.10           N
ATOM    219  C   ASN A  29      53.217  19.319  35.341  1.00 88.10           C
ATOM    220  O   ASN A  29      54.061  19.861  36.053  1.00 88.10           O
ATOM    221  N   CYS A  30      52.878  19.815  34.133  1.00 78.07           N
ATOM    222  CA  CYS A  30      53.659  20.889  33.588  1.00 78.07           C
ATOM    223  CB  CYS A  30      53.851  20.719  32.076  1.00 78.07           C
ATOM    224  SG  CYS A  30      54.541  19.077  31.735  1.00 78.07           S
ATOM    225  C   CYS A  30      52.990  22.201  33.833  1.00 78.07           C
ATOM    226  O   CYS A  30      52.612  22.907  32.899  1.00 78.07           O
ATOM    227  N   SER A  31      52.766  22.531  35.116  1.00 81.96           N
ATOM    228  CA  SER A  31      52.249  23.814  35.472  1.00 81.96           C
ATOM    229  CB  SER A  31      51.546  23.790  36.839  1.00 81.96           C
ATOM    230  OG  SER A  31      52.441  23.330  37.840  1.00 81.96           O
ATOM    231  C   SER A  31      53.363  24.831  35.512  1.00 81.96           C
ATOM    232  O   SER A  31      53.213  25.941  35.004  1.00 81.96           O
ATOM    233  N   VAL A  32      54.453  24.524  36.256  1.00 97.49           N
ATOM    234  CA  VAL A  32      55.580  25.418  36.406  1.00 97.49           C
ATOM    235  CB  VAL A  32      56.235  25.257  37.748  1.00 97.49           C
ATOM    236  CG1 VAL A  32      55.240  25.726  38.822  1.00 97.49           C
ATOM    237  CG2 VAL A  32      56.655  23.788  37.923  1.00 97.49           C
ATOM    238  C   VAL A  32      56.661  25.378  35.355  1.00 97.49           C
ATOM    239  O   VAL A  32      56.886  26.377  34.673  1.00 97.49           O
ATOM    240  N   MET A  33      57.348  24.210  35.217  1.00185.14           N
ATOM    241  CA  MET A  33      58.489  23.972  34.356  1.00185.14           C
ATOM    242  CB  MET A  33      59.113  25.185  33.647  1.00185.14           C
ATOM    243  CG  MET A  33      60.067  24.738  32.537  1.00185.14           C
ATOM    244  SD  MET A  33      60.957  26.073  31.694  1.00185.14           S
ATOM    245  CE  MET A  33      62.209  26.241  32.996  1.00185.14           C
ATOM    246  C   MET A  33      59.588  23.374  35.201  1.00185.14           C
ATOM    247  O   MET A  33      59.570  22.186  35.517  1.00185.14           O
ATOM    248  N   GLY A  34      60.601  24.196  35.576  1.00 40.34           N
ATOM    249  CA  GLY A  34      61.691  23.721  36.393  1.00 40.34           C
ATOM    250  C   GLY A  34      62.912  23.531  35.538  1.00 40.34           C
ATOM    251  O   GLY A  34      62.994  24.028  34.417  1.00 40.34           O
ATOM    252  N   PRO A  35      63.874  22.813  36.065  1.00156.10           N
ATOM    253  CA  PRO A  35      65.132  22.610  35.389  1.00156.10           C
ATOM    254  CD  PRO A  35      64.008  22.696  37.508  1.00156.10           C
ATOM    255  CB  PRO A  35      66.048  21.944  36.411  1.00156.10           C
ATOM    256  CG  PRO A  35      65.505  22.448  37.761  1.00156.10           C
ATOM    257  C   PRO A  35      64.962  21.831  34.123  1.00156.10           C
ATOM    258  O   PRO A  35      63.973  21.110  34.000  1.00156.10           O
ATOM    259  N   GLN A  36      65.899  21.977  33.157  1.00 83.92           N
ATOM    260  CA  GLN A  36      65.709  21.306  31.905  1.00 83.92           C
ATOM    261  CB  GLN A  36      65.266  22.291  30.810  1.00 83.92           C
ATOM    262  CG  GLN A  36      63.983  23.004  31.253  1.00 83.92           C
ATOM    263  CD  GLN A  36      63.516  23.986  30.191  1.00 83.92           C
ATOM    264  OE1 GLN A  36      62.781  23.620  29.284  1.00 83.92           O
ATOM    265  NE2 GLN A  36      63.934  25.274  30.321  1.00 83.92           N
ATOM    266  C   GLN A  36      66.955  20.572  31.490  1.00 83.92           C
ATOM    267  O   GLN A  36      68.064  21.105  31.533  1.00 83.92           O
ATOM    268  N   GLU A  37      66.770  19.273  31.163  1.00111.80           N
ATOM    269  CA  GLU A  37      67.794  18.349  30.747  1.00111.80           C
ATOM    270  CB  GLU A  37      67.384  16.887  30.995  1.00111.80           C
ATOM    271  CG  GLU A  37      67.383  16.515  32.479  1.00111.80           C
ATOM    272  CD  GLU A  37      66.253  17.268  33.167  1.00111.80           C
ATOM    273  OE1 GLU A  37      65.076  16.842  33.022  0.00111.80           O
ATOM    274  OE2 GLU A  37      66.556  18.281  33.852  0.00111.80           O
ATOM    275  C   GLU A  37      68.229  18.459  29.309  1.00111.80           C
ATOM    276  O   GLU A  37      69.422  18.359  29.026  1.00111.80           O
ATOM    277  N   LYS A  38      67.300  18.659  28.347  1.00105.34           N
ATOM    278  CA  LYS A  38      67.737  18.535  26.976  1.00105.34           C
ATOM    279  CB  LYS A  38      67.526  17.102  26.472  1.00105.34           C
ATOM    280  CG  LYS A  38      66.121  16.604  26.806  1.00105.34           C
ATOM    281  CD  LYS A  38      65.833  15.183  26.337  1.00105.34           C
ATOM    282  CE  LYS A  38      64.511  14.630  26.872  1.00105.34           C
ATOM    283  NZ  LYS A  38      64.319  13.237  26.412  1.00105.34           N
ATOM    284  C   LYS A  38      66.992  19.465  26.068  1.00105.34           C
ATOM    285  O   LYS A  38      65.949  20.012  26.423  1.00105.34           O
ATOM    286  N   LYS A  39      67.543  19.674  24.849  1.00112.13           N
ATOM    287  CA  LYS A  39      66.895  20.535  23.901  1.00112.13           C
ATOM    288  CB  LYS A  39      67.706  21.795  23.533  1.00112.13           C
ATOM    289  CG  LYS A  39      68.947  21.561  22.668  1.00112.13           C
ATOM    290  CD  LYS A  39      68.650  21.311  21.189  1.00112.13           C
ATOM    291  CE  LYS A  39      69.904  21.086  20.340  1.00112.13           C
ATOM    292  NZ  LYS A  39      69.522  20.853  18.930  1.00112.13           N
ATOM    293  C   LYS A  39      66.623  19.753  22.656  1.00112.13           C
ATOM    294  O   LYS A  39      67.356  18.824  22.318  1.00112.13           O
ATOM    295  N   VAL A  40      65.518  20.096  21.961  1.00 44.87           N
ATOM    296  CA  VAL A  40      65.167  19.457  20.726  1.00 44.87           C
ATOM    297  CB  VAL A  40      63.973  18.553  20.855  1.00 44.87           C
ATOM    298  CG1 VAL A  40      63.607  18.003  19.467  1.00 44.87           C
ATOM    299  CG2 VAL A  40      64.296  17.464  21.892  1.00 44.87           C
ATOM    300  C   VAL A  40      64.795  20.558  19.778  1.00 44.87           C
ATOM    301  O   VAL A  40      64.055  21.470  20.141  1.00 44.87           O
ATOM    302  N   VAL A  41      65.288  20.505  18.526  1.00 38.18           N
ATOM    303  CA  VAL A  41      64.975  21.562  17.603  1.00 38.18           C
ATOM    304  CB  VAL A  41      66.173  22.067  16.853  1.00 38.18           C
ATOM    305  CG1 VAL A  41      65.711  23.120  15.833  1.00 38.18           C
ATOM    306  CG2 VAL A  41      67.202  22.593  17.868  1.00 38.18           C
ATOM    307  C   VAL A  41      64.010  21.022  16.593  1.00 38.18           C
ATOM    308  O   VAL A  41      64.176  19.906  16.104  1.00 38.18           O
ATOM    309  N   VAL A  42      62.955  21.804  16.266  1.00 39.33           N
ATOM    310  CA  VAL A  42      61.988  21.338  15.311  1.00 39.33           C
ATOM    311  CB  VAL A  42      60.668  20.969  15.922  1.00 39.33           C
ATOM    312  CG1 VAL A  42      60.885  19.785  16.879  1.00 39.33           C
ATOM    313  CG2 VAL A  42      60.077  22.217  16.598  1.00 39.33           C
ATOM    314  C   VAL A  42      61.729  22.432  14.322  1.00 39.33           C
ATOM    315  O   VAL A  42      61.742  23.614  14.658  1.00 39.33           O
ATOM    316  N   TYR A  43      61.479  22.039  13.057  1.00 66.45           N
ATOM    317  CA  TYR A  43      61.230  22.968  11.993  1.00 66.45           C
ATOM    318  CB  TYR A  43      62.155  22.732  10.785  1.00 66.45           C
ATOM    319  CG  TYR A  43      63.564  22.787  11.276  1.00 66.45           C
ATOM    320  CD1 TYR A  43      64.243  23.980  11.369  1.00 66.45           C
ATOM    321  CD2 TYR A  43      64.206  21.629  11.654  1.00 66.45           C
ATOM    322  CE1 TYR A  43      65.541  24.014  11.826  1.00 66.45           C
ATOM    323  CE2 TYR A  43      65.504  21.657  12.112  1.00 66.45           C
ATOM    324  CZ  TYR A  43      66.175  22.852  12.198  1.00 66.45           C
ATOM    325  OH  TYR A  43      67.505  22.888  12.668  1.00 66.45           O
ATOM    326  C   TYR A  43      59.832  22.708  11.517  1.00 66.45           C
ATOM    327  O   TYR A  43      59.467  21.567  11.232  1.00 66.45           O
ATOM    328  N   LEU A  44      59.008  23.771  11.429  1.00 69.71           N
ATOM    329  CA  LEU A  44      57.646  23.586  11.002  1.00 69.71           C
ATOM    330  CB  LEU A  44      56.638  24.163  12.011  1.00 69.71           C
ATOM    331  CG  LEU A  44      56.815  23.528  13.408  1.00 69.71           C
ATOM    332  CD1 LEU A  44      55.820  24.095  14.431  1.00 69.71           C
ATOM    333  CD2 LEU A  44      56.783  21.996  13.322  1.00 69.71           C
ATOM    334  C   LEU A  44      57.476  24.298   9.691  1.00 69.71           C
ATOM    335  O   LEU A  44      57.755  25.493   9.585  1.00 69.71           O
ATOM    336  N   GLN A  45      56.991  23.585   8.647  1.00 77.56           N
ATOM    337  CA  GLN A  45      56.907  24.228   7.362  1.00 77.56           C
ATOM    338  CB  GLN A  45      57.835  23.608   6.308  1.00 77.56           C
ATOM    339  CG  GLN A  45      59.310  23.803   6.669  1.00 77.56           C
ATOM    340  CD  GLN A  45      60.176  23.165   5.596  1.00 77.56           C
ATOM    341  OE1 GLN A  45      59.682  22.696   4.570  1.00 77.56           O
ATOM    342  NE2 GLN A  45      61.513  23.147   5.841  1.00 77.56           N
ATOM    343  C   GLN A  45      55.504  24.237   6.833  1.00 77.56           C
ATOM    344  O   GLN A  45      54.688  23.367   7.136  1.00 77.56           O
ATOM    345  N   LYS A  46      55.243  25.221   5.942  1.00173.47           N
ATOM    346  CA  LYS A  46      53.946  25.563   5.419  1.00173.47           C
ATOM    347  CB  LYS A  46      53.960  26.421   4.146  1.00173.47           C
ATOM    348  CG  LYS A  46      54.345  25.637   2.894  1.00173.47           C
ATOM    349  CD  LYS A  46      53.927  26.330   1.597  1.00173.47           C
ATOM    350  CE  LYS A  46      54.815  27.514   1.206  1.00173.47           C
ATOM    351  NZ  LYS A  46      55.946  27.048   0.372  1.00173.47           N
ATOM    352  C   LYS A  46      53.118  24.366   5.125  1.00173.47           C
ATOM    353  O   LYS A  46      53.558  23.386   4.521  1.00173.47           O
ATOM    354  N   LEU A  47      51.842  24.487   5.537  1.00218.64           N
ATOM    355  CA  LEU A  47      50.897  23.423   5.526  1.00218.64           C
ATOM    356  CB  LEU A  47      50.967  22.483   4.311  1.00218.64           C
ATOM    357  CG  LEU A  47      50.198  23.058   3.102  1.00218.64           C
ATOM    358  CD1 LEU A  47      50.723  24.443   2.687  1.00218.64           C
ATOM    359  CD2 LEU A  47      50.148  22.055   1.939  1.00218.64           C
ATOM    360  C   LEU A  47      51.088  22.696   6.824  1.00218.64           C
ATOM    361  O   LEU A  47      50.848  23.259   7.889  1.00218.64           O
ATOM    362  N   ASP A  48      51.319  21.375   6.755  1.00191.06           N
ATOM    363  CA  ASP A  48      51.483  20.503   7.892  1.00191.06           C
ATOM    364  CB  ASP A  48      50.511  19.311   7.832  1.00191.06           C
ATOM    365  CG  ASP A  48      50.748  18.548   6.540  1.00191.06           C
ATOM    366  OD1 ASP A  48      51.767  17.813   6.460  1.00191.06           O
ATOM    367  OD2 ASP A  48      49.916  18.698   5.608  1.00191.06           O
ATOM    368  C   ASP A  48      52.834  19.982   8.348  1.00191.06           C
ATOM    369  O   ASP A  48      52.851  19.329   9.387  1.00191.06           O
ATOM    370  N   THR A  49      53.975  20.132   7.639  1.00165.86           N
ATOM    371  CA  THR A  49      55.070  19.254   8.023  1.00165.86           C
ATOM    372  CB  THR A  49      55.976  18.872   6.887  1.00165.86           C
ATOM    373  OG1 THR A  49      56.749  19.989   6.481  1.00165.86           O
ATOM    374  CG2 THR A  49      55.119  18.372   5.711  1.00165.86           C
ATOM    375  C   THR A  49      55.970  19.768   9.111  1.00165.86           C
ATOM    376  O   THR A  49      56.238  20.962   9.232  1.00165.86           O
ATOM    377  N   ALA A  50      56.478  18.818   9.938  1.00 51.56           N
ATOM    378  CA  ALA A  50      57.414  19.121  10.986  1.00 51.56           C
ATOM    379  CB  ALA A  50      56.845  18.914  12.401  1.00 51.56           C
ATOM    380  C   ALA A  50      58.574  18.176  10.835  1.00 51.56           C
ATOM    381  O   ALA A  50      58.380  17.017  10.474  1.00 51.56           O
ATOM    382  N   TYR A  51      59.823  18.656  11.048  1.00 85.49           N
ATOM    383  CA  TYR A  51      60.947  17.754  11.008  1.00 85.49           C
ATOM    384  CB  TYR A  51      61.575  17.536   9.612  1.00 85.49           C
ATOM    385  CG  TYR A  51      62.199  18.779   9.070  1.00 85.49           C
ATOM    386  CD1 TYR A  51      61.445  19.723   8.409  1.00 85.49           C
ATOM    387  CD2 TYR A  51      63.553  18.988   9.205  1.00 85.49           C
ATOM    388  CE1 TYR A  51      62.031  20.859   7.900  1.00 85.49           C
ATOM    389  CE2 TYR A  51      64.144  20.122   8.699  1.00 85.49           C
ATOM    390  CZ  TYR A  51      63.383  21.061   8.045  1.00 85.49           C
ATOM    391  OH  TYR A  51      63.987  22.225   7.523  1.00 85.49           O
ATOM    392  C   TYR A  51      62.000  18.229  11.969  1.00 85.49           C
ATOM    393  O   TYR A  51      62.027  19.403  12.336  1.00 85.49           O
ATOM    394  N   ASP A  52      62.859  17.298  12.450  1.00 84.40           N
ATOM    395  CA  ASP A  52      63.911  17.625  13.379  1.00 84.40           C
ATOM    396  CB  ASP A  52      63.879  16.766  14.660  1.00 84.40           C
ATOM    397  CG  ASP A  52      64.021  15.287  14.312  1.00 84.40           C
ATOM    398  OD1 ASP A  52      64.324  14.964  13.132  1.00 84.40           O
ATOM    399  OD2 ASP A  52      63.825  14.455  15.239  1.00 84.40           O
ATOM    400  C   ASP A  52      65.265  17.508  12.730  1.00 84.40           C
ATOM    401  O   ASP A  52      65.386  17.316  11.521  1.00 84.40           O
ATOM    402  N   ASP A  53      66.328  17.640  13.556  1.00 62.83           N
ATOM    403  CA  ASP A  53      67.713  17.575  13.156  1.00 62.83           C
ATOM    404  CB  ASP A  53      68.681  17.967  14.286  1.00 62.83           C
ATOM    405  CG  ASP A  53      68.587  19.476  14.484  1.00 62.83           C
ATOM    406  OD1 ASP A  53      68.272  20.184  13.490  1.00 62.83           O
ATOM    407  OD2 ASP A  53      68.833  19.940  15.629  1.00 62.83           O
ATOM    408  C   ASP A  53      68.077  16.190  12.698  1.00 62.83           C
ATOM    409  O   ASP A  53      68.894  16.023  11.794  1.00 62.83           O
ATOM    410  N   LEU A  54      67.473  15.159  13.317  1.00125.60           N
ATOM    411  CA  LEU A  54      67.733  13.772  13.030  1.00125.60           C
ATOM    412  CB  LEU A  54      66.980  12.793  13.951  1.00125.60           C
ATOM    413  CG  LEU A  54      67.547  12.690  15.380  1.00125.60           C
ATOM    414  CD1 LEU A  54      68.933  12.030  15.375  1.00125.60           C
ATOM    415  CD2 LEU A  54      67.541  14.044  16.103  1.00125.60           C
ATOM    416  C   LEU A  54      67.327  13.475  11.623  1.00125.60           C
ATOM    417  O   LEU A  54      67.773  12.482  11.052  1.00125.60           O
ATOM    418  N   GLY A  55      66.423  14.284  11.038  1.00 28.81           N
ATOM    419  CA  GLY A  55      66.029  14.030   9.682  1.00 28.81           C
ATOM    420  C   GLY A  55      64.684  13.371   9.685  1.00 28.81           C
ATOM    421  O   GLY A  55      64.191  12.951   8.639  1.00 28.81           O
ATOM    422  N   ASN A  56      64.058  13.261  10.872  1.00 43.51           N
ATOM    423  CA  ASN A  56      62.765  12.646  10.988  1.00 43.51           C
ATOM    424  CB  ASN A  56      62.409  12.259  12.436  1.00 43.51           C
ATOM    425  CG  ASN A  56      63.364  11.163  12.892  1.00 43.51           C
ATOM    426  OD1 ASN A  56      63.480  10.116  12.257  1.00 43.51           O
ATOM    427  ND2 ASN A  56      64.076  11.412  14.025  1.00 43.51           N
ATOM    428  C   ASN A  56      61.722  13.613  10.508  1.00 43.51           C
ATOM    429  O   ASN A  56      61.891  14.828  10.611  1.00 43.51           O
ATOM    430  N   SER A  57      60.604  13.091   9.956  1.00 86.82           N
ATOM    431  CA  SER A  57      59.562  13.962   9.482  1.00 86.82           C
ATOM    432  CB  SER A  57      59.319  13.890   7.964  1.00 86.82           C
ATOM    433  OG  SER A  57      58.791  12.624   7.606  1.00 86.82           O
ATOM    434  C   SER A  57      58.275  13.615  10.176  1.00 86.82           C
ATOM    435  O   SER A  57      58.070  12.479  10.603  1.00 86.82           O
ATOM    436  N   GLY A  58      57.363  14.607  10.303  1.00 28.38           N
ATOM    437  CA  GLY A  58      56.119  14.399  10.998  1.00 28.38           C
ATOM    438  C   GLY A  58      55.169  15.501  10.621  1.00 28.38           C
ATOM    439  O   GLY A  58      55.335  16.140   9.583  1.00 28.38           O
ATOM    440  N   HIS A  59      54.131  15.746  11.460  1.00 53.76           N
ATOM    441  CA  HIS A  59      53.150  16.745  11.117  1.00 53.76           C
ATOM    442  ND1 HIS A  59      52.343  13.917   9.523  1.00 53.76           N
ATOM    443  CG  HIS A  59      52.005  15.250   9.435  1.00 53.76           C
ATOM    444  CB  HIS A  59      51.822  16.141  10.628  1.00 53.76           C
ATOM    445  NE2 HIS A  59      52.170  14.387   7.357  1.00 53.76           N
ATOM    446  CD2 HIS A  59      51.902  15.520   8.105  1.00 53.76           C
ATOM    447  CE1 HIS A  59      52.430  13.451   8.252  1.00 53.76           C
ATOM    448  C   HIS A  59      52.833  17.611  12.305  1.00 53.76           C
ATOM    449  O   HIS A  59      53.189  17.293  13.439  1.00 53.76           O
ATOM    450  N   PHE A  60      52.167  18.767  12.054  1.00152.76           N
ATOM    451  CA  PHE A  60      51.791  19.665  13.112  1.00152.76           C
ATOM    452  CB  PHE A  60      52.841  20.753  13.421  1.00152.76           C
ATOM    453  CG  PHE A  60      52.848  21.779  12.333  1.00152.76           C
ATOM    454  CD1 PHE A  60      53.631  21.628  11.211  1.00152.76           C
ATOM    455  CD2 PHE A  60      52.063  22.907  12.440  1.00152.76           C
ATOM    456  CE1 PHE A  60      53.627  22.586  10.221  1.00152.76           C
ATOM    457  CE2 PHE A  60      52.054  23.868  11.454  1.00152.76           C
ATOM    458  CZ  PHE A  60      52.840  23.707  10.340  1.00152.76           C
ATOM    459  C   PHE A  60      50.551  20.390  12.693  1.00152.76           C
ATOM    460  O   PHE A  60      50.190  20.410  11.517  1.00152.76           O
ATOM    461  N   THR A  61      49.838  20.973  13.677  1.00131.93           N
ATOM    462  CA  THR A  61      48.693  21.781  13.389  1.00131.93           C
ATOM    463  CB  THR A  61      47.400  21.017  13.412  1.00131.93           C
ATOM    464  OG1 THR A  61      46.321  21.863  13.043  1.00131.93           O
ATOM    465  CG2 THR A  61      47.177  20.446  14.823  1.00131.93           C
ATOM    466  C   THR A  61      48.630  22.816  14.464  1.00131.93           C
ATOM    467  O   THR A  61      49.032  22.573  15.599  1.00131.93           O
ATOM    468  N   ILE A  62      48.140  24.017  14.116  1.00129.07           N
ATOM    469  CA  ILE A  62      47.947  25.054  15.079  1.00129.07           C
ATOM    470  CB  ILE A  62      47.925  26.419  14.447  1.00129.07           C
ATOM    471  CG1 ILE A  62      47.937  27.526  15.512  1.00129.07           C
ATOM    472  CG2 ILE A  62      46.734  26.478  13.477  1.00129.07           C
ATOM    473  CD1 ILE A  62      49.264  27.639  16.255  1.00129.07           C
ATOM    474  C   ILE A  62      46.597  24.747  15.651  1.00129.07           C
ATOM    475  O   ILE A  62      45.764  24.155  14.968  1.00129.07           O
ATOM    476  N   ILE A  63      46.375  25.034  16.949  1.00134.37           N
ATOM    477  CA  ILE A  63      45.082  24.792  17.526  1.00134.37           C
ATOM    478  CB  ILE A  63      45.156  24.249  18.928  1.00134.37           C
ATOM    479  CG1 ILE A  63      45.860  22.880  18.979  1.00134.37           C
ATOM    480  CG2 ILE A  63      43.726  24.215  19.493  1.00134.37           C
ATOM    481  CD1 ILE A  63      45.068  21.745  18.336  1.00134.37           C
ATOM    482  C   ILE A  63      44.439  26.137  17.640  1.00134.37           C
ATOM    483  O   ILE A  63      44.686  26.877  18.590  1.00134.37           O
ATOM    484  N   TYR A  64      43.599  26.490  16.652  1.00217.08           N
ATOM    485  CA  TYR A  64      42.922  27.752  16.634  1.00217.08           C
ATOM    486  CB  TYR A  64      42.014  27.962  17.856  1.00217.08           C
ATOM    487  CG  TYR A  64      41.017  28.999  17.490  1.00217.08           C
ATOM    488  CD1 TYR A  64      41.364  30.309  17.273  1.00217.08           C
ATOM    489  CD2 TYR A  64      39.701  28.639  17.376  1.00217.08           C
ATOM    490  CE1 TYR A  64      40.410  31.240  16.936  1.00217.08           C
ATOM    491  CE2 TYR A  64      38.743  29.563  17.040  1.00217.08           C
ATOM    492  CZ  TYR A  64      39.096  30.869  16.814  1.00217.08           C
ATOM    493  OH  TYR A  64      38.114  31.822  16.467  1.00217.08           O
ATOM    494  C   TYR A  64      44.008  28.785  16.675  1.00217.08           C
ATOM    495  O   TYR A  64      44.837  28.854  15.768  1.00217.08           O
ATOM    496  N   ASN A  65      44.057  29.594  17.756  1.00138.47           N
ATOM    497  CA  ASN A  65      45.107  30.569  17.882  1.00138.47           C
ATOM    498  CB  ASN A  65      44.595  32.017  17.760  1.00138.47           C
ATOM    499  CG  ASN A  65      43.609  32.294  18.889  1.00138.47           C
ATOM    500  OD1 ASN A  65      43.179  31.389  19.601  1.00138.47           O
ATOM    501  ND2 ASN A  65      43.229  33.591  19.044  1.00138.47           N
ATOM    502  C   ASN A  65      45.720  30.410  19.244  1.00138.47           C
ATOM    503  O   ASN A  65      46.471  31.272  19.699  1.00138.47           O
ATOM    504  N   GLN A  66      45.362  29.314  19.943  1.00109.25           N
ATOM    505  CA  GLN A  66      45.790  28.999  21.285  1.00109.25           C
ATOM    506  CB  GLN A  66      44.814  28.019  21.950  1.00109.25           C
ATOM    507  CG  GLN A  66      43.401  28.590  22.053  1.00109.25           C
ATOM    508  CD  GLN A  66      43.417  29.636  23.154  1.00109.25           C
ATOM    509  OE1 GLN A  66      43.247  29.311  24.327  1.00109.25           O
ATOM    510  NE2 GLN A  66      43.632  30.926  22.779  1.00109.25           N
ATOM    511  C   GLN A  66      47.166  28.406  21.442  1.00109.25           C
ATOM    512  O   GLN A  66      47.904  28.786  22.351  1.00109.25           O
ATOM    513  N   GLY A  67      47.542  27.439  20.581  1.00 34.38           N
ATOM    514  CA  GLY A  67      48.785  26.734  20.769  1.00 34.38           C
ATOM    515  C   GLY A  67      48.904  25.750  19.645  1.00 34.38           C
ATOM    516  O   GLY A  67      48.249  25.910  18.617  1.00 34.38           O
ATOM    517  N   PHE A  68      49.751  24.705  19.799  1.00 69.47           N
ATOM    518  CA  PHE A  68      49.939  23.790  18.706  1.00 69.47           C
ATOM    519  CB  PHE A  68      51.110  24.195  17.789  1.00 69.47           C
ATOM    520  CG  PHE A  68      52.336  24.292  18.637  1.00 69.47           C
ATOM    521  CD1 PHE A  68      52.670  25.483  19.240  1.00 69.47           C
ATOM    522  CD2 PHE A  68      53.150  23.199  18.838  1.00 69.47           C
ATOM    523  CE1 PHE A  68      53.795  25.587  20.025  1.00 69.47           C
ATOM    524  CE2 PHE A  68      54.277  23.296  19.623  1.00 69.47           C
ATOM    525  CZ  PHE A  68      54.602  24.491  20.218  1.00 69.47           C
ATOM    526  C   PHE A  68      50.229  22.398  19.187  1.00 69.47           C
ATOM    527  O   PHE A  68      50.580  22.173  20.344  1.00 69.47           O
ATOM    528  N   GLU A  69      50.050  21.413  18.279  1.00 71.58           N
ATOM    529  CA  GLU A  69      50.380  20.043  18.556  1.00 71.58           C
ATOM    530  CB  GLU A  69      49.167  19.098  18.648  1.00 71.58           C
ATOM    531  CG  GLU A  69      49.568  17.651  18.949  1.00 71.58           C
ATOM    532  CD  GLU A  69      48.310  16.823  19.176  1.00 71.58           C
ATOM    533  OE1 GLU A  69      47.777  16.270  18.178  1.00 71.58           O
ATOM    534  OE2 GLU A  69      47.871  16.727  20.353  1.00 71.58           O
ATOM    535  C   GLU A  69      51.248  19.556  17.435  1.00 71.58           C
ATOM    536  O   GLU A  69      50.958  19.794  16.263  1.00 71.58           O
ATOM    537  N   ILE A  70      52.360  18.874  17.777  1.00 45.15           N
ATOM    538  CA  ILE A  70      53.254  18.362  16.775  1.00 45.15           C
ATOM    539  CB  ILE A  70      54.622  18.979  16.835  1.00 45.15           C
ATOM    540  CG1 ILE A  70      54.541  20.496  16.602  1.00 45.15           C
ATOM    541  CG2 ILE A  70      55.523  18.247  15.828  1.00 45.15           C
ATOM    542  CD1 ILE A  70      55.835  21.231  16.948  1.00 45.15           C
ATOM    543  C   ILE A  70      53.437  16.899  17.035  1.00 45.15           C
ATOM    544  O   ILE A  70      53.657  16.488  18.174  1.00 45.15           O
ATOM    545  N   VAL A  71      53.322  16.066  15.980  1.00 49.00           N
ATOM    546  CA  VAL A  71      53.567  14.662  16.147  1.00 49.00           C
ATOM    547  CB  VAL A  71      52.461  13.792  15.618  1.00 49.00           C
ATOM    548  CG1 VAL A  71      52.854  12.316  15.814  1.00 49.00           C
ATOM    549  CG2 VAL A  71      51.153  14.187  16.325  1.00 49.00           C
ATOM    550  C   VAL A  71      54.794  14.374  15.344  1.00 49.00           C
ATOM    551  O   VAL A  71      54.797  14.517  14.122  1.00 49.00           O
ATOM    552  N   LEU A  72      55.889  13.971  16.017  1.00119.76           N
ATOM    553  CA  LEU A  72      57.097  13.735  15.286  1.00119.76           C
ATOM    554  CB  LEU A  72      57.943  15.026  15.183  1.00119.76           C
ATOM    555  CG  LEU A  72      59.174  14.999  14.247  1.00119.76           C
ATOM    556  CD1 LEU A  72      59.887  16.362  14.265  1.00119.76           C
ATOM    557  CD2 LEU A  72      60.138  13.849  14.557  1.00119.76           C
ATOM    558  C   LEU A  72      57.875  12.705  16.047  1.00119.76           C
ATOM    559  O   LEU A  72      57.970  12.761  17.270  1.00119.76           O
ATOM    560  N   ASN A  73      58.444  11.723  15.321  1.00 84.55           N
ATOM    561  CA  ASN A  73      59.303  10.718  15.883  1.00 84.55           C
ATOM    562  CB  ASN A  73      60.683  11.276  16.274  1.00 84.55           C
ATOM    563  CG  ASN A  73      61.668  10.119  16.377  1.00 84.55           C
ATOM    564  OD1 ASN A  73      62.054   9.528  15.370  1.00 84.55           O
ATOM    565  ND2 ASN A  73      62.097   9.791  17.624  1.00 84.55           N
ATOM    566  C   ASN A  73      58.678  10.059  17.085  1.00 84.55           C
ATOM    567  O   ASN A  73      59.318   9.923  18.127  1.00 84.55           O
ATOM    568  N   ASP A  74      57.409   9.618  16.962  1.00 84.98           N
ATOM    569  CA  ASP A  74      56.687   8.909  17.990  1.00 84.98           C
ATOM    570  CB  ASP A  74      57.336   7.580  18.417  1.00 84.98           C
ATOM    571  CG  ASP A  74      57.030   6.507  17.384  1.00 84.98           C
ATOM    572  OD1 ASP A  74      56.259   6.784  16.428  1.00 84.98           O
ATOM    573  OD2 ASP A  74      57.559   5.377  17.552  1.00 84.98           O
ATOM    574  C   ASP A  74      56.495   9.717  19.241  1.00 84.98           C
ATOM    575  O   ASP A  74      56.279   9.146  20.310  1.00 84.98           O
ATOM    576  N   TYR A  75      56.533  11.059  19.153  1.00 63.00           N
ATOM    577  CA  TYR A  75      56.276  11.883  20.305  1.00 63.00           C
ATOM    578  CB  TYR A  75      57.515  12.611  20.865  1.00 63.00           C
ATOM    579  CG  TYR A  75      58.342  11.655  21.659  1.00 63.00           C
ATOM    580  CD1 TYR A  75      58.093  11.488  23.003  1.00 63.00           C
ATOM    581  CD2 TYR A  75      59.359  10.932  21.080  1.00 63.00           C
ATOM    582  CE1 TYR A  75      58.842  10.618  23.760  1.00 63.00           C
ATOM    583  CE2 TYR A  75      60.112  10.058  21.832  1.00 63.00           C
ATOM    584  CZ  TYR A  75      59.855   9.900  23.173  1.00 63.00           C
ATOM    585  OH  TYR A  75      60.626   9.005  23.945  1.00 63.00           O
ATOM    586  C   TYR A  75      55.296  12.942  19.903  1.00 63.00           C
ATOM    587  O   TYR A  75      55.249  13.344  18.742  1.00 63.00           O
ATOM    588  N   LYS A  76      54.461  13.402  20.859  1.00 45.85           N
ATOM    589  CA  LYS A  76      53.519  14.447  20.573  1.00 45.85           C
ATOM    590  CB  LYS A  76      52.053  14.060  20.837  1.00 45.85           C
ATOM    591  CG  LYS A  76      51.526  12.993  19.875  1.00 45.85           C
ATOM    592  CD  LYS A  76      50.139  12.465  20.243  1.00 45.85           C
ATOM    593  CE  LYS A  76      49.617  11.399  19.278  1.00 45.85           C
ATOM    594  NZ  LYS A  76      48.248  10.995  19.665  1.00 45.85           N
ATOM    595  C   LYS A  76      53.856  15.601  21.468  1.00 45.85           C
ATOM    596  O   LYS A  76      54.068  15.421  22.666  1.00 45.85           O
ATOM    597  N   TRP A  77      53.914  16.824  20.897  1.00 72.02           N
ATOM    598  CA  TRP A  77      54.275  17.991  21.655  1.00 72.02           C
ATOM    599  CB  TRP A  77      55.392  18.813  20.980  1.00 72.02           C
ATOM    600  CG  TRP A  77      56.685  18.064  20.739  1.00 72.02           C
ATOM    601  CD2 TRP A  77      57.871  18.171  21.544  1.00 72.02           C
ATOM    602  CD1 TRP A  77      56.983  17.194  19.731  1.00 72.02           C
ATOM    603  NE1 TRP A  77      58.276  16.748  19.858  1.00 72.02           N
ATOM    604  CE2 TRP A  77      58.836  17.341  20.970  1.00 72.02           C
ATOM    605  CE3 TRP A  77      58.137  18.900  22.667  1.00 72.02           C
ATOM    606  CZ2 TRP A  77      60.084  17.229  21.512  1.00 72.02           C
ATOM    607  CZ3 TRP A  77      59.397  18.781  23.212  1.00 72.02           C
ATOM    608  CH2 TRP A  77      60.352  17.962  22.646  1.00 72.02           C
ATOM    609  C   TRP A  77      53.077  18.893  21.687  1.00 72.02           C
ATOM    610  O   TRP A  77      52.431  19.109  20.661  1.00 72.02           O
ATOM    611  N   PHE A  78      52.735  19.435  22.876  1.00115.03           N
ATOM    612  CA  PHE A  78      51.622  20.342  22.960  1.00115.03           C
ATOM    613  CB  PHE A  78      50.301  19.636  23.328  1.00115.03           C
ATOM    614  CG  PHE A  78      49.271  20.667  23.641  1.00115.03           C
ATOM    615  CD1 PHE A  78      48.694  21.428  22.649  1.00115.03           C
ATOM    616  CD2 PHE A  78      48.904  20.887  24.948  1.00115.03           C
ATOM    617  CE1 PHE A  78      47.751  22.381  22.959  1.00115.03           C
ATOM    618  CE2 PHE A  78      47.961  21.835  25.263  1.00115.03           C
ATOM    619  CZ  PHE A  78      47.382  22.583  24.267  1.00115.03           C
ATOM    620  C   PHE A  78      51.910  21.418  23.965  1.00115.03           C
ATOM    621  O   PHE A  78      52.469  21.162  25.031  1.00115.03           O
ATOM    622  N   ALA A  79      51.538  22.674  23.631  1.00 49.11           N
ATOM    623  CA  ALA A  79      51.746  23.777  24.527  1.00 49.11           C
ATOM    624  CB  ALA A  79      53.206  24.260  24.572  1.00 49.11           C
ATOM    625  C   ALA A  79      50.918  24.928  24.045  1.00 49.11           C
ATOM    626  O   ALA A  79      50.576  25.015  22.866  1.00 49.11           O
ATOM    627  N   PHE A  80      50.570  25.849  24.967  1.00130.62           N
ATOM    628  CA  PHE A  80      49.822  27.021  24.612  1.00130.62           C
ATOM    629  CB  PHE A  80      48.864  27.544  25.702  1.00130.62           C
ATOM    630  CG  PHE A  80      47.722  26.607  25.908  1.00130.62           C
ATOM    631  CD1 PHE A  80      46.626  26.655  25.078  1.00130.62           C
ATOM    632  CD2 PHE A  80      47.741  25.684  26.928  1.00130.62           C
ATOM    633  CE1 PHE A  80      45.565  25.800  25.262  1.00130.62           C
ATOM    634  CE2 PHE A  80      46.682  24.827  27.118  1.00130.62           C
ATOM    635  CZ  PHE A  80      45.590  24.884  26.285  1.00130.62           C
ATOM    636  C   PHE A  80      50.820  28.117  24.406  1.00130.62           C
ATOM    637  O   PHE A  80      51.906  28.096  24.983  1.00130.62           O
ATOM    638  N   PHE A  81      50.483  29.106  23.555  1.00 64.05           N
ATOM    639  CA  PHE A  81      51.390  30.199  23.338  1.00 64.05           C
ATOM    640  CB  PHE A  81      50.975  31.145  22.194  1.00 64.05           C
ATOM    641  CG  PHE A  81      51.082  30.384  20.914  1.00 64.05           C
ATOM    642  CD1 PHE A  81      52.305  30.187  20.314  1.00 64.05           C
ATOM    643  CD2 PHE A  81      49.957  29.873  20.306  1.00 64.05           C
ATOM    644  CE1 PHE A  81      52.407  29.487  19.133  1.00 64.05           C
ATOM    645  CE2 PHE A  81      50.052  29.173  19.126  1.00 64.05           C
ATOM    646  CZ  PHE A  81      51.278  28.978  18.536  1.00 64.05           C
ATOM    647  C   PHE A  81      51.442  30.978  24.620  1.00 64.05           C
ATOM    648  O   PHE A  81      50.476  31.009  25.380  1.00 64.05           O
ATOM    649  N   LYS A  82      52.597  31.616  24.897  1.00 60.10           N
ATOM    650  CA  LYS A  82      52.842  32.281  26.148  1.00 60.10           C
ATOM    651  CB  LYS A  82      54.334  32.563  26.384  1.00 60.10           C
ATOM    652  CG  LYS A  82      54.636  33.191  27.743  1.00 60.10           C
ATOM    653  CD  LYS A  82      56.130  33.250  28.061  1.00 60.10           C
ATOM    654  CE  LYS A  82      56.437  33.879  29.421  1.00 60.10           C
ATOM    655  NZ  LYS A  82      57.900  33.970  29.620  1.00 60.10           N
ATOM    656  C   LYS A  82      52.121  33.590  26.278  1.00 60.10           C
ATOM    657  O   LYS A  82      51.929  34.326  25.311  1.00 60.10           O
ATOM    658  N   TYR A  83      51.658  33.875  27.517  1.00 73.61           N
ATOM    659  CA  TYR A  83      51.071  35.139  27.860  1.00 73.61           C
ATOM    660  CB  TYR A  83      49.546  35.205  27.639  1.00 73.61           C
ATOM    661  CG  TYR A  83      48.870  34.148  28.443  1.00 73.61           C
ATOM    662  CD1 TYR A  83      48.540  34.365  29.761  1.00 73.61           C
ATOM    663  CD2 TYR A  83      48.554  32.938  27.869  1.00 73.61           C
ATOM    664  CE1 TYR A  83      47.912  33.389  30.497  1.00 73.61           C
ATOM    665  CE2 TYR A  83      47.925  31.957  28.600  1.00 73.61           C
ATOM    666  CZ  TYR A  83      47.602  32.183  29.916  1.00 73.61           C
ATOM    667  OH  TYR A  83      46.956  31.179  30.668  1.00 73.61           O
ATOM    668  C   TYR A  83      51.379  35.398  29.307  1.00 73.61           C
ATOM    669  O   TYR A  83      51.539  34.458  30.085  1.00 73.61           O
ATOM    670  N   LYS A  84      51.498  36.684  29.708  1.00 71.57           N
ATOM    671  CA  LYS A  84      51.774  36.980  31.090  1.00 71.57           C
ATOM    672  CB  LYS A  84      53.135  37.652  31.344  1.00 71.57           C
ATOM    673  CG  LYS A  84      54.326  36.695  31.257  1.00 71.57           C
ATOM    674  CD  LYS A  84      55.681  37.404  31.303  1.00 71.57           C
ATOM    675  CE  LYS A  84      56.865  36.451  31.481  0.00 71.57           C
ATOM    676  NZ  LYS A  84      56.788  35.789  32.804  0.00 71.57           N
ATOM    677  C   LYS A  84      50.725  37.911  31.605  1.00 71.57           C
ATOM    678  O   LYS A  84      50.314  38.849  30.923  1.00 71.57           O
ATOM    679  N   GLU A  85      50.261  37.666  32.846  1.00 50.27           N
ATOM    680  CA  GLU A  85      49.238  38.501  33.400  1.00 50.27           C
ATOM    681  CB  GLU A  85      48.044  37.693  33.937  1.00 50.27           C
ATOM    682  CG  GLU A  85      47.279  36.954  32.835  1.00 50.27           C
ATOM    683  CD  GLU A  85      46.204  36.096  33.486  1.00 50.27           C
ATOM    684  OE1 GLU A  85      46.110  36.117  34.743  1.00 50.27           O
ATOM    685  OE2 GLU A  85      45.465  35.406  32.735  1.00 50.27           O
ATOM    686  C   GLU A  85      49.818  39.274  34.538  1.00 50.27           C
ATOM    687  O   GLU A  85      50.085  38.737  35.612  1.00 50.27           O
ATOM    688  N   GLU A  86      50.033  40.579  34.302  1.00 53.78           N
ATOM    689  CA  GLU A  86      50.512  41.500  35.288  1.00 53.78           C
ATOM    690  CB  GLU A  86      50.884  42.864  34.684  0.00 53.78           C
ATOM    691  CG  GLU A  86      51.600  43.796  35.662  0.00 53.78           C
ATOM    692  CD  GLU A  86      52.078  45.011  34.880  0.00 53.78           C
ATOM    693  OE1 GLU A  86      51.832  45.053  33.644  0.00 53.78           O
ATOM    694  OE2 GLU A  86      52.698  45.912  35.505  0.00 53.78           O
ATOM    695  C   GLU A  86      49.391  41.694  36.257  1.00 53.78           C
ATOM    696  O   GLU A  86      49.603  41.991  37.429  1.00 53.78           O
ATOM    697  N   GLY A  87      48.155  41.516  35.759  1.00 68.65           N
ATOM    698  CA  GLY A  87      46.927  41.694  36.474  1.00 68.65           C
ATOM    699  C   GLY A  87      46.144  42.652  35.646  1.00 68.65           C
ATOM    700  O   GLY A  87      45.070  42.329  35.142  1.00 68.65           O
ATOM    701  N   SER A  88      46.660  43.874  35.474  1.00196.94           N
ATOM    702  CA  SER A  88      45.965  44.769  34.608  1.00196.94           C
ATOM    703  CB  SER A  88      46.332  46.238  34.856  1.00196.94           C
ATOM    704  OG  SER A  88      45.607  47.074  33.968  0.00196.94           O
ATOM    705  C   SER A  88      46.330  44.448  33.200  1.00196.94           C
ATOM    706  O   SER A  88      45.491  44.455  32.299  1.00196.94           O
ATOM    707  N   LYS A  89      47.612  44.110  32.988  1.00101.14           N
ATOM    708  CA  LYS A  89      48.057  44.010  31.631  1.00101.14           C
ATOM    709  CB  LYS A  89      49.368  44.769  31.382  1.00101.14           C
ATOM    710  CG  LYS A  89      49.804  44.771  29.919  1.00101.14           C
ATOM    711  CD  LYS A  89      50.968  45.719  29.630  0.00101.14           C
ATOM    712  CE  LYS A  89      52.325  45.167  30.069  0.00101.14           C
ATOM    713  NZ  LYS A  89      53.393  46.140  29.755  0.00101.14           N
ATOM    714  C   LYS A  89      48.295  42.590  31.252  1.00101.14           C
ATOM    715  O   LYS A  89      48.813  41.791  32.028  1.00101.14           O
ATOM    716  N   VAL A  90      47.905  42.249  30.013  1.00 36.68           N
ATOM    717  CA  VAL A  90      48.135  40.929  29.510  1.00 36.68           C
ATOM    718  CB  VAL A  90      46.881  40.238  29.064  1.00 36.68           C
ATOM    719  CG1 VAL A  90      47.258  38.877  28.454  1.00 36.68           C
ATOM    720  CG2 VAL A  90      45.924  40.142  30.265  1.00 36.68           C
ATOM    721  C   VAL A  90      49.017  41.072  28.310  1.00 36.68           C
ATOM    722  O   VAL A  90      48.756  41.889  27.427  1.00 36.68           O
ATOM    723  N   THR A  91      50.107  40.282  28.259  1.00 33.52           N
ATOM    724  CA  THR A  91      50.987  40.355  27.129  1.00 33.52           C
ATOM    725  CB  THR A  91      52.379  40.785  27.489  1.00 33.52           C
ATOM    726  OG1 THR A  91      52.351  42.058  28.118  1.00 33.52           O
ATOM    727  CG2 THR A  91      53.224  40.852  26.205  1.00 33.52           C
ATOM    728  C   THR A  91      51.075  38.980  26.551  1.00 33.52           C
ATOM    729  O   THR A  91      51.203  37.996  27.278  1.00 33.52           O
ATOM    730  N   THR A  92      51.011  38.878  25.209  1.00 40.49           N
ATOM    731  CA  THR A  92      51.063  37.592  24.572  1.00 40.49           C
ATOM    732  CB  THR A  92      49.967  37.377  23.566  1.00 40.49           C
ATOM    733  OG1 THR A  92      48.697  37.495  24.190  1.00 40.49           O
ATOM    734  CG2 THR A  92      50.129  35.979  22.940  1.00 40.49           C
ATOM    735  C   THR A  92      52.353  37.501  23.828  1.00 40.49           C
ATOM    736  O   THR A  92      52.840  38.493  23.287  1.00 40.49           O
ATOM    737  N   TYR A  93      52.965  36.299  23.838  1.00 62.36           N
ATOM    738  CA  TYR A  93      54.183  36.085  23.117  1.00 62.36           C
ATOM    739  CB  TYR A  93      55.360  35.725  24.039  1.00 62.36           C
ATOM    740  CG  TYR A  93      55.596  36.892  24.936  1.00 62.36           C
ATOM    741  CD1 TYR A  93      56.415  37.924  24.540  1.00 62.36           C
ATOM    742  CD2 TYR A  93      54.992  36.956  26.171  1.00 62.36           C
ATOM    743  CE1 TYR A  93      56.632  39.002  25.365  1.00 62.36           C
ATOM    744  CE2 TYR A  93      55.205  38.031  27.001  1.00 62.36           C
ATOM    745  CZ  TYR A  93      56.027  39.056  26.598  1.00 62.36           C
ATOM    746  OH  TYR A  93      56.250  40.161  27.446  1.00 62.36           O
ATOM    747  C   TYR A  93      53.960  34.914  22.210  1.00 62.36           C
ATOM    748  O   TYR A  93      53.923  33.767  22.651  1.00 62.36           O
ATOM    749  N   CYS A  94      53.805  35.190  20.905  1.00 77.99           N
ATOM    750  CA  CYS A  94      53.606  34.200  19.884  1.00 77.99           C
ATOM    751  CB  CYS A  94      53.190  34.815  18.545  1.00 77.99           C
ATOM    752  SG  CYS A  94      51.391  34.904  18.457  1.00 77.99           S
ATOM    753  C   CYS A  94      54.858  33.419  19.656  1.00 77.99           C
ATOM    754  O   CYS A  94      54.816  32.302  19.139  1.00 77.99           O
ATOM    755  N   ASN A  95      56.009  34.047  19.944  1.00 73.29           N
ATOM    756  CA  ASN A  95      57.307  33.464  19.772  1.00 73.29           C
ATOM    757  CB  ASN A  95      58.454  34.497  19.799  1.00 73.29           C
ATOM    758  CG  ASN A  95      58.503  35.178  21.159  1.00 73.29           C
ATOM    759  OD1 ASN A  95      57.478  35.596  21.695  1.00 73.29           O
ATOM    760  ND2 ASN A  95      59.730  35.298  21.735  1.00 73.29           N
ATOM    761  C   ASN A  95      57.584  32.422  20.819  1.00 73.29           C
ATOM    762  O   ASN A  95      58.474  31.595  20.635  1.00 73.29           O
ATOM    763  N   GLU A  96      56.886  32.457  21.972  1.00 67.92           N
ATOM    764  CA  GLU A  96      57.227  31.537  23.026  1.00 67.92           C
ATOM    765  CB  GLU A  96      57.812  32.261  24.246  1.00 67.92           C
ATOM    766  CG  GLU A  96      59.109  32.994  23.901  1.00 67.92           C
ATOM    767  CD  GLU A  96      59.495  33.881  25.073  1.00 67.92           C
ATOM    768  OE1 GLU A  96      58.898  33.712  26.169  1.00 67.92           O
ATOM    769  OE2 GLU A  96      60.396  34.741  24.885  1.00 67.92           O
ATOM    770  C   GLU A  96      56.016  30.769  23.471  1.00 67.92           C
ATOM    771  O   GLU A  96      54.899  31.033  23.030  1.00 67.92           O
ATOM    772  N   THR A  97      56.226  29.762  24.353  1.00 49.34           N
ATOM    773  CA  THR A  97      55.133  28.950  24.808  1.00 49.34           C
ATOM    774  CB  THR A  97      55.207  27.524  24.346  1.00 49.34           C
ATOM    775  OG1 THR A  97      56.343  26.884  24.910  1.00 49.34           O
ATOM    776  CG2 THR A  97      55.296  27.505  22.810  1.00 49.34           C
ATOM    777  C   THR A  97      55.125  28.902  26.303  1.00 49.34           C
ATOM    778  O   THR A  97      56.100  29.244  26.971  1.00 49.34           O
ATOM    779  N   MET A  98      53.970  28.503  26.867  1.00125.75           N
ATOM    780  CA  MET A  98      53.866  28.296  28.277  1.00125.75           C
ATOM    781  CB  MET A  98      52.424  28.325  28.797  1.00125.75           C
ATOM    782  CG  MET A  98      51.788  29.703  28.619  1.00125.75           C
ATOM    783  SD  MET A  98      50.079  29.824  29.204  1.00125.75           S
ATOM    784  CE  MET A  98      50.514  29.745  30.966  1.00125.75           C
ATOM    785  C   MET A  98      54.429  26.928  28.477  1.00125.75           C
ATOM    786  O   MET A  98      54.847  26.286  27.516  1.00125.75           O
ATOM    787  N   THR A  99      54.504  26.449  29.729  1.00 43.67           N
ATOM    788  CA  THR A  99      55.052  25.137  29.918  1.00 43.67           C
ATOM    789  CB  THR A  99      55.196  24.753  31.362  1.00 43.67           C
ATOM    790  OG1 THR A  99      56.008  25.701  32.038  1.00 43.67           O
ATOM    791  CG2 THR A  99      55.851  23.364  31.438  1.00 43.67           C
ATOM    792  C   THR A  99      54.112  24.175  29.259  1.00 43.67           C
ATOM    793  O   THR A  99      52.900  24.252  29.456  1.00 43.67           O
ATOM    794  N   GLY A 100      54.655  23.234  28.453  1.00 44.04           N
ATOM    795  CA  GLY A 100      53.819  22.328  27.718  1.00 44.04           C
ATOM    796  C   GLY A 100      54.135  20.908  28.076  1.00 44.04           C
ATOM    797  O   GLY A 100      54.993  20.633  28.917  1.00 44.04           O
ATOM    798  N   TRP A 101      53.422  19.965  27.417  1.00 87.10           N
ATOM    799  CA  TRP A 101      53.557  18.566  27.712  1.00 87.10           C
ATOM    800  CB  TRP A 101      52.206  17.920  28.051  1.00 87.10           C
ATOM    801  CG  TRP A 101      51.496  18.557  29.218  1.00 87.10           C
ATOM    802  CD2 TRP A 101      50.718  19.758  29.100  1.00 87.10           C
ATOM    803  CD1 TRP A 101      51.436  18.183  30.528  1.00 87.10           C
ATOM    804  NE1 TRP A 101      50.661  19.074  31.233  1.00 87.10           N
ATOM    805  CE2 TRP A 101      50.215  20.050  30.366  1.00 87.10           C
ATOM    806  CE3 TRP A 101      50.448  20.554  28.023  1.00 87.10           C
ATOM    807  CZ2 TRP A 101      49.428  21.146  30.575  1.00 87.10           C
ATOM    808  CZ3 TRP A 101      49.654  21.658  28.237  1.00 87.10           C
ATOM    809  CH2 TRP A 101      49.154  21.948  29.490  1.00 87.10           C
ATOM    810  C   TRP A 101      54.034  17.854  26.480  1.00 87.10           C
ATOM    811  O   TRP A 101      53.539  18.088  25.379  1.00 87.10           O
ATOM    812  N   VAL A 102      55.026  16.957  26.645  1.00100.65           N
ATOM    813  CA  VAL A 102      55.502  16.149  25.559  1.00100.65           C
ATOM    814  CB  VAL A 102      56.899  16.493  25.122  1.00100.65           C
ATOM    815  CG1 VAL A 102      57.855  16.280  26.307  1.00100.65           C
ATOM    816  CG2 VAL A 102      57.249  15.647  23.886  1.00100.65           C
ATOM    817  C   VAL A 102      55.513  14.742  26.069  1.00100.65           C
ATOM    818  O   VAL A 102      55.917  14.491  27.203  1.00100.65           O
ATOM    819  N   HIS A 103      55.034  13.785  25.250  1.00 56.68           N
ATOM    820  CA  HIS A 103      55.024  12.410  25.664  1.00 56.68           C
ATOM    821  ND1 HIS A 103      51.767  13.496  26.077  1.00 56.68           N
ATOM    822  CG  HIS A 103      52.482  12.341  25.851  1.00 56.68           C
ATOM    823  CB  HIS A 103      53.795  12.024  26.506  1.00 56.68           C
ATOM    824  NE2 HIS A 103      50.590  12.300  24.618  1.00 56.68           N
ATOM    825  CD2 HIS A 103      51.749  11.624  24.957  1.00 56.68           C
ATOM    826  CE1 HIS A 103      50.645  13.419  25.317  1.00 56.68           C
ATOM    827  C   HIS A 103      55.007  11.574  24.427  1.00 56.68           C
ATOM    828  O   HIS A 103      54.645  12.046  23.351  1.00 56.68           O
ATOM    829  N   ASP A 104      55.399  10.291  24.550  1.00 58.76           N
ATOM    830  CA  ASP A 104      55.398   9.455  23.389  1.00 58.76           C
ATOM    831  CB  ASP A 104      56.187   8.137  23.567  1.00 58.76           C
ATOM    832  CG  ASP A 104      55.637   7.336  24.737  1.00 58.76           C
ATOM    833  OD1 ASP A 104      54.390   7.221  24.856  1.00 58.76           O
ATOM    834  OD2 ASP A 104      56.465   6.834  25.543  1.00 58.76           O
ATOM    835  C   ASP A 104      53.977   9.207  23.002  1.00 58.76           C
ATOM    836  O   ASP A 104      53.052   9.472  23.768  1.00 58.76           O
ATOM    837  N   VAL A 105      53.770   8.678  21.785  1.00121.17           N
ATOM    838  CA  VAL A 105      52.472   8.504  21.196  1.00121.17           C
ATOM    839  CB  VAL A 105      52.579   7.809  19.867  1.00121.17           C
ATOM    840  CG1 VAL A 105      51.170   7.638  19.279  1.00121.17           C
ATOM    841  CG2 VAL A 105      53.563   8.576  18.980  1.00121.17           C
ATOM    842  C   VAL A 105      51.630   7.639  22.090  1.00121.17           C
ATOM    843  O   VAL A 105      50.414   7.803  22.162  1.00121.17           O
ATOM    844  N   LEU A 106      52.251   6.654  22.756  1.00 80.52           N
ATOM    845  CA  LEU A 106      51.570   5.741  23.640  1.00 80.52           C
ATOM    846  CB  LEU A 106      52.466   4.573  24.066  1.00 80.52           C
ATOM    847  CG  LEU A 106      52.873   3.642  22.907  1.00 80.52           C
ATOM    848  CD1 LEU A 106      53.760   2.491  23.396  1.00 80.52           C
ATOM    849  CD2 LEU A 106      51.636   3.147  22.134  1.00 80.52           C
ATOM    850  C   LEU A 106      51.093   6.443  24.879  1.00 80.52           C
ATOM    851  O   LEU A 106      50.071   6.064  25.448  1.00 80.52           O
ATOM    852  N   GLY A 107      51.836   7.464  25.355  1.00 48.54           N
ATOM    853  CA  GLY A 107      51.466   8.162  26.554  1.00 48.54           C
ATOM    854  C   GLY A 107      52.233   7.614  27.730  1.00 48.54           C
ATOM    855  O   GLY A 107      51.890   7.913  28.873  1.00 48.54           O
ATOM    856  N   ARG A 108      53.236   6.738  27.500  1.00182.56           N
ATOM    857  CA  ARG A 108      54.006   6.194  28.596  1.00182.56           C
ATOM    858  CB  ARG A 108      54.891   4.997  28.209  1.00182.56           C
ATOM    859  CG  ARG A 108      54.125   3.692  28.013  1.00182.56           C
ATOM    860  CD  ARG A 108      53.297   3.657  26.740  1.00182.56           C
ATOM    861  NE  ARG A 108      52.604   2.344  26.664  1.00182.56           N
ATOM    862  CZ  ARG A 108      51.377   2.175  27.235  1.00182.56           C
ATOM    863  NH1 ARG A 108      50.797   3.192  27.933  1.00182.56           N
ATOM    864  NH2 ARG A 108      50.728   0.985  27.090  1.00182.56           N
ATOM    865  C   ARG A 108      54.931   7.185  29.254  1.00182.56           C
ATOM    866  O   ARG A 108      54.814   7.446  30.451  1.00182.56           O
ATOM    867  N   ASN A 109      55.848   7.805  28.477  1.00 78.37           N
ATOM    868  CA  ASN A 109      56.846   8.665  29.058  1.00 78.37           C
ATOM    869  CB  ASN A 109      58.245   8.479  28.444  1.00 78.37           C
ATOM    870  CG  ASN A 109      58.706   7.054  28.711  1.00 78.37           C
ATOM    871  OD1 ASN A 109      58.751   6.228  27.802  1.00 78.37           O
ATOM    872  ND2 ASN A 109      59.059   6.749  29.988  1.00 78.37           N
ATOM    873  C   ASN A 109      56.445  10.075  28.774  1.00 78.37           C
ATOM    874  O   ASN A 109      56.088  10.407  27.644  1.00 78.37           O
ATOM    875  N   TRP A 110      56.514  10.937  29.810  1.00 80.02           N
ATOM    876  CA  TRP A 110      56.089  12.307  29.726  1.00 80.02           C
ATOM    877  CB  TRP A 110      54.872  12.607  30.621  1.00 80.02           C
ATOM    878  CG  TRP A 110      53.570  11.987  30.170  1.00 80.02           C
ATOM    879  CD2 TRP A 110      52.386  12.741  29.867  1.00 80.02           C
ATOM    880  CD1 TRP A 110      53.240  10.672  30.017  1.00 80.02           C
ATOM    881  NE1 TRP A 110      51.928  10.560  29.621  1.00 80.02           N
ATOM    882  CE2 TRP A 110      51.389  11.827  29.530  1.00 80.02           C
ATOM    883  CE3 TRP A 110      52.147  14.086  29.875  1.00 80.02           C
ATOM    884  CZ2 TRP A 110      50.134  12.246  29.193  1.00 80.02           C
ATOM    885  CZ3 TRP A 110      50.881  14.505  29.531  1.00 80.02           C
ATOM    886  CH2 TRP A 110      49.893  13.602  29.197  1.00 80.02           C
ATOM    887  C   TRP A 110      57.187  13.200  30.223  1.00 80.02           C
ATOM    888  O   TRP A 110      58.079  12.769  30.953  1.00 80.02           O
ATOM    889  N   ALA A 111      57.141  14.485  29.809  1.00 39.77           N
ATOM    890  CA  ALA A 111      58.091  15.477  30.229  1.00 39.77           C
ATOM    891  CB  ALA A 111      59.407  15.444  29.434  1.00 39.77           C
ATOM    892  C   ALA A 111      57.460  16.818  29.990  1.00 39.77           C
ATOM    893  O   ALA A 111      56.427  16.917  29.330  1.00 39.77           O
ATOM    894  N   CYS A 112      58.061  17.890  30.549  1.00 49.47           N
ATOM    895  CA  CYS A 112      57.543  19.223  30.385  1.00 49.47           C
ATOM    896  CB  CYS A 112      57.398  19.974  31.718  1.00 49.47           C
ATOM    897  SG  CYS A 112      56.258  19.085  32.812  1.00 49.47           S
ATOM    898  C   CYS A 112      58.542  19.977  29.564  1.00 49.47           C
ATOM    899  O   CYS A 112      59.735  19.690  29.634  1.00 49.47           O
ATOM    900  N   PHE A 113      58.084  20.948  28.741  1.00 62.99           N
ATOM    901  CA  PHE A 113      59.031  21.678  27.946  1.00 62.99           C
ATOM    902  CB  PHE A 113      59.264  21.067  26.551  1.00 62.99           C
ATOM    903  CG  PHE A 113      58.026  21.247  25.734  1.00 62.99           C
ATOM    904  CD1 PHE A 113      56.940  20.417  25.892  1.00 62.99           C
ATOM    905  CD2 PHE A 113      57.961  22.248  24.791  1.00 62.99           C
ATOM    906  CE1 PHE A 113      55.808  20.591  25.129  1.00 62.99           C
ATOM    907  CE2 PHE A 113      56.833  22.428  24.025  1.00 62.99           C
ATOM    908  CZ  PHE A 113      55.751  21.598  24.195  1.00 62.99           C
ATOM    909  C   PHE A 113      58.533  23.074  27.723  1.00 62.99           C
ATOM    910  O   PHE A 113      57.370  23.388  27.969  1.00 62.99           O
ATOM    911  N   THR A 114      59.446  23.964  27.280  1.00 46.13           N
ATOM    912  CA  THR A 114      59.089  25.308  26.929  1.00 46.13           C
ATOM    913  CB  THR A 114      59.637  26.353  27.854  1.00 46.13           C
ATOM    914  OG1 THR A 114      61.057  26.310  27.866  1.00 46.13           O
ATOM    915  CG2 THR A 114      59.079  26.100  29.263  1.00 46.13           C
ATOM    916  C   THR A 114      59.698  25.533  25.584  1.00 46.13           C
ATOM    917  O   THR A 114      60.769  25.004  25.290  1.00 46.13           O
ATOM    918  N   GLY A 115      59.033  26.323  24.721  1.00 30.65           N
ATOM    919  CA  GLY A 115      59.574  26.494  23.404  1.00 30.65           C
ATOM    920  C   GLY A 115      59.756  27.948  23.110  1.00 30.65           C
ATOM    921  O   GLY A 115      58.990  28.794  23.568  1.00 30.65           O
ATOM    922  N   LYS A 116      60.804  28.261  22.317  1.00104.77           N
ATOM    923  CA  LYS A 116      61.091  29.607  21.911  1.00104.77           C
ATOM    924  CB  LYS A 116      62.412  30.148  22.490  1.00104.77           C
ATOM    925  CG  LYS A 116      62.548  30.062  24.014  1.00104.77           C
ATOM    926  CD  LYS A 116      61.565  30.906  24.825  1.00104.77           C
ATOM    927  CE  LYS A 116      61.772  30.764  26.336  1.00104.77           C
ATOM    928  NZ  LYS A 116      60.816  31.620  27.072  1.00104.77           N
ATOM    929  C   LYS A 116      61.305  29.540  20.428  1.00104.77           C
ATOM    930  O   LYS A 116      61.944  28.612  19.934  1.00104.77           O
ATOM    931  N   LYS A 117      60.774  30.525  19.675  1.00106.03           N
ATOM    932  CA  LYS A 117      60.931  30.519  18.249  1.00106.03           C
ATOM    933  CB  LYS A 117      59.841  31.332  17.527  1.00106.03           C
ATOM    934  CG  LYS A 117      59.905  31.246  16.002  1.00106.03           C
ATOM    935  CD  LYS A 117      58.678  31.835  15.300  1.00106.03           C
ATOM    936  CE  LYS A 117      58.641  33.366  15.312  1.00106.03           C
ATOM    937  NZ  LYS A 117      59.763  33.916  14.519  1.00106.03           N
ATOM    938  C   LYS A 117      62.252  31.145  17.931  1.00106.03           C
ATOM    939  O   LYS A 117      62.501  32.305  18.253  1.00106.03           O
ATOM    940  N   VAL A 118      63.146  30.354  17.313  1.00 74.38           N
ATOM    941  CA  VAL A 118      64.455  30.774  16.911  1.00 74.38           C
ATOM    942  CB  VAL A 118      65.394  29.630  16.668  1.00 74.38           C
ATOM    943  CG1 VAL A 118      65.625  28.918  18.010  0.00 74.38           C
ATOM    944  CG2 VAL A 118      64.805  28.716  15.588  0.00 74.38           C
ATOM    945  C   VAL A 118      64.384  31.635  15.695  1.00 74.38           C
ATOM    946  O   VAL A 118      65.304  32.396  15.438  1.00 74.38           O
ATOM    947  N   GLY A 119      63.342  31.508  14.861  1.00 28.07           N
ATOM    948  CA  GLY A 119      63.282  32.331  13.688  1.00 28.07           C
ATOM    949  C   GLY A 119      62.615  31.488  12.609  1.00 28.07           C
ATOM    950  O   GLY A 119      61.511  30.948  12.887  1.00 28.07           O
ATOM    951  OXT GLY A 119      63.200  31.368  11.500  1.00 28.07           O
TER     952      GLY A 119
ATOM    953  N   LEU B 120      27.228   8.752  -0.924  1.00 60.13           N
ATOM    954  CA  LEU B 120      26.864   9.753   0.100  1.00 60.13           C
ATOM    955  CB  LEU B 120      27.758  11.002  -0.041  1.00 60.13           C
ATOM    956  CG  LEU B 120      27.614  12.023   1.105  1.00 60.13           C
ATOM    957  CD1 LEU B 120      28.095  11.421   2.436  1.00 60.13           C
ATOM    958  CD2 LEU B 120      28.316  13.351   0.771  1.00 60.13           C
ATOM    959  C   LEU B 120      25.428  10.141  -0.075  1.00 60.13           C
ATOM    960  O   LEU B 120      24.974  10.420  -1.185  1.00 60.13           O
ATOM    961  N   PRO B 121      24.710  10.135   1.019  1.00 78.38           N
ATOM    962  CA  PRO B 121      23.302  10.438   0.974  1.00 78.38           C
ATOM    963  CD  PRO B 121      25.016   9.171   2.065  1.00 78.38           C
ATOM    964  CB  PRO B 121      22.714   9.901   2.277  1.00 78.38           C
ATOM    965  CG  PRO B 121      23.662   8.754   2.661  1.00 78.38           C
ATOM    966  C   PRO B 121      23.020  11.889   0.774  1.00 78.38           C
ATOM    967  O   PRO B 121      23.906  12.715   0.984  1.00 78.38           O
ATOM    968  N   THR B 122      21.798  12.199   0.303  1.00103.31           N
ATOM    969  CA  THR B 122      21.345  13.543   0.120  1.00103.31           C
ATOM    970  CB  THR B 122      20.053  13.611  -0.633  1.00103.31           C
ATOM    971  OG1 THR B 122      20.189  12.984  -1.899  1.00103.31           O
ATOM    972  CG2 THR B 122      19.687  15.090  -0.818  1.00103.31           C
ATOM    973  C   THR B 122      21.097  14.141   1.466  1.00103.31           C
ATOM    974  O   THR B 122      21.348  15.327   1.684  1.00103.31           O
ATOM    975  N   SER B 123      20.561  13.326   2.401  1.00 86.44           N
ATOM    976  CA  SER B 123      20.252  13.817   3.712  1.00 86.44           C
ATOM    977  CB  SER B 123      18.746  13.982   3.978  1.00 86.44           C
ATOM    978  OG  SER B 123      18.215  15.018   3.168  1.00 86.44           O
ATOM    979  C   SER B 123      20.755  12.839   4.725  1.00 86.44           C
ATOM    980  O   SER B 123      20.899  11.651   4.439  1.00 86.44           O
ATOM    981  N   TRP B 124      21.066  13.334   5.943  1.00 82.25           N
ATOM    982  CA  TRP B 124      21.519  12.448   6.976  1.00 82.25           C
ATOM    983  CB  TRP B 124      23.034  12.176   6.905  1.00 82.25           C
ATOM    984  CG  TRP B 124      23.531  11.138   7.881  1.00 82.25           C
ATOM    985  CD2 TRP B 124      23.457   9.725   7.642  1.00 82.25           C
ATOM    986  CD1 TRP B 124      24.100  11.294   9.110  1.00 82.25           C
ATOM    987  NE1 TRP B 124      24.386  10.064   9.654  1.00 82.25           N
ATOM    988  CE2 TRP B 124      23.994   9.089   8.761  1.00 82.25           C
ATOM    989  CE3 TRP B 124      22.976   9.016   6.579  1.00 82.25           C
ATOM    990  CZ2 TRP B 124      24.058   7.727   8.834  1.00 82.25           C
ATOM    991  CZ3 TRP B 124      23.045   7.642   6.653  1.00 82.25           C
ATOM    992  CH2 TRP B 124      23.575   7.011   7.760  1.00 82.25           C
ATOM    993  C   TRP B 124      21.213  13.069   8.308  1.00 82.25           C
ATOM    994  O   TRP B 124      21.331  14.282   8.486  1.00 82.25           O
ATOM    995  N   ASP B 125      20.791  12.235   9.282  1.00 86.43           N
ATOM    996  CA  ASP B 125      20.489  12.703  10.605  1.00 86.43           C
ATOM    997  CB  ASP B 125      19.006  13.085  10.769  1.00 86.43           C
ATOM    998  CG  ASP B 125      18.818  13.836  12.079  1.00 86.43           C
ATOM    999  OD1 ASP B 125      19.692  13.701  12.977  1.00 86.43           O
ATOM   1000  OD2 ASP B 125      17.794  14.560  12.197  1.00 86.43           O
ATOM   1001  C   ASP B 125      20.779  11.557  11.531  1.00 86.43           C
ATOM   1002  O   ASP B 125      20.127  10.518  11.467  1.00 86.43           O
ATOM   1003  N   TRP B 126      21.770  11.721  12.427  1.00111.72           N
ATOM   1004  CA  TRP B 126      22.168  10.670  13.324  1.00111.72           C
ATOM   1005  CB  TRP B 126      23.476  10.932  14.089  1.00111.72           C
ATOM   1006  CG  TRP B 126      24.708  10.693  13.247  1.00111.72           C
ATOM   1007  CD2 TRP B 126      25.246   9.386  12.982  1.00111.72           C
ATOM   1008  CD1 TRP B 126      25.509  11.580  12.590  1.00111.72           C
ATOM   1009  NE1 TRP B 126      26.516  10.908  11.937  1.00111.72           N
ATOM   1010  CE2 TRP B 126      26.364   9.557  12.167  1.00111.72           C
ATOM   1011  CE3 TRP B 126      24.838   8.145  13.382  1.00111.72           C
ATOM   1012  CZ2 TRP B 126      27.097   8.486  11.741  1.00111.72           C
ATOM   1013  CZ3 TRP B 126      25.579   7.068  12.950  1.00111.72           C
ATOM   1014  CH2 TRP B 126      26.687   7.235  12.145  1.00111.72           C
ATOM   1015  C   TRP B 126      21.082  10.356  14.299  1.00111.72           C
ATOM   1016  O   TRP B 126      21.091   9.289  14.912  1.00111.72           O
ATOM   1017  N   ARG B 127      20.183  11.323  14.549  1.00 95.68           N
ATOM   1018  CA  ARG B 127      19.072  11.125  15.434  1.00 95.68           C
ATOM   1019  CB  ARG B 127      18.296  12.427  15.688  1.00 95.68           C
ATOM   1020  CG  ARG B 127      19.132  13.487  16.411  1.00 95.68           C
ATOM   1021  CD  ARG B 127      18.408  14.823  16.579  1.00 95.68           C
ATOM   1022  NE  ARG B 127      18.140  15.350  15.211  1.00 95.68           N
ATOM   1023  CZ  ARG B 127      17.427  16.501  15.048  1.00 95.68           C
ATOM   1024  NH1 ARG B 127      16.973  17.183  16.139  1.00 95.68           N
ATOM   1025  NH2 ARG B 127      17.168  16.970  13.792  1.00 95.68           N
ATOM   1026  C   ARG B 127      18.131  10.134  14.830  1.00 95.68           C
ATOM   1027  O   ARG B 127      17.529   9.335  15.544  1.00 95.68           O
ATOM   1028  N   ASN B 128      17.940  10.175  13.497  1.00 62.70           N
ATOM   1029  CA  ASN B 128      17.012   9.242  12.933  1.00 62.70           C
ATOM   1030  CB  ASN B 128      15.732   9.926  12.419  1.00 62.70           C
ATOM   1031  CG  ASN B 128      14.700   8.859  12.084  1.00 62.70           C
ATOM   1032  OD1 ASN B 128      15.004   7.870  11.421  1.00 62.70           O
ATOM   1033  ND2 ASN B 128      13.441   9.062  12.557  1.00 62.70           N
ATOM   1034  C   ASN B 128      17.644   8.545  11.773  1.00 62.70           C
ATOM   1035  O   ASN B 128      17.567   9.013  10.638  1.00 62.70           O
ATOM   1036  N   VAL B 129      18.284   7.391  12.032  1.00131.14           N
ATOM   1037  CA  VAL B 129      18.802   6.614  10.953  1.00131.14           C
ATOM   1038  CB  VAL B 129      20.227   6.186  11.174  1.00131.14           C
ATOM   1039  CG1 VAL B 129      20.360   5.579  12.579  1.00131.14           C
ATOM   1040  CG2 VAL B 129      20.631   5.226  10.042  1.00131.14           C
ATOM   1041  C   VAL B 129      17.903   5.425  10.879  1.00131.14           C
ATOM   1042  O   VAL B 129      18.116   4.404  11.532  1.00131.14           O
ATOM   1043  N   HIS B 130      16.857   5.552  10.045  1.00 66.20           N
ATOM   1044  CA  HIS B 130      15.882   4.526   9.854  1.00 66.20           C
ATOM   1045  ND1 HIS B 130      16.208   3.980   6.689  1.00 66.20           N
ATOM   1046  CG  HIS B 130      16.997   3.707   7.785  1.00 66.20           C
ATOM   1047  CB  HIS B 130      16.459   3.302   9.126  1.00 66.20           C
ATOM   1048  NE2 HIS B 130      18.311   4.333   6.061  1.00 66.20           N
ATOM   1049  CD2 HIS B 130      18.278   3.926   7.383  1.00 66.20           C
ATOM   1050  CE1 HIS B 130      17.044   4.350   5.687  1.00 66.20           C
ATOM   1051  C   HIS B 130      15.259   4.136  11.162  1.00 66.20           C
ATOM   1052  O   HIS B 130      15.074   2.953  11.444  1.00 66.20           O
ATOM   1053  N   GLY B 131      14.915   5.139  11.998  1.00 30.94           N
ATOM   1054  CA  GLY B 131      14.181   4.900  13.211  1.00 30.94           C
ATOM   1055  C   GLY B 131      15.074   4.857  14.418  1.00 30.94           C
ATOM   1056  O   GLY B 131      14.596   5.022  15.539  1.00 30.94           O
ATOM   1057  N   ILE B 132      16.393   4.665  14.249  1.00 51.51           N
ATOM   1058  CA  ILE B 132      17.231   4.537  15.413  1.00 51.51           C
ATOM   1059  CB  ILE B 132      18.315   3.511  15.251  1.00 51.51           C
ATOM   1060  CG1 ILE B 132      17.700   2.128  14.980  1.00 51.51           C
ATOM   1061  CG2 ILE B 132      19.201   3.550  16.508  1.00 51.51           C
ATOM   1062  CD1 ILE B 132      18.718   1.089  14.510  1.00 51.51           C
ATOM   1063  C   ILE B 132      17.897   5.850  15.720  1.00 51.51           C
ATOM   1064  O   ILE B 132      18.315   6.570  14.814  1.00 51.51           O
ATOM   1065  N   ASN B 133      17.984   6.202  17.027  1.00 69.71           N
ATOM   1066  CA  ASN B 133      18.592   7.440  17.451  1.00 69.71           C
ATOM   1067  CB  ASN B 133      17.729   8.234  18.446  1.00 69.71           C
ATOM   1068  CG  ASN B 133      18.454   9.533  18.773  1.00 69.71           C
ATOM   1069  OD1 ASN B 133      19.234  10.045  17.972  1.00 69.71           O
ATOM   1070  ND2 ASN B 133      18.197  10.079  19.991  1.00 69.71           N
ATOM   1071  C   ASN B 133      19.898   7.154  18.148  1.00 69.71           C
ATOM   1072  O   ASN B 133      19.954   6.370  19.093  1.00 69.71           O
ATOM   1073  N   PHE B 134      21.002   7.703  17.597  1.00133.06           N
ATOM   1074  CA  PHE B 134      22.356   7.642  18.092  1.00133.06           C
ATOM   1075  CB  PHE B 134      23.387   7.483  16.969  1.00133.06           C
ATOM   1076  CG  PHE B 134      23.136   6.112  16.441  1.00133.06           C
ATOM   1077  CD1 PHE B 134      23.622   5.010  17.107  1.00133.06           C
ATOM   1078  CD2 PHE B 134      22.407   5.925  15.290  1.00133.06           C
ATOM   1079  CE1 PHE B 134      23.391   3.741  16.630  1.00133.06           C
ATOM   1080  CE2 PHE B 134      22.173   4.659  14.808  1.00133.06           C
ATOM   1081  CZ  PHE B 134      22.665   3.564  15.477  1.00133.06           C
ATOM   1082  C   PHE B 134      22.775   8.766  19.012  1.00133.06           C
ATOM   1083  O   PHE B 134      23.819   8.662  19.658  1.00133.06           O
ATOM   1084  N   VAL B 135      22.069   9.917  19.030  1.00 64.89           N
ATOM   1085  CA  VAL B 135      22.564  11.050  19.778  1.00 64.89           C
ATOM   1086  CB  VAL B 135      22.208  12.360  19.134  1.00 64.89           C
ATOM   1087  CG1 VAL B 135      22.768  13.505  19.992  1.00 64.89           C
ATOM   1088  CG2 VAL B 135      22.734  12.342  17.692  1.00 64.89           C
ATOM   1089  C   VAL B 135      22.026  11.069  21.186  1.00 64.89           C
ATOM   1090  O   VAL B 135      20.865  10.738  21.437  1.00 64.89           O
ATOM   1091  N   SER B 136      22.885  11.475  22.150  1.00 51.31           N
ATOM   1092  CA  SER B 136      22.513  11.558  23.539  1.00 51.31           C
ATOM   1093  CB  SER B 136      23.712  11.669  24.493  1.00 51.31           C
ATOM   1094  OG  SER B 136      24.413  12.879  24.245  1.00 51.31           O
ATOM   1095  C   SER B 136      21.674  12.791  23.709  1.00 51.31           C
ATOM   1096  O   SER B 136      21.604  13.630  22.814  1.00 51.31           O
ATOM   1097  N   PRO B 137      21.047  12.923  24.852  1.00 70.68           N
ATOM   1098  CA  PRO B 137      20.137  14.017  25.078  1.00 70.68           C
ATOM   1099  CD  PRO B 137      20.672  11.745  25.618  1.00 70.68           C
ATOM   1100  CB  PRO B 137      19.368  13.660  26.348  1.00 70.68           C
ATOM   1101  CG  PRO B 137      19.376  12.122  26.355  1.00 70.68           C
ATOM   1102  C   PRO B 137      20.769  15.369  25.123  1.00 70.68           C
ATOM   1103  O   PRO B 137      21.963  15.478  25.400  1.00 70.68           O
ATOM   1104  N   VAL B 138      19.968  16.411  24.821  1.00 34.57           N
ATOM   1105  CA  VAL B 138      20.430  17.768  24.845  1.00 34.57           C
ATOM   1106  CB  VAL B 138      19.469  18.734  24.213  1.00 34.57           C
ATOM   1107  CG1 VAL B 138      20.005  20.163  24.401  1.00 34.57           C
ATOM   1108  CG2 VAL B 138      19.265  18.333  22.743  1.00 34.57           C
ATOM   1109  C   VAL B 138      20.578  18.149  26.281  1.00 34.57           C
ATOM   1110  O   VAL B 138      19.797  17.721  27.129  1.00 34.57           O
ATOM   1111  N   ARG B 139      21.609  18.958  26.589  1.00109.92           N
ATOM   1112  CA  ARG B 139      21.850  19.362  27.945  1.00109.92           C
ATOM   1113  CB  ARG B 139      23.135  18.763  28.538  1.00109.92           C
ATOM   1114  CG  ARG B 139      23.086  17.240  28.668  1.00109.92           C
ATOM   1115  CD  ARG B 139      24.356  16.646  29.278  1.00109.92           C
ATOM   1116  NE  ARG B 139      24.435  17.136  30.682  1.00109.92           N
ATOM   1117  CZ  ARG B 139      25.405  16.666  31.518  1.00109.92           C
ATOM   1118  NH1 ARG B 139      26.308  15.746  31.067  1.00109.92           N
ATOM   1119  NH2 ARG B 139      25.472  17.116  32.804  1.00109.92           N
ATOM   1120  C   ARG B 139      22.006  20.850  27.967  1.00109.92           C
ATOM   1121  O   ARG B 139      22.024  21.502  26.923  1.00109.92           O
ATOM   1122  N   ASN B 140      22.079  21.431  29.184  1.00 43.33           N
ATOM   1123  CA  ASN B 140      22.240  22.854  29.296  1.00 43.33           C
ATOM   1124  CB  ASN B 140      21.120  23.523  30.113  1.00 43.33           C
ATOM   1125  CG  ASN B 140      21.154  25.023  29.856  1.00 43.33           C
ATOM   1126  OD1 ASN B 140      22.198  25.593  29.543  1.00 43.33           O
ATOM   1127  ND2 ASN B 140      19.973  25.686  29.992  1.00 43.33           N
ATOM   1128  C   ASN B 140      23.540  23.122  29.996  1.00 43.33           C
ATOM   1129  O   ASN B 140      23.789  22.629  31.095  1.00 43.33           O
ATOM   1130  N   GLN B 141      24.416  23.911  29.346  1.00106.63           N
ATOM   1131  CA  GLN B 141      25.705  24.283  29.860  1.00106.63           C
ATOM   1132  CB  GLN B 141      26.617  24.898  28.780  1.00106.63           C
ATOM   1133  CG  GLN B 141      26.083  26.182  28.142  1.00106.63           C
ATOM   1134  CD  GLN B 141      27.012  26.537  26.989  1.00106.63           C
ATOM   1135  OE1 GLN B 141      28.194  26.813  27.186  1.00106.63           O
ATOM   1136  NE2 GLN B 141      26.467  26.517  25.743  1.00106.63           N
ATOM   1137  C   GLN B 141      25.558  25.224  31.011  1.00106.63           C
ATOM   1138  O   GLN B 141      26.435  25.276  31.873  1.00106.63           O
ATOM   1139  N   ALA B 142      24.487  26.047  31.014  1.00222.79           N
ATOM   1140  CA  ALA B 142      24.279  26.960  32.101  1.00222.79           C
ATOM   1141  CB  ALA B 142      24.564  26.400  33.510  1.00222.79           C
ATOM   1142  C   ALA B 142      25.159  28.141  31.841  1.00222.79           C
ATOM   1143  O   ALA B 142      25.556  28.389  30.705  1.00222.79           O
ATOM   1144  N   SER B 143      25.450  28.918  32.900  1.00122.15           N
ATOM   1145  CA  SER B 143      26.219  30.130  32.831  1.00122.15           C
ATOM   1146  CB  SER B 143      26.144  30.946  34.132  1.00122.15           C
ATOM   1147  OG  SER B 143      24.809  31.365  34.368  1.00122.15           O
ATOM   1148  C   SER B 143      27.680  29.886  32.555  1.00122.15           C
ATOM   1149  O   SER B 143      28.397  30.830  32.230  1.00122.15           O
ATOM   1150  N   CYS B 144      28.180  28.643  32.695  1.00 62.36           N
ATOM   1151  CA  CYS B 144      29.592  28.383  32.530  1.00 62.36           C
ATOM   1152  CB  CYS B 144      29.996  27.038  33.165  1.00 62.36           C
ATOM   1153  SG  CYS B 144      31.757  26.612  33.015  1.00 62.36           S
ATOM   1154  C   CYS B 144      29.940  28.341  31.064  1.00 62.36           C
ATOM   1155  O   CYS B 144      29.165  27.844  30.251  1.00 62.36           O
ATOM   1156  N   GLY B 145      31.137  28.852  30.678  1.00 56.77           N
ATOM   1157  CA  GLY B 145      31.511  28.864  29.285  1.00 56.77           C
ATOM   1158  C   GLY B 145      32.089  27.519  28.964  1.00 56.77           C
ATOM   1159  O   GLY B 145      33.254  27.391  28.583  1.00 56.77           O
ATOM   1160  N   SER B 146      31.243  26.487  29.143  1.00 99.12           N
ATOM   1161  CA  SER B 146      31.530  25.087  29.009  1.00 99.12           C
ATOM   1162  CB  SER B 146      30.732  24.261  30.033  1.00 99.12           C
ATOM   1163  OG  SER B 146      31.156  22.907  30.021  1.00 99.12           O
ATOM   1164  C   SER B 146      31.267  24.500  27.641  1.00 99.12           C
ATOM   1165  O   SER B 146      31.404  23.288  27.482  1.00 99.12           O
ATOM   1166  N   CYS B 147      30.923  25.296  26.609  1.00 63.87           N
ATOM   1167  CA  CYS B 147      30.460  24.745  25.355  1.00 63.87           C
ATOM   1168  CB  CYS B 147      30.225  25.827  24.285  1.00 63.87           C
ATOM   1169  SG  CYS B 147      31.736  26.752  23.879  1.00 63.87           S
ATOM   1170  C   CYS B 147      31.414  23.728  24.784  1.00 63.87           C
ATOM   1171  O   CYS B 147      30.984  22.660  24.351  1.00 63.87           O
ATOM   1172  N   TYR B 148      32.730  23.989  24.812  1.00 68.23           N
ATOM   1173  CA  TYR B 148      33.679  23.089  24.211  1.00 68.23           C
ATOM   1174  CB  TYR B 148      35.137  23.578  24.329  1.00 68.23           C
ATOM   1175  CG  TYR B 148      35.534  23.608  25.766  1.00 68.23           C
ATOM   1176  CD1 TYR B 148      35.158  24.656  26.576  1.00 68.23           C
ATOM   1177  CD2 TYR B 148      36.297  22.594  26.301  1.00 68.23           C
ATOM   1178  CE1 TYR B 148      35.529  24.686  27.900  1.00 68.23           C
ATOM   1179  CE2 TYR B 148      36.671  22.618  27.624  1.00 68.23           C
ATOM   1180  CZ  TYR B 148      36.286  23.666  28.426  1.00 68.23           C
ATOM   1181  OH  TYR B 148      36.667  23.696  29.784  1.00 68.23           O
ATOM   1182  C   TYR B 148      33.585  21.737  24.856  1.00 68.23           C
ATOM   1183  O   TYR B 148      33.724  20.716  24.182  1.00 68.23           O
ATOM   1184  N   SER B 149      33.395  21.687  26.189  1.00 94.25           N
ATOM   1185  CA  SER B 149      33.303  20.425  26.873  1.00 94.25           C
ATOM   1186  CB  SER B 149      33.237  20.552  28.403  1.00 94.25           C
ATOM   1187  OG  SER B 149      34.499  20.939  28.918  1.00 94.25           O
ATOM   1188  C   SER B 149      32.063  19.695  26.457  1.00 94.25           C
ATOM   1189  O   SER B 149      32.101  18.487  26.226  1.00 94.25           O
ATOM   1190  N   PHE B 150      30.922  20.406  26.361  1.00 55.84           N
ATOM   1191  CA  PHE B 150      29.690  19.759  26.006  1.00 55.84           C
ATOM   1192  CB  PHE B 150      28.462  20.687  26.073  1.00 55.84           C
ATOM   1193  CG  PHE B 150      28.069  20.827  27.507  1.00 55.84           C
ATOM   1194  CD1 PHE B 150      28.711  21.710  28.344  1.00 55.84           C
ATOM   1195  CD2 PHE B 150      27.041  20.063  28.011  1.00 55.84           C
ATOM   1196  CE1 PHE B 150      28.332  21.824  29.663  1.00 55.84           C
ATOM   1197  CE2 PHE B 150      26.658  20.173  29.327  1.00 55.84           C
ATOM   1198  CZ  PHE B 150      27.305  21.056  30.157  1.00 55.84           C
ATOM   1199  C   PHE B 150      29.787  19.204  24.618  1.00 55.84           C
ATOM   1200  O   PHE B 150      29.377  18.071  24.371  1.00 55.84           O
ATOM   1201  N   ALA B 151      30.340  19.981  23.669  1.00 31.55           N
ATOM   1202  CA  ALA B 151      30.435  19.517  22.313  1.00 31.55           C
ATOM   1203  CB  ALA B 151      31.082  20.550  21.375  1.00 31.55           C
ATOM   1204  C   ALA B 151      31.292  18.293  22.297  1.00 31.55           C
ATOM   1205  O   ALA B 151      30.984  17.305  21.633  1.00 31.55           O
ATOM   1206  N   SER B 152      32.394  18.327  23.060  1.00 85.78           N
ATOM   1207  CA  SER B 152      33.333  17.246  23.093  1.00 85.78           C
ATOM   1208  CB  SER B 152      34.500  17.555  24.039  1.00 85.78           C
ATOM   1209  OG  SER B 152      35.411  16.471  24.058  1.00 85.78           O
ATOM   1210  C   SER B 152      32.669  15.997  23.582  1.00 85.78           C
ATOM   1211  O   SER B 152      32.774  14.943  22.955  1.00 85.78           O
ATOM   1212  N   MET B 153      31.953  16.084  24.721  1.00 55.92           N
ATOM   1213  CA  MET B 153      31.327  14.930  25.307  1.00 55.92           C
ATOM   1214  CB  MET B 153      30.636  15.257  26.642  1.00 55.92           C
ATOM   1215  CG  MET B 153      31.567  15.845  27.709  1.00 55.92           C
ATOM   1216  SD  MET B 153      32.944  14.779  28.241  1.00 55.92           S
ATOM   1217  CE  MET B 153      34.064  15.221  26.882  1.00 55.92           C
ATOM   1218  C   MET B 153      30.278  14.433  24.364  1.00 55.92           C
ATOM   1219  O   MET B 153      30.118  13.228  24.178  1.00 55.92           O
ATOM   1220  N   GLY B 154      29.543  15.362  23.726  1.00 25.80           N
ATOM   1221  CA  GLY B 154      28.464  14.985  22.861  1.00 25.80           C
ATOM   1222  C   GLY B 154      28.988  14.149  21.738  1.00 25.80           C
ATOM   1223  O   GLY B 154      28.370  13.156  21.359  1.00 25.80           O
ATOM   1224  N   MET B 155      30.138  14.536  21.158  1.00 51.25           N
ATOM   1225  CA  MET B 155      30.655  13.783  20.054  1.00 51.25           C
ATOM   1226  CB  MET B 155      31.916  14.412  19.441  1.00 51.25           C
ATOM   1227  CG  MET B 155      32.471  13.612  18.261  1.00 51.25           C
ATOM   1228  SD  MET B 155      33.826  14.427  17.362  1.00 51.25           S
ATOM   1229  CE  MET B 155      35.010  14.381  18.738  1.00 51.25           C
ATOM   1230  C   MET B 155      31.005  12.395  20.504  1.00 51.25           C
ATOM   1231  O   MET B 155      30.617  11.412  19.876  1.00 51.25           O
ATOM   1232  N   LEU B 156      31.714  12.276  21.639  1.00 59.11           N
ATOM   1233  CA  LEU B 156      32.159  10.992  22.099  1.00 59.11           C
ATOM   1234  CB  LEU B 156      33.093  11.086  23.320  1.00 59.11           C
ATOM   1235  CG  LEU B 156      34.419  11.809  23.007  1.00 59.11           C
ATOM   1236  CD1 LEU B 156      35.383  11.770  24.203  1.00 59.11           C
ATOM   1237  CD2 LEU B 156      35.056  11.276  21.713  1.00 59.11           C
ATOM   1238  C   LEU B 156      30.988  10.128  22.455  1.00 59.11           C
ATOM   1239  O   LEU B 156      31.011   8.919  22.227  1.00 59.11           O
ATOM   1240  N   GLU B 157      29.934  10.717  23.047  1.00 50.59           N
ATOM   1241  CA  GLU B 157      28.804   9.941  23.480  1.00 50.59           C
ATOM   1242  CB  GLU B 157      27.806  10.777  24.299  1.00 50.59           C
ATOM   1243  CG  GLU B 157      28.409  11.262  25.621  1.00 50.59           C
ATOM   1244  CD  GLU B 157      27.366  12.078  26.369  1.00 50.59           C
ATOM   1245  OE1 GLU B 157      26.185  12.070  25.936  1.00 50.59           O
ATOM   1246  OE2 GLU B 157      27.740  12.724  27.384  1.00 50.59           O
ATOM   1247  C   GLU B 157      28.084   9.340  22.307  1.00 50.59           C
ATOM   1248  O   GLU B 157      27.695   8.173  22.352  1.00 50.59           O
ATOM   1249  N   ALA B 158      27.865  10.121  21.230  1.00 38.06           N
ATOM   1250  CA  ALA B 158      27.162   9.615  20.082  1.00 38.06           C
ATOM   1251  CB  ALA B 158      26.888  10.704  19.030  1.00 38.06           C
ATOM   1252  C   ALA B 158      27.973   8.542  19.414  1.00 38.06           C
ATOM   1253  O   ALA B 158      27.450   7.496  19.035  1.00 38.06           O
ATOM   1254  N   ARG B 159      29.291   8.774  19.279  1.00140.71           N
ATOM   1255  CA  ARG B 159      30.169   7.879  18.575  1.00140.71           C
ATOM   1256  CB  ARG B 159      31.605   8.432  18.490  1.00140.71           C
ATOM   1257  CG  ARG B 159      31.656   9.839  17.882  1.00140.71           C
ATOM   1258  CD  ARG B 159      31.889   9.903  16.370  1.00140.71           C
ATOM   1259  NE  ARG B 159      33.350   9.748  16.121  1.00140.71           N
ATOM   1260  CZ  ARG B 159      33.936  10.399  15.072  1.00140.71           C
ATOM   1261  NH1 ARG B 159      33.193  11.207  14.259  1.00140.71           N
ATOM   1262  NH2 ARG B 159      35.272  10.244  14.838  1.00140.71           N
ATOM   1263  C   ARG B 159      30.205   6.557  19.275  1.00140.71           C
ATOM   1264  O   ARG B 159      30.288   5.509  18.636  1.00140.71           O
ATOM   1265  N   ILE B 160      30.172   6.571  20.618  1.00 39.53           N
ATOM   1266  CA  ILE B 160      30.174   5.352  21.373  1.00 39.53           C
ATOM   1267  CB  ILE B 160      30.197   5.586  22.858  1.00 39.53           C
ATOM   1268  CG1 ILE B 160      31.504   6.285  23.271  1.00 39.53           C
ATOM   1269  CG2 ILE B 160      29.966   4.238  23.563  1.00 39.53           C
ATOM   1270  CD1 ILE B 160      31.499   6.793  24.713  1.00 39.53           C
ATOM   1271  C   ILE B 160      28.913   4.616  21.047  1.00 39.53           C
ATOM   1272  O   ILE B 160      28.917   3.396  20.890  1.00 39.53           O
ATOM   1273  N   ARG B 161      27.787   5.351  20.946  1.00 76.62           N
ATOM   1274  CA  ARG B 161      26.519   4.726  20.703  1.00 76.62           C
ATOM   1275  CB  ARG B 161      25.343   5.716  20.770  1.00 76.62           C
ATOM   1276  CG  ARG B 161      25.145   6.284  22.179  1.00 76.62           C
ATOM   1277  CD  ARG B 161      23.858   7.091  22.366  1.00 76.62           C
ATOM   1278  NE  ARG B 161      23.833   7.557  23.782  1.00 76.62           N
ATOM   1279  CZ  ARG B 161      22.669   8.001  24.341  1.00 76.62           C
ATOM   1280  NH1 ARG B 161      21.515   7.987  23.612  1.00 76.62           N
ATOM   1281  NH2 ARG B 161      22.660   8.458  25.627  1.00 76.62           N
ATOM   1282  C   ARG B 161      26.516   4.047  19.367  1.00 76.62           C
ATOM   1283  O   ARG B 161      26.107   2.892  19.260  1.00 76.62           O
ATOM   1284  N   ILE B 162      26.987   4.729  18.308  1.00133.91           N
ATOM   1285  CA  ILE B 162      26.983   4.123  17.006  1.00133.91           C
ATOM   1286  CB  ILE B 162      27.243   5.096  15.881  1.00133.91           C
ATOM   1287  CG1 ILE B 162      28.595   5.806  15.997  1.00133.91           C
ATOM   1288  CG2 ILE B 162      26.065   6.075  15.846  1.00133.91           C
ATOM   1289  CD1 ILE B 162      28.879   6.722  14.805  1.00133.91           C
ATOM   1290  C   ILE B 162      27.916   2.951  16.966  1.00133.91           C
ATOM   1291  O   ILE B 162      27.594   1.918  16.382  1.00133.91           O
ATOM   1292  N   LEU B 163      29.097   3.060  17.606  1.00 62.44           N
ATOM   1293  CA  LEU B 163      30.068   2.000  17.555  1.00 62.44           C
ATOM   1294  CB  LEU B 163      31.349   2.339  18.336  1.00 62.44           C
ATOM   1295  CG  LEU B 163      32.150   3.510  17.735  1.00 62.44           C
ATOM   1296  CD1 LEU B 163      33.420   3.797  18.554  1.00 62.44           C
ATOM   1297  CD2 LEU B 163      32.451   3.271  16.246  1.00 62.44           C
ATOM   1298  C   LEU B 163      29.495   0.752  18.160  1.00 62.44           C
ATOM   1299  O   LEU B 163      29.684  -0.341  17.634  1.00 62.44           O
ATOM   1300  N   THR B 164      28.833   0.894  19.321  1.00 87.14           N
ATOM   1301  CA  THR B 164      28.205  -0.145  20.094  1.00 87.14           C
ATOM   1302  CB  THR B 164      28.091   0.194  21.551  1.00 87.14           C
ATOM   1303  OG1 THR B 164      27.297   1.356  21.733  1.00 87.14           O
ATOM   1304  CG2 THR B 164      29.510   0.425  22.098  1.00 87.14           C
ATOM   1305  C   THR B 164      26.840  -0.490  19.575  1.00 87.14           C
ATOM   1306  O   THR B 164      26.247  -1.473  20.013  1.00 87.14           O
ATOM   1307  N   ASN B 165      26.267   0.341  18.683  1.00 67.85           N
ATOM   1308  CA  ASN B 165      24.932   0.099  18.212  1.00 67.85           C
ATOM   1309  CB  ASN B 165      24.747  -1.301  17.599  1.00 67.85           C
ATOM   1310  CG  ASN B 165      23.412  -1.325  16.864  1.00 67.85           C
ATOM   1311  OD1 ASN B 165      22.640  -0.368  16.915  1.00 67.85           O
ATOM   1312  ND2 ASN B 165      23.129  -2.454  16.163  1.00 67.85           N
ATOM   1313  C   ASN B 165      23.980   0.241  19.362  1.00 67.85           C
ATOM   1314  O   ASN B 165      23.082  -0.577  19.554  1.00 67.85           O
ATOM   1315  N   ASN B 166      24.179   1.316  20.152  1.00 61.76           N
ATOM   1316  CA  ASN B 166      23.355   1.691  21.268  1.00 61.76           C
ATOM   1317  CB  ASN B 166      21.875   1.888  20.894  1.00 61.76           C
ATOM   1318  CG  ASN B 166      21.767   3.174  20.085  1.00 61.76           C
ATOM   1319  OD1 ASN B 166      22.380   4.186  20.423  1.00 61.76           O
ATOM   1320  ND2 ASN B 166      20.970   3.137  18.984  1.00 61.76           N
ATOM   1321  C   ASN B 166      23.441   0.669  22.354  1.00 61.76           C
ATOM   1322  O   ASN B 166      22.608   0.651  23.259  1.00 61.76           O
ATOM   1323  N   SER B 167      24.464  -0.201  22.306  1.00 33.32           N
ATOM   1324  CA  SER B 167      24.642  -1.156  23.359  1.00 33.32           C
ATOM   1325  CB  SER B 167      25.726  -2.201  23.038  1.00 33.32           C
ATOM   1326  OG  SER B 167      25.859  -3.115  24.117  1.00 33.32           O
ATOM   1327  C   SER B 167      25.083  -0.396  24.572  1.00 33.32           C
ATOM   1328  O   SER B 167      24.694  -0.720  25.693  1.00 33.32           O
ATOM   1329  N   GLN B 168      25.922   0.647  24.366  1.00 63.29           N
ATOM   1330  CA  GLN B 168      26.429   1.443  25.454  1.00 63.29           C
ATOM   1331  CB  GLN B 168      27.960   1.406  25.560  1.00 63.29           C
ATOM   1332  CG  GLN B 168      28.505   0.011  25.867  1.00 63.29           C
ATOM   1333  CD  GLN B 168      30.020   0.100  25.945  1.00 63.29           C
ATOM   1334  OE1 GLN B 168      30.579   1.142  26.289  1.00 63.29           O
ATOM   1335  NE2 GLN B 168      30.706  -1.024  25.612  1.00 63.29           N
ATOM   1336  C   GLN B 168      26.030   2.874  25.225  1.00 63.29           C
ATOM   1337  O   GLN B 168      26.365   3.478  24.209  1.00 63.29           O
ATOM   1338  N   THR B 169      25.216   3.399  26.159  1.00136.01           N
ATOM   1339  CA  THR B 169      24.640   4.717  26.276  1.00136.01           C
ATOM   1340  CB  THR B 169      23.224   4.678  26.761  1.00136.01           C
ATOM   1341  OG1 THR B 169      23.155   4.084  28.048  1.00136.01           O
ATOM   1342  CG2 THR B 169      22.401   3.864  25.747  1.00136.01           C
ATOM   1343  C   THR B 169      25.397   5.732  27.108  1.00136.01           C
ATOM   1344  O   THR B 169      24.804   6.780  27.356  1.00136.01           O
ATOM   1345  N   PRO B 170      26.574   5.514  27.646  1.00110.32           N
ATOM   1346  CA  PRO B 170      27.139   6.410  28.640  1.00110.32           C
ATOM   1347  CD  PRO B 170      27.622   4.848  26.886  1.00110.32           C
ATOM   1348  CB  PRO B 170      28.595   5.976  28.792  1.00110.32           C
ATOM   1349  CG  PRO B 170      28.945   5.445  27.393  1.00110.32           C
ATOM   1350  C   PRO B 170      27.064   7.891  28.403  1.00110.32           C
ATOM   1351  O   PRO B 170      27.131   8.343  27.261  1.00110.32           O
ATOM   1352  N   ILE B 171      26.872   8.656  29.499  1.00 77.05           N
ATOM   1353  CA  ILE B 171      26.869  10.088  29.438  1.00 77.05           C
ATOM   1354  CB  ILE B 171      25.639  10.702  30.035  1.00 77.05           C
ATOM   1355  CG1 ILE B 171      24.447  10.309  29.147  1.00 77.05           C
ATOM   1356  CG2 ILE B 171      25.844  12.220  30.170  1.00 77.05           C
ATOM   1357  CD1 ILE B 171      23.081  10.622  29.741  1.00 77.05           C
ATOM   1358  C   ILE B 171      28.098  10.523  30.166  1.00 77.05           C
ATOM   1359  O   ILE B 171      28.268  10.254  31.354  1.00 77.05           O
ATOM   1360  N   LEU B 172      29.004  11.196  29.430  1.00 58.94           N
ATOM   1361  CA  LEU B 172      30.287  11.608  29.932  1.00 58.94           C
ATOM   1362  CB  LEU B 172      31.297  11.906  28.814  1.00 58.94           C
ATOM   1363  CG  LEU B 172      31.622  10.675  27.945  1.00 58.94           C
ATOM   1364  CD1 LEU B 172      32.637  11.021  26.845  1.00 58.94           C
ATOM   1365  CD2 LEU B 172      32.065   9.481  28.807  1.00 58.94           C
ATOM   1366  C   LEU B 172      30.125  12.849  30.755  1.00 58.94           C
ATOM   1367  O   LEU B 172      29.085  13.504  30.714  1.00 58.94           O
ATOM   1368  N   SER B 173      31.170  13.199  31.543  1.00 62.44           N
ATOM   1369  CA  SER B 173      31.081  14.328  32.436  1.00 62.44           C
ATOM   1370  CB  SER B 173      31.642  14.020  33.832  1.00 62.44           C
ATOM   1371  OG  SER B 173      31.653  15.197  34.624  1.00 62.44           O
ATOM   1372  C   SER B 173      31.858  15.509  31.919  1.00 62.44           C
ATOM   1373  O   SER B 173      33.084  15.482  31.828  1.00 62.44           O
ATOM   1374  N   PRO B 174      31.154  16.560  31.576  1.00164.15           N
ATOM   1375  CA  PRO B 174      31.781  17.786  31.151  1.00164.15           C
ATOM   1376  CD  PRO B 174      29.808  16.432  31.049  1.00164.15           C
ATOM   1377  CB  PRO B 174      30.700  18.598  30.432  1.00164.15           C
ATOM   1378  CG  PRO B 174      29.382  17.882  30.774  1.00164.15           C
ATOM   1379  C   PRO B 174      32.430  18.508  32.291  1.00164.15           C
ATOM   1380  O   PRO B 174      33.367  19.272  32.065  1.00164.15           O
ATOM   1381  N   GLN B 175      31.941  18.288  33.524  1.00 52.69           N
ATOM   1382  CA  GLN B 175      32.438  18.988  34.675  1.00 52.69           C
ATOM   1383  CB  GLN B 175      31.595  18.740  35.936  1.00 52.69           C
ATOM   1384  CG  GLN B 175      32.069  19.553  37.141  1.00 52.69           C
ATOM   1385  CD  GLN B 175      31.844  21.028  36.838  1.00 52.69           C
ATOM   1386  OE1 GLN B 175      30.795  21.419  36.329  1.00 52.69           O
ATOM   1387  NE2 GLN B 175      32.863  21.871  37.153  1.00 52.69           N
ATOM   1388  C   GLN B 175      33.849  18.584  34.969  1.00 52.69           C
ATOM   1389  O   GLN B 175      34.675  19.419  35.333  1.00 52.69           O
ATOM   1390  N   GLU B 176      34.172  17.288  34.807  1.00 87.48           N
ATOM   1391  CA  GLU B 176      35.491  16.836  35.139  1.00 87.48           C
ATOM   1392  CB  GLU B 176      35.660  15.322  34.914  1.00 87.48           C
ATOM   1393  CG  GLU B 176      36.970  14.750  35.461  1.00 87.48           C
ATOM   1394  CD  GLU B 176      38.028  14.846  34.371  1.00 87.48           C
ATOM   1395  OE1 GLU B 176      37.645  15.069  33.192  1.00 87.48           O
ATOM   1396  OE2 GLU B 176      39.233  14.690  34.703  1.00 87.48           O
ATOM   1397  C   GLU B 176      36.459  17.578  34.269  1.00 87.48           C
ATOM   1398  O   GLU B 176      37.519  18.004  34.725  1.00 87.48           O
ATOM   1399  N   VAL B 177      36.110  17.761  32.981  1.00 51.11           N
ATOM   1400  CA  VAL B 177      36.968  18.480  32.083  1.00 51.11           C
ATOM   1401  CB  VAL B 177      36.422  18.547  30.685  1.00 51.11           C
ATOM   1402  CG1 VAL B 177      37.300  19.504  29.864  1.00 51.11           C
ATOM   1403  CG2 VAL B 177      36.353  17.123  30.105  1.00 51.11           C
ATOM   1404  C   VAL B 177      37.101  19.891  32.562  1.00 51.11           C
ATOM   1405  O   VAL B 177      38.202  20.438  32.621  1.00 51.11           O
ATOM   1406  N   VAL B 178      35.970  20.518  32.932  1.00 50.48           N
ATOM   1407  CA  VAL B 178      35.996  21.896  33.342  1.00 50.48           C
ATOM   1408  CB  VAL B 178      34.629  22.429  33.668  1.00 50.48           C
ATOM   1409  CG1 VAL B 178      34.777  23.863  34.207  1.00 50.48           C
ATOM   1410  CG2 VAL B 178      33.749  22.327  32.411  1.00 50.48           C
ATOM   1411  C   VAL B 178      36.845  22.058  34.566  1.00 50.48           C
ATOM   1412  O   VAL B 178      37.624  23.004  34.661  1.00 50.48           O
ATOM   1413  N   SER B 179      36.683  21.169  35.563  1.00 71.39           N
ATOM   1414  CA  SER B 179      37.420  21.316  36.791  1.00 71.39           C
ATOM   1415  CB  SER B 179      36.787  20.525  37.948  1.00 71.39           C
ATOM   1416  OG  SER B 179      35.494  21.037  38.237  1.00 71.39           O
ATOM   1417  C   SER B 179      38.860  20.880  36.697  1.00 71.39           C
ATOM   1418  O   SER B 179      39.752  21.578  37.177  1.00 71.39           O
ATOM   1419  N   CYS B 180      39.092  19.649  36.194  1.00102.00           N
ATOM   1420  CA  CYS B 180      40.383  19.007  36.166  1.00102.00           C
ATOM   1421  CB  CYS B 180      40.213  17.482  36.251  1.00102.00           C
ATOM   1422  SG  CYS B 180      39.019  17.008  37.551  1.00102.00           S
ATOM   1423  C   CYS B 180      41.317  19.329  35.018  1.00102.00           C
ATOM   1424  O   CYS B 180      42.530  19.377  35.213  1.00102.00           O
ATOM   1425  N   SER B 181      40.798  19.546  33.790  1.00 75.18           N
ATOM   1426  CA  SER B 181      41.652  19.577  32.625  1.00 75.18           C
ATOM   1427  CB  SER B 181      40.867  19.371  31.316  1.00 75.18           C
ATOM   1428  OG  SER B 181      41.745  19.409  30.202  1.00 75.18           O
ATOM   1429  C   SER B 181      42.481  20.823  32.477  1.00 75.18           C
ATOM   1430  O   SER B 181      41.979  21.944  32.445  1.00 75.18           O
ATOM   1431  N   GLN B 182      43.813  20.611  32.378  1.00 89.40           N
ATOM   1432  CA  GLN B 182      44.833  21.605  32.162  1.00 89.40           C
ATOM   1433  CB  GLN B 182      46.246  21.116  32.515  1.00 89.40           C
ATOM   1434  CG  GLN B 182      46.425  20.833  34.006  1.00 89.40           C
ATOM   1435  CD  GLN B 182      47.885  20.477  34.240  1.00 89.40           C
ATOM   1436  OE1 GLN B 182      48.773  21.314  34.086  1.00 89.40           O
ATOM   1437  NE2 GLN B 182      48.142  19.198  34.620  1.00 89.40           N
ATOM   1438  C   GLN B 182      44.846  22.044  30.726  1.00 89.40           C
ATOM   1439  O   GLN B 182      45.421  23.079  30.388  1.00 89.40           O
ATOM   1440  N   TYR B 183      44.315  21.186  29.836  1.00147.62           N
ATOM   1441  CA  TYR B 183      44.229  21.405  28.419  1.00147.62           C
ATOM   1442  CB  TYR B 183      43.828  20.171  27.589  1.00147.62           C
ATOM   1443  CG  TYR B 183      44.964  19.208  27.659  1.00147.62           C
ATOM   1444  CD1 TYR B 183      46.235  19.609  27.319  1.00147.62           C
ATOM   1445  CD2 TYR B 183      44.757  17.896  28.016  1.00147.62           C
ATOM   1446  CE1 TYR B 183      47.289  18.726  27.371  1.00147.62           C
ATOM   1447  CE2 TYR B 183      45.806  17.008  28.068  1.00147.62           C
ATOM   1448  CZ  TYR B 183      47.076  17.423  27.749  1.00147.62           C
ATOM   1449  OH  TYR B 183      48.151  16.511  27.803  1.00147.62           O
ATOM   1450  C   TYR B 183      43.269  22.515  28.111  1.00147.62           C
ATOM   1451  O   TYR B 183      43.242  22.999  26.982  1.00147.62           O
ATOM   1452  N   ALA B 184      42.358  22.843  29.050  1.00 73.52           N
ATOM   1453  CA  ALA B 184      41.386  23.879  28.823  1.00 73.52           C
ATOM   1454  CB  ALA B 184      39.968  23.329  28.590  1.00 73.52           C
ATOM   1455  C   ALA B 184      41.316  24.813  30.008  1.00 73.52           C
ATOM   1456  O   ALA B 184      41.961  24.620  31.036  1.00 73.52           O
ATOM   1457  N   GLN B 185      40.574  25.918  29.798  1.00174.87           N
ATOM   1458  CA  GLN B 185      40.280  27.055  30.633  1.00174.87           C
ATOM   1459  CB  GLN B 185      39.974  28.310  29.798  1.00174.87           C
ATOM   1460  CG  GLN B 185      41.227  28.882  29.121  1.00174.87           C
ATOM   1461  CD  GLN B 185      41.791  27.854  28.146  1.00174.87           C
ATOM   1462  OE1 GLN B 185      41.155  27.508  27.152  1.00174.87           O
ATOM   1463  NE2 GLN B 185      43.018  27.341  28.440  1.00174.87           N
ATOM   1464  C   GLN B 185      39.206  26.871  31.675  1.00174.87           C
ATOM   1465  O   GLN B 185      38.955  27.807  32.432  1.00174.87           O
ATOM   1466  N   GLY B 186      38.429  25.770  31.679  1.00 52.93           N
ATOM   1467  CA  GLY B 186      37.389  25.686  32.675  1.00 52.93           C
ATOM   1468  C   GLY B 186      36.202  26.413  32.115  1.00 52.93           C
ATOM   1469  O   GLY B 186      35.812  26.180  30.975  1.00 52.93           O
ATOM   1470  N   CYS B 187      35.572  27.285  32.926  1.00 82.85           N
ATOM   1471  CA  CYS B 187      34.433  28.071  32.533  1.00 82.85           C
ATOM   1472  CB  CYS B 187      33.715  28.762  33.702  1.00 82.85           C
ATOM   1473  SG  CYS B 187      32.639  27.586  34.566  1.00 82.85           S
ATOM   1474  C   CYS B 187      34.847  29.114  31.542  1.00 82.85           C
ATOM   1475  O   CYS B 187      34.007  29.724  30.884  1.00 82.85           O
ATOM   1476  N   GLU B 188      36.157  29.400  31.493  1.00137.02           N
ATOM   1477  CA  GLU B 188      36.790  30.365  30.638  1.00137.02           C
ATOM   1478  CB  GLU B 188      38.237  30.662  31.065  1.00137.02           C
ATOM   1479  CG  GLU B 188      38.322  31.517  32.333  1.00137.02           C
ATOM   1480  CD  GLU B 188      37.638  30.770  33.470  1.00137.02           C
ATOM   1481  OE1 GLU B 188      38.290  29.880  34.078  1.00137.02           O
ATOM   1482  OE2 GLU B 188      36.447  31.079  33.741  1.00137.02           O
ATOM   1483  C   GLU B 188      36.795  29.928  29.195  1.00137.02           C
ATOM   1484  O   GLU B 188      37.057  30.746  28.312  1.00137.02           O
ATOM   1485  N   GLY B 189      36.627  28.619  28.904  1.00 43.40           N
ATOM   1486  CA  GLY B 189      36.580  28.211  27.521  1.00 43.40           C
ATOM   1487  C   GLY B 189      37.591  27.125  27.280  1.00 43.40           C
ATOM   1488  O   GLY B 189      38.337  26.747  28.182  1.00 43.40           O
ATOM   1489  N   GLY B 190      37.635  26.598  26.032  1.00 32.96           N
ATOM   1490  CA  GLY B 190      38.554  25.546  25.676  1.00 32.96           C
ATOM   1491  C   GLY B 190      38.280  25.130  24.254  1.00 32.96           C
ATOM   1492  O   GLY B 190      37.460  25.742  23.570  1.00 32.96           O
ATOM   1493  N   PHE B 191      38.981  24.074  23.765  1.00 73.02           N
ATOM   1494  CA  PHE B 191      38.778  23.624  22.407  1.00 73.02           C
ATOM   1495  CB  PHE B 191      39.934  23.983  21.460  1.00 73.02           C
ATOM   1496  CG  PHE B 191      39.882  25.458  21.282  1.00 73.02           C
ATOM   1497  CD1 PHE B 191      40.465  26.294  22.204  1.00 73.02           C
ATOM   1498  CD2 PHE B 191      39.242  26.002  20.194  1.00 73.02           C
ATOM   1499  CE1 PHE B 191      40.412  27.657  22.037  1.00 73.02           C
ATOM   1500  CE2 PHE B 191      39.187  27.364  20.022  1.00 73.02           C
ATOM   1501  CZ  PHE B 191      39.772  28.194  20.946  1.00 73.02           C
ATOM   1502  C   PHE B 191      38.612  22.127  22.360  1.00 73.02           C
ATOM   1503  O   PHE B 191      39.328  21.380  23.025  1.00 73.02           O
ATOM   1504  N   PRO B 192      37.690  21.677  21.535  1.00 78.39           N
ATOM   1505  CA  PRO B 192      37.389  20.272  21.410  1.00 78.39           C
ATOM   1506  CD  PRO B 192      36.547  22.502  21.180  1.00 78.39           C
ATOM   1507  CB  PRO B 192      36.152  20.189  20.523  1.00 78.39           C
ATOM   1508  CG  PRO B 192      35.424  21.515  20.810  1.00 78.39           C
ATOM   1509  C   PRO B 192      38.544  19.441  20.949  1.00 78.39           C
ATOM   1510  O   PRO B 192      38.620  18.272  21.322  1.00 78.39           O
ATOM   1511  N   TYR B 193      39.465  20.012  20.159  1.00 67.87           N
ATOM   1512  CA  TYR B 193      40.577  19.249  19.675  1.00 67.87           C
ATOM   1513  CB  TYR B 193      41.513  20.124  18.822  1.00 67.87           C
ATOM   1514  CG  TYR B 193      42.650  19.322  18.288  1.00 67.87           C
ATOM   1515  CD1 TYR B 193      43.763  19.066  19.055  1.00 67.87           C
ATOM   1516  CD2 TYR B 193      42.604  18.840  17.000  1.00 67.87           C
ATOM   1517  CE1 TYR B 193      44.808  18.333  18.541  1.00 67.87           C
ATOM   1518  CE2 TYR B 193      43.645  18.108  16.481  1.00 67.87           C
ATOM   1519  CZ  TYR B 193      44.751  17.854  17.253  1.00 67.87           C
ATOM   1520  OH  TYR B 193      45.819  17.104  16.720  1.00 67.87           O
ATOM   1521  C   TYR B 193      41.336  18.790  20.887  1.00 67.87           C
ATOM   1522  O   TYR B 193      41.758  17.639  20.970  1.00 67.87           O
ATOM   1523  N   LEU B 194      41.546  19.702  21.851  1.00 97.56           N
ATOM   1524  CA  LEU B 194      42.260  19.410  23.058  1.00 97.56           C
ATOM   1525  CB  LEU B 194      42.648  20.683  23.825  1.00 97.56           C
ATOM   1526  CG  LEU B 194      43.695  21.527  23.071  1.00 97.56           C
ATOM   1527  CD1 LEU B 194      44.071  22.794  23.854  1.00 97.56           C
ATOM   1528  CD2 LEU B 194      44.926  20.676  22.712  1.00 97.56           C
ATOM   1529  C   LEU B 194      41.473  18.521  23.983  1.00 97.56           C
ATOM   1530  O   LEU B 194      42.068  17.760  24.742  1.00 97.56           O
ATOM   1531  N   ILE B 195      40.139  18.712  24.091  1.00199.11           N
ATOM   1532  CA  ILE B 195      39.388  17.881  24.997  1.00199.11           C
ATOM   1533  CB  ILE B 195      38.267  18.640  25.657  1.00199.11           C
ATOM   1534  CG1 ILE B 195      37.910  17.953  26.974  1.00199.11           C
ATOM   1535  CG2 ILE B 195      37.086  18.814  24.693  1.00199.11           C
ATOM   1536  CD1 ILE B 195      39.050  18.052  27.985  1.00199.11           C
ATOM   1537  C   ILE B 195      38.900  16.571  24.433  1.00199.11           C
ATOM   1538  O   ILE B 195      39.172  15.501  24.977  1.00199.11           O
ATOM   1539  N   ALA B 196      38.166  16.615  23.301  1.00 67.16           N
ATOM   1540  CA  ALA B 196      37.624  15.405  22.761  1.00 67.16           C
ATOM   1541  CB  ALA B 196      36.758  15.640  21.511  1.00 67.16           C
ATOM   1542  C   ALA B 196      38.781  14.564  22.354  1.00 67.16           C
ATOM   1543  O   ALA B 196      38.744  13.344  22.505  1.00 67.16           O
ATOM   1544  N   GLY B 197      39.780  15.186  21.694  1.00 85.68           N
ATOM   1545  CA  GLY B 197      40.934  14.428  21.299  1.00 85.68           C
ATOM   1546  C   GLY B 197      42.022  14.204  22.325  1.00 85.68           C
ATOM   1547  O   GLY B 197      42.203  13.103  22.841  1.00 85.68           O
ATOM   1548  N   LYS B 198      42.733  15.293  22.696  1.00136.13           N
ATOM   1549  CA  LYS B 198      43.958  15.215  23.464  1.00136.13           C
ATOM   1550  CB  LYS B 198      44.609  16.606  23.581  1.00136.13           C
ATOM   1551  CG  LYS B 198      45.974  16.651  24.270  1.00136.13           C
ATOM   1552  CD  LYS B 198      47.132  16.182  23.392  1.00136.13           C
ATOM   1553  CE  LYS B 198      48.510  16.429  24.007  1.00136.13           C
ATOM   1554  NZ  LYS B 198      49.561  15.920  23.099  1.00136.13           N
ATOM   1555  C   LYS B 198      43.741  14.731  24.862  1.00136.13           C
ATOM   1556  O   LYS B 198      44.352  13.757  25.301  1.00136.13           O
ATOM   1557  N   TYR B 199      42.837  15.403  25.594  1.00 66.57           N
ATOM   1558  CA  TYR B 199      42.604  15.105  26.976  1.00 66.57           C
ATOM   1559  CB  TYR B 199      41.582  16.077  27.597  1.00 66.57           C
ATOM   1560  CG  TYR B 199      41.490  15.853  29.069  1.00 66.57           C
ATOM   1561  CD1 TYR B 199      42.452  16.368  29.906  1.00 66.57           C
ATOM   1562  CD2 TYR B 199      40.438  15.154  29.617  1.00 66.57           C
ATOM   1563  CE1 TYR B 199      42.376  16.179  31.266  1.00 66.57           C
ATOM   1564  CE2 TYR B 199      40.356  14.962  30.977  1.00 66.57           C
ATOM   1565  CZ  TYR B 199      41.328  15.473  31.803  1.00 66.57           C
ATOM   1566  OH  TYR B 199      41.247  15.279  33.199  1.00 66.57           O
ATOM   1567  C   TYR B 199      42.047  13.724  27.057  1.00 66.57           C
ATOM   1568  O   TYR B 199      42.420  12.935  27.923  1.00 66.57           O
ATOM   1569  N   ALA B 200      41.136  13.391  26.128  1.00 37.13           N
ATOM   1570  CA  ALA B 200      40.509  12.104  26.158  1.00 37.13           C
ATOM   1571  CB  ALA B 200      39.505  11.905  25.008  1.00 37.13           C
ATOM   1572  C   ALA B 200      41.560  11.044  26.019  1.00 37.13           C
ATOM   1573  O   ALA B 200      41.510  10.024  26.703  1.00 37.13           O
ATOM   1574  N   GLN B 201      42.530  11.239  25.107  1.00 65.05           N
ATOM   1575  CA  GLN B 201      43.538  10.237  24.901  1.00 65.05           C
ATOM   1576  CB  GLN B 201      44.381  10.504  23.641  1.00 65.05           C
ATOM   1577  CG  GLN B 201      45.387   9.396  23.326  1.00 65.05           C
ATOM   1578  CD  GLN B 201      46.141   9.795  22.063  1.00 65.05           C
ATOM   1579  OE1 GLN B 201      46.867  10.785  22.041  1.00 65.05           O
ATOM   1580  NE2 GLN B 201      45.953   9.000  20.976  1.00 65.05           N
ATOM   1581  C   GLN B 201      44.479  10.146  26.072  1.00 65.05           C
ATOM   1582  O   GLN B 201      44.796   9.051  26.534  1.00 65.05           O
ATOM   1583  N   ASP B 202      44.984  11.298  26.560  1.00106.43           N
ATOM   1584  CA  ASP B 202      45.964  11.285  27.612  1.00106.43           C
ATOM   1585  CB  ASP B 202      46.625  12.662  27.797  1.00106.43           C
ATOM   1586  CG  ASP B 202      47.429  12.986  26.544  1.00106.43           C
ATOM   1587  OD1 ASP B 202      47.580  12.077  25.684  1.00106.43           O
ATOM   1588  OD2 ASP B 202      47.896  14.150  26.427  1.00106.43           O
ATOM   1589  C   ASP B 202      45.406  10.892  28.955  1.00106.43           C
ATOM   1590  O   ASP B 202      45.916   9.975  29.597  1.00106.43           O
ATOM   1591  N   PHE B 203      44.425  11.675  29.459  1.00109.94           N
ATOM   1592  CA  PHE B 203      43.805  11.474  30.746  1.00109.94           C
ATOM   1593  CB  PHE B 203      43.430  12.812  31.399  1.00109.94           C
ATOM   1594  CG  PHE B 203      44.729  13.526  31.567  1.00109.94           C
ATOM   1595  CD1 PHE B 203      45.240  14.289  30.542  1.00109.94           C
ATOM   1596  CD2 PHE B 203      45.446  13.422  32.736  1.00109.94           C
ATOM   1597  CE1 PHE B 203      46.440  14.945  30.681  1.00109.94           C
ATOM   1598  CE2 PHE B 203      46.647  14.077  32.881  1.00109.94           C
ATOM   1599  CZ  PHE B 203      47.147  14.841  31.854  1.00109.94           C
ATOM   1600  C   PHE B 203      42.604  10.570  30.765  1.00109.94           C
ATOM   1601  O   PHE B 203      42.431   9.778  31.690  1.00109.94           O
ATOM   1602  N   GLY B 204      41.712  10.689  29.762  1.00 35.49           N
ATOM   1603  CA  GLY B 204      40.506   9.900  29.756  1.00 35.49           C
ATOM   1604  C   GLY B 204      39.374  10.709  30.328  1.00 35.49           C
ATOM   1605  O   GLY B 204      39.588  11.718  30.999  1.00 35.49           O
ATOM   1606  N   LEU B 205      38.121  10.267  30.064  1.00104.21           N
ATOM   1607  CA  LEU B 205      36.955  10.958  30.545  1.00104.21           C
ATOM   1608  CB  LEU B 205      35.957  11.393  29.454  1.00104.21           C
ATOM   1609  CG  LEU B 205      36.517  12.388  28.418  1.00104.21           C
ATOM   1610  CD1 LEU B 205      37.110  13.630  29.100  1.00104.21           C
ATOM   1611  CD2 LEU B 205      37.465  11.708  27.420  1.00104.21           C
ATOM   1612  C   LEU B 205      36.195  10.040  31.454  1.00104.21           C
ATOM   1613  O   LEU B 205      36.274   8.819  31.334  1.00104.21           O
ATOM   1614  N   VAL B 206      35.428  10.625  32.397  1.00 52.85           N
ATOM   1615  CA  VAL B 206      34.657   9.854  33.333  1.00 52.85           C
ATOM   1616  CB  VAL B 206      34.915  10.220  34.765  1.00 52.85           C
ATOM   1617  CG1 VAL B 206      36.387   9.912  35.086  1.00 52.85           C
ATOM   1618  CG2 VAL B 206      34.524  11.693  34.975  1.00 52.85           C
ATOM   1619  C   VAL B 206      33.207  10.120  33.064  1.00 52.85           C
ATOM   1620  O   VAL B 206      32.855  11.043  32.333  1.00 52.85           O
ATOM   1621  N   GLU B 207      32.323   9.279  33.636  1.00 57.25           N
ATOM   1622  CA  GLU B 207      30.909   9.405  33.425  1.00 57.25           C
ATOM   1623  CB  GLU B 207      30.141   8.108  33.723  1.00 57.25           C
ATOM   1624  CG  GLU B 207      30.491   7.003  32.722  1.00 57.25           C
ATOM   1625  CD  GLU B 207      29.703   5.749  33.066  1.00 57.25           C
ATOM   1626  OE1 GLU B 207      28.475   5.726  32.799  1.00 57.25           O
ATOM   1627  OE2 GLU B 207      30.326   4.792  33.605  1.00 57.25           O
ATOM   1628  C   GLU B 207      30.364  10.522  34.266  1.00 57.25           C
ATOM   1629  O   GLU B 207      31.000  10.984  35.213  1.00 57.25           O
ATOM   1630  N   GLU B 208      29.146  10.985  33.914  1.00 78.76           N
ATOM   1631  CA  GLU B 208      28.508  12.103  34.555  1.00 78.76           C
ATOM   1632  CB  GLU B 208      27.118  12.406  33.969  1.00 78.76           C
ATOM   1633  CG  GLU B 208      26.423  13.592  34.640  1.00 78.76           C
ATOM   1634  CD  GLU B 208      27.125  14.871  34.212  1.00 78.76           C
ATOM   1635  OE1 GLU B 208      27.889  14.825  33.211  1.00 78.76           O
ATOM   1636  OE2 GLU B 208      26.905  15.914  34.883  1.00 78.76           O
ATOM   1637  C   GLU B 208      28.320  11.820  36.014  1.00 78.76           C
ATOM   1638  O   GLU B 208      28.520  12.697  36.854  1.00 78.76           O
ATOM   1639  N   ALA B 209      27.952  10.574  36.356  1.00 30.83           N
ATOM   1640  CA  ALA B 209      27.680  10.216  37.718  1.00 30.83           C
ATOM   1641  CB  ALA B 209      27.267   8.743  37.873  1.00 30.83           C
ATOM   1642  C   ALA B 209      28.913  10.425  38.539  1.00 30.83           C
ATOM   1643  O   ALA B 209      28.835  10.808  39.706  1.00 30.83           O
ATOM   1644  N   CYS B 210      30.091  10.149  37.954  1.00 38.56           N
ATOM   1645  CA  CYS B 210      31.314  10.264  38.693  1.00 38.56           C
ATOM   1646  CB  CYS B 210      32.547   9.824  37.880  1.00 38.56           C
ATOM   1647  SG  CYS B 210      34.071   9.874  38.868  1.00 38.56           S
ATOM   1648  C   CYS B 210      31.523  11.689  39.113  1.00 38.56           C
ATOM   1649  O   CYS B 210      31.918  11.942  40.252  1.00 38.56           O
ATOM   1650  N   PHE B 211      31.286  12.660  38.204  1.00148.72           N
ATOM   1651  CA  PHE B 211      31.494  14.037  38.558  1.00148.72           C
ATOM   1652  CB  PHE B 211      32.744  14.586  37.842  1.00148.72           C
ATOM   1653  CG  PHE B 211      33.321  15.752  38.569  1.00148.72           C
ATOM   1654  CD1 PHE B 211      32.636  16.935  38.704  1.00148.72           C
ATOM   1655  CD2 PHE B 211      34.595  15.660  39.083  1.00148.72           C
ATOM   1656  CE1 PHE B 211      33.205  17.995  39.373  1.00148.72           C
ATOM   1657  CE2 PHE B 211      35.168  16.716  39.750  1.00148.72           C
ATOM   1658  CZ  PHE B 211      34.470  17.888  39.899  1.00148.72           C
ATOM   1659  C   PHE B 211      30.309  14.786  38.001  1.00148.72           C
ATOM   1660  O   PHE B 211      30.337  15.189  36.840  1.00148.72           O
ATOM   1661  N   PRO B 212      29.296  15.054  38.786  1.00 77.79           N
ATOM   1662  CA  PRO B 212      28.113  15.698  38.262  1.00 77.79           C
ATOM   1663  CD  PRO B 212      28.981  14.183  39.906  1.00 77.79           C
ATOM   1664  CB  PRO B 212      27.059  15.577  39.358  1.00 77.79           C
ATOM   1665  CG  PRO B 212      27.456  14.282  40.091  1.00 77.79           C
ATOM   1666  C   PRO B 212      28.383  17.101  37.811  1.00 77.79           C
ATOM   1667  O   PRO B 212      29.298  17.725  38.341  1.00 77.79           O
ATOM   1668  N   TYR B 213      27.590  17.620  36.845  1.00 93.83           N
ATOM   1669  CA  TYR B 213      27.867  18.907  36.262  1.00 93.83           C
ATOM   1670  CB  TYR B 213      27.206  19.071  34.879  1.00 93.83           C
ATOM   1671  CG  TYR B 213      27.608  20.374  34.278  1.00 93.83           C
ATOM   1672  CD1 TYR B 213      28.888  20.555  33.810  1.00 93.83           C
ATOM   1673  CD2 TYR B 213      26.700  21.401  34.152  1.00 93.83           C
ATOM   1674  CE1 TYR B 213      29.266  21.749  33.244  1.00 93.83           C
ATOM   1675  CE2 TYR B 213      27.073  22.597  33.585  1.00 93.83           C
ATOM   1676  CZ  TYR B 213      28.358  22.773  33.132  1.00 93.83           C
ATOM   1677  OH  TYR B 213      28.743  24.000  32.550  1.00 93.83           O
ATOM   1678  C   TYR B 213      27.389  20.006  37.163  1.00 93.83           C
ATOM   1679  O   TYR B 213      26.214  20.065  37.521  1.00 93.83           O
ATOM   1680  N   THR B 214      28.354  20.824  37.648  1.00 89.28           N
ATOM   1681  CA  THR B 214      28.150  21.990  38.467  1.00 89.28           C
ATOM   1682  CB  THR B 214      29.296  22.247  39.393  1.00 89.28           C
ATOM   1683  OG1 THR B 214      29.501  21.126  40.241  1.00 89.28           O
ATOM   1684  CG2 THR B 214      28.952  23.484  40.235  1.00 89.28           C
ATOM   1685  C   THR B 214      27.916  23.251  37.684  1.00 89.28           C
ATOM   1686  O   THR B 214      27.081  24.073  38.059  1.00 89.28           O
ATOM   1687  N   GLY B 215      28.661  23.446  36.574  1.00 38.10           N
ATOM   1688  CA  GLY B 215      28.561  24.671  35.828  1.00 38.10           C
ATOM   1689  C   GLY B 215      29.456  25.698  36.458  1.00 38.10           C
ATOM   1690  O   GLY B 215      29.268  26.897  36.260  1.00 38.10           O
ATOM   1691  N   THR B 216      30.459  25.251  37.241  1.00138.57           N
ATOM   1692  CA  THR B 216      31.331  26.181  37.901  1.00138.57           C
ATOM   1693  CB  THR B 216      31.008  26.336  39.353  1.00138.57           C
ATOM   1694  OG1 THR B 216      31.714  27.433  39.902  1.00138.57           O
ATOM   1695  CG2 THR B 216      31.438  25.047  40.067  1.00138.57           C
ATOM   1696  C   THR B 216      32.736  25.651  37.856  1.00138.57           C
ATOM   1697  O   THR B 216      32.990  24.512  37.475  1.00138.57           O
ATOM   1698  N   ASP B 217      33.674  26.512  38.285  1.00113.35           N
ATOM   1699  CA  ASP B 217      35.100  26.359  38.393  1.00113.35           C
ATOM   1700  CB  ASP B 217      35.838  27.699  38.553  1.00113.35           C
ATOM   1701  CG  ASP B 217      35.796  28.404  37.203  1.00113.35           C
ATOM   1702  OD1 ASP B 217      35.544  27.706  36.184  1.00113.35           O
ATOM   1703  OD2 ASP B 217      36.014  29.644  37.169  1.00113.35           O
ATOM   1704  C   ASP B 217      35.449  25.480  39.560  1.00113.35           C
ATOM   1705  O   ASP B 217      36.572  25.543  40.060  1.00113.35           O
ATOM   1706  N   SER B 218      34.462  24.745  40.111  1.00 67.09           N
ATOM   1707  CA  SER B 218      34.656  23.925  41.282  1.00 67.09           C
ATOM   1708  CB  SER B 218      33.499  22.942  41.532  1.00 67.09           C
ATOM   1709  OG  SER B 218      33.424  21.998  40.474  1.00 67.09           O
ATOM   1710  C   SER B 218      35.930  23.130  41.193  1.00 67.09           C
ATOM   1711  O   SER B 218      36.519  22.939  40.131  1.00 67.09           O
ATOM   1712  N   PRO B 219      36.377  22.706  42.352  1.00125.39           N
ATOM   1713  CA  PRO B 219      37.613  21.970  42.463  1.00125.39           C
ATOM   1714  CD  PRO B 219      36.111  23.488  43.550  1.00125.39           C
ATOM   1715  CB  PRO B 219      37.989  22.000  43.942  1.00125.39           C
ATOM   1716  CG  PRO B 219      37.339  23.296  44.454  1.00125.39           C
ATOM   1717  C   PRO B 219      37.528  20.587  41.897  1.00125.39           C
ATOM   1718  O   PRO B 219      36.432  20.034  41.817  1.00125.39           O
ATOM   1719  N   CYS B 220      38.684  20.010  41.506  1.00 53.70           N
ATOM   1720  CA  CYS B 220      38.709  18.712  40.898  1.00 53.70           C
ATOM   1721  CB  CYS B 220      39.996  18.468  40.071  1.00 53.70           C
ATOM   1722  SG  CYS B 220      40.090  16.834  39.273  1.00 53.70           S
ATOM   1723  C   CYS B 220      38.618  17.671  41.970  1.00 53.70           C
ATOM   1724  O   CYS B 220      39.625  17.260  42.545  1.00 53.70           O
ATOM   1725  N   LYS B 221      37.380  17.224  42.270  1.00105.38           N
ATOM   1726  CA  LYS B 221      37.172  16.187  43.239  1.00105.38           C
ATOM   1727  CB  LYS B 221      36.776  16.723  44.629  1.00105.38           C
ATOM   1728  CG  LYS B 221      36.764  15.664  45.736  1.00105.38           C
ATOM   1729  CD  LYS B 221      35.712  14.572  45.535  1.00105.38           C
ATOM   1730  CE  LYS B 221      35.858  13.380  46.481  1.00105.38           C
ATOM   1731  NZ  LYS B 221      34.798  12.387  46.201  1.00105.38           N
ATOM   1732  C   LYS B 221      36.040  15.357  42.717  1.00105.38           C
ATOM   1733  O   LYS B 221      34.990  15.886  42.362  1.00105.38           O
ATOM   1734  N   MET B 222      36.222  14.023  42.669  1.00109.42           N
ATOM   1735  CA  MET B 222      35.210  13.168  42.116  1.00109.42           C
ATOM   1736  CB  MET B 222      35.456  12.899  40.621  1.00109.42           C
ATOM   1737  CG  MET B 222      36.816  12.257  40.338  1.00109.42           C
ATOM   1738  SD  MET B 222      37.483  12.593  38.678  1.00109.42           S
ATOM   1739  CE  MET B 222      36.202  11.712  37.742  1.00109.42           C
ATOM   1740  C   MET B 222      35.221  11.873  42.868  1.00109.42           C
ATOM   1741  O   MET B 222      35.993  11.694  43.808  1.00109.42           O
ATOM   1742  N   LYS B 223      34.328  10.941  42.478  1.00112.78           N
ATOM   1743  CA  LYS B 223      34.209   9.671  43.141  1.00112.78           C
ATOM   1744  CB  LYS B 223      32.977   8.863  42.698  1.00112.78           C
ATOM   1745  CG  LYS B 223      31.650   9.542  43.045  1.00112.78           C
ATOM   1746  CD  LYS B 223      31.454   9.781  44.543  1.00112.78           C
ATOM   1747  CE  LYS B 223      32.343  10.891  45.106  1.00112.78           C
ATOM   1748  NZ  LYS B 223      32.090  11.058  46.554  1.00112.78           N
ATOM   1749  C   LYS B 223      35.426   8.859  42.831  1.00112.78           C
ATOM   1750  O   LYS B 223      36.158   9.140  41.885  1.00112.78           O
ATOM   1751  N   GLU B 224      35.695   7.841  43.671  1.00 71.26           N
ATOM   1752  CA  GLU B 224      36.847   7.007  43.494  1.00 71.26           C
ATOM   1753  CB  GLU B 224      37.295   6.300  44.784  1.00 71.26           C
ATOM   1754  CG  GLU B 224      37.798   7.260  45.864  1.00 71.26           C
ATOM   1755  CD  GLU B 224      39.121   7.848  45.394  1.00 71.26           C
ATOM   1756  OE1 GLU B 224      39.564   7.486  44.271  1.00 71.26           O
ATOM   1757  OE2 GLU B 224      39.707   8.667  46.151  1.00 71.26           O
ATOM   1758  C   GLU B 224      36.546   5.940  42.484  1.00 71.26           C
ATOM   1759  O   GLU B 224      35.392   5.591  42.241  1.00 71.26           O
ATOM   1760  N   ASP B 225      37.619   5.412  41.861  1.00 52.73           N
ATOM   1761  CA  ASP B 225      37.578   4.312  40.938  1.00 52.73           C
ATOM   1762  CB  ASP B 225      37.288   2.965  41.622  1.00 52.73           C
ATOM   1763  CG  ASP B 225      38.493   2.599  42.475  1.00 52.73           C
ATOM   1764  OD1 ASP B 225      39.600   3.136  42.202  1.00 52.73           O
ATOM   1765  OD2 ASP B 225      38.321   1.777  43.413  1.00 52.73           O
ATOM   1766  C   ASP B 225      36.554   4.498  39.865  1.00 52.73           C
ATOM   1767  O   ASP B 225      35.699   3.635  39.669  1.00 52.73           O
ATOM   1768  N   CYS B 226      36.613   5.618  39.120  1.00 33.49           N
ATOM   1769  CA  CYS B 226      35.670   5.786  38.053  1.00 33.49           C
ATOM   1770  CB  CYS B 226      35.220   7.247  37.855  1.00 33.49           C
ATOM   1771  SG  CYS B 226      34.417   7.927  39.338  1.00 33.49           S
ATOM   1772  C   CYS B 226      36.340   5.333  36.789  1.00 33.49           C
ATOM   1773  O   CYS B 226      37.526   5.583  36.575  1.00 33.49           O
ATOM   1774  N   PHE B 227      35.584   4.630  35.921  1.00109.35           N
ATOM   1775  CA  PHE B 227      36.092   4.133  34.672  1.00109.35           C
ATOM   1776  CB  PHE B 227      35.092   3.175  33.992  1.00109.35           C
ATOM   1777  CG  PHE B 227      35.637   2.664  32.702  1.00109.35           C
ATOM   1778  CD1 PHE B 227      35.440   3.360  31.532  1.00109.35           C
ATOM   1779  CD2 PHE B 227      36.335   1.478  32.660  1.00109.35           C
ATOM   1780  CE1 PHE B 227      35.935   2.886  30.341  1.00109.35           C
ATOM   1781  CE2 PHE B 227      36.834   0.999  31.470  1.00109.35           C
ATOM   1782  CZ  PHE B 227      36.633   1.706  30.306  1.00109.35           C
ATOM   1783  C   PHE B 227      36.310   5.316  33.781  1.00109.35           C
ATOM   1784  O   PHE B 227      35.552   6.285  33.829  1.00109.35           O
ATOM   1785  N   ARG B 228      37.378   5.284  32.956  1.00 61.66           N
ATOM   1786  CA  ARG B 228      37.642   6.405  32.095  1.00 61.66           C
ATOM   1787  CB  ARG B 228      38.983   7.106  32.378  1.00 61.66           C
ATOM   1788  CG  ARG B 228      39.002   7.929  33.669  1.00 61.66           C
ATOM   1789  CD  ARG B 228      40.327   8.667  33.876  1.00 61.66           C
ATOM   1790  NE  ARG B 228      40.171   9.617  35.014  1.00 61.66           N
ATOM   1791  CZ  ARG B 228      39.641  10.855  34.789  1.00 61.66           C
ATOM   1792  NH1 ARG B 228      39.134  11.161  33.560  1.00 61.66           N
ATOM   1793  NH2 ARG B 228      39.617  11.793  35.780  1.00 61.66           N
ATOM   1794  C   ARG B 228      37.680   5.941  30.669  1.00 61.66           C
ATOM   1795  O   ARG B 228      38.290   4.924  30.345  1.00 61.66           O
ATOM   1796  N   TYR B 229      37.015   6.707  29.778  1.00 64.19           N
ATOM   1797  CA  TYR B 229      36.960   6.429  28.366  1.00 64.19           C
ATOM   1798  CB  TYR B 229      35.643   6.869  27.696  1.00 64.19           C
ATOM   1799  CG  TYR B 229      34.503   6.094  28.266  1.00 64.19           C
ATOM   1800  CD1 TYR B 229      33.924   6.474  29.456  1.00 64.19           C
ATOM   1801  CD2 TYR B 229      34.004   4.995  27.606  1.00 64.19           C
ATOM   1802  CE1 TYR B 229      32.868   5.768  29.982  1.00 64.19           C
ATOM   1803  CE2 TYR B 229      32.949   4.284  28.126  1.00 64.19           C
ATOM   1804  CZ  TYR B 229      32.380   4.669  29.317  1.00 64.19           C
ATOM   1805  OH  TYR B 229      31.297   3.941  29.854  1.00 64.19           O
ATOM   1806  C   TYR B 229      38.041   7.238  27.709  1.00 64.19           C
ATOM   1807  O   TYR B 229      38.247   8.400  28.056  1.00 64.19           O
ATOM   1808  N   TYR B 230      38.758   6.642  26.731  1.00 63.51           N
ATOM   1809  CA  TYR B 230      39.852   7.324  26.087  1.00 63.51           C
ATOM   1810  CB  TYR B 230      41.197   6.585  26.215  1.00 63.51           C
ATOM   1811  CG  TYR B 230      41.604   6.545  27.648  1.00 63.51           C
ATOM   1812  CD1 TYR B 230      41.058   5.618  28.507  1.00 63.51           C
ATOM   1813  CD2 TYR B 230      42.546   7.425  28.130  1.00 63.51           C
ATOM   1814  CE1 TYR B 230      41.437   5.578  29.828  1.00 63.51           C
ATOM   1815  CE2 TYR B 230      42.930   7.389  29.449  1.00 63.51           C
ATOM   1816  CZ  TYR B 230      42.374   6.465  30.301  1.00 63.51           C
ATOM   1817  OH  TYR B 230      42.766   6.427  31.656  1.00 63.51           O
ATOM   1818  C   TYR B 230      39.571   7.406  24.616  1.00 63.51           C
ATOM   1819  O   TYR B 230      38.705   6.707  24.094  1.00 63.51           O
ATOM   1820  N   SER B 231      40.292   8.305  23.909  1.00 84.91           N
ATOM   1821  CA  SER B 231      40.091   8.454  22.496  1.00 84.91           C
ATOM   1822  CB  SER B 231      39.884   9.920  22.084  1.00 84.91           C
ATOM   1823  OG  SER B 231      39.423   9.994  20.746  1.00 84.91           O
ATOM   1824  C   SER B 231      41.314   7.922  21.801  1.00 84.91           C
ATOM   1825  O   SER B 231      42.437   8.344  22.073  1.00 84.91           O
ATOM   1826  N   SER B 232      41.114   6.951  20.887  1.00 52.04           N
ATOM   1827  CA  SER B 232      42.190   6.318  20.175  1.00 52.04           C
ATOM   1828  CB  SER B 232      41.749   5.031  19.453  1.00 52.04           C
ATOM   1829  OG  SER B 232      40.769   5.323  18.468  1.00 52.04           O
ATOM   1830  C   SER B 232      42.783   7.244  19.153  1.00 52.04           C
ATOM   1831  O   SER B 232      43.959   7.107  18.816  1.00 52.04           O
ATOM   1832  N   GLU B 233      41.992   8.192  18.605  1.00 89.98           N
ATOM   1833  CA  GLU B 233      42.554   9.049  17.593  1.00 89.98           C
ATOM   1834  CB  GLU B 233      42.563   8.382  16.205  1.00 89.98           C
ATOM   1835  CG  GLU B 233      43.363   9.136  15.142  1.00 89.98           C
ATOM   1836  CD  GLU B 233      42.447  10.158  14.487  1.00 89.98           C
ATOM   1837  OE1 GLU B 233      41.230  10.166  14.813  1.00 89.98           O
ATOM   1838  OE2 GLU B 233      42.957  10.943  13.643  1.00 89.98           O
ATOM   1839  C   GLU B 233      41.752  10.318  17.504  1.00 89.98           C
ATOM   1840  O   GLU B 233      40.575  10.347  17.861  1.00 89.98           O
ATOM   1841  N   TYR B 234      42.403  11.427  17.078  1.00 79.24           N
ATOM   1842  CA  TYR B 234      41.715  12.679  16.900  1.00 79.24           C
ATOM   1843  CB  TYR B 234      41.596  13.498  18.200  1.00 79.24           C
ATOM   1844  CG  TYR B 234      42.950  13.638  18.811  1.00 79.24           C
ATOM   1845  CD1 TYR B 234      43.483  12.612  19.557  1.00 79.24           C
ATOM   1846  CD2 TYR B 234      43.682  14.792  18.653  1.00 79.24           C
ATOM   1847  CE1 TYR B 234      44.727  12.729  20.133  1.00 79.24           C
ATOM   1848  CE2 TYR B 234      44.927  14.915  19.226  1.00 79.24           C
ATOM   1849  CZ  TYR B 234      45.452  13.883  19.965  1.00 79.24           C
ATOM   1850  OH  TYR B 234      46.729  14.011  20.552  1.00 79.24           O
ATOM   1851  C   TYR B 234      42.427  13.498  15.862  1.00 79.24           C
ATOM   1852  O   TYR B 234      43.635  13.359  15.673  1.00 79.24           O
ATOM   1853  N   HIS B 235      41.684  14.372  15.146  1.00 58.25           N
ATOM   1854  CA  HIS B 235      42.303  15.208  14.153  1.00 58.25           C
ATOM   1855  ND1 HIS B 235      40.772  14.388  11.266  1.00 58.25           N
ATOM   1856  CG  HIS B 235      41.562  13.773  12.211  1.00 58.25           C
ATOM   1857  CB  HIS B 235      42.724  14.432  12.894  1.00 58.25           C
ATOM   1858  NE2 HIS B 235      39.958  12.336  11.533  1.00 58.25           N
ATOM   1859  CD2 HIS B 235      41.051  12.519  12.362  1.00 58.25           C
ATOM   1860  CE1 HIS B 235      39.829  13.485  10.894  1.00 58.25           C
ATOM   1861  C   HIS B 235      41.313  16.246  13.712  1.00 58.25           C
ATOM   1862  O   HIS B 235      40.107  16.096  13.902  1.00 58.25           O
ATOM   1863  N   TYR B 236      41.812  17.353  13.121  1.00 82.31           N
ATOM   1864  CA  TYR B 236      40.933  18.342  12.558  1.00 82.31           C
ATOM   1865  CB  TYR B 236      41.569  19.720  12.285  1.00 82.31           C
ATOM   1866  CG  TYR B 236      41.697  20.512  13.543  1.00 82.31           C
ATOM   1867  CD1 TYR B 236      40.584  21.112  14.085  1.00 82.31           C
ATOM   1868  CD2 TYR B 236      42.915  20.689  14.160  1.00 82.31           C
ATOM   1869  CE1 TYR B 236      40.674  21.859  15.235  1.00 82.31           C
ATOM   1870  CE2 TYR B 236      43.012  21.437  15.311  1.00 82.31           C
ATOM   1871  CZ  TYR B 236      41.890  22.021  15.851  1.00 82.31           C
ATOM   1872  OH  TYR B 236      41.985  22.790  17.030  1.00 82.31           O
ATOM   1873  C   TYR B 236      40.542  17.800  11.221  1.00 82.31           C
ATOM   1874  O   TYR B 236      41.379  17.255  10.506  1.00 82.31           O
ATOM   1875  N   VAL B 237      39.254  17.902  10.841  1.00 53.19           N
ATOM   1876  CA  VAL B 237      38.902  17.381   9.555  1.00 53.19           C
ATOM   1877  CB  VAL B 237      37.442  17.484   9.217  1.00 53.19           C
ATOM   1878  CG1 VAL B 237      36.628  16.708  10.263  1.00 53.19           C
ATOM   1879  CG2 VAL B 237      37.069  18.967   9.099  1.00 53.19           C
ATOM   1880  C   VAL B 237      39.659  18.187   8.553  1.00 53.19           C
ATOM   1881  O   VAL B 237      39.744  19.411   8.660  1.00 53.19           O
ATOM   1882  N   GLY B 238      40.223  17.510   7.533  1.00 33.19           N
ATOM   1883  CA  GLY B 238      41.013  18.211   6.570  1.00 33.19           C
ATOM   1884  C   GLY B 238      42.454  17.925   6.874  1.00 33.19           C
ATOM   1885  O   GLY B 238      43.331  18.206   6.061  1.00 33.19           O
ATOM   1886  N   GLY B 239      42.736  17.365   8.069  1.00 40.41           N
ATOM   1887  CA  GLY B 239      44.062  16.936   8.423  1.00 40.41           C
ATOM   1888  C   GLY B 239      44.724  17.887   9.376  1.00 40.41           C
ATOM   1889  O   GLY B 239      45.528  17.468  10.208  1.00 40.41           O
ATOM   1890  N   PHE B 240      44.420  19.193   9.278  1.00 84.47           N
ATOM   1891  CA  PHE B 240      45.008  20.162  10.158  1.00 84.47           C
ATOM   1892  CB  PHE B 240      46.450  20.548   9.753  1.00 84.47           C
ATOM   1893  CG  PHE B 240      46.507  20.892   8.299  1.00 84.47           C
ATOM   1894  CD1 PHE B 240      46.669  19.893   7.364  1.00 84.47           C
ATOM   1895  CD2 PHE B 240      46.417  22.194   7.862  1.00 84.47           C
ATOM   1896  CE1 PHE B 240      46.733  20.179   6.021  1.00 84.47           C
ATOM   1897  CE2 PHE B 240      46.479  22.487   6.518  1.00 84.47           C
ATOM   1898  CZ  PHE B 240      46.637  21.481   5.595  1.00 84.47           C
ATOM   1899  C   PHE B 240      44.117  21.366  10.169  1.00 84.47           C
ATOM   1900  O   PHE B 240      43.152  21.439   9.410  1.00 84.47           O
ATOM   1901  N   TYR B 241      44.408  22.347  11.047  1.00 81.52           N
ATOM   1902  CA  TYR B 241      43.525  23.476  11.155  1.00 81.52           C
ATOM   1903  CB  TYR B 241      43.831  24.341  12.394  1.00 81.52           C
ATOM   1904  CG  TYR B 241      42.866  25.476  12.517  1.00 81.52           C
ATOM   1905  CD1 TYR B 241      43.076  26.670  11.865  1.00 81.52           C
ATOM   1906  CD2 TYR B 241      41.744  25.343  13.306  1.00 81.52           C
ATOM   1907  CE1 TYR B 241      42.181  27.709  12.001  1.00 81.52           C
ATOM   1908  CE2 TYR B 241      40.845  26.374  13.448  1.00 81.52           C
ATOM   1909  CZ  TYR B 241      41.065  27.561  12.793  1.00 81.52           C
ATOM   1910  OH  TYR B 241      40.148  28.625  12.935  1.00 81.52           O
ATOM   1911  C   TYR B 241      43.695  24.305   9.920  1.00 81.52           C
ATOM   1912  O   TYR B 241      44.792  24.764   9.603  1.00 81.52           O
ATOM   1913  N   GLY B 242      42.572  24.545   9.210  1.00 51.03           N
ATOM   1914  CA  GLY B 242      42.585  25.323   8.003  1.00 51.03           C
ATOM   1915  C   GLY B 242      42.212  24.474   6.817  1.00 51.03           C
ATOM   1916  O   GLY B 242      41.930  25.001   5.740  1.00 51.03           O
ATOM   1917  N   GLY B 243      42.276  23.140   6.984  1.00 78.22           N
ATOM   1918  CA  GLY B 243      41.939  22.101   6.045  1.00 78.22           C
ATOM   1919  C   GLY B 243      40.461  21.870   5.873  1.00 78.22           C
ATOM   1920  O   GLY B 243      40.053  21.214   4.922  1.00 78.22           O
ATOM   1921  N   CYS B 244      39.620  22.287   6.831  1.00 79.04           N
ATOM   1922  CA  CYS B 244      38.228  21.896   6.840  1.00 79.04           C
ATOM   1923  CB  CYS B 244      37.491  22.323   8.122  1.00 79.04           C
ATOM   1924  SG  CYS B 244      35.813  21.629   8.230  1.00 79.04           S
ATOM   1925  C   CYS B 244      37.437  22.421   5.674  1.00 79.04           C
ATOM   1926  O   CYS B 244      37.720  23.481   5.118  1.00 79.04           O
ATOM   1927  N   ASN B 245      36.427  21.623   5.249  1.00 80.60           N
ATOM   1928  CA  ASN B 245      35.499  22.030   4.233  1.00 80.60           C
ATOM   1929  CB  ASN B 245      36.027  21.900   2.790  1.00 80.60           C
ATOM   1930  CG  ASN B 245      36.354  20.450   2.483  1.00 80.60           C
ATOM   1931  OD1 ASN B 245      35.474  19.594   2.472  1.00 80.60           O
ATOM   1932  ND2 ASN B 245      37.656  20.167   2.209  1.00 80.60           N
ATOM   1933  C   ASN B 245      34.244  21.221   4.406  1.00 80.60           C
ATOM   1934  O   ASN B 245      34.207  20.263   5.176  1.00 80.60           O
ATOM   1935  N   GLU B 246      33.168  21.618   3.696  1.00 97.91           N
ATOM   1936  CA  GLU B 246      31.863  21.017   3.796  1.00 97.91           C
ATOM   1937  CB  GLU B 246      30.854  21.679   2.843  1.00 97.91           C
ATOM   1938  CG  GLU B 246      29.494  20.984   2.801  1.00 97.91           C
ATOM   1939  CD  GLU B 246      28.860  21.338   1.460  1.00 97.91           C
ATOM   1940  OE1 GLU B 246      29.558  21.996   0.645  1.00 97.91           O
ATOM   1941  OE2 GLU B 246      27.686  20.947   1.219  1.00 97.91           O
ATOM   1942  C   GLU B 246      31.904  19.581   3.373  1.00 97.91           C
ATOM   1943  O   GLU B 246      31.334  18.717   4.039  1.00 97.91           O
ATOM   1944  N   ALA B 247      32.587  19.293   2.249  1.00 42.97           N
ATOM   1945  CA  ALA B 247      32.582  17.969   1.693  1.00 42.97           C
ATOM   1946  CB  ALA B 247      33.401  17.868   0.396  1.00 42.97           C
ATOM   1947  C   ALA B 247      33.180  17.010   2.671  1.00 42.97           C
ATOM   1948  O   ALA B 247      32.634  15.935   2.914  1.00 42.97           O
ATOM   1949  N   LEU B 248      34.317  17.391   3.274  1.00 49.22           N
ATOM   1950  CA  LEU B 248      34.989  16.543   4.213  1.00 49.22           C
ATOM   1951  CB  LEU B 248      36.337  17.105   4.701  1.00 49.22           C
ATOM   1952  CG  LEU B 248      37.423  17.144   3.611  1.00 49.22           C
ATOM   1953  CD1 LEU B 248      38.748  17.702   4.160  1.00 49.22           C
ATOM   1954  CD2 LEU B 248      37.588  15.769   2.943  1.00 49.22           C
ATOM   1955  C   LEU B 248      34.120  16.369   5.414  1.00 49.22           C
ATOM   1956  O   LEU B 248      34.095  15.301   6.020  1.00 49.22           O
ATOM   1957  N   MET B 249      33.393  17.430   5.804  1.00 43.88           N
ATOM   1958  CA  MET B 249      32.584  17.358   6.987  1.00 43.88           C
ATOM   1959  CB  MET B 249      31.878  18.687   7.300  1.00 43.88           C
ATOM   1960  CG  MET B 249      32.843  19.799   7.719  1.00 43.88           C
ATOM   1961  SD  MET B 249      32.078  21.441   7.890  1.00 43.88           S
ATOM   1962  CE  MET B 249      31.058  21.015   9.331  1.00 43.88           C
ATOM   1963  C   MET B 249      31.527  16.309   6.811  1.00 43.88           C
ATOM   1964  O   MET B 249      31.289  15.508   7.713  1.00 43.88           O
ATOM   1965  N   LYS B 250      30.873  16.271   5.635  1.00201.08           N
ATOM   1966  CA  LYS B 250      29.809  15.327   5.412  1.00201.08           C
ATOM   1967  CB  LYS B 250      29.216  15.376   3.997  1.00201.08           C
ATOM   1968  CG  LYS B 250      28.525  16.666   3.598  1.00201.08           C
ATOM   1969  CD  LYS B 250      27.316  17.007   4.459  1.00201.08           C
ATOM   1970  CE  LYS B 250      26.492  18.110   3.815  1.00201.08           C
ATOM   1971  NZ  LYS B 250      27.405  18.952   3.016  1.00201.08           N
ATOM   1972  C   LYS B 250      30.354  13.939   5.452  1.00201.08           C
ATOM   1973  O   LYS B 250      29.716  13.030   5.979  1.00201.08           O
ATOM   1974  N   LEU B 251      31.537  13.732   4.844  1.00 41.15           N
ATOM   1975  CA  LEU B 251      32.080  12.404   4.775  1.00 41.15           C
ATOM   1976  CB  LEU B 251      33.396  12.331   3.984  1.00 41.15           C
ATOM   1977  CG  LEU B 251      33.210  12.586   2.478  1.00 41.15           C
ATOM   1978  CD1 LEU B 251      34.544  12.506   1.724  1.00 41.15           C
ATOM   1979  CD2 LEU B 251      32.142  11.653   1.888  1.00 41.15           C
ATOM   1980  C   LEU B 251      32.343  11.931   6.168  1.00 41.15           C
ATOM   1981  O   LEU B 251      32.010  10.801   6.525  1.00 41.15           O
ATOM   1982  N   GLU B 252      32.928  12.806   7.005  1.00 88.88           N
ATOM   1983  CA  GLU B 252      33.235  12.433   8.353  1.00 88.88           C
ATOM   1984  CB  GLU B 252      33.924  13.566   9.133  1.00 88.88           C
ATOM   1985  CG  GLU B 252      34.110  13.268  10.625  1.00 88.88           C
ATOM   1986  CD  GLU B 252      35.287  12.320  10.801  1.00 88.88           C
ATOM   1987  OE1 GLU B 252      36.057  12.138   9.821  1.00 88.88           O
ATOM   1988  OE2 GLU B 252      35.431  11.767  11.925  1.00 88.88           O
ATOM   1989  C   GLU B 252      31.967  12.113   9.079  1.00 88.88           C
ATOM   1990  O   GLU B 252      31.883  11.112   9.788  1.00 88.88           O
ATOM   1991  N   LEU B 253      30.930  12.949   8.898  1.00 58.77           N
ATOM   1992  CA  LEU B 253      29.726  12.800   9.664  1.00 58.77           C
ATOM   1993  CB  LEU B 253      28.705  13.905   9.333  1.00 58.77           C
ATOM   1994  CG  LEU B 253      27.387  13.813  10.122  1.00 58.77           C
ATOM   1995  CD1 LEU B 253      27.628  14.018  11.627  1.00 58.77           C
ATOM   1996  CD2 LEU B 253      26.334  14.779   9.557  1.00 58.77           C
ATOM   1997  C   LEU B 253      29.075  11.474   9.409  1.00 58.77           C
ATOM   1998  O   LEU B 253      28.820  10.716  10.343  1.00 58.77           O
ATOM   1999  N   VAL B 254      28.797  11.141   8.137  1.00124.95           N
ATOM   2000  CA  VAL B 254      28.110   9.911   7.871  1.00124.95           C
ATOM   2001  CB  VAL B 254      27.528   9.844   6.485  1.00124.95           C
ATOM   2002  CG1 VAL B 254      28.567  10.338   5.474  1.00124.95           C
ATOM   2003  CG2 VAL B 254      27.061   8.403   6.224  1.00124.95           C
ATOM   2004  C   VAL B 254      28.974   8.718   8.140  1.00124.95           C
ATOM   2005  O   VAL B 254      28.496   7.711   8.661  1.00124.95           O
ATOM   2006  N   HIS B 255      30.260   8.762   7.753  1.00 84.37           N
ATOM   2007  CA  HIS B 255      31.064   7.603   7.992  1.00 84.37           C
ATOM   2008  ND1 HIS B 255      31.713   6.495   5.062  1.00 84.37           N
ATOM   2009  CG  HIS B 255      32.139   7.613   5.741  1.00 84.37           C
ATOM   2010  CB  HIS B 255      32.390   7.642   7.219  1.00 84.37           C
ATOM   2011  NE2 HIS B 255      31.876   8.125   3.560  1.00 84.37           N
ATOM   2012  CD2 HIS B 255      32.234   8.602   4.808  1.00 84.37           C
ATOM   2013  CE1 HIS B 255      31.571   6.857   3.761  1.00 84.37           C
ATOM   2014  C   HIS B 255      31.354   7.418   9.457  1.00 84.37           C
ATOM   2015  O   HIS B 255      31.138   6.335   9.994  1.00 84.37           O
ATOM   2016  N   HIS B 256      31.918   8.455  10.112  1.00114.07           N
ATOM   2017  CA  HIS B 256      32.347   8.425  11.490  1.00114.07           C
ATOM   2018  ND1 HIS B 256      34.916   9.207   9.514  1.00114.07           N
ATOM   2019  CG  HIS B 256      34.677   8.746  10.787  1.00114.07           C
ATOM   2020  CB  HIS B 256      33.602   9.277  11.685  1.00114.07           C
ATOM   2021  NE2 HIS B 256      36.337   7.534   9.860  1.00114.07           N
ATOM   2022  CD2 HIS B 256      35.555   7.723  10.984  1.00114.07           C
ATOM   2023  CE1 HIS B 256      35.918   8.447   9.003  1.00114.07           C
ATOM   2024  C   HIS B 256      31.344   8.752  12.572  1.00114.07           C
ATOM   2025  O   HIS B 256      31.393   8.153  13.646  1.00114.07           O
ATOM   2026  N   GLY B 257      30.445   9.740  12.374  1.00 51.10           N
ATOM   2027  CA  GLY B 257      29.532  10.089  13.436  1.00 51.10           C
ATOM   2028  C   GLY B 257      29.548  11.583  13.628  1.00 51.10           C
ATOM   2029  O   GLY B 257      30.236  12.302  12.906  1.00 51.10           O
ATOM   2030  N   PRO B 258      28.826  12.071  14.616  1.00 78.01           N
ATOM   2031  CA  PRO B 258      28.754  13.488  14.855  1.00 78.01           C
ATOM   2032  CD  PRO B 258      27.653  11.373  15.117  1.00 78.01           C
ATOM   2033  CB  PRO B 258      27.670  13.675  15.914  1.00 78.01           C
ATOM   2034  CG  PRO B 258      26.737  12.472  15.688  1.00 78.01           C
ATOM   2035  C   PRO B 258      30.100  13.995  15.256  1.00 78.01           C
ATOM   2036  O   PRO B 258      30.872  13.238  15.842  1.00 78.01           O
ATOM   2037  N   MET B 259      30.408  15.266  14.934  1.00105.24           N
ATOM   2038  CA  MET B 259      31.705  15.799  15.230  1.00105.24           C
ATOM   2039  CB  MET B 259      32.576  15.931  13.974  1.00105.24           C
ATOM   2040  CG  MET B 259      32.058  17.007  13.018  1.00105.24           C
ATOM   2041  SD  MET B 259      32.685  16.871  11.320  1.00105.24           S
ATOM   2042  CE  MET B 259      31.671  15.411  10.943  1.00105.24           C
ATOM   2043  C   MET B 259      31.519  17.174  15.784  1.00105.24           C
ATOM   2044  O   MET B 259      30.491  17.810  15.560  1.00105.24           O
ATOM   2045  N   ALA B 260      32.519  17.654  16.551  1.00 41.17           N
ATOM   2046  CA  ALA B 260      32.443  18.962  17.137  1.00 41.17           C
ATOM   2047  CB  ALA B 260      33.419  19.166  18.309  1.00 41.17           C
ATOM   2048  C   ALA B 260      32.755  19.997  16.096  1.00 41.17           C
ATOM   2049  O   ALA B 260      33.617  19.802  15.240  1.00 41.17           O
ATOM   2050  N   VAL B 261      32.045  21.143  16.160  1.00 46.99           N
ATOM   2051  CA  VAL B 261      32.251  22.234  15.248  1.00 46.99           C
ATOM   2052  CB  VAL B 261      31.200  22.328  14.179  1.00 46.99           C
ATOM   2053  CG1 VAL B 261      31.285  21.075  13.290  1.00 46.99           C
ATOM   2054  CG2 VAL B 261      29.831  22.521  14.855  1.00 46.99           C
ATOM   2055  C   VAL B 261      32.156  23.494  16.055  1.00 46.99           C
ATOM   2056  O   VAL B 261      31.645  23.481  17.173  1.00 46.99           O
ATOM   2057  N   ALA B 262      32.681  24.616  15.519  1.00 43.88           N
ATOM   2058  CA  ALA B 262      32.584  25.871  16.215  1.00 43.88           C
ATOM   2059  CB  ALA B 262      33.916  26.348  16.818  1.00 43.88           C
ATOM   2060  C   ALA B 262      32.152  26.906  15.220  1.00 43.88           C
ATOM   2061  O   ALA B 262      32.420  26.778  14.027  1.00 43.88           O
ATOM   2062  N   PHE B 263      31.436  27.952  15.689  1.00176.54           N
ATOM   2063  CA  PHE B 263      31.012  28.997  14.798  1.00176.54           C
ATOM   2064  CB  PHE B 263      29.682  28.706  14.066  1.00176.54           C
ATOM   2065  CG  PHE B 263      28.537  28.676  15.024  1.00176.54           C
ATOM   2066  CD1 PHE B 263      28.194  27.517  15.683  1.00176.54           C
ATOM   2067  CD2 PHE B 263      27.796  29.811  15.262  1.00176.54           C
ATOM   2068  CE1 PHE B 263      27.135  27.493  16.561  1.00176.54           C
ATOM   2069  CE2 PHE B 263      26.735  29.793  16.137  1.00176.54           C
ATOM   2070  CZ  PHE B 263      26.402  28.633  16.791  1.00176.54           C
ATOM   2071  C   PHE B 263      30.867  30.265  15.581  1.00176.54           C
ATOM   2072  O   PHE B 263      31.011  30.285  16.802  1.00176.54           O
ATOM   2073  N   GLU B 264      30.600  31.376  14.868  1.00121.85           N
ATOM   2074  CA  GLU B 264      30.452  32.658  15.496  1.00121.85           C
ATOM   2075  CB  GLU B 264      30.915  33.814  14.596  1.00121.85           C
ATOM   2076  CG  GLU B 264      30.693  35.198  15.206  1.00121.85           C
ATOM   2077  CD  GLU B 264      31.746  35.419  16.277  1.00121.85           C
ATOM   2078  OE1 GLU B 264      31.541  34.953  17.427  1.00121.85           O
ATOM   2079  OE2 GLU B 264      32.780  36.057  15.956  1.00121.85           O
ATOM   2080  C   GLU B 264      29.002  32.890  15.776  1.00121.85           C
ATOM   2081  O   GLU B 264      28.181  32.953  14.861  1.00121.85           O
ATOM   2082  N   VAL B 265      28.652  33.023  17.071  1.00 63.92           N
ATOM   2083  CA  VAL B 265      27.294  33.295  17.434  1.00 63.92           C
ATOM   2084  CB  VAL B 265      26.947  32.873  18.835  1.00 63.92           C
ATOM   2085  CG1 VAL B 265      25.538  33.388  19.174  1.00 63.92           C
ATOM   2086  CG2 VAL B 265      27.081  31.344  18.934  1.00 63.92           C
ATOM   2087  C   VAL B 265      27.102  34.773  17.340  1.00 63.92           C
ATOM   2088  O   VAL B 265      27.962  35.550  17.749  1.00 63.92           O
ATOM   2089  N   TYR B 266      25.947  35.192  16.792  1.00 65.53           N
ATOM   2090  CA  TYR B 266      25.633  36.583  16.640  1.00 65.53           C
ATOM   2091  CB  TYR B 266      25.386  37.023  15.184  1.00 65.53           C
ATOM   2092  CG  TYR B 266      26.654  36.953  14.399  1.00 65.53           C
ATOM   2093  CD1 TYR B 266      27.588  37.960  14.489  1.00 65.53           C
ATOM   2094  CD2 TYR B 266      26.904  35.892  13.558  1.00 65.53           C
ATOM   2095  CE1 TYR B 266      28.755  37.906  13.762  1.00 65.53           C
ATOM   2096  CE2 TYR B 266      28.068  35.832  12.827  1.00 65.53           C
ATOM   2097  CZ  TYR B 266      28.997  36.839  12.930  1.00 65.53           C
ATOM   2098  OH  TYR B 266      30.191  36.779  12.181  1.00 65.53           O
ATOM   2099  C   TYR B 266      24.341  36.783  17.365  1.00 65.53           C
ATOM   2100  O   TYR B 266      23.631  35.821  17.648  1.00 65.53           O
ATOM   2101  N   ASP B 267      23.999  38.050  17.669  1.00 45.76           N
ATOM   2102  CA  ASP B 267      22.842  38.362  18.459  1.00 45.76           C
ATOM   2103  CB  ASP B 267      22.633  39.873  18.653  1.00 45.76           C
ATOM   2104  CG  ASP B 267      21.512  40.054  19.667  1.00 45.76           C
ATOM   2105  OD1 ASP B 267      21.333  39.143  20.519  1.00 45.76           O
ATOM   2106  OD2 ASP B 267      20.811  41.099  19.596  1.00 45.76           O
ATOM   2107  C   ASP B 267      21.611  37.836  17.791  1.00 45.76           C
ATOM   2108  O   ASP B 267      20.712  37.330  18.461  1.00 45.76           O
ATOM   2109  N   ASP B 268      21.536  37.916  16.451  1.00 55.56           N
ATOM   2110  CA  ASP B 268      20.348  37.480  15.776  1.00 55.56           C
ATOM   2111  CB  ASP B 268      20.359  37.721  14.249  1.00 55.56           C
ATOM   2112  CG  ASP B 268      21.460  36.917  13.569  1.00 55.56           C
ATOM   2113  OD1 ASP B 268      22.441  36.531  14.257  1.00 55.56           O
ATOM   2114  OD2 ASP B 268      21.332  36.686  12.336  1.00 55.56           O
ATOM   2115  C   ASP B 268      20.159  36.021  16.048  1.00 55.56           C
ATOM   2116  O   ASP B 268      19.033  35.529  16.084  1.00 55.56           O
ATOM   2117  N   PHE B 269      21.271  35.292  16.244  1.00118.80           N
ATOM   2118  CA  PHE B 269      21.269  33.881  16.496  1.00118.80           C
ATOM   2119  CB  PHE B 269      22.698  33.298  16.516  1.00118.80           C
ATOM   2120  CG  PHE B 269      22.642  31.810  16.627  1.00118.80           C
ATOM   2121  CD1 PHE B 269      22.532  31.029  15.498  1.00118.80           C
ATOM   2122  CD2 PHE B 269      22.702  31.191  17.854  1.00118.80           C
ATOM   2123  CE1 PHE B 269      22.482  29.657  15.589  1.00118.80           C
ATOM   2124  CE2 PHE B 269      22.653  29.819  17.952  1.00118.80           C
ATOM   2125  CZ  PHE B 269      22.544  29.049  16.819  1.00118.80           C
ATOM   2126  C   PHE B 269      20.611  33.615  17.818  1.00118.80           C
ATOM   2127  O   PHE B 269      19.911  32.617  17.979  1.00118.80           O
ATOM   2128  N   LEU B 270      20.799  34.508  18.806  1.00102.73           N
ATOM   2129  CA  LEU B 270      20.268  34.232  20.111  1.00102.73           C
ATOM   2130  CB  LEU B 270      20.601  35.304  21.157  1.00102.73           C
ATOM   2131  CG  LEU B 270      22.108  35.369  21.459  1.00102.73           C
ATOM   2132  CD1 LEU B 270      22.891  35.965  20.282  1.00102.73           C
ATOM   2133  CD2 LEU B 270      22.388  36.064  22.795  1.00102.73           C
ATOM   2134  C   LEU B 270      18.775  34.063  20.049  1.00102.73           C
ATOM   2135  O   LEU B 270      18.217  33.200  20.724  1.00102.73           O
ATOM   2136  N   HIS B 271      18.092  34.886  19.238  1.00148.84           N
ATOM   2137  CA  HIS B 271      16.661  34.909  19.073  1.00148.84           C
ATOM   2138  ND1 HIS B 271      17.852  37.993  18.705  0.00148.84           N
ATOM   2139  CG  HIS B 271      16.609  37.431  18.896  0.00148.84           C
ATOM   2140  CB  HIS B 271      16.181  36.135  18.280  1.00148.84           C
ATOM   2141  NE2 HIS B 271      16.729  39.372  20.040  0.00148.84           N
ATOM   2142  CD2 HIS B 271      15.936  38.285  19.713  0.00148.84           C
ATOM   2143  CE1 HIS B 271      17.870  39.150  19.412  0.00148.84           C
ATOM   2144  C   HIS B 271      16.153  33.709  18.323  1.00148.84           C
ATOM   2145  O   HIS B 271      14.956  33.449  18.350  1.00148.84           O
ATOM   2146  N   TYR B 272      17.016  32.993  17.578  1.00118.11           N
ATOM   2147  CA  TYR B 272      16.627  31.927  16.679  1.00118.11           C
ATOM   2148  CB  TYR B 272      17.861  31.130  16.204  1.00118.11           C
ATOM   2149  CG  TYR B 272      17.475  29.861  15.519  1.00118.11           C
ATOM   2150  CD1 TYR B 272      17.246  28.720  16.255  1.00118.11           C
ATOM   2151  CD2 TYR B 272      17.362  29.798  14.149  1.00118.11           C
ATOM   2152  CE1 TYR B 272      16.902  27.539  15.639  1.00118.11           C
ATOM   2153  CE2 TYR B 272      17.018  28.619  13.527  1.00118.11           C
ATOM   2154  CZ  TYR B 272      16.786  27.486  14.271  1.00118.11           C
ATOM   2155  OH  TYR B 272      16.434  26.276  13.635  1.00118.11           O
ATOM   2156  C   TYR B 272      15.636  30.974  17.281  1.00118.11           C
ATOM   2157  O   TYR B 272      15.900  30.342  18.302  1.00118.11           O
ATOM   2158  N   LYS B 273      14.405  30.960  16.709  1.00150.72           N
ATOM   2159  CA  LYS B 273      13.362  30.026  17.049  1.00150.72           C
ATOM   2160  CB  LYS B 273      11.960  30.624  16.857  1.00150.72           C
ATOM   2161  CG  LYS B 273      11.784  31.944  17.608  1.00150.72           C
ATOM   2162  CD  LYS B 273      12.169  31.859  19.086  1.00150.72           C
ATOM   2163  CE  LYS B 273      12.162  33.215  19.794  1.00150.72           C
ATOM   2164  NZ  LYS B 273      12.698  33.072  21.166  0.00150.72           N
ATOM   2165  C   LYS B 273      13.411  28.755  16.244  1.00150.72           C
ATOM   2166  O   LYS B 273      13.384  27.657  16.799  1.00150.72           O
ATOM   2167  N   LYS B 274      13.479  28.884  14.895  1.00165.29           N
ATOM   2168  CA  LYS B 274      13.400  27.731  14.034  1.00165.29           C
ATOM   2169  CB  LYS B 274      11.983  27.138  13.939  1.00165.29           C
ATOM   2170  CG  LYS B 274      10.974  28.068  13.260  1.00165.29           C
ATOM   2171  CD  LYS B 274      10.773  29.402  13.982  1.00165.29           C
ATOM   2172  CE  LYS B 274       9.793  30.341  13.276  1.00165.29           C
ATOM   2173  NZ  LYS B 274      10.377  30.812  12.000  1.00165.29           N
ATOM   2174  C   LYS B 274      13.794  28.126  12.637  1.00165.29           C
ATOM   2175  O   LYS B 274      14.020  29.300  12.348  1.00165.29           O
ATOM   2176  N   GLY B 275      13.881  27.132  11.724  1.00 28.27           N
ATOM   2177  CA  GLY B 275      14.214  27.404  10.350  1.00 28.27           C
ATOM   2178  C   GLY B 275      15.686  27.237  10.131  1.00 28.27           C
ATOM   2179  O   GLY B 275      16.397  26.660  10.953  1.00 28.27           O
ATOM   2180  N   ILE B 276      16.171  27.733   8.971  1.00 49.25           N
ATOM   2181  CA  ILE B 276      17.558  27.611   8.625  1.00 49.25           C
ATOM   2182  CB  ILE B 276      17.770  27.250   7.182  1.00 49.25           C
ATOM   2183  CG1 ILE B 276      17.124  25.887   6.877  1.00 49.25           C
ATOM   2184  CG2 ILE B 276      19.278  27.299   6.886  1.00 49.25           C
ATOM   2185  CD1 ILE B 276      17.020  25.577   5.385  1.00 49.25           C
ATOM   2186  C   ILE B 276      18.186  28.952   8.849  1.00 49.25           C
ATOM   2187  O   ILE B 276      17.917  29.909   8.126  1.00 49.25           O
ATOM   2188  N   TYR B 277      19.075  29.024   9.858  1.00181.06           N
ATOM   2189  CA  TYR B 277      19.724  30.226  10.305  1.00181.06           C
ATOM   2190  CB  TYR B 277      20.411  30.045  11.669  1.00181.06           C
ATOM   2191  CG  TYR B 277      21.250  31.239  11.966  1.00181.06           C
ATOM   2192  CD1 TYR B 277      20.721  32.322  12.629  1.00181.06           C
ATOM   2193  CD2 TYR B 277      22.571  31.272  11.577  1.00181.06           C
ATOM   2194  CE1 TYR B 277      21.502  33.419  12.906  1.00181.06           C
ATOM   2195  CE2 TYR B 277      23.356  32.366  11.853  1.00181.06           C
ATOM   2196  CZ  TYR B 277      22.819  33.441  12.520  1.00181.06           C
ATOM   2197  OH  TYR B 277      23.617  34.566  12.810  1.00181.06           O
ATOM   2198  C   TYR B 277      20.753  30.697   9.326  1.00181.06           C
ATOM   2199  O   TYR B 277      21.446  29.897   8.699  1.00181.06           O
ATOM   2200  N   HIS B 278      20.844  32.038   9.153  1.00137.84           N
ATOM   2201  CA  HIS B 278      21.800  32.600   8.242  1.00137.84           C
ATOM   2202  ND1 HIS B 278      23.041  32.203   5.026  1.00137.84           N
ATOM   2203  CG  HIS B 278      22.257  33.059   5.761  1.00137.84           C
ATOM   2204  CB  HIS B 278      21.269  32.614   6.797  1.00137.84           C
ATOM   2205  NE2 HIS B 278      23.519  34.258   4.326  1.00137.84           N
ATOM   2206  CD2 HIS B 278      22.563  34.312   5.323  1.00137.84           C
ATOM   2207  CE1 HIS B 278      23.776  32.972   4.181  1.00137.84           C
ATOM   2208  C   HIS B 278      22.106  34.030   8.615  1.00137.84           C
ATOM   2209  O   HIS B 278      21.317  34.704   9.275  1.00137.84           O
ATOM   2210  N   HIS B 279      23.315  34.489   8.211  1.00239.95           N
ATOM   2211  CA  HIS B 279      23.821  35.847   8.224  1.00239.95           C
ATOM   2212  ND1 HIS B 279      21.572  38.062   9.240  0.00239.95           N
ATOM   2213  CG  HIS B 279      21.655  37.233   8.140  0.00239.95           C
ATOM   2214  CB  HIS B 279      22.944  36.866   7.464  1.00239.95           C
ATOM   2215  NE2 HIS B 279      19.488  37.489   8.718  0.00239.95           N
ATOM   2216  CD2 HIS B 279      20.374  36.894   7.836  0.00239.95           C
ATOM   2217  CE1 HIS B 279      20.256  38.180   9.541  0.00239.95           C
ATOM   2218  C   HIS B 279      24.185  36.437   9.552  1.00239.95           C
ATOM   2219  O   HIS B 279      23.932  35.865  10.610  1.00239.95           O
ATOM   2220  N   THR B 280      24.911  37.584   9.452  1.00126.71           N
ATOM   2221  CA  THR B 280      25.344  38.506  10.478  1.00126.71           C
ATOM   2222  CB  THR B 280      24.939  38.098  11.887  1.00126.71           C
ATOM   2223  OG1 THR B 280      23.524  38.000  11.958  1.00126.71           O
ATOM   2224  CG2 THR B 280      25.366  39.157  12.922  1.00126.71           C
ATOM   2225  C   THR B 280      26.836  38.692  10.303  1.00126.71           C
ATOM   2226  O   THR B 280      27.439  38.126   9.392  1.00126.71           O
ATOM   2227  N   GLY B 281      27.459  39.570  11.115  1.00 60.45           N
ATOM   2228  CA  GLY B 281      28.885  39.735  11.183  1.00 60.45           C
ATOM   2229  C   GLY B 281      29.478  40.169   9.885  1.00 60.45           C
ATOM   2230  O   GLY B 281      28.921  40.962   9.128  1.00 60.45           O
ATOM   2231  N   LEU B 282      30.704  39.666   9.670  1.00206.65           N
ATOM   2232  CA  LEU B 282      31.564  39.900   8.552  1.00206.65           C
ATOM   2233  CB  LEU B 282      32.034  41.357   8.407  1.00206.65           C
ATOM   2234  CG  LEU B 282      30.960  42.330   7.887  0.00206.65           C
ATOM   2235  CD1 LEU B 282      31.512  43.761   7.773  0.00206.65           C
ATOM   2236  CD2 LEU B 282      30.367  41.832   6.561  0.00206.65           C
ATOM   2237  C   LEU B 282      32.762  39.090   8.890  1.00206.65           C
ATOM   2238  O   LEU B 282      32.796  37.877   8.697  1.00206.65           O
ATOM   2239  N   ARG B 283      33.805  39.766   9.393  1.00176.24           N
ATOM   2240  CA  ARG B 283      34.942  39.025   9.842  1.00176.24           C
ATOM   2241  CB  ARG B 283      36.270  39.413   9.172  1.00176.24           C
ATOM   2242  CG  ARG B 283      36.405  38.858   7.754  1.00176.24           C
ATOM   2243  CD  ARG B 283      36.248  37.335   7.686  1.00176.24           C
ATOM   2244  NE  ARG B 283      37.365  36.716   8.457  1.00176.24           N
ATOM   2245  CZ  ARG B 283      37.194  35.493   9.040  1.00176.24           C
ATOM   2246  NH1 ARG B 283      35.987  34.861   8.951  1.00176.24           N
ATOM   2247  NH2 ARG B 283      38.226  34.901   9.710  1.00176.24           N
ATOM   2248  C   ARG B 283      35.091  39.251  11.340  1.00176.24           C
ATOM   2249  O   ARG B 283      36.249  39.441  11.798  1.00176.24           O
ATOM   2250  OXT ARG B 283      34.048  39.225  12.048  1.00176.24           O
TER    2251      ARG B 283
ATOM   2252  N   ASP C 284      47.053  33.512   0.833  1.00 85.01           N
ATOM   2253  CA  ASP C 284      48.498  33.715   0.762  1.00 85.01           C
ATOM   2254  CB  ASP C 284      48.939  33.939  -0.696  1.00 85.01           C
ATOM   2255  CG  ASP C 284      50.359  33.400  -0.835  0.00 85.01           C
ATOM   2256  OD1 ASP C 284      50.651  32.358  -0.188  0.00 85.01           O
ATOM   2257  OD2 ASP C 284      51.162  33.999  -1.599  0.00 85.01           O
ATOM   2258  C   ASP C 284      48.859  34.894   1.611  1.00 85.01           C
ATOM   2259  O   ASP C 284      48.407  36.016   1.383  1.00 85.01           O
ATOM   2260  N   PRO C 285      49.650  34.652   2.623  1.00188.09           N
ATOM   2261  CA  PRO C 285      50.118  33.319   2.901  1.00188.09           C
ATOM   2262  CD  PRO C 285      50.603  35.660   3.062  1.00188.09           C
ATOM   2263  CB  PRO C 285      51.367  33.472   3.766  1.00188.09           C
ATOM   2264  CG  PRO C 285      51.871  34.887   3.454  1.00188.09           C
ATOM   2265  C   PRO C 285      49.078  32.552   3.645  1.00188.09           C
ATOM   2266  O   PRO C 285      48.247  33.182   4.291  1.00188.09           O
ATOM   2267  N   PHE C 286      49.148  31.205   3.621  1.00156.12           N
ATOM   2268  CA  PHE C 286      48.197  30.361   4.294  1.00156.12           C
ATOM   2269  CB  PHE C 286      48.652  28.881   4.244  1.00156.12           C
ATOM   2270  CG  PHE C 286      47.695  27.909   4.858  1.00156.12           C
ATOM   2271  CD1 PHE C 286      46.583  27.482   4.168  1.00156.12           C
ATOM   2272  CD2 PHE C 286      47.915  27.409   6.121  1.00156.12           C
ATOM   2273  CE1 PHE C 286      45.706  26.578   4.725  1.00156.12           C
ATOM   2274  CE2 PHE C 286      47.043  26.504   6.681  1.00156.12           C
ATOM   2275  CZ  PHE C 286      45.934  26.087   5.987  1.00156.12           C
ATOM   2276  C   PHE C 286      48.118  30.840   5.702  1.00156.12           C
ATOM   2277  O   PHE C 286      49.128  30.959   6.395  1.00156.12           O
ATOM   2278  N   ASN C 287      46.892  31.177   6.145  1.00169.09           N
ATOM   2279  CA  ASN C 287      46.772  31.695   7.468  1.00169.09           C
ATOM   2280  CB  ASN C 287      47.000  33.210   7.405  1.00169.09           C
ATOM   2281  CG  ASN C 287      47.716  33.656   8.656  1.00169.09           C
ATOM   2282  OD1 ASN C 287      48.924  33.477   8.806  1.00169.09           O
ATOM   2283  ND2 ASN C 287      46.956  34.288   9.576  1.00169.09           N
ATOM   2284  C   ASN C 287      45.353  31.409   7.865  1.00169.09           C
ATOM   2285  O   ASN C 287      44.475  32.259   7.730  1.00169.09           O
ATOM   2286  N   PRO C 288      45.100  30.218   8.339  1.00103.21           N
ATOM   2287  CA  PRO C 288      43.768  29.835   8.718  1.00103.21           C
ATOM   2288  CD  PRO C 288      45.968  29.078   8.120  1.00103.21           C
ATOM   2289  CB  PRO C 288      43.756  28.307   8.745  1.00103.21           C
ATOM   2290  CG  PRO C 288      45.246  27.923   8.837  1.00103.21           C
ATOM   2291  C   PRO C 288      43.380  30.452  10.015  1.00103.21           C
ATOM   2292  O   PRO C 288      44.086  30.261  11.003  1.00103.21           O
ATOM   2293  N   PHE C 289      42.244  31.167  10.041  1.00135.66           N
ATOM   2294  CA  PHE C 289      41.749  31.722  11.260  1.00135.66           C
ATOM   2295  CB  PHE C 289      42.599  32.885  11.802  1.00135.66           C
ATOM   2296  CG  PHE C 289      41.901  33.440  12.997  1.00135.66           C
ATOM   2297  CD1 PHE C 289      40.978  34.451  12.853  1.00135.66           C
ATOM   2298  CD2 PHE C 289      42.160  32.950  14.256  1.00135.66           C
ATOM   2299  CE1 PHE C 289      40.326  34.973  13.946  1.00135.66           C
ATOM   2300  CE2 PHE C 289      41.509  33.468  15.352  1.00135.66           C
ATOM   2301  CZ  PHE C 289      40.593  34.479  15.201  1.00135.66           C
ATOM   2302  C   PHE C 289      40.408  32.274  10.937  1.00135.66           C
ATOM   2303  O   PHE C 289      40.270  33.103  10.039  1.00135.66           O
ATOM   2304  N   GLU C 290      39.384  31.819  11.677  1.00104.60           N
ATOM   2305  CA  GLU C 290      38.046  32.287  11.485  1.00104.60           C
ATOM   2306  CB  GLU C 290      37.147  31.183  10.902  1.00104.60           C
ATOM   2307  CG  GLU C 290      37.662  30.591   9.587  1.00104.60           C
ATOM   2308  CD  GLU C 290      36.718  30.933   8.441  1.00104.60           C
ATOM   2309  OE1 GLU C 290      35.788  31.762   8.640  1.00104.60           O
ATOM   2310  OE2 GLU C 290      36.915  30.342   7.345  1.00104.60           O
ATOM   2311  C   GLU C 290      37.561  32.510  12.882  1.00104.60           C
ATOM   2312  O   GLU C 290      37.652  31.604  13.710  1.00104.60           O
ATOM   2313  N   LEU C 291      37.028  33.704  13.193  1.00114.87           N
ATOM   2314  CA  LEU C 291      36.638  33.940  14.555  1.00114.87           C
ATOM   2315  CB  LEU C 291      36.301  35.420  14.846  1.00114.87           C
ATOM   2316  CG  LEU C 291      36.127  35.811  16.336  1.00114.87           C
ATOM   2317  CD1 LEU C 291      35.848  37.311  16.473  1.00114.87           C
ATOM   2318  CD2 LEU C 291      35.055  34.996  17.072  1.00114.87           C
ATOM   2319  C   LEU C 291      35.441  33.095  14.861  1.00114.87           C
ATOM   2320  O   LEU C 291      34.493  33.026  14.079  1.00114.87           O
ATOM   2321  N   THR C 292      35.481  32.412  16.025  1.00 70.23           N
ATOM   2322  CA  THR C 292      34.395  31.592  16.482  1.00 70.23           C
ATOM   2323  CB  THR C 292      34.682  30.123  16.357  1.00 70.23           C
ATOM   2324  OG1 THR C 292      35.815  29.776  17.141  1.00 70.23           O
ATOM   2325  CG2 THR C 292      34.941  29.788  14.878  1.00 70.23           C
ATOM   2326  C   THR C 292      34.220  31.881  17.946  1.00 70.23           C
ATOM   2327  O   THR C 292      35.112  32.445  18.577  1.00 70.23           O
ATOM   2328  N   ASN C 293      33.045  31.549  18.530  1.00134.15           N
ATOM   2329  CA  ASN C 293      32.899  31.798  19.939  1.00134.15           C
ATOM   2330  CB  ASN C 293      32.296  33.183  20.241  1.00134.15           C
ATOM   2331  CG  ASN C 293      30.899  33.263  19.643  1.00134.15           C
ATOM   2332  OD1 ASN C 293      30.446  32.349  18.952  1.00134.15           O
ATOM   2333  ND2 ASN C 293      30.196  34.397  19.905  1.00134.15           N
ATOM   2334  C   ASN C 293      32.010  30.762  20.572  1.00134.15           C
ATOM   2335  O   ASN C 293      31.677  30.881  21.751  1.00134.15           O
ATOM   2336  N   HIS C 294      31.615  29.702  19.834  1.00105.61           N
ATOM   2337  CA  HIS C 294      30.731  28.738  20.432  1.00105.61           C
ATOM   2338  ND1 HIS C 294      27.343  27.462  20.196  1.00105.61           N
ATOM   2339  CG  HIS C 294      28.263  28.220  20.885  1.00105.61           C
ATOM   2340  CB  HIS C 294      29.255  29.129  20.229  1.00105.61           C
ATOM   2341  NE2 HIS C 294      27.020  27.047  22.355  1.00105.61           N
ATOM   2342  CD2 HIS C 294      28.052  27.954  22.202  1.00105.61           C
ATOM   2343  CE1 HIS C 294      26.626  26.781  21.123  1.00105.61           C
ATOM   2344  C   HIS C 294      30.970  27.388  19.810  1.00105.61           C
ATOM   2345  O   HIS C 294      30.983  27.255  18.588  1.00105.61           O
ATOM   2346  N   ALA C 295      31.143  26.338  20.647  1.00 53.03           N
ATOM   2347  CA  ALA C 295      31.413  25.010  20.154  1.00 53.03           C
ATOM   2348  CB  ALA C 295      32.503  24.269  20.948  1.00 53.03           C
ATOM   2349  C   ALA C 295      30.157  24.201  20.269  1.00 53.03           C
ATOM   2350  O   ALA C 295      29.450  24.283  21.271  1.00 53.03           O
ATOM   2351  N   VAL C 296      29.865  23.368  19.244  1.00175.94           N
ATOM   2352  CA  VAL C 296      28.604  22.684  19.182  1.00175.94           C
ATOM   2353  CB  VAL C 296      27.653  23.622  18.481  1.00175.94           C
ATOM   2354  CG1 VAL C 296      28.130  23.841  17.048  1.00175.94           C
ATOM   2355  CG2 VAL C 296      26.210  23.177  18.622  1.00175.94           C
ATOM   2356  C   VAL C 296      28.797  21.354  18.477  1.00175.94           C
ATOM   2357  O   VAL C 296      29.910  21.030  18.066  1.00175.94           O
ATOM   2358  N   LEU C 297      27.733  20.518  18.363  1.00 91.82           N
ATOM   2359  CA  LEU C 297      27.834  19.189  17.786  1.00 91.82           C
ATOM   2360  CB  LEU C 297      27.297  18.113  18.747  1.00 91.82           C
ATOM   2361  CG  LEU C 297      27.375  16.673  18.212  1.00 91.82           C
ATOM   2362  CD1 LEU C 297      28.819  16.194  18.073  1.00 91.82           C
ATOM   2363  CD2 LEU C 297      26.527  15.719  19.063  1.00 91.82           C
ATOM   2364  C   LEU C 297      27.036  19.076  16.511  1.00 91.82           C
ATOM   2365  O   LEU C 297      25.831  19.304  16.502  1.00 91.82           O
ATOM   2366  N   LEU C 298      27.692  18.664  15.402  1.00 84.00           N
ATOM   2367  CA  LEU C 298      27.045  18.518  14.121  1.00 84.00           C
ATOM   2368  CB  LEU C 298      28.030  18.695  12.950  1.00 84.00           C
ATOM   2369  CG  LEU C 298      27.398  18.556  11.553  1.00 84.00           C
ATOM   2370  CD1 LEU C 298      26.417  19.695  11.263  1.00 84.00           C
ATOM   2371  CD2 LEU C 298      28.485  18.407  10.471  1.00 84.00           C
ATOM   2372  C   LEU C 298      26.498  17.113  14.038  1.00 84.00           C
ATOM   2373  O   LEU C 298      27.242  16.145  14.159  1.00 84.00           O
ATOM   2374  N   VAL C 299      25.150  16.991  14.003  1.00116.78           N
ATOM   2375  CA  VAL C 299      24.417  15.757  13.889  1.00116.78           C
ATOM   2376  CB  VAL C 299      23.193  15.762  14.753  1.00116.78           C
ATOM   2377  CG1 VAL C 299      23.658  15.881  16.215  1.00116.78           C
ATOM   2378  CG2 VAL C 299      22.265  16.905  14.306  1.00116.78           C
ATOM   2379  C   VAL C 299      24.014  15.314  12.499  1.00116.78           C
ATOM   2380  O   VAL C 299      23.806  14.119  12.289  1.00116.78           O
ATOM   2381  N   GLY C 300      23.793  16.238  11.531  1.00 46.42           N
ATOM   2382  CA  GLY C 300      23.287  15.778  10.254  1.00 46.42           C
ATOM   2383  C   GLY C 300      23.195  16.908   9.261  1.00 46.42           C
ATOM   2384  O   GLY C 300      23.649  18.019   9.524  1.00 46.42           O
ATOM   2385  N   TYR C 301      22.640  16.624   8.054  1.00 75.28           N
ATOM   2386  CA  TYR C 301      22.480  17.635   7.037  1.00 75.28           C
ATOM   2387  CB  TYR C 301      23.707  17.791   6.114  1.00 75.28           C
ATOM   2388  CG  TYR C 301      24.008  16.487   5.456  1.00 75.28           C
ATOM   2389  CD1 TYR C 301      23.352  16.106   4.307  1.00 75.28           C
ATOM   2390  CD2 TYR C 301      24.959  15.643   5.986  1.00 75.28           C
ATOM   2391  CE1 TYR C 301      23.639  14.903   3.705  1.00 75.28           C
ATOM   2392  CE2 TYR C 301      25.251  14.440   5.389  1.00 75.28           C
ATOM   2393  CZ  TYR C 301      24.590  14.068   4.244  1.00 75.28           C
ATOM   2394  OH  TYR C 301      24.885  12.835   3.626  1.00 75.28           O
ATOM   2395  C   TYR C 301      21.273  17.337   6.187  1.00 75.28           C
ATOM   2396  O   TYR C 301      20.759  16.220   6.184  1.00 75.28           O
ATOM   2397  N   GLY C 302      20.786  18.350   5.432  1.00 24.72           N
ATOM   2398  CA  GLY C 302      19.629  18.158   4.595  1.00 24.72           C
ATOM   2399  C   GLY C 302      19.531  19.308   3.640  1.00 24.72           C
ATOM   2400  O   GLY C 302      20.406  20.171   3.601  1.00 24.72           O
ATOM   2401  N   THR C 303      18.461  19.324   2.812  1.00 43.91           N
ATOM   2402  CA  THR C 303      18.274  20.398   1.876  1.00 43.91           C
ATOM   2403  CB  THR C 303      18.580  20.000   0.463  1.00 43.91           C
ATOM   2404  OG1 THR C 303      19.913  19.517   0.372  1.00 43.91           O
ATOM   2405  CG2 THR C 303      18.404  21.228  -0.447  1.00 43.91           C
ATOM   2406  C   THR C 303      16.833  20.808   1.911  1.00 43.91           C
ATOM   2407  O   THR C 303      15.936  19.966   1.904  1.00 43.91           O
ATOM   2408  N   ASP C 304      16.577  22.132   1.958  1.00 61.88           N
ATOM   2409  CA  ASP C 304      15.227  22.619   1.944  1.00 61.88           C
ATOM   2410  CB  ASP C 304      15.133  24.130   2.226  1.00 61.88           C
ATOM   2411  CG  ASP C 304      13.672  24.510   2.419  1.00 61.88           C
ATOM   2412  OD1 ASP C 304      12.946  23.745   3.108  1.00 61.88           O
ATOM   2413  OD2 ASP C 304      13.266  25.581   1.895  1.00 61.88           O
ATOM   2414  C   ASP C 304      14.714  22.374   0.559  1.00 61.88           C
ATOM   2415  O   ASP C 304      15.331  22.779  -0.424  1.00 61.88           O
ATOM   2416  N   SER C 305      13.554  21.707   0.437  1.00 38.87           N
ATOM   2417  CA  SER C 305      13.066  21.377  -0.870  1.00 38.87           C
ATOM   2418  CB  SER C 305      11.776  20.539  -0.834  1.00 38.87           C
ATOM   2419  OG  SER C 305      10.718  21.288  -0.255  1.00 38.87           O
ATOM   2420  C   SER C 305      12.777  22.618  -1.663  1.00 38.87           C
ATOM   2421  O   SER C 305      13.310  22.799  -2.757  1.00 38.87           O
ATOM   2422  N   ALA C 306      11.906  23.502  -1.137  1.00 43.93           N
ATOM   2423  CA  ALA C 306      11.502  24.660  -1.886  1.00 43.93           C
ATOM   2424  CB  ALA C 306      10.369  25.440  -1.198  1.00 43.93           C
ATOM   2425  C   ALA C 306      12.629  25.624  -2.097  1.00 43.93           C
ATOM   2426  O   ALA C 306      12.891  26.043  -3.224  1.00 43.93           O
ATOM   2427  N   SER C 307      13.336  25.992  -1.011  1.00 81.60           N
ATOM   2428  CA  SER C 307      14.385  26.969  -1.110  1.00 81.60           C
ATOM   2429  CB  SER C 307      14.918  27.430   0.256  1.00 81.60           C
ATOM   2430  OG  SER C 307      13.921  28.158   0.955  1.00 81.60           O
ATOM   2431  C   SER C 307      15.537  26.371  -1.841  1.00 81.60           C
ATOM   2432  O   SER C 307      16.207  27.037  -2.627  1.00 81.60           O
ATOM   2433  N   GLY C 308      15.799  25.079  -1.593  1.00 20.47           N
ATOM   2434  CA  GLY C 308      16.909  24.451  -2.237  1.00 20.47           C
ATOM   2435  C   GLY C 308      18.144  24.804  -1.466  1.00 20.47           C
ATOM   2436  O   GLY C 308      19.257  24.568  -1.932  1.00 20.47           O
ATOM   2437  N   MET C 309      17.981  25.368  -0.251  1.00 72.95           N
ATOM   2438  CA  MET C 309      19.121  25.768   0.527  1.00 72.95           C
ATOM   2439  CB  MET C 309      18.834  26.971   1.445  1.00 72.95           C
ATOM   2440  CG  MET C 309      20.036  27.414   2.283  1.00 72.95           C
ATOM   2441  SD  MET C 309      19.717  28.834   3.374  1.00 72.95           S
ATOM   2442  CE  MET C 309      19.917  30.091   2.079  1.00 72.95           C
ATOM   2443  C   MET C 309      19.539  24.620   1.396  1.00 72.95           C
ATOM   2444  O   MET C 309      18.723  24.013   2.089  1.00 72.95           O
ATOM   2445  N   ASP C 310      20.848  24.286   1.361  1.00 58.60           N
ATOM   2446  CA  ASP C 310      21.379  23.196   2.133  1.00 58.60           C
ATOM   2447  CB  ASP C 310      22.768  22.740   1.652  1.00 58.60           C
ATOM   2448  CG  ASP C 310      22.628  22.148   0.256  1.00 58.60           C
ATOM   2449  OD1 ASP C 310      21.630  21.415   0.023  1.00 58.60           O
ATOM   2450  OD2 ASP C 310      23.521  22.417  -0.592  1.00 58.60           O
ATOM   2451  C   ASP C 310      21.539  23.650   3.549  1.00 58.60           C
ATOM   2452  O   ASP C 310      21.744  24.834   3.813  1.00 58.60           O
ATOM   2453  N   TYR C 311      21.437  22.710   4.512  1.00 64.49           N
ATOM   2454  CA  TYR C 311      21.605  23.093   5.885  1.00 64.49           C
ATOM   2455  CB  TYR C 311      20.287  23.469   6.590  1.00 64.49           C
ATOM   2456  CG  TYR C 311      19.335  22.323   6.508  1.00 64.49           C
ATOM   2457  CD1 TYR C 311      19.403  21.282   7.406  1.00 64.49           C
ATOM   2458  CD2 TYR C 311      18.363  22.299   5.534  1.00 64.49           C
ATOM   2459  CE1 TYR C 311      18.519  20.231   7.327  1.00 64.49           C
ATOM   2460  CE2 TYR C 311      17.477  21.252   5.450  1.00 64.49           C
ATOM   2461  CZ  TYR C 311      17.554  20.216   6.349  1.00 64.49           C
ATOM   2462  OH  TYR C 311      16.647  19.139   6.268  1.00 64.49           O
ATOM   2463  C   TYR C 311      22.267  21.993   6.658  1.00 64.49           C
ATOM   2464  O   TYR C 311      22.338  20.848   6.213  1.00 64.49           O
ATOM   2465  N   TRP C 312      22.799  22.348   7.848  1.00 97.95           N
ATOM   2466  CA  TRP C 312      23.409  21.405   8.741  1.00 97.95           C
ATOM   2467  CB  TRP C 312      24.751  21.874   9.342  1.00 97.95           C
ATOM   2468  CG  TRP C 312      25.903  22.094   8.383  1.00 97.95           C
ATOM   2469  CD2 TRP C 312      26.656  21.045   7.753  1.00 97.95           C
ATOM   2470  CD1 TRP C 312      26.452  23.270   7.956  1.00 97.95           C
ATOM   2471  NE1 TRP C 312      27.510  23.019   7.116  1.00 97.95           N
ATOM   2472  CE2 TRP C 312      27.644  21.653   6.978  1.00 97.95           C
ATOM   2473  CE3 TRP C 312      26.532  19.687   7.813  1.00 97.95           C
ATOM   2474  CZ2 TRP C 312      28.527  20.909   6.249  1.00 97.95           C
ATOM   2475  CZ3 TRP C 312      27.427  18.939   7.079  1.00 97.95           C
ATOM   2476  CH2 TRP C 312      28.405  19.539   6.313  1.00 97.95           C
ATOM   2477  C   TRP C 312      22.468  21.316   9.903  1.00 97.95           C
ATOM   2478  O   TRP C 312      21.750  22.270  10.194  1.00 97.95           O
ATOM   2479  N   ILE C 313      22.424  20.154  10.584  1.00 51.77           N
ATOM   2480  CA  ILE C 313      21.578  20.009  11.735  1.00 51.77           C
ATOM   2481  CB  ILE C 313      20.794  18.731  11.739  1.00 51.77           C
ATOM   2482  CG1 ILE C 313      19.859  18.672  10.515  1.00 51.77           C
ATOM   2483  CG2 ILE C 313      20.054  18.616  13.079  1.00 51.77           C
ATOM   2484  CD1 ILE C 313      19.253  17.295  10.276  1.00 51.77           C
ATOM   2485  C   ILE C 313      22.514  19.981  12.904  1.00 51.77           C
ATOM   2486  O   ILE C 313      23.383  19.111  12.984  1.00 51.77           O
ATOM   2487  N   VAL C 314      22.373  20.940  13.847  1.00 52.33           N
ATOM   2488  CA  VAL C 314      23.331  21.014  14.920  1.00 52.33           C
ATOM   2489  CB  VAL C 314      24.136  22.280  14.866  1.00 52.33           C
ATOM   2490  CG1 VAL C 314      25.127  22.268  16.043  1.00 52.33           C
ATOM   2491  CG2 VAL C 314      24.800  22.390  13.488  1.00 52.33           C
ATOM   2492  C   VAL C 314      22.655  20.958  16.265  1.00 52.33           C
ATOM   2493  O   VAL C 314      21.551  21.475  16.447  1.00 52.33           O
ATOM   2494  N   LYS C 315      23.338  20.327  17.247  1.00 92.53           N
ATOM   2495  CA  LYS C 315      22.846  20.164  18.591  1.00 92.53           C
ATOM   2496  CB  LYS C 315      23.191  18.785  19.183  1.00 92.53           C
ATOM   2497  CG  LYS C 315      22.684  18.571  20.605  1.00 92.53           C
ATOM   2498  CD  LYS C 315      22.941  17.158  21.135  1.00 92.53           C
ATOM   2499  CE  LYS C 315      24.345  16.969  21.711  1.00 92.53           C
ATOM   2500  NZ  LYS C 315      24.515  15.583  22.201  1.00 92.53           N
ATOM   2501  C   LYS C 315      23.520  21.164  19.478  1.00 92.53           C
ATOM   2502  O   LYS C 315      24.736  21.132  19.632  1.00 92.53           O
ATOM   2503  N   ASN C 316      22.734  22.064  20.102  1.00 85.38           N
ATOM   2504  CA  ASN C 316      23.252  23.117  20.936  1.00 85.38           C
ATOM   2505  CB  ASN C 316      22.378  24.382  20.842  1.00 85.38           C
ATOM   2506  CG  ASN C 316      23.222  25.611  21.129  1.00 85.38           C
ATOM   2507  OD1 ASN C 316      24.200  25.557  21.871  1.00 85.38           O
ATOM   2508  ND2 ASN C 316      22.835  26.760  20.511  1.00 85.38           N
ATOM   2509  C   ASN C 316      23.279  22.635  22.371  1.00 85.38           C
ATOM   2510  O   ASN C 316      22.725  21.587  22.693  1.00 85.38           O
ATOM   2511  N   SER C 317      24.052  23.332  23.236  1.00152.82           N
ATOM   2512  CA  SER C 317      24.218  23.082  24.653  1.00152.82           C
ATOM   2513  CB  SER C 317      25.659  23.340  25.116  1.00152.82           C
ATOM   2514  OG  SER C 317      26.569  22.549  24.369  1.00152.82           O
ATOM   2515  C   SER C 317      23.366  23.959  25.535  1.00152.82           C
ATOM   2516  O   SER C 317      23.627  24.033  26.737  1.00152.82           O
ATOM   2517  N   TRP C 318      22.445  24.743  24.950  1.00148.38           N
ATOM   2518  CA  TRP C 318      21.586  25.704  25.596  1.00148.38           C
ATOM   2519  CB  TRP C 318      21.188  26.839  24.639  1.00148.38           C
ATOM   2520  CG  TRP C 318      22.423  27.634  24.276  1.00148.38           C
ATOM   2521  CD2 TRP C 318      22.494  28.708  23.323  1.00148.38           C
ATOM   2522  CD1 TRP C 318      23.686  27.473  24.766  1.00148.38           C
ATOM   2523  NE1 TRP C 318      24.541  28.372  24.178  1.00148.38           N
ATOM   2524  CE2 TRP C 318      23.821  29.140  23.288  1.00148.38           C
ATOM   2525  CE3 TRP C 318      21.536  29.286  22.540  1.00148.38           C
ATOM   2526  CZ2 TRP C 318      24.212  30.159  22.466  1.00148.38           C
ATOM   2527  CZ3 TRP C 318      21.935  30.316  21.715  1.00148.38           C
ATOM   2528  CH2 TRP C 318      23.246  30.744  21.679  1.00148.38           C
ATOM   2529  C   TRP C 318      20.387  25.095  26.269  1.00148.38           C
ATOM   2530  O   TRP C 318      19.580  25.810  26.861  1.00148.38           O
ATOM   2531  N   GLY C 319      20.148  23.785  26.103  1.00 37.56           N
ATOM   2532  CA  GLY C 319      18.993  23.207  26.731  1.00 37.56           C
ATOM   2533  C   GLY C 319      17.967  22.986  25.661  1.00 37.56           C
ATOM   2534  O   GLY C 319      18.065  23.535  24.566  1.00 37.56           O
ATOM   2535  N   THR C 320      16.958  22.149  25.972  1.00 48.88           N
ATOM   2536  CA  THR C 320      15.894  21.762  25.087  1.00 48.88           C
ATOM   2537  CB  THR C 320      15.076  20.627  25.628  1.00 48.88           C
ATOM   2538  OG1 THR C 320      14.439  21.010  26.838  1.00 48.88           O
ATOM   2539  CG2 THR C 320      16.009  19.429  25.875  1.00 48.88           C
ATOM   2540  C   THR C 320      14.971  22.916  24.840  1.00 48.88           C
ATOM   2541  O   THR C 320      14.270  22.958  23.831  1.00 48.88           O
ATOM   2542  N   GLY C 321      14.918  23.867  25.785  1.00 40.55           N
ATOM   2543  CA  GLY C 321      14.024  24.988  25.721  1.00 40.55           C
ATOM   2544  C   GLY C 321      14.301  25.821  24.507  1.00 40.55           C
ATOM   2545  O   GLY C 321      13.402  26.494  24.004  1.00 40.55           O
ATOM   2546  N   TRP C 322      15.562  25.844  24.034  1.00 80.41           N
ATOM   2547  CA  TRP C 322      15.921  26.724  22.954  1.00 80.41           C
ATOM   2548  CB  TRP C 322      17.349  27.277  23.110  1.00 80.41           C
ATOM   2549  CG  TRP C 322      17.819  28.189  22.003  1.00 80.41           C
ATOM   2550  CD2 TRP C 322      18.554  27.743  20.852  1.00 80.41           C
ATOM   2551  CD1 TRP C 322      17.681  29.540  21.874  1.00 80.41           C
ATOM   2552  NE1 TRP C 322      18.289  29.966  20.716  1.00 80.41           N
ATOM   2553  CE2 TRP C 322      18.832  28.870  20.079  1.00 80.41           C
ATOM   2554  CE3 TRP C 322      18.971  26.498  20.476  1.00 80.41           C
ATOM   2555  CZ2 TRP C 322      19.531  28.767  18.909  1.00 80.41           C
ATOM   2556  CZ3 TRP C 322      19.672  26.398  19.294  1.00 80.41           C
ATOM   2557  CH2 TRP C 322      19.947  27.511  18.527  1.00 80.41           C
ATOM   2558  C   TRP C 322      15.849  26.047  21.613  1.00 80.41           C
ATOM   2559  O   TRP C 322      16.054  24.844  21.477  1.00 80.41           O
ATOM   2560  N   GLY C 323      15.502  26.845  20.579  1.00 37.84           N
ATOM   2561  CA  GLY C 323      15.505  26.447  19.196  1.00 37.84           C
ATOM   2562  C   GLY C 323      14.550  25.330  18.946  1.00 37.84           C
ATOM   2563  O   GLY C 323      13.447  25.291  19.490  1.00 37.84           O
ATOM   2564  N   GLU C 324      14.965  24.396  18.063  1.00 66.49           N
ATOM   2565  CA  GLU C 324      14.134  23.284  17.729  1.00 66.49           C
ATOM   2566  CB  GLU C 324      14.333  22.818  16.272  1.00 66.49           C
ATOM   2567  CG  GLU C 324      13.897  23.866  15.241  1.00 66.49           C
ATOM   2568  CD  GLU C 324      14.252  23.382  13.837  1.00 66.49           C
ATOM   2569  OE1 GLU C 324      15.045  22.409  13.719  1.00 66.49           O
ATOM   2570  OE2 GLU C 324      13.736  23.987  12.860  1.00 66.49           O
ATOM   2571  C   GLU C 324      14.534  22.163  18.634  1.00 66.49           C
ATOM   2572  O   GLU C 324      15.337  21.306  18.270  1.00 66.49           O
ATOM   2573  N   ASN C 325      13.948  22.141  19.844  1.00 67.65           N
ATOM   2574  CA  ASN C 325      14.201  21.117  20.815  1.00 67.65           C
ATOM   2575  CB  ASN C 325      13.721  19.728  20.360  1.00 67.65           C
ATOM   2576  CG  ASN C 325      12.202  19.767  20.282  1.00 67.65           C
ATOM   2577  OD1 ASN C 325      11.608  19.393  19.272  1.00 67.65           O
ATOM   2578  ND2 ASN C 325      11.551  20.236  21.380  1.00 67.65           N
ATOM   2579  C   ASN C 325      15.665  21.025  21.129  1.00 67.65           C
ATOM   2580  O   ASN C 325      16.180  19.933  21.363  1.00 67.65           O
ATOM   2581  N   GLY C 326      16.373  22.171  21.174  1.00 38.82           N
ATOM   2582  CA  GLY C 326      17.759  22.158  21.552  1.00 38.82           C
ATOM   2583  C   GLY C 326      18.644  22.102  20.341  1.00 38.82           C
ATOM   2584  O   GLY C 326      19.864  22.182  20.473  1.00 38.82           O
ATOM   2585  N   TYR C 327      18.065  22.000  19.127  1.00 88.07           N
ATOM   2586  CA  TYR C 327      18.857  21.889  17.930  1.00 88.07           C
ATOM   2587  CB  TYR C 327      18.531  20.654  17.068  1.00 88.07           C
ATOM   2588  CG  TYR C 327      18.976  19.399  17.738  1.00 88.07           C
ATOM   2589  CD1 TYR C 327      18.239  18.835  18.754  1.00 88.07           C
ATOM   2590  CD2 TYR C 327      20.127  18.770  17.323  1.00 88.07           C
ATOM   2591  CE1 TYR C 327      18.656  17.670  19.356  1.00 88.07           C
ATOM   2592  CE2 TYR C 327      20.548  17.606  17.920  1.00 88.07           C
ATOM   2593  CZ  TYR C 327      19.812  17.054  18.940  1.00 88.07           C
ATOM   2594  OH  TYR C 327      20.240  15.859  19.555  1.00 88.07           O
ATOM   2595  C   TYR C 327      18.560  23.054  17.036  1.00 88.07           C
ATOM   2596  O   TYR C 327      17.574  23.766  17.226  1.00 88.07           O
ATOM   2597  N   PHE C 328      19.462  23.306  16.057  1.00 73.78           N
ATOM   2598  CA  PHE C 328      19.223  24.352  15.103  1.00 73.78           C
ATOM   2599  CB  PHE C 328      19.844  25.714  15.476  1.00 73.78           C
ATOM   2600  CG  PHE C 328      21.333  25.610  15.508  1.00 73.78           C
ATOM   2601  CD1 PHE C 328      21.982  25.141  16.627  1.00 73.78           C
ATOM   2602  CD2 PHE C 328      22.084  26.000  14.421  1.00 73.78           C
ATOM   2603  CE1 PHE C 328      23.354  25.054  16.656  1.00 73.78           C
ATOM   2604  CE2 PHE C 328      23.457  25.915  14.445  1.00 73.78           C
ATOM   2605  CZ  PHE C 328      24.095  25.441  15.565  1.00 73.78           C
ATOM   2606  C   PHE C 328      19.783  23.930  13.780  1.00 73.78           C
ATOM   2607  O   PHE C 328      20.670  23.083  13.700  1.00 73.78           O
ATOM   2608  N   ARG C 329      19.246  24.515  12.693  1.00125.37           N
ATOM   2609  CA  ARG C 329      19.703  24.211  11.370  1.00125.37           C
ATOM   2610  CB  ARG C 329      18.545  23.799  10.448  1.00125.37           C
ATOM   2611  CG  ARG C 329      18.052  22.387  10.781  1.00125.37           C
ATOM   2612  CD  ARG C 329      16.549  22.166  10.603  1.00125.37           C
ATOM   2613  NE  ARG C 329      16.151  22.637   9.252  1.00125.37           N
ATOM   2614  CZ  ARG C 329      14.824  22.731   8.945  1.00125.37           C
ATOM   2615  NH1 ARG C 329      13.885  22.436   9.890  1.00125.37           N
ATOM   2616  NH2 ARG C 329      14.437  23.117   7.695  1.00125.37           N
ATOM   2617  C   ARG C 329      20.353  25.460  10.868  1.00125.37           C
ATOM   2618  O   ARG C 329      19.915  26.564  11.187  1.00125.37           O
ATOM   2619  N   ILE C 330      21.461  25.312  10.114  1.00 66.63           N
ATOM   2620  CA  ILE C 330      22.173  26.457   9.631  1.00 66.63           C
ATOM   2621  CB  ILE C 330      23.417  26.746  10.426  1.00 66.63           C
ATOM   2622  CG1 ILE C 330      24.050  28.081  10.000  1.00 66.63           C
ATOM   2623  CG2 ILE C 330      24.354  25.532  10.313  1.00 66.63           C
ATOM   2624  CD1 ILE C 330      25.160  28.551  10.941  1.00 66.63           C
ATOM   2625  C   ILE C 330      22.584  26.210   8.213  1.00 66.63           C
ATOM   2626  O   ILE C 330      22.807  25.072   7.806  1.00 66.63           O
ATOM   2627  N   ARG C 331      22.715  27.303   7.434  1.00113.56           N
ATOM   2628  CA  ARG C 331      23.078  27.253   6.046  1.00113.56           C
ATOM   2629  CB  ARG C 331      23.301  28.665   5.474  1.00113.56           C
ATOM   2630  CG  ARG C 331      23.956  28.727   4.095  1.00113.56           C
ATOM   2631  CD  ARG C 331      23.106  28.175   2.956  0.00113.56           C
ATOM   2632  NE  ARG C 331      23.731  28.648   1.691  0.00113.56           N
ATOM   2633  CZ  ARG C 331      23.494  29.927   1.276  0.00113.56           C
ATOM   2634  NH1 ARG C 331      22.709  30.752   2.029  0.00113.56           N
ATOM   2635  NH2 ARG C 331      24.050  30.392   0.121  0.00113.56           N
ATOM   2636  C   ARG C 331      24.355  26.489   5.928  1.00113.56           C
ATOM   2637  O   ARG C 331      25.295  26.688   6.695  1.00113.56           O
ATOM   2638  N   ARG C 332      24.403  25.582   4.934  1.00167.48           N
ATOM   2639  CA  ARG C 332      25.524  24.713   4.740  1.00167.48           C
ATOM   2640  CB  ARG C 332      25.078  23.243   4.799  1.00167.48           C
ATOM   2641  CG  ARG C 332      26.158  22.214   4.497  1.00167.48           C
ATOM   2642  CD  ARG C 332      25.879  21.410   3.231  1.00167.48           C
ATOM   2643  NE  ARG C 332      24.597  20.669   3.412  1.00167.48           N
ATOM   2644  CZ  ARG C 332      24.181  19.808   2.437  1.00167.48           C
ATOM   2645  NH1 ARG C 332      24.975  19.575   1.351  1.00167.48           N
ATOM   2646  NH2 ARG C 332      22.973  19.181   2.541  1.00167.48           N
ATOM   2647  C   ARG C 332      26.121  24.987   3.390  1.00167.48           C
ATOM   2648  O   ARG C 332      25.407  25.250   2.424  1.00167.48           O
ATOM   2649  N   GLY C 333      27.468  24.953   3.300  1.00 55.51           N
ATOM   2650  CA  GLY C 333      28.135  25.110   2.035  1.00 55.51           C
ATOM   2651  C   GLY C 333      28.763  26.470   1.881  1.00 55.51           C
ATOM   2652  O   GLY C 333      29.627  26.662   1.027  1.00 55.51           O
ATOM   2653  N   THR C 334      28.265  27.468   2.626  1.00114.73           N
ATOM   2654  CA  THR C 334      28.737  28.828   2.653  1.00114.73           C
ATOM   2655  CB  THR C 334      27.624  29.812   2.848  1.00114.73           C
ATOM   2656  OG1 THR C 334      26.918  29.527   4.044  1.00114.73           O
ATOM   2657  CG2 THR C 334      26.680  29.720   1.639  1.00114.73           C
ATOM   2658  C   THR C 334      29.805  29.078   3.684  1.00114.73           C
ATOM   2659  O   THR C 334      30.369  30.171   3.714  1.00114.73           O
ATOM   2660  N   ASP C 335      30.078  28.122   4.599  1.00 81.75           N
ATOM   2661  CA  ASP C 335      30.967  28.409   5.696  1.00 81.75           C
ATOM   2662  CB  ASP C 335      32.344  28.960   5.270  1.00 81.75           C
ATOM   2663  CG  ASP C 335      33.240  29.033   6.507  1.00 81.75           C
ATOM   2664  OD1 ASP C 335      33.189  28.081   7.333  1.00 81.75           O
ATOM   2665  OD2 ASP C 335      33.970  30.051   6.651  1.00 81.75           O
ATOM   2666  C   ASP C 335      30.293  29.456   6.525  1.00 81.75           C
ATOM   2667  O   ASP C 335      30.917  30.406   6.998  1.00 81.75           O
ATOM   2668  N   GLU C 336      28.968  29.286   6.722  1.00144.36           N
ATOM   2669  CA  GLU C 336      28.205  30.242   7.474  1.00144.36           C
ATOM   2670  CB  GLU C 336      26.712  29.908   7.636  1.00144.36           C
ATOM   2671  CG  GLU C 336      25.846  30.370   6.471  1.00144.36           C
ATOM   2672  CD  GLU C 336      25.858  31.891   6.510  1.00144.36           C
ATOM   2673  OE1 GLU C 336      25.504  32.461   7.576  1.00144.36           O
ATOM   2674  OE2 GLU C 336      26.242  32.501   5.477  1.00144.36           O
ATOM   2675  C   GLU C 336      28.740  30.365   8.858  1.00144.36           C
ATOM   2676  O   GLU C 336      28.803  29.403   9.619  1.00144.36           O
ATOM   2677  N   CYS C 337      29.120  31.602   9.214  1.00 69.15           N
ATOM   2678  CA  CYS C 337      29.565  31.945  10.531  1.00 69.15           C
ATOM   2679  CB  CYS C 337      28.457  31.826  11.592  1.00 69.15           C
ATOM   2680  SG  CYS C 337      27.107  33.014  11.319  1.00 69.15           S
ATOM   2681  C   CYS C 337      30.712  31.067  10.942  1.00 69.15           C
ATOM   2682  O   CYS C 337      30.855  30.764  12.125  1.00 69.15           O
ATOM   2683  N   ALA C 338      31.577  30.679   9.981  1.00 60.99           N
ATOM   2684  CA  ALA C 338      32.760  29.893  10.223  1.00 60.99           C
ATOM   2685  CB  ALA C 338      33.730  30.566  11.208  1.00 60.99           C
ATOM   2686  C   ALA C 338      32.443  28.518  10.748  1.00 60.99           C
ATOM   2687  O   ALA C 338      33.281  27.888  11.390  1.00 60.99           O
ATOM   2688  N   ILE C 339      31.246  27.992  10.446  1.00122.02           N
ATOM   2689  CA  ILE C 339      30.815  26.689  10.884  1.00122.02           C
ATOM   2690  CB  ILE C 339      29.383  26.407  10.503  1.00122.02           C
ATOM   2691  CG1 ILE C 339      28.830  25.178  11.247  1.00122.02           C
ATOM   2692  CG2 ILE C 339      29.316  26.287   8.971  1.00122.02           C
ATOM   2693  CD1 ILE C 339      28.510  25.434  12.720  1.00122.02           C
ATOM   2694  C   ILE C 339      31.668  25.613  10.263  1.00122.02           C
ATOM   2695  O   ILE C 339      31.825  24.524  10.809  1.00122.02           O
ATOM   2696  N   GLU C 340      32.113  25.843   9.024  1.00150.65           N
ATOM   2697  CA  GLU C 340      32.914  24.950   8.233  1.00150.65           C
ATOM   2698  CB  GLU C 340      32.612  25.067   6.732  1.00150.65           C
ATOM   2699  CG  GLU C 340      31.198  24.542   6.456  1.00150.65           C
ATOM   2700  CD  GLU C 340      30.861  24.644   4.979  1.00150.65           C
ATOM   2701  OE1 GLU C 340      31.741  25.078   4.189  1.00150.65           O
ATOM   2702  OE2 GLU C 340      29.708  24.280   4.625  1.00150.65           O
ATOM   2703  C   GLU C 340      34.394  25.014   8.505  1.00150.65           C
ATOM   2704  O   GLU C 340      35.149  24.373   7.785  1.00150.65           O
ATOM   2705  N   SER C 341      34.881  25.922   9.372  1.00121.75           N
ATOM   2706  CA  SER C 341      36.303  26.085   9.575  1.00121.75           C
ATOM   2707  CB  SER C 341      36.643  27.504  10.063  1.00121.75           C
ATOM   2708  OG  SER C 341      36.055  27.737  11.335  1.00121.75           O
ATOM   2709  C   SER C 341      37.032  25.117  10.496  1.00121.75           C
ATOM   2710  O   SER C 341      38.188  24.786  10.256  1.00121.75           O
ATOM   2711  N   ILE C 342      36.461  24.862  11.681  1.00233.10           N
ATOM   2712  CA  ILE C 342      36.932  24.128  12.833  1.00233.10           C
ATOM   2713  CB  ILE C 342      36.842  24.960  14.088  1.00233.10           C
ATOM   2714  CG1 ILE C 342      37.927  24.548  15.105  1.00233.10           C
ATOM   2715  CG2 ILE C 342      35.402  24.881  14.617  1.00233.10           C
ATOM   2716  CD1 ILE C 342      38.193  25.590  16.188  1.00233.10           C
ATOM   2717  C   ILE C 342      36.541  22.685  13.101  1.00233.10           C
ATOM   2718  O   ILE C 342      36.721  22.267  14.242  1.00233.10           O
ATOM   2719  N   ALA C 343      35.761  21.977  12.259  1.00 74.15           N
ATOM   2720  CA  ALA C 343      35.265  20.674  12.661  1.00 74.15           C
ATOM   2721  CB  ALA C 343      34.547  19.919  11.528  1.00 74.15           C
ATOM   2722  C   ALA C 343      36.360  19.782  13.184  1.00 74.15           C
ATOM   2723  O   ALA C 343      37.458  19.731  12.631  1.00 74.15           O
ATOM   2724  N   VAL C 344      36.077  19.066  14.305  1.00105.15           N
ATOM   2725  CA  VAL C 344      37.072  18.215  14.894  1.00105.15           C
ATOM   2726  CB  VAL C 344      37.565  18.710  16.221  1.00105.15           C
ATOM   2727  CG1 VAL C 344      36.642  18.189  17.333  1.00105.15           C
ATOM   2728  CG2 VAL C 344      39.044  18.335  16.359  1.00105.15           C
ATOM   2729  C   VAL C 344      36.469  16.859  15.101  1.00105.15           C
ATOM   2730  O   VAL C 344      35.292  16.737  15.437  1.00105.15           O
ATOM   2731  N   ALA C 345      37.269  15.791  14.896  1.00 39.68           N
ATOM   2732  CA  ALA C 345      36.758  14.462  15.059  1.00 39.68           C
ATOM   2733  CB  ALA C 345      36.718  13.654  13.750  1.00 39.68           C
ATOM   2734  C   ALA C 345      37.658  13.729  16.001  1.00 39.68           C
ATOM   2735  O   ALA C 345      38.859  13.986  16.063  1.00 39.68           O
ATOM   2736  N   ALA C 346      37.072  12.806  16.789  1.00 36.45           N
ATOM   2737  CA  ALA C 346      37.837  12.004  17.698  1.00 36.45           C
ATOM   2738  CB  ALA C 346      37.877  12.566  19.129  1.00 36.45           C
ATOM   2739  C   ALA C 346      37.139  10.683  17.756  1.00 36.45           C
ATOM   2740  O   ALA C 346      35.930  10.610  17.544  1.00 36.45           O
ATOM   2741  N   THR C 347      37.888   9.596  18.025  1.00 46.78           N
ATOM   2742  CA  THR C 347      37.276   8.298  18.088  1.00 46.78           C
ATOM   2743  CB  THR C 347      37.937   7.297  17.184  1.00 46.78           C
ATOM   2744  OG1 THR C 347      37.893   7.749  15.838  1.00 46.78           O
ATOM   2745  CG2 THR C 347      37.206   5.950  17.315  1.00 46.78           C
ATOM   2746  C   THR C 347      37.419   7.788  19.490  1.00 46.78           C
ATOM   2747  O   THR C 347      38.532   7.607  19.981  1.00 46.78           O
ATOM   2748  N   PRO C 348      36.310   7.562  20.148  1.00 81.03           N
ATOM   2749  CA  PRO C 348      36.312   7.062  21.501  1.00 81.03           C
ATOM   2750  CD  PRO C 348      35.087   8.282  19.837  1.00 81.03           C
ATOM   2751  CB  PRO C 348      34.984   7.502  22.120  1.00 81.03           C
ATOM   2752  CG  PRO C 348      34.089   7.823  20.912  1.00 81.03           C
ATOM   2753  C   PRO C 348      36.494   5.578  21.535  1.00 81.03           C
ATOM   2754  O   PRO C 348      36.209   4.917  20.538  1.00 81.03           O
ATOM   2755  N   ILE C 349      36.963   5.030  22.675  1.00 56.14           N
ATOM   2756  CA  ILE C 349      37.098   3.606  22.784  1.00 56.14           C
ATOM   2757  CB  ILE C 349      38.440   3.175  23.302  1.00 56.14           C
ATOM   2758  CG1 ILE C 349      39.549   3.626  22.335  1.00 56.14           C
ATOM   2759  CG2 ILE C 349      38.404   1.655  23.527  1.00 56.14           C
ATOM   2760  CD1 ILE C 349      40.959   3.478  22.906  1.00 56.14           C
ATOM   2761  C   ILE C 349      36.055   3.153  23.762  1.00 56.14           C
ATOM   2762  O   ILE C 349      36.133   3.437  24.956  1.00 56.14           O
ATOM   2763  N   PRO C 350      35.084   2.436  23.259  1.00 75.22           N
ATOM   2764  CA  PRO C 350      33.994   1.967  24.080  1.00 75.22           C
ATOM   2765  CD  PRO C 350      34.667   2.650  21.883  1.00 75.22           C
ATOM   2766  CB  PRO C 350      32.906   1.517  23.109  1.00 75.22           C
ATOM   2767  CG  PRO C 350      33.155   2.373  21.856  1.00 75.22           C
ATOM   2768  C   PRO C 350      34.455   0.868  24.986  1.00 75.22           C
ATOM   2769  O   PRO C 350      35.574   0.387  24.820  1.00 75.22           O
ATOM   2770  N   LYS C 351      33.623   0.490  25.976  1.00 49.83           N
ATOM   2771  CA  LYS C 351      33.964  -0.581  26.861  1.00 49.83           C
ATOM   2772  CB  LYS C 351      33.066  -0.691  28.107  1.00 49.83           C
ATOM   2773  CG  LYS C 351      33.255   0.437  29.122  1.00 49.83           C
ATOM   2774  CD  LYS C 351      32.191   0.436  30.222  1.00 49.83           C
ATOM   2775  CE  LYS C 351      32.471   1.426  31.354  1.00 49.83           C
ATOM   2776  NZ  LYS C 351      31.392   1.353  32.365  1.00 49.83           N
ATOM   2777  C   LYS C 351      33.792  -1.850  26.089  1.00 49.83           C
ATOM   2778  O   LYS C 351      33.166  -1.862  25.032  1.00 49.83           O
ATOM   2779  N   LEU C 352      34.390  -2.955  26.578  1.00 38.53           N
ATOM   2780  CA  LEU C 352      34.243  -4.203  25.895  1.00 38.53           C
ATOM   2781  CB  LEU C 352      35.166  -5.317  26.430  1.00 38.53           C
ATOM   2782  CG  LEU C 352      36.658  -5.114  26.096  1.00 38.53           C
ATOM   2783  CD1 LEU C 352      37.516  -6.255  26.659  1.00 38.53           C
ATOM   2784  CD2 LEU C 352      36.862  -4.930  24.583  1.00 38.53           C
ATOM   2785  C   LEU C 352      32.807  -4.667  26.096  1.00 38.53           C
ATOM   2786  O   LEU C 352      32.192  -4.266  27.120  1.00 38.53           O
ATOM   2787  OXT LEU C 352      32.306  -5.429  25.227  1.00 38.53           O
TER    2788      LEU C 352
ATOM   2789  N   ASP D 353      58.927 -21.233  26.125  1.00 42.03           N
ATOM   2790  CA  ASP D 353      57.663 -21.665  25.486  1.00 42.03           C
ATOM   2791  CB  ASP D 353      57.952 -22.537  24.255  1.00 42.03           C
ATOM   2792  CG  ASP D 353      58.646 -21.675  23.208  1.00 42.03           C
ATOM   2793  OD1 ASP D 353      58.962 -20.496  23.523  1.00 42.03           O
ATOM   2794  OD2 ASP D 353      58.863 -22.188  22.077  1.00 42.03           O
ATOM   2795  C   ASP D 353      56.886 -22.471  26.466  1.00 42.03           C
ATOM   2796  O   ASP D 353      57.421 -22.919  27.478  1.00 42.03           O
ATOM   2797  N   THR D 354      55.577 -22.629  26.205  1.00 45.54           N
ATOM   2798  CA  THR D 354      54.756 -23.455  27.034  1.00 45.54           C
ATOM   2799  CB  THR D 354      53.331 -22.990  27.133  1.00 45.54           C
ATOM   2800  OG1 THR D 354      52.722 -22.992  25.850  1.00 45.54           O
ATOM   2801  CG2 THR D 354      53.314 -21.572  27.731  1.00 45.54           C
ATOM   2802  C   THR D 354      54.758 -24.792  26.369  1.00 45.54           C
ATOM   2803  O   THR D 354      55.314 -24.958  25.286  1.00 45.54           O
ATOM   2804  N   PRO D 355      54.164 -25.758  26.999  1.00150.43           N
ATOM   2805  CA  PRO D 355      54.106 -27.089  26.453  1.00150.43           C
ATOM   2806  CD  PRO D 355      54.038 -25.755  28.446  1.00150.43           C
ATOM   2807  CB  PRO D 355      53.730 -28.010  27.619  1.00150.43           C
ATOM   2808  CG  PRO D 355      53.291 -27.061  28.750  1.00150.43           C
ATOM   2809  C   PRO D 355      53.177 -27.189  25.280  1.00150.43           C
ATOM   2810  O   PRO D 355      53.120 -28.255  24.668  1.00150.43           O
ATOM   2811  N   ALA D 356      52.421 -26.118  24.964  1.00 57.65           N
ATOM   2812  CA  ALA D 356      51.432 -26.189  23.921  1.00 57.65           C
ATOM   2813  CB  ALA D 356      50.425 -25.027  23.962  1.00 57.65           C
ATOM   2814  C   ALA D 356      52.039 -26.204  22.549  1.00 57.65           C
ATOM   2815  O   ALA D 356      53.006 -25.496  22.264  1.00 57.65           O
ATOM   2816  N   ASN D 357      51.460 -27.045  21.662  1.00142.44           N
ATOM   2817  CA  ASN D 357      51.837 -27.124  20.277  1.00142.44           C
ATOM   2818  CB  ASN D 357      52.494 -28.468  19.916  1.00142.44           C
ATOM   2819  CG  ASN D 357      52.875 -28.454  18.441  1.00142.44           C
ATOM   2820  OD1 ASN D 357      53.024 -27.397  17.832  1.00142.44           O
ATOM   2821  ND2 ASN D 357      53.029 -29.667  17.843  1.00142.44           N
ATOM   2822  C   ASN D 357      50.556 -27.058  19.501  1.00142.44           C
ATOM   2823  O   ASN D 357      50.089 -28.070  18.980  1.00142.44           O
ATOM   2824  N   CYS D 358      49.969 -25.853  19.369  1.00 63.84           N
ATOM   2825  CA  CYS D 358      48.703 -25.746  18.699  1.00 63.84           C
ATOM   2826  CB  CYS D 358      47.695 -24.850  19.437  1.00 63.84           C
ATOM   2827  SG  CYS D 358      47.177 -25.626  20.995  1.00 63.84           S
ATOM   2828  C   CYS D 358      48.913 -25.225  17.316  1.00 63.84           C
ATOM   2829  O   CYS D 358      49.972 -24.690  16.991  1.00 63.84           O
ATOM   2830  N   THR D 359      47.882 -25.374  16.456  1.00 48.23           N
ATOM   2831  CA  THR D 359      48.038 -25.005  15.080  1.00 48.23           C
ATOM   2832  CB  THR D 359      47.714 -26.119  14.128  1.00 48.23           C
ATOM   2833  OG1 THR D 359      46.338 -26.462  14.218  1.00 48.23           O
ATOM   2834  CG2 THR D 359      48.585 -27.335  14.483  1.00 48.23           C
ATOM   2835  C   THR D 359      47.121 -23.878  14.733  1.00 48.23           C
ATOM   2836  O   THR D 359      46.201 -23.530  15.473  1.00 48.23           O
ATOM   2837  N   TYR D 360      47.377 -23.298  13.545  1.00176.17           N
ATOM   2838  CA  TYR D 360      46.662 -22.188  12.984  1.00176.17           C
ATOM   2839  CB  TYR D 360      47.189 -21.848  11.575  1.00176.17           C
ATOM   2840  CG  TYR D 360      46.294 -20.842  10.934  1.00176.17           C
ATOM   2841  CD1 TYR D 360      45.202 -21.259  10.205  1.00176.17           C
ATOM   2842  CD2 TYR D 360      46.542 -19.494  11.055  1.00176.17           C
ATOM   2843  CE1 TYR D 360      44.363 -20.351   9.608  1.00176.17           C
ATOM   2844  CE2 TYR D 360      45.705 -18.580  10.457  1.00176.17           C
ATOM   2845  CZ  TYR D 360      44.615 -19.008   9.735  1.00176.17           C
ATOM   2846  OH  TYR D 360      43.755 -18.076   9.122  1.00176.17           O
ATOM   2847  C   TYR D 360      45.230 -22.595  12.830  1.00176.17           C
ATOM   2848  O   TYR D 360      44.322 -21.814  13.114  1.00176.17           O
ATOM   2849  N   LEU D 361      44.992 -23.835  12.368  1.00 68.47           N
ATOM   2850  CA  LEU D 361      43.656 -24.306  12.153  1.00 68.47           C
ATOM   2851  CB  LEU D 361      43.594 -25.687  11.484  1.00 68.47           C
ATOM   2852  CG  LEU D 361      43.915 -25.625   9.979  1.00 68.47           C
ATOM   2853  CD1 LEU D 361      43.850 -27.018   9.331  1.00 68.47           C
ATOM   2854  CD2 LEU D 361      43.009 -24.606   9.264  1.00 68.47           C
ATOM   2855  C   LEU D 361      42.919 -24.368  13.453  1.00 68.47           C
ATOM   2856  O   LEU D 361      41.725 -24.078  13.506  1.00 68.47           O
ATOM   2857  N   ASP D 362      43.608 -24.737  14.546  1.00 55.93           N
ATOM   2858  CA  ASP D 362      42.928 -24.847  15.804  1.00 55.93           C
ATOM   2859  CB  ASP D 362      43.851 -25.236  16.972  1.00 55.93           C
ATOM   2860  CG  ASP D 362      44.217 -26.710  16.853  1.00 55.93           C
ATOM   2861  OD1 ASP D 362      43.310 -27.527  16.538  1.00 55.93           O
ATOM   2862  OD2 ASP D 362      45.410 -27.037  17.095  1.00 55.93           O
ATOM   2863  C   ASP D 362      42.353 -23.506  16.135  1.00 55.93           C
ATOM   2864  O   ASP D 362      41.292 -23.410  16.748  1.00 55.93           O
ATOM   2865  N   LEU D 363      43.083 -22.438  15.766  1.00 79.33           N
ATOM   2866  CA  LEU D 363      42.733 -21.068  16.029  1.00 79.33           C
ATOM   2867  CB  LEU D 363      43.914 -20.113  15.783  1.00 79.33           C
ATOM   2868  CG  LEU D 363      43.603 -18.647  16.130  1.00 79.33           C
ATOM   2869  CD1 LEU D 363      43.230 -18.496  17.613  1.00 79.33           C
ATOM   2870  CD2 LEU D 363      44.761 -17.724  15.720  1.00 79.33           C
ATOM   2871  C   LEU D 363      41.561 -20.589  15.214  1.00 79.33           C
ATOM   2872  O   LEU D 363      40.796 -19.736  15.662  1.00 79.33           O
ATOM   2873  N   LEU D 364      41.401 -21.085  13.975  1.00161.49           N
ATOM   2874  CA  LEU D 364      40.381 -20.552  13.111  1.00161.49           C
ATOM   2875  CB  LEU D 364      40.632 -21.050  11.672  1.00161.49           C
ATOM   2876  CG  LEU D 364      39.946 -20.266  10.547  1.00161.49           C
ATOM   2877  CD1 LEU D 364      38.423 -20.372  10.628  1.00161.49           C
ATOM   2878  CD2 LEU D 364      40.465 -18.819  10.487  1.00161.49           C
ATOM   2879  C   LEU D 364      39.042 -21.015  13.630  1.00161.49           C
ATOM   2880  O   LEU D 364      38.885 -22.179  13.996  1.00161.49           O
ATOM   2881  N   GLY D 365      38.034 -20.109  13.706  1.00 34.96           N
ATOM   2882  CA  GLY D 365      36.736 -20.520  14.174  1.00 34.96           C
ATOM   2883  C   GLY D 365      36.130 -19.457  15.045  1.00 34.96           C
ATOM   2884  O   GLY D 365      36.505 -18.286  14.986  1.00 34.96           O
ATOM   2885  N   THR D 366      35.149 -19.858  15.887  1.00 41.13           N
ATOM   2886  CA  THR D 366      34.482 -18.919  16.744  1.00 41.13           C
ATOM   2887  CB  THR D 366      32.992 -19.100  16.771  1.00 41.13           C
ATOM   2888  OG1 THR D 366      32.460 -18.978  15.460  1.00 41.13           O
ATOM   2889  CG2 THR D 366      32.378 -18.031  17.690  1.00 41.13           C
ATOM   2890  C   THR D 366      34.974 -19.132  18.141  1.00 41.13           C
ATOM   2891  O   THR D 366      35.098 -20.264  18.606  1.00 41.13           O
ATOM   2892  N   TRP D 367      35.282 -18.027  18.847  1.00 56.99           N
ATOM   2893  CA  TRP D 367      35.780 -18.126  20.190  1.00 56.99           C
ATOM   2894  CB  TRP D 367      37.232 -17.640  20.341  1.00 56.99           C
ATOM   2895  CG  TRP D 367      38.264 -18.524  19.680  1.00 56.99           C
ATOM   2896  CD2 TRP D 367      39.099 -19.454  20.387  1.00 56.99           C
ATOM   2897  CD1 TRP D 367      38.618 -18.609  18.365  1.00 56.99           C
ATOM   2898  NE1 TRP D 367      39.618 -19.540  18.208  1.00 56.99           N
ATOM   2899  CE2 TRP D 367      39.926 -20.065  19.445  1.00 56.99           C
ATOM   2900  CE3 TRP D 367      39.174 -19.769  21.714  1.00 56.99           C
ATOM   2901  CZ2 TRP D 367      40.843 -21.007  19.816  1.00 56.99           C
ATOM   2902  CZ3 TRP D 367      40.098 -20.720  22.085  1.00 56.99           C
ATOM   2903  CH2 TRP D 367      40.915 -21.328  21.154  1.00 56.99           C
ATOM   2904  C   TRP D 367      34.941 -17.253  21.067  1.00 56.99           C
ATOM   2905  O   TRP D 367      34.489 -16.186  20.656  1.00 56.99           O
ATOM   2906  N   VAL D 368      34.694 -17.710  22.311  1.00 42.88           N
ATOM   2907  CA  VAL D 368      33.960 -16.908  23.246  1.00 42.88           C
ATOM   2908  CB  VAL D 368      32.839 -17.648  23.922  1.00 42.88           C
ATOM   2909  CG1 VAL D 368      32.247 -16.752  25.023  1.00 42.88           C
ATOM   2910  CG2 VAL D 368      31.814 -18.068  22.856  1.00 42.88           C
ATOM   2911  C   VAL D 368      34.934 -16.513  24.307  1.00 42.88           C
ATOM   2912  O   VAL D 368      35.605 -17.361  24.893  1.00 42.88           O
ATOM   2913  N   PHE D 369      35.052 -15.198  24.575  1.00 79.94           N
ATOM   2914  CA  PHE D 369      35.977 -14.795  25.592  1.00 79.94           C
ATOM   2915  CB  PHE D 369      36.937 -13.658  25.192  1.00 79.94           C
ATOM   2916  CG  PHE D 369      37.780 -14.093  24.041  1.00 79.94           C
ATOM   2917  CD1 PHE D 369      38.563 -15.222  24.121  1.00 79.94           C
ATOM   2918  CD2 PHE D 369      37.825 -13.335  22.893  1.00 79.94           C
ATOM   2919  CE1 PHE D 369      39.348 -15.610  23.060  1.00 79.94           C
ATOM   2920  CE2 PHE D 369      38.609 -13.716  21.829  1.00 79.94           C
ATOM   2921  CZ  PHE D 369      39.370 -14.858  21.910  1.00 79.94           C
ATOM   2922  C   PHE D 369      35.181 -14.280  26.746  1.00 79.94           C
ATOM   2923  O   PHE D 369      34.294 -13.443  26.588  1.00 79.94           O
ATOM   2924  N   GLN D 370      35.471 -14.782  27.958  1.00 93.99           N
ATOM   2925  CA  GLN D 370      34.764 -14.250  29.079  1.00 93.99           C
ATOM   2926  CB  GLN D 370      34.156 -15.330  29.981  1.00 93.99           C
ATOM   2927  CG  GLN D 370      33.120 -16.123  29.179  1.00 93.99           C
ATOM   2928  CD  GLN D 370      32.343 -17.036  30.102  1.00 93.99           C
ATOM   2929  OE1 GLN D 370      32.392 -16.892  31.321  1.00 93.99           O
ATOM   2930  NE2 GLN D 370      31.590 -17.994  29.501  1.00 93.99           N
ATOM   2931  C   GLN D 370      35.740 -13.382  29.791  1.00 93.99           C
ATOM   2932  O   GLN D 370      36.855 -13.803  30.105  1.00 93.99           O
ATOM   2933  N   VAL D 371      35.333 -12.122  30.036  1.00 49.07           N
ATOM   2934  CA  VAL D 371      36.249 -11.153  30.556  1.00 49.07           C
ATOM   2935  CB  VAL D 371      36.263  -9.899  29.731  1.00 49.07           C
ATOM   2936  CG1 VAL D 371      37.262  -8.906  30.347  1.00 49.07           C
ATOM   2937  CG2 VAL D 371      36.573 -10.279  28.277  1.00 49.07           C
ATOM   2938  C   VAL D 371      35.873 -10.765  31.949  1.00 49.07           C
ATOM   2939  O   VAL D 371      34.712 -10.491  32.254  1.00 49.07           O
ATOM   2940  N   GLY D 372      36.878 -10.746  32.844  1.00 49.44           N
ATOM   2941  CA  GLY D 372      36.681 -10.318  34.197  1.00 49.44           C
ATOM   2942  C   GLY D 372      37.244  -8.934  34.270  1.00 49.44           C
ATOM   2943  O   GLY D 372      37.153  -8.188  33.298  1.00 49.44           O
ATOM   2944  N   SER D 373      37.804  -8.582  35.449  1.00138.47           N
ATOM   2945  CA  SER D 373      38.532  -7.377  35.773  1.00138.47           C
ATOM   2946  CB  SER D 373      40.046  -7.518  35.548  1.00138.47           C
ATOM   2947  OG  SER D 373      40.568  -8.545  36.378  1.00138.47           O
ATOM   2948  C   SER D 373      38.065  -6.151  35.036  1.00138.47           C
ATOM   2949  O   SER D 373      36.924  -6.046  34.585  1.00138.47           O
ATOM   2950  N   SER D 374      38.940  -5.116  35.050  1.00153.01           N
ATOM   2951  CA  SER D 374      38.804  -3.891  34.302  1.00153.01           C
ATOM   2952  CB  SER D 374      37.360  -3.378  34.172  1.00153.01           C
ATOM   2953  OG  SER D 374      37.333  -2.174  33.423  1.00153.01           O
ATOM   2954  C   SER D 374      39.567  -2.827  35.029  1.00153.01           C
ATOM   2955  O   SER D 374      38.971  -1.939  35.636  1.00153.01           O
ATOM   2956  N   GLY D 375      40.908  -2.826  34.924  1.00 55.27           N
ATOM   2957  CA  GLY D 375      41.669  -1.859  35.664  1.00 55.27           C
ATOM   2958  C   GLY D 375      42.832  -1.442  34.827  1.00 55.27           C
ATOM   2959  O   GLY D 375      42.774  -1.478  33.601  1.00 55.27           O
ATOM   2960  N   SER D 376      43.912  -0.976  35.481  1.00 35.83           N
ATOM   2961  CA  SER D 376      45.086  -0.574  34.767  1.00 35.83           C
ATOM   2962  CB  SER D 376      45.844   0.586  35.434  1.00 35.83           C
ATOM   2963  OG  SER D 376      45.040   1.756  35.434  1.00 35.83           O
ATOM   2964  C   SER D 376      46.015  -1.745  34.692  1.00 35.83           C
ATOM   2965  O   SER D 376      45.707  -2.842  35.155  1.00 35.83           O
ATOM   2966  N   GLN D 377      47.189  -1.516  34.077  1.00133.27           N
ATOM   2967  CA  GLN D 377      48.223  -2.492  33.894  1.00133.27           C
ATOM   2968  CB  GLN D 377      49.416  -1.863  33.156  1.00133.27           C
ATOM   2969  CG  GLN D 377      50.597  -2.789  32.890  1.00133.27           C
ATOM   2970  CD  GLN D 377      51.675  -1.931  32.236  1.00133.27           C
ATOM   2971  OE1 GLN D 377      52.835  -1.953  32.645  1.00133.27           O
ATOM   2972  NE2 GLN D 377      51.283  -1.143  31.198  1.00133.27           N
ATOM   2973  C   GLN D 377      48.705  -2.921  35.250  1.00133.27           C
ATOM   2974  O   GLN D 377      49.101  -4.070  35.447  1.00133.27           O
ATOM   2975  N   ARG D 378      48.782  -1.961  36.189  1.00153.73           N
ATOM   2976  CA  ARG D 378      49.179  -2.202  37.550  1.00153.73           C
ATOM   2977  CB  ARG D 378      49.501  -0.902  38.306  1.00153.73           C
ATOM   2978  CG  ARG D 378      50.716  -0.156  37.754  0.00153.73           C
ATOM   2979  CD  ARG D 378      52.051  -0.745  38.211  0.00153.73           C
ATOM   2980  NE  ARG D 378      52.107  -0.619  39.695  0.00153.73           N
ATOM   2981  CZ  ARG D 378      52.585   0.525  40.265  0.00153.73           C
ATOM   2982  NH1 ARG D 378      53.013   1.554  39.477  0.00153.73           N
ATOM   2983  NH2 ARG D 378      52.634   0.641  41.624  0.00153.73           N
ATOM   2984  C   ARG D 378      48.090  -2.883  38.320  1.00153.73           C
ATOM   2985  O   ARG D 378      48.353  -3.746  39.156  1.00153.73           O
ATOM   2986  N   ASP D 379      46.834  -2.479  38.058  1.00 47.89           N
ATOM   2987  CA  ASP D 379      45.677  -2.925  38.782  1.00 47.89           C
ATOM   2988  CB  ASP D 379      44.397  -2.184  38.366  1.00 47.89           C
ATOM   2989  CG  ASP D 379      44.505  -0.755  38.875  0.00 47.89           C
ATOM   2990  OD1 ASP D 379      45.380  -0.499  39.745  0.00 47.89           O
ATOM   2991  OD2 ASP D 379      43.712   0.101  38.401  0.00 47.89           O
ATOM   2992  C   ASP D 379      45.432  -4.384  38.570  1.00 47.89           C
ATOM   2993  O   ASP D 379      44.947  -5.065  39.472  1.00 47.89           O
ATOM   2994  N   VAL D 380      45.736  -4.915  37.374  1.00101.66           N
ATOM   2995  CA  VAL D 380      45.388  -6.288  37.161  1.00101.66           C
ATOM   2996  CB  VAL D 380      44.407  -6.483  36.040  1.00101.66           C
ATOM   2997  CG1 VAL D 380      45.135  -6.248  34.707  1.00101.66           C
ATOM   2998  CG2 VAL D 380      43.765  -7.873  36.175  1.00101.66           C
ATOM   2999  C   VAL D 380      46.606  -7.082  36.816  1.00101.66           C
ATOM   3000  O   VAL D 380      47.636  -6.541  36.412  1.00101.66           O
ATOM   3001  N   ASN D 381      46.513  -8.407  37.047  1.00 89.26           N
ATOM   3002  CA  ASN D 381      47.535  -9.352  36.704  1.00 89.26           C
ATOM   3003  CB  ASN D 381      48.468  -9.653  37.891  1.00 89.26           C
ATOM   3004  CG  ASN D 381      49.732 -10.329  37.385  0.00 89.26           C
ATOM   3005  OD1 ASN D 381      50.817  -9.752  37.439  0.00 89.26           O
ATOM   3006  ND2 ASN D 381      49.597 -11.585  36.885  0.00 89.26           N
ATOM   3007  C   ASN D 381      46.771 -10.600  36.387  1.00 89.26           C
ATOM   3008  O   ASN D 381      46.054 -11.114  37.244  1.00 89.26           O
ATOM   3009  N   CYS D 382      46.913 -11.142  35.160  1.00 78.00           N
ATOM   3010  CA  CYS D 382      46.054 -12.231  34.787  1.00 78.00           C
ATOM   3011  CB  CYS D 382      45.634 -12.121  33.316  1.00 78.00           C
ATOM   3012  SG  CYS D 382      44.923 -10.480  33.010  1.00 78.00           S
ATOM   3013  C   CYS D 382      46.748 -13.540  34.977  1.00 78.00           C
ATOM   3014  O   CYS D 382      46.986 -14.275  34.019  1.00 78.00           O
ATOM   3015  N   SER D 383      47.151 -13.836  36.225  1.00123.48           N
ATOM   3016  CA  SER D 383      47.718 -15.112  36.541  1.00123.48           C
ATOM   3017  CB  SER D 383      48.564 -15.068  37.822  1.00123.48           C
ATOM   3018  OG  SER D 383      49.655 -14.177  37.655  1.00123.48           O
ATOM   3019  C   SER D 383      46.616 -16.116  36.772  1.00123.48           C
ATOM   3020  O   SER D 383      46.678 -17.241  36.279  1.00123.48           O
ATOM   3021  N   VAL D 384      45.654 -15.767  37.661  1.00155.65           N
ATOM   3022  CA  VAL D 384      44.569 -16.645  38.029  1.00155.65           C
ATOM   3023  CB  VAL D 384      44.024 -16.327  39.385  1.00155.65           C
ATOM   3024  CG1 VAL D 384      42.874 -17.292  39.679  1.00155.65           C
ATOM   3025  CG2 VAL D 384      45.174 -16.379  40.394  1.00155.65           C
ATOM   3026  C   VAL D 384      43.365 -16.659  37.121  1.00155.65           C
ATOM   3027  O   VAL D 384      43.067 -17.675  36.495  1.00155.65           O
ATOM   3028  N   MET D 385      42.650 -15.502  37.065  1.00193.75           N
ATOM   3029  CA  MET D 385      41.402 -15.279  36.361  1.00193.75           C
ATOM   3030  CB  MET D 385      40.698 -16.524  35.782  1.00193.75           C
ATOM   3031  CG  MET D 385      39.825 -16.166  34.578  1.00193.75           C
ATOM   3032  SD  MET D 385      38.687 -14.775  34.852  1.00193.75           S
ATOM   3033  CE  MET D 385      38.274 -14.485  33.110  1.00193.75           C
ATOM   3034  C   MET D 385      40.448 -14.672  37.362  1.00193.75           C
ATOM   3035  O   MET D 385      40.531 -13.483  37.663  1.00193.75           O
ATOM   3036  N   GLY D 386      39.487 -15.476  37.883  1.00 50.88           N
ATOM   3037  CA  GLY D 386      38.529 -14.995  38.850  1.00 50.88           C
ATOM   3038  C   GLY D 386      37.200 -14.755  38.183  1.00 50.88           C
ATOM   3039  O   GLY D 386      36.943 -15.221  37.075  1.00 50.88           O
ATOM   3040  N   PRO D 387      36.344 -14.037  38.871  1.00 74.89           N
ATOM   3041  CA  PRO D 387      34.993 -13.762  38.435  1.00 74.89           C
ATOM   3042  CD  PRO D 387      36.794 -13.084  39.872  1.00 74.89           C
ATOM   3043  CB  PRO D 387      34.410 -12.839  39.499  1.00 74.89           C
ATOM   3044  CG  PRO D 387      35.644 -12.069  40.004  1.00 74.89           C
ATOM   3045  C   PRO D 387      34.984 -13.090  37.092  1.00 74.89           C
ATOM   3046  O   PRO D 387      35.960 -12.420  36.757  1.00 74.89           O
ATOM   3047  N   GLN D 388      33.894 -13.260  36.306  1.00 72.09           N
ATOM   3048  CA  GLN D 388      33.854 -12.693  34.984  1.00 72.09           C
ATOM   3049  CB  GLN D 388      33.928 -13.784  33.904  1.00 72.09           C
ATOM   3050  CG  GLN D 388      35.247 -14.560  33.970  1.00 72.09           C
ATOM   3051  CD  GLN D 388      35.101 -15.851  33.180  1.00 72.09           C
ATOM   3052  OE1 GLN D 388      34.149 -16.605  33.373  1.00 72.09           O
ATOM   3053  NE2 GLN D 388      36.076 -16.121  32.271  1.00 72.09           N
ATOM   3054  C   GLN D 388      32.588 -11.904  34.783  1.00 72.09           C
ATOM   3055  O   GLN D 388      31.485 -12.379  35.054  1.00 72.09           O
ATOM   3056  N   GLU D 389      32.753 -10.627  34.365  1.00104.06           N
ATOM   3057  CA  GLU D 389      31.683  -9.700  34.095  1.00104.06           C
ATOM   3058  CB  GLU D 389      32.151  -8.238  34.169  1.00104.06           C
ATOM   3059  CG  GLU D 389      32.515  -7.807  35.591  1.00104.06           C
ATOM   3060  CD  GLU D 389      33.804  -8.513  35.983  1.00104.06           C
ATOM   3061  OE1 GLU D 389      34.869  -8.161  35.410  0.00104.06           O
ATOM   3062  OE2 GLU D 389      33.741  -9.414  36.861  0.00104.06           O
ATOM   3063  C   GLU D 389      31.002  -9.885  32.761  1.00104.06           C
ATOM   3064  O   GLU D 389      29.774  -9.852  32.696  1.00104.06           O
ATOM   3065  N   LYS D 390      31.755 -10.081  31.652  1.00163.32           N
ATOM   3066  CA  LYS D 390      31.063 -10.079  30.385  1.00163.32           C
ATOM   3067  CB  LYS D 390      31.005  -8.689  29.725  1.00163.32           C
ATOM   3068  CG  LYS D 390      32.376  -8.071  29.436  1.00163.32           C
ATOM   3069  CD  LYS D 390      33.203  -7.779  30.689  1.00163.32           C
ATOM   3070  CE  LYS D 390      34.568  -7.160  30.385  1.00163.32           C
ATOM   3071  NZ  LYS D 390      34.396  -5.777  29.890  1.00163.32           N
ATOM   3072  C   LYS D 390      31.686 -11.013  29.391  1.00163.32           C
ATOM   3073  O   LYS D 390      32.803 -11.497  29.574  1.00163.32           O
ATOM   3074  N   LYS D 391      30.937 -11.296  28.298  1.00127.22           N
ATOM   3075  CA  LYS D 391      31.415 -12.151  27.248  1.00127.22           C
ATOM   3076  CB  LYS D 391      30.479 -13.297  26.826  1.00127.22           C
ATOM   3077  CG  LYS D 391      30.412 -14.492  27.767  1.00127.22           C
ATOM   3078  CD  LYS D 391      29.427 -15.556  27.278  1.00127.22           C
ATOM   3079  CE  LYS D 391      28.118 -14.972  26.740  1.00127.22           C
ATOM   3080  NZ  LYS D 391      27.303 -16.041  26.121  1.00127.22           N
ATOM   3081  C   LYS D 391      31.563 -11.347  25.999  1.00127.22           C
ATOM   3082  O   LYS D 391      30.879 -10.344  25.798  1.00127.22           O
ATOM   3083  N   VAL D 392      32.503 -11.777  25.133  1.00 49.11           N
ATOM   3084  CA  VAL D 392      32.701 -11.169  23.853  1.00 49.11           C
ATOM   3085  CB  VAL D 392      33.928 -10.305  23.791  1.00 49.11           C
ATOM   3086  CG1 VAL D 392      34.109  -9.801  22.350  1.00 49.11           C
ATOM   3087  CG2 VAL D 392      33.788  -9.180  24.831  1.00 49.11           C
ATOM   3088  C   VAL D 392      32.906 -12.306  22.898  1.00 49.11           C
ATOM   3089  O   VAL D 392      33.684 -13.217  23.170  1.00 49.11           O
ATOM   3090  N   VAL D 393      32.218 -12.288  21.740  1.00 42.18           N
ATOM   3091  CA  VAL D 393      32.371 -13.380  20.819  1.00 42.18           C
ATOM   3092  CB  VAL D 393      31.060 -13.915  20.320  1.00 42.18           C
ATOM   3093  CG1 VAL D 393      31.333 -15.010  19.274  1.00 42.18           C
ATOM   3094  CG2 VAL D 393      30.240 -14.397  21.532  1.00 42.18           C
ATOM   3095  C   VAL D 393      33.150 -12.881  19.640  1.00 42.18           C
ATOM   3096  O   VAL D 393      32.894 -11.788  19.137  1.00 42.18           O
ATOM   3097  N   VAL D 394      34.145 -13.670  19.177  1.00 38.92           N
ATOM   3098  CA  VAL D 394      34.941 -13.235  18.062  1.00 38.92           C
ATOM   3099  CB  VAL D 394      36.340 -12.846  18.442  1.00 38.92           C
ATOM   3100  CG1 VAL D 394      36.273 -11.631  19.382  1.00 38.92           C
ATOM   3101  CG2 VAL D 394      37.042 -14.071  19.053  1.00 38.92           C
ATOM   3102  C   VAL D 394      35.047 -14.358  17.078  1.00 38.92           C
ATOM   3103  O   VAL D 394      35.102 -15.529  17.450  1.00 38.92           O
ATOM   3104  N   TYR D 395      35.084 -14.006  15.778  1.00 65.16           N
ATOM   3105  CA  TYR D 395      35.173 -14.974  14.724  1.00 65.16           C
ATOM   3106  CB  TYR D 395      34.057 -14.810  13.678  1.00 65.16           C
ATOM   3107  CG  TYR D 395      32.748 -14.905  14.389  1.00 65.16           C
ATOM   3108  CD1 TYR D 395      32.148 -16.121  14.627  1.00 65.16           C
ATOM   3109  CD2 TYR D 395      32.117 -13.760  14.823  1.00 65.16           C
ATOM   3110  CE1 TYR D 395      30.940 -16.190  15.283  1.00 65.16           C
ATOM   3111  CE2 TYR D 395      30.910 -13.822  15.480  1.00 65.16           C
ATOM   3112  CZ  TYR D 395      30.320 -15.040  15.713  1.00 65.16           C
ATOM   3113  OH  TYR D 395      29.082 -15.108  16.387  1.00 65.16           O
ATOM   3114  C   TYR D 395      36.470 -14.724  14.019  1.00 65.16           C
ATOM   3115  O   TYR D 395      36.780 -13.592  13.646  1.00 65.16           O
ATOM   3116  N   LEU D 396      37.277 -15.787  13.831  1.00 64.83           N
ATOM   3117  CA  LEU D 396      38.556 -15.622  13.185  1.00 64.83           C
ATOM   3118  CB  LEU D 396      39.709 -16.211  14.008  1.00 64.83           C
ATOM   3119  CG  LEU D 396      39.811 -15.589  15.417  1.00 64.83           C
ATOM   3120  CD1 LEU D 396      40.986 -16.183  16.209  1.00 64.83           C
ATOM   3121  CD2 LEU D 396      39.841 -14.053  15.348  1.00 64.83           C
ATOM   3122  C   LEU D 396      38.501 -16.358  11.880  1.00 64.83           C
ATOM   3123  O   LEU D 396      38.191 -17.547  11.843  1.00 64.83           O
ATOM   3124  N   GLN D 397      38.826 -15.678  10.758  1.00 75.98           N
ATOM   3125  CA  GLN D 397      38.698 -16.347   9.491  1.00 75.98           C
ATOM   3126  CB  GLN D 397      37.605 -15.743   8.597  1.00 75.98           C
ATOM   3127  CG  GLN D 397      36.213 -15.930   9.205  1.00 75.98           C
ATOM   3128  CD  GLN D 397      35.175 -15.290   8.300  1.00 75.98           C
ATOM   3129  OE1 GLN D 397      35.496 -14.706   7.266  1.00 75.98           O
ATOM   3130  NE2 GLN D 397      33.885 -15.395   8.717  1.00 75.98           N
ATOM   3131  C   GLN D 397      39.994 -16.369   8.738  1.00 75.98           C
ATOM   3132  O   GLN D 397      40.839 -15.485   8.878  1.00 75.98           O
ATOM   3133  N   LYS D 398      40.115 -17.383   7.849  1.00221.25           N
ATOM   3134  CA  LYS D 398      41.300 -17.731   7.110  1.00221.25           C
ATOM   3135  CB  LYS D 398      41.060 -18.588   5.856  1.00221.25           C
ATOM   3136  CG  LYS D 398      40.605 -20.011   6.166  1.00221.25           C
ATOM   3137  CD  LYS D 398      39.161 -20.075   6.653  1.00221.25           C
ATOM   3138  CE  LYS D 398      38.163 -20.380   5.533  1.00221.25           C
ATOM   3139  NZ  LYS D 398      38.334 -19.417   4.420  1.00221.25           N
ATOM   3140  C   LYS D 398      42.074 -16.546   6.675  1.00221.25           C
ATOM   3141  O   LYS D 398      41.556 -15.572   6.129  1.00221.25           O
ATOM   3142  N   LEU D 399      43.392 -16.682   6.891  1.00227.83           N
ATOM   3143  CA  LEU D 399      44.334 -15.636   6.724  1.00227.83           C
ATOM   3144  CB  LEU D 399      44.150 -14.708   5.509  1.00227.83           C
ATOM   3145  CG  LEU D 399      44.750 -15.290   4.210  1.00227.83           C
ATOM   3146  CD1 LEU D 399      46.242 -15.606   4.403  1.00227.83           C
ATOM   3147  CD2 LEU D 399      43.961 -16.478   3.646  1.00227.83           C
ATOM   3148  C   LEU D 399      44.351 -14.856   8.008  1.00227.83           C
ATOM   3149  O   LEU D 399      44.795 -15.360   9.037  1.00227.83           O
ATOM   3150  N   ASP D 400      44.057 -13.551   7.904  1.00257.29           N
ATOM   3151  CA  ASP D 400      44.117 -12.564   8.952  1.00257.29           C
ATOM   3152  CB  ASP D 400      44.838 -11.332   8.370  1.00257.29           C
ATOM   3153  CG  ASP D 400      45.621 -10.562   9.420  1.00257.29           C
ATOM   3154  OD1 ASP D 400      45.444 -10.817  10.639  1.00257.29           O
ATOM   3155  OD2 ASP D 400      46.440  -9.702   8.999  1.00257.29           O
ATOM   3156  C   ASP D 400      42.866 -12.082   9.675  1.00257.29           C
ATOM   3157  O   ASP D 400      43.009 -11.473  10.730  1.00257.29           O
ATOM   3158  N   THR D 401      41.624 -12.245   9.167  1.00166.00           N
ATOM   3159  CA  THR D 401      40.585 -11.381   9.705  1.00166.00           C
ATOM   3160  CB  THR D 401      39.485 -11.071   8.731  1.00166.00           C
ATOM   3161  OG1 THR D 401      38.689 -12.224   8.506  1.00166.00           O
ATOM   3162  CG2 THR D 401      40.116 -10.604   7.409  1.00166.00           C
ATOM   3163  C   THR D 401      39.894 -11.862  10.947  1.00166.00           C
ATOM   3164  O   THR D 401      39.669 -13.053  11.152  1.00166.00           O
ATOM   3165  N   ALA D 402      39.519 -10.886  11.812  1.00 51.05           N
ATOM   3166  CA  ALA D 402      38.768 -11.155  13.006  1.00 51.05           C
ATOM   3167  CB  ALA D 402      39.558 -10.904  14.302  1.00 51.05           C
ATOM   3168  C   ALA D 402      37.598 -10.212  13.012  1.00 51.05           C
ATOM   3169  O   ALA D 402      37.727  -9.064  12.589  1.00 51.05           O
ATOM   3170  N   TYR D 403      36.403 -10.685  13.437  1.00 75.85           N
ATOM   3171  CA  TYR D 403      35.280  -9.789  13.545  1.00 75.85           C
ATOM   3172  CB  TYR D 403      34.429  -9.645  12.263  1.00 75.85           C
ATOM   3173  CG  TYR D 403      33.730 -10.916  11.912  1.00 75.85           C
ATOM   3174  CD1 TYR D 403      34.376 -11.917  11.223  1.00 75.85           C
ATOM   3175  CD2 TYR D 403      32.409 -11.092  12.254  1.00 75.85           C
ATOM   3176  CE1 TYR D 403      33.718 -13.079  10.894  1.00 75.85           C
ATOM   3177  CE2 TYR D 403      31.745 -12.251  11.927  1.00 75.85           C
ATOM   3178  CZ  TYR D 403      32.400 -13.248  11.246  1.00 75.85           C
ATOM   3179  OH  TYR D 403      31.720 -14.438  10.910  1.00 75.85           O
ATOM   3180  C   TYR D 403      34.404 -10.231  14.681  1.00 75.85           C
ATOM   3181  O   TYR D 403      34.441 -11.392  15.085  1.00 75.85           O
ATOM   3182  N   ASP D 404      33.635  -9.282  15.266  1.00 85.42           N
ATOM   3183  CA  ASP D 404      32.753  -9.574  16.366  1.00 85.42           C
ATOM   3184  CB  ASP D 404      33.003  -8.670  17.590  1.00 85.42           C
ATOM   3185  CG  ASP D 404      32.840  -7.207  17.198  1.00 85.42           C
ATOM   3186  OD1 ASP D 404      32.328  -6.930  16.080  1.00 85.42           O
ATOM   3187  OD2 ASP D 404      33.238  -6.340  18.022  1.00 85.42           O
ATOM   3188  C   ASP D 404      31.309  -9.474  15.948  1.00 85.42           C
ATOM   3189  O   ASP D 404      30.990  -9.312  14.772  1.00 85.42           O
ATOM   3190  N   ASP D 405      30.398  -9.591  16.941  1.00 64.79           N
ATOM   3191  CA  ASP D 405      28.968  -9.541  16.764  1.00 64.79           C
ATOM   3192  CB  ASP D 405      28.195  -9.918  18.039  1.00 64.79           C
ATOM   3193  CG  ASP D 405      28.335 -11.422  18.238  1.00 64.79           C
ATOM   3194  OD1 ASP D 405      28.407 -12.150  17.212  1.00 64.79           O
ATOM   3195  OD2 ASP D 405      28.366 -11.864  19.417  1.00 64.79           O
ATOM   3196  C   ASP D 405      28.526  -8.169  16.340  1.00 64.79           C
ATOM   3197  O   ASP D 405      27.570  -8.024  15.581  1.00 64.79           O
ATOM   3198  N   LEU D 406      29.214  -7.121  16.826  1.00124.36           N
ATOM   3199  CA  LEU D 406      28.880  -5.753  16.538  1.00124.36           C
ATOM   3200  CB  LEU D 406      29.706  -4.720  17.324  1.00124.36           C
ATOM   3201  CG  LEU D 406      29.360  -4.672  18.824  1.00124.36           C
ATOM   3202  CD1 LEU D 406      29.771  -5.961  19.550  1.00124.36           C
ATOM   3203  CD2 LEU D 406      29.920  -3.404  19.482  1.00124.36           C
ATOM   3204  C   LEU D 406      29.067  -5.492  15.078  1.00124.36           C
ATOM   3205  O   LEU D 406      28.538  -4.515  14.556  1.00124.36           O
ATOM   3206  N   GLY D 407      29.876  -6.315  14.385  1.00 31.08           N
ATOM   3207  CA  GLY D 407      30.048  -6.099  12.978  1.00 31.08           C
ATOM   3208  C   GLY D 407      31.370  -5.437  12.742  1.00 31.08           C
ATOM   3209  O   GLY D 407      31.676  -5.034  11.621  1.00 31.08           O
ATOM   3210  N   ASN D 408      32.187  -5.303  13.804  1.00 44.01           N
ATOM   3211  CA  ASN D 408      33.478  -4.686  13.682  1.00 44.01           C
ATOM   3212  CB  ASN D 408      34.082  -4.273  15.038  1.00 44.01           C
ATOM   3213  CG  ASN D 408      33.223  -3.167  15.639  1.00 44.01           C
ATOM   3214  OD1 ASN D 408      33.012  -2.123  15.025  1.00 44.01           O
ATOM   3215  ND2 ASN D 408      32.707  -3.404  16.875  1.00 44.01           N
ATOM   3216  C   ASN D 408      34.427  -5.662  13.046  1.00 44.01           C
ATOM   3217  O   ASN D 408      34.279  -6.874  13.195  1.00 44.01           O
ATOM   3218  N   SER D 409      35.435  -5.142  12.308  1.00 90.55           N
ATOM   3219  CA  SER D 409      36.405  -5.977  11.647  1.00 90.55           C
ATOM   3220  CB  SER D 409      36.481  -5.769  10.120  1.00 90.55           C
ATOM   3221  OG  SER D 409      35.316  -6.275   9.487  1.00 90.55           O
ATOM   3222  C   SER D 409      37.770  -5.658  12.183  1.00 90.55           C
ATOM   3223  O   SER D 409      38.038  -4.533  12.603  1.00 90.55           O
ATOM   3224  N   GLY D 410      38.683  -6.658  12.166  1.00 31.88           N
ATOM   3225  CA  GLY D 410      40.009  -6.461  12.691  1.00 31.88           C
ATOM   3226  C   GLY D 410      40.900  -7.565  12.191  1.00 31.88           C
ATOM   3227  O   GLY D 410      40.585  -8.219  11.197  1.00 31.88           O
ATOM   3228  N   HIS D 411      42.051  -7.792  12.872  1.00 54.19           N
ATOM   3229  CA  HIS D 411      42.995  -8.780  12.412  1.00 54.19           C
ATOM   3230  ND1 HIS D 411      43.479  -6.017  10.580  1.00 54.19           N
ATOM   3231  CG  HIS D 411      43.884  -7.334  10.535  1.00 54.19           C
ATOM   3232  CB  HIS D 411      44.230  -8.149  11.747  1.00 54.19           C
ATOM   3233  NE2 HIS D 411      43.494  -6.605   8.435  1.00 54.19           N
ATOM   3234  CD2 HIS D 411      43.887  -7.676   9.218  1.00 54.19           C
ATOM   3235  CE1 HIS D 411      43.260  -5.632   9.298  1.00 54.19           C
ATOM   3236  C   HIS D 411      43.497  -9.616  13.559  1.00 54.19           C
ATOM   3237  O   HIS D 411      43.326  -9.263  14.725  1.00 54.19           O
ATOM   3238  N   PHE D 412      44.116 -10.783  13.243  1.00157.73           N
ATOM   3239  CA  PHE D 412      44.668 -11.640  14.260  1.00157.73           C
ATOM   3240  CB  PHE D 412      43.681 -12.687  14.816  1.00157.73           C
ATOM   3241  CG  PHE D 412      43.427 -13.735  13.783  1.00157.73           C
ATOM   3242  CD1 PHE D 412      42.416 -13.590  12.861  1.00157.73           C
ATOM   3243  CD2 PHE D 412      44.206 -14.870  13.736  1.00157.73           C
ATOM   3244  CE1 PHE D 412      42.187 -14.560  11.913  1.00157.73           C
ATOM   3245  CE2 PHE D 412      43.981 -15.844  12.791  1.00157.73           C
ATOM   3246  CZ  PHE D 412      42.969 -15.689  11.876  1.00157.73           C
ATOM   3247  C   PHE D 412      45.816 -12.404  13.677  1.00157.73           C
ATOM   3248  O   PHE D 412      45.974 -12.495  12.461  1.00157.73           O
ATOM   3249  N   THR D 413      46.680 -12.951  14.555  1.00131.44           N
ATOM   3250  CA  THR D 413      47.763 -13.774  14.108  1.00131.44           C
ATOM   3251  CB  THR D 413      49.049 -13.020  13.920  1.00131.44           C
ATOM   3252  OG1 THR D 413      50.060 -13.885  13.424  1.00131.44           O
ATOM   3253  CG2 THR D 413      49.474 -12.414  15.268  1.00131.44           C
ATOM   3254  C   THR D 413      47.994 -14.781  15.185  1.00131.44           C
ATOM   3255  O   THR D 413      47.772 -14.507  16.363  1.00131.44           O
ATOM   3256  N   ILE D 414      48.426 -15.992  14.801  1.00 84.26           N
ATOM   3257  CA  ILE D 414      48.770 -16.987  15.767  1.00 84.26           C
ATOM   3258  CB  ILE D 414      48.699 -18.385  15.225  1.00 84.26           C
ATOM   3259  CG1 ILE D 414      48.858 -19.416  16.354  1.00 84.26           C
ATOM   3260  CG2 ILE D 414      49.730 -18.516  14.090  1.00 84.26           C
ATOM   3261  CD1 ILE D 414      48.491 -20.837  15.930  1.00 84.26           C
ATOM   3262  C   ILE D 414      50.193 -16.674  16.104  1.00 84.26           C
ATOM   3263  O   ILE D 414      50.904 -16.104  15.277  1.00 84.26           O
ATOM   3264  N   ILE D 415      50.625 -16.930  17.353  1.00 73.97           N
ATOM   3265  CA  ILE D 415      52.002 -16.679  17.672  1.00 73.97           C
ATOM   3266  CB  ILE D 415      52.185 -15.976  18.986  1.00 73.97           C
ATOM   3267  CG1 ILE D 415      51.522 -14.589  18.931  1.00 73.97           C
ATOM   3268  CG2 ILE D 415      53.688 -15.928  19.308  1.00 73.97           C
ATOM   3269  CD1 ILE D 415      51.409 -13.909  20.293  1.00 73.97           C
ATOM   3270  C   ILE D 415      52.656 -18.020  17.757  1.00 73.97           C
ATOM   3271  O   ILE D 415      52.562 -18.714  18.768  1.00 73.97           O
ATOM   3272  N   TYR D 416      53.322 -18.420  16.658  1.00166.58           N
ATOM   3273  CA  TYR D 416      53.985 -19.687  16.564  1.00166.58           C
ATOM   3274  CB  TYR D 416      55.147 -19.821  17.564  1.00166.58           C
ATOM   3275  CG  TYR D 416      56.024 -20.977  17.199  1.00166.58           C
ATOM   3276  CD1 TYR D 416      56.813 -20.915  16.072  1.00166.58           C
ATOM   3277  CD2 TYR D 416      56.098 -22.100  17.990  1.00166.58           C
ATOM   3278  CE1 TYR D 416      57.642 -21.957  15.725  1.00166.58           C
ATOM   3279  CE2 TYR D 416      56.925 -23.146  17.650  1.00166.58           C
ATOM   3280  CZ  TYR D 416      57.701 -23.076  16.517  1.00166.58           C
ATOM   3281  OH  TYR D 416      58.548 -24.149  16.169  1.00166.58           O
ATOM   3282  C   TYR D 416      52.929 -20.717  16.828  1.00166.58           C
ATOM   3283  O   TYR D 416      51.967 -20.829  16.069  1.00166.58           O
ATOM   3284  N   ASN D 417      53.054 -21.473  17.938  1.00136.62           N
ATOM   3285  CA  ASN D 417      52.043 -22.444  18.256  1.00136.62           C
ATOM   3286  CB  ASN D 417      52.548 -23.890  18.083  1.00136.62           C
ATOM   3287  CG  ASN D 417      53.755 -24.109  18.988  1.00136.62           C
ATOM   3288  OD1 ASN D 417      54.217 -23.195  19.668  1.00136.62           O
ATOM   3289  ND2 ASN D 417      54.294 -25.358  18.983  1.00136.62           N
ATOM   3290  C   ASN D 417      51.642 -22.241  19.692  1.00136.62           C
ATOM   3291  O   ASN D 417      50.965 -23.083  20.282  1.00136.62           O
ATOM   3292  N   GLN D 418      52.105 -21.125  20.292  1.00101.96           N
ATOM   3293  CA  GLN D 418      51.883 -20.758  21.670  1.00101.96           C
ATOM   3294  CB  GLN D 418      52.925 -19.745  22.169  1.00101.96           C
ATOM   3295  CG  GLN D 418      54.337 -20.320  22.223  1.00101.96           C
ATOM   3296  CD  GLN D 418      54.393 -21.263  23.413  1.00101.96           C
ATOM   3297  OE1 GLN D 418      54.506 -20.827  24.557  1.00101.96           O
ATOM   3298  NE2 GLN D 418      54.305 -22.593  23.139  1.00101.96           N
ATOM   3299  C   GLN D 418      50.550 -20.157  22.009  1.00101.96           C
ATOM   3300  O   GLN D 418      49.958 -20.505  23.031  1.00101.96           O
ATOM   3301  N   GLY D 419      50.050 -19.215  21.184  1.00 34.41           N
ATOM   3302  CA  GLY D 419      48.856 -18.497  21.545  1.00 34.41           C
ATOM   3303  C   GLY D 419      48.550 -17.555  20.421  1.00 34.41           C
ATOM   3304  O   GLY D 419      49.014 -17.760  19.301  1.00 34.41           O
ATOM   3305  N   PHE D 420      47.753 -16.493  20.684  1.00 64.55           N
ATOM   3306  CA  PHE D 420      47.377 -15.620  19.606  1.00 64.55           C
ATOM   3307  CB  PHE D 420      46.058 -16.054  18.942  1.00 64.55           C
ATOM   3308  CG  PHE D 420      45.022 -16.099  20.017  1.00 64.55           C
ATOM   3309  CD1 PHE D 420      44.864 -17.234  20.780  1.00 64.55           C
ATOM   3310  CD2 PHE D 420      44.214 -15.014  20.274  1.00 64.55           C
ATOM   3311  CE1 PHE D 420      43.917 -17.291  21.776  1.00 64.55           C
ATOM   3312  CE2 PHE D 420      43.264 -15.064  21.269  1.00 64.55           C
ATOM   3313  CZ  PHE D 420      43.114 -16.204  22.023  1.00 64.55           C
ATOM   3314  C   PHE D 420      47.173 -14.212  20.080  1.00 64.55           C
ATOM   3315  O   PHE D 420      47.020 -13.946  21.272  1.00 64.55           O
ATOM   3316  N   GLU D 421      47.197 -13.260  19.119  1.00 72.45           N
ATOM   3317  CA  GLU D 421      46.909 -11.885  19.409  1.00 72.45           C
ATOM   3318  CB  GLU D 421      48.114 -10.935  19.290  1.00 72.45           C
ATOM   3319  CG  GLU D 421      47.752  -9.492  19.651  1.00 72.45           C
ATOM   3320  CD  GLU D 421      49.016  -8.646  19.650  1.00 72.45           C
ATOM   3321  OE1 GLU D 421      49.398  -8.151  18.556  1.00 72.45           O
ATOM   3322  OE2 GLU D 421      49.616  -8.480  20.746  1.00 72.45           O
ATOM   3323  C   GLU D 421      45.874 -11.431  18.423  1.00 72.45           C
ATOM   3324  O   GLU D 421      45.973 -11.707  17.227  1.00 72.45           O
ATOM   3325  N   ILE D 422      44.829 -10.734  18.915  1.00 44.70           N
ATOM   3326  CA  ILE D 422      43.789 -10.255  18.048  1.00 44.70           C
ATOM   3327  CB  ILE D 422      42.451 -10.873  18.338  1.00 44.70           C
ATOM   3328  CG1 ILE D 422      42.514 -12.400  18.167  1.00 44.70           C
ATOM   3329  CG2 ILE D 422      41.404 -10.197  17.437  1.00 44.70           C
ATOM   3330  CD1 ILE D 422      41.297 -13.125  18.739  1.00 44.70           C
ATOM   3331  C   ILE D 422      43.644  -8.785  18.288  1.00 44.70           C
ATOM   3332  O   ILE D 422      43.600  -8.339  19.434  1.00 44.70           O
ATOM   3333  N   VAL D 423      43.594  -7.986  17.203  1.00 47.43           N
ATOM   3334  CA  VAL D 423      43.380  -6.575  17.354  1.00 47.43           C
ATOM   3335  CB  VAL D 423      44.388  -5.737  16.621  1.00 47.43           C
ATOM   3336  CG1 VAL D 423      44.010  -4.255  16.782  1.00 47.43           C
ATOM   3337  CG2 VAL D 423      45.788  -6.085  17.154  1.00 47.43           C
ATOM   3338  C   VAL D 423      42.042  -6.305  16.750  1.00 47.43           C
ATOM   3339  O   VAL D 423      41.845  -6.485  15.549  1.00 47.43           O
ATOM   3340  N   LEU D 424      41.067  -5.876  17.575  1.00121.01           N
ATOM   3341  CA  LEU D 424      39.760  -5.659  17.035  1.00121.01           C
ATOM   3342  CB  LEU D 424      38.915  -6.951  17.104  1.00121.01           C
ATOM   3343  CG  LEU D 424      37.558  -6.954  16.366  1.00121.01           C
ATOM   3344  CD1 LEU D 424      36.856  -8.311  16.547  1.00121.01           C
ATOM   3345  CD2 LEU D 424      36.649  -5.788  16.778  1.00121.01           C
ATOM   3346  C   LEU D 424      39.109  -4.601  17.873  1.00121.01           C
ATOM   3347  O   LEU D 424      39.213  -4.615  19.097  1.00121.01           O
ATOM   3348  N   ASN D 425      38.431  -3.642  17.214  1.00 85.12           N
ATOM   3349  CA  ASN D 425      37.669  -2.617  17.873  1.00 85.12           C
ATOM   3350  CB  ASN D 425      36.380  -3.164  18.511  1.00 85.12           C
ATOM   3351  CG  ASN D 425      35.414  -2.007  18.728  1.00 85.12           C
ATOM   3352  OD1 ASN D 425      34.876  -1.449  17.773  1.00 85.12           O
ATOM   3353  ND2 ASN D 425      35.175  -1.641  20.015  1.00 85.12           N
ATOM   3354  C   ASN D 425      38.483  -1.919  18.932  1.00 85.12           C
ATOM   3355  O   ASN D 425      38.020  -1.736  20.057  1.00 85.12           O
ATOM   3356  N   ASP D 426      39.715  -1.492  18.584  1.00 78.64           N
ATOM   3357  CA  ASP D 426      40.597  -0.748  19.450  1.00 78.64           C
ATOM   3358  CB  ASP D 426      40.035   0.621  19.878  1.00 78.64           C
ATOM   3359  CG  ASP D 426      40.174   1.585  18.706  1.00 78.64           C
ATOM   3360  OD1 ASP D 426      40.966   1.274  17.777  1.00 78.64           O
ATOM   3361  OD2 ASP D 426      39.494   2.646  18.726  1.00 78.64           O
ATOM   3362  C   ASP D 426      40.979  -1.505  20.690  1.00 78.64           C
ATOM   3363  O   ASP D 426      41.351  -0.893  21.692  1.00 78.64           O
ATOM   3364  N   TYR D 427      40.938  -2.850  20.658  1.00 64.73           N
ATOM   3365  CA  TYR D 427      41.371  -3.642  21.782  1.00 64.73           C
ATOM   3366  CB  TYR D 427      40.234  -4.353  22.543  1.00 64.73           C
ATOM   3367  CG  TYR D 427      39.546  -3.378  23.437  1.00 64.73           C
ATOM   3368  CD1 TYR D 427      40.003  -3.193  24.722  1.00 64.73           C
ATOM   3369  CD2 TYR D 427      38.455  -2.656  23.010  1.00 64.73           C
ATOM   3370  CE1 TYR D 427      39.388  -2.302  25.570  1.00 64.73           C
ATOM   3371  CE2 TYR D 427      37.835  -1.762  23.854  1.00 64.73           C
ATOM   3372  CZ  TYR D 427      38.299  -1.586  25.136  1.00 64.73           C
ATOM   3373  OH  TYR D 427      37.664  -0.671  26.002  1.00 64.73           O
ATOM   3374  C   TYR D 427      42.280  -4.715  21.267  1.00 64.73           C
ATOM   3375  O   TYR D 427      42.151  -5.152  20.125  1.00 64.73           O
ATOM   3376  N   LYS D 428      43.252  -5.150  22.099  1.00 46.75           N
ATOM   3377  CA  LYS D 428      44.138  -6.210  21.705  1.00 46.75           C
ATOM   3378  CB  LYS D 428      45.627  -5.825  21.719  1.00 46.75           C
ATOM   3379  CG  LYS D 428      46.001  -4.822  20.625  1.00 46.75           C
ATOM   3380  CD  LYS D 428      47.431  -4.293  20.737  1.00 46.75           C
ATOM   3381  CE  LYS D 428      47.798  -3.291  19.640  1.00 46.75           C
ATOM   3382  NZ  LYS D 428      49.217  -2.895  19.771  1.00 46.75           N
ATOM   3383  C   LYS D 428      43.948  -7.332  22.679  1.00 46.75           C
ATOM   3384  O   LYS D 428      43.922  -7.113  23.890  1.00 46.75           O
ATOM   3385  N   TRP D 429      43.812  -8.573  22.164  1.00 71.69           N
ATOM   3386  CA  TRP D 429      43.575  -9.716  23.002  1.00 71.69           C
ATOM   3387  CB  TRP D 429      42.374 -10.557  22.526  1.00 71.69           C
ATOM   3388  CG  TRP D 429      41.059  -9.813  22.456  1.00 71.69           C
ATOM   3389  CD2 TRP D 429      40.008  -9.892  23.433  1.00 71.69           C
ATOM   3390  CD1 TRP D 429      40.611  -8.973  21.478  1.00 71.69           C
ATOM   3391  NE1 TRP D 429      39.351  -8.520  21.785  1.00 71.69           N
ATOM   3392  CE2 TRP D 429      38.966  -9.078  22.985  1.00 71.69           C
ATOM   3393  CE3 TRP D 429      39.915 -10.587  24.605  1.00 71.69           C
ATOM   3394  CZ2 TRP D 429      37.814  -8.945  23.705  1.00 71.69           C
ATOM   3395  CZ3 TRP D 429      38.752 -10.448  25.329  1.00 71.69           C
ATOM   3396  CH2 TRP D 429      37.721  -9.643  24.889  1.00 71.69           C
ATOM   3397  C   TRP D 429      44.768 -10.620  22.880  1.00 71.69           C
ATOM   3398  O   TRP D 429      45.247 -10.872  21.775  1.00 71.69           O
ATOM   3399  N   PHE D 430      45.291 -11.124  24.020  1.00109.22           N
ATOM   3400  CA  PHE D 430      46.403 -12.035  23.970  1.00109.22           C
ATOM   3401  CB  PHE D 430      47.770 -11.341  24.135  1.00109.22           C
ATOM   3402  CG  PHE D 430      48.811 -12.379  24.386  1.00109.22           C
ATOM   3403  CD1 PHE D 430      49.263 -13.200  23.377  1.00109.22           C
ATOM   3404  CD2 PHE D 430      49.320 -12.546  25.654  1.00109.22           C
ATOM   3405  CE1 PHE D 430      50.220 -14.156  23.630  1.00109.22           C
ATOM   3406  CE2 PHE D 430      50.278 -13.499  25.911  1.00109.22           C
ATOM   3407  CZ  PHE D 430      50.731 -14.305  24.896  1.00109.22           C
ATOM   3408  C   PHE D 430      46.267 -13.078  25.038  1.00109.22           C
ATOM   3409  O   PHE D 430      45.869 -12.788  26.165  1.00109.22           O
ATOM   3410  N   ALA D 431      46.593 -14.343  24.692  1.00 50.37           N
ATOM   3411  CA  ALA D 431      46.533 -15.416  25.645  1.00 50.37           C
ATOM   3412  CB  ALA D 431      45.099 -15.892  25.938  1.00 50.37           C
ATOM   3413  C   ALA D 431      47.273 -16.584  25.070  1.00 50.37           C
ATOM   3414  O   ALA D 431      47.416 -16.708  23.854  1.00 50.37           O
ATOM   3415  N   PHE D 432      47.777 -17.474  25.950  1.00130.36           N
ATOM   3416  CA  PHE D 432      48.441 -18.665  25.504  1.00130.36           C
ATOM   3417  CB  PHE D 432      49.601 -19.159  26.394  1.00130.36           C
ATOM   3418  CG  PHE D 432      50.833 -18.352  26.155  1.00130.36           C
ATOM   3419  CD1 PHE D 432      51.575 -18.542  25.013  1.00130.36           C
ATOM   3420  CD2 PHE D 432      51.274 -17.435  27.078  1.00130.36           C
ATOM   3421  CE1 PHE D 432      52.719 -17.817  24.783  1.00130.36           C
ATOM   3422  CE2 PHE D 432      52.419 -16.707  26.853  1.00130.36           C
ATOM   3423  CZ  PHE D 432      53.146 -16.894  25.704  1.00130.36           C
ATOM   3424  C   PHE D 432      47.424 -19.761  25.512  1.00130.36           C
ATOM   3425  O   PHE D 432      46.448 -19.713  26.259  1.00130.36           O
ATOM   3426  N   PHE D 433      47.623 -20.780  24.655  1.00 60.46           N
ATOM   3427  CA  PHE D 433      46.700 -21.879  24.607  1.00 60.46           C
ATOM   3428  CB  PHE D 433      46.968 -22.869  23.458  1.00 60.46           C
ATOM   3429  CG  PHE D 433      46.751 -22.136  22.177  1.00 60.46           C
ATOM   3430  CD1 PHE D 433      45.479 -21.901  21.707  1.00 60.46           C
ATOM   3431  CD2 PHE D 433      47.823 -21.689  21.438  1.00 60.46           C
ATOM   3432  CE1 PHE D 433      45.278 -21.226  20.525  1.00 60.46           C
ATOM   3433  CE2 PHE D 433      47.629 -21.014  20.255  1.00 60.46           C
ATOM   3434  CZ  PHE D 433      46.355 -20.780  19.796  1.00 60.46           C
ATOM   3435  C   PHE D 433      46.834 -22.614  25.908  1.00 60.46           C
ATOM   3436  O   PHE D 433      47.901 -22.623  26.520  1.00 60.46           O
ATOM   3437  N   LYS D 434      45.733 -23.241  26.368  1.00 57.07           N
ATOM   3438  CA  LYS D 434      45.669 -23.870  27.660  1.00 57.07           C
ATOM   3439  CB  LYS D 434      44.224 -24.150  28.107  1.00 57.07           C
ATOM   3440  CG  LYS D 434      44.100 -24.612  29.558  1.00 57.07           C
ATOM   3441  CD  LYS D 434      42.658 -24.610  30.069  1.00 57.07           C
ATOM   3442  CE  LYS D 434      42.525 -25.072  31.520  1.00 57.07           C
ATOM   3443  NZ  LYS D 434      41.098 -25.149  31.899  1.00 57.07           N
ATOM   3444  C   LYS D 434      46.413 -25.172  27.719  1.00 57.07           C
ATOM   3445  O   LYS D 434      46.455 -25.941  26.759  1.00 57.07           O
ATOM   3446  N   TYR D 435      47.063 -25.416  28.879  1.00 68.05           N
ATOM   3447  CA  TYR D 435      47.718 -26.661  29.163  1.00 68.05           C
ATOM   3448  CB  TYR D 435      49.209 -26.689  28.773  1.00 68.05           C
ATOM   3449  CG  TYR D 435      49.933 -25.611  29.503  1.00 68.05           C
ATOM   3450  CD1 TYR D 435      50.455 -25.836  30.756  1.00 68.05           C
ATOM   3451  CD2 TYR D 435      50.092 -24.372  28.927  1.00 68.05           C
ATOM   3452  CE1 TYR D 435      51.126 -24.840  31.425  1.00 68.05           C
ATOM   3453  CE2 TYR D 435      50.763 -23.371  29.591  1.00 68.05           C
ATOM   3454  CZ  TYR D 435      51.281 -23.605  30.841  1.00 68.05           C
ATOM   3455  OH  TYR D 435      51.969 -22.581  31.525  1.00 68.05           O
ATOM   3456  C   TYR D 435      47.585 -26.899  30.640  1.00 68.05           C
ATOM   3457  O   TYR D 435      47.500 -25.948  31.415  1.00 68.05           O
ATOM   3458  N   LYS D 436      47.543 -28.180  31.073  1.00 37.31           N
ATOM   3459  CA  LYS D 436      47.399 -28.450  32.479  1.00 37.31           C
ATOM   3460  CB  LYS D 436      46.066 -29.130  32.841  1.00 37.31           C
ATOM   3461  CG  LYS D 436      44.842 -28.241  32.609  1.00 37.31           C
ATOM   3462  CD  LYS D 436      43.513 -28.998  32.663  1.00 37.31           C
ATOM   3463  CE  LYS D 436      42.290 -28.109  32.431  0.00 37.31           C
ATOM   3464  NZ  LYS D 436      41.053 -28.918  32.491  0.00 37.31           N
ATOM   3465  C   LYS D 436      48.495 -29.374  32.898  1.00 37.31           C
ATOM   3466  O   LYS D 436      48.846 -30.307  32.178  1.00 37.31           O
ATOM   3467  N   GLU D 437      49.073 -29.126  34.091  1.00 53.26           N
ATOM   3468  CA  GLU D 437      50.137 -29.963  34.557  1.00 53.26           C
ATOM   3469  CB  GLU D 437      51.372 -29.163  35.001  1.00 53.26           C
ATOM   3470  CG  GLU D 437      52.040 -28.433  33.833  1.00 53.26           C
ATOM   3471  CD  GLU D 437      53.197 -27.605  34.372  1.00 53.26           C
ATOM   3472  OE1 GLU D 437      53.462 -27.683  35.601  1.00 53.26           O
ATOM   3473  OE2 GLU D 437      53.830 -26.880  33.558  1.00 53.26           O
ATOM   3474  C   GLU D 437      49.633 -30.756  35.722  1.00 53.26           C
ATOM   3475  O   GLU D 437      49.433 -30.242  36.821  1.00 53.26           O
ATOM   3476  N   GLU D 438      49.401 -32.053  35.460  1.00 71.76           N
ATOM   3477  CA  GLU D 438      48.952 -33.058  36.376  1.00 71.76           C
ATOM   3478  CB  GLU D 438      48.425 -34.326  35.685  0.00 71.76           C
ATOM   3479  CG  GLU D 438      47.874 -35.357  36.673  0.00 71.76           C
ATOM   3480  CD  GLU D 438      47.383 -36.563  35.885  0.00 71.76           C
ATOM   3481  OE1 GLU D 438      46.682 -36.359  34.860  0.00 71.76           O
ATOM   3482  OE2 GLU D 438      47.700 -37.709  36.306  0.00 71.76           O
ATOM   3483  C   GLU D 438      50.087 -33.456  37.258  1.00 71.76           C
ATOM   3484  O   GLU D 438      49.879 -34.138  38.259  1.00 71.76           O
ATOM   3485  N   GLY D 439      51.328 -33.055  36.923  1.00 58.71           N
ATOM   3486  CA  GLY D 439      52.427 -33.616  37.647  1.00 58.71           C
ATOM   3487  C   GLY D 439      52.944 -34.720  36.785  1.00 58.71           C
ATOM   3488  O   GLY D 439      52.612 -35.891  36.951  1.00 58.71           O
ATOM   3489  N   SER D 440      53.759 -34.314  35.791  1.00 56.40           N
ATOM   3490  CA  SER D 440      54.367 -35.169  34.815  1.00 56.40           C
ATOM   3491  CB  SER D 440      54.928 -36.466  35.422  1.00 56.40           C
ATOM   3492  OG  SER D 440      55.979 -36.164  36.327  0.00 56.40           O
ATOM   3493  C   SER D 440      53.350 -35.540  33.784  1.00 56.40           C
ATOM   3494  O   SER D 440      53.675 -36.191  32.793  1.00 56.40           O
ATOM   3495  N   LYS D 441      52.092 -35.100  33.952  1.00132.57           N
ATOM   3496  CA  LYS D 441      51.142 -35.377  32.914  1.00132.57           C
ATOM   3497  CB  LYS D 441      49.879 -36.095  33.436  1.00132.57           C
ATOM   3498  CG  LYS D 441      48.830 -36.452  32.376  1.00132.57           C
ATOM   3499  CD  LYS D 441      48.130 -35.250  31.741  0.00132.57           C
ATOM   3500  CE  LYS D 441      47.078 -35.634  30.698  0.00132.57           C
ATOM   3501  NZ  LYS D 441      45.835 -36.069  31.371  0.00132.57           N
ATOM   3502  C   LYS D 441      50.749 -34.042  32.363  1.00132.57           C
ATOM   3503  O   LYS D 441      50.125 -33.239  33.054  1.00132.57           O
ATOM   3504  N   VAL D 442      51.113 -33.761  31.094  1.00 41.74           N
ATOM   3505  CA  VAL D 442      50.810 -32.473  30.535  1.00 41.74           C
ATOM   3506  CB  VAL D 442      51.999 -31.803  29.911  1.00 41.74           C
ATOM   3507  CG1 VAL D 442      51.539 -30.488  29.257  1.00 41.74           C
ATOM   3508  CG2 VAL D 442      53.077 -31.618  30.991  1.00 41.74           C
ATOM   3509  C   VAL D 442      49.787 -32.650  29.464  1.00 41.74           C
ATOM   3510  O   VAL D 442      49.915 -33.508  28.592  1.00 41.74           O
ATOM   3511  N   THR D 443      48.720 -31.831  29.513  1.00111.92           N
ATOM   3512  CA  THR D 443      47.717 -31.955  28.502  1.00111.92           C
ATOM   3513  CB  THR D 443      46.417 -32.477  29.038  1.00111.92           C
ATOM   3514  OG1 THR D 443      45.623 -32.984  27.979  1.00111.92           O
ATOM   3515  CG2 THR D 443      45.677 -31.341  29.762  1.00111.92           C
ATOM   3516  C   THR D 443      47.498 -30.590  27.925  1.00111.92           C
ATOM   3517  O   THR D 443      47.468 -29.592  28.645  1.00111.92           O
ATOM   3518  N   THR D 444      47.347 -30.507  26.590  1.00 39.53           N
ATOM   3519  CA  THR D 444      47.180 -29.225  25.970  1.00 39.53           C
ATOM   3520  CB  THR D 444      48.109 -29.000  24.811  1.00 39.53           C
ATOM   3521  OG1 THR D 444      49.460 -29.104  25.236  1.00 39.53           O
ATOM   3522  CG2 THR D 444      47.842 -27.603  24.226  1.00 39.53           C
ATOM   3523  C   THR D 444      45.790 -29.153  25.431  1.00 39.53           C
ATOM   3524  O   THR D 444      45.230 -30.159  24.999  1.00 39.53           O
ATOM   3525  N   TYR D 445      45.179 -27.952  25.505  1.00 64.58           N
ATOM   3526  CA  TYR D 445      43.867 -27.756  24.961  1.00 64.58           C
ATOM   3527  CB  TYR D 445      42.829 -27.381  26.029  1.00 64.58           C
ATOM   3528  CG  TYR D 445      42.735 -28.529  26.973  1.00 64.58           C
ATOM   3529  CD1 TYR D 445      41.892 -29.585  26.714  1.00 64.58           C
ATOM   3530  CD2 TYR D 445      43.499 -28.548  28.116  1.00 64.58           C
ATOM   3531  CE1 TYR D 445      41.808 -30.643  27.588  1.00 64.58           C
ATOM   3532  CE2 TYR D 445      43.418 -29.602  28.994  1.00 64.58           C
ATOM   3533  CZ  TYR D 445      42.572 -30.652  28.729  1.00 64.58           C
ATOM   3534  OH  TYR D 445      42.487 -31.736  29.628  1.00 64.58           O
ATOM   3535  C   TYR D 445      43.958 -26.599  24.016  1.00 64.58           C
ATOM   3536  O   TYR D 445      44.056 -25.447  24.434  1.00 64.58           O
ATOM   3537  N   CYS D 446      43.933 -26.890  22.705  1.00 64.40           N
ATOM   3538  CA  CYS D 446      44.016 -25.896  21.673  1.00 64.40           C
ATOM   3539  CB  CYS D 446      44.373 -26.497  20.308  1.00 64.40           C
ATOM   3540  SG  CYS D 446      46.045 -27.201  20.384  1.00 64.40           S
ATOM   3541  C   CYS D 446      42.727 -25.136  21.585  1.00 64.40           C
ATOM   3542  O   CYS D 446      42.675 -24.043  21.021  1.00 64.40           O
ATOM   3543  N   ASN D 447      41.635 -25.760  22.058  1.00 75.26           N
ATOM   3544  CA  ASN D 447      40.318 -25.190  22.072  1.00 75.26           C
ATOM   3545  CB  ASN D 447      39.204 -26.236  22.284  1.00 75.26           C
ATOM   3546  CG  ASN D 447      39.382 -26.907  23.637  1.00 75.26           C
ATOM   3547  OD1 ASN D 447      40.479 -26.940  24.191  1.00 75.26           O
ATOM   3548  ND2 ASN D 447      38.271 -27.473  24.182  1.00 75.26           N
ATOM   3549  C   ASN D 447      40.191 -24.124  23.127  1.00 75.26           C
ATOM   3550  O   ASN D 447      39.282 -23.301  23.058  1.00 75.26           O
ATOM   3551  N   GLU D 448      41.050 -24.132  24.168  1.00 66.07           N
ATOM   3552  CA  GLU D 448      40.879 -23.188  25.244  1.00 66.07           C
ATOM   3553  CB  GLU D 448      40.517 -23.878  26.567  1.00 66.07           C
ATOM   3554  CG  GLU D 448      39.170 -24.599  26.499  1.00 66.07           C
ATOM   3555  CD  GLU D 448      39.030 -25.457  27.745  1.00 66.07           C
ATOM   3556  OE1 GLU D 448      39.168 -24.901  28.867  1.00 66.07           O
ATOM   3557  OE2 GLU D 448      38.788 -26.684  27.591  1.00 66.07           O
ATOM   3558  C   GLU D 448      42.140 -22.404  25.470  1.00 66.07           C
ATOM   3559  O   GLU D 448      43.174 -22.675  24.861  1.00 66.07           O
ATOM   3560  N   THR D 449      42.068 -21.376  26.351  1.00 46.52           N
ATOM   3561  CA  THR D 449      43.219 -20.552  26.606  1.00 46.52           C
ATOM   3562  CB  THR D 449      43.068 -19.138  26.125  1.00 46.52           C
ATOM   3563  OG1 THR D 449      42.037 -18.481  26.849  1.00 46.52           O
ATOM   3564  CG2 THR D 449      42.732 -19.158  24.624  1.00 46.52           C
ATOM   3565  C   THR D 449      43.468 -20.462  28.080  1.00 46.52           C
ATOM   3566  O   THR D 449      42.613 -20.783  28.904  1.00 46.52           O
ATOM   3567  N   MET D 450      44.700 -20.047  28.435  1.00 51.91           N
ATOM   3568  CA  MET D 450      45.063 -19.789  29.796  1.00 51.91           C
ATOM   3569  CB  MET D 450      46.583 -19.719  30.021  1.00 51.91           C
ATOM   3570  CG  MET D 450      47.304 -21.033  29.711  1.00 51.91           C
ATOM   3571  SD  MET D 450      46.885 -22.409  30.823  1.00 51.91           S
ATOM   3572  CE  MET D 450      47.912 -21.821  32.199  1.00 51.91           C
ATOM   3573  C   MET D 450      44.506 -18.426  30.049  1.00 51.91           C
ATOM   3574  O   MET D 450      43.917 -17.826  29.152  1.00 51.91           O
ATOM   3575  N   THR D 451      44.632 -17.903  31.280  1.00 42.82           N
ATOM   3576  CA  THR D 451      44.110 -16.586  31.510  1.00 42.82           C
ATOM   3577  CB  THR D 451      44.194 -16.150  32.944  1.00 42.82           C
ATOM   3578  OG1 THR D 451      43.489 -17.064  33.772  1.00 42.82           O
ATOM   3579  CG2 THR D 451      43.575 -14.748  33.070  1.00 42.82           C
ATOM   3580  C   THR D 451      44.933 -15.648  30.681  1.00 42.82           C
ATOM   3581  O   THR D 451      46.161 -15.722  30.691  1.00 42.82           O
ATOM   3582  N   GLY D 452      44.268 -14.733  29.940  1.00 43.86           N
ATOM   3583  CA  GLY D 452      44.978 -13.853  29.056  1.00 43.86           C
ATOM   3584  C   GLY D 452      44.722 -12.423  29.417  1.00 43.86           C
ATOM   3585  O   GLY D 452      44.006 -12.118  30.373  1.00 43.86           O
ATOM   3586  N   TRP D 453      45.322 -11.505  28.624  1.00 85.17           N
ATOM   3587  CA  TRP D 453      45.239 -10.097  28.892  1.00 85.17           C
ATOM   3588  CB  TRP D 453      46.632  -9.460  29.005  1.00 85.17           C
ATOM   3589  CG  TRP D 453      47.497 -10.056  30.090  1.00 85.17           C
ATOM   3590  CD2 TRP D 453      48.261 -11.262  29.924  1.00 85.17           C
ATOM   3591  CD1 TRP D 453      47.725  -9.624  31.363  1.00 85.17           C
ATOM   3592  NE1 TRP D 453      48.591 -10.482  32.000  1.00 85.17           N
ATOM   3593  CE2 TRP D 453      48.927 -11.495  31.126  1.00 85.17           C
ATOM   3594  CE3 TRP D 453      48.396 -12.106  28.858  1.00 85.17           C
ATOM   3595  CZ2 TRP D 453      49.743 -12.580  31.279  1.00 85.17           C
ATOM   3596  CZ3 TRP D 453      49.220 -13.200  29.015  1.00 85.17           C
ATOM   3597  CH2 TRP D 453      49.881 -13.430  30.204  1.00 85.17           C
ATOM   3598  C   TRP D 453      44.578  -9.419  27.727  1.00 85.17           C
ATOM   3599  O   TRP D 453      44.901  -9.686  26.570  1.00 85.17           O
ATOM   3600  N   VAL D 454      43.617  -8.516  28.012  1.00100.82           N
ATOM   3601  CA  VAL D 454      42.985  -7.741  26.982  1.00100.82           C
ATOM   3602  CB  VAL D 454      41.543  -8.099  26.756  1.00100.82           C
ATOM   3603  CG1 VAL D 454      40.757  -7.839  28.052  1.00100.82           C
ATOM   3604  CG2 VAL D 454      41.024  -7.304  25.546  1.00100.82           C
ATOM   3605  C   VAL D 454      43.043  -6.316  27.441  1.00100.82           C
ATOM   3606  O   VAL D 454      42.813  -6.027  28.614  1.00100.82           O
ATOM   3607  N   HIS D 455      43.390  -5.387  26.527  1.00 57.54           N
ATOM   3608  CA  HIS D 455      43.455  -3.997  26.885  1.00 57.54           C
ATOM   3609  ND1 HIS D 455      46.755  -5.060  26.858  1.00 57.54           N
ATOM   3610  CG  HIS D 455      45.997  -3.924  26.683  1.00 57.54           C
ATOM   3611  CB  HIS D 455      44.796  -3.578  27.516  1.00 57.54           C
ATOM   3612  NE2 HIS D 455      47.674  -3.939  25.173  1.00 57.54           N
ATOM   3613  CD2 HIS D 455      46.572  -3.252  25.649  1.00 57.54           C
ATOM   3614  CE1 HIS D 455      47.745  -5.019  25.930  1.00 57.54           C
ATOM   3615  C   HIS D 455      43.279  -3.206  25.631  1.00 57.54           C
ATOM   3616  O   HIS D 455      43.469  -3.718  24.530  1.00 57.54           O
ATOM   3617  N   ASP D 456      42.910  -1.918  25.766  1.00 57.02           N
ATOM   3618  CA  ASP D 456      42.724  -1.120  24.591  1.00 57.02           C
ATOM   3619  CB  ASP D 456      41.992   0.215  24.855  1.00 57.02           C
ATOM   3620  CG  ASP D 456      42.731   1.039  25.903  1.00 57.02           C
ATOM   3621  OD1 ASP D 456      43.942   0.788  26.135  1.00 57.02           O
ATOM   3622  OD2 ASP D 456      42.075   1.932  26.503  1.00 57.02           O
ATOM   3623  C   ASP D 456      44.069  -0.895  23.974  1.00 57.02           C
ATOM   3624  O   ASP D 456      45.101  -1.137  24.596  1.00 57.02           O
ATOM   3625  N   VAL D 457      44.086  -0.421  22.715  1.00 58.65           N
ATOM   3626  CA  VAL D 457      45.301  -0.268  21.962  1.00 58.65           C
ATOM   3627  CB  VAL D 457      45.068   0.273  20.579  1.00 58.65           C
ATOM   3628  CG1 VAL D 457      44.279  -0.777  19.778  1.00 58.65           C
ATOM   3629  CG2 VAL D 457      44.353   1.630  20.687  1.00 58.65           C
ATOM   3630  C   VAL D 457      46.245   0.652  22.682  1.00 58.65           C
ATOM   3631  O   VAL D 457      47.460   0.509  22.567  1.00 58.65           O
ATOM   3632  N   LEU D 458      45.716   1.657  23.398  1.00 71.60           N
ATOM   3633  CA  LEU D 458      46.519   2.595  24.132  1.00 71.60           C
ATOM   3634  CB  LEU D 458      45.696   3.763  24.703  1.00 71.60           C
ATOM   3635  CG  LEU D 458      45.064   4.659  23.621  1.00 71.60           C
ATOM   3636  CD1 LEU D 458      44.258   5.807  24.250  1.00 71.60           C
ATOM   3637  CD2 LEU D 458      46.121   5.157  22.622  1.00 71.60           C
ATOM   3638  C   LEU D 458      47.199   1.927  25.291  1.00 71.60           C
ATOM   3639  O   LEU D 458      48.306   2.310  25.664  1.00 71.60           O
ATOM   3640  N   GLY D 459      46.545   0.926  25.913  1.00 44.88           N
ATOM   3641  CA  GLY D 459      47.109   0.265  27.057  1.00 44.88           C
ATOM   3642  C   GLY D 459      46.537   0.854  28.319  1.00 44.88           C
ATOM   3643  O   GLY D 459      47.051   0.590  29.405  1.00 44.88           O
ATOM   3644  N   ARG D 460      45.511   1.729  28.210  1.00168.81           N
ATOM   3645  CA  ARG D 460      44.897   2.329  29.373  1.00168.81           C
ATOM   3646  CB  ARG D 460      43.891   3.443  29.025  1.00168.81           C
ATOM   3647  CG  ARG D 460      44.450   4.858  28.840  1.00168.81           C
ATOM   3648  CD  ARG D 460      45.316   5.101  27.610  1.00168.81           C
ATOM   3649  NE  ARG D 460      46.721   4.774  27.974  1.00168.81           N
ATOM   3650  CZ  ARG D 460      47.699   5.706  27.777  1.00168.81           C
ATOM   3651  NH1 ARG D 460      47.376   6.936  27.280  1.00168.81           N
ATOM   3652  NH2 ARG D 460      48.997   5.403  28.066  1.00168.81           N
ATOM   3653  C   ARG D 460      44.113   1.358  30.218  1.00168.81           C
ATOM   3654  O   ARG D 460      44.434   1.142  31.386  1.00168.81           O
ATOM   3655  N   ASN D 461      43.084   0.706  29.630  1.00 54.26           N
ATOM   3656  CA  ASN D 461      42.205  -0.133  30.401  1.00 54.26           C
ATOM   3657  CB  ASN D 461      40.718   0.066  30.059  1.00 54.26           C
ATOM   3658  CG  ASN D 461      40.312   1.463  30.509  1.00 54.26           C
ATOM   3659  OD1 ASN D 461      40.588   1.871  31.636  1.00 54.26           O
ATOM   3660  ND2 ASN D 461      39.644   2.223  29.601  1.00 54.26           N
ATOM   3661  C   ASN D 461      42.543  -1.556  30.094  1.00 54.26           C
ATOM   3662  O   ASN D 461      42.709  -1.926  28.932  1.00 54.26           O
ATOM   3663  N   TRP D 462      42.638  -2.386  31.155  1.00 80.15           N
ATOM   3664  CA  TRP D 462      43.041  -3.763  31.055  1.00 80.15           C
ATOM   3665  CB  TRP D 462      44.381  -4.040  31.762  1.00 80.15           C
ATOM   3666  CG  TRP D 462      45.598  -3.441  31.100  1.00 80.15           C
ATOM   3667  CD2 TRP D 462      46.726  -4.210  30.653  1.00 80.15           C
ATOM   3668  CD1 TRP D 462      45.899  -2.134  30.850  1.00 80.15           C
ATOM   3669  NE1 TRP D 462      47.137  -2.041  30.260  1.00 80.15           N
ATOM   3670  CE2 TRP D 462      47.660  -3.312  30.138  1.00 80.15           C
ATOM   3671  CE3 TRP D 462      46.968  -5.554  30.677  1.00 80.15           C
ATOM   3672  CZ2 TRP D 462      48.852  -3.747  29.634  1.00 80.15           C
ATOM   3673  CZ3 TRP D 462      48.170  -5.990  30.165  1.00 80.15           C
ATOM   3674  CH2 TRP D 462      49.094  -5.103  29.653  1.00 80.15           C
ATOM   3675  C   TRP D 462      42.033  -4.630  31.751  1.00 80.15           C
ATOM   3676  O   TRP D 462      41.264  -4.167  32.592  1.00 80.15           O
ATOM   3677  N   ALA D 463      42.016  -5.931  31.384  1.00 38.86           N
ATOM   3678  CA  ALA D 463      41.145  -6.904  31.984  1.00 38.86           C
ATOM   3679  CB  ALA D 463      39.720  -6.892  31.406  1.00 38.86           C
ATOM   3680  C   ALA D 463      41.733  -8.253  31.689  1.00 38.86           C
ATOM   3681  O   ALA D 463      42.652  -8.375  30.881  1.00 38.86           O
ATOM   3682  N   CYS D 464      41.228  -9.306  32.365  1.00 45.50           N
ATOM   3683  CA  CYS D 464      41.720 -10.642  32.161  1.00 45.50           C
ATOM   3684  CB  CYS D 464      42.094 -11.338  33.478  1.00 45.50           C
ATOM   3685  SG  CYS D 464      43.392 -10.407  34.334  1.00 45.50           S
ATOM   3686  C   CYS D 464      40.605 -11.423  31.539  1.00 45.50           C
ATOM   3687  O   CYS D 464      39.437 -11.132  31.790  1.00 45.50           O
ATOM   3688  N   PHE D 465      40.927 -12.422  30.684  1.00 62.35           N
ATOM   3689  CA  PHE D 465      39.868 -13.176  30.073  1.00 62.35           C
ATOM   3690  CB  PHE D 465      39.420 -12.613  28.711  1.00 62.35           C
ATOM   3691  CG  PHE D 465      40.516 -12.826  27.720  1.00 62.35           C
ATOM   3692  CD1 PHE D 465      41.609 -11.991  27.677  1.00 62.35           C
ATOM   3693  CD2 PHE D 465      40.440 -13.864  26.819  1.00 62.35           C
ATOM   3694  CE1 PHE D 465      42.611 -12.195  26.755  1.00 62.35           C
ATOM   3695  CE2 PHE D 465      41.438 -14.074  25.896  1.00 62.35           C
ATOM   3696  CZ  PHE D 465      42.528 -13.239  25.864  1.00 62.35           C
ATOM   3697  C   PHE D 465      40.322 -14.582  29.825  1.00 62.35           C
ATOM   3698  O   PHE D 465      41.510 -14.897  29.897  1.00 62.35           O
ATOM   3699  N   THR D 466      39.349 -15.478  29.555  1.00 42.49           N
ATOM   3700  CA  THR D 466      39.632 -16.842  29.214  1.00 42.49           C
ATOM   3701  CB  THR D 466      39.196 -17.827  30.260  1.00 42.49           C
ATOM   3702  OG1 THR D 466      37.794 -17.738  30.466  1.00 42.49           O
ATOM   3703  CG2 THR D 466      39.949 -17.524  31.567  1.00 42.49           C
ATOM   3704  C   THR D 466      38.832 -17.108  27.981  1.00 42.49           C
ATOM   3705  O   THR D 466      37.738 -16.569  27.821  1.00 42.49           O
ATOM   3706  N   GLY D 467      39.350 -17.950  27.068  1.00 35.25           N
ATOM   3707  CA  GLY D 467      38.625 -18.161  25.849  1.00 35.25           C
ATOM   3708  C   GLY D 467      38.369 -19.620  25.649  1.00 35.25           C
ATOM   3709  O   GLY D 467      39.136 -20.478  26.086  1.00 35.25           O
ATOM   3710  N   LYS D 468      37.249 -19.924  24.966  1.00104.81           N
ATOM   3711  CA  LYS D 468      36.899 -21.279  24.669  1.00104.81           C
ATOM   3712  CB  LYS D 468      35.772 -21.799  25.571  1.00104.81           C
ATOM   3713  CG  LYS D 468      35.639 -23.317  25.582  1.00104.81           C
ATOM   3714  CD  LYS D 468      34.729 -23.821  26.702  1.00104.81           C
ATOM   3715  CE  LYS D 468      34.580 -25.342  26.734  1.00104.81           C
ATOM   3716  NZ  LYS D 468      35.733 -25.946  27.434  1.00104.81           N
ATOM   3717  C   LYS D 468      36.403 -21.285  23.254  1.00104.81           C
ATOM   3718  O   LYS D 468      35.620 -20.418  22.865  1.00104.81           O
ATOM   3719  N   LYS D 469      36.859 -22.261  22.442  1.00105.67           N
ATOM   3720  CA  LYS D 469      36.462 -22.304  21.065  1.00105.67           C
ATOM   3721  CB  LYS D 469      37.418 -23.131  20.185  1.00105.67           C
ATOM   3722  CG  LYS D 469      37.165 -22.972  18.685  1.00105.67           C
ATOM   3723  CD  LYS D 469      38.306 -23.502  17.814  1.00105.67           C
ATOM   3724  CE  LYS D 469      38.397 -25.028  17.786  1.00105.67           C
ATOM   3725  NZ  LYS D 469      37.352 -25.588  16.900  1.00105.67           N
ATOM   3726  C   LYS D 469      35.100 -22.911  20.983  1.00105.67           C
ATOM   3727  O   LYS D 469      34.861 -24.031  21.433  1.00105.67           O
ATOM   3728  N   VAL D 470      34.172 -22.133  20.407  1.00134.05           N
ATOM   3729  CA  VAL D 470      32.794 -22.466  20.212  1.00134.05           C
ATOM   3730  CB  VAL D 470      32.000 -21.275  19.781  1.00134.05           C
ATOM   3731  CG1 VAL D 470      30.549 -21.713  19.590  0.00134.05           C
ATOM   3732  CG2 VAL D 470      32.195 -20.146  20.800  0.00134.05           C
ATOM   3733  C   VAL D 470      32.681 -23.476  19.122  1.00134.05           C
ATOM   3734  O   VAL D 470      31.746 -24.262  19.113  1.00134.05           O
ATOM   3735  N   GLY D 471      33.585 -23.448  18.130  1.00 26.33           N
ATOM   3736  CA  GLY D 471      33.480 -24.384  17.048  1.00 26.33           C
ATOM   3737  C   GLY D 471      33.978 -23.660  15.807  1.00 26.33           C
ATOM   3738  O   GLY D 471      34.980 -22.905  15.926  1.00 26.33           O
ATOM   3739  OXT GLY D 471      33.367 -23.853  14.723  1.00 26.33           O
TER    3740      GLY D 471
ATOM   3741  N   LEU E 472      66.588  -1.165  -3.936  1.00 53.08           N
ATOM   3742  CA  LEU E 472      67.071  -2.151  -2.947  1.00 53.08           C
ATOM   3743  CB  LEU E 472      66.103  -3.345  -2.897  1.00 53.08           C
ATOM   3744  CG  LEU E 472      66.376  -4.344  -1.761  1.00 53.08           C
ATOM   3745  CD1 LEU E 472      66.173  -3.688  -0.385  1.00 53.08           C
ATOM   3746  CD2 LEU E 472      65.533  -5.619  -1.934  1.00 53.08           C
ATOM   3747  C   LEU E 472      68.440  -2.607  -3.350  1.00 53.08           C
ATOM   3748  O   LEU E 472      68.686  -2.935  -4.511  1.00 53.08           O
ATOM   3749  N   PRO E 473      69.337  -2.596  -2.395  1.00 76.23           N
ATOM   3750  CA  PRO E 473      70.708  -2.954  -2.665  1.00 76.23           C
ATOM   3751  CD  PRO E 473      69.244  -1.585  -1.351  1.00 76.23           C
ATOM   3752  CB  PRO E 473      71.526  -2.381  -1.508  1.00 76.23           C
ATOM   3753  CG  PRO E 473      70.690  -1.188  -1.020  1.00 76.23           C
ATOM   3754  C   PRO E 473      70.925  -4.422  -2.839  1.00 76.23           C
ATOM   3755  O   PRO E 473      70.073  -5.216  -2.446  1.00 76.23           O
ATOM   3756  N   THR E 474      72.047  -4.786  -3.490  1.00 44.37           N
ATOM   3757  CA  THR E 474      72.458  -6.144  -3.686  1.00 44.37           C
ATOM   3758  CB  THR E 474      73.578  -6.267  -4.676  1.00 44.37           C
ATOM   3759  OG1 THR E 474      74.739  -5.604  -4.196  1.00 44.37           O
ATOM   3760  CG2 THR E 474      73.121  -5.636  -6.002  1.00 44.37           C
ATOM   3761  C   THR E 474      72.952  -6.688  -2.379  1.00 44.37           C
ATOM   3762  O   THR E 474      72.770  -7.871  -2.085  1.00 44.37           O
ATOM   3763  N   SER E 475      73.619  -5.832  -1.574  1.00 39.83           N
ATOM   3764  CA  SER E 475      74.183  -6.284  -0.334  1.00 39.83           C
ATOM   3765  CB  SER E 475      75.715  -6.432  -0.400  1.00 39.83           C
ATOM   3766  OG  SER E 475      76.227  -6.883   0.844  1.00 39.83           O
ATOM   3767  C   SER E 475      73.872  -5.275   0.734  1.00 39.83           C
ATOM   3768  O   SER E 475      73.690  -4.091   0.449  1.00 39.83           O
ATOM   3769  N   TRP E 476      73.769  -5.733   2.005  1.00 78.65           N
ATOM   3770  CA  TRP E 476      73.493  -4.814   3.075  1.00 78.65           C
ATOM   3771  CB  TRP E 476      71.988  -4.557   3.261  1.00 78.65           C
ATOM   3772  CG  TRP E 476      71.648  -3.501   4.282  1.00 78.65           C
ATOM   3773  CD2 TRP E 476      71.512  -2.106   3.969  1.00 78.65           C
ATOM   3774  CD1 TRP E 476      71.398  -3.626   5.617  1.00 78.65           C
ATOM   3775  NE1 TRP E 476      71.118  -2.393   6.158  1.00 78.65           N
ATOM   3776  CE2 TRP E 476      71.185  -1.449   5.154  1.00 78.65           C
ATOM   3777  CE3 TRP E 476      71.648  -1.430   2.791  1.00 78.65           C
ATOM   3778  CZ2 TRP E 476      70.987  -0.098   5.180  1.00 78.65           C
ATOM   3779  CZ3 TRP E 476      71.449  -0.067   2.820  1.00 78.65           C
ATOM   3780  CH2 TRP E 476      71.126   0.585   3.992  1.00 78.65           C
ATOM   3781  C   TRP E 476      74.015  -5.390   4.362  1.00 78.65           C
ATOM   3782  O   TRP E 476      73.916  -6.591   4.607  1.00 78.65           O
ATOM   3783  N   ASP E 477      74.600  -4.526   5.221  1.00 85.45           N
ATOM   3784  CA  ASP E 477      75.109  -4.946   6.496  1.00 85.45           C
ATOM   3785  CB  ASP E 477      76.601  -5.328   6.446  1.00 85.45           C
ATOM   3786  CG  ASP E 477      77.007  -5.998   7.753  1.00 85.45           C
ATOM   3787  OD1 ASP E 477      76.258  -5.862   8.757  1.00 85.45           O
ATOM   3788  OD2 ASP E 477      78.078  -6.662   7.761  1.00 85.45           O
ATOM   3789  C   ASP E 477      74.966  -3.767   7.414  1.00 85.45           C
ATOM   3790  O   ASP E 477      75.590  -2.729   7.203  1.00 85.45           O
ATOM   3791  N   TRP E 478      74.142  -3.899   8.470  1.00110.04           N
ATOM   3792  CA  TRP E 478      73.893  -2.817   9.384  1.00110.04           C
ATOM   3793  CB  TRP E 478      72.740  -3.054  10.370  1.00110.04           C
ATOM   3794  CG  TRP E 478      71.389  -2.813   9.744  1.00110.04           C
ATOM   3795  CD2 TRP E 478      70.900  -1.501   9.422  1.00110.04           C
ATOM   3796  CD1 TRP E 478      70.424  -3.692   9.353  1.00110.04           C
ATOM   3797  NE1 TRP E 478      69.356  -3.008   8.820  1.00110.04           N
ATOM   3798  CE2 TRP E 478      69.638  -1.658   8.853  1.00110.04           C
ATOM   3799  CE3 TRP E 478      71.459  -0.266   9.586  1.00110.04           C
ATOM   3800  CZ2 TRP E 478      68.911  -0.579   8.439  1.00110.04           C
ATOM   3801  CZ3 TRP E 478      70.724   0.822   9.169  1.00110.04           C
ATOM   3802  CH2 TRP E 478      69.474   0.667   8.607  1.00110.04           C
ATOM   3803  C   TRP E 478      75.124  -2.464  10.148  1.00110.04           C
ATOM   3804  O   TRP E 478      75.209  -1.375  10.713  1.00110.04           O
ATOM   3805  N   ARG E 479      76.056  -3.420  10.278  1.00129.42           N
ATOM   3806  CA  ARG E 479      77.301  -3.186  10.948  1.00129.42           C
ATOM   3807  CB  ARG E 479      78.115  -4.475  11.136  1.00129.42           C
ATOM   3808  CG  ARG E 479      77.546  -5.379  12.231  1.00129.42           C
ATOM   3809  CD  ARG E 479      78.340  -6.667  12.436  1.00129.42           C
ATOM   3810  NE  ARG E 479      77.842  -7.681  11.465  1.00129.42           N
ATOM   3811  CZ  ARG E 479      78.721  -8.413  10.721  1.00129.42           C
ATOM   3812  NH1 ARG E 479      80.031  -8.047  10.645  1.00129.42           N
ATOM   3813  NH2 ARG E 479      78.293  -9.527  10.065  1.00129.42           N
ATOM   3814  C   ARG E 479      78.123  -2.220  10.154  1.00129.42           C
ATOM   3815  O   ARG E 479      78.831  -1.395  10.727  1.00129.42           O
ATOM   3816  N   ASN E 480      78.093  -2.312   8.810  1.00 64.84           N
ATOM   3817  CA  ASN E 480      78.911  -1.401   8.065  1.00 64.84           C
ATOM   3818  CB  ASN E 480      80.086  -2.102   7.359  1.00 64.84           C
ATOM   3819  CG  ASN E 480      81.041  -1.044   6.824  1.00 64.84           C
ATOM   3820  OD1 ASN E 480      80.624  -0.076   6.191  1.00 64.84           O
ATOM   3821  ND2 ASN E 480      82.362  -1.229   7.089  1.00 64.84           N
ATOM   3822  C   ASN E 480      78.086  -0.741   7.013  1.00 64.84           C
ATOM   3823  O   ASN E 480      77.950  -1.249   5.901  1.00 64.84           O
ATOM   3824  N   VAL E 481      77.522   0.433   7.343  1.00 83.73           N
ATOM   3825  CA  VAL E 481      76.773   1.172   6.379  1.00 83.73           C
ATOM   3826  CB  VAL E 481      75.461   1.624   6.951  1.00 83.73           C
ATOM   3827  CG1 VAL E 481      74.705   2.444   5.908  1.00 83.73           C
ATOM   3828  CG2 VAL E 481      74.690   0.382   7.427  1.00 83.73           C
ATOM   3829  C   VAL E 481      77.624   2.366   6.100  1.00 83.73           C
ATOM   3830  O   VAL E 481      77.512   3.402   6.754  1.00 83.73           O
ATOM   3831  N   HIS E 482      78.499   2.233   5.088  1.00 68.91           N
ATOM   3832  CA  HIS E 482      79.404   3.272   4.706  1.00 68.91           C
ATOM   3833  ND1 HIS E 482      78.540   3.875   1.649  1.00 68.91           N
ATOM   3834  CG  HIS E 482      77.941   4.092   2.869  1.00 68.91           C
ATOM   3835  CB  HIS E 482      78.686   4.491   4.106  1.00 68.91           C
ATOM   3836  NE2 HIS E 482      76.378   3.429   1.387  1.00 68.91           N
ATOM   3837  CD2 HIS E 482      76.620   3.819   2.690  1.00 68.91           C
ATOM   3838  CE1 HIS E 482      77.560   3.479   0.799  1.00 68.91           C
ATOM   3839  C   HIS E 482      80.257   3.682   5.871  1.00 68.91           C
ATOM   3840  O   HIS E 482      80.512   4.868   6.074  1.00 68.91           O
ATOM   3841  N   GLY E 483      80.733   2.699   6.665  1.00 32.64           N
ATOM   3842  CA  GLY E 483      81.670   2.973   7.721  1.00 32.64           C
ATOM   3843  C   GLY E 483      81.009   3.031   9.070  1.00 32.64           C
ATOM   3844  O   GLY E 483      81.678   2.855  10.087  1.00 32.64           O
ATOM   3845  N   ILE E 484      79.684   3.254   9.140  1.00 96.27           N
ATOM   3846  CA  ILE E 484      79.068   3.388  10.436  1.00 96.27           C
ATOM   3847  CB  ILE E 484      77.934   4.374  10.489  1.00 96.27           C
ATOM   3848  CG1 ILE E 484      78.405   5.792  10.124  1.00 96.27           C
ATOM   3849  CG2 ILE E 484      77.319   4.291  11.896  1.00 96.27           C
ATOM   3850  CD1 ILE E 484      78.713   5.977   8.641  1.00 96.27           C
ATOM   3851  C   ILE E 484      78.497   2.071  10.887  1.00 96.27           C
ATOM   3852  O   ILE E 484      77.968   1.305  10.082  1.00 96.27           O
ATOM   3853  N   ASN E 485      78.618   1.770  12.204  1.00 70.38           N
ATOM   3854  CA  ASN E 485      78.096   0.547  12.771  1.00 70.38           C
ATOM   3855  CB  ASN E 485      79.111  -0.196  13.656  1.00 70.38           C
ATOM   3856  CG  ASN E 485      78.452  -1.470  14.167  1.00 70.38           C
ATOM   3857  OD1 ASN E 485      77.520  -1.991  13.557  1.00 70.38           O
ATOM   3858  ND2 ASN E 485      78.943  -1.985  15.326  1.00 70.38           N
ATOM   3859  C   ASN E 485      76.911   0.867  13.649  1.00 70.38           C
ATOM   3860  O   ASN E 485      76.998   1.692  14.556  1.00 70.38           O
ATOM   3861  N   PHE E 486      75.739   0.295  13.298  1.00130.84           N
ATOM   3862  CA  PHE E 486      74.472   0.384  13.981  1.00130.84           C
ATOM   3863  CB  PHE E 486      73.298   0.470  12.998  1.00130.84           C
ATOM   3864  CG  PHE E 486      73.482   1.790  12.329  1.00130.84           C
ATOM   3865  CD1 PHE E 486      73.065   2.947  12.948  1.00130.84           C
ATOM   3866  CD2 PHE E 486      74.082   1.878  11.094  1.00130.84           C
ATOM   3867  CE1 PHE E 486      73.234   4.170  12.342  1.00130.84           C
ATOM   3868  CE2 PHE E 486      74.253   3.098  10.482  1.00130.84           C
ATOM   3869  CZ  PHE E 486      73.829   4.247  11.106  1.00130.84           C
ATOM   3870  C   PHE E 486      74.204  -0.695  15.007  1.00130.84           C
ATOM   3871  O   PHE E 486      73.277  -0.558  15.802  1.00130.84           O
ATOM   3872  N   VAL E 487      74.909  -1.847  14.966  1.00 62.30           N
ATOM   3873  CA  VAL E 487      74.549  -2.950  15.826  1.00 62.30           C
ATOM   3874  CB  VAL E 487      74.806  -4.285  15.181  1.00 62.30           C
ATOM   3875  CG1 VAL E 487      74.416  -5.405  16.160  1.00 62.30           C
ATOM   3876  CG2 VAL E 487      74.056  -4.328  13.835  1.00 62.30           C
ATOM   3877  C   VAL E 487      75.305  -2.920  17.126  1.00 62.30           C
ATOM   3878  O   VAL E 487      76.489  -2.585  17.172  1.00 62.30           O
ATOM   3879  N   SER E 488      74.610  -3.295  18.228  1.00 51.31           N
ATOM   3880  CA  SER E 488      75.210  -3.330  19.537  1.00 51.31           C
ATOM   3881  CB  SER E 488      74.190  -3.384  20.682  1.00 51.31           C
ATOM   3882  OG  SER E 488      73.448  -4.592  20.614  1.00 51.31           O
ATOM   3883  C   SER E 488      76.055  -4.567  19.605  1.00 51.31           C
ATOM   3884  O   SER E 488      75.971  -5.434  18.739  1.00 51.31           O
ATOM   3885  N   PRO E 489      76.859  -4.680  20.631  1.00145.10           N
ATOM   3886  CA  PRO E 489      77.800  -5.761  20.767  1.00145.10           C
ATOM   3887  CD  PRO E 489      77.211  -3.538  21.456  1.00145.10           C
ATOM   3888  CB  PRO E 489      78.757  -5.348  21.891  1.00145.10           C
ATOM   3889  CG  PRO E 489      78.074  -4.146  22.570  1.00145.10           C
ATOM   3890  C   PRO E 489      77.184  -7.107  20.967  1.00145.10           C
ATOM   3891  O   PRO E 489      76.051  -7.197  21.436  1.00145.10           O
ATOM   3892  N   VAL E 490      77.928  -8.163  20.582  1.00 31.78           N
ATOM   3893  CA  VAL E 490      77.484  -9.519  20.728  1.00 31.78           C
ATOM   3894  CB  VAL E 490      78.353 -10.508  20.003  1.00 31.78           C
ATOM   3895  CG1 VAL E 490      77.848 -11.928  20.306  1.00 31.78           C
ATOM   3896  CG2 VAL E 490      78.363 -10.153  18.507  1.00 31.78           C
ATOM   3897  C   VAL E 490      77.561  -9.843  22.184  1.00 31.78           C
ATOM   3898  O   VAL E 490      78.464  -9.388  22.883  1.00 31.78           O
ATOM   3899  N   ARG E 491      76.592 -10.636  22.682  1.00107.31           N
ATOM   3900  CA  ARG E 491      76.572 -10.988  24.073  1.00107.31           C
ATOM   3901  CB  ARG E 491      75.408 -10.352  24.847  1.00107.31           C
ATOM   3902  CG  ARG E 491      75.495  -8.828  24.920  1.00107.31           C
ATOM   3903  CD  ARG E 491      74.346  -8.198  25.706  1.00107.31           C
ATOM   3904  NE  ARG E 491      74.514  -8.604  27.129  1.00107.31           N
ATOM   3905  CZ  ARG E 491      73.525  -8.338  28.029  1.00107.31           C
ATOM   3906  NH1 ARG E 491      72.384  -7.713  27.621  1.00107.31           N
ATOM   3907  NH2 ARG E 491      73.671  -8.695  29.338  1.00107.31           N
ATOM   3908  C   ARG E 491      76.415 -12.474  24.178  1.00107.31           C
ATOM   3909  O   ARG E 491      76.232 -13.165  23.176  1.00107.31           O
ATOM   3910  N   ASN E 492      76.527 -13.010  25.412  1.00 41.83           N
ATOM   3911  CA  ASN E 492      76.388 -14.427  25.605  1.00 41.83           C
ATOM   3912  CB  ASN E 492      77.621 -15.065  26.272  1.00 41.83           C
ATOM   3913  CG  ASN E 492      77.556 -16.576  26.090  1.00 41.83           C
ATOM   3914  OD1 ASN E 492      76.478 -17.159  25.988  1.00 41.83           O
ATOM   3915  ND2 ASN E 492      78.748 -17.230  26.046  1.00 41.83           N
ATOM   3916  C   ASN E 492      75.206 -14.669  26.503  1.00 41.83           C
ATOM   3917  O   ASN E 492      75.102 -14.096  27.586  1.00 41.83           O
ATOM   3918  N   GLN E 493      74.276 -15.535  26.048  1.00180.73           N
ATOM   3919  CA  GLN E 493      73.074 -15.898  26.756  1.00180.73           C
ATOM   3920  CB  GLN E 493      72.195 -16.898  25.993  1.00180.73           C
ATOM   3921  CG  GLN E 493      71.727 -16.483  24.608  1.00180.73           C
ATOM   3922  CD  GLN E 493      70.899 -17.651  24.087  1.00180.73           C
ATOM   3923  OE1 GLN E 493      69.803 -17.918  24.577  1.00180.73           O
ATOM   3924  NE2 GLN E 493      71.445 -18.387  23.082  1.00180.73           N
ATOM   3925  C   GLN E 493      73.438 -16.681  27.967  1.00180.73           C
ATOM   3926  O   GLN E 493      72.728 -16.632  28.971  1.00180.73           O
ATOM   3927  N   ALA E 494      74.501 -17.503  27.852  1.00228.84           N
ATOM   3928  CA  ALA E 494      74.883 -18.359  28.935  1.00228.84           C
ATOM   3929  CB  ALA E 494      74.805 -17.740  30.346  1.00228.84           C
ATOM   3930  C   ALA E 494      73.970 -19.542  28.849  1.00228.84           C
ATOM   3931  O   ALA E 494      73.395 -19.813  27.797  1.00228.84           O
ATOM   3932  N   SER E 495      73.849 -20.294  29.958  1.00118.97           N
ATOM   3933  CA  SER E 495      73.078 -21.504  30.036  1.00118.97           C
ATOM   3934  CB  SER E 495      73.375 -22.303  31.317  1.00118.97           C
ATOM   3935  OG  SER E 495      72.592 -23.486  31.345  1.00118.97           O
ATOM   3936  C   SER E 495      71.591 -21.271  29.995  1.00118.97           C
ATOM   3937  O   SER E 495      70.836 -22.228  29.843  1.00118.97           O
ATOM   3938  N   CYS E 496      71.110 -20.024  30.154  1.00 63.90           N
ATOM   3939  CA  CYS E 496      69.687 -19.773  30.207  1.00 63.90           C
ATOM   3940  CB  CYS E 496      69.378 -18.403  30.849  1.00 63.90           C
ATOM   3941  SG  CYS E 496      67.618 -17.987  30.971  1.00 63.90           S
ATOM   3942  C   CYS E 496      69.108 -19.791  28.816  1.00 63.90           C
ATOM   3943  O   CYS E 496      69.746 -19.346  27.868  1.00 63.90           O
ATOM   3944  N   GLY E 497      67.862 -20.297  28.652  1.00 56.46           N
ATOM   3945  CA  GLY E 497      67.278 -20.361  27.333  1.00 56.46           C
ATOM   3946  C   GLY E 497      66.647 -19.031  27.053  1.00 56.46           C
ATOM   3947  O   GLY E 497      65.438 -18.926  26.844  1.00 56.46           O
ATOM   3948  N   SER E 498      67.493 -17.980  27.071  1.00152.37           N
ATOM   3949  CA  SER E 498      67.122 -16.604  26.902  1.00152.37           C
ATOM   3950  CB  SER E 498      67.903 -15.652  27.825  1.00152.37           C
ATOM   3951  OG  SER E 498      69.276 -15.633  27.478  1.00152.37           O
ATOM   3952  C   SER E 498      67.210 -16.070  25.492  1.00152.37           C
ATOM   3953  O   SER E 498      67.085 -14.860  25.315  1.00152.37           O
ATOM   3954  N   CYS E 499      67.388 -16.907  24.451  1.00 62.87           N
ATOM   3955  CA  CYS E 499      67.659 -16.408  23.122  1.00 62.87           C
ATOM   3956  CB  CYS E 499      67.711 -17.530  22.070  1.00 62.87           C
ATOM   3957  SG  CYS E 499      66.144 -18.442  21.935  1.00 62.87           S
ATOM   3958  C   CYS E 499      66.630 -15.405  22.673  1.00 62.87           C
ATOM   3959  O   CYS E 499      66.985 -14.357  22.135  1.00 62.87           O
ATOM   3960  N   TYR E 500      65.335 -15.656  22.922  1.00 64.10           N
ATOM   3961  CA  TYR E 500      64.301 -14.775  22.450  1.00 64.10           C
ATOM   3962  CB  TYR E 500      62.883 -15.252  22.824  1.00 64.10           C
ATOM   3963  CG  TYR E 500      62.743 -15.249  24.309  1.00 64.10           C
ATOM   3964  CD1 TYR E 500      63.234 -16.290  25.063  1.00 64.10           C
ATOM   3965  CD2 TYR E 500      62.108 -14.209  24.947  1.00 64.10           C
ATOM   3966  CE1 TYR E 500      63.100 -16.290  26.432  1.00 64.10           C
ATOM   3967  CE2 TYR E 500      61.971 -14.202  26.315  1.00 64.10           C
ATOM   3968  CZ  TYR E 500      62.468 -15.243  27.061  1.00 64.10           C
ATOM   3969  OH  TYR E 500      62.328 -15.239  28.465  1.00 64.10           O
ATOM   3970  C   TYR E 500      64.498 -13.400  23.023  1.00 64.10           C
ATOM   3971  O   TYR E 500      64.252 -12.404  22.344  1.00 64.10           O
ATOM   3972  N   SER E 501      64.904 -13.306  24.305  1.00 94.68           N
ATOM   3973  CA  SER E 501      65.110 -12.025  24.928  1.00 94.68           C
ATOM   3974  CB  SER E 501      65.459 -12.117  26.423  1.00 94.68           C
ATOM   3975  OG  SER E 501      64.326 -12.527  27.170  1.00 94.68           O
ATOM   3976  C   SER E 501      66.259 -11.311  24.283  1.00 94.68           C
ATOM   3977  O   SER E 501      66.177 -10.114  24.014  1.00 94.68           O
ATOM   3978  N   PHE E 502      67.371 -12.028  24.028  1.00 56.68           N
ATOM   3979  CA  PHE E 502      68.529 -11.406  23.449  1.00 56.68           C
ATOM   3980  CB  PHE E 502      69.745 -12.346  23.339  1.00 56.68           C
ATOM   3981  CG  PHE E 502      70.405 -12.406  24.676  1.00 56.68           C
ATOM   3982  CD1 PHE E 502      69.896 -13.172  25.700  1.00 56.68           C
ATOM   3983  CD2 PHE E 502      71.557 -11.687  24.899  1.00 56.68           C
ATOM   3984  CE1 PHE E 502      70.526 -13.209  26.923  1.00 56.68           C
ATOM   3985  CE2 PHE E 502      72.190 -11.722  26.119  1.00 56.68           C
ATOM   3986  CZ  PHE E 502      71.672 -12.484  27.137  1.00 56.68           C
ATOM   3987  C   PHE E 502      68.203 -10.899  22.078  1.00 56.68           C
ATOM   3988  O   PHE E 502      68.561  -9.776  21.727  1.00 56.68           O
ATOM   3989  N   ALA E 503      67.503 -11.708  21.263  1.00 28.18           N
ATOM   3990  CA  ALA E 503      67.183 -11.291  19.928  1.00 28.18           C
ATOM   3991  CB  ALA E 503      66.392 -12.353  19.146  1.00 28.18           C
ATOM   3992  C   ALA E 503      66.331 -10.063  20.009  1.00 28.18           C
ATOM   3993  O   ALA E 503      66.531  -9.103  19.267  1.00 28.18           O
ATOM   3994  N   SER E 504      65.362 -10.057  20.942  1.00 36.97           N
ATOM   3995  CA  SER E 504      64.450  -8.955  21.064  1.00 36.97           C
ATOM   3996  CB  SER E 504      63.400  -9.173  22.167  1.00 36.97           C
ATOM   3997  OG  SER E 504      62.564 -10.272  21.835  1.00 36.97           O
ATOM   3998  C   SER E 504      65.195  -7.700  21.401  1.00 36.97           C
ATOM   3999  O   SER E 504      64.993  -6.669  20.763  1.00 36.97           O
ATOM   4000  N   MET E 505      66.084  -7.757  22.411  1.00 52.72           N
ATOM   4001  CA  MET E 505      66.800  -6.592  22.847  1.00 52.72           C
ATOM   4002  CB  MET E 505      67.707  -6.878  24.056  1.00 52.72           C
ATOM   4003  CG  MET E 505      66.966  -7.420  25.285  1.00 52.72           C
ATOM   4004  SD  MET E 505      65.731  -6.306  26.024  1.00 52.72           S
ATOM   4005  CE  MET E 505      64.389  -6.730  24.878  1.00 52.72           C
ATOM   4006  C   MET E 505      67.682  -6.132  21.728  1.00 52.72           C
ATOM   4007  O   MET E 505      67.808  -4.934  21.475  1.00 52.72           O
ATOM   4008  N   GLY E 506      68.304  -7.086  21.010  1.00 24.15           N
ATOM   4009  CA  GLY E 506      69.227  -6.744  19.970  1.00 24.15           C
ATOM   4010  C   GLY E 506      68.528  -5.946  18.917  1.00 24.15           C
ATOM   4011  O   GLY E 506      69.077  -4.972  18.404  1.00 24.15           O
ATOM   4012  N   MET E 507      67.299  -6.346  18.547  1.00 48.46           N
ATOM   4013  CA  MET E 507      66.596  -5.633  17.520  1.00 48.46           C
ATOM   4014  CB  MET E 507      65.247  -6.286  17.170  1.00 48.46           C
ATOM   4015  CG  MET E 507      64.470  -5.550  16.077  1.00 48.46           C
ATOM   4016  SD  MET E 507      63.011  -6.442  15.457  1.00 48.46           S
ATOM   4017  CE  MET E 507      62.086  -6.389  17.018  1.00 48.46           C
ATOM   4018  C   MET E 507      66.326  -4.228  17.963  1.00 48.46           C
ATOM   4019  O   MET E 507      66.600  -3.271  17.241  1.00 48.46           O
ATOM   4020  N   LEU E 508      65.824  -4.066  19.198  1.00 53.97           N
ATOM   4021  CA  LEU E 508      65.456  -2.769  19.690  1.00 53.97           C
ATOM   4022  CB  LEU E 508      64.785  -2.833  21.072  1.00 53.97           C
ATOM   4023  CG  LEU E 508      63.459  -3.620  21.063  1.00 53.97           C
ATOM   4024  CD1 LEU E 508      62.779  -3.599  22.441  1.00 53.97           C
ATOM   4025  CD2 LEU E 508      62.535  -3.143  19.932  1.00 53.97           C
ATOM   4026  C   LEU E 508      66.666  -1.894  19.803  1.00 53.97           C
ATOM   4027  O   LEU E 508      66.600  -0.696  19.530  1.00 53.97           O
ATOM   4028  N   GLU E 509      67.805  -2.463  20.235  1.00 51.01           N
ATOM   4029  CA  GLU E 509      68.988  -1.674  20.446  1.00 51.01           C
ATOM   4030  CB  GLU E 509      70.107  -2.478  21.127  1.00 51.01           C
ATOM   4031  CG  GLU E 509      69.725  -2.902  22.549  1.00 51.01           C
ATOM   4032  CD  GLU E 509      70.874  -3.693  23.155  1.00 51.01           C
ATOM   4033  OE1 GLU E 509      71.971  -3.713  22.538  1.00 51.01           O
ATOM   4034  OE2 GLU E 509      70.670  -4.285  24.248  1.00 51.01           O
ATOM   4035  C   GLU E 509      69.506  -1.121  19.148  1.00 51.01           C
ATOM   4036  O   GLU E 509      69.893   0.044  19.084  1.00 51.01           O
ATOM   4037  N   ALA E 510      69.549  -1.945  18.080  1.00 37.38           N
ATOM   4038  CA  ALA E 510      70.057  -1.483  16.818  1.00 37.38           C
ATOM   4039  CB  ALA E 510      70.163  -2.609  15.775  1.00 37.38           C
ATOM   4040  C   ALA E 510      69.149  -0.431  16.251  1.00 37.38           C
ATOM   4041  O   ALA E 510      69.602   0.601  15.759  1.00 37.38           O
ATOM   4042  N   ARG E 511      67.827  -0.665  16.331  1.00142.23           N
ATOM   4043  CA  ARG E 511      66.852   0.216  15.749  1.00142.23           C
ATOM   4044  CB  ARG E 511      65.428  -0.367  15.830  1.00142.23           C
ATOM   4045  CG  ARG E 511      65.300  -1.640  14.984  1.00142.23           C
ATOM   4046  CD  ARG E 511      63.953  -2.365  15.071  1.00142.23           C
ATOM   4047  NE  ARG E 511      62.998  -1.685  14.152  1.00142.23           N
ATOM   4048  CZ  ARG E 511      62.338  -2.393  13.187  1.00142.23           C
ATOM   4049  NH1 ARG E 511      62.605  -3.717  12.988  1.00142.23           N
ATOM   4050  NH2 ARG E 511      61.404  -1.769  12.412  1.00142.23           N
ATOM   4051  C   ARG E 511      66.907   1.556  16.412  1.00142.23           C
ATOM   4052  O   ARG E 511      66.706   2.584  15.766  1.00142.23           O
ATOM   4053  N   ILE E 512      67.162   1.585  17.730  1.00 41.11           N
ATOM   4054  CA  ILE E 512      67.275   2.833  18.428  1.00 41.11           C
ATOM   4055  CB  ILE E 512      67.503   2.661  19.904  1.00 41.11           C
ATOM   4056  CG1 ILE E 512      66.284   1.988  20.561  1.00 41.11           C
ATOM   4057  CG2 ILE E 512      67.853   4.035  20.499  1.00 41.11           C
ATOM   4058  CD1 ILE E 512      66.532   1.538  22.000  1.00 41.11           C
ATOM   4059  C   ILE E 512      68.458   3.557  17.868  1.00 41.11           C
ATOM   4060  O   ILE E 512      68.412   4.769  17.663  1.00 41.11           O
ATOM   4061  N   ARG E 513      69.559   2.825  17.608  1.00 74.42           N
ATOM   4062  CA  ARG E 513      70.767   3.437  17.134  1.00 74.42           C
ATOM   4063  CB  ARG E 513      71.942   2.448  17.041  1.00 74.42           C
ATOM   4064  CG  ARG E 513      72.375   1.936  18.419  1.00 74.42           C
ATOM   4065  CD  ARG E 513      73.671   1.122  18.423  1.00 74.42           C
ATOM   4066  NE  ARG E 513      73.929   0.715  19.835  1.00 74.42           N
ATOM   4067  CZ  ARG E 513      75.163   0.268  20.210  1.00 74.42           C
ATOM   4068  NH1 ARG E 513      76.177   0.218  19.298  1.00 74.42           N
ATOM   4069  NH2 ARG E 513      75.383  -0.128  21.498  1.00 74.42           N
ATOM   4070  C   ARG E 513      70.544   4.069  15.792  1.00 74.42           C
ATOM   4071  O   ARG E 513      70.948   5.208  15.562  1.00 74.42           O
ATOM   4072  N   ILE E 514      69.871   3.358  14.871  1.00 44.92           N
ATOM   4073  CA  ILE E 514      69.639   3.870  13.547  1.00 44.92           C
ATOM   4074  CB  ILE E 514      68.921   2.885  12.670  1.00 44.92           C
ATOM   4075  CG1 ILE E 514      69.749   1.600  12.509  1.00 44.92           C
ATOM   4076  CG2 ILE E 514      68.600   3.583  11.338  1.00 44.92           C
ATOM   4077  CD1 ILE E 514      68.959   0.442  11.898  1.00 44.92           C
ATOM   4078  C   ILE E 514      68.764   5.087  13.630  1.00 44.92           C
ATOM   4079  O   ILE E 514      69.030   6.099  12.985  1.00 44.92           O
ATOM   4080  N   LEU E 515      67.701   5.022  14.450  1.00 60.60           N
ATOM   4081  CA  LEU E 515      66.736   6.081  14.515  1.00 60.60           C
ATOM   4082  CB  LEU E 515      65.596   5.786  15.500  1.00 60.60           C
ATOM   4083  CG  LEU E 515      64.711   4.594  15.084  1.00 60.60           C
ATOM   4084  CD1 LEU E 515      63.591   4.343  16.104  1.00 60.60           C
ATOM   4085  CD2 LEU E 515      64.179   4.773  13.654  1.00 60.60           C
ATOM   4086  C   LEU E 515      67.401   7.343  14.968  1.00 60.60           C
ATOM   4087  O   LEU E 515      67.134   8.425  14.449  1.00 60.60           O
ATOM   4088  N   THR E 516      68.241   7.218  16.003  1.00161.57           N
ATOM   4089  CA  THR E 516      68.987   8.260  16.643  1.00161.57           C
ATOM   4090  CB  THR E 516      69.314   7.908  18.059  1.00161.57           C
ATOM   4091  OG1 THR E 516      69.886   9.026  18.707  1.00161.57           O
ATOM   4092  CG2 THR E 516      70.288   6.722  18.088  1.00161.57           C
ATOM   4093  C   THR E 516      70.248   8.595  15.902  1.00161.57           C
ATOM   4094  O   THR E 516      70.896   9.592  16.211  1.00161.57           O
ATOM   4095  N   ASN E 517      70.673   7.743  14.950  1.00 72.25           N
ATOM   4096  CA  ASN E 517      71.912   7.967  14.261  1.00 72.25           C
ATOM   4097  CB  ASN E 517      72.001   9.346  13.583  1.00 72.25           C
ATOM   4098  CG  ASN E 517      73.194   9.332  12.634  1.00 72.25           C
ATOM   4099  OD1 ASN E 517      73.944   8.358  12.566  1.00 72.25           O
ATOM   4100  ND2 ASN E 517      73.378  10.448  11.881  1.00 72.25           N
ATOM   4101  C   ASN E 517      73.036   7.853  15.246  1.00 72.25           C
ATOM   4102  O   ASN E 517      73.963   8.662  15.258  1.00 72.25           O
ATOM   4103  N   ASN E 518      72.956   6.814  16.100  1.00 66.83           N
ATOM   4104  CA  ASN E 518      73.948   6.460  17.076  1.00 66.83           C
ATOM   4105  CB  ASN E 518      75.340   6.216  16.466  1.00 66.83           C
ATOM   4106  CG  ASN E 518      75.287   4.908  15.688  1.00 66.83           C
ATOM   4107  OD1 ASN E 518      74.735   3.914  16.158  1.00 66.83           O
ATOM   4108  ND2 ASN E 518      75.874   4.904  14.461  1.00 66.83           N
ATOM   4109  C   ASN E 518      74.068   7.516  18.126  1.00 66.83           C
ATOM   4110  O   ASN E 518      75.039   7.529  18.882  1.00 66.83           O
ATOM   4111  N   SER E 519      73.083   8.426  18.224  1.00 84.03           N
ATOM   4112  CA  SER E 519      73.149   9.391  19.282  1.00 84.03           C
ATOM   4113  CB  SER E 519      72.160  10.559  19.126  1.00 84.03           C
ATOM   4114  OG  SER E 519      72.474  11.316  17.967  1.00 84.03           O
ATOM   4115  C   SER E 519      72.846   8.673  20.565  1.00 84.03           C
ATOM   4116  O   SER E 519      73.372   9.031  21.618  1.00 84.03           O
ATOM   4117  N   GLN E 520      71.979   7.635  20.502  1.00 68.73           N
ATOM   4118  CA  GLN E 520      71.616   6.879  21.675  1.00 68.73           C
ATOM   4119  CB  GLN E 520      70.107   6.911  21.965  1.00 68.73           C
ATOM   4120  CG  GLN E 520      69.585   8.309  22.300  1.00 68.73           C
ATOM   4121  CD  GLN E 520      68.078   8.210  22.477  1.00 68.73           C
ATOM   4122  OE1 GLN E 520      67.576   7.319  23.161  1.00 68.73           O
ATOM   4123  NE2 GLN E 520      67.331   9.145  21.830  1.00 68.73           N
ATOM   4124  C   GLN E 520      71.985   5.435  21.447  1.00 68.73           C
ATOM   4125  O   GLN E 520      71.498   4.790  20.522  1.00 68.73           O
ATOM   4126  N   THR E 521      72.940   4.947  22.259  1.00136.31           N
ATOM   4127  CA  THR E 521      73.533   3.631  22.334  1.00136.31           C
ATOM   4128  CB  THR E 521      75.008   3.685  22.584  1.00136.31           C
ATOM   4129  OG1 THR E 521      75.279   4.329  23.819  1.00136.31           O
ATOM   4130  CG2 THR E 521      75.658   4.455  21.420  1.00136.31           C
ATOM   4131  C   THR E 521      72.924   2.648  23.312  1.00136.31           C
ATOM   4132  O   THR E 521      73.553   1.607  23.496  1.00136.31           O
ATOM   4133  N   PRO E 522      71.850   2.886  24.025  1.00110.27           N
ATOM   4134  CA  PRO E 522      71.456   2.027  25.129  1.00110.27           C
ATOM   4135  CD  PRO E 522      70.692   3.530  23.423  1.00110.27           C
ATOM   4136  CB  PRO E 522      70.043   2.470  25.497  1.00110.27           C
ATOM   4137  CG  PRO E 522      69.469   2.955  24.157  1.00110.27           C
ATOM   4138  C   PRO E 522      71.497   0.537  24.938  1.00110.27           C
ATOM   4139  O   PRO E 522      71.251   0.043  23.839  1.00110.27           O
ATOM   4140  N   ILE E 523      71.863  -0.189  26.018  1.00 76.61           N
ATOM   4141  CA  ILE E 523      71.863  -1.621  26.012  1.00 76.61           C
ATOM   4142  CB  ILE E 523      73.174  -2.217  26.427  1.00 76.61           C
ATOM   4143  CG1 ILE E 523      74.211  -1.846  25.353  1.00 76.61           C
ATOM   4144  CG2 ILE E 523      73.004  -3.733  26.630  1.00 76.61           C
ATOM   4145  CD1 ILE E 523      75.654  -2.137  25.738  1.00 76.61           C
ATOM   4146  C   ILE E 523      70.768  -2.024  26.946  1.00 76.61           C
ATOM   4147  O   ILE E 523      70.792  -1.707  28.135  1.00 76.61           O
ATOM   4148  N   LEU E 524      69.753  -2.720  26.395  1.00 59.36           N
ATOM   4149  CA  LEU E 524      68.571  -3.103  27.117  1.00 59.36           C
ATOM   4150  CB  LEU E 524      67.387  -3.429  26.192  1.00 59.36           C
ATOM   4151  CG  LEU E 524      66.931  -2.225  25.348  1.00 59.36           C
ATOM   4152  CD1 LEU E 524      65.746  -2.596  24.444  1.00 59.36           C
ATOM   4153  CD2 LEU E 524      66.644  -0.997  26.230  1.00 59.36           C
ATOM   4154  C   LEU E 524      68.862  -4.319  27.946  1.00 59.36           C
ATOM   4155  O   LEU E 524      69.886  -4.978  27.760  1.00 59.36           O
ATOM   4156  N   SER E 525      67.959  -4.637  28.903  1.00 62.02           N
ATOM   4157  CA  SER E 525      68.195  -5.735  29.808  1.00 62.02           C
ATOM   4158  CB  SER E 525      67.875  -5.373  31.268  1.00 62.02           C
ATOM   4159  OG  SER E 525      67.998  -6.519  32.094  1.00 62.02           O
ATOM   4160  C   SER E 525      67.346  -6.934  29.474  1.00 62.02           C
ATOM   4161  O   SER E 525      66.122  -6.908  29.591  1.00 62.02           O
ATOM   4162  N   PRO E 526      67.990  -8.000  29.058  1.00 88.36           N
ATOM   4163  CA  PRO E 526      67.295  -9.238  28.797  1.00 88.36           C
ATOM   4164  CD  PRO E 526      69.157  -7.859  28.203  1.00 88.36           C
ATOM   4165  CB  PRO E 526      68.259 -10.107  27.995  1.00 88.36           C
ATOM   4166  CG  PRO E 526      69.146  -9.083  27.271  1.00 88.36           C
ATOM   4167  C   PRO E 526      66.829  -9.897  30.057  1.00 88.36           C
ATOM   4168  O   PRO E 526      65.864 -10.659  30.017  1.00 88.36           O
ATOM   4169  N   GLN E 527      67.516  -9.635  31.182  1.00 52.05           N
ATOM   4170  CA  GLN E 527      67.216 -10.286  32.425  1.00 52.05           C
ATOM   4171  CB  GLN E 527      68.251  -9.988  33.521  1.00 52.05           C
ATOM   4172  CG  GLN E 527      67.985 -10.749  34.820  1.00 52.05           C
ATOM   4173  CD  GLN E 527      68.188 -12.233  34.547  1.00 52.05           C
ATOM   4174  OE1 GLN E 527      69.146 -12.632  33.886  1.00 52.05           O
ATOM   4175  NE2 GLN E 527      67.256 -13.077  35.065  1.00 52.05           N
ATOM   4176  C   GLN E 527      65.872  -9.866  32.932  1.00 52.05           C
ATOM   4177  O   GLN E 527      65.118 -10.685  33.456  1.00 52.05           O
ATOM   4178  N   GLU E 528      65.525  -8.576  32.782  1.00 86.22           N
ATOM   4179  CA  GLU E 528      64.276  -8.113  33.313  1.00 86.22           C
ATOM   4180  CB  GLU E 528      64.067  -6.605  33.077  1.00 86.22           C
ATOM   4181  CG  GLU E 528      62.849  -6.019  33.794  1.00 86.22           C
ATOM   4182  CD  GLU E 528      61.666  -6.059  32.839  1.00 86.22           C
ATOM   4183  OE1 GLU E 528      61.891  -6.312  31.625  1.00 86.22           O
ATOM   4184  OE2 GLU E 528      60.520  -5.829  33.309  1.00 86.22           O
ATOM   4185  C   GLU E 528      63.181  -8.881  32.639  1.00 86.22           C
ATOM   4186  O   GLU E 528      62.209  -9.286  33.277  1.00 86.22           O
ATOM   4187  N   VAL E 529      63.314  -9.110  31.320  1.00 44.55           N
ATOM   4188  CA  VAL E 529      62.321  -9.853  30.599  1.00 44.55           C
ATOM   4189  CB  VAL E 529      62.625  -9.952  29.132  1.00 44.55           C
ATOM   4190  CG1 VAL E 529      61.590 -10.881  28.479  1.00 44.55           C
ATOM   4191  CG2 VAL E 529      62.651  -8.534  28.535  1.00 44.55           C
ATOM   4192  C   VAL E 529      62.273 -11.250  31.136  1.00 44.55           C
ATOM   4193  O   VAL E 529      61.198 -11.794  31.386  1.00 44.55           O
ATOM   4194  N   VAL E 530      63.451 -11.865  31.342  1.00 52.40           N
ATOM   4195  CA  VAL E 530      63.501 -13.225  31.802  1.00 52.40           C
ATOM   4196  CB  VAL E 530      64.907 -13.746  31.926  1.00 52.40           C
ATOM   4197  CG1 VAL E 530      64.858 -15.153  32.547  1.00 52.40           C
ATOM   4198  CG2 VAL E 530      65.575 -13.704  30.539  1.00 52.40           C
ATOM   4199  C   VAL E 530      62.859 -13.335  33.154  1.00 52.40           C
ATOM   4200  O   VAL E 530      62.110 -14.276  33.410  1.00 52.40           O
ATOM   4201  N   SER E 531      63.174 -12.405  34.076  1.00 70.73           N
ATOM   4202  CA  SER E 531      62.647 -12.489  35.413  1.00 70.73           C
ATOM   4203  CB  SER E 531      63.449 -11.635  36.411  1.00 70.73           C
ATOM   4204  OG  SER E 531      64.778 -12.126  36.511  1.00 70.73           O
ATOM   4205  C   SER E 531      61.206 -12.061  35.526  1.00 70.73           C
ATOM   4206  O   SER E 531      60.410 -12.732  36.179  1.00 70.73           O
ATOM   4207  N   CYS E 532      60.883 -10.859  35.002  1.00 99.68           N
ATOM   4208  CA  CYS E 532      59.592 -10.224  35.109  1.00 99.68           C
ATOM   4209  CB  CYS E 532      59.724  -8.700  35.056  1.00 99.68           C
ATOM   4210  SG  CYS E 532      60.569  -8.199  36.566  1.00 99.68           S
ATOM   4211  C   CYS E 532      58.497 -10.614  34.156  1.00 99.68           C
ATOM   4212  O   CYS E 532      57.334 -10.675  34.553  1.00 99.68           O
ATOM   4213  N   SER E 533      58.818 -10.871  32.875  1.00 76.05           N
ATOM   4214  CA  SER E 533      57.782 -10.946  31.878  1.00 76.05           C
ATOM   4215  CB  SER E 533      58.330 -10.797  30.448  1.00 76.05           C
ATOM   4216  OG  SER E 533      57.276 -10.873  29.501  1.00 76.05           O
ATOM   4217  C   SER E 533      56.944 -12.193  31.925  1.00 76.05           C
ATOM   4218  O   SER E 533      57.439 -13.316  31.866  1.00 76.05           O
ATOM   4219  N   GLN E 534      55.614 -11.979  32.034  1.00 88.92           N
ATOM   4220  CA  GLN E 534      54.573 -12.975  32.030  1.00 88.92           C
ATOM   4221  CB  GLN E 534      53.241 -12.465  32.601  1.00 88.92           C
ATOM   4222  CG  GLN E 534      53.323 -12.135  34.093  1.00 88.92           C
ATOM   4223  CD  GLN E 534      51.950 -11.665  34.545  1.00 88.92           C
ATOM   4224  OE1 GLN E 534      50.960 -12.384  34.413  1.00 88.92           O
ATOM   4225  NE2 GLN E 534      51.884 -10.424  35.094  1.00 88.92           N
ATOM   4226  C   GLN E 534      54.322 -13.468  30.632  1.00 88.92           C
ATOM   4227  O   GLN E 534      53.699 -14.511  30.433  1.00 88.92           O
ATOM   4228  N   TYR E 535      54.703 -12.646  29.636  1.00145.74           N
ATOM   4229  CA  TYR E 535      54.556 -12.915  28.233  1.00145.74           C
ATOM   4230  CB  TYR E 535      54.805 -11.709  27.310  1.00145.74           C
ATOM   4231  CG  TYR E 535      53.706 -10.738  27.572  1.00145.74           C
ATOM   4232  CD1 TYR E 535      52.392 -11.142  27.500  1.00145.74           C
ATOM   4233  CD2 TYR E 535      53.979  -9.417  27.840  1.00145.74           C
ATOM   4234  CE1 TYR E 535      51.369 -10.252  27.730  1.00145.74           C
ATOM   4235  CE2 TYR E 535      52.960  -8.522  28.069  1.00145.74           C
ATOM   4236  CZ  TYR E 535      51.653  -8.939  28.019  1.00145.74           C
ATOM   4237  OH  TYR E 535      50.609  -8.020  28.255  1.00145.74           O
ATOM   4238  C   TYR E 535      55.459 -14.037  27.813  1.00145.74           C
ATOM   4239  O   TYR E 535      55.308 -14.560  26.711  1.00145.74           O
ATOM   4240  N   ALA E 536      56.510 -14.333  28.606  1.00 71.35           N
ATOM   4241  CA  ALA E 536      57.430 -15.385  28.267  1.00 71.35           C
ATOM   4242  CB  ALA E 536      58.794 -14.866  27.783  1.00 71.35           C
ATOM   4243  C   ALA E 536      57.692 -16.268  29.463  1.00 71.35           C
ATOM   4244  O   ALA E 536      57.225 -16.029  30.574  1.00 71.35           O
ATOM   4245  N   GLN E 537      58.394 -17.382  29.178  1.00192.91           N
ATOM   4246  CA  GLN E 537      58.832 -18.490  29.987  1.00192.91           C
ATOM   4247  CB  GLN E 537      59.031 -19.757  29.138  1.00192.91           C
ATOM   4248  CG  GLN E 537      57.716 -20.455  28.764  1.00192.91           C
ATOM   4249  CD  GLN E 537      56.677 -19.440  28.292  1.00192.91           C
ATOM   4250  OE1 GLN E 537      55.631 -19.281  28.918  1.00192.91           O
ATOM   4251  NE2 GLN E 537      56.955 -18.737  27.161  1.00192.91           N
ATOM   4252  C   GLN E 537      60.056 -18.265  30.842  1.00192.91           C
ATOM   4253  O   GLN E 537      60.428 -19.172  31.584  1.00192.91           O
ATOM   4254  N   GLY E 538      60.818 -17.164  30.685  1.00 53.14           N
ATOM   4255  CA  GLY E 538      62.003 -17.042  31.499  1.00 53.14           C
ATOM   4256  C   GLY E 538      63.088 -17.792  30.784  1.00 53.14           C
ATOM   4257  O   GLY E 538      63.291 -17.602  29.588  1.00 53.14           O
ATOM   4258  N   CYS E 539      63.841 -18.637  31.514  1.00 82.78           N
ATOM   4259  CA  CYS E 539      64.904 -19.442  30.972  1.00 82.78           C
ATOM   4260  CB  CYS E 539      65.797 -20.099  32.036  1.00 82.78           C
ATOM   4261  SG  CYS E 539      67.000 -18.903  32.673  1.00 82.78           S
ATOM   4262  C   CYS E 539      64.338 -20.517  30.097  1.00 82.78           C
ATOM   4263  O   CYS E 539      65.063 -21.152  29.334  1.00 82.78           O
ATOM   4264  N   GLU E 540      63.037 -20.800  30.269  1.00137.02           N
ATOM   4265  CA  GLU E 540      62.275 -21.794  29.564  1.00137.02           C
ATOM   4266  CB  GLU E 540      60.920 -22.072  30.233  1.00137.02           C
ATOM   4267  CG  GLU E 540      61.049 -22.879  31.528  1.00137.02           C
ATOM   4268  CD  GLU E 540      61.901 -22.088  32.513  1.00137.02           C
ATOM   4269  OE1 GLU E 540      61.349 -21.172  33.178  1.00137.02           O
ATOM   4270  OE2 GLU E 540      63.121 -22.389  32.607  1.00137.02           O
ATOM   4271  C   GLU E 540      62.035 -21.413  28.124  1.00137.02           C
ATOM   4272  O   GLU E 540      61.627 -22.262  27.330  1.00137.02           O
ATOM   4273  N   GLY E 541      62.157 -20.118  27.757  1.00 42.61           N
ATOM   4274  CA  GLY E 541      61.976 -19.766  26.369  1.00 42.61           C
ATOM   4275  C   GLY E 541      60.940 -18.683  26.254  1.00 42.61           C
ATOM   4276  O   GLY E 541      60.351 -18.265  27.249  1.00 42.61           O
ATOM   4277  N   GLY E 542      60.693 -18.203  25.010  1.00 31.85           N
ATOM   4278  CA  GLY E 542      59.728 -17.161  24.766  1.00 31.85           C
ATOM   4279  C   GLY E 542      59.770 -16.799  23.304  1.00 31.85           C
ATOM   4280  O   GLY E 542      60.475 -17.437  22.523  1.00 31.85           O
ATOM   4281  N   PHE E 543      58.995 -15.762  22.894  1.00 72.80           N
ATOM   4282  CA  PHE E 543      58.975 -15.363  21.505  1.00 72.80           C
ATOM   4283  CB  PHE E 543      57.680 -15.755  20.776  1.00 72.80           C
ATOM   4284  CG  PHE E 543      57.689 -17.239  20.669  1.00 72.80           C
ATOM   4285  CD1 PHE E 543      57.269 -18.017  21.722  1.00 72.80           C
ATOM   4286  CD2 PHE E 543      58.122 -17.851  19.515  1.00 72.80           C
ATOM   4287  CE1 PHE E 543      57.280 -19.388  21.622  1.00 72.80           C
ATOM   4288  CE2 PHE E 543      58.135 -19.221  19.410  1.00 72.80           C
ATOM   4289  CZ  PHE E 543      57.713 -19.992  20.466  1.00 72.80           C
ATOM   4290  C   PHE E 543      59.130 -13.869  21.379  1.00 72.80           C
ATOM   4291  O   PHE E 543      58.531 -13.096  22.124  1.00 72.80           O
ATOM   4292  N   PRO E 544      59.902 -13.458  20.398  1.00 71.40           N
ATOM   4293  CA  PRO E 544      60.192 -12.063  20.164  1.00 71.40           C
ATOM   4294  CD  PRO E 544      60.929 -14.326  19.846  1.00 71.40           C
ATOM   4295  CB  PRO E 544      61.240 -12.042  19.054  1.00 71.40           C
ATOM   4296  CG  PRO E 544      61.981 -13.381  19.236  1.00 71.40           C
ATOM   4297  C   PRO E 544      58.978 -11.236  19.879  1.00 71.40           C
ATOM   4298  O   PRO E 544      58.966 -10.056  20.225  1.00 71.40           O
ATOM   4299  N   TYR E 545      57.939 -11.824  19.268  1.00 61.92           N
ATOM   4300  CA  TYR E 545      56.760 -11.077  18.945  1.00 61.92           C
ATOM   4301  CB  TYR E 545      55.718 -11.983  18.265  1.00 61.92           C
ATOM   4302  CG  TYR E 545      54.489 -11.221  17.904  1.00 61.92           C
ATOM   4303  CD1 TYR E 545      53.465 -11.051  18.808  1.00 61.92           C
ATOM   4304  CD2 TYR E 545      54.358 -10.688  16.642  1.00 61.92           C
ATOM   4305  CE1 TYR E 545      52.331 -10.355  18.456  1.00 61.92           C
ATOM   4306  CE2 TYR E 545      53.228  -9.992  16.285  1.00 61.92           C
ATOM   4307  CZ  TYR E 545      52.212  -9.826  17.193  1.00 61.92           C
ATOM   4308  OH  TYR E 545      51.051  -9.114  16.825  1.00 61.92           O
ATOM   4309  C   TYR E 545      56.201 -10.578  20.245  1.00 61.92           C
ATOM   4310  O   TYR E 545      55.788  -9.425  20.357  1.00 61.92           O
ATOM   4311  N   LEU E 546      56.157 -11.457  21.262  1.00 88.45           N
ATOM   4312  CA  LEU E 546      55.647 -11.115  22.561  1.00 88.45           C
ATOM   4313  CB  LEU E 546      55.408 -12.348  23.448  1.00 88.45           C
ATOM   4314  CG  LEU E 546      54.252 -13.239  22.955  1.00 88.45           C
ATOM   4315  CD1 LEU E 546      54.052 -14.455  23.873  1.00 88.45           C
ATOM   4316  CD2 LEU E 546      52.962 -12.419  22.780  1.00 88.45           C
ATOM   4317  C   LEU E 546      56.564 -10.187  23.314  1.00 88.45           C
ATOM   4318  O   LEU E 546      56.087  -9.400  24.126  1.00 88.45           O
ATOM   4319  N   ILE E 547      57.900 -10.372  23.223  1.00139.94           N
ATOM   4320  CA  ILE E 547      58.815  -9.515  23.945  1.00139.94           C
ATOM   4321  CB  ILE E 547      60.093 -10.223  24.281  1.00139.94           C
ATOM   4322  CG1 ILE E 547      59.780 -11.463  25.134  1.00139.94           C
ATOM   4323  CG2 ILE E 547      61.029  -9.222  24.979  1.00139.94           C
ATOM   4324  CD1 ILE E 547      59.031 -11.134  26.425  1.00139.94           C
ATOM   4325  C   ILE E 547      59.182  -8.229  23.264  1.00139.94           C
ATOM   4326  O   ILE E 547      58.984  -7.138  23.800  1.00139.94           O
ATOM   4327  N   ALA E 548      59.735  -8.327  22.040  1.00 63.15           N
ATOM   4328  CA  ALA E 548      60.185  -7.140  21.379  1.00 63.15           C
ATOM   4329  CB  ALA E 548      60.846  -7.426  20.020  1.00 63.15           C
ATOM   4330  C   ALA E 548      58.974  -6.312  21.131  1.00 63.15           C
ATOM   4331  O   ALA E 548      59.028  -5.087  21.228  1.00 63.15           O
ATOM   4332  N   GLY E 549      57.884  -6.957  20.662  1.00 84.03           N
ATOM   4333  CA  GLY E 549      56.679  -6.213  20.430  1.00 84.03           C
ATOM   4334  C   GLY E 549      55.767  -5.947  21.607  1.00 84.03           C
ATOM   4335  O   GLY E 549      55.676  -4.827  22.105  1.00 84.03           O
ATOM   4336  N   LYS E 550      55.112  -7.013  22.125  1.00113.25           N
ATOM   4337  CA  LYS E 550      54.028  -6.827  23.065  1.00113.25           C
ATOM   4338  CB  LYS E 550      53.209  -8.107  23.294  1.00113.25           C
ATOM   4339  CG  LYS E 550      51.902  -7.842  24.043  1.00113.25           C
ATOM   4340  CD  LYS E 550      50.899  -8.992  23.959  1.00113.25           C
ATOM   4341  CE  LYS E 550      49.539  -8.653  24.570  1.00113.25           C
ATOM   4342  NZ  LYS E 550      48.842  -7.655  23.726  1.00113.25           N
ATOM   4343  C   LYS E 550      54.474  -6.334  24.404  1.00113.25           C
ATOM   4344  O   LYS E 550      53.947  -5.350  24.921  1.00113.25           O
ATOM   4345  N   TYR E 551      55.475  -7.005  24.997  1.00 62.05           N
ATOM   4346  CA  TYR E 551      55.928  -6.674  26.315  1.00 62.05           C
ATOM   4347  CB  TYR E 551      57.027  -7.647  26.786  1.00 62.05           C
ATOM   4348  CG  TYR E 551      57.376  -7.378  28.210  1.00 62.05           C
ATOM   4349  CD1 TYR E 551      56.546  -7.809  29.219  1.00 62.05           C
ATOM   4350  CD2 TYR E 551      58.540  -6.722  28.542  1.00 62.05           C
ATOM   4351  CE1 TYR E 551      56.860  -7.577  30.536  1.00 62.05           C
ATOM   4352  CE2 TYR E 551      58.860  -6.486  29.858  1.00 62.05           C
ATOM   4353  CZ  TYR E 551      58.019  -6.913  30.857  1.00 62.05           C
ATOM   4354  OH  TYR E 551      58.343  -6.674  32.209  1.00 62.05           O
ATOM   4355  C   TYR E 551      56.498  -5.294  26.264  1.00 62.05           C
ATOM   4356  O   TYR E 551      56.270  -4.477  27.155  1.00 62.05           O
ATOM   4357  N   ALA E 552      57.249  -4.993  25.193  1.00 35.61           N
ATOM   4358  CA  ALA E 552      57.871  -3.707  25.081  1.00 35.61           C
ATOM   4359  CB  ALA E 552      58.689  -3.553  23.789  1.00 35.61           C
ATOM   4360  C   ALA E 552      56.809  -2.649  25.070  1.00 35.61           C
ATOM   4361  O   ALA E 552      56.964  -1.602  25.696  1.00 35.61           O
ATOM   4362  N   GLN E 553      55.707  -2.875  24.332  1.00 66.20           N
ATOM   4363  CA  GLN E 553      54.672  -1.883  24.253  1.00 66.20           C
ATOM   4364  CB  GLN E 553      53.639  -2.212  23.160  1.00 66.20           C
ATOM   4365  CG  GLN E 553      52.573  -1.132  22.966  1.00 66.20           C
ATOM   4366  CD  GLN E 553      51.634  -1.599  21.860  1.00 66.20           C
ATOM   4367  OE1 GLN E 553      50.932  -2.596  22.004  1.00 66.20           O
ATOM   4368  NE2 GLN E 553      51.629  -0.857  20.720  1.00 66.20           N
ATOM   4369  C   GLN E 553      53.931  -1.744  25.557  1.00 66.20           C
ATOM   4370  O   GLN E 553      53.692  -0.630  26.022  1.00 66.20           O
ATOM   4371  N   ASP E 554      53.514  -2.876  26.161  1.00106.63           N
ATOM   4372  CA  ASP E 554      52.717  -2.822  27.356  1.00106.63           C
ATOM   4373  CB  ASP E 554      52.103  -4.191  27.701  1.00106.63           C
ATOM   4374  CG  ASP E 554      51.103  -4.559  26.611  1.00106.63           C
ATOM   4375  OD1 ASP E 554      50.797  -3.676  25.766  1.00106.63           O
ATOM   4376  OD2 ASP E 554      50.640  -5.731  26.605  1.00106.63           O
ATOM   4377  C   ASP E 554      53.482  -2.377  28.576  1.00106.63           C
ATOM   4378  O   ASP E 554      53.080  -1.432  29.254  1.00106.63           O
ATOM   4379  N   PHE E 555      54.532  -3.144  28.949  1.00108.11           N
ATOM   4380  CA  PHE E 555      55.350  -2.890  30.110  1.00108.11           C
ATOM   4381  CB  PHE E 555      55.823  -4.198  30.761  1.00108.11           C
ATOM   4382  CG  PHE E 555      54.569  -4.883  31.191  1.00108.11           C
ATOM   4383  CD1 PHE E 555      53.897  -5.713  30.323  1.00108.11           C
ATOM   4384  CD2 PHE E 555      54.053  -4.684  32.450  1.00108.11           C
ATOM   4385  CE1 PHE E 555      52.737  -6.344  30.706  1.00108.11           C
ATOM   4386  CE2 PHE E 555      52.892  -5.312  32.839  1.00108.11           C
ATOM   4387  CZ  PHE E 555      52.231  -6.144  31.968  1.00108.11           C
ATOM   4388  C   PHE E 555      56.538  -1.992  29.899  1.00108.11           C
ATOM   4389  O   PHE E 555      56.855  -1.164  30.751  1.00108.11           O
ATOM   4390  N   GLY E 556      57.260  -2.157  28.772  1.00 34.90           N
ATOM   4391  CA  GLY E 556      58.447  -1.373  28.541  1.00 34.90           C
ATOM   4392  C   GLY E 556      59.660  -2.158  28.960  1.00 34.90           C
ATOM   4393  O   GLY E 556      59.562  -3.129  29.710  1.00 34.90           O
ATOM   4394  N   LEU E 557      60.852  -1.738  28.471  1.00104.01           N
ATOM   4395  CA  LEU E 557      62.083  -2.411  28.786  1.00104.01           C
ATOM   4396  CB  LEU E 557      62.893  -2.898  27.568  1.00104.01           C
ATOM   4397  CG  LEU E 557      62.181  -3.942  26.686  1.00104.01           C
ATOM   4398  CD1 LEU E 557      61.720  -5.151  27.514  1.00104.01           C
ATOM   4399  CD2 LEU E 557      61.075  -3.314  25.826  1.00104.01           C
ATOM   4400  C   LEU E 557      62.979  -1.460  29.520  1.00104.01           C
ATOM   4401  O   LEU E 557      62.880  -0.244  29.364  1.00104.01           O
ATOM   4402  N   VAL E 558      63.890  -2.010  30.350  1.00 52.45           N
ATOM   4403  CA  VAL E 558      64.804  -1.209  31.116  1.00 52.45           C
ATOM   4404  CB  VAL E 558      64.784  -1.522  32.585  1.00 52.45           C
ATOM   4405  CG1 VAL E 558      63.384  -1.199  33.133  1.00 52.45           C
ATOM   4406  CG2 VAL E 558      65.212  -2.986  32.783  1.00 52.45           C
ATOM   4407  C   VAL E 558      66.190  -1.493  30.621  1.00 52.45           C
ATOM   4408  O   VAL E 558      66.418  -2.445  29.878  1.00 52.45           O
ATOM   4409  N   GLU E 559      67.156  -0.635  31.006  1.00 56.22           N
ATOM   4410  CA  GLU E 559      68.518  -0.777  30.570  1.00 56.22           C
ATOM   4411  CB  GLU E 559      69.322   0.527  30.683  1.00 56.22           C
ATOM   4412  CG  GLU E 559      68.813   1.595  29.711  1.00 56.22           C
ATOM   4413  CD  GLU E 559      69.647   2.856  29.876  1.00 56.22           C
ATOM   4414  OE1 GLU E 559      70.792   2.880  29.350  1.00 56.22           O
ATOM   4415  OE2 GLU E 559      69.150   3.812  30.527  1.00 56.22           O
ATOM   4416  C   GLU E 559      69.197  -1.860  31.356  1.00 56.22           C
ATOM   4417  O   GLU E 559      68.727  -2.280  32.412  1.00 56.22           O
ATOM   4418  N   GLU E 560      70.345  -2.342  30.830  1.00105.61           N
ATOM   4419  CA  GLU E 560      71.092  -3.424  31.419  1.00105.61           C
ATOM   4420  CB  GLU E 560      72.392  -3.740  30.663  1.00105.61           C
ATOM   4421  CG  GLU E 560      72.203  -4.695  29.492  1.00105.61           C
ATOM   4422  CD  GLU E 560      72.191  -6.089  30.100  1.00105.61           C
ATOM   4423  OE1 GLU E 560      73.158  -6.417  30.839  1.00105.61           O
ATOM   4424  OE2 GLU E 560      71.212  -6.839  29.850  1.00105.61           O
ATOM   4425  C   GLU E 560      71.502  -3.073  32.811  1.00105.61           C
ATOM   4426  O   GLU E 560      71.440  -3.909  33.712  1.00105.61           O
ATOM   4427  N   ALA E 561      71.916  -1.816  33.028  1.00 32.81           N
ATOM   4428  CA  ALA E 561      72.405  -1.404  34.312  1.00 32.81           C
ATOM   4429  CB  ALA E 561      72.824   0.076  34.339  1.00 32.81           C
ATOM   4430  C   ALA E 561      71.322  -1.581  35.328  1.00 32.81           C
ATOM   4431  O   ALA E 561      71.592  -1.920  36.480  1.00 32.81           O
ATOM   4432  N   CYS E 562      70.063  -1.330  34.932  1.00 39.33           N
ATOM   4433  CA  CYS E 562      68.979  -1.421  35.865  1.00 39.33           C
ATOM   4434  CB  CYS E 562      67.627  -1.010  35.255  1.00 39.33           C
ATOM   4435  SG  CYS E 562      66.293  -1.017  36.488  1.00 39.33           S
ATOM   4436  C   CYS E 562      68.850  -2.830  36.366  1.00 39.33           C
ATOM   4437  O   CYS E 562      68.654  -3.040  37.563  1.00 39.33           O
ATOM   4438  N   PHE E 563      68.935  -3.836  35.466  1.00150.50           N
ATOM   4439  CA  PHE E 563      68.795  -5.198  35.907  1.00150.50           C
ATOM   4440  CB  PHE E 563      67.443  -5.775  35.438  1.00150.50           C
ATOM   4441  CG  PHE E 563      66.998  -6.909  36.297  1.00150.50           C
ATOM   4442  CD1 PHE E 563      67.702  -8.087  36.371  1.00150.50           C
ATOM   4443  CD2 PHE E 563      65.823  -6.794  37.006  1.00150.50           C
ATOM   4444  CE1 PHE E 563      67.254  -9.116  37.166  1.00150.50           C
ATOM   4445  CE2 PHE E 563      65.368  -7.819  37.801  1.00150.50           C
ATOM   4446  CZ  PHE E 563      66.089  -8.985  37.884  1.00150.50           C
ATOM   4447  C   PHE E 563      69.872  -5.971  35.190  1.00150.50           C
ATOM   4448  O   PHE E 563      69.651  -6.419  34.067  1.00150.50           O
ATOM   4449  N   PRO E 564      71.005  -6.209  35.803  1.00 77.16           N
ATOM   4450  CA  PRO E 564      72.084  -6.876  35.110  1.00 77.16           C
ATOM   4451  CD  PRO E 564      71.505  -5.289  36.812  1.00 77.16           C
ATOM   4452  CB  PRO E 564      73.311  -6.709  36.001  1.00 77.16           C
ATOM   4453  CG  PRO E 564      73.039  -5.382  36.734  1.00 77.16           C
ATOM   4454  C   PRO E 564      71.749  -8.294  34.766  1.00 77.16           C
ATOM   4455  O   PRO E 564      70.937  -8.897  35.464  1.00 77.16           O
ATOM   4456  N   TYR E 565      72.374  -8.848  33.703  1.00 92.16           N
ATOM   4457  CA  TYR E 565      72.011 -10.155  33.219  1.00 92.16           C
ATOM   4458  CB  TYR E 565      72.445 -10.357  31.754  1.00 92.16           C
ATOM   4459  CG  TYR E 565      71.974 -11.684  31.271  1.00 92.16           C
ATOM   4460  CD1 TYR E 565      70.638 -11.897  31.023  1.00 92.16           C
ATOM   4461  CD2 TYR E 565      72.868 -12.702  31.035  1.00 92.16           C
ATOM   4462  CE1 TYR E 565      70.196 -13.116  30.569  1.00 92.16           C
ATOM   4463  CE2 TYR E 565      72.432 -13.924  30.579  1.00 92.16           C
ATOM   4464  CZ  TYR E 565      71.093 -14.132  30.347  1.00 92.16           C
ATOM   4465  OH  TYR E 565      70.642 -15.385  29.880  1.00 92.16           O
ATOM   4466  C   TYR E 565      72.626 -11.221  34.077  1.00 92.16           C
ATOM   4467  O   TYR E 565      73.843 -11.276  34.246  1.00 92.16           O
ATOM   4468  N   THR E 566      71.747 -12.009  34.742  1.00 81.23           N
ATOM   4469  CA  THR E 566      72.052 -13.147  35.571  1.00 81.23           C
ATOM   4470  CB  THR E 566      71.016 -13.349  36.634  1.00 81.23           C
ATOM   4471  OG1 THR E 566      70.954 -12.206  37.476  1.00 81.23           O
ATOM   4472  CG2 THR E 566      71.376 -14.599  37.451  1.00 81.23           C
ATOM   4473  C   THR E 566      72.177 -14.436  34.812  1.00 81.23           C
ATOM   4474  O   THR E 566      73.079 -15.231  35.072  1.00 81.23           O
ATOM   4475  N   GLY E 567      71.262 -14.680  33.849  1.00 34.57           N
ATOM   4476  CA  GLY E 567      71.251 -15.934  33.145  1.00 34.57           C
ATOM   4477  C   GLY E 567      70.458 -16.940  33.932  1.00 34.57           C
ATOM   4478  O   GLY E 567      70.593 -18.144  33.715  1.00 34.57           O
ATOM   4479  N   THR E 568      69.614 -16.480  34.880  1.00 60.64           N
ATOM   4480  CA  THR E 568      68.833 -17.409  35.650  1.00 60.64           C
ATOM   4481  CB  THR E 568      69.390 -17.683  37.017  1.00 60.64           C
ATOM   4482  OG1 THR E 568      69.369 -16.501  37.803  1.00 60.64           O
ATOM   4483  CG2 THR E 568      70.832 -18.198  36.868  1.00 60.64           C
ATOM   4484  C   THR E 568      67.458 -16.841  35.853  1.00 60.64           C
ATOM   4485  O   THR E 568      67.160 -15.704  35.501  1.00 60.64           O
ATOM   4486  N   ASP E 569      66.598 -17.673  36.463  1.00112.72           N
ATOM   4487  CA  ASP E 569      65.213 -17.499  36.807  1.00112.72           C
ATOM   4488  CB  ASP E 569      64.512 -18.824  37.153  1.00112.72           C
ATOM   4489  CG  ASP E 569      64.340 -19.599  35.853  1.00112.72           C
ATOM   4490  OD1 ASP E 569      64.419 -18.957  34.772  1.00112.72           O
ATOM   4491  OD2 ASP E 569      64.129 -20.840  35.920  1.00112.72           O
ATOM   4492  C   ASP E 569      65.068 -16.570  37.977  1.00112.72           C
ATOM   4493  O   ASP E 569      64.045 -16.608  38.661  1.00112.72           O
ATOM   4494  N   SER E 570      66.133 -15.817  38.321  1.00 63.39           N
ATOM   4495  CA  SER E 570      66.136 -14.945  39.470  1.00 63.39           C
ATOM   4496  CB  SER E 570      67.308 -13.947  39.479  1.00 63.39           C
ATOM   4497  OG  SER E 570      67.178 -13.031  38.401  1.00 63.39           O
ATOM   4498  C   SER E 570      64.862 -14.155  39.563  1.00 63.39           C
ATOM   4499  O   SER E 570      64.111 -13.990  38.603  1.00 63.39           O
ATOM   4500  N   PRO E 571      64.603 -13.706  40.766  1.00124.76           N
ATOM   4501  CA  PRO E 571      63.397 -12.970  41.046  1.00124.76           C
ATOM   4502  CD  PRO E 571      65.047 -14.470  41.923  1.00124.76           C
ATOM   4503  CB  PRO E 571      63.238 -12.986  42.565  1.00124.76           C
ATOM   4504  CG  PRO E 571      63.961 -14.274  42.992  1.00124.76           C
ATOM   4505  C   PRO E 571      63.405 -11.592  40.467  1.00124.76           C
ATOM   4506  O   PRO E 571      64.478 -11.055  40.196  1.00124.76           O
ATOM   4507  N   CYS E 572      62.208 -11.005  40.268  1.00 97.70           N
ATOM   4508  CA  CYS E 572      62.105  -9.689  39.711  1.00 97.70           C
ATOM   4509  CB  CYS E 572      60.679  -9.271  39.348  1.00 97.70           C
ATOM   4510  SG  CYS E 572      60.169  -9.823  37.712  1.00 97.70           S
ATOM   4511  C   CYS E 572      62.505  -8.690  40.739  1.00 97.70           C
ATOM   4512  O   CYS E 572      61.698  -8.312  41.584  1.00 97.70           O
ATOM   4513  N   LYS E 573      63.765  -8.225  40.690  1.00111.49           N
ATOM   4514  CA  LYS E 573      64.173  -7.187  41.590  1.00111.49           C
ATOM   4515  CB  LYS E 573      64.882  -7.707  42.856  1.00111.49           C
ATOM   4516  CG  LYS E 573      65.104  -6.639  43.933  1.00111.49           C
ATOM   4517  CD  LYS E 573      66.034  -5.504  43.500  1.00111.49           C
ATOM   4518  CE  LYS E 573      66.032  -4.298  44.439  1.00111.49           C
ATOM   4519  NZ  LYS E 573      66.961  -3.265  43.929  1.00111.49           N
ATOM   4520  C   LYS E 573      65.147  -6.353  40.825  1.00111.49           C
ATOM   4521  O   LYS E 573      66.111  -6.876  40.271  1.00111.49           O
ATOM   4522  N   MET E 574      64.927  -5.025  40.779  1.00107.18           N
ATOM   4523  CA  MET E 574      65.795  -4.175  40.015  1.00107.18           C
ATOM   4524  CB  MET E 574      65.280  -3.983  38.579  1.00107.18           C
ATOM   4525  CG  MET E 574      63.878  -3.377  38.516  1.00107.18           C
ATOM   4526  SD  MET E 574      62.949  -3.794  37.009  1.00107.18           S
ATOM   4527  CE  MET E 574      64.065  -2.968  35.842  1.00107.18           C
ATOM   4528  C   MET E 574      65.879  -2.846  40.701  1.00107.18           C
ATOM   4529  O   MET E 574      65.262  -2.636  41.743  1.00107.18           O
ATOM   4530  N   LYS E 575      66.682  -1.920  40.137  1.00 72.98           N
ATOM   4531  CA  LYS E 575      66.857  -0.620  40.725  1.00 72.98           C
ATOM   4532  CB  LYS E 575      67.973   0.223  40.079  1.00 72.98           C
ATOM   4533  CG  LYS E 575      69.390  -0.288  40.351  1.00 72.98           C
ATOM   4534  CD  LYS E 575      69.737  -1.591  39.628  1.00 72.98           C
ATOM   4535  CE  LYS E 575      71.188  -2.034  39.833  1.00 72.98           C
ATOM   4536  NZ  LYS E 575      71.441  -3.297  39.104  1.00 72.98           N
ATOM   4537  C   LYS E 575      65.582   0.146  40.571  1.00 72.98           C
ATOM   4538  O   LYS E 575      64.732  -0.187  39.748  1.00 72.98           O
ATOM   4539  N   GLU E 576      65.400   1.182  41.413  1.00 38.04           N
ATOM   4540  CA  GLU E 576      64.208   1.977  41.348  1.00 38.04           C
ATOM   4541  CB  GLU E 576      63.858   2.690  42.665  1.00 38.04           C
ATOM   4542  CG  GLU E 576      63.422   1.736  43.779  1.00 38.04           C
ATOM   4543  CD  GLU E 576      63.110   2.569  45.014  1.00 38.04           C
ATOM   4544  OE1 GLU E 576      63.280   3.816  44.945  1.00 38.04           O
ATOM   4545  OE2 GLU E 576      62.690   1.971  46.040  1.00 38.04           O
ATOM   4546  C   GLU E 576      64.368   3.029  40.294  1.00 38.04           C
ATOM   4547  O   GLU E 576      65.477   3.372  39.889  1.00 38.04           O
ATOM   4548  N   ASP E 577      63.220   3.551  39.820  1.00 52.71           N
ATOM   4549  CA  ASP E 577      63.141   4.633  38.879  1.00 52.71           C
ATOM   4550  CB  ASP E 577      63.574   5.982  39.481  1.00 52.71           C
ATOM   4551  CG  ASP E 577      62.548   6.390  40.527  1.00 52.71           C
ATOM   4552  OD1 ASP E 577      61.474   5.735  40.592  1.00 52.71           O
ATOM   4553  OD2 ASP E 577      62.829   7.360  41.281  1.00 52.71           O
ATOM   4554  C   ASP E 577      63.976   4.398  37.661  1.00 52.71           C
ATOM   4555  O   ASP E 577      64.784   5.250  37.293  1.00 52.71           O
ATOM   4556  N   CYS E 578      63.801   3.248  36.983  1.00 33.70           N
ATOM   4557  CA  CYS E 578      64.558   3.033  35.783  1.00 33.70           C
ATOM   4558  CB  CYS E 578      64.977   1.566  35.572  1.00 33.70           C
ATOM   4559  SG  CYS E 578      66.019   0.948  36.928  1.00 33.70           S
ATOM   4560  C   CYS E 578      63.687   3.436  34.629  1.00 33.70           C
ATOM   4561  O   CYS E 578      62.483   3.179  34.622  1.00 33.70           O
ATOM   4562  N   PHE E 579      64.288   4.106  33.623  1.00111.94           N
ATOM   4563  CA  PHE E 579      63.578   4.560  32.458  1.00111.94           C
ATOM   4564  CB  PHE E 579      64.445   5.495  31.592  1.00111.94           C
ATOM   4565  CG  PHE E 579      63.691   5.955  30.390  1.00111.94           C
ATOM   4566  CD1 PHE E 579      63.700   5.221  29.229  1.00111.94           C
ATOM   4567  CD2 PHE E 579      62.984   7.138  30.424  1.00111.94           C
ATOM   4568  CE1 PHE E 579      63.011   5.652  28.120  1.00111.94           C
ATOM   4569  CE2 PHE E 579      62.292   7.574  29.318  1.00111.94           C
ATOM   4570  CZ  PHE E 579      62.304   6.830  28.163  1.00111.94           C
ATOM   4571  C   PHE E 579      63.227   3.343  31.652  1.00111.94           C
ATOM   4572  O   PHE E 579      63.990   2.378  31.614  1.00111.94           O
ATOM   4573  N   ARG E 580      62.036   3.347  31.011  1.00 53.96           N
ATOM   4574  CA  ARG E 580      61.651   2.196  30.242  1.00 53.96           C
ATOM   4575  CB  ARG E 580      60.388   1.490  30.763  1.00 53.96           C
ATOM   4576  CG  ARG E 580      60.600   0.740  32.080  1.00 53.96           C
ATOM   4577  CD  ARG E 580      59.337   0.040  32.589  1.00 53.96           C
ATOM   4578  NE  ARG E 580      59.685  -0.656  33.860  1.00 53.96           N
ATOM   4579  CZ  ARG E 580      60.060  -1.969  33.850  1.00 53.96           C
ATOM   4580  NH1 ARG E 580      60.097  -2.670  32.678  1.00 53.96           N
ATOM   4581  NH2 ARG E 580      60.392  -2.585  35.022  1.00 53.96           N
ATOM   4582  C   ARG E 580      61.377   2.607  28.828  1.00 53.96           C
ATOM   4583  O   ARG E 580      60.716   3.611  28.571  1.00 53.96           O
ATOM   4584  N   TYR E 581      61.893   1.811  27.869  1.00 63.22           N
ATOM   4585  CA  TYR E 581      61.717   2.037  26.459  1.00 63.22           C
ATOM   4586  CB  TYR E 581      62.910   1.572  25.601  1.00 63.22           C
ATOM   4587  CG  TYR E 581      64.123   2.365  25.954  1.00 63.22           C
ATOM   4588  CD1 TYR E 581      64.890   2.022  27.044  1.00 63.22           C
ATOM   4589  CD2 TYR E 581      64.500   3.444  25.188  1.00 63.22           C
ATOM   4590  CE1 TYR E 581      66.013   2.747  27.370  1.00 63.22           C
ATOM   4591  CE2 TYR E 581      65.621   4.173  25.509  1.00 63.22           C
ATOM   4592  CZ  TYR E 581      66.379   3.825  26.601  1.00 63.22           C
ATOM   4593  OH  TYR E 581      67.530   4.571  26.932  1.00 63.22           O
ATOM   4594  C   TYR E 581      60.547   1.207  26.015  1.00 63.22           C
ATOM   4595  O   TYR E 581      60.403   0.059  26.434  1.00 63.22           O
ATOM   4596  N   TYR E 582      59.679   1.769  25.145  1.00 65.20           N
ATOM   4597  CA  TYR E 582      58.498   1.065  24.711  1.00 65.20           C
ATOM   4598  CB  TYR E 582      57.188   1.812  25.024  1.00 65.20           C
ATOM   4599  CG  TYR E 582      57.018   1.917  26.502  1.00 65.20           C
ATOM   4600  CD1 TYR E 582      57.688   2.883  27.218  1.00 65.20           C
ATOM   4601  CD2 TYR E 582      56.176   1.058  27.169  1.00 65.20           C
ATOM   4602  CE1 TYR E 582      57.528   2.984  28.580  1.00 65.20           C
ATOM   4603  CE2 TYR E 582      56.011   1.153  28.531  1.00 65.20           C
ATOM   4604  CZ  TYR E 582      56.689   2.117  29.238  1.00 65.20           C
ATOM   4605  OH  TYR E 582      56.524   2.219  30.635  1.00 65.20           O
ATOM   4606  C   TYR E 582      58.539   0.931  23.215  1.00 65.20           C
ATOM   4607  O   TYR E 582      59.305   1.615  22.539  1.00 65.20           O
ATOM   4608  N   SER E 583      57.723   0.004  22.664  1.00 40.93           N
ATOM   4609  CA  SER E 583      57.671  -0.193  21.240  1.00 40.93           C
ATOM   4610  CB  SER E 583      57.763  -1.671  20.822  1.00 40.93           C
ATOM   4611  OG  SER E 583      59.027  -2.204  21.188  1.00 40.93           O
ATOM   4612  C   SER E 583      56.353   0.330  20.746  1.00 40.93           C
ATOM   4613  O   SER E 583      55.291  -0.073  21.216  1.00 40.93           O
ATOM   4614  N   SER E 584      56.403   1.265  19.776  1.00 51.13           N
ATOM   4615  CA  SER E 584      55.224   1.876  19.229  1.00 51.13           C
ATOM   4616  CB  SER E 584      55.530   3.141  18.404  1.00 51.13           C
ATOM   4617  OG  SER E 584      56.320   2.816  17.270  1.00 51.13           O
ATOM   4618  C   SER E 584      54.481   0.917  18.347  1.00 51.13           C
ATOM   4619  O   SER E 584      53.267   1.044  18.191  1.00 51.13           O
ATOM   4620  N   GLU E 585      55.180  -0.055  17.720  1.00 88.17           N
ATOM   4621  CA  GLU E 585      54.474  -0.944  16.836  1.00 88.17           C
ATOM   4622  CB  GLU E 585      54.278  -0.335  15.434  1.00 88.17           C
ATOM   4623  CG  GLU E 585      53.321  -1.108  14.525  1.00 88.17           C
ATOM   4624  CD  GLU E 585      54.122  -2.083  13.674  1.00 88.17           C
ATOM   4625  OE1 GLU E 585      55.338  -2.270  13.942  1.00 88.17           O
ATOM   4626  OE2 GLU E 585      53.517  -2.652  12.729  1.00 88.17           O
ATOM   4627  C   GLU E 585      55.250  -2.221  16.684  1.00 88.17           C
ATOM   4628  O   GLU E 585      56.466  -2.246  16.870  1.00 88.17           O
ATOM   4629  N   TYR E 586      54.540  -3.338  16.398  1.00 77.32           N
ATOM   4630  CA  TYR E 586      55.192  -4.597  16.159  1.00 77.32           C
ATOM   4631  CB  TYR E 586      55.520  -5.375  17.449  1.00 77.32           C
ATOM   4632  CG  TYR E 586      54.282  -5.511  18.270  1.00 77.32           C
ATOM   4633  CD1 TYR E 586      53.863  -4.471  19.070  1.00 77.32           C
ATOM   4634  CD2 TYR E 586      53.549  -6.675  18.256  1.00 77.32           C
ATOM   4635  CE1 TYR E 586      52.728  -4.586  19.838  1.00 77.32           C
ATOM   4636  CE2 TYR E 586      52.413  -6.796  19.022  1.00 77.32           C
ATOM   4637  CZ  TYR E 586      52.000  -5.751  19.814  1.00 77.32           C
ATOM   4638  OH  TYR E 586      50.835  -5.878  20.600  1.00 77.32           O
ATOM   4639  C   TYR E 586      54.325  -5.444  15.276  1.00 77.32           C
ATOM   4640  O   TYR E 586      53.102  -5.306  15.278  1.00 77.32           O
ATOM   4641  N   HIS E 587      54.946  -6.343  14.479  1.00 59.61           N
ATOM   4642  CA  HIS E 587      54.178  -7.204  13.623  1.00 59.61           C
ATOM   4643  ND1 HIS E 587      55.251  -6.507  10.515  1.00 59.61           N
ATOM   4644  CG  HIS E 587      54.611  -5.841  11.538  1.00 59.61           C
ATOM   4645  CB  HIS E 587      53.568  -6.462  12.422  1.00 59.61           C
ATOM   4646  NE2 HIS E 587      56.086  -4.446  10.549  1.00 59.61           N
ATOM   4647  CD2 HIS E 587      55.134  -4.586  11.544  1.00 59.61           C
ATOM   4648  CE1 HIS E 587      56.121  -5.627   9.958  1.00 59.61           C
ATOM   4649  C   HIS E 587      55.082  -8.260  13.062  1.00 59.61           C
ATOM   4650  O   HIS E 587      56.303  -8.110  13.041  1.00 59.61           O
ATOM   4651  N   TYR E 588      54.490  -9.382  12.603  1.00 82.46           N
ATOM   4652  CA  TYR E 588      55.266 -10.390  11.935  1.00 82.46           C
ATOM   4653  CB  TYR E 588      54.599 -11.776  11.812  1.00 82.46           C
ATOM   4654  CG  TYR E 588      54.684 -12.541  13.089  1.00 82.46           C
ATOM   4655  CD1 TYR E 588      55.866 -13.156  13.438  1.00 82.46           C
ATOM   4656  CD2 TYR E 588      53.593 -12.678  13.915  1.00 82.46           C
ATOM   4657  CE1 TYR E 588      55.969 -13.881  14.601  1.00 82.46           C
ATOM   4658  CE2 TYR E 588      53.690 -13.403  15.081  1.00 82.46           C
ATOM   4659  CZ  TYR E 588      54.878 -14.004  15.425  1.00 82.46           C
ATOM   4660  OH  TYR E 588      54.981 -14.749  16.620  1.00 82.46           O
ATOM   4661  C   TYR E 588      55.430  -9.896  10.534  1.00 82.46           C
ATOM   4662  O   TYR E 588      54.489  -9.367   9.948  1.00 82.46           O
ATOM   4663  N   VAL E 589      56.639 -10.026   9.959  1.00119.68           N
ATOM   4664  CA  VAL E 589      56.813  -9.572   8.613  1.00119.68           C
ATOM   4665  CB  VAL E 589      58.204  -9.785   8.085  1.00119.68           C
ATOM   4666  CG1 VAL E 589      58.255  -9.323   6.625  1.00119.68           C
ATOM   4667  CG2 VAL E 589      59.197  -9.035   8.977  1.00119.68           C
ATOM   4668  C   VAL E 589      55.886 -10.385   7.772  1.00119.68           C
ATOM   4669  O   VAL E 589      55.804 -11.604   7.924  1.00119.68           O
ATOM   4670  N   GLY E 590      55.167  -9.722   6.844  1.00 37.18           N
ATOM   4671  CA  GLY E 590      54.221 -10.429   6.038  1.00 37.18           C
ATOM   4672  C   GLY E 590      52.850 -10.129   6.569  1.00 37.18           C
ATOM   4673  O   GLY E 590      51.850 -10.438   5.924  1.00 37.18           O
ATOM   4674  N   GLY E 591      52.767  -9.528   7.773  1.00 41.01           N
ATOM   4675  CA  GLY E 591      51.511  -9.094   8.318  1.00 41.01           C
ATOM   4676  C   GLY E 591      51.021 -10.013   9.398  1.00 41.01           C
ATOM   4677  O   GLY E 591      50.364  -9.563  10.337  1.00 41.01           O
ATOM   4678  N   PHE E 592      51.309 -11.323   9.297  1.00 78.39           N
ATOM   4679  CA  PHE E 592      50.883 -12.259  10.300  1.00 78.39           C
ATOM   4680  CB  PHE E 592      49.398 -12.657  10.171  1.00 78.39           C
ATOM   4681  CG  PHE E 592      49.110 -13.038   8.757  1.00 78.39           C
ATOM   4682  CD1 PHE E 592      48.813 -12.058   7.837  1.00 78.39           C
ATOM   4683  CD2 PHE E 592      49.120 -14.351   8.347  1.00 78.39           C
ATOM   4684  CE1 PHE E 592      48.538 -12.377   6.529  1.00 78.39           C
ATOM   4685  CE2 PHE E 592      48.845 -14.676   7.038  1.00 78.39           C
ATOM   4686  CZ  PHE E 592      48.555 -13.690   6.126  1.00 78.39           C
ATOM   4687  C   PHE E 592      51.761 -13.467  10.200  1.00 78.39           C
ATOM   4688  O   PHE E 592      52.582 -13.570   9.290  1.00 78.39           O
ATOM   4689  N   TYR E 593      51.626 -14.420  11.144  1.00 77.52           N
ATOM   4690  CA  TYR E 593      52.522 -15.541  11.110  1.00 77.52           C
ATOM   4691  CB  TYR E 593      52.490 -16.385  12.401  1.00 77.52           C
ATOM   4692  CG  TYR E 593      53.508 -17.475  12.315  1.00 77.52           C
ATOM   4693  CD1 TYR E 593      53.195 -18.686  11.741  1.00 77.52           C
ATOM   4694  CD2 TYR E 593      54.778 -17.290  12.815  1.00 77.52           C
ATOM   4695  CE1 TYR E 593      54.131 -19.692  11.667  1.00 77.52           C
ATOM   4696  CE2 TYR E 593      55.720 -18.291  12.744  1.00 77.52           C
ATOM   4697  CZ  TYR E 593      55.395 -19.497  12.169  1.00 77.52           C
ATOM   4698  OH  TYR E 593      56.353 -20.531  12.093  1.00 77.52           O
ATOM   4699  C   TYR E 593      52.133 -16.401   9.950  1.00 77.52           C
ATOM   4700  O   TYR E 593      50.992 -16.849   9.848  1.00 77.52           O
ATOM   4701  N   GLY E 594      53.112 -16.673   9.059  1.00 49.99           N
ATOM   4702  CA  GLY E 594      52.898 -17.472   7.885  1.00 49.99           C
ATOM   4703  C   GLY E 594      53.077 -16.644   6.637  1.00 49.99           C
ATOM   4704  O   GLY E 594      53.197 -17.187   5.540  1.00 49.99           O
ATOM   4705  N   GLY E 595      53.030 -15.308   6.779  1.00 79.97           N
ATOM   4706  CA  GLY E 595      53.209 -14.309   5.756  1.00 79.97           C
ATOM   4707  C   GLY E 595      54.643 -14.100   5.339  1.00 79.97           C
ATOM   4708  O   GLY E 595      54.897 -13.490   4.307  1.00 79.97           O
ATOM   4709  N   CYS E 596      55.623 -14.487   6.171  1.00 81.88           N
ATOM   4710  CA  CYS E 596      57.003 -14.119   5.950  1.00 81.88           C
ATOM   4711  CB  CYS E 596      57.931 -14.531   7.106  1.00 81.88           C
ATOM   4712  SG  CYS E 596      59.589 -13.799   6.962  1.00 81.88           S
ATOM   4713  C   CYS E 596      57.583 -14.677   4.682  1.00 81.88           C
ATOM   4714  O   CYS E 596      57.193 -15.740   4.201  1.00 81.88           O
ATOM   4715  N   ASN E 597      58.528 -13.909   4.084  1.00 92.56           N
ATOM   4716  CA  ASN E 597      59.245 -14.334   2.912  1.00 92.56           C
ATOM   4717  CB  ASN E 597      58.515 -14.059   1.592  1.00 92.56           C
ATOM   4718  CG  ASN E 597      58.467 -12.558   1.429  1.00 92.56           C
ATOM   4719  OD1 ASN E 597      58.519 -11.808   2.410  1.00 92.56           O
ATOM   4720  ND2 ASN E 597      58.408 -12.120   0.144  1.00 92.56           N
ATOM   4721  C   ASN E 597      60.532 -13.564   2.880  1.00 92.56           C
ATOM   4722  O   ASN E 597      60.715 -12.600   3.621  1.00 92.56           O
ATOM   4723  N   GLU E 598      61.468 -13.993   2.013  1.00107.83           N
ATOM   4724  CA  GLU E 598      62.766 -13.388   1.910  1.00107.83           C
ATOM   4725  CB  GLU E 598      63.707 -14.182   0.984  1.00107.83           C
ATOM   4726  CG  GLU E 598      65.109 -13.587   0.833  1.00107.83           C
ATOM   4727  CD  GLU E 598      65.190 -12.931  -0.540  1.00107.83           C
ATOM   4728  OE1 GLU E 598      64.124 -12.781  -1.194  1.00107.83           O
ATOM   4729  OE2 GLU E 598      66.329 -12.589  -0.961  1.00107.83           O
ATOM   4730  C   GLU E 598      62.668 -11.980   1.407  1.00107.83           C
ATOM   4731  O   GLU E 598      63.356 -11.090   1.908  1.00107.83           O
ATOM   4732  N   ALA E 599      61.798 -11.733   0.409  1.00 52.03           N
ATOM   4733  CA  ALA E 599      61.704 -10.427  -0.181  1.00 52.03           C
ATOM   4734  CB  ALA E 599      60.659 -10.358  -1.309  1.00 52.03           C
ATOM   4735  C   ALA E 599      61.287  -9.433   0.859  1.00 52.03           C
ATOM   4736  O   ALA E 599      61.885  -8.366   0.979  1.00 52.03           O
ATOM   4737  N   LEU E 600      60.253  -9.758   1.655  1.00114.97           N
ATOM   4738  CA  LEU E 600      59.801  -8.842   2.662  1.00114.97           C
ATOM   4739  CB  LEU E 600      58.470  -9.230   3.322  1.00114.97           C
ATOM   4740  CG  LEU E 600      57.260  -8.922   2.423  1.00114.97           C
ATOM   4741  CD1 LEU E 600      57.392  -9.605   1.060  1.00114.97           C
ATOM   4742  CD2 LEU E 600      55.939  -9.275   3.108  1.00114.97           C
ATOM   4743  C   LEU E 600      60.841  -8.687   3.718  1.00114.97           C
ATOM   4744  O   LEU E 600      60.973  -7.615   4.303  1.00114.97           O
ATOM   4745  N   MET E 601      61.598  -9.756   4.019  1.00 46.60           N
ATOM   4746  CA  MET E 601      62.574  -9.654   5.068  1.00 46.60           C
ATOM   4747  CB  MET E 601      63.309 -10.981   5.326  1.00 46.60           C
ATOM   4748  CG  MET E 601      62.415 -12.068   5.930  1.00 46.60           C
ATOM   4749  SD  MET E 601      63.194 -13.707   6.059  1.00 46.60           S
ATOM   4750  CE  MET E 601      64.408 -13.239   7.326  1.00 46.60           C
ATOM   4751  C   MET E 601      63.600  -8.627   4.698  1.00 46.60           C
ATOM   4752  O   MET E 601      63.987  -7.796   5.517  1.00 46.60           O
ATOM   4753  N   LYS E 602      64.061  -8.647   3.437  1.00122.31           N
ATOM   4754  CA  LYS E 602      65.081  -7.736   3.001  1.00122.31           C
ATOM   4755  CB  LYS E 602      65.515  -8.031   1.556  1.00122.31           C
ATOM   4756  CG  LYS E 602      66.658  -7.151   1.064  1.00122.31           C
ATOM   4757  CD  LYS E 602      67.218  -7.584  -0.293  1.00122.31           C
ATOM   4758  CE  LYS E 602      67.656  -9.049  -0.344  1.00122.31           C
ATOM   4759  NZ  LYS E 602      66.490  -9.912  -0.639  1.00122.31           N
ATOM   4760  C   LYS E 602      64.564  -6.332   3.032  1.00122.31           C
ATOM   4761  O   LYS E 602      65.296  -5.406   3.374  1.00122.31           O
ATOM   4762  N   LEU E 603      63.290  -6.124   2.644  1.00 43.16           N
ATOM   4763  CA  LEU E 603      62.733  -4.801   2.622  1.00 43.16           C
ATOM   4764  CB  LEU E 603      61.286  -4.772   2.110  1.00 43.16           C
ATOM   4765  CG  LEU E 603      61.136  -5.157   0.624  1.00 43.16           C
ATOM   4766  CD1 LEU E 603      59.664  -5.110   0.187  1.00 43.16           C
ATOM   4767  CD2 LEU E 603      62.045  -4.299  -0.270  1.00 43.16           C
ATOM   4768  C   LEU E 603      62.718  -4.271   4.021  1.00 43.16           C
ATOM   4769  O   LEU E 603      63.120  -3.137   4.274  1.00 43.16           O
ATOM   4770  N   GLU E 604      62.269  -5.101   4.978  1.00 92.04           N
ATOM   4771  CA  GLU E 604      62.174  -4.680   6.346  1.00 92.04           C
ATOM   4772  CB  GLU E 604      61.623  -5.791   7.261  1.00 92.04           C
ATOM   4773  CG  GLU E 604      61.675  -5.462   8.758  1.00 92.04           C
ATOM   4774  CD  GLU E 604      60.508  -4.555   9.115  1.00 92.04           C
ATOM   4775  OE1 GLU E 604      59.572  -4.431   8.281  1.00 92.04           O
ATOM   4776  OE2 GLU E 604      60.537  -3.976  10.234  1.00 92.04           O
ATOM   4777  C   GLU E 604      63.542  -4.340   6.851  1.00 92.04           C
ATOM   4778  O   GLU E 604      63.738  -3.321   7.512  1.00 92.04           O
ATOM   4779  N   LEU E 605      64.533  -5.181   6.514  1.00130.64           N
ATOM   4780  CA  LEU E 605      65.858  -5.046   7.045  1.00130.64           C
ATOM   4781  CB  LEU E 605      66.766  -6.158   6.475  1.00130.64           C
ATOM   4782  CG  LEU E 605      68.151  -6.336   7.127  1.00130.64           C
ATOM   4783  CD1 LEU E 605      69.030  -5.089   6.997  1.00130.64           C
ATOM   4784  CD2 LEU E 605      68.027  -6.851   8.566  1.00130.64           C
ATOM   4785  C   LEU E 605      66.443  -3.718   6.659  1.00130.64           C
ATOM   4786  O   LEU E 605      66.857  -2.943   7.520  1.00130.64           O
ATOM   4787  N   VAL E 606      66.472  -3.402   5.349  1.00 68.55           N
ATOM   4788  CA  VAL E 606      67.114  -2.190   4.925  1.00 68.55           C
ATOM   4789  CB  VAL E 606      67.339  -2.128   3.439  1.00 68.55           C
ATOM   4790  CG1 VAL E 606      68.203  -3.333   3.033  1.00 68.55           C
ATOM   4791  CG2 VAL E 606      65.987  -2.059   2.716  1.00 68.55           C
ATOM   4792  C   VAL E 606      66.324  -0.985   5.328  1.00 68.55           C
ATOM   4793  O   VAL E 606      66.889   0.023   5.748  1.00 68.55           O
ATOM   4794  N   HIS E 607      64.991  -1.026   5.154  1.00 82.89           N
ATOM   4795  CA  HIS E 607      64.228   0.138   5.482  1.00 82.89           C
ATOM   4796  ND1 HIS E 607      63.129   1.046   2.637  1.00 82.89           N
ATOM   4797  CG  HIS E 607      62.758   0.004   3.455  1.00 82.89           C
ATOM   4798  CB  HIS E 607      62.787   0.067   4.953  1.00 82.89           C
ATOM   4799  NE2 HIS E 607      62.549  -0.633   1.300  1.00 82.89           N
ATOM   4800  CD2 HIS E 607      62.404  -1.014   2.622  1.00 82.89           C
ATOM   4801  CE1 HIS E 607      62.986   0.612   1.359  1.00 82.89           C
ATOM   4802  C   HIS E 607      64.180   0.365   6.967  1.00 82.89           C
ATOM   4803  O   HIS E 607      64.470   1.464   7.432  1.00 82.89           O
ATOM   4804  N   HIS E 608      63.739  -0.656   7.729  1.00115.18           N
ATOM   4805  CA  HIS E 608      63.530  -0.596   9.155  1.00115.18           C
ATOM   4806  ND1 HIS E 608      60.778  -1.617   7.571  1.00115.18           N
ATOM   4807  CG  HIS E 608      61.142  -1.064   8.778  1.00115.18           C
ATOM   4808  CB  HIS E 608      62.350  -1.482   9.560  1.00115.18           C
ATOM   4809  NE2 HIS E 608      59.306  -0.009   8.003  1.00115.18           N
ATOM   4810  CD2 HIS E 608      60.233  -0.083   9.027  1.00115.18           C
ATOM   4811  CE1 HIS E 608      59.674  -0.949   7.152  1.00115.18           C
ATOM   4812  C   HIS E 608      64.700  -0.877  10.070  1.00115.18           C
ATOM   4813  O   HIS E 608      64.820  -0.240  11.115  1.00115.18           O
ATOM   4814  N   GLY E 609      65.564  -1.868   9.759  1.00 50.12           N
ATOM   4815  CA  GLY E 609      66.641  -2.182  10.667  1.00 50.12           C
ATOM   4816  C   GLY E 609      66.657  -3.668  10.914  1.00 50.12           C
ATOM   4817  O   GLY E 609      65.857  -4.409  10.345  1.00 50.12           O
ATOM   4818  N   PRO E 610      67.536  -4.125  11.782  1.00 79.76           N
ATOM   4819  CA  PRO E 610      67.642  -5.535  12.053  1.00 79.76           C
ATOM   4820  CD  PRO E 610      68.792  -3.433  12.019  1.00 79.76           C
ATOM   4821  CB  PRO E 610      68.902  -5.702  12.897  1.00 79.76           C
ATOM   4822  CG  PRO E 610      69.788  -4.524  12.452  1.00 79.76           C
ATOM   4823  C   PRO E 610      66.385  -6.021  12.697  1.00 79.76           C
ATOM   4824  O   PRO E 610      65.724  -5.241  13.380  1.00 79.76           O
ATOM   4825  N   MET E 611      66.026  -7.300  12.474  1.00107.89           N
ATOM   4826  CA  MET E 611      64.797  -7.813  13.004  1.00107.89           C
ATOM   4827  CB  MET E 611      63.716  -7.967  11.923  1.00107.89           C
ATOM   4828  CG  MET E 611      64.037  -9.073  10.914  1.00107.89           C
ATOM   4829  SD  MET E 611      63.144  -8.935   9.339  1.00107.89           S
ATOM   4830  CE  MET E 611      64.143  -7.528   8.769  1.00107.89           C
ATOM   4831  C   MET E 611      65.069  -9.171  13.565  1.00107.89           C
ATOM   4832  O   MET E 611      66.047  -9.821  13.200  1.00107.89           O
ATOM   4833  N   ALA E 612      64.207  -9.618  14.500  1.00 39.68           N
ATOM   4834  CA  ALA E 612      64.372 -10.905  15.115  1.00 39.68           C
ATOM   4835  CB  ALA E 612      63.579 -11.060  16.425  1.00 39.68           C
ATOM   4836  C   ALA E 612      63.901 -11.974  14.174  1.00 39.68           C
ATOM   4837  O   ALA E 612      62.913 -11.805  13.461  1.00 39.68           O
ATOM   4838  N   VAL E 613      64.613 -13.121  14.163  1.00 44.72           N
ATOM   4839  CA  VAL E 613      64.249 -14.243  13.340  1.00 44.72           C
ATOM   4840  CB  VAL E 613      65.085 -14.385  12.100  1.00 44.72           C
ATOM   4841  CG1 VAL E 613      64.854 -13.156  11.204  1.00 44.72           C
ATOM   4842  CG2 VAL E 613      66.552 -14.587  12.516  1.00 44.72           C
ATOM   4843  C   VAL E 613      64.482 -15.474  14.163  1.00 44.72           C
ATOM   4844  O   VAL E 613      65.170 -15.425  15.181  1.00 44.72           O
ATOM   4845  N   ALA E 614      63.877 -16.611  13.761  1.00 43.43           N
ATOM   4846  CA  ALA E 614      64.092 -17.843  14.470  1.00 43.43           C
ATOM   4847  CB  ALA E 614      62.886 -18.295  15.311  1.00 43.43           C
ATOM   4848  C   ALA E 614      64.349 -18.912  13.451  1.00 43.43           C
ATOM   4849  O   ALA E 614      63.892 -18.814  12.313  1.00 43.43           O
ATOM   4850  N   PHE E 615      65.123 -19.952  13.829  1.00172.84           N
ATOM   4851  CA  PHE E 615      65.399 -21.027  12.916  1.00172.84           C
ATOM   4852  CB  PHE E 615      66.604 -20.767  11.987  1.00172.84           C
ATOM   4853  CG  PHE E 615      67.876 -20.716  12.768  1.00172.84           C
ATOM   4854  CD1 PHE E 615      68.310 -19.540  13.336  1.00172.84           C
ATOM   4855  CD2 PHE E 615      68.644 -21.847  12.931  1.00172.84           C
ATOM   4856  CE1 PHE E 615      69.484 -19.495  14.051  1.00172.84           C
ATOM   4857  CE2 PHE E 615      69.820 -21.807  13.643  1.00172.84           C
ATOM   4858  CZ  PHE E 615      70.244 -20.629  14.207  1.00172.84           C
ATOM   4859  C   PHE E 615      65.665 -22.266  13.713  1.00172.84           C
ATOM   4860  O   PHE E 615      65.746 -22.224  14.940  1.00172.84           O
ATOM   4861  N   GLU E 616      65.784 -23.421  13.025  1.00104.70           N
ATOM   4862  CA  GLU E 616      66.021 -24.652  13.727  1.00104.70           C
ATOM   4863  CB  GLU E 616      65.334 -25.870  13.082  1.00104.70           C
ATOM   4864  CG  GLU E 616      65.570 -27.184  13.833  1.00104.70           C
ATOM   4865  CD  GLU E 616      64.717 -27.178  15.095  1.00104.70           C
ATOM   4866  OE1 GLU E 616      63.999 -26.168  15.321  1.00104.70           O
ATOM   4867  OE2 GLU E 616      64.773 -28.185  15.850  1.00104.70           O
ATOM   4868  C   GLU E 616      67.493 -24.919  13.745  1.00104.70           C
ATOM   4869  O   GLU E 616      68.132 -25.057  12.701  1.00104.70           O
ATOM   4870  N   VAL E 617      68.071 -24.984  14.961  1.00 62.16           N
ATOM   4871  CA  VAL E 617      69.468 -25.267  15.102  1.00 62.16           C
ATOM   4872  CB  VAL E 617      70.057 -24.770  16.393  1.00 62.16           C
ATOM   4873  CG1 VAL E 617      71.494 -25.302  16.519  1.00 62.16           C
ATOM   4874  CG2 VAL E 617      69.968 -23.235  16.416  1.00 62.16           C
ATOM   4875  C   VAL E 617      69.632 -26.751  15.076  1.00 62.16           C
ATOM   4876  O   VAL E 617      68.849 -27.487  15.675  1.00 62.16           O
ATOM   4877  N   TYR E 618      70.676 -27.224  14.370  1.00 64.27           N
ATOM   4878  CA  TYR E 618      70.957 -28.627  14.275  1.00 64.27           C
ATOM   4879  CB  TYR E 618      70.868 -29.204  12.849  1.00 64.27           C
ATOM   4880  CG  TYR E 618      69.433 -29.278  12.447  1.00 64.27           C
ATOM   4881  CD1 TYR E 618      68.641 -30.305  12.910  1.00 64.27           C
ATOM   4882  CD2 TYR E 618      68.880 -28.345  11.599  1.00 64.27           C
ATOM   4883  CE1 TYR E 618      67.318 -30.396  12.547  1.00 64.27           C
ATOM   4884  CE2 TYR E 618      67.556 -28.431  11.232  1.00 64.27           C
ATOM   4885  CZ  TYR E 618      66.773 -29.456  11.707  1.00 64.27           C
ATOM   4886  OH  TYR E 618      65.416 -29.547  11.332  1.00 64.27           O
ATOM   4887  C   TYR E 618      72.363 -28.812  14.752  1.00 64.27           C
ATOM   4888  O   TYR E 618      73.112 -27.847  14.889  1.00 64.27           O
ATOM   4889  N   ASP E 619      72.756 -30.073  15.017  1.00 46.40           N
ATOM   4890  CA  ASP E 619      74.036 -30.374  15.593  1.00 46.40           C
ATOM   4891  CB  ASP E 619      74.281 -31.881  15.777  1.00 46.40           C
ATOM   4892  CG  ASP E 619      75.588 -32.050  16.541  1.00 46.40           C
ATOM   4893  OD1 ASP E 619      76.026 -31.064  17.191  1.00 46.40           O
ATOM   4894  OD2 ASP E 619      76.170 -33.166  16.480  1.00 46.40           O
ATOM   4895  C   ASP E 619      75.131 -29.867  14.708  1.00 46.40           C
ATOM   4896  O   ASP E 619      76.132 -29.349  15.198  1.00 46.40           O
ATOM   4897  N   ASP E 620      74.971 -29.980  13.379  1.00 53.91           N
ATOM   4898  CA  ASP E 620      76.021 -29.570  12.494  1.00 53.91           C
ATOM   4899  CB  ASP E 620      75.731 -29.846  11.002  1.00 53.91           C
ATOM   4900  CG  ASP E 620      74.522 -29.052  10.523  1.00 53.91           C
ATOM   4901  OD1 ASP E 620      73.673 -28.670  11.371  1.00 53.91           O
ATOM   4902  OD2 ASP E 620      74.433 -28.822   9.287  1.00 53.91           O
ATOM   4903  C   ASP E 620      76.265 -28.106  12.688  1.00 53.91           C
ATOM   4904  O   ASP E 620      77.385 -27.629  12.524  1.00 53.91           O
ATOM   4905  N   PHE E 621      75.206 -27.358  13.041  1.00115.65           N
ATOM   4906  CA  PHE E 621      75.253 -25.939  13.245  1.00115.65           C
ATOM   4907  CB  PHE E 621      73.845 -25.349  13.476  1.00115.65           C
ATOM   4908  CG  PHE E 621      73.923 -23.860  13.550  1.00115.65           C
ATOM   4909  CD1 PHE E 621      73.873 -23.102  12.403  1.00115.65           C
ATOM   4910  CD2 PHE E 621      74.047 -23.220  14.761  1.00115.65           C
ATOM   4911  CE1 PHE E 621      73.942 -21.729  12.461  1.00115.65           C
ATOM   4912  CE2 PHE E 621      74.115 -21.848  14.825  1.00115.65           C
ATOM   4913  CZ  PHE E 621      74.061 -21.098  13.675  1.00115.65           C
ATOM   4914  C   PHE E 621      76.114 -25.639  14.438  1.00115.65           C
ATOM   4915  O   PHE E 621      76.827 -24.638  14.460  1.00115.65           O
ATOM   4916  N   LEU E 622      76.087 -26.510  15.464  1.00 55.01           N
ATOM   4917  CA  LEU E 622      76.800 -26.237  16.682  1.00 55.01           C
ATOM   4918  CB  LEU E 622      76.682 -27.378  17.703  1.00 55.01           C
ATOM   4919  CG  LEU E 622      75.241 -27.603  18.199  1.00 55.01           C
ATOM   4920  CD1 LEU E 622      75.175 -28.751  19.220  1.00 55.01           C
ATOM   4921  CD2 LEU E 622      74.622 -26.299  18.729  1.00 55.01           C
ATOM   4922  C   LEU E 622      78.260 -26.044  16.382  1.00 55.01           C
ATOM   4923  O   LEU E 622      78.900 -25.150  16.932  1.00 55.01           O
ATOM   4924  N   HIS E 623      78.816 -26.888  15.498  1.00122.14           N
ATOM   4925  CA  HIS E 623      80.204 -26.915  15.119  1.00122.14           C
ATOM   4926  ND1 HIS E 623      80.600 -29.834  16.274  0.00122.14           N
ATOM   4927  CG  HIS E 623      80.134 -29.435  15.039  0.00122.14           C
ATOM   4928  CB  HIS E 623      80.567 -28.185  14.336  1.00122.14           C
ATOM   4929  NE2 HIS E 623      79.141 -31.378  15.615  0.00122.14           N
ATOM   4930  CD2 HIS E 623      79.245 -30.388  14.653  0.00122.14           C
ATOM   4931  CE1 HIS E 623      79.973 -31.000  16.568  0.00122.14           C
ATOM   4932  C   HIS E 623      80.585 -25.748  14.252  1.00122.14           C
ATOM   4933  O   HIS E 623      81.770 -25.484  14.095  1.00122.14           O
ATOM   4934  N   TYR E 624      79.617 -25.064  13.615  1.00117.66           N
ATOM   4935  CA  TYR E 624      79.864 -24.038  12.625  1.00117.66           C
ATOM   4936  CB  TYR E 624      78.567 -23.261  12.317  1.00117.66           C
ATOM   4937  CG  TYR E 624      78.834 -22.027  11.526  1.00117.66           C
ATOM   4938  CD1 TYR E 624      79.164 -20.855  12.167  1.00117.66           C
ATOM   4939  CD2 TYR E 624      78.739 -22.030  10.154  1.00117.66           C
ATOM   4940  CE1 TYR E 624      79.403 -19.704  11.454  1.00117.66           C
ATOM   4941  CE2 TYR E 624      78.977 -20.881   9.434  1.00117.66           C
ATOM   4942  CZ  TYR E 624      79.310 -19.715  10.083  1.00117.66           C
ATOM   4943  OH  TYR E 624      79.554 -18.535   9.347  1.00117.66           O
ATOM   4944  C   TYR E 624      80.938 -23.065  13.024  1.00117.66           C
ATOM   4945  O   TYR E 624      80.836 -22.390  14.046  1.00117.66           O
ATOM   4946  N   LYS E 625      82.067 -23.079  12.269  1.00157.66           N
ATOM   4947  CA  LYS E 625      83.143 -22.127  12.383  1.00157.66           C
ATOM   4948  CB  LYS E 625      84.510 -22.714  11.991  1.00157.66           C
ATOM   4949  CG  LYS E 625      85.084 -23.689  13.021  1.00157.66           C
ATOM   4950  CD  LYS E 625      84.297 -24.993  13.146  1.00157.66           C
ATOM   4951  CE  LYS E 625      84.471 -25.932  11.950  1.00157.66           C
ATOM   4952  NZ  LYS E 625      83.774 -27.212  12.205  0.00157.66           N
ATOM   4953  C   LYS E 625      82.953 -20.896  11.539  1.00157.66           C
ATOM   4954  O   LYS E 625      83.073 -19.775  12.030  1.00157.66           O
ATOM   4955  N   LYS E 626      82.655 -21.084  10.230  1.00 67.37           N
ATOM   4956  CA  LYS E 626      82.596 -19.961   9.333  1.00 67.37           C
ATOM   4957  CB  LYS E 626      83.985 -19.369   9.033  1.00 67.37           C
ATOM   4958  CG  LYS E 626      83.940 -18.051   8.262  1.00 67.37           C
ATOM   4959  CD  LYS E 626      85.276 -17.303   8.245  1.00 67.37           C
ATOM   4960  CE  LYS E 626      85.227 -15.983   7.472  1.00 67.37           C
ATOM   4961  NZ  LYS E 626      86.552 -15.324   7.511  1.00 67.37           N
ATOM   4962  C   LYS E 626      81.995 -20.398   8.024  1.00 67.37           C
ATOM   4963  O   LYS E 626      81.735 -21.580   7.808  1.00 67.37           O
ATOM   4964  N   GLY E 627      81.758 -19.432   7.106  1.00 29.57           N
ATOM   4965  CA  GLY E 627      81.213 -19.741   5.810  1.00 29.57           C
ATOM   4966  C   GLY E 627      79.725 -19.570   5.820  1.00 29.57           C
ATOM   4967  O   GLY E 627      79.156 -18.975   6.735  1.00 29.57           O
ATOM   4968  N   ILE E 628      79.057 -20.076   4.759  1.00 91.73           N
ATOM   4969  CA  ILE E 628      77.629 -19.955   4.663  1.00 91.73           C
ATOM   4970  CB  ILE E 628      77.119 -19.634   3.283  1.00 91.73           C
ATOM   4971  CG1 ILE E 628      77.618 -18.261   2.799  1.00 91.73           C
ATOM   4972  CG2 ILE E 628      75.586 -19.736   3.323  1.00 91.73           C
ATOM   4973  CD1 ILE E 628      79.092 -18.230   2.406  1.00 91.73           C
ATOM   4974  C   ILE E 628      77.048 -21.285   5.032  1.00 91.73           C
ATOM   4975  O   ILE E 628      77.203 -22.269   4.311  1.00 91.73           O
ATOM   4976  N   TYR E 629      76.330 -21.318   6.171  1.00181.55           N
ATOM   4977  CA  TYR E 629      75.756 -22.498   6.757  1.00181.55           C
ATOM   4978  CB  TYR E 629      75.291 -22.261   8.204  1.00181.55           C
ATOM   4979  CG  TYR E 629      74.505 -23.434   8.680  1.00181.55           C
ATOM   4980  CD1 TYR E 629      75.125 -24.490   9.306  1.00181.55           C
ATOM   4981  CD2 TYR E 629      73.141 -23.472   8.498  1.00181.55           C
ATOM   4982  CE1 TYR E 629      74.392 -25.565   9.750  1.00181.55           C
ATOM   4983  CE2 TYR E 629      72.403 -24.544   8.940  1.00181.55           C
ATOM   4984  CZ  TYR E 629      73.031 -25.592   9.569  1.00181.55           C
ATOM   4985  OH  TYR E 629      72.282 -26.695  10.029  1.00181.55           O
ATOM   4986  C   TYR E 629      74.587 -22.996   5.966  1.00181.55           C
ATOM   4987  O   TYR E 629      73.807 -22.215   5.423  1.00181.55           O
ATOM   4988  N   HIS E 630      74.471 -24.342   5.861  1.00103.35           N
ATOM   4989  CA  HIS E 630      73.396 -24.954   5.131  1.00103.35           C
ATOM   4990  ND1 HIS E 630      72.757 -27.150   2.569  1.00103.35           N
ATOM   4991  CG  HIS E 630      72.686 -25.797   2.819  1.00103.35           C
ATOM   4992  CB  HIS E 630      73.707 -25.049   3.624  1.00103.35           C
ATOM   4993  NE2 HIS E 630      70.922 -26.414   1.554  1.00103.35           N
ATOM   4994  CD2 HIS E 630      71.559 -25.364   2.192  1.00103.35           C
ATOM   4995  CE1 HIS E 630      71.679 -27.466   1.808  1.00103.35           C
ATOM   4996  C   HIS E 630      73.150 -26.361   5.619  1.00103.35           C
ATOM   4997  O   HIS E 630      74.034 -27.011   6.175  1.00103.35           O
ATOM   4998  N   HIS E 631      71.890 -26.824   5.440  1.00236.94           N
ATOM   4999  CA  HIS E 631      71.387 -28.175   5.592  1.00236.94           C
ATOM   5000  ND1 HIS E 631      73.694 -30.439   6.353  0.00236.94           N
ATOM   5001  CG  HIS E 631      73.487 -29.627   5.262  0.00236.94           C
ATOM   5002  CB  HIS E 631      72.130 -29.236   4.751  1.00236.94           C
ATOM   5003  NE2 HIS E 631      75.705 -29.927   5.555  0.00236.94           N
ATOM   5004  CD2 HIS E 631      74.728 -29.322   4.785  0.00236.94           C
ATOM   5005  CE1 HIS E 631      75.038 -30.587   6.484  0.00236.94           C
ATOM   5006  C   HIS E 631      71.239 -28.707   6.985  1.00236.94           C
ATOM   5007  O   HIS E 631      71.677 -28.104   7.962  1.00236.94           O
ATOM   5008  N   THR E 632      70.489 -29.843   7.051  1.00125.14           N
ATOM   5009  CA  THR E 632      70.217 -30.725   8.163  1.00125.14           C
ATOM   5010  CB  THR E 632      70.830 -30.274   9.481  1.00125.14           C
ATOM   5011  OG1 THR E 632      72.240 -30.186   9.336  1.00125.14           O
ATOM   5012  CG2 THR E 632      70.560 -31.290  10.606  1.00125.14           C
ATOM   5013  C   THR E 632      68.715 -30.903   8.222  1.00125.14           C
ATOM   5014  O   THR E 632      67.987 -30.363   7.391  1.00125.14           O
ATOM   5015  N   GLY E 633      68.216 -31.742   9.153  1.00 53.58           N
ATOM   5016  CA  GLY E 633      66.820 -31.895   9.450  1.00 53.58           C
ATOM   5017  C   GLY E 633      66.021 -32.365   8.281  1.00 53.58           C
ATOM   5018  O   GLY E 633      66.419 -33.233   7.505  1.00 53.58           O
ATOM   5019  N   LEU E 634      64.802 -31.806   8.206  1.00106.09           N
ATOM   5020  CA  LEU E 634      63.824 -32.104   7.210  1.00106.09           C
ATOM   5021  CB  LEU E 634      63.468 -33.600   7.158  1.00106.09           C
ATOM   5022  CG  LEU E 634      62.419 -33.958   6.088  0.00106.09           C
ATOM   5023  CD1 LEU E 634      62.962 -33.716   4.670  0.00106.09           C
ATOM   5024  CD2 LEU E 634      61.884 -35.386   6.283  0.00106.09           C
ATOM   5025  C   LEU E 634      62.626 -31.362   7.697  1.00106.09           C
ATOM   5026  O   LEU E 634      62.306 -30.267   7.234  1.00106.09           O
ATOM   5027  N   ARG E 635      61.940 -31.973   8.681  1.00168.18           N
ATOM   5028  CA  ARG E 635      60.812 -31.360   9.313  1.00168.18           C
ATOM   5029  CB  ARG E 635      61.066 -29.899   9.718  1.00168.18           C
ATOM   5030  CG  ARG E 635      62.227 -29.705  10.694  1.00168.18           C
[truncated: 483,567 more chars]
