# Supplementary material for: Evolutionary Analysis of Dipeptidyl Peptidase I
Source: Int J Mol Sci. 2022 Feb 6;23(3):1852. doi: 10.3390/ijms23031852 (PMC8836896; doi:10.3390/ijms23031852)
Supplement: Supplementary file 1 [file ijms-23-01852-s001.zip › Supplementary File S2 Homology models/Modeller/Homo sapiens/mod.B99990007.pdb]

EXPDTA    THEORETICAL MODEL, MODELLER 10.1 2021/11/05 13:21:53
REMARK   6 MODELLER OBJECTIVE FUNCTION:     11850.6768
REMARK   6 MODELLER BEST TEMPLATE % SEQ ID: 100.000
REMARK   6 SEQUENCE: mod
REMARK   6 ALIGNMENT: alignment.pir
REMARK   6 SCRIPT: model.py
REMARK   6 DOPE score: -172932.07812
REMARK   6 GA341 score: 1.00000
REMARK   6 DOPE-HR score: -148701.96875
REMARK   6 TEMPLATE: 1K3B 1:A - 119:A MODELS 1:A - 119:A AT 100.0%
REMARK   6 TEMPLATE: 1K3B 120:B - 283:B MODELS 120:B - 283:B AT 100.0%
REMARK   6 TEMPLATE: 1K3B 284:C - 352:C MODELS 284:C - 352:C AT 100.0%
REMARK   6 TEMPLATE: 1K3B 353:D - 471:D MODELS 353:D - 471:D AT 100.0%
REMARK   6 TEMPLATE: 1K3B 472:E - 635:E MODELS 472:E - 635:E AT 100.0%
REMARK   6 TEMPLATE: 1K3B 636:F - 704:F MODELS 636:F - 704:F AT 100.0%
REMARK   6 TEMPLATE: 1K3B 705:G - 823:G MODELS 705:G - 823:G AT 100.0%
REMARK   6 TEMPLATE: 1K3B 824:H - 987:H MODELS 824:H - 987:H AT 100.0%
REMARK   6 TEMPLATE: 1K3B 988:I - 1056:I MODELS 988:I - 1056:I AT 100.0%
REMARK   6 TEMPLATE: 1K3B 1057:J - 1175:J MODELS 1057:J - 1175:J AT 100.0%
REMARK   6 TEMPLATE: 1K3B 1176:K - 1339:K MODELS 1176:K - 1339:K AT 100.0%
REMARK   6 TEMPLATE: 1K3B 1340:L - 1408:L MODELS 1340:L - 1408:L AT 100.0%
SSBOND   1 CYS A    6    CYS A   94                          1555   1555  2.03
SSBOND   2 CYS A   30    CYS A  112                          1555   1555  2.02
SSBOND   3 CYS B  144    CYS B  187                          1555   1555  2.04
SSBOND   4 CYS B  180    CYS B  220                          1555   1555  2.04
SSBOND   5 CYS B  210    CYS B  226                          1555   1555  2.02
SSBOND   6 CYS D  358    CYS D  446                          1555   1555  2.03
SSBOND   7 CYS D  382    CYS D  464                          1555   1555  2.03
SSBOND   8 CYS E  496    CYS E  539                          1555   1555  2.03
SSBOND   9 CYS E  532    CYS E  572                          1555   1555  2.04
SSBOND  10 CYS E  562    CYS E  578                          1555   1555  2.03
SSBOND  11 CYS G  710    CYS G  798                          1555   1555  2.03
SSBOND  12 CYS G  734    CYS G  816                          1555   1555  2.02
SSBOND  13 CYS H  848    CYS H  891                          1555   1555  2.02
SSBOND  14 CYS H  884    CYS H  924                          1555   1555  2.02
SSBOND  15 CYS H  914    CYS H  930                          1555   1555  2.03
SSBOND  16 CYS J 1062    CYS J 1150                          1555   1555  2.03
SSBOND  17 CYS J 1086    CYS J 1168                          1555   1555  2.02
SSBOND  18 CYS K 1200    CYS K 1243                          1555   1555  2.03
SSBOND  19 CYS K 1236    CYS K 1276                          1555   1555  2.04
SSBOND  20 CYS K 1266    CYS K 1282                          1555   1555  2.02
ATOM      1  N   ASP A   1      31.679  26.552  25.986  1.00 49.43           N
ATOM      2  CA  ASP A   1      32.957  27.051  25.425  1.00 49.43           C
ATOM      3  CB  ASP A   1      32.733  27.856  24.132  1.00 49.43           C
ATOM      4  CG  ASP A   1      32.434  26.867  23.017  1.00 49.43           C
ATOM      5  OD1 ASP A   1      32.772  25.670  23.214  1.00 49.43           O
ATOM      6  OD2 ASP A   1      31.878  27.286  21.966  1.00 49.43           O
ATOM      7  C   ASP A   1      33.694  27.901  26.394  1.00 49.43           C
ATOM      8  O   ASP A   1      33.172  28.278  27.442  1.00 49.43           O
ATOM      9  N   THR A   2      34.965  28.178  26.064  1.00 68.51           N
ATOM     10  CA  THR A   2      35.816  29.009  26.856  1.00 68.51           C
ATOM     11  CB  THR A   2      37.244  28.559  26.802  1.00 68.51           C
ATOM     12  OG1 THR A   2      37.718  28.597  25.463  1.00 68.51           O
ATOM     13  CG2 THR A   2      37.319  27.121  27.343  1.00 68.51           C
ATOM     14  C   THR A   2      35.727  30.385  26.263  1.00 68.51           C
ATOM     15  O   THR A   2      35.117  30.577  25.214  1.00 68.51           O
ATOM     16  N   PRO A   3      36.296  31.354  26.926  1.00 87.12           N
ATOM     17  CA  PRO A   3      36.276  32.707  26.426  1.00 87.12           C
ATOM     18  CD  PRO A   3      36.319  31.323  28.380  1.00 87.12           C
ATOM     19  CB  PRO A   3      36.675  33.595  27.601  1.00 87.12           C
ATOM     20  CG  PRO A   3      36.223  32.791  28.830  1.00 87.12           C
ATOM     21  C   PRO A   3      37.167  32.877  25.236  1.00 87.12           C
ATOM     22  O   PRO A   3      37.167  33.957  24.645  1.00 87.12           O
ATOM     23  N   ALA A   4      37.967  31.850  24.896  1.00 68.04           N
ATOM     24  CA  ALA A   4      38.909  31.978  23.821  1.00 68.04           C
ATOM     25  CB  ALA A   4      39.964  30.858  23.806  1.00 68.04           C
ATOM     26  C   ALA A   4      38.234  31.963  22.488  1.00 68.04           C
ATOM     27  O   ALA A   4      37.326  31.172  22.238  1.00 68.04           O
ATOM     28  N   ASN A   5      38.675  32.884  21.603  1.00193.06           N
ATOM     29  CA  ASN A   5      38.274  32.904  20.225  1.00193.06           C
ATOM     30  CB  ASN A   5      37.417  34.104  19.800  1.00193.06           C
ATOM     31  CG  ASN A   5      35.955  33.754  20.007  1.00193.06           C
ATOM     32  OD1 ASN A   5      35.080  34.379  19.415  1.00193.06           O
ATOM     33  ND2 ASN A   5      35.674  32.713  20.834  1.00193.06           N
ATOM     34  C   ASN A   5      39.526  32.986  19.421  1.00193.06           C
ATOM     35  O   ASN A   5      39.916  34.062  18.968  1.00193.06           O
ATOM     36  N   CYS A   6      40.173  31.833  19.186  1.00 73.96           N
ATOM     37  CA  CYS A   6      41.401  31.867  18.454  1.00 73.96           C
ATOM     38  CB  CYS A   6      42.531  31.063  19.113  1.00 73.96           C
ATOM     39  SG  CYS A   6      43.033  31.855  20.669  1.00 73.96           S
ATOM     40  C   CYS A   6      41.146  31.366  17.074  1.00 73.96           C
ATOM     41  O   CYS A   6      40.084  30.816  16.784  1.00 73.96           O
ATOM     42  N   THR A   7      42.125  31.554  16.170  1.00 54.88           N
ATOM     43  CA  THR A   7      41.889  31.186  14.809  1.00 54.88           C
ATOM     44  CB  THR A   7      42.086  32.316  13.841  1.00 54.88           C
ATOM     45  OG1 THR A   7      43.439  32.749  13.857  1.00 54.88           O
ATOM     46  CG2 THR A   7      41.155  33.472  14.241  1.00 54.88           C
ATOM     47  C   THR A   7      42.818  30.094  14.394  1.00 54.88           C
ATOM     48  O   THR A   7      43.787  29.746  15.069  1.00 54.88           O
ATOM     49  N   TYR A   8      42.498  29.549  13.215  1.00188.14           N
ATOM     50  CA  TYR A   8      43.132  28.473  12.519  1.00188.14           C
ATOM     51  CB  TYR A   8      42.416  28.374  11.163  1.00188.14           C
ATOM     52  CG  TYR A   8      42.724  27.141  10.407  1.00188.14           C
ATOM     53  CD1 TYR A   8      43.787  27.057   9.543  1.00188.14           C
ATOM     54  CD2 TYR A   8      41.898  26.064  10.570  1.00188.14           C
ATOM     55  CE1 TYR A   8      44.022  25.896   8.848  1.00188.14           C
ATOM     56  CE2 TYR A   8      42.126  24.904   9.882  1.00188.14           C
ATOM     57  CZ  TYR A   8      43.186  24.823   9.022  1.00188.14           C
ATOM     58  OH  TYR A   8      43.409  23.631   8.315  1.00188.14           O
ATOM     59  C   TYR A   8      44.544  28.906  12.277  1.00188.14           C
ATOM     60  O   TYR A   8      45.500  28.149  12.442  1.00188.14           O
ATOM     61  N   LEU A   9      44.683  30.180  11.888  1.00149.28           N
ATOM     62  CA  LEU A   9      45.928  30.779  11.523  1.00149.28           C
ATOM     63  CB  LEU A   9      45.676  32.221  11.045  1.00149.28           C
ATOM     64  CG  LEU A   9      46.757  32.793  10.120  1.00149.28           C
ATOM     65  CD1 LEU A   9      46.655  32.135   8.733  1.00149.28           C
ATOM     66  CD2 LEU A   9      46.698  34.326  10.052  1.00149.28           C
ATOM     67  C   LEU A   9      46.812  30.808  12.744  1.00149.28           C
ATOM     68  O   LEU A   9      48.018  30.579  12.660  1.00149.28           O
ATOM     69  N   ASP A  10      46.225  31.085  13.928  1.00 67.20           N
ATOM     70  CA  ASP A  10      46.989  31.173  15.146  1.00 67.20           C
ATOM     71  CB  ASP A  10      46.164  31.655  16.351  1.00 67.20           C
ATOM     72  CG  ASP A  10      45.989  33.163  16.196  1.00 67.20           C
ATOM     73  OD1 ASP A  10      46.864  33.794  15.544  1.00 67.20           O
ATOM     74  OD2 ASP A  10      44.986  33.706  16.731  1.00 67.20           O
ATOM     75  C   ASP A  10      47.607  29.837  15.448  1.00 67.20           C
ATOM     76  O   ASP A  10      48.688  29.774  16.031  1.00 67.20           O
ATOM     77  N   LEU A  11      46.909  28.736  15.102  1.00143.94           N
ATOM     78  CA  LEU A  11      47.400  27.389  15.272  1.00143.94           C
ATOM     79  CB  LEU A  11      46.376  26.266  15.029  1.00143.94           C
ATOM     80  CG  LEU A  11      45.780  25.680  16.311  1.00143.94           C
ATOM     81  CD1 LEU A  11      45.179  26.780  17.177  1.00143.94           C
ATOM     82  CD2 LEU A  11      44.801  24.535  16.003  1.00143.94           C
ATOM     83  C   LEU A  11      48.538  27.038  14.368  1.00143.94           C
ATOM     84  O   LEU A  11      49.390  26.233  14.741  1.00143.94           O
ATOM     85  N   LEU A  12      48.565  27.566  13.134  1.00 77.14           N
ATOM     86  CA  LEU A  12      49.579  27.114  12.222  1.00 77.14           C
ATOM     87  CB  LEU A  12      49.308  27.602  10.784  1.00 77.14           C
ATOM     88  CG  LEU A  12      47.902  27.197  10.269  1.00 77.14           C
ATOM     89  CD1 LEU A  12      47.651  27.691   8.836  1.00 77.14           C
ATOM     90  CD2 LEU A  12      47.641  25.691  10.425  1.00 77.14           C
ATOM     91  C   LEU A  12      50.911  27.620  12.702  1.00 77.14           C
ATOM     92  O   LEU A  12      51.029  28.770  13.124  1.00 77.14           O
ATOM     93  N   GLY A  13      51.955  26.758  12.676  1.00 33.84           N
ATOM     94  CA  GLY A  13      53.254  27.193  13.106  1.00 33.84           C
ATOM     95  C   GLY A  13      53.921  26.119  13.915  1.00 33.84           C
ATOM     96  O   GLY A  13      53.577  24.941  13.827  1.00 33.84           O
ATOM     97  N   THR A  14      54.916  26.523  14.737  1.00 49.91           N
ATOM     98  CA  THR A  14      55.653  25.577  15.527  1.00 49.91           C
ATOM     99  CB  THR A  14      57.129  25.834  15.536  1.00 49.91           C
ATOM    100  OG1 THR A  14      57.640  25.832  14.211  1.00 49.91           O
ATOM    101  CG2 THR A  14      57.809  24.733  16.368  1.00 49.91           C
ATOM    102  C   THR A  14      55.206  25.706  16.950  1.00 49.91           C
ATOM    103  O   THR A  14      55.015  26.809  17.458  1.00 49.91           O
ATOM    104  N   TRP A  15      55.023  24.559  17.632  1.00 78.44           N
ATOM    105  CA  TRP A  15      54.593  24.561  19.002  1.00 78.44           C
ATOM    106  CB  TRP A  15      53.233  23.869  19.217  1.00 78.44           C
ATOM    107  CG  TRP A  15      52.050  24.628  18.673  1.00 78.44           C
ATOM    108  CD2 TRP A  15      51.232  25.493  19.471  1.00 78.44           C
ATOM    109  CD1 TRP A  15      51.534  24.660  17.411  1.00 78.44           C
ATOM    110  NE1 TRP A  15      50.449  25.504  17.370  1.00 78.44           N
ATOM    111  CE2 TRP A  15      50.250  26.022  18.633  1.00 78.44           C
ATOM    112  CE3 TRP A  15      51.295  25.821  20.795  1.00 78.44           C
ATOM    113  CZ2 TRP A  15      49.313  26.894  19.108  1.00 78.44           C
ATOM    114  CZ3 TRP A  15      50.347  26.699  21.270  1.00 78.44           C
ATOM    115  CH2 TRP A  15      49.376  27.225  20.443  1.00 78.44           C
ATOM    116  C   TRP A  15      55.574  23.758  19.794  1.00 78.44           C
ATOM    117  O   TRP A  15      56.130  22.778  19.302  1.00 78.44           O
ATOM    118  N   VAL A  16      55.829  24.178  21.049  1.00 55.22           N
ATOM    119  CA  VAL A  16      56.666  23.404  21.920  1.00 55.22           C
ATOM    120  CB  VAL A  16      57.769  24.186  22.577  1.00 55.22           C
ATOM    121  CG1 VAL A  16      58.460  23.281  23.613  1.00 55.22           C
ATOM    122  CG2 VAL A  16      58.724  24.708  21.492  1.00 55.22           C
ATOM    123  C   VAL A  16      55.768  22.917  23.012  1.00 55.22           C
ATOM    124  O   VAL A  16      55.049  23.700  23.632  1.00 55.22           O
ATOM    125  N   PHE A  17      55.774  21.596  23.267  1.00101.10           N
ATOM    126  CA  PHE A  17      54.922  21.066  24.293  1.00101.10           C
ATOM    127  CB  PHE A  17      54.160  19.789  23.882  1.00101.10           C
ATOM    128  CG  PHE A  17      53.273  20.057  22.715  1.00101.10           C
ATOM    129  CD1 PHE A  17      52.011  20.557  22.893  1.00101.10           C
ATOM    130  CD2 PHE A  17      53.693  19.810  21.432  1.00101.10           C
ATOM    131  CE1 PHE A  17      51.177  20.805  21.830  1.00101.10           C
ATOM    132  CE2 PHE A  17      52.863  20.057  20.362  1.00101.10           C
ATOM    133  CZ  PHE A  17      51.600  20.555  20.552  1.00101.10           C
ATOM    134  C   PHE A  17      55.805  20.621  25.417  1.00101.10           C
ATOM    135  O   PHE A  17      56.763  19.878  25.211  1.00101.10           O
ATOM    136  N   GLN A  18      55.504  21.069  26.650  1.00 60.69           N
ATOM    137  CA  GLN A  18      56.250  20.610  27.786  1.00 60.69           C
ATOM    138  CB  GLN A  18      56.489  21.703  28.840  1.00 60.69           C
ATOM    139  CG  GLN A  18      57.443  22.802  28.370  1.00 60.69           C
ATOM    140  CD  GLN A  18      58.862  22.255  28.453  1.00 60.69           C
ATOM    141  OE1 GLN A  18      59.085  21.047  28.386  1.00 60.69           O
ATOM    142  NE2 GLN A  18      59.854  23.171  28.613  1.00 60.69           N
ATOM    143  C   GLN A  18      55.378  19.566  28.407  1.00 60.69           C
ATOM    144  O   GLN A  18      54.221  19.833  28.726  1.00 60.69           O
ATOM    145  N   VAL A  19      55.921  18.347  28.594  1.00 60.79           N
ATOM    146  CA  VAL A  19      55.146  17.237  29.070  1.00 60.79           C
ATOM    147  CB  VAL A  19      55.392  15.991  28.259  1.00 60.79           C
ATOM    148  CG1 VAL A  19      54.632  14.812  28.887  1.00 60.79           C
ATOM    149  CG2 VAL A  19      55.007  16.273  26.796  1.00 60.79           C
ATOM    150  C   VAL A  19      55.530  16.914  30.477  1.00 60.79           C
ATOM    151  O   VAL A  19      56.709  16.812  30.813  1.00 60.79           O
ATOM    152  N   GLY A  20      54.507  16.719  31.333  1.00 60.71           N
ATOM    153  CA  GLY A  20      54.697  16.403  32.716  1.00 60.71           C
ATOM    154  C   GLY A  20      54.481  14.931  32.893  1.00 60.71           C
ATOM    155  O   GLY A  20      54.930  14.137  32.072  1.00 60.71           O
ATOM    156  N   SER A  21      53.639  14.574  33.889  1.00160.77           N
ATOM    157  CA  SER A  21      53.488  13.286  34.526  1.00160.77           C
ATOM    158  CB  SER A  21      52.076  13.108  35.113  1.00160.77           C
ATOM    159  OG  SER A  21      51.106  13.180  34.078  1.00160.77           O
ATOM    160  C   SER A  21      53.777  12.078  33.669  1.00160.77           C
ATOM    161  O   SER A  21      54.909  11.909  33.223  1.00160.77           O
ATOM    162  N   SER A  22      52.780  11.179  33.491  1.00146.57           N
ATOM    163  CA  SER A  22      52.834   9.954  32.717  1.00146.57           C
ATOM    164  CB  SER A  22      54.231   9.446  32.308  1.00146.57           C
ATOM    165  OG  SER A  22      54.114   8.245  31.559  1.00146.57           O
ATOM    166  C   SER A  22      52.236   8.857  33.538  1.00146.57           C
ATOM    167  O   SER A  22      52.948   8.056  34.141  1.00146.57           O
ATOM    168  N   GLY A  23      50.899   8.733  33.512  1.00 56.87           N
ATOM    169  CA  GLY A  23      50.252   7.729  34.303  1.00 56.87           C
ATOM    170  C   GLY A  23      49.064   7.262  33.532  1.00 56.87           C
ATOM    171  O   GLY A  23      49.036   7.332  32.305  1.00 56.87           O
ATOM    172  N   SER A  24      48.061   6.723  34.244  1.00 35.62           N
ATOM    173  CA  SER A  24      46.870   6.269  33.593  1.00 35.62           C
ATOM    174  CB  SER A  24      46.210   5.069  34.291  1.00 35.62           C
ATOM    175  OG  SER A  24      47.079   3.947  34.251  1.00 35.62           O
ATOM    176  C   SER A  24      45.883   7.393  33.592  1.00 35.62           C
ATOM    177  O   SER A  24      46.168   8.494  34.061  1.00 35.62           O
ATOM    178  N   GLN A  25      44.684   7.127  33.040  1.00 68.69           N
ATOM    179  CA  GLN A  25      43.633   8.102  32.962  1.00 68.69           C
ATOM    180  CB  GLN A  25      42.373   7.571  32.248  1.00 68.69           C
ATOM    181  CG  GLN A  25      41.691   6.408  32.977  1.00 68.69           C
ATOM    182  CD  GLN A  25      40.431   6.018  32.210  1.00 68.69           C
ATOM    183  OE1 GLN A  25      39.342   6.517  32.493  1.00 68.69           O
ATOM    184  NE2 GLN A  25      40.578   5.104  31.213  1.00 68.69           N
ATOM    185  C   GLN A  25      43.219   8.466  34.357  1.00 68.69           C
ATOM    186  O   GLN A  25      42.806   9.595  34.615  1.00 68.69           O
ATOM    187  N   ARG A  26      43.216   7.475  35.269  1.00127.22           N
ATOM    188  CA  ARG A  26      42.872   7.695  36.648  1.00127.22           C
ATOM    189  CB  ARG A  26      42.608   6.399  37.434  1.00127.22           C
ATOM    190  CG  ARG A  26      41.978   6.665  38.805  0.00127.22           C
ATOM    191  CD  ARG A  26      42.206   5.559  39.837  0.00127.22           C
ATOM    192  NE  ARG A  26      41.711   4.276  39.267  0.00127.22           N
ATOM    193  CZ  ARG A  26      41.934   3.113  39.946  0.00127.22           C
ATOM    194  NH1 ARG A  26      42.551   3.146  41.164  0.00127.22           N
ATOM    195  NH2 ARG A  26      41.548   1.920  39.409  0.00127.22           N
ATOM    196  C   ARG A  26      43.978   8.391  37.377  1.00127.22           C
ATOM    197  O   ARG A  26      43.732   9.230  38.243  1.00127.22           O
ATOM    198  N   ASP A  27      45.232   8.022  37.051  1.00 64.17           N
ATOM    199  CA  ASP A  27      46.405   8.487  37.736  1.00 64.17           C
ATOM    200  CB  ASP A  27      47.686   7.747  37.310  1.00 64.17           C
ATOM    201  CG  ASP A  27      47.659   6.365  37.955  0.00 64.17           C
ATOM    202  OD1 ASP A  27      46.857   5.507  37.501  0.00 64.17           O
ATOM    203  OD2 ASP A  27      48.439   6.153  38.922  0.00 64.17           O
ATOM    204  C   ASP A  27      46.611   9.955  37.541  1.00 64.17           C
ATOM    205  O   ASP A  27      47.145  10.622  38.425  1.00 64.17           O
ATOM    206  N   VAL A  28      46.221  10.512  36.381  1.00110.69           N
ATOM    207  CA  VAL A  28      46.506  11.904  36.194  1.00110.69           C
ATOM    208  CB  VAL A  28      47.441  12.164  35.048  1.00110.69           C
ATOM    209  CG1 VAL A  28      46.687  11.909  33.733  1.00110.69           C
ATOM    210  CG2 VAL A  28      48.018  13.582  35.181  1.00110.69           C
ATOM    211  C   VAL A  28      45.241  12.660  35.917  1.00110.69           C
ATOM    212  O   VAL A  28      44.220  12.092  35.530  1.00110.69           O
ATOM    213  N   ASN A  29      45.284  13.979  36.200  1.00 96.44           N
ATOM    214  CA  ASN A  29      44.232  14.906  35.891  1.00 96.44           C
ATOM    215  CB  ASN A  29      43.269  15.185  37.058  1.00 96.44           C
ATOM    216  CG  ASN A  29      42.273  16.245  36.602  0.00 96.44           C
ATOM    217  OD1 ASN A  29      42.610  17.422  36.494  0.00 96.44           O
ATOM    218  ND2 ASN A  29      41.012  15.830  36.317  0.00 96.44           N
ATOM    219  C   ASN A  29      44.935  16.186  35.587  1.00 96.44           C
ATOM    220  O   ASN A  29      45.644  16.720  36.439  1.00 96.44           O
ATOM    221  N   CYS A  30      44.739  16.731  34.373  1.00 87.93           N
ATOM    222  CA  CYS A  30      45.513  17.875  33.998  1.00 87.93           C
ATOM    223  CB  CYS A  30      45.875  17.825  32.511  1.00 87.93           C
ATOM    224  SG  CYS A  30      46.641  16.220  32.156  1.00 87.93           S
ATOM    225  C   CYS A  30      44.731  19.108  34.271  1.00 87.93           C
ATOM    226  O   CYS A  30      44.305  19.814  33.357  1.00 87.93           O
ATOM    227  N   SER A  31      44.442  19.341  35.557  1.00138.61           N
ATOM    228  CA  SER A  31      43.820  20.550  35.974  1.00138.61           C
ATOM    229  CB  SER A  31      43.063  20.333  37.292  1.00138.61           C
ATOM    230  OG  SER A  31      42.405  21.522  37.682  1.00138.61           O
ATOM    231  C   SER A  31      44.887  21.597  36.184  1.00138.61           C
ATOM    232  O   SER A  31      44.737  22.745  35.766  1.00138.61           O
ATOM    233  N   VAL A  32      45.934  21.243  36.971  1.00160.81           N
ATOM    234  CA  VAL A  32      47.023  22.129  37.324  1.00160.81           C
ATOM    235  CB  VAL A  32      47.681  21.711  38.604  1.00160.81           C
ATOM    236  CG1 VAL A  32      48.844  22.674  38.884  1.00160.81           C
ATOM    237  CG2 VAL A  32      46.629  21.651  39.716  1.00160.81           C
ATOM    238  C   VAL A  32      48.164  22.280  36.355  1.00160.81           C
ATOM    239  O   VAL A  32      48.362  23.356  35.794  1.00160.81           O
ATOM    240  N   MET A  33      48.936  21.173  36.167  1.00104.32           N
ATOM    241  CA  MET A  33      50.178  21.094  35.423  1.00104.32           C
ATOM    242  CB  MET A  33      50.757  22.422  34.896  1.00104.32           C
ATOM    243  CG  MET A  33      52.069  22.249  34.125  1.00104.32           C
ATOM    244  SD  MET A  33      51.940  21.276  32.594  1.00104.32           S
ATOM    245  CE  MET A  33      52.289  19.681  33.394  1.00104.32           C
ATOM    246  C   MET A  33      51.211  20.468  36.333  1.00104.32           C
ATOM    247  O   MET A  33      51.175  19.266  36.589  1.00104.32           O
ATOM    248  N   GLY A  34      52.184  21.272  36.834  1.00 42.70           N
ATOM    249  CA  GLY A  34      53.201  20.762  37.725  1.00 42.70           C
ATOM    250  C   GLY A  34      54.485  20.542  36.968  1.00 42.70           C
ATOM    251  O   GLY A  34      54.645  21.009  35.843  1.00 42.70           O
ATOM    252  N   PRO A  35      55.410  19.840  37.588  1.00 77.74           N
ATOM    253  CA  PRO A  35      56.737  19.605  37.055  1.00 77.74           C
ATOM    254  CD  PRO A  35      55.055  18.854  38.597  1.00 77.74           C
ATOM    255  CB  PRO A  35      57.413  18.676  38.059  1.00 77.74           C
ATOM    256  CG  PRO A  35      56.235  17.866  38.629  1.00 77.74           C
ATOM    257  C   PRO A  35      56.693  18.965  35.697  1.00 77.74           C
ATOM    258  O   PRO A  35      55.746  18.234  35.411  1.00 77.74           O
ATOM    259  N   GLN A  36      57.712  19.224  34.843  1.00 81.62           N
ATOM    260  CA  GLN A  36      57.666  18.702  33.504  1.00 81.62           C
ATOM    261  CB  GLN A  36      57.374  19.816  32.490  1.00 81.62           C
ATOM    262  CG  GLN A  36      55.983  20.413  32.736  1.00 81.62           C
ATOM    263  CD  GLN A  36      55.893  21.789  32.095  1.00 81.62           C
ATOM    264  OE1 GLN A  36      56.852  22.276  31.501  1.00 81.62           O
ATOM    265  NE2 GLN A  36      54.712  22.448  32.237  1.00 81.62           N
ATOM    266  C   GLN A  36      58.946  17.995  33.148  1.00 81.62           C
ATOM    267  O   GLN A  36      60.047  18.504  33.359  1.00 81.62           O
ATOM    268  N   GLU A  37      58.793  16.743  32.660  1.00129.14           N
ATOM    269  CA  GLU A  37      59.846  15.844  32.265  1.00129.14           C
ATOM    270  CB  GLU A  37      59.342  14.395  32.164  1.00129.14           C
ATOM    271  CG  GLU A  37      58.635  13.908  33.429  1.00129.14           C
ATOM    272  CD  GLU A  37      59.450  14.364  34.626  1.00129.14           C
ATOM    273  OE1 GLU A  37      60.697  14.193  34.593  0.00129.14           O
ATOM    274  OE2 GLU A  37      58.837  14.902  35.585  0.00129.14           O
ATOM    275  C   GLU A  37      60.458  16.149  30.921  1.00129.14           C
ATOM    276  O   GLU A  37      61.682  16.177  30.799  1.00129.14           O
ATOM    277  N   LYS A  38      59.638  16.384  29.865  1.00169.67           N
ATOM    278  CA  LYS A  38      60.245  16.474  28.557  1.00169.67           C
ATOM    279  CB  LYS A  38      60.164  15.182  27.720  1.00169.67           C
ATOM    280  CG  LYS A  38      60.729  13.918  28.366  1.00169.67           C
ATOM    281  CD  LYS A  38      59.764  13.221  29.328  1.00169.67           C
ATOM    282  CE  LYS A  38      58.789  12.282  28.611  1.00169.67           C
ATOM    283  NZ  LYS A  38      58.050  11.457  29.592  1.00169.67           N
ATOM    284  C   LYS A  38      59.556  17.480  27.685  1.00169.67           C
ATOM    285  O   LYS A  38      58.477  17.978  28.001  1.00169.67           O
ATOM    286  N   LYS A  39      60.206  17.793  26.537  1.00170.84           N
ATOM    287  CA  LYS A  39      59.642  18.662  25.540  1.00170.84           C
ATOM    288  CB  LYS A  39      60.520  19.813  25.014  1.00170.84           C
ATOM    289  CG  LYS A  39      60.606  21.058  25.880  1.00170.84           C
ATOM    290  CD  LYS A  39      61.531  20.864  27.072  1.00170.84           C
ATOM    291  CE  LYS A  39      62.917  20.369  26.660  1.00170.84           C
ATOM    292  NZ  LYS A  39      63.773  20.228  27.857  1.00170.84           N
ATOM    293  C   LYS A  39      59.436  17.874  24.291  1.00170.84           C
ATOM    294  O   LYS A  39      60.134  16.895  24.028  1.00170.84           O
ATOM    295  N   VAL A  40      58.434  18.295  23.498  1.00128.73           N
ATOM    296  CA  VAL A  40      58.197  17.749  22.196  1.00128.73           C
ATOM    297  CB  VAL A  40      57.047  16.786  22.124  1.00128.73           C
ATOM    298  CG1 VAL A  40      57.455  15.465  22.781  1.00128.73           C
ATOM    299  CG2 VAL A  40      55.840  17.435  22.817  1.00128.73           C
ATOM    300  C   VAL A  40      57.854  18.900  21.305  1.00128.73           C
ATOM    301  O   VAL A  40      56.986  19.708  21.628  1.00128.73           O
ATOM    302  N   VAL A  41      58.529  19.005  20.145  1.00142.28           N
ATOM    303  CA  VAL A  41      58.234  20.062  19.216  1.00142.28           C
ATOM    304  CB  VAL A  41      59.437  20.726  18.610  1.00142.28           C
ATOM    305  CG1 VAL A  41      59.812  21.969  19.419  1.00142.28           C
ATOM    306  CG2 VAL A  41      60.574  19.694  18.647  1.00142.28           C
ATOM    307  C   VAL A  41      57.411  19.532  18.093  1.00142.28           C
ATOM    308  O   VAL A  41      57.670  18.449  17.571  1.00142.28           O
ATOM    309  N   VAL A  42      56.368  20.296  17.704  1.00 77.69           N
ATOM    310  CA  VAL A  42      55.554  19.853  16.611  1.00 77.69           C
ATOM    311  CB  VAL A  42      54.178  19.383  16.998  1.00 77.69           C
ATOM    312  CG1 VAL A  42      54.309  18.304  18.086  1.00 77.69           C
ATOM    313  CG2 VAL A  42      53.316  20.591  17.388  1.00 77.69           C
ATOM    314  C   VAL A  42      55.359  21.011  15.681  1.00 77.69           C
ATOM    315  O   VAL A  42      55.337  22.169  16.096  1.00 77.69           O
ATOM    316  N   TYR A  43      55.211  20.703  14.379  1.00170.30           N
ATOM    317  CA  TYR A  43      54.983  21.677  13.350  1.00170.30           C
ATOM    318  CB  TYR A  43      55.977  21.566  12.186  1.00170.30           C
ATOM    319  CG  TYR A  43      57.306  22.016  12.671  1.00170.30           C
ATOM    320  CD1 TYR A  43      58.131  21.159  13.362  1.00170.30           C
ATOM    321  CD2 TYR A  43      57.716  23.308  12.446  1.00170.30           C
ATOM    322  CE1 TYR A  43      59.358  21.584  13.809  1.00170.30           C
ATOM    323  CE2 TYR A  43      58.942  23.739  12.890  1.00170.30           C
ATOM    324  CZ  TYR A  43      59.765  22.874  13.571  1.00170.30           C
ATOM    325  OH  TYR A  43      61.025  23.310  14.029  1.00170.30           O
ATOM    326  C   TYR A  43      53.636  21.402  12.754  1.00170.30           C
ATOM    327  O   TYR A  43      53.335  20.275  12.361  1.00170.30           O
ATOM    328  N   LEU A  44      52.784  22.443  12.676  1.00133.37           N
ATOM    329  CA  LEU A  44      51.469  22.290  12.102  1.00133.37           C
ATOM    330  CB  LEU A  44      50.363  22.977  12.931  1.00133.37           C
ATOM    331  CG  LEU A  44      50.099  22.405  14.338  1.00133.37           C
ATOM    332  CD1 LEU A  44      49.378  21.056  14.283  1.00133.37           C
ATOM    333  CD2 LEU A  44      51.376  22.339  15.177  1.00133.37           C
ATOM    334  C   LEU A  44      51.472  23.025  10.795  1.00133.37           C
ATOM    335  O   LEU A  44      51.771  24.216  10.754  1.00133.37           O
ATOM    336  N   GLN A  45      51.111  22.354   9.682  1.00 94.82           N
ATOM    337  CA  GLN A  45      51.170  23.061   8.436  1.00 94.82           C
ATOM    338  CB  GLN A  45      52.356  22.610   7.562  1.00 94.82           C
ATOM    339  CG  GLN A  45      53.673  23.046   8.222  1.00 94.82           C
ATOM    340  CD  GLN A  45      54.881  22.544   7.445  1.00 94.82           C
ATOM    341  OE1 GLN A  45      54.860  21.459   6.867  1.00 94.82           O
ATOM    342  NE2 GLN A  45      55.977  23.351   7.445  1.00 94.82           N
ATOM    343  C   GLN A  45      49.865  23.005   7.699  1.00 94.82           C
ATOM    344  O   GLN A  45      49.084  22.061   7.821  1.00 94.82           O
ATOM    345  N   LYS A  46      49.653  24.052   6.873  1.00195.31           N
ATOM    346  CA  LYS A  46      48.477  24.390   6.114  1.00195.31           C
ATOM    347  CB  LYS A  46      48.839  25.029   4.764  1.00195.31           C
ATOM    348  CG  LYS A  46      47.675  25.669   4.011  1.00195.31           C
ATOM    349  CD  LYS A  46      47.434  27.119   4.417  1.00195.31           C
ATOM    350  CE  LYS A  46      48.226  28.087   3.534  1.00195.31           C
ATOM    351  NZ  LYS A  46      49.627  27.620   3.405  1.00195.31           N
ATOM    352  C   LYS A  46      47.692  23.185   5.748  1.00195.31           C
ATOM    353  O   LYS A  46      48.199  22.237   5.146  1.00195.31           O
ATOM    354  N   LEU A  47      46.394  23.258   6.093  1.00255.69           N
ATOM    355  CA  LEU A  47      45.438  22.230   5.870  1.00255.69           C
ATOM    356  CB  LEU A  47      45.647  21.467   4.548  1.00255.69           C
ATOM    357  CG  LEU A  47      44.349  20.828   4.030  1.00255.69           C
ATOM    358  CD1 LEU A  47      43.291  21.921   3.789  1.00255.69           C
ATOM    359  CD2 LEU A  47      44.593  19.991   2.764  1.00255.69           C
ATOM    360  C   LEU A  47      45.541  21.364   7.110  1.00255.69           C
ATOM    361  O   LEU A  47      45.226  21.836   8.199  1.00255.69           O
ATOM    362  N   ASP A  48      45.814  20.050   6.998  1.00203.79           N
ATOM    363  CA  ASP A  48      45.879  19.203   8.174  1.00203.79           C
ATOM    364  CB  ASP A  48      44.903  18.013   8.130  1.00203.79           C
ATOM    365  CG  ASP A  48      45.307  17.023   7.055  1.00203.79           C
ATOM    366  OD1 ASP A  48      46.440  17.133   6.519  1.00203.79           O
ATOM    367  OD2 ASP A  48      44.476  16.128   6.757  1.00203.79           O
ATOM    368  C   ASP A  48      47.191  18.703   8.748  1.00203.79           C
ATOM    369  O   ASP A  48      47.144  18.062   9.793  1.00203.79           O
ATOM    370  N   THR A  49      48.365  18.857   8.104  1.00115.47           N
ATOM    371  CA  THR A  49      49.516  18.074   8.521  1.00115.47           C
ATOM    372  CB  THR A  49      50.571  18.002   7.457  1.00115.47           C
ATOM    373  OG1 THR A  49      50.053  17.374   6.299  1.00115.47           O
ATOM    374  CG2 THR A  49      51.770  17.207   7.977  1.00115.47           C
ATOM    375  C   THR A  49      50.223  18.520   9.770  1.00115.47           C
ATOM    376  O   THR A  49      50.410  19.707  10.027  1.00115.47           O
ATOM    377  N   ALA A  50      50.670  17.522  10.573  1.00 61.02           N
ATOM    378  CA  ALA A  50      51.462  17.780  11.744  1.00 61.02           C
ATOM    379  CB  ALA A  50      50.746  17.451  13.067  1.00 61.02           C
ATOM    380  C   ALA A  50      52.670  16.891  11.656  1.00 61.02           C
ATOM    381  O   ALA A  50      52.561  15.753  11.206  1.00 61.02           O
ATOM    382  N   TYR A  51      53.872  17.399  12.028  1.00100.48           N
ATOM    383  CA  TYR A  51      55.036  16.545  12.034  1.00100.48           C
ATOM    384  CB  TYR A  51      55.809  16.466  10.696  1.00100.48           C
ATOM    385  CG  TYR A  51      56.418  17.772  10.304  1.00100.48           C
ATOM    386  CD1 TYR A  51      55.681  18.727   9.640  1.00100.48           C
ATOM    387  CD2 TYR A  51      57.742  18.029  10.579  1.00100.48           C
ATOM    388  CE1 TYR A  51      56.254  19.922   9.270  1.00100.48           C
ATOM    389  CE2 TYR A  51      58.320  19.222  10.211  1.00100.48           C
ATOM    390  CZ  TYR A  51      57.575  20.172   9.556  1.00100.48           C
ATOM    391  OH  TYR A  51      58.166  21.395   9.177  1.00100.48           O
ATOM    392  C   TYR A  51      55.968  16.965  13.139  1.00100.48           C
ATOM    393  O   TYR A  51      55.881  18.088  13.637  1.00100.48           O
ATOM    394  N   ASP A  52      56.850  16.032  13.579  1.00178.77           N
ATOM    395  CA  ASP A  52      57.791  16.246  14.654  1.00178.77           C
ATOM    396  CB  ASP A  52      58.203  15.000  15.445  1.00178.77           C
ATOM    397  CG  ASP A  52      57.076  14.061  15.773  1.00178.77           C
ATOM    398  OD1 ASP A  52      55.933  14.267  15.292  1.00178.77           O
ATOM    399  OD2 ASP A  52      57.380  13.074  16.491  1.00178.77           O
ATOM    400  C   ASP A  52      59.150  16.457  14.059  1.00178.77           C
ATOM    401  O   ASP A  52      59.348  16.467  12.845  1.00178.77           O
ATOM    402  N   ASP A  53      60.142  16.587  14.966  1.00 97.69           N
ATOM    403  CA  ASP A  53      61.530  16.633  14.610  1.00 97.69           C
ATOM    404  CB  ASP A  53      62.440  17.280  15.670  1.00 97.69           C
ATOM    405  CG  ASP A  53      62.263  18.794  15.510  1.00 97.69           C
ATOM    406  OD1 ASP A  53      61.554  19.208  14.553  1.00 97.69           O
ATOM    407  OD2 ASP A  53      62.835  19.556  16.333  1.00 97.69           O
ATOM    408  C   ASP A  53      62.012  15.263  14.208  1.00 97.69           C
ATOM    409  O   ASP A  53      62.942  15.141  13.413  1.00 97.69           O
ATOM    410  N   LEU A  54      61.386  14.194  14.744  1.00 91.99           N
ATOM    411  CA  LEU A  54      61.736  12.827  14.442  1.00 91.99           C
ATOM    412  CB  LEU A  54      60.994  11.770  15.278  1.00 91.99           C
ATOM    413  CG  LEU A  54      61.498  11.676  16.729  1.00 91.99           C
ATOM    414  CD1 LEU A  54      60.780  10.552  17.492  1.00 91.99           C
ATOM    415  CD2 LEU A  54      63.028  11.529  16.779  1.00 91.99           C
ATOM    416  C   LEU A  54      61.456  12.553  13.000  1.00 91.99           C
ATOM    417  O   LEU A  54      61.979  11.590  12.445  1.00 91.99           O
ATOM    418  N   GLY A  55      60.575  13.343  12.359  1.00 37.18           N
ATOM    419  CA  GLY A  55      60.333  13.109  10.965  1.00 37.18           C
ATOM    420  C   GLY A  55      59.023  12.401  10.801  1.00 37.18           C
ATOM    421  O   GLY A  55      58.650  12.029   9.689  1.00 37.18           O
ATOM    422  N   ASN A  56      58.290  12.192  11.910  1.00 52.62           N
ATOM    423  CA  ASN A  56      57.022  11.516  11.847  1.00 52.62           C
ATOM    424  CB  ASN A  56      56.539  11.007  13.218  1.00 52.62           C
ATOM    425  CG  ASN A  56      57.480   9.902  13.678  1.00 52.62           C
ATOM    426  OD1 ASN A  56      57.692   8.915  12.976  1.00 52.62           O
ATOM    427  ND2 ASN A  56      58.066  10.074  14.893  1.00 52.62           N
ATOM    428  C   ASN A  56      55.988  12.471  11.328  1.00 52.62           C
ATOM    429  O   ASN A  56      56.092  13.680  11.525  1.00 52.62           O
ATOM    430  N   SER A  57      54.951  11.943  10.639  1.00 90.67           N
ATOM    431  CA  SER A  57      53.924  12.803  10.117  1.00 90.67           C
ATOM    432  CB  SER A  57      53.809  12.797   8.581  1.00 90.67           C
ATOM    433  OG  SER A  57      53.324  11.546   8.122  1.00 90.67           O
ATOM    434  C   SER A  57      52.592  12.389  10.684  1.00 90.67           C
ATOM    435  O   SER A  57      52.392  11.231  11.051  1.00 90.67           O
ATOM    436  N   GLY A  58      51.635  13.344  10.765  1.00 38.56           N
ATOM    437  CA  GLY A  58      50.348  13.067  11.351  1.00 38.56           C
ATOM    438  C   GLY A  58      49.371  14.138  10.941  1.00 38.56           C
ATOM    439  O   GLY A  58      49.560  14.799   9.921  1.00 38.56           O
ATOM    440  N   HIS A  59      48.288  14.329  11.738  1.00 86.24           N
ATOM    441  CA  HIS A  59      47.240  15.259  11.380  1.00 86.24           C
ATOM    442  ND1 HIS A  59      46.669  12.276  10.356  1.00 86.24           N
ATOM    443  CG  HIS A  59      45.913  13.412  10.168  1.00 86.24           C
ATOM    444  CB  HIS A  59      45.891  14.572  11.111  1.00 86.24           C
ATOM    445  NE2 HIS A  59      45.477  11.950   8.509  1.00 86.24           N
ATOM    446  CD2 HIS A  59      45.194  13.198   9.034  1.00 86.24           C
ATOM    447  CE1 HIS A  59      46.368  11.435   9.336  1.00 86.24           C
ATOM    448  C   HIS A  59      46.885  16.121  12.563  1.00 86.24           C
ATOM    449  O   HIS A  59      47.250  15.822  13.700  1.00 86.24           O
ATOM    450  N   PHE A  60      46.150  17.236  12.315  1.00175.25           N
ATOM    451  CA  PHE A  60      45.650  18.013  13.416  1.00175.25           C
ATOM    452  CB  PHE A  60      46.650  19.033  14.003  1.00175.25           C
ATOM    453  CG  PHE A  60      46.426  20.401  13.453  1.00175.25           C
ATOM    454  CD1 PHE A  60      46.554  20.712  12.121  1.00175.25           C
ATOM    455  CD2 PHE A  60      46.109  21.411  14.329  1.00175.25           C
ATOM    456  CE1 PHE A  60      46.341  22.000  11.678  1.00175.25           C
ATOM    457  CE2 PHE A  60      45.898  22.699  13.895  1.00175.25           C
ATOM    458  CZ  PHE A  60      46.011  22.998  12.561  1.00175.25           C
ATOM    459  C   PHE A  60      44.454  18.777  12.923  1.00175.25           C
ATOM    460  O   PHE A  60      44.267  18.947  11.718  1.00175.25           O
ATOM    461  N   THR A  61      43.569  19.209  13.847  1.00168.03           N
ATOM    462  CA  THR A  61      42.462  20.035  13.449  1.00168.03           C
ATOM    463  CB  THR A  61      41.106  19.372  13.404  1.00168.03           C
ATOM    464  OG1 THR A  61      40.633  19.110  14.716  1.00168.03           O
ATOM    465  CG2 THR A  61      41.197  18.053  12.633  1.00168.03           C
ATOM    466  C   THR A  61      42.294  21.025  14.547  1.00168.03           C
ATOM    467  O   THR A  61      42.616  20.746  15.701  1.00168.03           O
ATOM    468  N   ILE A  62      41.789  22.221  14.213  1.00 89.27           N
ATOM    469  CA  ILE A  62      41.463  23.156  15.242  1.00 89.27           C
ATOM    470  CB  ILE A  62      41.443  24.593  14.786  1.00 89.27           C
ATOM    471  CG1 ILE A  62      41.319  25.534  15.999  1.00 89.27           C
ATOM    472  CG2 ILE A  62      40.335  24.763  13.730  1.00 89.27           C
ATOM    473  CD1 ILE A  62      41.645  26.995  15.688  1.00 89.27           C
ATOM    474  C   ILE A  62      40.080  22.756  15.636  1.00 89.27           C
ATOM    475  O   ILE A  62      39.351  22.188  14.825  1.00 89.27           O
ATOM    476  N   ILE A  63      39.709  22.927  16.916  1.00 99.43           N
ATOM    477  CA  ILE A  63      38.363  22.582  17.264  1.00 99.43           C
ATOM    478  CB  ILE A  63      38.254  21.835  18.562  1.00 99.43           C
ATOM    479  CG1 ILE A  63      39.019  20.502  18.491  1.00 99.43           C
ATOM    480  CG2 ILE A  63      36.760  21.670  18.891  1.00 99.43           C
ATOM    481  CD1 ILE A  63      39.241  19.854  19.860  1.00 99.43           C
ATOM    482  C   ILE A  63      37.654  23.877  17.440  1.00 99.43           C
ATOM    483  O   ILE A  63      37.769  24.487  18.504  1.00 99.43           O
ATOM    484  N   TYR A  64      36.886  24.311  16.407  1.00216.49           N
ATOM    485  CA  TYR A  64      36.193  25.557  16.547  1.00216.49           C
ATOM    486  CB  TYR A  64      35.159  25.505  17.683  1.00216.49           C
ATOM    487  CG  TYR A  64      34.254  26.683  17.601  1.00216.49           C
ATOM    488  CD1 TYR A  64      33.345  26.786  16.579  1.00216.49           C
ATOM    489  CD2 TYR A  64      34.320  27.696  18.521  1.00216.49           C
ATOM    490  CE1 TYR A  64      32.499  27.867  16.489  1.00216.49           C
ATOM    491  CE2 TYR A  64      33.478  28.779  18.440  1.00216.49           C
ATOM    492  CZ  TYR A  64      32.558  28.866  17.427  1.00216.49           C
ATOM    493  OH  TYR A  64      31.692  29.977  17.345  1.00216.49           O
ATOM    494  C   TYR A  64      37.283  26.550  16.820  1.00216.49           C
ATOM    495  O   TYR A  64      38.324  26.496  16.167  1.00216.49           O
ATOM    496  N   ASN A  65      37.041  27.562  17.672  1.00161.32           N
ATOM    497  CA  ASN A  65      38.130  28.441  18.008  1.00161.32           C
ATOM    498  CB  ASN A  65      37.726  29.919  17.840  1.00161.32           C
ATOM    499  CG  ASN A  65      36.456  30.182  18.631  1.00161.32           C
ATOM    500  OD1 ASN A  65      36.323  29.769  19.781  1.00161.32           O
ATOM    501  ND2 ASN A  65      35.480  30.874  17.983  1.00161.32           N
ATOM    502  C   ASN A  65      38.583  28.194  19.431  1.00161.32           C
ATOM    503  O   ASN A  65      39.220  29.043  20.054  1.00161.32           O
ATOM    504  N   GLN A  66      38.236  27.017  19.981  1.00225.89           N
ATOM    505  CA  GLN A  66      38.494  26.606  21.339  1.00225.89           C
ATOM    506  CB  GLN A  66      37.414  25.589  21.711  1.00225.89           C
ATOM    507  CG  GLN A  66      37.137  25.448  23.192  1.00225.89           C
ATOM    508  CD  GLN A  66      35.738  24.880  23.259  1.00225.89           C
ATOM    509  OE1 GLN A  66      35.226  24.532  24.322  1.00225.89           O
ATOM    510  NE2 GLN A  66      35.092  24.808  22.067  1.00225.89           N
ATOM    511  C   GLN A  66      39.861  26.043  21.657  1.00225.89           C
ATOM    512  O   GLN A  66      40.457  26.385  22.680  1.00225.89           O
ATOM    513  N   GLY A  67      40.395  25.148  20.799  1.00 39.73           N
ATOM    514  CA  GLY A  67      41.626  24.463  21.097  1.00 39.73           C
ATOM    515  C   GLY A  67      41.913  23.574  19.928  1.00 39.73           C
ATOM    516  O   GLY A  67      41.389  23.798  18.839  1.00 39.73           O
ATOM    517  N   PHE A  68      42.756  22.535  20.124  1.00134.42           N
ATOM    518  CA  PHE A  68      43.147  21.707  19.016  1.00134.42           C
ATOM    519  CB  PHE A  68      44.454  22.190  18.344  1.00134.42           C
ATOM    520  CG  PHE A  68      45.577  22.309  19.339  1.00134.42           C
ATOM    521  CD1 PHE A  68      45.451  21.958  20.665  1.00134.42           C
ATOM    522  CD2 PHE A  68      46.799  22.788  18.929  1.00134.42           C
ATOM    523  CE1 PHE A  68      46.493  22.080  21.553  1.00134.42           C
ATOM    524  CE2 PHE A  68      47.848  22.914  19.812  1.00134.42           C
ATOM    525  CZ  PHE A  68      47.705  22.562  21.130  1.00134.42           C
ATOM    526  C   PHE A  68      43.371  20.285  19.431  1.00134.42           C
ATOM    527  O   PHE A  68      43.513  19.970  20.613  1.00134.42           O
ATOM    528  N   GLU A  69      43.380  19.383  18.428  1.00 89.34           N
ATOM    529  CA  GLU A  69      43.700  18.004  18.646  1.00 89.34           C
ATOM    530  CB  GLU A  69      42.500  17.043  18.510  1.00 89.34           C
ATOM    531  CG  GLU A  69      42.870  15.578  18.775  1.00 89.34           C
ATOM    532  CD  GLU A  69      41.596  14.752  18.906  1.00 89.34           C
ATOM    533  OE1 GLU A  69      41.027  14.714  20.030  1.00 89.34           O
ATOM    534  OE2 GLU A  69      41.178  14.143  17.884  1.00 89.34           O
ATOM    535  C   GLU A  69      44.709  17.638  17.603  1.00 89.34           C
ATOM    536  O   GLU A  69      44.548  17.958  16.425  1.00 89.34           O
ATOM    537  N   ILE A  70      45.801  16.975  18.023  1.00 63.56           N
ATOM    538  CA  ILE A  70      46.820  16.592  17.090  1.00 63.56           C
ATOM    539  CB  ILE A  70      48.117  17.306  17.363  1.00 63.56           C
ATOM    540  CG1 ILE A  70      47.908  18.831  17.261  1.00 63.56           C
ATOM    541  CG2 ILE A  70      49.191  16.765  16.403  1.00 63.56           C
ATOM    542  CD1 ILE A  70      49.058  19.660  17.836  1.00 63.56           C
ATOM    543  C   ILE A  70      47.038  15.123  17.261  1.00 63.56           C
ATOM    544  O   ILE A  70      47.190  14.640  18.383  1.00 63.56           O
ATOM    545  N   VAL A  71      47.019  14.357  16.149  1.00127.00           N
ATOM    546  CA  VAL A  71      47.306  12.959  16.280  1.00127.00           C
ATOM    547  CB  VAL A  71      46.218  12.059  15.744  1.00127.00           C
ATOM    548  CG1 VAL A  71      46.308  11.901  14.220  1.00127.00           C
ATOM    549  CG2 VAL A  71      46.259  10.752  16.542  1.00127.00           C
ATOM    550  C   VAL A  71      48.611  12.764  15.574  1.00127.00           C
ATOM    551  O   VAL A  71      48.765  13.079  14.395  1.00127.00           O
ATOM    552  N   LEU A  72      49.616  12.269  16.315  1.00148.20           N
ATOM    553  CA  LEU A  72      50.934  12.217  15.772  1.00148.20           C
ATOM    554  CB  LEU A  72      51.619  13.572  16.055  1.00148.20           C
ATOM    555  CG  LEU A  72      53.105  13.715  15.704  1.00148.20           C
ATOM    556  CD1 LEU A  72      53.988  12.926  16.685  1.00148.20           C
ATOM    557  CD2 LEU A  72      53.365  13.389  14.227  1.00148.20           C
ATOM    558  C   LEU A  72      51.674  11.120  16.475  1.00148.20           C
ATOM    559  O   LEU A  72      51.678  11.057  17.702  1.00148.20           O
ATOM    560  N   ASN A  73      52.314  10.225  15.696  1.00 97.23           N
ATOM    561  CA  ASN A  73      53.136   9.158  16.198  1.00 97.23           C
ATOM    562  CB  ASN A  73      54.523   9.636  16.660  1.00 97.23           C
ATOM    563  CG  ASN A  73      55.460   8.442  16.584  1.00 97.23           C
ATOM    564  OD1 ASN A  73      56.054   8.032  17.579  1.00 97.23           O
ATOM    565  ND2 ASN A  73      55.599   7.860  15.363  1.00 97.23           N
ATOM    566  C   ASN A  73      52.450   8.416  17.318  1.00 97.23           C
ATOM    567  O   ASN A  73      53.018   8.236  18.393  1.00 97.23           O
ATOM    568  N   ASP A  74      51.208   7.946  17.066  1.00102.88           N
ATOM    569  CA  ASP A  74      50.384   7.183  17.974  1.00102.88           C
ATOM    570  CB  ASP A  74      50.875   5.751  18.259  1.00102.88           C
ATOM    571  CG  ASP A  74      50.411   4.858  17.113  1.00102.88           C
ATOM    572  OD1 ASP A  74      49.292   5.103  16.586  1.00102.88           O
ATOM    573  OD2 ASP A  74      51.160   3.909  16.760  1.00102.88           O
ATOM    574  C   ASP A  74      50.118   7.887  19.273  1.00102.88           C
ATOM    575  O   ASP A  74      49.950   7.241  20.307  1.00102.88           O
ATOM    576  N   TYR A  75      50.038   9.232  19.253  1.00175.27           N
ATOM    577  CA  TYR A  75      49.725  10.011  20.426  1.00175.27           C
ATOM    578  CB  TYR A  75      50.834  10.981  20.849  1.00175.27           C
ATOM    579  CG  TYR A  75      52.056  10.266  21.274  1.00175.27           C
ATOM    580  CD1 TYR A  75      52.295   8.961  20.935  1.00175.27           C
ATOM    581  CD2 TYR A  75      53.009  10.958  21.962  1.00175.27           C
ATOM    582  CE1 TYR A  75      53.452   8.331  21.314  1.00175.27           C
ATOM    583  CE2 TYR A  75      54.165  10.339  22.341  1.00175.27           C
ATOM    584  CZ  TYR A  75      54.385   9.032  22.024  1.00175.27           C
ATOM    585  OH  TYR A  75      55.581   8.424  22.422  1.00175.27           O
ATOM    586  C   TYR A  75      48.675  10.996  20.011  1.00175.27           C
ATOM    587  O   TYR A  75      48.660  11.442  18.864  1.00175.27           O
ATOM    588  N   LYS A  76      47.767  11.363  20.936  1.00130.51           N
ATOM    589  CA  LYS A  76      46.844  12.426  20.652  1.00130.51           C
ATOM    590  CB  LYS A  76      45.340  12.164  20.884  1.00130.51           C
ATOM    591  CG  LYS A  76      44.514  11.618  19.714  1.00130.51           C
ATOM    592  CD  LYS A  76      44.406  10.105  19.568  1.00130.51           C
ATOM    593  CE  LYS A  76      43.361   9.729  18.513  1.00130.51           C
ATOM    594  NZ  LYS A  76      42.804   8.386  18.780  1.00130.51           N
ATOM    595  C   LYS A  76      47.140  13.534  21.618  1.00130.51           C
ATOM    596  O   LYS A  76      47.337  13.288  22.807  1.00130.51           O
ATOM    597  N   TRP A  77      47.165  14.792  21.126  1.00138.07           N
ATOM    598  CA  TRP A  77      47.398  15.910  21.997  1.00138.07           C
ATOM    599  CB  TRP A  77      48.464  16.911  21.503  1.00138.07           C
ATOM    600  CG  TRP A  77      49.826  16.351  21.156  1.00138.07           C
ATOM    601  CD2 TRP A  77      50.818  15.869  22.077  1.00138.07           C
ATOM    602  CD1 TRP A  77      50.355  16.195  19.911  1.00138.07           C
ATOM    603  NE1 TRP A  77      51.614  15.658  19.995  1.00138.07           N
ATOM    604  CE2 TRP A  77      51.914  15.447  21.319  1.00138.07           C
ATOM    605  CE3 TRP A  77      50.823  15.777  23.434  1.00138.07           C
ATOM    606  CZ2 TRP A  77      53.030  14.926  21.905  1.00138.07           C
ATOM    607  CZ3 TRP A  77      51.959  15.255  24.014  1.00138.07           C
ATOM    608  CH2 TRP A  77      53.040  14.837  23.273  1.00138.07           C
ATOM    609  C   TRP A  77      46.132  16.720  21.991  1.00138.07           C
ATOM    610  O   TRP A  77      45.529  16.943  20.941  1.00138.07           O
ATOM    611  N   PHE A  78      45.694  17.185  23.176  1.00123.74           N
ATOM    612  CA  PHE A  78      44.497  17.974  23.285  1.00123.74           C
ATOM    613  CB  PHE A  78      43.303  17.130  23.778  1.00123.74           C
ATOM    614  CG  PHE A  78      42.264  18.048  24.327  1.00123.74           C
ATOM    615  CD1 PHE A  78      41.336  18.648  23.520  1.00123.74           C
ATOM    616  CD2 PHE A  78      42.213  18.308  25.676  1.00123.74           C
ATOM    617  CE1 PHE A  78      40.395  19.492  24.057  1.00123.74           C
ATOM    618  CE2 PHE A  78      41.271  19.152  26.214  1.00123.74           C
ATOM    619  CZ  PHE A  78      40.351  19.755  25.401  1.00123.74           C
ATOM    620  C   PHE A  78      44.710  19.048  24.307  1.00123.74           C
ATOM    621  O   PHE A  78      45.270  18.797  25.372  1.00123.74           O
ATOM    622  N   ALA A  79      44.247  20.282  24.012  1.00 55.88           N
ATOM    623  CA  ALA A  79      44.355  21.349  24.969  1.00 55.88           C
ATOM    624  CB  ALA A  79      45.787  21.888  25.125  1.00 55.88           C
ATOM    625  C   ALA A  79      43.501  22.486  24.496  1.00 55.88           C
ATOM    626  O   ALA A  79      43.233  22.621  23.303  1.00 55.88           O
ATOM    627  N   PHE A  80      43.046  23.342  25.436  1.00143.80           N
ATOM    628  CA  PHE A  80      42.275  24.495  25.066  1.00143.80           C
ATOM    629  CB  PHE A  80      41.247  24.992  26.106  1.00143.80           C
ATOM    630  CG  PHE A  80      40.181  23.996  26.422  1.00143.80           C
ATOM    631  CD1 PHE A  80      39.171  23.733  25.528  1.00143.80           C
ATOM    632  CD2 PHE A  80      40.193  23.321  27.621  1.00143.80           C
ATOM    633  CE1 PHE A  80      38.187  22.820  25.827  1.00143.80           C
ATOM    634  CE2 PHE A  80      39.210  22.408  27.925  1.00143.80           C
ATOM    635  CZ  PHE A  80      38.201  22.155  27.029  1.00143.80           C
ATOM    636  C   PHE A  80      43.254  25.626  25.006  1.00143.80           C
ATOM    637  O   PHE A  80      44.302  25.579  25.647  1.00143.80           O
ATOM    638  N   PHE A  81      42.946  26.681  24.226  1.00 94.51           N
ATOM    639  CA  PHE A  81      43.844  27.802  24.170  1.00 94.51           C
ATOM    640  CB  PHE A  81      43.480  28.862  23.120  1.00 94.51           C
ATOM    641  CG  PHE A  81      43.431  28.142  21.827  1.00 94.51           C
ATOM    642  CD1 PHE A  81      44.583  27.658  21.253  1.00 94.51           C
ATOM    643  CD2 PHE A  81      42.224  27.967  21.193  1.00 94.51           C
ATOM    644  CE1 PHE A  81      44.525  26.986  20.057  1.00 94.51           C
ATOM    645  CE2 PHE A  81      42.160  27.298  19.998  1.00 94.51           C
ATOM    646  CZ  PHE A  81      43.311  26.808  19.437  1.00 94.51           C
ATOM    647  C   PHE A  81      43.751  28.475  25.506  1.00 94.51           C
ATOM    648  O   PHE A  81      42.711  28.419  26.160  1.00 94.51           O
ATOM    649  N   LYS A  82      44.850  29.123  25.944  1.00 90.03           N
ATOM    650  CA  LYS A  82      44.916  29.722  27.251  1.00 90.03           C
ATOM    651  CB  LYS A  82      46.318  30.181  27.686  1.00 90.03           C
ATOM    652  CG  LYS A  82      46.252  30.939  29.016  1.00 90.03           C
ATOM    653  CD  LYS A  82      47.586  31.451  29.564  1.00 90.03           C
ATOM    654  CE  LYS A  82      47.402  32.334  30.804  1.00 90.03           C
ATOM    655  NZ  LYS A  82      48.651  33.060  31.125  1.00 90.03           N
ATOM    656  C   LYS A  82      44.085  30.961  27.373  1.00 90.03           C
ATOM    657  O   LYS A  82      43.972  31.760  26.444  1.00 90.03           O
ATOM    658  N   TYR A  83      43.448  31.118  28.555  1.00191.16           N
ATOM    659  CA  TYR A  83      42.768  32.336  28.888  1.00191.16           C
ATOM    660  CB  TYR A  83      41.334  32.432  28.324  1.00191.16           C
ATOM    661  CG  TYR A  83      40.427  31.466  29.007  1.00191.16           C
ATOM    662  CD1 TYR A  83      40.344  30.153  28.603  1.00191.16           C
ATOM    663  CD2 TYR A  83      39.654  31.889  30.064  1.00191.16           C
ATOM    664  CE1 TYR A  83      39.498  29.278  29.246  1.00191.16           C
ATOM    665  CE2 TYR A  83      38.807  31.021  30.709  1.00191.16           C
ATOM    666  CZ  TYR A  83      38.728  29.713  30.299  1.00191.16           C
ATOM    667  OH  TYR A  83      37.857  28.824  30.963  1.00191.16           O
ATOM    668  C   TYR A  83      42.739  32.422  30.384  1.00191.16           C
ATOM    669  O   TYR A  83      42.825  31.405  31.072  1.00191.16           O
ATOM    670  N   LYS A  84      42.663  33.642  30.952  1.00124.35           N
ATOM    671  CA  LYS A  84      42.565  33.680  32.382  1.00124.35           C
ATOM    672  CB  LYS A  84      43.914  33.840  33.099  1.00124.35           C
ATOM    673  CG  LYS A  84      44.598  35.188  32.907  1.00124.35           C
ATOM    674  CD  LYS A  84      45.741  35.372  33.903  1.00124.35           C
ATOM    675  CE  LYS A  84      46.245  36.807  34.032  0.00124.35           C
ATOM    676  NZ  LYS A  84      47.068  36.930  35.256  0.00124.35           N
ATOM    677  C   LYS A  84      41.656  34.800  32.765  1.00124.35           C
ATOM    678  O   LYS A  84      41.750  35.901  32.223  1.00124.35           O
ATOM    679  N   GLU A  85      40.725  34.542  33.708  1.00 80.51           N
ATOM    680  CA  GLU A  85      39.832  35.599  34.079  1.00 80.51           C
ATOM    681  CB  GLU A  85      38.335  35.247  33.968  1.00 80.51           C
ATOM    682  CG  GLU A  85      37.839  35.126  32.525  1.00 80.51           C
ATOM    683  CD  GLU A  85      36.317  35.101  32.550  1.00 80.51           C
ATOM    684  OE1 GLU A  85      35.727  35.894  33.332  1.00 80.51           O
ATOM    685  OE2 GLU A  85      35.724  34.297  31.782  1.00 80.51           O
ATOM    686  C   GLU A  85      40.097  36.011  35.482  1.00 80.51           C
ATOM    687  O   GLU A  85      39.834  35.281  36.436  1.00 80.51           O
ATOM    688  N   GLU A  86      40.648  37.229  35.610  1.00 82.64           N
ATOM    689  CA  GLU A  86      40.919  37.864  36.860  1.00 82.64           C
ATOM    690  CB  GLU A  86      41.788  39.124  36.703  0.00 82.64           C
ATOM    691  CG  GLU A  86      43.238  38.787  36.337  0.00 82.64           C
ATOM    692  CD  GLU A  86      44.013  40.078  36.111  0.00 82.64           C
ATOM    693  OE1 GLU A  86      43.775  40.734  35.063  0.00 82.64           O
ATOM    694  OE2 GLU A  86      44.858  40.423  36.980  0.00 82.64           O
ATOM    695  C   GLU A  86      39.597  38.236  37.453  1.00 82.64           C
ATOM    696  O   GLU A  86      39.448  38.323  38.667  1.00 82.64           O
ATOM    697  N   GLY A  87      38.594  38.458  36.585  1.00 63.87           N
ATOM    698  CA  GLY A  87      37.270  38.866  36.955  1.00 63.87           C
ATOM    699  C   GLY A  87      37.005  40.092  36.153  1.00 63.87           C
ATOM    700  O   GLY A  87      36.041  40.159  35.393  1.00 63.87           O
ATOM    701  N   SER A  88      37.860  41.111  36.293  1.00157.97           N
ATOM    702  CA  SER A  88      37.669  42.254  35.463  1.00157.97           C
ATOM    703  CB  SER A  88      38.415  43.497  35.976  1.00157.97           C
ATOM    704  OG  SER A  88      37.874  43.910  37.222  0.00157.97           O
ATOM    705  C   SER A  88      38.207  41.939  34.116  1.00157.97           C
ATOM    706  O   SER A  88      37.640  42.311  33.090  1.00157.97           O
ATOM    707  N   LYS A  89      39.324  41.198  34.088  1.00129.24           N
ATOM    708  CA  LYS A  89      39.957  41.044  32.819  1.00129.24           C
ATOM    709  CB  LYS A  89      41.457  41.351  32.831  1.00129.24           C
ATOM    710  CG  LYS A  89      41.800  42.828  32.917  1.00129.24           C
ATOM    711  CD  LYS A  89      43.262  43.053  33.279  0.00129.24           C
ATOM    712  CE  LYS A  89      43.629  44.531  33.371  0.00129.24           C
ATOM    713  NZ  LYS A  89      44.884  44.692  34.136  0.00129.24           N
ATOM    714  C   LYS A  89      39.885  39.643  32.342  1.00129.24           C
ATOM    715  O   LYS A  89      39.974  38.685  33.107  1.00129.24           O
ATOM    716  N   VAL A  90      39.713  39.515  31.017  1.00 67.21           N
ATOM    717  CA  VAL A  90      39.779  38.245  30.371  1.00 67.21           C
ATOM    718  CB  VAL A  90      38.587  37.933  29.520  1.00 67.21           C
ATOM    719  CG1 VAL A  90      38.858  36.616  28.770  1.00 67.21           C
ATOM    720  CG2 VAL A  90      37.340  37.904  30.417  1.00 67.21           C
ATOM    721  C   VAL A  90      40.936  38.366  29.439  1.00 67.21           C
ATOM    722  O   VAL A  90      40.975  39.272  28.609  1.00 67.21           O
ATOM    723  N   THR A  91      41.924  37.465  29.561  1.00 62.65           N
ATOM    724  CA  THR A  91      43.044  37.557  28.673  1.00 62.65           C
ATOM    725  CB  THR A  91      44.346  37.786  29.394  1.00 62.65           C
ATOM    726  OG1 THR A  91      44.285  38.978  30.168  1.00 62.65           O
ATOM    727  CG2 THR A  91      45.474  37.888  28.354  1.00 62.65           C
ATOM    728  C   THR A  91      43.139  36.246  27.969  1.00 62.65           C
ATOM    729  O   THR A  91      43.168  35.195  28.607  1.00 62.65           O
ATOM    730  N   THR A  92      43.186  36.269  26.624  1.00124.61           N
ATOM    731  CA  THR A  92      43.264  35.025  25.922  1.00124.61           C
ATOM    732  CB  THR A  92      42.241  34.876  24.837  1.00124.61           C
ATOM    733  OG1 THR A  92      42.097  33.507  24.500  1.00124.61           O
ATOM    734  CG2 THR A  92      42.709  35.661  23.599  1.00124.61           C
ATOM    735  C   THR A  92      44.605  34.989  25.275  1.00124.61           C
ATOM    736  O   THR A  92      45.122  36.023  24.851  1.00124.61           O
ATOM    737  N   TYR A  93      45.239  33.801  25.250  1.00106.15           N
ATOM    738  CA  TYR A  93      46.492  33.711  24.568  1.00106.15           C
ATOM    739  CB  TYR A  93      47.693  33.353  25.465  1.00106.15           C
ATOM    740  CG  TYR A  93      47.818  34.357  26.562  1.00106.15           C
ATOM    741  CD1 TYR A  93      48.066  35.680  26.286  1.00106.15           C
ATOM    742  CD2 TYR A  93      47.641  33.983  27.875  1.00106.15           C
ATOM    743  CE1 TYR A  93      48.176  36.602  27.300  1.00106.15           C
ATOM    744  CE2 TYR A  93      47.753  34.901  28.895  1.00106.15           C
ATOM    745  CZ  TYR A  93      48.027  36.216  28.608  1.00106.15           C
ATOM    746  OH  TYR A  93      48.146  37.170  29.641  1.00106.15           O
ATOM    747  C   TYR A  93      46.361  32.596  23.577  1.00106.15           C
ATOM    748  O   TYR A  93      46.289  31.427  23.949  1.00106.15           O
ATOM    749  N   CYS A  94      46.315  32.945  22.279  1.00 69.85           N
ATOM    750  CA  CYS A  94      46.202  32.012  21.192  1.00 69.85           C
ATOM    751  CB  CYS A  94      45.805  32.698  19.879  1.00 69.85           C
ATOM    752  SG  CYS A  94      44.157  33.434  20.058  1.00 69.85           S
ATOM    753  C   CYS A  94      47.501  31.289  21.002  1.00 69.85           C
ATOM    754  O   CYS A  94      47.553  30.223  20.389  1.00 69.85           O
ATOM    755  N   ASN A  95      48.597  31.928  21.439  1.00 98.82           N
ATOM    756  CA  ASN A  95      49.937  31.423  21.380  1.00 98.82           C
ATOM    757  CB  ASN A  95      50.986  32.537  21.554  1.00 98.82           C
ATOM    758  CG  ASN A  95      50.693  33.264  22.857  1.00 98.82           C
ATOM    759  OD1 ASN A  95      50.528  32.646  23.907  1.00 98.82           O
ATOM    760  ND2 ASN A  95      50.595  34.618  22.783  1.00 98.82           N
ATOM    761  C   ASN A  95      50.171  30.348  22.408  1.00 98.82           C
ATOM    762  O   ASN A  95      51.140  29.600  22.307  1.00 98.82           O
ATOM    763  N   GLU A  96      49.334  30.268  23.461  1.00117.73           N
ATOM    764  CA  GLU A  96      49.615  29.334  24.519  1.00117.73           C
ATOM    765  CB  GLU A  96      49.985  30.073  25.814  1.00117.73           C
ATOM    766  CG  GLU A  96      50.731  29.228  26.840  1.00117.73           C
ATOM    767  CD  GLU A  96      51.188  30.170  27.944  1.00117.73           C
ATOM    768  OE1 GLU A  96      50.884  31.388  27.852  1.00117.73           O
ATOM    769  OE2 GLU A  96      51.852  29.684  28.897  1.00117.73           O
ATOM    770  C   GLU A  96      48.412  28.469  24.788  1.00117.73           C
ATOM    771  O   GLU A  96      47.340  28.687  24.224  1.00117.73           O
ATOM    772  N   THR A  97      48.575  27.434  25.650  1.00 55.26           N
ATOM    773  CA  THR A  97      47.483  26.544  25.941  1.00 55.26           C
ATOM    774  CB  THR A  97      47.690  25.149  25.421  1.00 55.26           C
ATOM    775  OG1 THR A  97      48.798  24.541  26.071  1.00 55.26           O
ATOM    776  CG2 THR A  97      47.935  25.215  23.904  1.00 55.26           C
ATOM    777  C   THR A  97      47.302  26.406  27.426  1.00 55.26           C
ATOM    778  O   THR A  97      48.169  26.760  28.224  1.00 55.26           O
ATOM    779  N   MET A  98      46.115  25.899  27.814  1.00 89.21           N
ATOM    780  CA  MET A  98      45.772  25.564  29.167  1.00 89.21           C
ATOM    781  CB  MET A  98      44.283  25.209  29.313  1.00 89.21           C
ATOM    782  CG  MET A  98      43.313  26.339  28.965  1.00 89.21           C
ATOM    783  SD  MET A  98      42.871  27.424  30.348  1.00 89.21           S
ATOM    784  CE  MET A  98      41.495  26.358  30.872  1.00 89.21           C
ATOM    785  C   MET A  98      46.495  24.274  29.374  1.00 89.21           C
ATOM    786  O   MET A  98      47.103  23.756  28.439  1.00 89.21           O
ATOM    787  N   THR A  99      46.495  23.717  30.597  1.00140.66           N
ATOM    788  CA  THR A  99      47.162  22.452  30.671  1.00140.66           C
ATOM    789  CB  THR A  99      47.523  22.001  32.058  1.00140.66           C
ATOM    790  OG1 THR A  99      48.388  20.877  32.000  1.00140.66           O
ATOM    791  CG2 THR A  99      46.251  21.653  32.826  1.00140.66           C
ATOM    792  C   THR A  99      46.277  21.468  29.965  1.00140.66           C
ATOM    793  O   THR A  99      45.057  21.477  30.132  1.00140.66           O
ATOM    794  N   GLY A 100      46.884  20.609  29.117  1.00 49.81           N
ATOM    795  CA  GLY A 100      46.109  19.715  28.307  1.00 49.81           C
ATOM    796  C   GLY A 100      46.457  18.291  28.606  1.00 49.81           C
ATOM    797  O   GLY A 100      47.247  18.000  29.503  1.00 49.81           O
ATOM    798  N   TRP A 101      45.854  17.363  27.826  1.00 93.08           N
ATOM    799  CA  TRP A 101      46.045  15.955  28.033  1.00 93.08           C
ATOM    800  CB  TRP A 101      44.723  15.197  28.241  1.00 93.08           C
ATOM    801  CG  TRP A 101      43.995  15.518  29.523  1.00 93.08           C
ATOM    802  CD2 TRP A 101      43.123  16.647  29.704  1.00 93.08           C
ATOM    803  CD1 TRP A 101      44.007  14.844  30.709  1.00 93.08           C
ATOM    804  NE1 TRP A 101      43.192  15.475  31.617  1.00 93.08           N
ATOM    805  CE2 TRP A 101      42.643  16.587  31.013  1.00 93.08           C
ATOM    806  CE3 TRP A 101      42.753  17.649  28.851  1.00 93.08           C
ATOM    807  CZ2 TRP A 101      41.782  17.532  31.491  1.00 93.08           C
ATOM    808  CZ3 TRP A 101      41.884  18.601  29.337  1.00 93.08           C
ATOM    809  CH2 TRP A 101      41.409  18.542  30.632  1.00 93.08           C
ATOM    810  C   TRP A 101      46.673  15.347  26.813  1.00 93.08           C
ATOM    811  O   TRP A 101      46.269  15.626  25.684  1.00 93.08           O
ATOM    812  N   VAL A 102      47.694  14.485  27.021  1.00174.30           N
ATOM    813  CA  VAL A 102      48.296  13.803  25.913  1.00174.30           C
ATOM    814  CB  VAL A 102      49.778  14.041  25.750  1.00174.30           C
ATOM    815  CG1 VAL A 102      50.104  15.438  26.277  1.00174.30           C
ATOM    816  CG2 VAL A 102      50.609  12.891  26.325  1.00174.30           C
ATOM    817  C   VAL A 102      48.192  12.371  26.313  1.00174.30           C
ATOM    818  O   VAL A 102      48.286  12.044  27.496  1.00174.30           O
ATOM    819  N   HIS A 103      47.940  11.479  25.346  1.00120.05           N
ATOM    820  CA  HIS A 103      47.909  10.088  25.666  1.00120.05           C
ATOM    821  ND1 HIS A 103      44.111   9.889  26.370  1.00120.05           N
ATOM    822  CG  HIS A 103      45.322   9.913  25.713  1.00120.05           C
ATOM    823  CB  HIS A 103      46.630   9.593  26.382  1.00120.05           C
ATOM    824  NE2 HIS A 103      43.676  10.469  24.271  1.00120.05           N
ATOM    825  CD2 HIS A 103      45.037  10.274  24.432  1.00120.05           C
ATOM    826  CE1 HIS A 103      43.162  10.225  25.462  1.00120.05           C
ATOM    827  C   HIS A 103      48.039   9.350  24.384  1.00120.05           C
ATOM    828  O   HIS A 103      47.774   9.871  23.304  1.00120.05           O
ATOM    829  N   ASP A 104      48.461   8.091  24.503  1.00194.05           N
ATOM    830  CA  ASP A 104      48.653   7.206  23.408  1.00194.05           C
ATOM    831  CB  ASP A 104      49.186   5.896  23.995  1.00194.05           C
ATOM    832  CG  ASP A 104      49.393   4.896  22.910  1.00194.05           C
ATOM    833  OD1 ASP A 104      50.473   4.993  22.283  1.00194.05           O
ATOM    834  OD2 ASP A 104      48.497   4.041  22.682  1.00194.05           O
ATOM    835  C   ASP A 104      47.303   6.997  22.790  1.00194.05           C
ATOM    836  O   ASP A 104      46.277   7.226  23.425  1.00194.05           O
ATOM    837  N   VAL A 105      47.278   6.555  21.519  1.00132.50           N
ATOM    838  CA  VAL A 105      46.059   6.384  20.781  1.00132.50           C
ATOM    839  CB  VAL A 105      46.299   5.850  19.400  1.00132.50           C
ATOM    840  CG1 VAL A 105      44.946   5.712  18.686  1.00132.50           C
ATOM    841  CG2 VAL A 105      47.301   6.767  18.685  1.00132.50           C
ATOM    842  C   VAL A 105      45.192   5.392  21.509  1.00132.50           C
ATOM    843  O   VAL A 105      43.967   5.480  21.459  1.00132.50           O
ATOM    844  N   LEU A 106      45.804   4.383  22.157  1.00139.26           N
ATOM    845  CA  LEU A 106      45.058   3.401  22.900  1.00139.26           C
ATOM    846  CB  LEU A 106      45.867   2.191  23.403  1.00139.26           C
ATOM    847  CG  LEU A 106      46.295   1.193  22.313  1.00139.26           C
ATOM    848  CD1 LEU A 106      47.415   1.753  21.433  1.00139.26           C
ATOM    849  CD2 LEU A 106      46.644  -0.172  22.919  1.00139.26           C
ATOM    850  C   LEU A 106      44.434   4.010  24.119  1.00139.26           C
ATOM    851  O   LEU A 106      43.380   3.553  24.557  1.00139.26           O
ATOM    852  N   GLY A 107      45.079   5.027  24.727  1.00 47.21           N
ATOM    853  CA  GLY A 107      44.543   5.631  25.919  1.00 47.21           C
ATOM    854  C   GLY A 107      45.199   5.029  27.130  1.00 47.21           C
ATOM    855  O   GLY A 107      44.717   5.203  28.249  1.00 47.21           O
ATOM    856  N   ARG A 108      46.273   4.239  26.927  1.00195.60           N
ATOM    857  CA  ARG A 108      46.983   3.593  28.004  1.00195.60           C
ATOM    858  CB  ARG A 108      48.050   2.625  27.463  1.00195.60           C
ATOM    859  CG  ARG A 108      47.519   1.592  26.468  1.00195.60           C
ATOM    860  CD  ARG A 108      46.661   0.499  27.104  1.00195.60           C
ATOM    861  NE  ARG A 108      45.317   1.087  27.362  1.00195.60           N
ATOM    862  CZ  ARG A 108      44.204   0.461  26.884  1.00195.60           C
ATOM    863  NH1 ARG A 108      44.334  -0.680  26.146  1.00195.60           N
ATOM    864  NH2 ARG A 108      42.966   0.976  27.139  1.00195.60           N
ATOM    865  C   ARG A 108      47.741   4.558  28.874  1.00195.60           C
ATOM    866  O   ARG A 108      47.461   4.699  30.065  1.00195.60           O
ATOM    867  N   ASN A 109      48.694   5.298  28.264  1.00 63.62           N
ATOM    868  CA  ASN A 109      49.580   6.157  28.999  1.00 63.62           C
ATOM    869  CB  ASN A 109      51.038   6.078  28.510  1.00 63.62           C
ATOM    870  CG  ASN A 109      51.611   4.728  28.919  1.00 63.62           C
ATOM    871  OD1 ASN A 109      51.506   4.322  30.075  1.00 63.62           O
ATOM    872  ND2 ASN A 109      52.235   4.011  27.946  1.00 63.62           N
ATOM    873  C   ASN A 109      49.121   7.558  28.781  1.00 63.62           C
ATOM    874  O   ASN A 109      48.842   7.956  27.650  1.00 63.62           O
ATOM    875  N   TRP A 110      49.046   8.333  29.884  1.00 93.71           N
ATOM    876  CA  TRP A 110      48.551   9.681  29.866  1.00 93.71           C
ATOM    877  CB  TRP A 110      47.269   9.850  30.711  1.00 93.71           C
ATOM    878  CG  TRP A 110      46.047   9.112  30.209  1.00 93.71           C
ATOM    879  CD2 TRP A 110      44.774   9.724  29.936  1.00 93.71           C
ATOM    880  CD1 TRP A 110      45.882   7.775  29.989  1.00 93.71           C
ATOM    881  NE1 TRP A 110      44.595   7.518  29.580  1.00 93.71           N
ATOM    882  CE2 TRP A 110      43.900   8.708  29.548  1.00 93.71           C
ATOM    883  CE3 TRP A 110      44.363  11.024  30.011  1.00 93.71           C
ATOM    884  CZ2 TRP A 110      42.599   8.979  29.226  1.00 93.71           C
ATOM    885  CZ3 TRP A 110      43.052  11.294  29.679  1.00 93.71           C
ATOM    886  CH2 TRP A 110      42.187  10.291  29.294  1.00 93.71           C
ATOM    887  C   TRP A 110      49.577  10.562  30.514  1.00 93.71           C
ATOM    888  O   TRP A 110      50.414  10.095  31.286  1.00 93.71           O
ATOM    889  N   ALA A 111      49.535  11.872  30.188  1.00 45.33           N
ATOM    890  CA  ALA A 111      50.415  12.854  30.757  1.00 45.33           C
ATOM    891  CB  ALA A 111      51.793  12.908  30.076  1.00 45.33           C
ATOM    892  C   ALA A 111      49.763  14.187  30.550  1.00 45.33           C
ATOM    893  O   ALA A 111      48.787  14.302  29.807  1.00 45.33           O
ATOM    894  N   CYS A 112      50.280  15.232  31.230  1.00 52.97           N
ATOM    895  CA  CYS A 112      49.730  16.557  31.112  1.00 52.97           C
ATOM    896  CB  CYS A 112      49.435  17.201  32.475  1.00 52.97           C
ATOM    897  SG  CYS A 112      48.237  16.208  33.401  1.00 52.97           S
ATOM    898  C   CYS A 112      50.773  17.399  30.450  1.00 52.97           C
ATOM    899  O   CYS A 112      51.965  17.147  30.613  1.00 52.97           O
ATOM    900  N   PHE A 113      50.360  18.413  29.659  1.00102.06           N
ATOM    901  CA  PHE A 113      51.357  19.225  29.024  1.00102.06           C
ATOM    902  CB  PHE A 113      51.827  18.645  27.680  1.00102.06           C
ATOM    903  CG  PHE A 113      50.709  18.752  26.703  1.00102.06           C
ATOM    904  CD1 PHE A 113      49.472  18.218  26.978  1.00102.06           C
ATOM    905  CD2 PHE A 113      50.912  19.353  25.485  1.00102.06           C
ATOM    906  CE1 PHE A 113      48.444  18.304  26.068  1.00102.06           C
ATOM    907  CE2 PHE A 113      49.885  19.439  24.576  1.00102.06           C
ATOM    908  CZ  PHE A 113      48.648  18.921  24.859  1.00102.06           C
ATOM    909  C   PHE A 113      50.819  20.602  28.802  1.00102.06           C
ATOM    910  O   PHE A 113      49.627  20.868  28.950  1.00102.06           O
ATOM    911  N   THR A 114      51.732  21.536  28.482  1.00120.71           N
ATOM    912  CA  THR A 114      51.381  22.895  28.204  1.00120.71           C
ATOM    913  CB  THR A 114      51.781  23.794  29.334  1.00120.71           C
ATOM    914  OG1 THR A 114      51.527  25.153  29.022  1.00120.71           O
ATOM    915  CG2 THR A 114      53.260  23.556  29.657  1.00120.71           C
ATOM    916  C   THR A 114      52.126  23.259  26.960  1.00120.71           C
ATOM    917  O   THR A 114      53.259  22.823  26.764  1.00120.71           O
ATOM    918  N   GLY A 115      51.511  24.065  26.072  1.00 41.46           N
ATOM    919  CA  GLY A 115      52.193  24.353  24.842  1.00 41.46           C
ATOM    920  C   GLY A 115      52.303  25.828  24.631  1.00 41.46           C
ATOM    921  O   GLY A 115      51.439  26.599  25.044  1.00 41.46           O
ATOM    922  N   LYS A 116      53.410  26.247  23.978  1.00114.73           N
ATOM    923  CA  LYS A 116      53.606  27.621  23.609  1.00114.73           C
ATOM    924  CB  LYS A 116      54.702  28.374  24.382  1.00114.73           C
ATOM    925  CG  LYS A 116      54.287  28.813  25.785  1.00114.73           C
ATOM    926  CD  LYS A 116      54.295  27.695  26.822  1.00114.73           C
ATOM    927  CE  LYS A 116      55.542  27.719  27.702  1.00114.73           C
ATOM    928  NZ  LYS A 116      55.369  26.783  28.831  1.00114.73           N
ATOM    929  C   LYS A 116      54.021  27.640  22.174  1.00114.73           C
ATOM    930  O   LYS A 116      54.796  26.794  21.729  1.00114.73           O
ATOM    931  N   LYS A 117      53.499  28.620  21.410  1.00107.57           N
ATOM    932  CA  LYS A 117      53.812  28.705  20.017  1.00107.57           C
ATOM    933  CB  LYS A 117      52.749  29.468  19.211  1.00107.57           C
ATOM    934  CG  LYS A 117      52.889  29.311  17.697  1.00107.57           C
ATOM    935  CD  LYS A 117      51.640  29.752  16.933  1.00107.57           C
ATOM    936  CE  LYS A 117      51.458  31.269  16.877  1.00107.57           C
ATOM    937  NZ  LYS A 117      52.135  31.823  15.684  1.00107.57           N
ATOM    938  C   LYS A 117      55.125  29.404  19.874  1.00107.57           C
ATOM    939  O   LYS A 117      55.313  30.534  20.323  1.00107.57           O
ATOM    940  N   VAL A 118      56.075  28.689  19.253  1.00134.20           N
ATOM    941  CA  VAL A 118      57.419  29.104  19.001  1.00134.20           C
ATOM    942  CB  VAL A 118      58.251  27.966  18.512  1.00134.20           C
ATOM    943  CG1 VAL A 118      59.673  28.474  18.266  0.00134.20           C
ATOM    944  CG2 VAL A 118      58.145  26.809  19.511  0.00134.20           C
ATOM    945  C   VAL A 118      57.429  30.132  17.929  1.00134.20           C
ATOM    946  O   VAL A 118      58.312  30.975  17.893  1.00134.20           O
ATOM    947  N   GLY A 119      56.487  30.063  16.977  1.00 28.47           N
ATOM    948  CA  GLY A 119      56.486  30.998  15.892  1.00 28.47           C
ATOM    949  C   GLY A 119      55.998  30.202  14.691  1.00 28.47           C
ATOM    950  O   GLY A 119      54.919  29.564  14.816  1.00 28.47           O
ATOM    951  OXT GLY A 119      56.694  30.213  13.640  1.00 28.47           O
TER     952      GLY A 119
ATOM    953  N   LEU B 120      23.382   6.956  -3.795  1.00 59.00           N
ATOM    954  CA  LEU B 120      22.898   7.943  -2.806  1.00 59.00           C
ATOM    955  CB  LEU B 120      23.799   9.195  -2.833  1.00 59.00           C
ATOM    956  CG  LEU B 120      23.561  10.184  -1.675  1.00 59.00           C
ATOM    957  CD1 LEU B 120      23.962   9.554  -0.330  1.00 59.00           C
ATOM    958  CD2 LEU B 120      24.264  11.528  -1.928  1.00 59.00           C
ATOM    959  C   LEU B 120      21.485   8.329  -3.137  1.00 59.00           C
ATOM    960  O   LEU B 120      21.168   8.670  -4.277  1.00 59.00           O
ATOM    961  N   PRO B 121      20.631   8.248  -2.146  1.00 79.08           N
ATOM    962  CA  PRO B 121      19.230   8.534  -2.349  1.00 79.08           C
ATOM    963  CD  PRO B 121      20.828   7.221  -1.135  1.00 79.08           C
ATOM    964  CB  PRO B 121      18.498   7.885  -1.177  1.00 79.08           C
ATOM    965  CG  PRO B 121      19.423   6.731  -0.758  1.00 79.08           C
ATOM    966  C   PRO B 121      18.924   9.993  -2.471  1.00 79.08           C
ATOM    967  O   PRO B 121      19.750  10.823  -2.097  1.00 79.08           O
ATOM    968  N   THR B 122      17.755  10.315  -3.059  1.00104.38           N
ATOM    969  CA  THR B 122      17.276  11.659  -3.184  1.00104.38           C
ATOM    970  CB  THR B 122      16.110  11.782  -4.114  1.00104.38           C
ATOM    971  OG1 THR B 122      16.458  11.300  -5.403  1.00104.38           O
ATOM    972  CG2 THR B 122      15.727  13.266  -4.200  1.00104.38           C
ATOM    973  C   THR B 122      16.818  12.126  -1.837  1.00104.38           C
ATOM    974  O   THR B 122      16.940  13.305  -1.508  1.00104.38           O
ATOM    975  N   SER B 123      16.239  11.202  -1.038  1.00 42.92           N
ATOM    976  CA  SER B 123      15.725  11.568   0.251  1.00 42.92           C
ATOM    977  CB  SER B 123      14.189  11.663   0.275  1.00 42.92           C
ATOM    978  OG  SER B 123      13.733  12.029   1.568  1.00 42.92           O
ATOM    979  C   SER B 123      16.137  10.526   1.251  1.00 42.92           C
ATOM    980  O   SER B 123      16.334   9.363   0.898  1.00 42.92           O
ATOM    981  N   TRP B 124      16.312  10.928   2.533  1.00 78.70           N
ATOM    982  CA  TRP B 124      16.678   9.965   3.538  1.00 78.70           C
ATOM    983  CB  TRP B 124      18.196   9.738   3.632  1.00 78.70           C
ATOM    984  CG  TRP B 124      18.594   8.586   4.521  1.00 78.70           C
ATOM    985  CD2 TRP B 124      18.762   7.242   4.046  1.00 78.70           C
ATOM    986  CD1 TRP B 124      18.870   8.562   5.857  1.00 78.70           C
ATOM    987  NE1 TRP B 124      19.192   7.284   6.246  1.00 78.70           N
ATOM    988  CE2 TRP B 124      19.131   6.461   5.141  1.00 78.70           C
ATOM    989  CE3 TRP B 124      18.618   6.703   2.800  1.00 78.70           C
ATOM    990  CZ2 TRP B 124      19.364   5.122   5.004  1.00 78.70           C
ATOM    991  CZ3 TRP B 124      18.855   5.354   2.664  1.00 78.70           C
ATOM    992  CH2 TRP B 124      19.221   4.579   3.746  1.00 78.70           C
ATOM    993  C   TRP B 124      16.210  10.456   4.879  1.00 78.70           C
ATOM    994  O   TRP B 124      16.248  11.652   5.169  1.00 78.70           O
ATOM    995  N   ASP B 125      15.745   9.523   5.737  1.00 88.48           N
ATOM    996  CA  ASP B 125      15.275   9.863   7.051  1.00 88.48           C
ATOM    997  CB  ASP B 125      13.759  10.135   7.064  1.00 88.48           C
ATOM    998  CG  ASP B 125      13.355  10.755   8.393  1.00 88.48           C
ATOM    999  OD1 ASP B 125      14.136  10.635   9.374  1.00 88.48           O
ATOM   1000  OD2 ASP B 125      12.252  11.363   8.440  1.00 88.48           O
ATOM   1001  C   ASP B 125      15.539   8.667   7.921  1.00 88.48           C
ATOM   1002  O   ASP B 125      14.959   7.603   7.714  1.00 88.48           O
ATOM   1003  N   TRP B 126      16.418   8.813   8.931  1.00110.20           N
ATOM   1004  CA  TRP B 126      16.782   7.722   9.795  1.00110.20           C
ATOM   1005  CB  TRP B 126      18.014   7.974  10.674  1.00110.20           C
ATOM   1006  CG  TRP B 126      19.293   7.749   9.905  1.00110.20           C
ATOM   1007  CD2 TRP B 126      19.760   6.438   9.549  1.00110.20           C
ATOM   1008  CD1 TRP B 126      20.193   8.634   9.389  1.00110.20           C
ATOM   1009  NE1 TRP B 126      21.198   7.954   8.739  1.00110.20           N
ATOM   1010  CE2 TRP B 126      20.941   6.601   8.829  1.00110.20           C
ATOM   1011  CE3 TRP B 126      19.242   5.199   9.799  1.00110.20           C
ATOM   1012  CZ2 TRP B 126      21.627   5.522   8.346  1.00110.20           C
ATOM   1013  CZ3 TRP B 126      19.936   4.113   9.315  1.00110.20           C
ATOM   1014  CH2 TRP B 126      21.107   4.272   8.603  1.00110.20           C
ATOM   1015  C   TRP B 126      15.630   7.281  10.634  1.00110.20           C
ATOM   1016  O   TRP B 126      15.654   6.181  11.187  1.00110.20           O
ATOM   1017  N   ARG B 127      14.644   8.169  10.839  1.00 96.11           N
ATOM   1018  CA  ARG B 127      13.463   7.833  11.579  1.00 96.11           C
ATOM   1019  CB  ARG B 127      12.547   9.048  11.794  1.00 96.11           C
ATOM   1020  CG  ARG B 127      13.195  10.157  12.627  1.00 96.11           C
ATOM   1021  CD  ARG B 127      12.325  11.409  12.753  1.00 96.11           C
ATOM   1022  NE  ARG B 127      12.116  11.939  11.375  1.00 96.11           N
ATOM   1023  CZ  ARG B 127      11.309  13.020  11.168  1.00 96.11           C
ATOM   1024  NH1 ARG B 127      10.715  13.642  12.228  1.00 96.11           N
ATOM   1025  NH2 ARG B 127      11.095  13.476   9.899  1.00 96.11           N
ATOM   1026  C   ARG B 127      12.688   6.814  10.806  1.00 96.11           C
ATOM   1027  O   ARG B 127      12.090   5.913  11.392  1.00 96.11           O
ATOM   1028  N   ASN B 128      12.636   6.941   9.465  1.00 63.55           N
ATOM   1029  CA  ASN B 128      11.869   5.975   8.735  1.00 63.55           C
ATOM   1030  CB  ASN B 128      10.581   6.567   8.132  1.00 63.55           C
ATOM   1031  CG  ASN B 128       9.750   5.440   7.532  1.00 63.55           C
ATOM   1032  OD1 ASN B 128      10.208   4.712   6.653  1.00 63.55           O
ATOM   1033  ND2 ASN B 128       8.490   5.287   8.019  1.00 63.55           N
ATOM   1034  C   ASN B 128      12.679   5.430   7.607  1.00 63.55           C
ATOM   1035  O   ASN B 128      12.698   5.993   6.512  1.00 63.55           O
ATOM   1036  N   VAL B 129      13.368   4.300   7.844  1.00129.38           N
ATOM   1037  CA  VAL B 129      14.051   3.662   6.766  1.00129.38           C
ATOM   1038  CB  VAL B 129      15.487   3.345   7.085  1.00129.38           C
ATOM   1039  CG1 VAL B 129      15.557   2.622   8.439  1.00129.38           C
ATOM   1040  CG2 VAL B 129      16.084   2.542   5.917  1.00129.38           C
ATOM   1041  C   VAL B 129      13.278   2.412   6.513  1.00129.38           C
ATOM   1042  O   VAL B 129      13.509   1.367   7.120  1.00129.38           O
ATOM   1043  N   HIS B 130      12.326   2.512   5.571  1.00 63.47           N
ATOM   1044  CA  HIS B 130      11.478   1.422   5.211  1.00 63.47           C
ATOM   1045  ND1 HIS B 130      12.163   1.024   2.064  1.00 63.47           N
ATOM   1046  CG  HIS B 130      12.864   0.803   3.228  1.00 63.47           C
ATOM   1047  CB  HIS B 130      12.243   0.296   4.498  1.00 63.47           C
ATOM   1048  NE2 HIS B 130      14.267   1.616   1.658  1.00 63.47           N
ATOM   1049  CD2 HIS B 130      14.149   1.169   2.962  1.00 63.47           C
ATOM   1050  CE1 HIS B 130      13.049   1.510   1.159  1.00 63.47           C
ATOM   1051  C   HIS B 130      10.750   0.895   6.412  1.00 63.47           C
ATOM   1052  O   HIS B 130      10.655  -0.315   6.608  1.00 63.47           O
ATOM   1053  N   GLY B 131      10.214   1.808   7.250  1.00 31.61           N
ATOM   1054  CA  GLY B 131       9.367   1.426   8.348  1.00 31.61           C
ATOM   1055  C   GLY B 131      10.116   1.356   9.647  1.00 31.61           C
ATOM   1056  O   GLY B 131       9.500   1.366  10.710  1.00 31.61           O
ATOM   1057  N   ILE B 132      11.458   1.313   9.626  1.00 54.13           N
ATOM   1058  CA  ILE B 132      12.156   1.161  10.876  1.00 54.13           C
ATOM   1059  CB  ILE B 132      13.353   0.257  10.787  1.00 54.13           C
ATOM   1060  CG1 ILE B 132      12.936  -1.161  10.362  1.00 54.13           C
ATOM   1061  CG2 ILE B 132      14.080   0.299  12.141  1.00 54.13           C
ATOM   1062  CD1 ILE B 132      14.118  -2.054   9.985  1.00 54.13           C
ATOM   1063  C   ILE B 132      12.661   2.495  11.355  1.00 54.13           C
ATOM   1064  O   ILE B 132      13.115   3.317  10.561  1.00 54.13           O
ATOM   1065  N   ASN B 133      12.563   2.743  12.685  1.00 70.75           N
ATOM   1066  CA  ASN B 133      13.017   3.976  13.286  1.00 70.75           C
ATOM   1067  CB  ASN B 133      11.980   4.607  14.231  1.00 70.75           C
ATOM   1068  CG  ASN B 133      12.566   5.892  14.799  1.00 70.75           C
ATOM   1069  OD1 ASN B 133      13.217   6.662  14.093  1.00 70.75           O
ATOM   1070  ND2 ASN B 133      12.341   6.125  16.119  1.00 70.75           N
ATOM   1071  C   ASN B 133      14.253   3.713  14.109  1.00 70.75           C
ATOM   1072  O   ASN B 133      14.254   2.867  15.000  1.00 70.75           O
ATOM   1073  N   PHE B 134      15.372   4.365  13.727  1.00130.08           N
ATOM   1074  CA  PHE B 134      16.669   4.344  14.357  1.00130.08           C
ATOM   1075  CB  PHE B 134      17.812   4.349  13.336  1.00130.08           C
ATOM   1076  CG  PHE B 134      17.741   3.004  12.698  1.00130.08           C
ATOM   1077  CD1 PHE B 134      18.314   1.915  13.315  1.00130.08           C
ATOM   1078  CD2 PHE B 134      17.095   2.825  11.497  1.00130.08           C
ATOM   1079  CE1 PHE B 134      18.253   0.667  12.741  1.00130.08           C
ATOM   1080  CE2 PHE B 134      17.031   1.579  10.917  1.00130.08           C
ATOM   1081  CZ  PHE B 134      17.611   0.498  11.538  1.00130.08           C
ATOM   1082  C   PHE B 134      16.922   5.408  15.400  1.00130.08           C
ATOM   1083  O   PHE B 134      17.893   5.305  16.147  1.00130.08           O
ATOM   1084  N   VAL B 135      16.152   6.516  15.424  1.00 66.95           N
ATOM   1085  CA  VAL B 135      16.500   7.611  16.300  1.00 66.95           C
ATOM   1086  CB  VAL B 135      16.120   8.945  15.723  1.00 66.95           C
ATOM   1087  CG1 VAL B 135      16.515  10.054  16.714  1.00 66.95           C
ATOM   1088  CG2 VAL B 135      16.766   9.077  14.335  1.00 66.95           C
ATOM   1089  C   VAL B 135      15.828   7.489  17.643  1.00 66.95           C
ATOM   1090  O   VAL B 135      14.672   7.082  17.748  1.00 66.95           O
ATOM   1091  N   SER B 136      16.565   7.860  18.718  1.00 57.94           N
ATOM   1092  CA  SER B 136      16.052   7.810  20.064  1.00 57.94           C
ATOM   1093  CB  SER B 136      17.139   7.873  21.150  1.00 57.94           C
ATOM   1094  OG  SER B 136      17.797   9.130  21.105  1.00 57.94           O
ATOM   1095  C   SER B 136      15.141   8.986  20.248  1.00 57.94           C
ATOM   1096  O   SER B 136      15.099   9.884  19.410  1.00 57.94           O
ATOM   1097  N   PRO B 137      14.419   8.999  21.340  1.00 73.34           N
ATOM   1098  CA  PRO B 137      13.435  10.025  21.577  1.00 73.34           C
ATOM   1099  CD  PRO B 137      14.060   7.747  21.988  1.00 73.34           C
ATOM   1100  CB  PRO B 137      12.602   9.532  22.758  1.00 73.34           C
ATOM   1101  CG  PRO B 137      12.698   7.999  22.654  1.00 73.34           C
ATOM   1102  C   PRO B 137      13.986  11.399  21.774  1.00 73.34           C
ATOM   1103  O   PRO B 137      15.147  11.549  22.150  1.00 73.34           O
ATOM   1104  N   VAL B 138      13.146  12.416  21.495  1.00 41.11           N
ATOM   1105  CA  VAL B 138      13.501  13.797  21.643  1.00 41.11           C
ATOM   1106  CB  VAL B 138      12.483  14.723  21.038  1.00 41.11           C
ATOM   1107  CG1 VAL B 138      12.889  16.176  21.331  1.00 41.11           C
ATOM   1108  CG2 VAL B 138      12.351  14.396  19.541  1.00 41.11           C
ATOM   1109  C   VAL B 138      13.551  14.077  23.113  1.00 41.11           C
ATOM   1110  O   VAL B 138      12.769  13.526  23.885  1.00 41.11           O
ATOM   1111  N   ARG B 139      14.494  14.942  23.533  1.00149.38           N
ATOM   1112  CA  ARG B 139      14.679  15.274  24.921  1.00149.38           C
ATOM   1113  CB  ARG B 139      16.075  14.927  25.456  1.00149.38           C
ATOM   1114  CG  ARG B 139      16.416  13.448  25.616  1.00149.38           C
ATOM   1115  CD  ARG B 139      16.410  13.007  27.081  1.00149.38           C
ATOM   1116  NE  ARG B 139      17.363  11.871  27.204  1.00149.38           N
ATOM   1117  CZ  ARG B 139      18.660  12.122  27.552  1.00149.38           C
ATOM   1118  NH1 ARG B 139      19.046  13.390  27.872  1.00149.38           N
ATOM   1119  NH2 ARG B 139      19.569  11.105  27.591  1.00149.38           N
ATOM   1120  C   ARG B 139      14.636  16.764  25.058  1.00149.38           C
ATOM   1121  O   ARG B 139      14.609  17.499  24.073  1.00149.38           O
ATOM   1122  N   ASN B 140      14.625  17.238  26.322  1.00 50.88           N
ATOM   1123  CA  ASN B 140      14.603  18.646  26.609  1.00 50.88           C
ATOM   1124  CB  ASN B 140      13.391  19.020  27.481  1.00 50.88           C
ATOM   1125  CG  ASN B 140      13.232  20.530  27.527  1.00 50.88           C
ATOM   1126  OD1 ASN B 140      14.206  21.275  27.436  1.00 50.88           O
ATOM   1127  ND2 ASN B 140      11.964  20.996  27.677  1.00 50.88           N
ATOM   1128  C   ASN B 140      15.846  18.977  27.396  1.00 50.88           C
ATOM   1129  O   ASN B 140      16.076  18.424  28.470  1.00 50.88           O
ATOM   1130  N   GLN B 141      16.683  19.895  26.866  1.00112.97           N
ATOM   1131  CA  GLN B 141      17.908  20.334  27.486  1.00112.97           C
ATOM   1132  CB  GLN B 141      18.792  21.186  26.548  1.00112.97           C
ATOM   1133  CG  GLN B 141      18.153  22.510  26.113  1.00112.97           C
ATOM   1134  CD  GLN B 141      19.122  23.263  25.204  1.00112.97           C
ATOM   1135  OE1 GLN B 141      19.381  24.449  25.398  1.00112.97           O
ATOM   1136  NE2 GLN B 141      19.671  22.567  24.175  1.00112.97           N
ATOM   1137  C   GLN B 141      17.608  21.148  28.706  1.00112.97           C
ATOM   1138  O   GLN B 141      18.427  21.198  29.624  1.00112.97           O
ATOM   1139  N   ALA B 142      16.466  21.874  28.711  1.00230.75           N
ATOM   1140  CA  ALA B 142      16.121  22.688  29.845  1.00230.75           C
ATOM   1141  CB  ALA B 142      16.397  22.064  31.228  1.00230.75           C
ATOM   1142  C   ALA B 142      16.918  23.941  29.693  1.00230.75           C
ATOM   1143  O   ALA B 142      17.378  24.239  28.592  1.00230.75           O
ATOM   1144  N   SER B 143      17.087  24.737  30.769  1.00105.84           N
ATOM   1145  CA  SER B 143      17.824  25.947  30.551  1.00105.84           C
ATOM   1146  CB  SER B 143      17.284  27.149  31.344  1.00105.84           C
ATOM   1147  OG  SER B 143      17.471  26.944  32.736  1.00105.84           O
ATOM   1148  C   SER B 143      19.262  25.770  30.941  1.00105.84           C
ATOM   1149  O   SER B 143      19.835  26.620  31.620  1.00105.84           O
ATOM   1150  N   CYS B 144      19.901  24.678  30.480  1.00 67.12           N
ATOM   1151  CA  CYS B 144      21.311  24.488  30.691  1.00 67.12           C
ATOM   1152  CB  CYS B 144      21.661  23.138  31.357  1.00 67.12           C
ATOM   1153  SG  CYS B 144      23.442  22.750  31.410  1.00 67.12           S
ATOM   1154  C   CYS B 144      21.877  24.498  29.304  1.00 67.12           C
ATOM   1155  O   CYS B 144      21.248  23.979  28.385  1.00 67.12           O
ATOM   1156  N   GLY B 145      23.068  25.096  29.097  1.00 56.81           N
ATOM   1157  CA  GLY B 145      23.577  25.164  27.751  1.00 56.81           C
ATOM   1158  C   GLY B 145      24.241  23.856  27.436  1.00 56.81           C
ATOM   1159  O   GLY B 145      25.442  23.802  27.173  1.00 56.81           O
ATOM   1160  N   SER B 146      23.434  22.774  27.474  1.00161.54           N
ATOM   1161  CA  SER B 146      23.787  21.392  27.273  1.00161.54           C
ATOM   1162  CB  SER B 146      22.893  20.425  28.068  1.00161.54           C
ATOM   1163  OG  SER B 146      23.240  20.432  29.442  1.00161.54           O
ATOM   1164  C   SER B 146      23.705  20.899  25.856  1.00161.54           C
ATOM   1165  O   SER B 146      23.925  19.709  25.640  1.00161.54           O
ATOM   1166  N   CYS B 147      23.413  21.750  24.857  1.00 76.09           N
ATOM   1167  CA  CYS B 147      23.092  21.265  23.536  1.00 76.09           C
ATOM   1168  CB  CYS B 147      22.884  22.405  22.522  1.00 76.09           C
ATOM   1169  SG  CYS B 147      24.366  23.434  22.306  1.00 76.09           S
ATOM   1170  C   CYS B 147      24.147  20.339  22.995  1.00 76.09           C
ATOM   1171  O   CYS B 147      23.815  19.290  22.446  1.00 76.09           O
ATOM   1172  N   TYR B 148      25.440  20.650  23.186  1.00172.85           N
ATOM   1173  CA  TYR B 148      26.477  19.837  22.611  1.00172.85           C
ATOM   1174  CB  TYR B 148      27.909  20.336  22.931  1.00172.85           C
ATOM   1175  CG  TYR B 148      28.309  19.960  24.323  1.00172.85           C
ATOM   1176  CD1 TYR B 148      28.885  18.735  24.561  1.00172.85           C
ATOM   1177  CD2 TYR B 148      28.133  20.803  25.394  1.00172.85           C
ATOM   1178  CE1 TYR B 148      29.261  18.348  25.819  1.00172.85           C
ATOM   1179  CE2 TYR B 148      28.510  20.424  26.663  1.00172.85           C
ATOM   1180  CZ  TYR B 148      29.077  19.194  26.878  1.00172.85           C
ATOM   1181  OH  TYR B 148      29.466  18.796  28.173  1.00172.85           O
ATOM   1182  C   TYR B 148      26.353  18.436  23.137  1.00172.85           C
ATOM   1183  O   TYR B 148      26.600  17.470  22.417  1.00172.85           O
ATOM   1184  N   SER B 149      26.038  18.293  24.439  1.00 57.61           N
ATOM   1185  CA  SER B 149      25.941  17.006  25.074  1.00 57.61           C
ATOM   1186  CB  SER B 149      25.660  17.118  26.579  1.00 57.61           C
ATOM   1187  OG  SER B 149      25.513  15.823  27.139  1.00 57.61           O
ATOM   1188  C   SER B 149      24.805  16.226  24.490  1.00 57.61           C
ATOM   1189  O   SER B 149      24.938  15.038  24.202  1.00 57.61           O
ATOM   1190  N   PHE B 150      23.643  16.882  24.314  1.00 62.00           N
ATOM   1191  CA  PHE B 150      22.485  16.213  23.798  1.00 62.00           C
ATOM   1192  CB  PHE B 150      21.234  17.111  23.770  1.00 62.00           C
ATOM   1193  CG  PHE B 150      20.670  17.169  25.150  1.00 62.00           C
ATOM   1194  CD1 PHE B 150      21.264  17.913  26.145  1.00 62.00           C
ATOM   1195  CD2 PHE B 150      19.518  16.476  25.441  1.00 62.00           C
ATOM   1196  CE1 PHE B 150      20.719  17.950  27.408  1.00 62.00           C
ATOM   1197  CE2 PHE B 150      18.968  16.510  26.700  1.00 62.00           C
ATOM   1198  CZ  PHE B 150      19.571  17.248  27.689  1.00 62.00           C
ATOM   1199  C   PHE B 150      22.754  15.751  22.400  1.00 62.00           C
ATOM   1200  O   PHE B 150      22.442  14.616  22.044  1.00 62.00           O
ATOM   1201  N   ALA B 151      23.355  16.619  21.567  1.00 30.05           N
ATOM   1202  CA  ALA B 151      23.622  16.255  20.206  1.00 30.05           C
ATOM   1203  CB  ALA B 151      24.309  17.381  19.414  1.00 30.05           C
ATOM   1204  C   ALA B 151      24.546  15.081  20.206  1.00 30.05           C
ATOM   1205  O   ALA B 151      24.354  14.125  19.456  1.00 30.05           O
ATOM   1206  N   SER B 152      25.572  15.111  21.074  1.00100.26           N
ATOM   1207  CA  SER B 152      26.532  14.048  21.081  1.00100.26           C
ATOM   1208  CB  SER B 152      27.731  14.312  22.006  1.00100.26           C
ATOM   1209  OG  SER B 152      27.310  14.494  23.347  1.00100.26           O
ATOM   1210  C   SER B 152      25.884  12.754  21.457  1.00100.26           C
ATOM   1211  O   SER B 152      26.093  11.743  20.792  1.00100.26           O
ATOM   1212  N   MET B 153      25.066  12.732  22.522  1.00149.09           N
ATOM   1213  CA  MET B 153      24.489  11.477  22.902  1.00149.09           C
ATOM   1214  CB  MET B 153      23.939  11.472  24.320  1.00149.09           C
ATOM   1215  CG  MET B 153      25.160  11.771  25.174  1.00149.09           C
ATOM   1216  SD  MET B 153      25.211  11.103  26.841  1.00149.09           S
ATOM   1217  CE  MET B 153      26.871  11.806  27.065  1.00149.09           C
ATOM   1218  C   MET B 153      23.508  11.024  21.877  1.00149.09           C
ATOM   1219  O   MET B 153      23.385   9.828  21.621  1.00149.09           O
ATOM   1220  N   GLY B 154      22.797  11.971  21.242  1.00 24.99           N
ATOM   1221  CA  GLY B 154      21.829  11.599  20.256  1.00 24.99           C
ATOM   1222  C   GLY B 154      22.513  10.869  19.142  1.00 24.99           C
ATOM   1223  O   GLY B 154      21.991   9.877  18.638  1.00 24.99           O
ATOM   1224  N   MET B 155      23.696  11.348  18.710  1.00 95.04           N
ATOM   1225  CA  MET B 155      24.369  10.693  17.625  1.00 95.04           C
ATOM   1226  CB  MET B 155      25.691  11.359  17.224  1.00 95.04           C
ATOM   1227  CG  MET B 155      26.332  10.682  16.010  1.00 95.04           C
ATOM   1228  SD  MET B 155      28.098  11.040  15.777  1.00 95.04           S
ATOM   1229  CE  MET B 155      27.912  12.844  15.778  1.00 95.04           C
ATOM   1230  C   MET B 155      24.735   9.296  18.025  1.00 95.04           C
ATOM   1231  O   MET B 155      24.465   8.341  17.299  1.00 95.04           O
ATOM   1232  N   LEU B 156      25.334   9.131  19.217  1.00115.37           N
ATOM   1233  CA  LEU B 156      25.773   7.825  19.626  1.00115.37           C
ATOM   1234  CB  LEU B 156      26.589   7.796  20.930  1.00115.37           C
ATOM   1235  CG  LEU B 156      28.022   8.335  20.771  1.00115.37           C
ATOM   1236  CD1 LEU B 156      28.051   9.847  20.535  1.00115.37           C
ATOM   1237  CD2 LEU B 156      28.913   7.895  21.936  1.00115.37           C
ATOM   1238  C   LEU B 156      24.611   6.903  19.805  1.00115.37           C
ATOM   1239  O   LEU B 156      24.713   5.713  19.513  1.00115.37           O
ATOM   1240  N   GLU B 157      23.480   7.414  20.319  1.00 63.16           N
ATOM   1241  CA  GLU B 157      22.355   6.557  20.575  1.00 63.16           C
ATOM   1242  CB  GLU B 157      21.194   7.288  21.267  1.00 63.16           C
ATOM   1243  CG  GLU B 157      21.525   7.748  22.686  1.00 63.16           C
ATOM   1244  CD  GLU B 157      20.273   8.383  23.268  1.00 63.16           C
ATOM   1245  OE1 GLU B 157      19.904   9.506  22.833  1.00 63.16           O
ATOM   1246  OE2 GLU B 157      19.660   7.739  24.157  1.00 63.16           O
ATOM   1247  C   GLU B 157      21.818   5.996  19.291  1.00 63.16           C
ATOM   1248  O   GLU B 157      21.505   4.809  19.218  1.00 63.16           O
ATOM   1249  N   ALA B 158      21.671   6.840  18.249  1.00 40.19           N
ATOM   1250  CA  ALA B 158      21.126   6.385  16.998  1.00 40.19           C
ATOM   1251  CB  ALA B 158      20.906   7.532  15.996  1.00 40.19           C
ATOM   1252  C   ALA B 158      22.056   5.401  16.353  1.00 40.19           C
ATOM   1253  O   ALA B 158      21.628   4.357  15.864  1.00 40.19           O
ATOM   1254  N   ARG B 159      23.369   5.701  16.358  1.00 85.04           N
ATOM   1255  CA  ARG B 159      24.328   4.859  15.696  1.00 85.04           C
ATOM   1256  CB  ARG B 159      25.754   5.440  15.667  1.00 85.04           C
ATOM   1257  CG  ARG B 159      25.895   6.608  14.684  1.00 85.04           C
ATOM   1258  CD  ARG B 159      27.344   6.995  14.370  1.00 85.04           C
ATOM   1259  NE  ARG B 159      27.303   8.077  13.343  1.00 85.04           N
ATOM   1260  CZ  ARG B 159      28.385   8.315  12.544  1.00 85.04           C
ATOM   1261  NH1 ARG B 159      29.517   7.565  12.680  1.00 85.04           N
ATOM   1262  NH2 ARG B 159      28.332   9.303  11.602  1.00 85.04           N
ATOM   1263  C   ARG B 159      24.368   3.509  16.339  1.00 85.04           C
ATOM   1264  O   ARG B 159      24.574   2.503  15.662  1.00 85.04           O
ATOM   1265  N   ILE B 160      24.205   3.446  17.671  1.00 46.95           N
ATOM   1266  CA  ILE B 160      24.195   2.176  18.340  1.00 46.95           C
ATOM   1267  CB  ILE B 160      24.088   2.283  19.837  1.00 46.95           C
ATOM   1268  CG1 ILE B 160      25.350   2.949  20.417  1.00 46.95           C
ATOM   1269  CG2 ILE B 160      23.817   0.878  20.405  1.00 46.95           C
ATOM   1270  CD1 ILE B 160      25.245   3.275  21.906  1.00 46.95           C
ATOM   1271  C   ILE B 160      23.009   1.410  17.840  1.00 46.95           C
ATOM   1272  O   ILE B 160      23.091   0.204  17.618  1.00 46.95           O
ATOM   1273  N   ARG B 161      21.864   2.098  17.657  1.00 74.00           N
ATOM   1274  CA  ARG B 161      20.668   1.430  17.228  1.00 74.00           C
ATOM   1275  CB  ARG B 161      19.430   2.345  17.198  1.00 74.00           C
ATOM   1276  CG  ARG B 161      18.975   2.784  18.594  1.00 74.00           C
ATOM   1277  CD  ARG B 161      17.573   3.399  18.628  1.00 74.00           C
ATOM   1278  NE  ARG B 161      17.279   3.771  20.042  1.00 74.00           N
ATOM   1279  CZ  ARG B 161      15.988   3.861  20.477  1.00 74.00           C
ATOM   1280  NH1 ARG B 161      14.961   3.554  19.632  1.00 74.00           N
ATOM   1281  NH2 ARG B 161      15.724   4.257  21.756  1.00 74.00           N
ATOM   1282  C   ARG B 161      20.861   0.845  15.860  1.00 74.00           C
ATOM   1283  O   ARG B 161      20.511  -0.310  15.623  1.00 74.00           O
ATOM   1284  N   ILE B 162      21.447   1.615  14.925  1.00 43.96           N
ATOM   1285  CA  ILE B 162      21.638   1.147  13.579  1.00 43.96           C
ATOM   1286  CB  ILE B 162      22.267   2.182  12.688  1.00 43.96           C
ATOM   1287  CG1 ILE B 162      21.374   3.430  12.587  1.00 43.96           C
ATOM   1288  CG2 ILE B 162      22.555   1.524  11.329  1.00 43.96           C
ATOM   1289  CD1 ILE B 162      22.070   4.624  11.935  1.00 43.96           C
ATOM   1290  C   ILE B 162      22.566  -0.030  13.590  1.00 43.96           C
ATOM   1291  O   ILE B 162      22.316  -1.039  12.933  1.00 43.96           O
ATOM   1292  N   LEU B 163      23.663   0.063  14.363  1.00 58.14           N
ATOM   1293  CA  LEU B 163      24.667  -0.966  14.365  1.00 58.14           C
ATOM   1294  CB  LEU B 163      25.853  -0.628  15.285  1.00 58.14           C
ATOM   1295  CG  LEU B 163      26.669   0.590  14.813  1.00 58.14           C
ATOM   1296  CD1 LEU B 163      27.840   0.886  15.765  1.00 58.14           C
ATOM   1297  CD2 LEU B 163      27.121   0.422  13.353  1.00 58.14           C
ATOM   1298  C   LEU B 163      24.084  -2.266  14.842  1.00 58.14           C
ATOM   1299  O   LEU B 163      24.375  -3.323  14.287  1.00 58.14           O
ATOM   1300  N   THR B 164      23.295  -2.207  15.927  1.00 88.14           N
ATOM   1301  CA  THR B 164      22.634  -3.307  16.579  1.00 88.14           C
ATOM   1302  CB  THR B 164      22.334  -3.028  18.023  1.00 88.14           C
ATOM   1303  OG1 THR B 164      21.450  -1.925  18.145  1.00 88.14           O
ATOM   1304  CG2 THR B 164      23.660  -2.727  18.743  1.00 88.14           C
ATOM   1305  C   THR B 164      21.354  -3.680  15.893  1.00 88.14           C
ATOM   1306  O   THR B 164      20.764  -4.710  16.217  1.00 88.14           O
ATOM   1307  N   ASN B 165      20.844  -2.831  14.980  1.00 98.84           N
ATOM   1308  CA  ASN B 165      19.571  -3.091  14.364  1.00 98.84           C
ATOM   1309  CB  ASN B 165      19.493  -4.432  13.613  1.00 98.84           C
ATOM   1310  CG  ASN B 165      20.147  -4.238  12.253  1.00 98.84           C
ATOM   1311  OD1 ASN B 165      19.966  -3.204  11.611  1.00 98.84           O
ATOM   1312  ND2 ASN B 165      20.922  -5.258  11.796  1.00 98.84           N
ATOM   1313  C   ASN B 165      18.507  -3.068  15.413  1.00 98.84           C
ATOM   1314  O   ASN B 165      17.642  -3.942  15.472  1.00 98.84           O
ATOM   1315  N   ASN B 166      18.566  -2.031  16.270  1.00 66.63           N
ATOM   1316  CA  ASN B 166      17.611  -1.759  17.305  1.00 66.63           C
ATOM   1317  CB  ASN B 166      16.173  -1.614  16.776  1.00 66.63           C
ATOM   1318  CG  ASN B 166      16.099  -0.312  15.988  1.00 66.63           C
ATOM   1319  OD1 ASN B 166      16.575   0.728  16.440  1.00 66.63           O
ATOM   1320  ND2 ASN B 166      15.491  -0.369  14.772  1.00 66.63           N
ATOM   1321  C   ASN B 166      17.634  -2.835  18.342  1.00 66.63           C
ATOM   1322  O   ASN B 166      16.720  -2.930  19.160  1.00 66.63           O
ATOM   1323  N   SER B 167      18.692  -3.665  18.353  1.00 79.53           N
ATOM   1324  CA  SER B 167      18.807  -4.665  19.373  1.00 79.53           C
ATOM   1325  CB  SER B 167      19.969  -5.643  19.127  1.00 79.53           C
ATOM   1326  OG  SER B 167      19.730  -6.401  17.951  1.00 79.53           O
ATOM   1327  C   SER B 167      19.084  -3.952  20.662  1.00 79.53           C
ATOM   1328  O   SER B 167      18.569  -4.337  21.712  1.00 79.53           O
ATOM   1329  N   GLN B 168      19.917  -2.888  20.606  1.00 77.87           N
ATOM   1330  CA  GLN B 168      20.254  -2.141  21.791  1.00 77.87           C
ATOM   1331  CB  GLN B 168      21.757  -2.119  22.108  1.00 77.87           C
ATOM   1332  CG  GLN B 168      22.319  -3.482  22.509  1.00 77.87           C
ATOM   1333  CD  GLN B 168      23.793  -3.287  22.828  1.00 77.87           C
ATOM   1334  OE1 GLN B 168      24.417  -4.123  23.479  1.00 77.87           O
ATOM   1335  NE2 GLN B 168      24.367  -2.143  22.370  1.00 77.87           N
ATOM   1336  C   GLN B 168      19.824  -0.712  21.607  1.00 77.87           C
ATOM   1337  O   GLN B 168      20.234  -0.032  20.670  1.00 77.87           O
ATOM   1338  N   THR B 169      18.896  -0.285  22.482  1.00135.74           N
ATOM   1339  CA  THR B 169      18.242   0.991  22.639  1.00135.74           C
ATOM   1340  CB  THR B 169      16.797   0.839  23.002  1.00135.74           C
ATOM   1341  OG1 THR B 169      16.666   0.165  24.245  1.00135.74           O
ATOM   1342  CG2 THR B 169      16.110   0.035  21.883  1.00135.74           C
ATOM   1343  C   THR B 169      18.867   1.974  23.610  1.00135.74           C
ATOM   1344  O   THR B 169      18.202   2.977  23.863  1.00135.74           O
ATOM   1345  N   PRO B 170      19.995   1.772  24.251  1.00116.57           N
ATOM   1346  CA  PRO B 170      20.414   2.621  25.357  1.00116.57           C
ATOM   1347  CD  PRO B 170      21.144   1.194  23.571  1.00116.57           C
ATOM   1348  CB  PRO B 170      21.869   2.243  25.629  1.00116.57           C
ATOM   1349  CG  PRO B 170      22.381   1.812  24.246  1.00116.57           C
ATOM   1350  C   PRO B 170      20.279   4.111  25.219  1.00116.57           C
ATOM   1351  O   PRO B 170      20.436   4.655  24.127  1.00116.57           O
ATOM   1352  N   ILE B 171      19.934   4.772  26.346  1.00 81.56           N
ATOM   1353  CA  ILE B 171      19.823   6.197  26.415  1.00 81.56           C
ATOM   1354  CB  ILE B 171      18.510   6.643  26.983  1.00 81.56           C
ATOM   1355  CG1 ILE B 171      17.412   6.230  25.986  1.00 81.56           C
ATOM   1356  CG2 ILE B 171      18.562   8.153  27.272  1.00 81.56           C
ATOM   1357  CD1 ILE B 171      15.991   6.340  26.515  1.00 81.56           C
ATOM   1358  C   ILE B 171      20.955   6.643  27.279  1.00 81.56           C
ATOM   1359  O   ILE B 171      21.034   6.300  28.457  1.00 81.56           O
ATOM   1360  N   LEU B 172      21.885   7.413  26.684  1.00128.81           N
ATOM   1361  CA  LEU B 172      23.073   7.793  27.385  1.00128.81           C
ATOM   1362  CB  LEU B 172      24.280   7.934  26.459  1.00128.81           C
ATOM   1363  CG  LEU B 172      24.532   6.614  25.700  1.00128.81           C
ATOM   1364  CD1 LEU B 172      23.682   6.528  24.427  1.00128.81           C
ATOM   1365  CD2 LEU B 172      26.019   6.313  25.496  1.00128.81           C
ATOM   1366  C   LEU B 172      22.827   9.032  28.201  1.00128.81           C
ATOM   1367  O   LEU B 172      21.792   9.678  28.044  1.00128.81           O
ATOM   1368  N   SER B 173      23.757   9.386  29.127  1.00115.45           N
ATOM   1369  CA  SER B 173      23.470  10.491  30.011  1.00115.45           C
ATOM   1370  CB  SER B 173      23.726  10.199  31.501  1.00115.45           C
ATOM   1371  OG  SER B 173      25.116  10.244  31.782  1.00115.45           O
ATOM   1372  C   SER B 173      24.264  11.727  29.677  1.00115.45           C
ATOM   1373  O   SER B 173      25.494  11.755  29.724  1.00115.45           O
ATOM   1374  N   PRO B 174      23.546  12.756  29.305  1.00 88.39           N
ATOM   1375  CA  PRO B 174      24.146  14.037  29.016  1.00 88.39           C
ATOM   1376  CD  PRO B 174      22.347  12.537  28.515  1.00 88.39           C
ATOM   1377  CB  PRO B 174      23.074  14.841  28.283  1.00 88.39           C
ATOM   1378  CG  PRO B 174      22.221  13.762  27.596  1.00 88.39           C
ATOM   1379  C   PRO B 174      24.645  14.713  30.257  1.00 88.39           C
ATOM   1380  O   PRO B 174      25.538  15.553  30.176  1.00 88.39           O
ATOM   1381  N   GLN B 175      24.065  14.377  31.416  1.00 76.46           N
ATOM   1382  CA  GLN B 175      24.394  14.989  32.671  1.00 76.46           C
ATOM   1383  CB  GLN B 175      23.499  14.447  33.797  1.00 76.46           C
ATOM   1384  CG  GLN B 175      23.924  14.879  35.200  1.00 76.46           C
ATOM   1385  CD  GLN B 175      23.608  16.350  35.381  1.00 76.46           C
ATOM   1386  OE1 GLN B 175      22.797  16.920  34.654  1.00 76.46           O
ATOM   1387  NE2 GLN B 175      24.267  16.982  36.389  1.00 76.46           N
ATOM   1388  C   GLN B 175      25.804  14.675  33.052  1.00 76.46           C
ATOM   1389  O   GLN B 175      26.538  15.542  33.524  1.00 76.46           O
ATOM   1390  N   GLU B 176      26.226  13.417  32.844  1.00 86.45           N
ATOM   1391  CA  GLU B 176      27.533  13.031  33.271  1.00 86.45           C
ATOM   1392  CB  GLU B 176      27.867  11.582  32.907  1.00 86.45           C
ATOM   1393  CG  GLU B 176      29.231  11.145  33.431  1.00 86.45           C
ATOM   1394  CD  GLU B 176      29.746  10.083  32.477  1.00 86.45           C
ATOM   1395  OE1 GLU B 176      29.142   9.933  31.381  1.00 86.45           O
ATOM   1396  OE2 GLU B 176      30.757   9.419  32.823  1.00 86.45           O
ATOM   1397  C   GLU B 176      28.518  13.881  32.544  1.00 86.45           C
ATOM   1398  O   GLU B 176      29.499  14.348  33.123  1.00 86.45           O
ATOM   1399  N   VAL B 177      28.292  14.104  31.238  1.00140.69           N
ATOM   1400  CA  VAL B 177      29.246  14.906  30.539  1.00140.69           C
ATOM   1401  CB  VAL B 177      29.063  14.998  29.059  1.00140.69           C
ATOM   1402  CG1 VAL B 177      27.817  15.806  28.696  1.00140.69           C
ATOM   1403  CG2 VAL B 177      30.318  15.696  28.561  1.00140.69           C
ATOM   1404  C   VAL B 177      29.227  16.299  31.078  1.00140.69           C
ATOM   1405  O   VAL B 177      30.279  16.910  31.262  1.00140.69           O
ATOM   1406  N   VAL B 178      28.027  16.843  31.352  1.00 60.34           N
ATOM   1407  CA  VAL B 178      27.922  18.197  31.825  1.00 60.34           C
ATOM   1408  CB  VAL B 178      26.499  18.614  32.070  1.00 60.34           C
ATOM   1409  CG1 VAL B 178      26.495  20.000  32.742  1.00 60.34           C
ATOM   1410  CG2 VAL B 178      25.740  18.564  30.733  1.00 60.34           C
ATOM   1411  C   VAL B 178      28.652  18.344  33.126  1.00 60.34           C
ATOM   1412  O   VAL B 178      29.373  19.320  33.328  1.00 60.34           O
ATOM   1413  N   SER B 179      28.445  17.408  34.070  1.00 76.77           N
ATOM   1414  CA  SER B 179      29.071  17.542  35.359  1.00 76.77           C
ATOM   1415  CB  SER B 179      28.365  16.712  36.446  1.00 76.77           C
ATOM   1416  OG  SER B 179      27.067  17.232  36.692  1.00 76.77           O
ATOM   1417  C   SER B 179      30.528  17.157  35.378  1.00 76.77           C
ATOM   1418  O   SER B 179      31.343  17.853  35.980  1.00 76.77           O
ATOM   1419  N   CYS B 180      30.850  15.965  34.831  1.00109.80           N
ATOM   1420  CA  CYS B 180      32.156  15.354  34.876  1.00109.80           C
ATOM   1421  CB  CYS B 180      32.007  13.824  34.816  1.00109.80           C
ATOM   1422  SG  CYS B 180      30.708  13.232  35.960  1.00109.80           S
ATOM   1423  C   CYS B 180      33.177  15.788  33.847  1.00109.80           C
ATOM   1424  O   CYS B 180      34.362  15.882  34.164  1.00109.80           O
ATOM   1425  N   SER B 181      32.767  16.043  32.584  1.00139.57           N
ATOM   1426  CA  SER B 181      33.728  16.235  31.522  1.00139.57           C
ATOM   1427  CB  SER B 181      33.131  16.214  30.102  1.00139.57           C
ATOM   1428  OG  SER B 181      32.981  14.887  29.633  1.00139.57           O
ATOM   1429  C   SER B 181      34.522  17.501  31.604  1.00139.57           C
ATOM   1430  O   SER B 181      33.993  18.612  31.629  1.00139.57           O
ATOM   1431  N   GLN B 182      35.856  17.313  31.615  1.00130.31           N
ATOM   1432  CA  GLN B 182      36.883  18.315  31.596  1.00130.31           C
ATOM   1433  CB  GLN B 182      38.260  17.724  31.948  1.00130.31           C
ATOM   1434  CG  GLN B 182      38.330  17.077  33.336  1.00130.31           C
ATOM   1435  CD  GLN B 182      38.757  18.117  34.364  1.00130.31           C
ATOM   1436  OE1 GLN B 182      39.059  19.261  34.031  1.00130.31           O
ATOM   1437  NE2 GLN B 182      38.798  17.700  35.658  1.00130.31           N
ATOM   1438  C   GLN B 182      36.993  18.874  30.206  1.00130.31           C
ATOM   1439  O   GLN B 182      37.543  19.955  29.997  1.00130.31           O
ATOM   1440  N   TYR B 183      36.570  18.067  29.216  1.00171.57           N
ATOM   1441  CA  TYR B 183      36.612  18.358  27.813  1.00171.57           C
ATOM   1442  CB  TYR B 183      36.368  17.129  26.916  1.00171.57           C
ATOM   1443  CG  TYR B 183      37.482  16.183  27.224  1.00171.57           C
ATOM   1444  CD1 TYR B 183      38.792  16.604  27.151  1.00171.57           C
ATOM   1445  CD2 TYR B 183      37.226  14.870  27.550  1.00171.57           C
ATOM   1446  CE1 TYR B 183      39.830  15.745  27.430  1.00171.57           C
ATOM   1447  CE2 TYR B 183      38.259  14.005  27.829  1.00171.57           C
ATOM   1448  CZ  TYR B 183      39.561  14.441  27.773  1.00171.57           C
ATOM   1449  OH  TYR B 183      40.616  13.549  28.062  1.00171.57           O
ATOM   1450  C   TYR B 183      35.643  19.455  27.466  1.00171.57           C
ATOM   1451  O   TYR B 183      35.717  20.017  26.375  1.00171.57           O
ATOM   1452  N   ALA B 184      34.628  19.698  28.318  1.00 81.62           N
ATOM   1453  CA  ALA B 184      33.639  20.706  28.044  1.00 81.62           C
ATOM   1454  CB  ALA B 184      32.272  20.112  27.662  1.00 81.62           C
ATOM   1455  C   ALA B 184      33.413  21.566  29.261  1.00 81.62           C
ATOM   1456  O   ALA B 184      33.963  21.336  30.336  1.00 81.62           O
ATOM   1457  N   GLN B 185      32.651  22.656  29.036  1.00195.07           N
ATOM   1458  CA  GLN B 185      32.239  23.711  29.923  1.00195.07           C
ATOM   1459  CB  GLN B 185      32.070  25.048  29.192  1.00195.07           C
ATOM   1460  CG  GLN B 185      33.382  25.430  28.499  1.00195.07           C
ATOM   1461  CD  GLN B 185      34.525  24.961  29.396  1.00195.07           C
ATOM   1462  OE1 GLN B 185      34.520  25.201  30.601  1.00195.07           O
ATOM   1463  NE2 GLN B 185      35.526  24.254  28.804  1.00195.07           N
ATOM   1464  C   GLN B 185      31.048  23.430  30.804  1.00195.07           C
ATOM   1465  O   GLN B 185      30.657  24.313  31.564  1.00195.07           O
ATOM   1466  N   GLY B 186      30.326  22.304  30.646  1.00 58.54           N
ATOM   1467  CA  GLY B 186      29.188  22.109  31.511  1.00 58.54           C
ATOM   1468  C   GLY B 186      28.027  22.815  30.879  1.00 58.54           C
ATOM   1469  O   GLY B 186      27.764  22.637  29.693  1.00 58.54           O
ATOM   1470  N   CYS B 187      27.276  23.600  31.675  1.00 98.91           N
ATOM   1471  CA  CYS B 187      26.130  24.349  31.232  1.00 98.91           C
ATOM   1472  CB  CYS B 187      25.281  24.923  32.380  1.00 98.91           C
ATOM   1473  SG  CYS B 187      24.165  23.671  33.076  1.00 98.91           S
ATOM   1474  C   CYS B 187      26.567  25.475  30.347  1.00 98.91           C
ATOM   1475  O   CYS B 187      25.760  26.103  29.667  1.00 98.91           O
ATOM   1476  N   GLU B 188      27.857  25.808  30.432  1.00142.99           N
ATOM   1477  CA  GLU B 188      28.551  26.845  29.732  1.00142.99           C
ATOM   1478  CB  GLU B 188      29.853  27.129  30.472  1.00142.99           C
ATOM   1479  CG  GLU B 188      29.466  27.678  31.845  1.00142.99           C
ATOM   1480  CD  GLU B 188      30.414  27.129  32.886  1.00142.99           C
ATOM   1481  OE1 GLU B 188      30.155  26.004  33.389  1.00142.99           O
ATOM   1482  OE2 GLU B 188      31.407  27.829  33.201  1.00142.99           O
ATOM   1483  C   GLU B 188      28.770  26.507  28.278  1.00142.99           C
ATOM   1484  O   GLU B 188      29.156  27.380  27.498  1.00142.99           O
ATOM   1485  N   GLY B 189      28.632  25.223  27.879  1.00 45.22           N
ATOM   1486  CA  GLY B 189      28.774  24.904  26.479  1.00 45.22           C
ATOM   1487  C   GLY B 189      29.872  23.896  26.282  1.00 45.22           C
ATOM   1488  O   GLY B 189      30.553  23.510  27.230  1.00 45.22           O
ATOM   1489  N   GLY B 190      30.061  23.440  25.018  1.00 41.90           N
ATOM   1490  CA  GLY B 190      31.062  22.456  24.704  1.00 41.90           C
ATOM   1491  C   GLY B 190      30.959  22.118  23.242  1.00 41.90           C
ATOM   1492  O   GLY B 190      30.200  22.742  22.501  1.00 41.90           O
ATOM   1493  N   PHE B 191      31.738  21.108  22.792  1.00123.79           N
ATOM   1494  CA  PHE B 191      31.753  20.721  21.403  1.00123.79           C
ATOM   1495  CB  PHE B 191      33.055  21.148  20.716  1.00123.79           C
ATOM   1496  CG  PHE B 191      32.832  22.540  20.256  1.00123.79           C
ATOM   1497  CD1 PHE B 191      32.539  23.563  21.121  1.00123.79           C
ATOM   1498  CD2 PHE B 191      32.852  22.806  18.916  1.00123.79           C
ATOM   1499  CE1 PHE B 191      32.316  24.836  20.653  1.00123.79           C
ATOM   1500  CE2 PHE B 191      32.633  24.076  18.454  1.00123.79           C
ATOM   1501  CZ  PHE B 191      32.366  25.103  19.316  1.00123.79           C
ATOM   1502  C   PHE B 191      31.629  19.230  21.255  1.00123.79           C
ATOM   1503  O   PHE B 191      32.303  18.467  21.943  1.00123.79           O
ATOM   1504  N   PRO B 192      30.806  18.809  20.319  1.00 82.36           N
ATOM   1505  CA  PRO B 192      30.571  17.406  20.083  1.00 82.36           C
ATOM   1506  CD  PRO B 192      29.669  19.617  19.912  1.00 82.36           C
ATOM   1507  CB  PRO B 192      29.423  17.339  19.082  1.00 82.36           C
ATOM   1508  CG  PRO B 192      28.622  18.619  19.383  1.00 82.36           C
ATOM   1509  C   PRO B 192      31.804  16.661  19.686  1.00 82.36           C
ATOM   1510  O   PRO B 192      31.901  15.471  19.974  1.00 82.36           O
ATOM   1511  N   TYR B 193      32.766  17.332  19.037  1.00160.59           N
ATOM   1512  CA  TYR B 193      33.969  16.679  18.618  1.00160.59           C
ATOM   1513  CB  TYR B 193      34.853  17.682  17.855  1.00160.59           C
ATOM   1514  CG  TYR B 193      36.083  17.062  17.288  1.00160.59           C
ATOM   1515  CD1 TYR B 193      36.021  16.322  16.129  1.00160.59           C
ATOM   1516  CD2 TYR B 193      37.299  17.220  17.910  1.00160.59           C
ATOM   1517  CE1 TYR B 193      37.156  15.760  15.593  1.00160.59           C
ATOM   1518  CE2 TYR B 193      38.437  16.661  17.379  1.00160.59           C
ATOM   1519  CZ  TYR B 193      38.369  15.932  16.217  1.00160.59           C
ATOM   1520  OH  TYR B 193      39.538  15.359  15.671  1.00160.59           O
ATOM   1521  C   TYR B 193      34.652  16.196  19.867  1.00160.59           C
ATOM   1522  O   TYR B 193      35.137  15.067  19.921  1.00160.59           O
ATOM   1523  N   LEU B 194      34.721  17.045  20.912  1.00169.85           N
ATOM   1524  CA  LEU B 194      35.319  16.622  22.148  1.00169.85           C
ATOM   1525  CB  LEU B 194      35.648  17.723  23.173  1.00169.85           C
ATOM   1526  CG  LEU B 194      36.914  18.551  22.893  1.00169.85           C
ATOM   1527  CD1 LEU B 194      36.699  19.627  21.826  1.00169.85           C
ATOM   1528  CD2 LEU B 194      37.485  19.101  24.203  1.00169.85           C
ATOM   1529  C   LEU B 194      34.465  15.645  22.895  1.00169.85           C
ATOM   1530  O   LEU B 194      34.998  14.855  23.670  1.00169.85           O
ATOM   1531  N   ILE B 195      33.126  15.792  22.861  1.00221.71           N
ATOM   1532  CA  ILE B 195      32.325  14.880  23.634  1.00221.71           C
ATOM   1533  CB  ILE B 195      31.125  15.568  24.214  1.00221.71           C
ATOM   1534  CG1 ILE B 195      30.724  14.771  25.439  1.00221.71           C
ATOM   1535  CG2 ILE B 195      30.025  15.749  23.164  1.00221.71           C
ATOM   1536  CD1 ILE B 195      31.935  14.693  26.357  1.00221.71           C
ATOM   1537  C   ILE B 195      31.950  13.583  22.964  1.00221.71           C
ATOM   1538  O   ILE B 195      32.222  12.496  23.476  1.00221.71           O
ATOM   1539  N   ALA B 196      31.319  13.660  21.774  1.00 66.45           N
ATOM   1540  CA  ALA B 196      30.891  12.459  21.123  1.00 66.45           C
ATOM   1541  CB  ALA B 196      30.117  12.724  19.819  1.00 66.45           C
ATOM   1542  C   ALA B 196      32.130  11.704  20.781  1.00 66.45           C
ATOM   1543  O   ALA B 196      32.147  10.476  20.851  1.00 66.45           O
ATOM   1544  N   GLY B 197      33.155  12.417  20.265  1.00 87.40           N
ATOM   1545  CA  GLY B 197      34.383  11.744  19.944  1.00 87.40           C
ATOM   1546  C   GLY B 197      35.378  11.499  21.059  1.00 87.40           C
ATOM   1547  O   GLY B 197      35.564  10.374  21.520  1.00 87.40           O
ATOM   1548  N   LYS B 198      35.996  12.589  21.570  1.00170.71           N
ATOM   1549  CA  LYS B 198      37.135  12.505  22.460  1.00170.71           C
ATOM   1550  CB  LYS B 198      37.727  13.899  22.743  1.00170.71           C
ATOM   1551  CG  LYS B 198      38.835  13.912  23.797  1.00170.71           C
ATOM   1552  CD  LYS B 198      40.158  13.308  23.341  1.00170.71           C
ATOM   1553  CE  LYS B 198      41.291  14.325  23.239  1.00170.71           C
ATOM   1554  NZ  LYS B 198      42.445  13.860  24.035  1.00170.71           N
ATOM   1555  C   LYS B 198      36.807  11.914  23.790  1.00170.71           C
ATOM   1556  O   LYS B 198      37.414  10.936  24.225  1.00170.71           O
ATOM   1557  N   TYR B 199      35.812  12.501  24.466  1.00 94.39           N
ATOM   1558  CA  TYR B 199      35.437  12.086  25.780  1.00 94.39           C
ATOM   1559  CB  TYR B 199      34.332  12.990  26.337  1.00 94.39           C
ATOM   1560  CG  TYR B 199      33.722  12.346  27.528  1.00 94.39           C
ATOM   1561  CD1 TYR B 199      34.379  12.324  28.734  1.00 94.39           C
ATOM   1562  CD2 TYR B 199      32.470  11.779  27.430  1.00 94.39           C
ATOM   1563  CE1 TYR B 199      33.795  11.726  29.824  1.00 94.39           C
ATOM   1564  CE2 TYR B 199      31.882  11.181  28.516  1.00 94.39           C
ATOM   1565  CZ  TYR B 199      32.550  11.154  29.714  1.00 94.39           C
ATOM   1566  OH  TYR B 199      31.954  10.541  30.832  1.00 94.39           O
ATOM   1567  C   TYR B 199      34.932  10.686  25.710  1.00 94.39           C
ATOM   1568  O   TYR B 199      35.249   9.856  26.559  1.00 94.39           O
ATOM   1569  N   ALA B 200      34.135  10.382  24.674  1.00 42.35           N
ATOM   1570  CA  ALA B 200      33.578   9.068  24.582  1.00 42.35           C
ATOM   1571  CB  ALA B 200      32.649   8.887  23.367  1.00 42.35           C
ATOM   1572  C   ALA B 200      34.695   8.076  24.475  1.00 42.35           C
ATOM   1573  O   ALA B 200      34.636   7.007  25.080  1.00 42.35           O
ATOM   1574  N   GLN B 201      35.737   8.380  23.679  1.00 78.31           N
ATOM   1575  CA  GLN B 201      36.804   7.428  23.552  1.00 78.31           C
ATOM   1576  CB  GLN B 201      37.792   7.762  22.417  1.00 78.31           C
ATOM   1577  CG  GLN B 201      38.932   6.744  22.282  1.00 78.31           C
ATOM   1578  CD  GLN B 201      39.832   7.171  21.127  1.00 78.31           C
ATOM   1579  OE1 GLN B 201      39.514   8.096  20.381  1.00 78.31           O
ATOM   1580  NE2 GLN B 201      40.987   6.475  20.963  1.00 78.31           N
ATOM   1581  C   GLN B 201      37.610   7.309  24.816  1.00 78.31           C
ATOM   1582  O   GLN B 201      37.883   6.197  25.269  1.00 78.31           O
ATOM   1583  N   ASP B 202      38.067   8.436  25.407  1.00204.25           N
ATOM   1584  CA  ASP B 202      38.909   8.260  26.558  1.00204.25           C
ATOM   1585  CB  ASP B 202      40.038   9.308  26.718  1.00204.25           C
ATOM   1586  CG  ASP B 202      39.530  10.732  26.677  1.00204.25           C
ATOM   1587  OD1 ASP B 202      38.408  10.981  27.182  1.00204.25           O
ATOM   1588  OD2 ASP B 202      40.274  11.598  26.144  1.00204.25           O
ATOM   1589  C   ASP B 202      38.212   7.913  27.849  1.00204.25           C
ATOM   1590  O   ASP B 202      38.672   7.016  28.556  1.00204.25           O
ATOM   1591  N   PHE B 203      37.155   8.654  28.251  1.00199.18           N
ATOM   1592  CA  PHE B 203      36.422   8.334  29.452  1.00199.18           C
ATOM   1593  CB  PHE B 203      35.849   9.555  30.181  1.00199.18           C
ATOM   1594  CG  PHE B 203      37.010  10.165  30.874  1.00199.18           C
ATOM   1595  CD1 PHE B 203      37.390   9.699  32.111  1.00199.18           C
ATOM   1596  CD2 PHE B 203      37.731  11.175  30.286  1.00199.18           C
ATOM   1597  CE1 PHE B 203      38.468  10.246  32.765  1.00199.18           C
ATOM   1598  CE2 PHE B 203      38.810  11.725  30.936  1.00199.18           C
ATOM   1599  CZ  PHE B 203      39.179  11.263  32.177  1.00199.18           C
ATOM   1600  C   PHE B 203      35.306   7.357  29.287  1.00199.18           C
ATOM   1601  O   PHE B 203      35.096   6.495  30.138  1.00199.18           O
ATOM   1602  N   GLY B 204      34.525   7.482  28.201  1.00 51.98           N
ATOM   1603  CA  GLY B 204      33.392   6.615  28.069  1.00 51.98           C
ATOM   1604  C   GLY B 204      32.178   7.349  28.535  1.00 51.98           C
ATOM   1605  O   GLY B 204      32.250   8.410  29.152  1.00 51.98           O
ATOM   1606  N   LEU B 205      31.007   6.752  28.270  1.00170.53           N
ATOM   1607  CA  LEU B 205      29.797   7.466  28.484  1.00170.53           C
ATOM   1608  CB  LEU B 205      29.432   7.899  27.057  1.00170.53           C
ATOM   1609  CG  LEU B 205      28.487   9.067  26.845  1.00170.53           C
ATOM   1610  CD1 LEU B 205      28.671   9.600  25.420  1.00170.53           C
ATOM   1611  CD2 LEU B 205      27.048   8.648  27.096  1.00170.53           C
ATOM   1612  C   LEU B 205      28.874   6.504  29.188  1.00170.53           C
ATOM   1613  O   LEU B 205      28.907   5.304  28.922  1.00170.53           O
ATOM   1614  N   VAL B 206      28.060   6.999  30.150  1.00 70.67           N
ATOM   1615  CA  VAL B 206      27.232   6.126  30.946  1.00 70.67           C
ATOM   1616  CB  VAL B 206      27.357   6.360  32.422  1.00 70.67           C
ATOM   1617  CG1 VAL B 206      28.818   6.110  32.831  1.00 70.67           C
ATOM   1618  CG2 VAL B 206      26.840   7.770  32.746  1.00 70.67           C
ATOM   1619  C   VAL B 206      25.798   6.340  30.580  1.00 70.67           C
ATOM   1620  O   VAL B 206      25.451   7.282  29.871  1.00 70.67           O
ATOM   1621  N   GLU B 207      24.925   5.423  31.043  1.00 62.10           N
ATOM   1622  CA  GLU B 207      23.524   5.497  30.737  1.00 62.10           C
ATOM   1623  CB  GLU B 207      22.778   4.168  30.933  1.00 62.10           C
ATOM   1624  CG  GLU B 207      23.213   3.091  29.936  1.00 62.10           C
ATOM   1625  CD  GLU B 207      22.353   1.857  30.167  1.00 62.10           C
ATOM   1626  OE1 GLU B 207      21.285   1.998  30.819  1.00 62.10           O
ATOM   1627  OE2 GLU B 207      22.749   0.758  29.694  1.00 62.10           O
ATOM   1628  C   GLU B 207      22.875   6.540  31.595  1.00 62.10           C
ATOM   1629  O   GLU B 207      23.415   6.959  32.619  1.00 62.10           O
ATOM   1630  N   GLU B 208      21.672   6.986  31.177  1.00115.25           N
ATOM   1631  CA  GLU B 208      20.963   8.028  31.867  1.00115.25           C
ATOM   1632  CB  GLU B 208      19.631   8.430  31.213  1.00115.25           C
ATOM   1633  CG  GLU B 208      19.795   9.509  30.147  1.00115.25           C
ATOM   1634  CD  GLU B 208      19.929  10.831  30.895  1.00115.25           C
ATOM   1635  OE1 GLU B 208      19.737  10.815  32.138  1.00115.25           O
ATOM   1636  OE2 GLU B 208      20.222  11.871  30.250  1.00115.25           O
ATOM   1637  C   GLU B 208      20.667   7.628  33.277  1.00115.25           C
ATOM   1638  O   GLU B 208      20.738   8.455  34.185  1.00115.25           O
ATOM   1639  N   ALA B 209      20.346   6.346  33.507  1.00 40.39           N
ATOM   1640  CA  ALA B 209      19.971   5.899  34.819  1.00 40.39           C
ATOM   1641  CB  ALA B 209      19.649   4.396  34.864  1.00 40.39           C
ATOM   1642  C   ALA B 209      21.093   6.143  35.779  1.00 40.39           C
ATOM   1643  O   ALA B 209      20.864   6.475  36.943  1.00 40.39           O
ATOM   1644  N   CYS B 210      22.344   5.951  35.331  1.00106.32           N
ATOM   1645  CA  CYS B 210      23.453   6.113  36.226  1.00106.32           C
ATOM   1646  CB  CYS B 210      24.785   5.653  35.623  1.00106.32           C
ATOM   1647  SG  CYS B 210      24.734   3.862  35.371  1.00106.32           S
ATOM   1648  C   CYS B 210      23.580   7.536  36.659  1.00106.32           C
ATOM   1649  O   CYS B 210      23.885   7.798  37.823  1.00106.32           O
ATOM   1650  N   PHE B 211      23.378   8.496  35.732  1.00153.23           N
ATOM   1651  CA  PHE B 211      23.523   9.868  36.117  1.00153.23           C
ATOM   1652  CB  PHE B 211      24.760  10.491  35.446  1.00153.23           C
ATOM   1653  CG  PHE B 211      25.283  11.613  36.268  1.00153.23           C
ATOM   1654  CD1 PHE B 211      24.447  12.511  36.875  1.00153.23           C
ATOM   1655  CD2 PHE B 211      26.633  11.727  36.485  1.00153.23           C
ATOM   1656  CE1 PHE B 211      24.957  13.533  37.642  1.00153.23           C
ATOM   1657  CE2 PHE B 211      27.146  12.748  37.247  1.00153.23           C
ATOM   1658  CZ  PHE B 211      26.309  13.663  37.830  1.00153.23           C
ATOM   1659  C   PHE B 211      22.349  10.601  35.519  1.00153.23           C
ATOM   1660  O   PHE B 211      22.451  11.113  34.405  1.00153.23           O
ATOM   1661  N   PRO B 212      21.263  10.727  36.231  1.00171.65           N
ATOM   1662  CA  PRO B 212      20.052  11.354  35.746  1.00171.65           C
ATOM   1663  CD  PRO B 212      21.264  10.555  37.672  1.00171.65           C
ATOM   1664  CB  PRO B 212      19.072  11.272  36.912  1.00171.65           C
ATOM   1665  CG  PRO B 212      19.991  11.271  38.150  1.00171.65           C
ATOM   1666  C   PRO B 212      20.305  12.783  35.350  1.00171.65           C
ATOM   1667  O   PRO B 212      21.161  13.424  35.956  1.00171.65           O
ATOM   1668  N   TYR B 213      19.542  13.305  34.360  1.00 99.74           N
ATOM   1669  CA  TYR B 213      19.784  14.622  33.830  1.00 99.74           C
ATOM   1670  CB  TYR B 213      19.244  14.760  32.396  1.00 99.74           C
ATOM   1671  CG  TYR B 213      19.590  16.107  31.873  1.00 99.74           C
ATOM   1672  CD1 TYR B 213      20.890  16.408  31.540  1.00 99.74           C
ATOM   1673  CD2 TYR B 213      18.612  17.055  31.692  1.00 99.74           C
ATOM   1674  CE1 TYR B 213      21.212  17.650  31.048  1.00 99.74           C
ATOM   1675  CE2 TYR B 213      18.929  18.298  31.199  1.00 99.74           C
ATOM   1676  CZ  TYR B 213      20.232  18.597  30.879  1.00 99.74           C
ATOM   1677  OH  TYR B 213      20.561  19.872  30.372  1.00 99.74           O
ATOM   1678  C   TYR B 213      19.148  15.659  34.709  1.00 99.74           C
ATOM   1679  O   TYR B 213      17.937  15.652  34.927  1.00 99.74           O
ATOM   1680  N   THR B 214      20.005  16.500  35.333  1.00153.20           N
ATOM   1681  CA  THR B 214      19.624  17.600  36.177  1.00153.20           C
ATOM   1682  CB  THR B 214      20.612  17.838  37.278  1.00153.20           C
ATOM   1683  OG1 THR B 214      20.014  18.617  38.299  1.00153.20           O
ATOM   1684  CG2 THR B 214      21.835  18.573  36.710  1.00153.20           C
ATOM   1685  C   THR B 214      19.406  18.890  35.429  1.00153.20           C
ATOM   1686  O   THR B 214      18.486  19.646  35.739  1.00153.20           O
ATOM   1687  N   GLY B 215      20.257  19.184  34.420  1.00 37.62           N
ATOM   1688  CA  GLY B 215      20.161  20.438  33.718  1.00 37.62           C
ATOM   1689  C   GLY B 215      20.942  21.486  34.459  1.00 37.62           C
ATOM   1690  O   GLY B 215      20.737  22.681  34.244  1.00 37.62           O
ATOM   1691  N   THR B 216      21.855  21.068  35.363  1.00 68.19           N
ATOM   1692  CA  THR B 216      22.619  22.030  36.108  1.00 68.19           C
ATOM   1693  CB  THR B 216      22.146  22.214  37.518  1.00 68.19           C
ATOM   1694  OG1 THR B 216      22.314  21.010  38.253  1.00 68.19           O
ATOM   1695  CG2 THR B 216      20.663  22.618  37.490  1.00 68.19           C
ATOM   1696  C   THR B 216      24.044  21.569  36.195  1.00 68.19           C
ATOM   1697  O   THR B 216      24.404  20.465  35.798  1.00 68.19           O
ATOM   1698  N   ASP B 217      24.875  22.457  36.756  1.00158.94           N
ATOM   1699  CA  ASP B 217      26.293  22.404  36.945  1.00158.94           C
ATOM   1700  CB  ASP B 217      26.878  23.798  37.199  1.00158.94           C
ATOM   1701  CG  ASP B 217      28.243  23.838  36.533  1.00158.94           C
ATOM   1702  OD1 ASP B 217      28.783  22.756  36.187  1.00158.94           O
ATOM   1703  OD2 ASP B 217      28.748  24.972  36.330  1.00158.94           O
ATOM   1704  C   ASP B 217      26.621  21.481  38.086  1.00158.94           C
ATOM   1705  O   ASP B 217      27.693  21.583  38.684  1.00158.94           O
ATOM   1706  N   SER B 218      25.636  20.663  38.505  1.00112.99           N
ATOM   1707  CA  SER B 218      25.736  19.725  39.595  1.00112.99           C
ATOM   1708  CB  SER B 218      24.673  18.621  39.453  1.00112.99           C
ATOM   1709  OG  SER B 218      24.928  17.548  40.341  1.00112.99           O
ATOM   1710  C   SER B 218      27.092  19.073  39.617  1.00112.99           C
ATOM   1711  O   SER B 218      27.795  18.988  38.612  1.00112.99           O
ATOM   1712  N   PRO B 219      27.480  18.646  40.796  1.00 86.10           N
ATOM   1713  CA  PRO B 219      28.758  18.005  40.981  1.00 86.10           C
ATOM   1714  CD  PRO B 219      27.059  19.337  42.001  1.00 86.10           C
ATOM   1715  CB  PRO B 219      29.051  18.047  42.483  1.00 86.10           C
ATOM   1716  CG  PRO B 219      27.745  18.551  43.127  1.00 86.10           C
ATOM   1717  C   PRO B 219      28.797  16.637  40.378  1.00 86.10           C
ATOM   1718  O   PRO B 219      27.745  16.021  40.211  1.00 86.10           O
ATOM   1719  N   CYS B 220      30.006  16.141  40.044  1.00 60.00           N
ATOM   1720  CA  CYS B 220      30.105  14.870  39.391  1.00 60.00           C
ATOM   1721  CB  CYS B 220      31.422  14.684  38.597  1.00 60.00           C
ATOM   1722  SG  CYS B 220      31.598  13.059  37.786  1.00 60.00           S
ATOM   1723  C   CYS B 220      29.996  13.787  40.407  1.00 60.00           C
ATOM   1724  O   CYS B 220      30.969  13.436  41.073  1.00 60.00           O
ATOM   1725  N   LYS B 221      28.775  13.241  40.564  1.00147.52           N
ATOM   1726  CA  LYS B 221      28.617  12.129  41.444  1.00147.52           C
ATOM   1727  CB  LYS B 221      28.126  12.502  42.848  1.00147.52           C
ATOM   1728  CG  LYS B 221      28.693  11.536  43.884  1.00147.52           C
ATOM   1729  CD  LYS B 221      28.425  10.069  43.564  1.00147.52           C
ATOM   1730  CE  LYS B 221      29.423   9.126  44.230  1.00147.52           C
ATOM   1731  NZ  LYS B 221      28.747   7.867  44.602  1.00147.52           N
ATOM   1732  C   LYS B 221      27.586  11.268  40.787  1.00147.52           C
ATOM   1733  O   LYS B 221      26.538  11.752  40.366  1.00147.52           O
ATOM   1734  N   MET B 222      27.861   9.958  40.690  1.00141.12           N
ATOM   1735  CA  MET B 222      27.016   9.063  39.956  1.00141.12           C
ATOM   1736  CB  MET B 222      27.656   8.764  38.595  1.00141.12           C
ATOM   1737  CG  MET B 222      26.904   7.804  37.690  1.00141.12           C
ATOM   1738  SD  MET B 222      27.936   7.233  36.310  1.00141.12           S
ATOM   1739  CE  MET B 222      27.866   8.773  35.359  1.00141.12           C
ATOM   1740  C   MET B 222      26.976   7.786  40.715  1.00141.12           C
ATOM   1741  O   MET B 222      27.705   7.632  41.693  1.00141.12           O
ATOM   1742  N   LYS B 223      26.110   6.827  40.320  1.00191.80           N
ATOM   1743  CA  LYS B 223      26.225   5.659  41.128  1.00191.80           C
ATOM   1744  CB  LYS B 223      24.980   4.793  41.429  1.00191.80           C
ATOM   1745  CG  LYS B 223      24.555   3.687  40.470  1.00191.80           C
ATOM   1746  CD  LYS B 223      23.715   4.110  39.274  1.00191.80           C
ATOM   1747  CE  LYS B 223      22.950   2.911  38.709  1.00191.80           C
ATOM   1748  NZ  LYS B 223      21.982   3.351  37.684  1.00191.80           N
ATOM   1749  C   LYS B 223      27.386   4.851  40.657  1.00191.80           C
ATOM   1750  O   LYS B 223      27.961   5.095  39.600  1.00191.80           O
ATOM   1751  N   GLU B 224      27.789   3.887  41.492  1.00114.28           N
ATOM   1752  CA  GLU B 224      28.981   3.122  41.305  1.00114.28           C
ATOM   1753  CB  GLU B 224      29.383   2.438  42.621  1.00114.28           C
ATOM   1754  CG  GLU B 224      28.225   1.647  43.234  1.00114.28           C
ATOM   1755  CD  GLU B 224      28.430   1.579  44.741  1.00114.28           C
ATOM   1756  OE1 GLU B 224      29.462   1.010  45.186  1.00114.28           O
ATOM   1757  OE2 GLU B 224      27.549   2.109  45.470  1.00114.28           O
ATOM   1758  C   GLU B 224      28.867   2.109  40.207  1.00114.28           C
ATOM   1759  O   GLU B 224      27.789   1.629  39.859  1.00114.28           O
ATOM   1760  N   ASP B 225      30.043   1.808  39.619  1.00 74.19           N
ATOM   1761  CA  ASP B 225      30.276   0.788  38.641  1.00 74.19           C
ATOM   1762  CB  ASP B 225      30.419  -0.596  39.289  1.00 74.19           C
ATOM   1763  CG  ASP B 225      31.662  -0.507  40.169  1.00 74.19           C
ATOM   1764  OD1 ASP B 225      32.618   0.207  39.763  1.00 74.19           O
ATOM   1765  OD2 ASP B 225      31.670  -1.138  41.260  1.00 74.19           O
ATOM   1766  C   ASP B 225      29.236   0.774  37.566  1.00 74.19           C
ATOM   1767  O   ASP B 225      28.498  -0.196  37.407  1.00 74.19           O
ATOM   1768  N   CYS B 226      29.164   1.865  36.782  1.00 96.88           N
ATOM   1769  CA  CYS B 226      28.221   1.948  35.706  1.00 96.88           C
ATOM   1770  CB  CYS B 226      27.694   3.378  35.537  1.00 96.88           C
ATOM   1771  SG  CYS B 226      26.395   3.462  34.293  1.00 96.88           S
ATOM   1772  C   CYS B 226      28.947   1.561  34.442  1.00 96.88           C
ATOM   1773  O   CYS B 226      30.139   1.828  34.306  1.00 96.88           O
ATOM   1774  N   PHE B 227      28.242   0.907  33.488  1.00144.87           N
ATOM   1775  CA  PHE B 227      28.805   0.486  32.226  1.00144.87           C
ATOM   1776  CB  PHE B 227      27.813  -0.297  31.343  1.00144.87           C
ATOM   1777  CG  PHE B 227      28.530  -0.893  30.172  1.00144.87           C
ATOM   1778  CD1 PHE B 227      28.841  -0.179  29.038  1.00144.87           C
ATOM   1779  CD2 PHE B 227      28.906  -2.205  30.207  1.00144.87           C
ATOM   1780  CE1 PHE B 227      29.503  -0.762  27.978  1.00144.87           C
ATOM   1781  CE2 PHE B 227      29.563  -2.788  29.153  1.00144.87           C
ATOM   1782  CZ  PHE B 227      29.870  -2.079  28.027  1.00144.87           C
ATOM   1783  C   PHE B 227      29.103   1.731  31.453  1.00144.87           C
ATOM   1784  O   PHE B 227      28.384   2.722  31.565  1.00144.87           O
ATOM   1785  N   ARG B 228      30.184   1.718  30.648  1.00 75.53           N
ATOM   1786  CA  ARG B 228      30.502   2.887  29.877  1.00 75.53           C
ATOM   1787  CB  ARG B 228      31.821   3.549  30.309  1.00 75.53           C
ATOM   1788  CG  ARG B 228      31.741   4.191  31.695  1.00 75.53           C
ATOM   1789  CD  ARG B 228      33.069   4.764  32.196  1.00 75.53           C
ATOM   1790  NE  ARG B 228      32.774   5.551  33.427  1.00 75.53           N
ATOM   1791  CZ  ARG B 228      32.447   6.872  33.310  1.00 75.53           C
ATOM   1792  NH1 ARG B 228      32.416   7.451  32.075  1.00 75.53           N
ATOM   1793  NH2 ARG B 228      32.150   7.620  34.411  1.00 75.53           N
ATOM   1794  C   ARG B 228      30.646   2.492  28.436  1.00 75.53           C
ATOM   1795  O   ARG B 228      31.267   1.482  28.112  1.00 75.53           O
ATOM   1796  N   TYR B 229      30.059   3.297  27.528  1.00 93.22           N
ATOM   1797  CA  TYR B 229      30.135   3.063  26.110  1.00 93.22           C
ATOM   1798  CB  TYR B 229      28.819   3.373  25.380  1.00 93.22           C
ATOM   1799  CG  TYR B 229      27.751   2.520  25.984  1.00 93.22           C
ATOM   1800  CD1 TYR B 229      27.144   2.909  27.157  1.00 93.22           C
ATOM   1801  CD2 TYR B 229      27.348   1.345  25.391  1.00 93.22           C
ATOM   1802  CE1 TYR B 229      26.154   2.149  27.731  1.00 93.22           C
ATOM   1803  CE2 TYR B 229      26.357   0.578  25.961  1.00 93.22           C
ATOM   1804  CZ  TYR B 229      25.757   0.982  27.130  1.00 93.22           C
ATOM   1805  OH  TYR B 229      24.738   0.201  27.716  1.00 93.22           O
ATOM   1806  C   TYR B 229      31.207   3.976  25.574  1.00 93.22           C
ATOM   1807  O   TYR B 229      31.326   5.122  26.007  1.00 93.22           O
ATOM   1808  N   TYR B 230      32.023   3.488  24.611  1.00 98.06           N
ATOM   1809  CA  TYR B 230      33.168   4.236  24.147  1.00 98.06           C
ATOM   1810  CB  TYR B 230      34.472   3.435  24.291  1.00 98.06           C
ATOM   1811  CG  TYR B 230      34.507   2.785  25.633  1.00 98.06           C
ATOM   1812  CD1 TYR B 230      33.878   1.571  25.808  1.00 98.06           C
ATOM   1813  CD2 TYR B 230      35.157   3.357  26.702  1.00 98.06           C
ATOM   1814  CE1 TYR B 230      33.892   0.932  27.024  1.00 98.06           C
ATOM   1815  CE2 TYR B 230      35.175   2.721  27.924  1.00 98.06           C
ATOM   1816  CZ  TYR B 230      34.542   1.511  28.086  1.00 98.06           C
ATOM   1817  OH  TYR B 230      34.562   0.859  29.338  1.00 98.06           O
ATOM   1818  C   TYR B 230      33.030   4.439  22.660  1.00 98.06           C
ATOM   1819  O   TYR B 230      32.251   3.753  22.002  1.00 98.06           O
ATOM   1820  N   SER B 231      33.784   5.410  22.091  1.00 42.96           N
ATOM   1821  CA  SER B 231      33.738   5.647  20.671  1.00 42.96           C
ATOM   1822  CB  SER B 231      33.557   7.130  20.303  1.00 42.96           C
ATOM   1823  OG  SER B 231      32.303   7.601  20.775  1.00 42.96           O
ATOM   1824  C   SER B 231      35.043   5.198  20.078  1.00 42.96           C
ATOM   1825  O   SER B 231      36.114   5.628  20.504  1.00 42.96           O
ATOM   1826  N   SER B 232      34.973   4.299  19.073  1.00 54.46           N
ATOM   1827  CA  SER B 232      36.132   3.761  18.413  1.00 54.46           C
ATOM   1828  CB  SER B 232      35.806   2.532  17.542  1.00 54.46           C
ATOM   1829  OG  SER B 232      34.914   2.884  16.495  1.00 54.46           O
ATOM   1830  C   SER B 232      36.782   4.801  17.539  1.00 54.46           C
ATOM   1831  O   SER B 232      37.997   4.759  17.347  1.00 54.46           O
ATOM   1832  N   GLU B 233      36.004   5.741  16.952  1.00 92.58           N
ATOM   1833  CA  GLU B 233      36.632   6.752  16.133  1.00 92.58           C
ATOM   1834  CB  GLU B 233      36.817   6.410  14.648  1.00 92.58           C
ATOM   1835  CG  GLU B 233      37.758   7.426  13.989  1.00 92.58           C
ATOM   1836  CD  GLU B 233      37.277   7.749  12.583  1.00 92.58           C
ATOM   1837  OE1 GLU B 233      36.182   7.260  12.198  1.00 92.58           O
ATOM   1838  OE2 GLU B 233      37.989   8.516  11.882  1.00 92.58           O
ATOM   1839  C   GLU B 233      35.780   7.992  16.098  1.00 92.58           C
ATOM   1840  O   GLU B 233      34.580   7.941  16.363  1.00 92.58           O
ATOM   1841  N   TYR B 234      36.409   9.153  15.784  1.00120.92           N
ATOM   1842  CA  TYR B 234      35.714  10.409  15.640  1.00120.92           C
ATOM   1843  CB  TYR B 234      35.493  11.172  16.963  1.00120.92           C
ATOM   1844  CG  TYR B 234      36.768  11.275  17.731  1.00120.92           C
ATOM   1845  CD1 TYR B 234      37.192  10.220  18.506  1.00120.92           C
ATOM   1846  CD2 TYR B 234      37.528  12.422  17.698  1.00120.92           C
ATOM   1847  CE1 TYR B 234      38.358  10.305  19.229  1.00120.92           C
ATOM   1848  CE2 TYR B 234      38.697  12.512  18.420  1.00120.92           C
ATOM   1849  CZ  TYR B 234      39.114  11.450  19.189  1.00120.92           C
ATOM   1850  OH  TYR B 234      40.309  11.527  19.937  1.00120.92           O
ATOM   1851  C   TYR B 234      36.437  11.271  14.645  1.00120.92           C
ATOM   1852  O   TYR B 234      37.624  11.070  14.389  1.00120.92           O
ATOM   1853  N   HIS B 235      35.744  12.293  14.089  1.00206.19           N
ATOM   1854  CA  HIS B 235      36.306  12.937  12.939  1.00206.19           C
ATOM   1855  ND1 HIS B 235      35.977  12.762   9.567  1.00206.19           N
ATOM   1856  CG  HIS B 235      36.583  11.935  10.483  1.00206.19           C
ATOM   1857  CB  HIS B 235      36.187  11.807  11.905  1.00206.19           C
ATOM   1858  NE2 HIS B 235      37.410  11.494   8.438  1.00206.19           N
ATOM   1859  CD2 HIS B 235      37.461  11.172   9.781  1.00206.19           C
ATOM   1860  CE1 HIS B 235      36.508  12.455   8.358  1.00206.19           C
ATOM   1861  C   HIS B 235      35.390  14.072  12.537  1.00206.19           C
ATOM   1862  O   HIS B 235      34.170  13.939  12.613  1.00206.19           O
ATOM   1863  N   TYR B 236      35.945  15.229  12.107  1.00193.10           N
ATOM   1864  CA  TYR B 236      35.119  16.273  11.544  1.00193.10           C
ATOM   1865  CB  TYR B 236      35.792  17.658  11.437  1.00193.10           C
ATOM   1866  CG  TYR B 236      35.594  18.489  12.659  1.00193.10           C
ATOM   1867  CD1 TYR B 236      36.181  18.207  13.866  1.00193.10           C
ATOM   1868  CD2 TYR B 236      34.818  19.616  12.569  1.00193.10           C
ATOM   1869  CE1 TYR B 236      35.968  19.022  14.955  1.00193.10           C
ATOM   1870  CE2 TYR B 236      34.604  20.430  13.653  1.00193.10           C
ATOM   1871  CZ  TYR B 236      35.176  20.134  14.857  1.00193.10           C
ATOM   1872  OH  TYR B 236      34.962  20.964  15.977  1.00193.10           O
ATOM   1873  C   TYR B 236      34.877  15.852  10.132  1.00193.10           C
ATOM   1874  O   TYR B 236      35.805  15.444   9.442  1.00193.10           O
ATOM   1875  N   VAL B 237      33.621  15.920   9.657  1.00113.60           N
ATOM   1876  CA  VAL B 237      33.386  15.538   8.298  1.00113.60           C
ATOM   1877  CB  VAL B 237      31.937  15.626   7.909  1.00113.60           C
ATOM   1878  CG1 VAL B 237      31.405  17.017   8.287  1.00113.60           C
ATOM   1879  CG2 VAL B 237      31.805  15.306   6.412  1.00113.60           C
ATOM   1880  C   VAL B 237      34.198  16.455   7.440  1.00113.60           C
ATOM   1881  O   VAL B 237      34.199  17.671   7.636  1.00113.60           O
ATOM   1882  N   GLY B 238      34.914  15.877   6.452  1.00 40.29           N
ATOM   1883  CA  GLY B 238      35.773  16.665   5.621  1.00 40.29           C
ATOM   1884  C   GLY B 238      37.189  16.449   6.082  1.00 40.29           C
ATOM   1885  O   GLY B 238      38.134  16.881   5.426  1.00 40.29           O
ATOM   1886  N   GLY B 239      37.369  15.786   7.241  1.00 53.08           N
ATOM   1887  CA  GLY B 239      38.675  15.415   7.708  1.00 53.08           C
ATOM   1888  C   GLY B 239      39.145  16.308   8.819  1.00 53.08           C
ATOM   1889  O   GLY B 239      39.839  15.844   9.725  1.00 53.08           O
ATOM   1890  N   PHE B 240      38.806  17.610   8.779  1.00186.45           N
ATOM   1891  CA  PHE B 240      39.196  18.512   9.829  1.00186.45           C
ATOM   1892  CB  PHE B 240      40.675  18.966   9.777  1.00186.45           C
ATOM   1893  CG  PHE B 240      41.048  19.464   8.420  1.00186.45           C
ATOM   1894  CD1 PHE B 240      40.330  20.467   7.810  1.00186.45           C
ATOM   1895  CD2 PHE B 240      42.096  18.895   7.736  1.00186.45           C
ATOM   1896  CE1 PHE B 240      40.665  20.929   6.559  1.00186.45           C
ATOM   1897  CE2 PHE B 240      42.438  19.355   6.487  1.00186.45           C
ATOM   1898  CZ  PHE B 240      41.730  20.375   5.896  1.00186.45           C
ATOM   1899  C   PHE B 240      38.272  19.702   9.801  1.00186.45           C
ATOM   1900  O   PHE B 240      37.437  19.812   8.903  1.00186.45           O
ATOM   1901  N   TYR B 241      38.370  20.629  10.787  1.00729.96           N
ATOM   1902  CA  TYR B 241      37.411  21.710  10.777  1.00729.96           C
ATOM   1903  CB  TYR B 241      37.338  22.594  12.063  1.00729.96           C
ATOM   1904  CG  TYR B 241      36.204  23.757  11.871  1.00729.96           C
ATOM   1905  CD1 TYR B 241      35.918  25.002  11.318  1.00729.96           C
ATOM   1906  CD2 TYR B 241      35.194  24.245  11.052  1.00729.96           C
ATOM   1907  CE1 TYR B 241      34.706  24.360  11.739  1.00729.96           C
ATOM   1908  CE2 TYR B 241      35.527  25.232  12.044  1.00729.96           C
ATOM   1909  CZ  TYR B 241      35.368  24.199  12.936  1.00729.96           C
ATOM   1910  OH  TYR B 241      35.336  23.756  14.330  1.00729.96           O
ATOM   1911  C   TYR B 241      37.720  22.602   9.615  1.00729.96           C
ATOM   1912  O   TYR B 241      38.838  23.097   9.475  1.00729.96           O
ATOM   1913  N   GLY B 242      36.695  22.847   8.767  1.00 67.66           N
ATOM   1914  CA  GLY B 242      36.823  23.674   7.599  1.00 67.66           C
ATOM   1915  C   GLY B 242      36.598  22.865   6.346  1.00 67.66           C
ATOM   1916  O   GLY B 242      36.365  23.428   5.277  1.00 67.66           O
ATOM   1917  N   GLY B 243      36.719  21.530   6.449  1.00 84.08           N
ATOM   1918  CA  GLY B 243      36.544  20.537   5.416  1.00 84.08           C
ATOM   1919  C   GLY B 243      35.110  20.256   5.040  1.00 84.08           C
ATOM   1920  O   GLY B 243      34.849  19.641   4.013  1.00 84.08           O
ATOM   1921  N   CYS B 244      34.146  20.583   5.910  1.00160.49           N
ATOM   1922  CA  CYS B 244      32.752  20.215   5.778  1.00160.49           C
ATOM   1923  CB  CYS B 244      31.937  20.869   6.874  1.00160.49           C
ATOM   1924  SG  CYS B 244      32.198  22.645   6.659  1.00160.49           S
ATOM   1925  C   CYS B 244      32.107  20.695   4.499  1.00160.49           C
ATOM   1926  O   CYS B 244      32.438  21.751   3.963  1.00160.49           O
ATOM   1927  N   ASN B 245      31.139  19.891   3.988  1.00215.75           N
ATOM   1928  CA  ASN B 245      30.339  20.215   2.828  1.00215.75           C
ATOM   1929  CB  ASN B 245      30.699  19.500   1.521  1.00215.75           C
ATOM   1930  CG  ASN B 245      31.935  19.952   0.801  1.00215.75           C
ATOM   1931  OD1 ASN B 245      32.293  19.322  -0.191  1.00215.75           O
ATOM   1932  ND2 ASN B 245      32.600  21.039   1.268  1.00215.75           N
ATOM   1933  C   ASN B 245      29.031  19.510   2.973  1.00215.75           C
ATOM   1934  O   ASN B 245      28.887  18.598   3.783  1.00215.75           O
ATOM   1935  N   GLU B 246      28.063  19.895   2.113  1.00 95.49           N
ATOM   1936  CA  GLU B 246      26.781  19.253   2.043  1.00 95.49           C
ATOM   1937  CB  GLU B 246      25.836  19.860   0.992  1.00 95.49           C
ATOM   1938  CG  GLU B 246      24.562  19.021   0.828  1.00 95.49           C
ATOM   1939  CD  GLU B 246      23.970  19.256  -0.557  1.00 95.49           C
ATOM   1940  OE1 GLU B 246      23.359  20.332  -0.778  1.00 95.49           O
ATOM   1941  OE2 GLU B 246      24.121  18.352  -1.420  1.00 95.49           O
ATOM   1942  C   GLU B 246      26.960  17.853   1.550  1.00 95.49           C
ATOM   1943  O   GLU B 246      26.383  16.916   2.099  1.00 95.49           O
ATOM   1944  N   ALA B 247      27.776  17.684   0.490  1.00 57.96           N
ATOM   1945  CA  ALA B 247      27.913  16.408  -0.152  1.00 57.96           C
ATOM   1946  CB  ALA B 247      28.872  16.456  -1.355  1.00 57.96           C
ATOM   1947  C   ALA B 247      28.458  15.410   0.819  1.00 57.96           C
ATOM   1948  O   ALA B 247      27.949  14.296   0.931  1.00 57.96           O
ATOM   1949  N   LEU B 248      29.495  15.799   1.575  1.00 62.31           N
ATOM   1950  CA  LEU B 248      30.135  14.920   2.511  1.00 62.31           C
ATOM   1951  CB  LEU B 248      31.357  15.587   3.170  1.00 62.31           C
ATOM   1952  CG  LEU B 248      32.445  16.006   2.162  1.00 62.31           C
ATOM   1953  CD1 LEU B 248      33.657  16.633   2.871  1.00 62.31           C
ATOM   1954  CD2 LEU B 248      32.828  14.837   1.240  1.00 62.31           C
ATOM   1955  C   LEU B 248      29.164  14.577   3.595  1.00 62.31           C
ATOM   1956  O   LEU B 248      29.146  13.462   4.114  1.00 62.31           O
ATOM   1957  N   MET B 249      28.336  15.561   3.968  1.00142.67           N
ATOM   1958  CA  MET B 249      27.401  15.463   5.050  1.00142.67           C
ATOM   1959  CB  MET B 249      26.696  16.827   5.174  1.00142.67           C
ATOM   1960  CG  MET B 249      26.175  17.237   6.547  1.00142.67           C
ATOM   1961  SD  MET B 249      25.891  19.035   6.647  1.00142.67           S
ATOM   1962  CE  MET B 249      24.874  19.006   8.148  1.00142.67           C
ATOM   1963  C   MET B 249      26.408  14.376   4.741  1.00142.67           C
ATOM   1964  O   MET B 249      26.134  13.513   5.574  1.00142.67           O
ATOM   1965  N   LYS B 250      25.864  14.365   3.510  1.00127.98           N
ATOM   1966  CA  LYS B 250      24.881  13.379   3.154  1.00127.98           C
ATOM   1967  CB  LYS B 250      24.249  13.622   1.776  1.00127.98           C
ATOM   1968  CG  LYS B 250      23.361  14.860   1.728  1.00127.98           C
ATOM   1969  CD  LYS B 250      23.053  15.325   0.307  1.00127.98           C
ATOM   1970  CE  LYS B 250      21.945  14.541  -0.391  1.00127.98           C
ATOM   1971  NZ  LYS B 250      21.748  15.089  -1.751  1.00127.98           N
ATOM   1972  C   LYS B 250      25.502  12.020   3.103  1.00127.98           C
ATOM   1973  O   LYS B 250      24.866  11.032   3.464  1.00127.98           O
ATOM   1974  N   LEU B 251      26.754  11.922   2.617  1.00 43.77           N
ATOM   1975  CA  LEU B 251      27.384  10.638   2.504  1.00 43.77           C
ATOM   1976  CB  LEU B 251      28.793  10.719   1.890  1.00 43.77           C
ATOM   1977  CG  LEU B 251      28.810  11.137   0.406  1.00 43.77           C
ATOM   1978  CD1 LEU B 251      30.247  11.194  -0.140  1.00 43.77           C
ATOM   1979  CD2 LEU B 251      27.904  10.227  -0.438  1.00 43.77           C
ATOM   1980  C   LEU B 251      27.526  10.060   3.876  1.00 43.77           C
ATOM   1981  O   LEU B 251      27.222   8.891   4.107  1.00 43.77           O
ATOM   1982  N   GLU B 252      27.973  10.887   4.836  1.00100.18           N
ATOM   1983  CA  GLU B 252      28.185  10.430   6.178  1.00100.18           C
ATOM   1984  CB  GLU B 252      28.729  11.555   7.083  1.00100.18           C
ATOM   1985  CG  GLU B 252      28.983  11.147   8.538  1.00100.18           C
ATOM   1986  CD  GLU B 252      30.322  10.426   8.627  1.00100.18           C
ATOM   1987  OE1 GLU B 252      31.350  11.024   8.209  1.00100.18           O
ATOM   1988  OE2 GLU B 252      30.336   9.270   9.126  1.00100.18           O
ATOM   1989  C   GLU B 252      26.878   9.978   6.749  1.00100.18           C
ATOM   1990  O   GLU B 252      26.793   8.921   7.374  1.00100.18           O
ATOM   1991  N   LEU B 253      25.811  10.760   6.515  1.00 59.53           N
ATOM   1992  CA  LEU B 253      24.543  10.481   7.127  1.00 59.53           C
ATOM   1993  CB  LEU B 253      23.492  11.546   6.761  1.00 59.53           C
ATOM   1994  CG  LEU B 253      22.104  11.316   7.386  1.00 59.53           C
ATOM   1995  CD1 LEU B 253      22.161  11.393   8.918  1.00 59.53           C
ATOM   1996  CD2 LEU B 253      21.063  12.277   6.787  1.00 59.53           C
ATOM   1997  C   LEU B 253      24.011   9.145   6.706  1.00 59.53           C
ATOM   1998  O   LEU B 253      23.687   8.311   7.551  1.00 59.53           O
ATOM   1999  N   VAL B 254      23.918   8.887   5.388  1.00 67.46           N
ATOM   2000  CA  VAL B 254      23.323   7.652   4.958  1.00 67.46           C
ATOM   2001  CB  VAL B 254      23.015   7.621   3.486  1.00 67.46           C
ATOM   2002  CG1 VAL B 254      22.061   8.783   3.165  1.00 67.46           C
ATOM   2003  CG2 VAL B 254      24.325   7.648   2.685  1.00 67.46           C
ATOM   2004  C   VAL B 254      24.208   6.487   5.274  1.00 67.46           C
ATOM   2005  O   VAL B 254      23.731   5.431   5.686  1.00 67.46           O
ATOM   2006  N   HIS B 255      25.525   6.618   5.035  1.00 80.78           N
ATOM   2007  CA  HIS B 255      26.368   5.488   5.284  1.00 80.78           C
ATOM   2008  ND1 HIS B 255      27.574   4.670   2.394  1.00 80.78           N
ATOM   2009  CG  HIS B 255      27.780   5.753   3.218  1.00 80.78           C
ATOM   2010  CB  HIS B 255      27.784   5.671   4.715  1.00 80.78           C
ATOM   2011  NE2 HIS B 255      27.861   6.431   1.067  1.00 80.78           N
ATOM   2012  CD2 HIS B 255      27.954   6.821   2.391  1.00 80.78           C
ATOM   2013  CE1 HIS B 255      27.632   5.131   1.119  1.00 80.78           C
ATOM   2014  C   HIS B 255      26.486   5.202   6.753  1.00 80.78           C
ATOM   2015  O   HIS B 255      26.246   4.078   7.183  1.00 80.78           O
ATOM   2016  N   HIS B 256      26.930   6.205   7.539  1.00116.51           N
ATOM   2017  CA  HIS B 256      27.196   6.073   8.950  1.00116.51           C
ATOM   2018  ND1 HIS B 256      30.107   7.010   7.488  1.00116.51           N
ATOM   2019  CG  HIS B 256      29.606   6.436   8.635  1.00116.51           C
ATOM   2020  CB  HIS B 256      28.396   6.927   9.368  1.00116.51           C
ATOM   2021  NE2 HIS B 256      31.373   5.234   7.917  1.00116.51           N
ATOM   2022  CD2 HIS B 256      30.392   5.354   8.884  1.00116.51           C
ATOM   2023  CE1 HIS B 256      31.162   6.250   7.101  1.00116.51           C
ATOM   2024  C   HIS B 256      26.062   6.279   9.926  1.00116.51           C
ATOM   2025  O   HIS B 256      26.016   5.603  10.953  1.00116.51           O
ATOM   2026  N   GLY B 257      25.148   7.245   9.694  1.00 51.32           N
ATOM   2027  CA  GLY B 257      24.107   7.469  10.667  1.00 51.32           C
ATOM   2028  C   GLY B 257      24.025   8.942  10.963  1.00 51.32           C
ATOM   2029  O   GLY B 257      24.751   9.743  10.377  1.00 51.32           O
ATOM   2030  N   PRO B 258      23.173   9.320  11.892  1.00 77.56           N
ATOM   2031  CA  PRO B 258      23.008  10.713  12.218  1.00 77.56           C
ATOM   2032  CD  PRO B 258      21.967   8.554  12.161  1.00 77.56           C
ATOM   2033  CB  PRO B 258      21.794  10.778  13.142  1.00 77.56           C
ATOM   2034  CG  PRO B 258      20.944   9.572  12.699  1.00 77.56           C
ATOM   2035  C   PRO B 258      24.274  11.253  12.799  1.00 77.56           C
ATOM   2036  O   PRO B 258      25.020  10.493  13.415  1.00 77.56           O
ATOM   2037  N   MET B 259      24.543  12.558  12.596  1.00106.02           N
ATOM   2038  CA  MET B 259      25.772  13.138  13.052  1.00106.02           C
ATOM   2039  CB  MET B 259      26.748  13.410  11.898  1.00106.02           C
ATOM   2040  CG  MET B 259      26.278  14.545  10.986  1.00106.02           C
ATOM   2041  SD  MET B 259      27.051  14.561   9.344  1.00106.02           S
ATOM   2042  CE  MET B 259      26.083  13.141   8.753  1.00106.02           C
ATOM   2043  C   MET B 259      25.455  14.458  13.679  1.00106.02           C
ATOM   2044  O   MET B 259      24.414  15.054  13.406  1.00106.02           O
ATOM   2045  N   ALA B 260      26.353  14.933  14.566  1.00 43.37           N
ATOM   2046  CA  ALA B 260      26.149  16.190  15.230  1.00 43.37           C
ATOM   2047  CB  ALA B 260      27.005  16.360  16.496  1.00 43.37           C
ATOM   2048  C   ALA B 260      26.497  17.313  14.298  1.00 43.37           C
ATOM   2049  O   ALA B 260      27.448  17.227  13.523  1.00 43.37           O
ATOM   2050  N   VAL B 261      25.719  18.413  14.371  1.00 50.96           N
ATOM   2051  CA  VAL B 261      25.946  19.577  13.558  1.00 50.96           C
ATOM   2052  CB  VAL B 261      24.983  19.701  12.413  1.00 50.96           C
ATOM   2053  CG1 VAL B 261      25.192  18.510  11.462  1.00 50.96           C
ATOM   2054  CG2 VAL B 261      23.555  19.802  12.979  1.00 50.96           C
ATOM   2055  C   VAL B 261      25.709  20.765  14.438  1.00 50.96           C
ATOM   2056  O   VAL B 261      25.109  20.643  15.505  1.00 50.96           O
ATOM   2057  N   ALA B 262      26.205  21.949  14.025  1.00 47.20           N
ATOM   2058  CA  ALA B 262      25.991  23.145  14.792  1.00 47.20           C
ATOM   2059  CB  ALA B 262      27.233  23.614  15.568  1.00 47.20           C
ATOM   2060  C   ALA B 262      25.628  24.236  13.832  1.00 47.20           C
ATOM   2061  O   ALA B 262      26.034  24.211  12.671  1.00 47.20           O
ATOM   2062  N   PHE B 263      24.817  25.215  14.288  1.00180.27           N
ATOM   2063  CA  PHE B 263      24.462  26.309  13.429  1.00180.27           C
ATOM   2064  CB  PHE B 263      23.258  26.025  12.503  1.00180.27           C
ATOM   2065  CG  PHE B 263      21.989  25.912  13.281  1.00180.27           C
ATOM   2066  CD1 PHE B 263      21.623  24.728  13.878  1.00180.27           C
ATOM   2067  CD2 PHE B 263      21.158  27.002  13.410  1.00180.27           C
ATOM   2068  CE1 PHE B 263      20.448  24.634  14.588  1.00180.27           C
ATOM   2069  CE2 PHE B 263      19.982  26.913  14.118  1.00180.27           C
ATOM   2070  CZ  PHE B 263      19.624  25.727  14.710  1.00180.27           C
ATOM   2071  C   PHE B 263      24.164  27.497  14.288  1.00180.27           C
ATOM   2072  O   PHE B 263      24.169  27.408  15.515  1.00180.27           O
ATOM   2073  N   GLU B 264      23.927  28.666  13.660  1.00122.94           N
ATOM   2074  CA  GLU B 264      23.669  29.845  14.439  1.00122.94           C
ATOM   2075  CB  GLU B 264      24.229  31.136  13.818  1.00122.94           C
ATOM   2076  CG  GLU B 264      23.973  32.391  14.659  1.00122.94           C
ATOM   2077  CD  GLU B 264      24.947  32.405  15.831  1.00122.94           C
ATOM   2078  OE1 GLU B 264      25.706  31.413  15.992  1.00122.94           O
ATOM   2079  OE2 GLU B 264      24.943  33.418  16.581  1.00122.94           O
ATOM   2080  C   GLU B 264      22.191  30.011  14.579  1.00122.94           C
ATOM   2081  O   GLU B 264      21.462  30.134  13.596  1.00122.94           O
ATOM   2082  N   VAL B 265      21.716  30.004  15.839  1.00 72.35           N
ATOM   2083  CA  VAL B 265      20.324  30.175  16.123  1.00 72.35           C
ATOM   2084  CB  VAL B 265      19.930  29.609  17.459  1.00 72.35           C
ATOM   2085  CG1 VAL B 265      18.474  29.998  17.757  1.00 72.35           C
ATOM   2086  CG2 VAL B 265      20.166  28.089  17.433  1.00 72.35           C
ATOM   2087  C   VAL B 265      20.049  31.642  16.150  1.00 72.35           C
ATOM   2088  O   VAL B 265      20.840  32.426  16.674  1.00 72.35           O
ATOM   2089  N   TYR B 266      18.901  32.042  15.574  1.00 69.72           N
ATOM   2090  CA  TYR B 266      18.504  33.419  15.537  1.00 69.72           C
ATOM   2091  CB  TYR B 266      18.312  33.982  14.117  1.00 69.72           C
ATOM   2092  CG  TYR B 266      19.630  34.016  13.419  1.00 69.72           C
ATOM   2093  CD1 TYR B 266      20.523  35.035  13.659  1.00 69.72           C
ATOM   2094  CD2 TYR B 266      19.966  33.038  12.511  1.00 69.72           C
ATOM   2095  CE1 TYR B 266      21.736  35.072  13.011  1.00 69.72           C
ATOM   2096  CE2 TYR B 266      21.177  33.070  11.859  1.00 69.72           C
ATOM   2097  CZ  TYR B 266      22.065  34.088  12.110  1.00 69.72           C
ATOM   2098  OH  TYR B 266      23.307  34.124  11.442  1.00 69.72           O
ATOM   2099  C   TYR B 266      17.163  33.457  16.203  1.00 69.72           C
ATOM   2100  O   TYR B 266      16.509  32.426  16.340  1.00 69.72           O
ATOM   2101  N   ASP B 267      16.714  34.652  16.636  1.00 57.94           N
ATOM   2102  CA  ASP B 267      15.488  34.745  17.377  1.00 57.94           C
ATOM   2103  CB  ASP B 267      15.123  36.168  17.833  1.00 57.94           C
ATOM   2104  CG  ASP B 267      13.996  36.038  18.854  1.00 57.94           C
ATOM   2105  OD1 ASP B 267      14.175  35.271  19.838  1.00 57.94           O
ATOM   2106  OD2 ASP B 267      12.934  36.686  18.655  1.00 57.94           O
ATOM   2107  C   ASP B 267      14.351  34.251  16.541  1.00 57.94           C
ATOM   2108  O   ASP B 267      13.432  33.619  17.057  1.00 57.94           O
ATOM   2109  N   ASP B 268      14.382  34.507  15.220  1.00 56.63           N
ATOM   2110  CA  ASP B 268      13.282  34.112  14.388  1.00 56.63           C
ATOM   2111  CB  ASP B 268      13.427  34.533  12.912  1.00 56.63           C
ATOM   2112  CG  ASP B 268      14.625  33.845  12.274  1.00 56.63           C
ATOM   2113  OD1 ASP B 268      15.583  33.492  13.010  1.00 56.63           O
ATOM   2114  OD2 ASP B 268      14.597  33.669  11.026  1.00 56.63           O
ATOM   2115  C   ASP B 268      13.145  32.625  14.465  1.00 56.63           C
ATOM   2116  O   ASP B 268      12.045  32.087  14.356  1.00 56.63           O
ATOM   2117  N   PHE B 269      14.274  31.925  14.649  1.00116.29           N
ATOM   2118  CA  PHE B 269      14.311  30.495  14.734  1.00116.29           C
ATOM   2119  CB  PHE B 269      15.754  29.952  14.775  1.00116.29           C
ATOM   2120  CG  PHE B 269      15.726  28.459  14.760  1.00116.29           C
ATOM   2121  CD1 PHE B 269      15.669  27.775  13.566  1.00116.29           C
ATOM   2122  CD2 PHE B 269      15.755  27.740  15.932  1.00116.29           C
ATOM   2123  CE1 PHE B 269      15.645  26.400  13.541  1.00116.29           C
ATOM   2124  CE2 PHE B 269      15.732  26.365  15.912  1.00116.29           C
ATOM   2125  CZ  PHE B 269      15.677  25.690  14.716  1.00116.29           C
ATOM   2126  C   PHE B 269      13.592  30.060  15.976  1.00116.29           C
ATOM   2127  O   PHE B 269      12.931  29.023  15.988  1.00116.29           O
ATOM   2128  N   LEU B 270      13.681  30.854  17.060  1.00 62.78           N
ATOM   2129  CA  LEU B 270      13.119  30.430  18.311  1.00 62.78           C
ATOM   2130  CB  LEU B 270      13.289  31.474  19.426  1.00 62.78           C
ATOM   2131  CG  LEU B 270      14.764  31.734  19.787  1.00 62.78           C
ATOM   2132  CD1 LEU B 270      14.890  32.720  20.959  1.00 62.78           C
ATOM   2133  CD2 LEU B 270      15.522  30.419  20.031  1.00 62.78           C
ATOM   2134  C   LEU B 270      11.655  30.145  18.149  1.00 62.78           C
ATOM   2135  O   LEU B 270      11.152  29.143  18.653  1.00 62.78           O
ATOM   2136  N   HIS B 271      10.936  31.023  17.437  1.00139.51           N
ATOM   2137  CA  HIS B 271       9.516  30.940  17.230  1.00139.51           C
ATOM   2138  ND1 HIS B 271       8.969  32.943  19.365  0.00139.51           N
ATOM   2139  CG  HIS B 271       9.183  33.250  18.039  0.00139.51           C
ATOM   2140  CB  HIS B 271       8.889  32.303  16.911  1.00139.51           C
ATOM   2141  NE2 HIS B 271       9.830  34.991  19.322  0.00139.51           N
ATOM   2142  CD2 HIS B 271       9.707  34.506  18.031  0.00139.51           C
ATOM   2143  CE1 HIS B 271       9.375  34.017  20.088  0.00139.51           C
ATOM   2144  C   HIS B 271       9.111  29.898  16.219  1.00139.51           C
ATOM   2145  O   HIS B 271       7.923  29.634  16.075  1.00139.51           O
ATOM   2146  N   TYR B 272      10.053  29.328  15.442  1.00122.54           N
ATOM   2147  CA  TYR B 272       9.770  28.388  14.375  1.00122.54           C
ATOM   2148  CB  TYR B 272      11.071  27.706  13.897  1.00122.54           C
ATOM   2149  CG  TYR B 272      10.807  26.484  13.082  1.00122.54           C
ATOM   2150  CD1 TYR B 272      10.607  25.273  13.706  1.00122.54           C
ATOM   2151  CD2 TYR B 272      10.782  26.531  11.707  1.00122.54           C
ATOM   2152  CE1 TYR B 272      10.376  24.129  12.978  1.00122.54           C
ATOM   2153  CE2 TYR B 272      10.551  25.389  10.973  1.00122.54           C
ATOM   2154  CZ  TYR B 272      10.346  24.185  11.606  1.00122.54           C
ATOM   2155  OH  TYR B 272      10.110  23.013  10.853  1.00122.54           O
ATOM   2156  C   TYR B 272       8.780  27.328  14.776  1.00122.54           C
ATOM   2157  O   TYR B 272       8.987  26.600  15.745  1.00122.54           O
ATOM   2158  N   LYS B 273       7.605  27.317  14.096  1.00129.70           N
ATOM   2159  CA  LYS B 273       6.588  26.305  14.236  1.00129.70           C
ATOM   2160  CB  LYS B 273       5.178  26.828  13.914  1.00129.70           C
ATOM   2161  CG  LYS B 273       4.695  27.932  14.855  1.00129.70           C
ATOM   2162  CD  LYS B 273       5.440  29.255  14.669  1.00129.70           C
ATOM   2163  CE  LYS B 273       4.924  30.379  15.568  1.00129.70           C
ATOM   2164  NZ  LYS B 273       5.643  31.637  15.267  0.00129.70           N
ATOM   2165  C   LYS B 273       6.798  25.114  13.343  1.00129.70           C
ATOM   2166  O   LYS B 273       6.807  23.974  13.805  1.00129.70           O
ATOM   2167  N   LYS B 274       6.969  25.362  12.020  1.00 94.86           N
ATOM   2168  CA  LYS B 274       7.049  24.288  11.063  1.00 94.86           C
ATOM   2169  CB  LYS B 274       5.695  23.619  10.763  1.00 94.86           C
ATOM   2170  CG  LYS B 274       5.128  22.808  11.928  1.00 94.86           C
ATOM   2171  CD  LYS B 274       3.666  22.400  11.737  1.00 94.86           C
ATOM   2172  CE  LYS B 274       3.104  21.589  12.906  1.00 94.86           C
ATOM   2173  NZ  LYS B 274       1.689  21.241  12.649  1.00 94.86           N
ATOM   2174  C   LYS B 274       7.549  24.826   9.755  1.00 94.86           C
ATOM   2175  O   LYS B 274       7.746  26.029   9.590  1.00 94.86           O
ATOM   2176  N   GLY B 275       7.762  23.920   8.777  1.00 29.92           N
ATOM   2177  CA  GLY B 275       8.211  24.325   7.474  1.00 29.92           C
ATOM   2178  C   GLY B 275       9.701  24.219   7.382  1.00 29.92           C
ATOM   2179  O   GLY B 275      10.356  23.591   8.213  1.00 29.92           O
ATOM   2180  N   ILE B 276      10.272  24.825   6.320  1.00 52.10           N
ATOM   2181  CA  ILE B 276      11.689  24.767   6.109  1.00 52.10           C
ATOM   2182  CB  ILE B 276      12.040  24.472   4.681  1.00 52.10           C
ATOM   2183  CG1 ILE B 276      11.465  23.097   4.290  1.00 52.10           C
ATOM   2184  CG2 ILE B 276      13.566  24.575   4.521  1.00 52.10           C
ATOM   2185  CD1 ILE B 276      11.478  22.825   2.787  1.00 52.10           C
ATOM   2186  C   ILE B 276      12.237  26.109   6.479  1.00 52.10           C
ATOM   2187  O   ILE B 276      11.991  27.109   5.807  1.00 52.10           O
ATOM   2188  N   TYR B 277      13.025  26.134   7.570  1.00180.77           N
ATOM   2189  CA  TYR B 277      13.571  27.320   8.168  1.00180.77           C
ATOM   2190  CB  TYR B 277      14.138  27.056   9.573  1.00180.77           C
ATOM   2191  CG  TYR B 277      14.868  28.263  10.053  1.00180.77           C
ATOM   2192  CD1 TYR B 277      14.210  29.256  10.742  1.00180.77           C
ATOM   2193  CD2 TYR B 277      16.216  28.399   9.810  1.00180.77           C
ATOM   2194  CE1 TYR B 277      14.889  30.365  11.189  1.00180.77           C
ATOM   2195  CE2 TYR B 277      16.900  29.505  10.255  1.00180.77           C
ATOM   2196  CZ  TYR B 277      16.236  30.489  10.947  1.00180.77           C
ATOM   2197  OH  TYR B 277      16.932  31.625  11.409  1.00180.77           O
ATOM   2198  C   TYR B 277      14.653  27.917   7.328  1.00180.77           C
ATOM   2199  O   TYR B 277      15.443  27.210   6.703  1.00180.77           O
ATOM   2200  N   HIS B 278      14.675  29.268   7.276  1.00135.46           N
ATOM   2201  CA  HIS B 278      15.668  29.964   6.511  1.00135.46           C
ATOM   2202  ND1 HIS B 278      17.249  30.114   3.449  1.00135.46           N
ATOM   2203  CG  HIS B 278      16.279  30.775   4.168  1.00135.46           C
ATOM   2204  CB  HIS B 278      15.260  30.099   5.033  1.00135.46           C
ATOM   2205  NE2 HIS B 278      17.519  32.281   3.034  1.00135.46           N
ATOM   2206  CD2 HIS B 278      16.459  32.097   3.903  1.00135.46           C
ATOM   2207  CE1 HIS B 278      17.961  31.062   2.790  1.00135.46           C
ATOM   2208  C   HIS B 278      15.840  31.362   7.047  1.00135.46           C
ATOM   2209  O   HIS B 278      14.958  31.905   7.709  1.00135.46           O
ATOM   2210  N   HIS B 279      17.040  31.938   6.797  1.00243.54           N
ATOM   2211  CA  HIS B 279      17.420  33.324   6.978  1.00243.54           C
ATOM   2212  ND1 HIS B 279      15.150  35.274   8.299  0.00243.54           N
ATOM   2213  CG  HIS B 279      15.194  34.611   7.093  0.00243.54           C
ATOM   2214  CB  HIS B 279      16.460  34.346   6.327  1.00243.54           C
ATOM   2215  NE2 HIS B 279      13.048  34.766   7.779  0.00243.54           N
ATOM   2216  CD2 HIS B 279      13.901  34.308   6.790  0.00243.54           C
ATOM   2217  CE1 HIS B 279      13.844  35.339   8.664  0.00243.54           C
ATOM   2218  C   HIS B 279      17.685  33.794   8.376  1.00243.54           C
ATOM   2219  O   HIS B 279      17.414  33.111   9.361  1.00243.54           O
ATOM   2220  N   THR B 280      18.339  34.987   8.422  1.00127.64           N
ATOM   2221  CA  THR B 280      18.646  35.835   9.550  1.00127.64           C
ATOM   2222  CB  THR B 280      18.144  35.298  10.881  1.00127.64           C
ATOM   2223  OG1 THR B 280      16.737  35.112  10.810  1.00127.64           O
ATOM   2224  CG2 THR B 280      18.404  36.305  12.018  1.00127.64           C
ATOM   2225  C   THR B 280      20.136  36.097   9.523  1.00127.64           C
ATOM   2226  O   THR B 280      20.839  35.639   8.623  1.00127.64           O
ATOM   2227  N   GLY B 281      20.645  36.922  10.461  1.00 56.44           N
ATOM   2228  CA  GLY B 281      22.049  37.136  10.678  1.00 56.44           C
ATOM   2229  C   GLY B 281      22.749  37.724   9.500  1.00 56.44           C
ATOM   2230  O   GLY B 281      22.264  38.623   8.814  1.00 56.44           O
ATOM   2231  N   LEU B 282      23.986  37.233   9.311  1.00106.88           N
ATOM   2232  CA  LEU B 282      24.880  37.668   8.289  1.00106.88           C
ATOM   2233  CB  LEU B 282      25.202  39.170   8.390  1.00106.88           C
ATOM   2234  CG  LEU B 282      26.141  39.691   7.287  0.00106.88           C
ATOM   2235  CD1 LEU B 282      25.475  39.606   5.904  0.00106.88           C
ATOM   2236  CD2 LEU B 282      26.657  41.101   7.615  0.00106.88           C
ATOM   2237  C   LEU B 282      26.127  36.903   8.580  1.00106.88           C
ATOM   2238  O   LEU B 282      26.222  35.704   8.327  1.00106.88           O
ATOM   2239  N   ARG B 283      27.143  37.601   9.108  1.00 84.85           N
ATOM   2240  CA  ARG B 283      28.347  36.936   9.504  1.00 84.85           C
ATOM   2241  CB  ARG B 283      29.451  36.943   8.431  1.00 84.85           C
ATOM   2242  CG  ARG B 283      29.287  35.861   7.361  1.00 84.85           C
ATOM   2243  CD  ARG B 283      30.479  35.770   6.406  1.00 84.85           C
ATOM   2244  NE  ARG B 283      30.351  34.498   5.640  1.00 84.85           N
ATOM   2245  CZ  ARG B 283      30.913  33.356   6.136  1.00 84.85           C
ATOM   2246  NH1 ARG B 283      31.576  33.388   7.328  1.00 84.85           N
ATOM   2247  NH2 ARG B 283      30.816  32.184   5.442  1.00 84.85           N
ATOM   2248  C   ARG B 283      28.899  37.688  10.708  1.00 84.85           C
ATOM   2249  O   ARG B 283      29.176  37.028  11.745  1.00 84.85           O
ATOM   2250  OXT ARG B 283      29.061  38.933  10.602  1.00 84.85           O
TER    2251      ARG B 283
ATOM   2252  N   ASP C 284      41.832  31.616   1.345  1.00171.92           N
ATOM   2253  CA  ASP C 284      42.427  32.953   1.145  1.00171.92           C
ATOM   2254  CB  ASP C 284      41.440  34.012   1.651  1.00171.92           C
ATOM   2255  CG  ASP C 284      41.496  35.194   0.699  0.00171.92           C
ATOM   2256  OD1 ASP C 284      41.385  34.965  -0.536  0.00171.92           O
ATOM   2257  OD2 ASP C 284      41.647  36.341   1.191  0.00171.92           O
ATOM   2258  C   ASP C 284      43.576  32.811   2.060  1.00171.92           C
ATOM   2259  O   ASP C 284      44.612  32.333   1.624  1.00171.92           O
ATOM   2260  N   PRO C 285      43.573  33.184   3.286  1.00276.83           N
ATOM   2261  CA  PRO C 285      44.387  32.250   3.988  1.00276.83           C
ATOM   2262  CD  PRO C 285      43.924  34.552   3.638  1.00276.83           C
ATOM   2263  CB  PRO C 285      45.067  33.009   5.121  1.00276.83           C
ATOM   2264  CG  PRO C 285      45.135  34.444   4.585  1.00276.83           C
ATOM   2265  C   PRO C 285      43.354  31.278   4.444  1.00276.83           C
ATOM   2266  O   PRO C 285      42.298  31.749   4.857  1.00276.83           O
ATOM   2267  N   PHE C 286      43.615  29.959   4.436  1.00168.38           N
ATOM   2268  CA  PHE C 286      42.598  29.048   4.870  1.00168.38           C
ATOM   2269  CB  PHE C 286      43.091  27.586   4.774  1.00168.38           C
ATOM   2270  CG  PHE C 286      42.029  26.595   5.112  1.00168.38           C
ATOM   2271  CD1 PHE C 286      40.801  26.647   4.507  1.00168.38           C
ATOM   2272  CD2 PHE C 286      42.280  25.558   5.978  1.00168.38           C
ATOM   2273  CE1 PHE C 286      39.829  25.720   4.796  1.00168.38           C
ATOM   2274  CE2 PHE C 286      41.312  24.625   6.268  1.00168.38           C
ATOM   2275  CZ  PHE C 286      40.076  24.704   5.680  1.00168.38           C
ATOM   2276  C   PHE C 286      42.320  29.423   6.289  1.00168.38           C
ATOM   2277  O   PHE C 286      43.233  29.506   7.110  1.00168.38           O
ATOM   2278  N   ASN C 287      41.040  29.715   6.596  1.00151.36           N
ATOM   2279  CA  ASN C 287      40.729  30.181   7.911  1.00151.36           C
ATOM   2280  CB  ASN C 287      40.766  31.718   7.899  1.00151.36           C
ATOM   2281  CG  ASN C 287      41.326  32.213   9.212  1.00151.36           C
ATOM   2282  OD1 ASN C 287      40.598  32.603  10.121  1.00151.36           O
ATOM   2283  ND2 ASN C 287      42.683  32.193   9.305  1.00151.36           N
ATOM   2284  C   ASN C 287      39.313  29.750   8.166  1.00151.36           C
ATOM   2285  O   ASN C 287      38.389  30.533   7.944  1.00151.36           O
ATOM   2286  N   PRO C 288      39.092  28.539   8.614  1.00201.25           N
ATOM   2287  CA  PRO C 288      37.732  28.120   8.825  1.00201.25           C
ATOM   2288  CD  PRO C 288      39.942  27.429   8.225  1.00201.25           C
ATOM   2289  CB  PRO C 288      37.745  26.599   8.858  1.00201.25           C
ATOM   2290  CG  PRO C 288      38.994  26.231   8.053  1.00201.25           C
ATOM   2291  C   PRO C 288      37.198  28.666  10.102  1.00201.25           C
ATOM   2292  O   PRO C 288      37.850  28.512  11.133  1.00201.25           O
ATOM   2293  N   PHE C 289      35.999  29.261  10.065  1.00145.20           N
ATOM   2294  CA  PHE C 289      35.358  29.732  11.245  1.00145.20           C
ATOM   2295  CB  PHE C 289      36.129  30.848  11.972  1.00145.20           C
ATOM   2296  CG  PHE C 289      35.263  31.381  13.064  1.00145.20           C
ATOM   2297  CD1 PHE C 289      35.210  30.777  14.301  1.00145.20           C
ATOM   2298  CD2 PHE C 289      34.486  32.496  12.838  1.00145.20           C
ATOM   2299  CE1 PHE C 289      34.401  31.287  15.292  1.00145.20           C
ATOM   2300  CE2 PHE C 289      33.677  33.009  13.824  1.00145.20           C
ATOM   2301  CZ  PHE C 289      33.635  32.404  15.057  1.00145.20           C
ATOM   2302  C   PHE C 289      34.045  30.267  10.810  1.00145.20           C
ATOM   2303  O   PHE C 289      33.971  31.139   9.945  1.00145.20           O
ATOM   2304  N   GLU C 290      32.971  29.735  11.410  1.00148.78           N
ATOM   2305  CA  GLU C 290      31.652  30.179  11.102  1.00148.78           C
ATOM   2306  CB  GLU C 290      30.882  29.156  10.254  1.00148.78           C
ATOM   2307  CG  GLU C 290      30.566  29.620   8.836  1.00148.78           C
ATOM   2308  CD  GLU C 290      29.129  30.123   8.871  1.00148.78           C
ATOM   2309  OE1 GLU C 290      28.700  30.603   9.953  1.00148.78           O
ATOM   2310  OE2 GLU C 290      28.437  30.026   7.823  1.00148.78           O
ATOM   2311  C   GLU C 290      30.991  30.251  12.431  1.00148.78           C
ATOM   2312  O   GLU C 290      30.998  29.276  13.179  1.00148.78           O
ATOM   2313  N   LEU C 291      30.389  31.402  12.768  1.00 68.10           N
ATOM   2314  CA  LEU C 291      29.853  31.511  14.092  1.00 68.10           C
ATOM   2315  CB  LEU C 291      29.408  32.936  14.467  1.00 68.10           C
ATOM   2316  CG  LEU C 291      29.001  33.071  15.945  1.00 68.10           C
ATOM   2317  CD1 LEU C 291      30.191  32.772  16.872  1.00 68.10           C
ATOM   2318  CD2 LEU C 291      28.362  34.439  16.230  1.00 68.10           C
ATOM   2319  C   LEU C 291      28.684  30.583  14.235  1.00 68.10           C
ATOM   2320  O   LEU C 291      27.806  30.519  13.376  1.00 68.10           O
ATOM   2321  N   THR C 292      28.666  29.831  15.357  1.00 71.77           N
ATOM   2322  CA  THR C 292      27.631  28.881  15.654  1.00 71.77           C
ATOM   2323  CB  THR C 292      28.117  27.463  15.582  1.00 71.77           C
ATOM   2324  OG1 THR C 292      29.159  27.253  16.525  1.00 71.77           O
ATOM   2325  CG2 THR C 292      28.634  27.190  14.159  1.00 71.77           C
ATOM   2326  C   THR C 292      27.205  29.127  17.067  1.00 71.77           C
ATOM   2327  O   THR C 292      27.842  29.890  17.792  1.00 71.77           O
ATOM   2328  N   ASN C 293      26.102  28.488  17.501  1.00228.83           N
ATOM   2329  CA  ASN C 293      25.599  28.820  18.799  1.00228.83           C
ATOM   2330  CB  ASN C 293      24.654  30.018  18.608  1.00228.83           C
ATOM   2331  CG  ASN C 293      24.151  30.561  19.920  1.00228.83           C
ATOM   2332  OD1 ASN C 293      23.389  29.904  20.623  1.00228.83           O
ATOM   2333  ND2 ASN C 293      24.561  31.814  20.249  1.00228.83           N
ATOM   2334  C   ASN C 293      24.808  27.660  19.342  1.00228.83           C
ATOM   2335  O   ASN C 293      24.493  27.625  20.530  1.00228.83           O
ATOM   2336  N   HIS C 294      24.469  26.664  18.497  1.00120.92           N
ATOM   2337  CA  HIS C 294      23.617  25.607  18.973  1.00120.92           C
ATOM   2338  ND1 HIS C 294      20.290  24.275  18.311  1.00120.92           N
ATOM   2339  CG  HIS C 294      21.123  24.972  19.156  1.00120.92           C
ATOM   2340  CB  HIS C 294      22.145  25.953  18.680  1.00120.92           C
ATOM   2341  NE2 HIS C 294      19.755  23.665  20.380  1.00120.92           N
ATOM   2342  CD2 HIS C 294      20.786  24.587  20.416  1.00120.92           C
ATOM   2343  CE1 HIS C 294      19.492  23.511  19.096  1.00120.92           C
ATOM   2344  C   HIS C 294      23.980  24.316  18.288  1.00120.92           C
ATOM   2345  O   HIS C 294      24.129  24.274  17.069  1.00120.92           O
ATOM   2346  N   ALA C 295      24.109  23.214  19.063  1.00 54.29           N
ATOM   2347  CA  ALA C 295      24.494  21.938  18.514  1.00 54.29           C
ATOM   2348  CB  ALA C 295      25.553  21.204  19.354  1.00 54.29           C
ATOM   2349  C   ALA C 295      23.279  21.061  18.455  1.00 54.29           C
ATOM   2350  O   ALA C 295      22.481  21.030  19.390  1.00 54.29           O
ATOM   2351  N   VAL C 296      23.129  20.297  17.349  1.00178.03           N
ATOM   2352  CA  VAL C 296      21.924  19.550  17.125  1.00178.03           C
ATOM   2353  CB  VAL C 296      20.977  20.479  16.411  1.00178.03           C
ATOM   2354  CG1 VAL C 296      21.562  20.848  15.050  1.00178.03           C
ATOM   2355  CG2 VAL C 296      19.565  19.931  16.383  1.00178.03           C
ATOM   2356  C   VAL C 296      22.261  18.284  16.350  1.00178.03           C
ATOM   2357  O   VAL C 296      23.426  18.051  16.029  1.00178.03           O
ATOM   2358  N   LEU C 297      21.259  17.406  16.076  1.00 96.56           N
ATOM   2359  CA  LEU C 297      21.487  16.125  15.430  1.00 96.56           C
ATOM   2360  CB  LEU C 297      20.880  14.970  16.247  1.00 96.56           C
ATOM   2361  CG  LEU C 297      21.071  13.570  15.639  1.00 96.56           C
ATOM   2362  CD1 LEU C 297      22.531  13.116  15.712  1.00 96.56           C
ATOM   2363  CD2 LEU C 297      20.112  12.557  16.273  1.00 96.56           C
ATOM   2364  C   LEU C 297      20.829  16.074  14.071  1.00 96.56           C
ATOM   2365  O   LEU C 297      19.616  16.234  13.951  1.00 96.56           O
ATOM   2366  N   LEU C 298      21.616  15.789  13.006  1.00 86.28           N
ATOM   2367  CA  LEU C 298      21.098  15.710  11.660  1.00 86.28           C
ATOM   2368  CB  LEU C 298      22.164  16.045  10.599  1.00 86.28           C
ATOM   2369  CG  LEU C 298      21.668  15.977   9.143  1.00 86.28           C
ATOM   2370  CD1 LEU C 298      20.627  17.070   8.851  1.00 86.28           C
ATOM   2371  CD2 LEU C 298      22.847  15.999   8.155  1.00 86.28           C
ATOM   2372  C   LEU C 298      20.648  14.291  11.423  1.00 86.28           C
ATOM   2373  O   LEU C 298      21.430  13.353  11.557  1.00 86.28           O
ATOM   2374  N   VAL C 299      19.323  14.100  11.239  1.00117.21           N
ATOM   2375  CA  VAL C 299      18.676  12.841  10.958  1.00117.21           C
ATOM   2376  CB  VAL C 299      17.370  12.718  11.681  1.00117.21           C
ATOM   2377  CG1 VAL C 299      17.671  12.750  13.190  1.00117.21           C
ATOM   2378  CG2 VAL C 299      16.427  13.839  11.215  1.00117.21           C
ATOM   2379  C   VAL C 299      18.443  12.493   9.505  1.00117.21           C
ATOM   2380  O   VAL C 299      18.327  11.309   9.186  1.00117.21           O
ATOM   2381  N   GLY C 300      18.269  13.481   8.592  1.00 47.06           N
ATOM   2382  CA  GLY C 300      17.925  13.105   7.236  1.00 47.06           C
ATOM   2383  C   GLY C 300      17.863  14.310   6.331  1.00 47.06           C
ATOM   2384  O   GLY C 300      18.214  15.418   6.729  1.00 47.06           O
ATOM   2385  N   TYR C 301      17.454  14.102   5.051  1.00 67.75           N
ATOM   2386  CA  TYR C 301      17.333  15.185   4.103  1.00 67.75           C
ATOM   2387  CB  TYR C 301      18.627  15.471   3.313  1.00 67.75           C
ATOM   2388  CG  TYR C 301      19.047  14.227   2.606  1.00 67.75           C
ATOM   2389  CD1 TYR C 301      18.510  13.888   1.385  1.00 67.75           C
ATOM   2390  CD2 TYR C 301      19.991  13.399   3.171  1.00 67.75           C
ATOM   2391  CE1 TYR C 301      18.908  12.739   0.743  1.00 67.75           C
ATOM   2392  CE2 TYR C 301      20.392  12.249   2.534  1.00 67.75           C
ATOM   2393  CZ  TYR C 301      19.850  11.917   1.316  1.00 67.75           C
ATOM   2394  OH  TYR C 301      20.259  10.738   0.659  1.00 67.75           O
ATOM   2395  C   TYR C 301      16.236  14.895   3.115  1.00 67.75           C
ATOM   2396  O   TYR C 301      15.788  13.757   2.981  1.00 67.75           O
ATOM   2397  N   GLY C 302      15.769  15.938   2.387  1.00 24.85           N
ATOM   2398  CA  GLY C 302      14.718  15.741   1.422  1.00 24.85           C
ATOM   2399  C   GLY C 302      14.584  16.977   0.585  1.00 24.85           C
ATOM   2400  O   GLY C 302      15.379  17.907   0.703  1.00 24.85           O
ATOM   2401  N   THR C 303      13.580  16.992  -0.322  1.00 42.91           N
ATOM   2402  CA  THR C 303      13.340  18.143  -1.150  1.00 42.91           C
ATOM   2403  CB  THR C 303      13.735  17.939  -2.583  1.00 42.91           C
ATOM   2404  OG1 THR C 303      15.113  17.607  -2.667  1.00 42.91           O
ATOM   2405  CG2 THR C 303      13.458  19.236  -3.361  1.00 42.91           C
ATOM   2406  C   THR C 303      11.867  18.432  -1.135  1.00 42.91           C
ATOM   2407  O   THR C 303      11.042  17.526  -1.255  1.00 42.91           O
ATOM   2408  N   ASP C 304      11.499  19.720  -0.979  1.00 49.34           N
ATOM   2409  CA  ASP C 304      10.113  20.093  -0.975  1.00 49.34           C
ATOM   2410  CB  ASP C 304       9.890  21.554  -0.537  1.00 49.34           C
ATOM   2411  CG  ASP C 304       8.411  21.785  -0.259  1.00 49.34           C
ATOM   2412  OD1 ASP C 304       7.576  20.961  -0.717  1.00 49.34           O
ATOM   2413  OD2 ASP C 304       8.096  22.798   0.421  1.00 49.34           O
ATOM   2414  C   ASP C 304       9.621  19.929  -2.376  1.00 49.34           C
ATOM   2415  O   ASP C 304      10.205  20.460  -3.319  1.00 49.34           O
ATOM   2416  N   SER C 305       8.517  19.185  -2.553  1.00 39.02           N
ATOM   2417  CA  SER C 305       8.036  18.928  -3.877  1.00 39.02           C
ATOM   2418  CB  SER C 305       6.800  18.009  -3.889  1.00 39.02           C
ATOM   2419  OG  SER C 305       5.714  18.629  -3.215  1.00 39.02           O
ATOM   2420  C   SER C 305       7.659  20.211  -4.555  1.00 39.02           C
ATOM   2421  O   SER C 305       8.182  20.533  -5.621  1.00 39.02           O
ATOM   2422  N   ALA C 306       6.726  20.977  -3.957  1.00 39.32           N
ATOM   2423  CA  ALA C 306       6.243  22.168  -4.598  1.00 39.32           C
ATOM   2424  CB  ALA C 306       5.057  22.798  -3.848  1.00 39.32           C
ATOM   2425  C   ALA C 306       7.301  23.222  -4.704  1.00 39.32           C
ATOM   2426  O   ALA C 306       7.539  23.764  -5.783  1.00 39.32           O
ATOM   2427  N   SER C 307       7.977  23.531  -3.581  1.00 86.58           N
ATOM   2428  CA  SER C 307       8.949  24.590  -3.560  1.00 86.58           C
ATOM   2429  CB  SER C 307       9.422  24.939  -2.139  1.00 86.58           C
ATOM   2430  OG  SER C 307       8.343  25.444  -1.368  1.00 86.58           O
ATOM   2431  C   SER C 307      10.165  24.179  -4.321  1.00 86.58           C
ATOM   2432  O   SER C 307      10.761  24.977  -5.042  1.00 86.58           O
ATOM   2433  N   GLY C 308      10.574  22.909  -4.174  1.00 21.22           N
ATOM   2434  CA  GLY C 308      11.752  22.457  -4.850  1.00 21.22           C
ATOM   2435  C   GLY C 308      12.947  22.819  -4.016  1.00 21.22           C
ATOM   2436  O   GLY C 308      14.083  22.701  -4.471  1.00 21.22           O
ATOM   2437  N   MET C 309      12.729  23.256  -2.760  1.00 69.21           N
ATOM   2438  CA  MET C 309      13.839  23.654  -1.935  1.00 69.21           C
ATOM   2439  CB  MET C 309      13.471  24.774  -0.942  1.00 69.21           C
ATOM   2440  CG  MET C 309      14.653  25.315  -0.134  1.00 69.21           C
ATOM   2441  SD  MET C 309      14.222  26.637   1.040  1.00 69.21           S
ATOM   2442  CE  MET C 309      14.300  27.984  -0.175  1.00 69.21           C
ATOM   2443  C   MET C 309      14.310  22.464  -1.147  1.00 69.21           C
ATOM   2444  O   MET C 309      13.510  21.736  -0.561  1.00 69.21           O
ATOM   2445  N   ASP C 310      15.643  22.234  -1.136  1.00 54.39           N
ATOM   2446  CA  ASP C 310      16.235  21.123  -0.434  1.00 54.39           C
ATOM   2447  CB  ASP C 310      17.690  20.848  -0.853  1.00 54.39           C
ATOM   2448  CG  ASP C 310      17.702  20.372  -2.299  1.00 54.39           C
ATOM   2449  OD1 ASP C 310      16.718  19.703  -2.712  1.00 54.39           O
ATOM   2450  OD2 ASP C 310      18.701  20.668  -3.008  1.00 54.39           O
ATOM   2451  C   ASP C 310      16.264  21.447   1.028  1.00 54.39           C
ATOM   2452  O   ASP C 310      16.366  22.611   1.413  1.00 54.39           O
ATOM   2453  N   TYR C 311      16.167  20.413   1.891  1.00 71.03           N
ATOM   2454  CA  TYR C 311      16.198  20.673   3.303  1.00 71.03           C
ATOM   2455  CB  TYR C 311      14.801  20.896   3.916  1.00 71.03           C
ATOM   2456  CG  TYR C 311      13.938  19.709   3.642  1.00 71.03           C
ATOM   2457  CD1 TYR C 311      14.053  18.565   4.397  1.00 71.03           C
ATOM   2458  CD2 TYR C 311      12.996  19.747   2.638  1.00 71.03           C
ATOM   2459  CE1 TYR C 311      13.251  17.475   4.148  1.00 71.03           C
ATOM   2460  CE2 TYR C 311      12.191  18.661   2.384  1.00 71.03           C
ATOM   2461  CZ  TYR C 311      12.319  17.521   3.140  1.00 71.03           C
ATOM   2462  OH  TYR C 311      11.496  16.404   2.883  1.00 71.03           O
ATOM   2463  C   TYR C 311      16.865  19.550   4.039  1.00 71.03           C
ATOM   2464  O   TYR C 311      17.060  18.457   3.509  1.00 71.03           O
ATOM   2465  N   TRP C 312      17.255  19.829   5.303  1.00 96.93           N
ATOM   2466  CA  TRP C 312      17.850  18.853   6.172  1.00 96.93           C
ATOM   2467  CB  TRP C 312      19.097  19.367   6.920  1.00 96.93           C
ATOM   2468  CG  TRP C 312      20.273  19.784   6.062  1.00 96.93           C
ATOM   2469  CD2 TRP C 312      21.168  18.874   5.402  1.00 96.93           C
ATOM   2470  CD1 TRP C 312      20.713  21.042   5.759  1.00 96.93           C
ATOM   2471  NE1 TRP C 312      21.830  20.972   4.962  1.00 96.93           N
ATOM   2472  CE2 TRP C 312      22.120  19.644   4.731  1.00 96.93           C
ATOM   2473  CE3 TRP C 312      21.194  17.510   5.359  1.00 96.93           C
ATOM   2474  CZ2 TRP C 312      23.117  19.057   4.006  1.00 96.93           C
ATOM   2475  CZ3 TRP C 312      22.200  16.921   4.625  1.00 96.93           C
ATOM   2476  CH2 TRP C 312      23.142  17.680   3.962  1.00 96.93           C
ATOM   2477  C   TRP C 312      16.812  18.615   7.229  1.00 96.93           C
ATOM   2478  O   TRP C 312      16.020  19.508   7.530  1.00 96.93           O
ATOM   2479  N   ILE C 313      16.763  17.397   7.804  1.00 53.04           N
ATOM   2480  CA  ILE C 313      15.814  17.125   8.849  1.00 53.04           C
ATOM   2481  CB  ILE C 313      15.083  15.823   8.669  1.00 53.04           C
ATOM   2482  CG1 ILE C 313      14.289  15.836   7.352  1.00 53.04           C
ATOM   2483  CG2 ILE C 313      14.199  15.588   9.906  1.00 53.04           C
ATOM   2484  CD1 ILE C 313      13.753  14.462   6.951  1.00 53.04           C
ATOM   2485  C   ILE C 313      16.629  17.036  10.102  1.00 53.04           C
ATOM   2486  O   ILE C 313      17.526  16.200  10.203  1.00 53.04           O
ATOM   2487  N   VAL C 314      16.342  17.909  11.096  1.00 53.36           N
ATOM   2488  CA  VAL C 314      17.186  17.941  12.258  1.00 53.36           C
ATOM   2489  CB  VAL C 314      17.930  19.237  12.380  1.00 53.36           C
ATOM   2490  CG1 VAL C 314      18.795  19.182  13.644  1.00 53.36           C
ATOM   2491  CG2 VAL C 314      18.725  19.473  11.085  1.00 53.36           C
ATOM   2492  C   VAL C 314      16.380  17.747  13.518  1.00 53.36           C
ATOM   2493  O   VAL C 314      15.234  18.182  13.627  1.00 53.36           O
ATOM   2494  N   LYS C 315      17.002  17.075  14.514  1.00112.69           N
ATOM   2495  CA  LYS C 315      16.407  16.757  15.788  1.00112.69           C
ATOM   2496  CB  LYS C 315      16.804  15.340  16.230  1.00112.69           C
ATOM   2497  CG  LYS C 315      16.483  14.971  17.676  1.00112.69           C
ATOM   2498  CD  LYS C 315      16.714  13.482  17.944  1.00112.69           C
ATOM   2499  CE  LYS C 315      17.149  13.156  19.373  1.00112.69           C
ATOM   2500  NZ  LYS C 315      16.089  13.514  20.335  1.00112.69           N
ATOM   2501  C   LYS C 315      16.935  17.713  16.810  1.00112.69           C
ATOM   2502  O   LYS C 315      18.131  17.732  17.085  1.00112.69           O
ATOM   2503  N   ASN C 316      16.038  18.520  17.413  1.00 92.56           N
ATOM   2504  CA  ASN C 316      16.418  19.527  18.365  1.00 92.56           C
ATOM   2505  CB  ASN C 316      15.501  20.756  18.267  1.00 92.56           C
ATOM   2506  CG  ASN C 316      16.275  21.977  18.718  1.00 92.56           C
ATOM   2507  OD1 ASN C 316      17.229  21.876  19.486  1.00 92.56           O
ATOM   2508  ND2 ASN C 316      15.861  23.170  18.211  1.00 92.56           N
ATOM   2509  C   ASN C 316      16.322  18.940  19.753  1.00 92.56           C
ATOM   2510  O   ASN C 316      15.785  17.852  19.940  1.00 92.56           O
ATOM   2511  N   SER C 317      16.977  19.590  20.739  1.00109.97           N
ATOM   2512  CA  SER C 317      16.980  19.221  22.137  1.00109.97           C
ATOM   2513  CB  SER C 317      18.390  19.286  22.742  1.00109.97           C
ATOM   2514  OG  SER C 317      18.949  20.569  22.519  1.00109.97           O
ATOM   2515  C   SER C 317      16.043  20.032  23.001  1.00109.97           C
ATOM   2516  O   SER C 317      16.232  20.083  24.217  1.00109.97           O
ATOM   2517  N   TRP C 318      15.112  20.782  22.389  1.00157.43           N
ATOM   2518  CA  TRP C 318      14.140  21.657  23.001  1.00157.43           C
ATOM   2519  CB  TRP C 318      13.686  22.762  22.037  1.00157.43           C
ATOM   2520  CG  TRP C 318      14.850  23.645  21.658  1.00157.43           C
ATOM   2521  CD2 TRP C 318      14.778  24.789  20.794  1.00157.43           C
ATOM   2522  CD1 TRP C 318      16.157  23.525  22.032  1.00157.43           C
ATOM   2523  NE1 TRP C 318      16.906  24.516  21.446  1.00157.43           N
ATOM   2524  CE2 TRP C 318      16.070  25.303  20.682  1.00157.43           C
ATOM   2525  CE3 TRP C 318      13.723  25.363  20.145  1.00157.43           C
ATOM   2526  CZ2 TRP C 318      16.329  26.401  19.914  1.00157.43           C
ATOM   2527  CZ3 TRP C 318      13.987  26.474  19.375  1.00157.43           C
ATOM   2528  CH2 TRP C 318      15.265  26.982  19.260  1.00157.43           C
ATOM   2529  C   TRP C 318      12.936  20.937  23.543  1.00157.43           C
ATOM   2530  O   TRP C 318      12.044  21.566  24.111  1.00157.43           O
ATOM   2531  N   GLY C 319      12.789  19.630  23.274  1.00 39.58           N
ATOM   2532  CA  GLY C 319      11.618  18.947  23.751  1.00 39.58           C
ATOM   2533  C   GLY C 319      10.716  18.742  22.572  1.00 39.58           C
ATOM   2534  O   GLY C 319      10.877  19.375  21.531  1.00 39.58           O
ATOM   2535  N   THR C 320       9.746  17.821  22.725  1.00109.85           N
ATOM   2536  CA  THR C 320       8.808  17.427  21.710  1.00109.85           C
ATOM   2537  CB  THR C 320       8.027  16.210  22.096  1.00109.85           C
ATOM   2538  OG1 THR C 320       8.908  15.139  22.400  1.00109.85           O
ATOM   2539  CG2 THR C 320       7.142  15.820  20.905  1.00109.85           C
ATOM   2540  C   THR C 320       7.828  18.529  21.457  1.00109.85           C
ATOM   2541  O   THR C 320       7.227  18.610  20.388  1.00109.85           O
ATOM   2542  N   GLY C 321       7.613  19.388  22.465  1.00 42.18           N
ATOM   2543  CA  GLY C 321       6.646  20.443  22.400  1.00 42.18           C
ATOM   2544  C   GLY C 321       6.970  21.390  21.287  1.00 42.18           C
ATOM   2545  O   GLY C 321       6.072  22.036  20.748  1.00 42.18           O
ATOM   2546  N   TRP C 322       8.265  21.540  20.945  1.00 89.27           N
ATOM   2547  CA  TRP C 322       8.644  22.529  19.971  1.00 89.27           C
ATOM   2548  CB  TRP C 322       9.987  23.199  20.301  1.00 89.27           C
ATOM   2549  CG  TRP C 322      10.469  24.180  19.260  1.00 89.27           C
ATOM   2550  CD2 TRP C 322      11.372  23.837  18.197  1.00 89.27           C
ATOM   2551  CD1 TRP C 322      10.194  25.509  19.121  1.00 89.27           C
ATOM   2552  NE1 TRP C 322      10.872  26.017  18.037  1.00 89.27           N
ATOM   2553  CE2 TRP C 322      11.602  24.998  17.460  1.00 89.27           C
ATOM   2554  CE3 TRP C 322      11.966  22.652  17.866  1.00 89.27           C
ATOM   2555  CZ2 TRP C 322      12.433  24.991  16.376  1.00 89.27           C
ATOM   2556  CZ3 TRP C 322      12.799  22.647  16.768  1.00 89.27           C
ATOM   2557  CH2 TRP C 322      13.028  23.795  16.038  1.00 89.27           C
ATOM   2558  C   TRP C 322       8.766  21.969  18.583  1.00 89.27           C
ATOM   2559  O   TRP C 322       9.065  20.796  18.373  1.00 89.27           O
ATOM   2560  N   GLY C 323       8.483  22.838  17.589  1.00 40.03           N
ATOM   2561  CA  GLY C 323       8.660  22.572  16.187  1.00 40.03           C
ATOM   2562  C   GLY C 323       7.807  21.433  15.744  1.00 40.03           C
ATOM   2563  O   GLY C 323       6.659  21.290  16.161  1.00 40.03           O
ATOM   2564  N   GLU C 324       8.370  20.604  14.840  1.00 65.17           N
ATOM   2565  CA  GLU C 324       7.651  19.482  14.328  1.00 65.17           C
ATOM   2566  CB  GLU C 324       8.048  19.135  12.881  1.00 65.17           C
ATOM   2567  CG  GLU C 324       7.702  20.230  11.868  1.00 65.17           C
ATOM   2568  CD  GLU C 324       8.288  19.842  10.513  1.00 65.17           C
ATOM   2569  OE1 GLU C 324       9.153  18.926  10.476  1.00 65.17           O
ATOM   2570  OE2 GLU C 324       7.880  20.463   9.496  1.00 65.17           O
ATOM   2571  C   GLU C 324       8.026  18.309  15.175  1.00 65.17           C
ATOM   2572  O   GLU C 324       8.920  17.540  14.828  1.00 65.17           O
ATOM   2573  N   ASN C 325       7.320  18.133  16.307  1.00 53.68           N
ATOM   2574  CA  ASN C 325       7.551  17.025  17.187  1.00 53.68           C
ATOM   2575  CB  ASN C 325       7.301  15.663  16.512  1.00 53.68           C
ATOM   2576  CG  ASN C 325       5.834  15.566  16.115  1.00 53.68           C
ATOM   2577  OD1 ASN C 325       4.942  15.907  16.889  1.00 53.68           O
ATOM   2578  ND2 ASN C 325       5.577  15.088  14.868  1.00 53.68           N
ATOM   2579  C   ASN C 325       8.973  17.016  17.668  1.00 53.68           C
ATOM   2580  O   ASN C 325       9.536  15.946  17.897  1.00 53.68           O
ATOM   2581  N   GLY C 326       9.591  18.197  17.865  1.00 38.33           N
ATOM   2582  CA  GLY C 326      10.930  18.235  18.387  1.00 38.33           C
ATOM   2583  C   GLY C 326      11.932  18.315  17.269  1.00 38.33           C
ATOM   2584  O   GLY C 326      13.127  18.438  17.528  1.00 38.33           O
ATOM   2585  N   TYR C 327      11.478  18.287  16.000  1.00 92.97           N
ATOM   2586  CA  TYR C 327      12.376  18.306  14.874  1.00 92.97           C
ATOM   2587  CB  TYR C 327      12.163  17.147  13.879  1.00 92.97           C
ATOM   2588  CG  TYR C 327      12.578  15.840  14.465  1.00 92.97           C
ATOM   2589  CD1 TYR C 327      11.781  15.177  15.369  1.00 92.97           C
ATOM   2590  CD2 TYR C 327      13.765  15.261  14.077  1.00 92.97           C
ATOM   2591  CE1 TYR C 327      12.172  13.966  15.892  1.00 92.97           C
ATOM   2592  CE2 TYR C 327      14.162  14.051  14.595  1.00 92.97           C
ATOM   2593  CZ  TYR C 327      13.365  13.402  15.506  1.00 92.97           C
ATOM   2594  OH  TYR C 327      13.768  12.160  16.040  1.00 92.97           O
ATOM   2595  C   TYR C 327      12.112  19.538  14.060  1.00 92.97           C
ATOM   2596  O   TYR C 327      11.081  20.192  14.219  1.00 92.97           O
ATOM   2597  N   PHE C 328      13.085  19.912  13.195  1.00 81.63           N
ATOM   2598  CA  PHE C 328      12.885  21.034  12.318  1.00 81.63           C
ATOM   2599  CB  PHE C 328      13.408  22.378  12.867  1.00 81.63           C
ATOM   2600  CG  PHE C 328      14.895  22.343  12.996  1.00 81.63           C
ATOM   2601  CD1 PHE C 328      15.496  21.785  14.101  1.00 81.63           C
ATOM   2602  CD2 PHE C 328      15.694  22.888  12.015  1.00 81.63           C
ATOM   2603  CE1 PHE C 328      16.867  21.764  14.217  1.00 81.63           C
ATOM   2604  CE2 PHE C 328      17.065  22.870  12.125  1.00 81.63           C
ATOM   2605  CZ  PHE C 328      17.655  22.305  13.229  1.00 81.63           C
ATOM   2606  C   PHE C 328      13.581  20.761  11.020  1.00 81.63           C
ATOM   2607  O   PHE C 328      14.499  19.946  10.945  1.00 81.63           O
ATOM   2608  N   ARG C 329      13.133  21.437   9.944  1.00148.88           N
ATOM   2609  CA  ARG C 329      13.761  21.280   8.666  1.00148.88           C
ATOM   2610  CB  ARG C 329      12.786  21.056   7.504  1.00148.88           C
ATOM   2611  CG  ARG C 329      11.951  19.782   7.590  1.00148.88           C
ATOM   2612  CD  ARG C 329      11.361  19.431   6.228  1.00148.88           C
ATOM   2613  NE  ARG C 329      10.334  18.371   6.401  1.00148.88           N
ATOM   2614  CZ  ARG C 329       9.020  18.721   6.494  1.00148.88           C
ATOM   2615  NH1 ARG C 329       8.661  20.036   6.568  1.00148.88           N
ATOM   2616  NH2 ARG C 329       8.063  17.751   6.474  1.00148.88           N
ATOM   2617  C   ARG C 329      14.428  22.587   8.380  1.00148.88           C
ATOM   2618  O   ARG C 329      13.944  23.638   8.795  1.00148.88           O
ATOM   2619  N   ILE C 330      15.585  22.548   7.688  1.00 66.95           N
ATOM   2620  CA  ILE C 330      16.288  23.756   7.374  1.00 66.95           C
ATOM   2621  CB  ILE C 330      17.451  24.008   8.294  1.00 66.95           C
ATOM   2622  CG1 ILE C 330      18.051  25.403   8.052  1.00 66.95           C
ATOM   2623  CG2 ILE C 330      18.448  22.848   8.143  1.00 66.95           C
ATOM   2624  CD1 ILE C 330      19.047  25.829   9.129  1.00 66.95           C
ATOM   2625  C   ILE C 330      16.817  23.646   5.976  1.00 66.95           C
ATOM   2626  O   ILE C 330      17.120  22.553   5.501  1.00 66.95           O
ATOM   2627  N   ARG C 331      16.967  24.795   5.288  1.00123.03           N
ATOM   2628  CA  ARG C 331      17.402  24.792   3.921  1.00123.03           C
ATOM   2629  CB  ARG C 331      17.557  26.194   3.323  1.00123.03           C
ATOM   2630  CG  ARG C 331      17.734  26.159   1.808  1.00123.03           C
ATOM   2631  CD  ARG C 331      18.464  27.380   1.269  0.00123.03           C
ATOM   2632  NE  ARG C 331      18.279  27.396  -0.205  0.00123.03           N
ATOM   2633  CZ  ARG C 331      18.118  28.599  -0.827  0.00123.03           C
ATOM   2634  NH1 ARG C 331      18.163  29.752  -0.099  0.00123.03           N
ATOM   2635  NH2 ARG C 331      17.907  28.654  -2.172  0.00123.03           N
ATOM   2636  C   ARG C 331      18.746  24.137   3.841  1.00123.03           C
ATOM   2637  O   ARG C 331      19.612  24.361   4.685  1.00123.03           O
ATOM   2638  N   ARG C 332      18.941  23.307   2.793  1.00161.41           N
ATOM   2639  CA  ARG C 332      20.159  22.567   2.595  1.00161.41           C
ATOM   2640  CB  ARG C 332      19.926  21.052   2.429  1.00161.41           C
ATOM   2641  CG  ARG C 332      21.135  20.296   1.867  1.00161.41           C
ATOM   2642  CD  ARG C 332      20.925  18.784   1.716  1.00161.41           C
ATOM   2643  NE  ARG C 332      19.652  18.561   0.973  1.00161.41           N
ATOM   2644  CZ  ARG C 332      19.663  17.939  -0.242  1.00161.41           C
ATOM   2645  NH1 ARG C 332      20.848  17.601  -0.826  1.00161.41           N
ATOM   2646  NH2 ARG C 332      18.487  17.657  -0.875  1.00161.41           N
ATOM   2647  C   ARG C 332      20.826  23.021   1.329  1.00161.41           C
ATOM   2648  O   ARG C 332      20.163  23.394   0.362  1.00161.41           O
ATOM   2649  N   GLY C 333      22.179  23.004   1.327  1.00 55.79           N
ATOM   2650  CA  GLY C 333      22.965  23.284   0.150  1.00 55.79           C
ATOM   2651  C   GLY C 333      23.560  24.666   0.173  1.00 55.79           C
ATOM   2652  O   GLY C 333      24.512  24.944  -0.557  1.00 55.79           O
ATOM   2653  N   THR C 334      22.941  25.585   0.930  1.00118.28           N
ATOM   2654  CA  THR C 334      23.339  26.956   1.117  1.00118.28           C
ATOM   2655  CB  THR C 334      22.166  27.888   1.231  1.00118.28           C
ATOM   2656  OG1 THR C 334      21.318  27.497   2.299  1.00118.28           O
ATOM   2657  CG2 THR C 334      21.396  27.860  -0.100  1.00118.28           C
ATOM   2658  C   THR C 334      24.267  27.184   2.285  1.00118.28           C
ATOM   2659  O   THR C 334      24.733  28.308   2.468  1.00118.28           O
ATOM   2660  N   ASP C 335      24.512  26.177   3.154  1.00 87.75           N
ATOM   2661  CA  ASP C 335      25.269  26.428   4.357  1.00 87.75           C
ATOM   2662  CB  ASP C 335      26.657  27.053   4.112  1.00 87.75           C
ATOM   2663  CG  ASP C 335      27.414  27.126   5.439  1.00 87.75           C
ATOM   2664  OD1 ASP C 335      27.086  26.344   6.371  1.00 87.75           O
ATOM   2665  OD2 ASP C 335      28.334  27.978   5.537  1.00 87.75           O
ATOM   2666  C   ASP C 335      24.465  27.386   5.185  1.00 87.75           C
ATOM   2667  O   ASP C 335      24.982  28.333   5.777  1.00 87.75           O
ATOM   2668  N   GLU C 336      23.142  27.138   5.249  1.00117.00           N
ATOM   2669  CA  GLU C 336      22.259  28.008   5.970  1.00117.00           C
ATOM   2670  CB  GLU C 336      20.778  27.592   5.882  1.00117.00           C
ATOM   2671  CG  GLU C 336      19.828  28.518   6.647  1.00117.00           C
ATOM   2672  CD  GLU C 336      19.722  29.833   5.889  1.00117.00           C
ATOM   2673  OE1 GLU C 336      19.939  29.822   4.648  1.00117.00           O
ATOM   2674  OE2 GLU C 336      19.422  30.868   6.543  1.00117.00           O
ATOM   2675  C   GLU C 336      22.644  28.033   7.415  1.00117.00           C
ATOM   2676  O   GLU C 336      22.693  27.008   8.091  1.00117.00           O
ATOM   2677  N   CYS C 337      22.926  29.246   7.919  1.00 71.58           N
ATOM   2678  CA  CYS C 337      23.232  29.485   9.300  1.00 71.58           C
ATOM   2679  CB  CYS C 337      22.045  29.198  10.237  1.00 71.58           C
ATOM   2680  SG  CYS C 337      20.640  30.317   9.949  1.00 71.58           S
ATOM   2681  C   CYS C 337      24.398  28.643   9.744  1.00 71.58           C
ATOM   2682  O   CYS C 337      24.466  28.273  10.915  1.00 71.58           O
ATOM   2683  N   ALA C 338      25.363  28.362   8.840  1.00 64.99           N
ATOM   2684  CA  ALA C 338      26.565  27.626   9.149  1.00 64.99           C
ATOM   2685  CB  ALA C 338      27.355  28.241  10.314  1.00 64.99           C
ATOM   2686  C   ALA C 338      26.280  26.200   9.534  1.00 64.99           C
ATOM   2687  O   ALA C 338      27.098  25.556  10.188  1.00 64.99           O
ATOM   2688  N   ILE C 339      25.139  25.646   9.098  1.00155.50           N
ATOM   2689  CA  ILE C 339      24.725  24.306   9.421  1.00155.50           C
ATOM   2690  CB  ILE C 339      23.307  24.059   8.961  1.00155.50           C
ATOM   2691  CG1 ILE C 339      22.595  22.975   9.794  1.00155.50           C
ATOM   2692  CG2 ILE C 339      23.340  23.767   7.452  1.00155.50           C
ATOM   2693  CD1 ILE C 339      23.172  21.572   9.683  1.00155.50           C
ATOM   2694  C   ILE C 339      25.671  23.311   8.788  1.00155.50           C
ATOM   2695  O   ILE C 339      25.815  22.175   9.234  1.00155.50           O
ATOM   2696  N   GLU C 340      26.235  23.689   7.635  1.00182.37           N
ATOM   2697  CA  GLU C 340      27.144  22.949   6.800  1.00182.37           C
ATOM   2698  CB  GLU C 340      27.141  23.527   5.377  1.00182.37           C
ATOM   2699  CG  GLU C 340      25.748  23.540   4.737  1.00182.37           C
ATOM   2700  CD  GLU C 340      25.643  22.417   3.720  1.00182.37           C
ATOM   2701  OE1 GLU C 340      26.034  22.664   2.549  1.00182.37           O
ATOM   2702  OE2 GLU C 340      25.171  21.309   4.090  1.00182.37           O
ATOM   2703  C   GLU C 340      28.570  22.956   7.284  1.00182.37           C
ATOM   2704  O   GLU C 340      29.376  22.272   6.670  1.00182.37           O
ATOM   2705  N   SER C 341      28.962  23.836   8.233  1.00126.21           N
ATOM   2706  CA  SER C 341      30.342  24.048   8.633  1.00126.21           C
ATOM   2707  CB  SER C 341      30.545  25.464   9.213  1.00126.21           C
ATOM   2708  OG  SER C 341      29.790  25.628  10.405  1.00126.21           O
ATOM   2709  C   SER C 341      31.026  23.069   9.589  1.00126.21           C
ATOM   2710  O   SER C 341      32.227  22.841   9.497  1.00126.21           O
ATOM   2711  N   ILE C 342      30.342  22.685  10.669  1.00282.11           N
ATOM   2712  CA  ILE C 342      30.735  21.898  11.817  1.00282.11           C
ATOM   2713  CB  ILE C 342      30.384  22.625  13.095  1.00282.11           C
ATOM   2714  CG1 ILE C 342      31.244  22.207  14.309  1.00282.11           C
ATOM   2715  CG2 ILE C 342      28.875  22.479  13.296  1.00282.11           C
ATOM   2716  CD1 ILE C 342      32.659  22.788  14.310  1.00282.11           C
ATOM   2717  C   ILE C 342      30.420  20.414  11.929  1.00282.11           C
ATOM   2718  O   ILE C 342      30.531  19.908  13.042  1.00282.11           O
ATOM   2719  N   ALA C 343      29.767  19.735  10.962  1.00 80.37           N
ATOM   2720  CA  ALA C 343      29.311  18.375  11.194  1.00 80.37           C
ATOM   2721  CB  ALA C 343      28.790  17.694   9.916  1.00 80.37           C
ATOM   2722  C   ALA C 343      30.391  17.498  11.779  1.00 80.37           C
ATOM   2723  O   ALA C 343      31.544  17.545  11.353  1.00 80.37           O
ATOM   2724  N   VAL C 344      30.029  16.680  12.805  1.00111.21           N
ATOM   2725  CA  VAL C 344      30.999  15.833  13.444  1.00111.21           C
ATOM   2726  CB  VAL C 344      31.321  16.258  14.846  1.00111.21           C
ATOM   2727  CG1 VAL C 344      30.307  15.625  15.810  1.00111.21           C
ATOM   2728  CG2 VAL C 344      32.792  15.936  15.128  1.00111.21           C
ATOM   2729  C   VAL C 344      30.455  14.433  13.494  1.00111.21           C
ATOM   2730  O   VAL C 344      29.259  14.227  13.693  1.00111.21           O
ATOM   2731  N   ALA C 345      31.338  13.424  13.317  1.00 51.42           N
ATOM   2732  CA  ALA C 345      30.921  12.050  13.296  1.00 51.42           C
ATOM   2733  CB  ALA C 345      31.188  11.378  11.936  1.00 51.42           C
ATOM   2734  C   ALA C 345      31.730  11.293  14.307  1.00 51.42           C
ATOM   2735  O   ALA C 345      32.896  11.606  14.540  1.00 51.42           O
ATOM   2736  N   ALA C 346      31.110  10.279  14.950  1.00 41.08           N
ATOM   2737  CA  ALA C 346      31.803   9.447  15.897  1.00 41.08           C
ATOM   2738  CB  ALA C 346      31.651   9.917  17.354  1.00 41.08           C
ATOM   2739  C   ALA C 346      31.174   8.091  15.799  1.00 41.08           C
ATOM   2740  O   ALA C 346      30.002   7.975  15.449  1.00 41.08           O
ATOM   2741  N   THR C 347      31.943   7.021  16.093  1.00 49.66           N
ATOM   2742  CA  THR C 347      31.407   5.689  16.005  1.00 49.66           C
ATOM   2743  CB  THR C 347      32.206   4.803  15.093  1.00 49.66           C
ATOM   2744  OG1 THR C 347      32.249   5.357  13.785  1.00 49.66           O
ATOM   2745  CG2 THR C 347      31.558   3.409  15.057  1.00 49.66           C
ATOM   2746  C   THR C 347      31.444   5.070  17.373  1.00 49.66           C
ATOM   2747  O   THR C 347      32.514   4.886  17.950  1.00 49.66           O
ATOM   2748  N   PRO C 348      30.288   4.754  17.909  1.00 86.61           N
ATOM   2749  CA  PRO C 348      30.196   4.146  19.217  1.00 86.61           C
ATOM   2750  CD  PRO C 348      29.084   5.493  17.574  1.00 86.61           C
ATOM   2751  CB  PRO C 348      28.813   4.506  19.761  1.00 86.61           C
ATOM   2752  CG  PRO C 348      28.012   4.929  18.520  1.00 86.61           C
ATOM   2753  C   PRO C 348      30.428   2.666  19.175  1.00 86.61           C
ATOM   2754  O   PRO C 348      30.263   2.063  18.115  1.00 86.61           O
ATOM   2755  N   ILE C 349      30.811   2.056  20.317  1.00 62.09           N
ATOM   2756  CA  ILE C 349      30.966   0.629  20.340  1.00 62.09           C
ATOM   2757  CB  ILE C 349      32.291   0.162  20.872  1.00 62.09           C
ATOM   2758  CG1 ILE C 349      33.425   0.659  19.958  1.00 62.09           C
ATOM   2759  CG2 ILE C 349      32.245  -1.370  21.004  1.00 62.09           C
ATOM   2760  CD1 ILE C 349      34.822   0.451  20.540  1.00 62.09           C
ATOM   2761  C   ILE C 349      29.872   0.084  21.215  1.00 62.09           C
ATOM   2762  O   ILE C 349      29.836   0.316  22.422  1.00 62.09           O
ATOM   2763  N   PRO C 350      28.979  -0.651  20.601  1.00 79.55           N
ATOM   2764  CA  PRO C 350      27.840  -1.209  21.296  1.00 79.55           C
ATOM   2765  CD  PRO C 350      28.683  -0.396  19.200  1.00 79.55           C
ATOM   2766  CB  PRO C 350      26.861  -1.641  20.207  1.00 79.55           C
ATOM   2767  CG  PRO C 350      27.192  -0.716  19.024  1.00 79.55           C
ATOM   2768  C   PRO C 350      28.258  -2.351  22.170  1.00 79.55           C
ATOM   2769  O   PRO C 350      29.405  -2.782  22.067  1.00 79.55           O
ATOM   2770  N   LYS C 351      27.363  -2.830  23.062  1.00148.82           N
ATOM   2771  CA  LYS C 351      27.688  -3.975  23.870  1.00148.82           C
ATOM   2772  CB  LYS C 351      26.699  -4.354  24.987  1.00148.82           C
ATOM   2773  CG  LYS C 351      26.947  -3.752  26.365  1.00148.82           C
ATOM   2774  CD  LYS C 351      26.446  -2.332  26.571  1.00148.82           C
ATOM   2775  CE  LYS C 351      26.452  -1.961  28.055  1.00148.82           C
ATOM   2776  NZ  LYS C 351      25.500  -2.822  28.796  1.00148.82           N
ATOM   2777  C   LYS C 351      27.662  -5.178  22.988  1.00148.82           C
ATOM   2778  O   LYS C 351      27.146  -5.136  21.873  1.00148.82           O
ATOM   2779  N   LEU C 352      28.259  -6.287  23.468  1.00 99.69           N
ATOM   2780  CA  LEU C 352      28.190  -7.513  22.733  1.00 99.69           C
ATOM   2781  CB  LEU C 352      28.793  -8.727  23.471  1.00 99.69           C
ATOM   2782  CG  LEU C 352      30.332  -8.849  23.438  1.00 99.69           C
ATOM   2783  CD1 LEU C 352      30.824  -9.328  22.066  1.00 99.69           C
ATOM   2784  CD2 LEU C 352      31.028  -7.558  23.882  1.00 99.69           C
ATOM   2785  C   LEU C 352      26.704  -7.785  22.558  1.00 99.69           C
ATOM   2786  O   LEU C 352      25.998  -7.856  23.600  1.00 99.69           O
ATOM   2787  OXT LEU C 352      26.253  -7.918  21.389  1.00 99.69           O
TER    2788      LEU C 352
ATOM   2789  N   ASP D 353      53.611 -23.209  24.656  1.00 39.74           N
ATOM   2790  CA  ASP D 353      52.495 -23.772  23.861  1.00 39.74           C
ATOM   2791  CB  ASP D 353      53.037 -24.658  22.726  1.00 39.74           C
ATOM   2792  CG  ASP D 353      53.821 -23.787  21.754  1.00 39.74           C
ATOM   2793  OD1 ASP D 353      53.876 -22.548  21.974  1.00 39.74           O
ATOM   2794  OD2 ASP D 353      54.384 -24.353  20.779  1.00 39.74           O
ATOM   2795  C   ASP D 353      51.663 -24.632  24.745  1.00 39.74           C
ATOM   2796  O   ASP D 353      52.115 -25.076  25.799  1.00 39.74           O
ATOM   2797  N   THR D 354      50.396 -24.843  24.350  1.00 49.44           N
ATOM   2798  CA  THR D 354      49.542 -25.738  25.065  1.00 49.44           C
ATOM   2799  CB  THR D 354      48.092 -25.350  25.040  1.00 49.44           C
ATOM   2800  OG1 THR D 354      47.607 -25.349  23.705  1.00 49.44           O
ATOM   2801  CG2 THR D 354      47.941 -23.950  25.663  1.00 49.44           C
ATOM   2802  C   THR D 354      49.686 -27.039  24.344  1.00 49.44           C
ATOM   2803  O   THR D 354      50.357 -27.115  23.317  1.00 49.44           O
ATOM   2804  N   PRO D 355      49.096 -28.073  24.859  1.00151.33           N
ATOM   2805  CA  PRO D 355      49.182 -29.364  24.230  1.00151.33           C
ATOM   2806  CD  PRO D 355      48.872 -28.184  26.290  1.00151.33           C
ATOM   2807  CB  PRO D 355      48.766 -30.386  25.294  1.00151.33           C
ATOM   2808  CG  PRO D 355      48.182 -29.546  26.445  1.00151.33           C
ATOM   2809  C   PRO D 355      48.383 -29.436  22.962  1.00151.33           C
ATOM   2810  O   PRO D 355      48.470 -30.451  22.272  1.00151.33           O
ATOM   2811  N   ALA D 356      47.585 -28.396  22.644  1.00 62.25           N
ATOM   2812  CA  ALA D 356      46.708 -28.448  21.502  1.00 62.25           C
ATOM   2813  CB  ALA D 356      45.650 -27.331  21.498  1.00 62.25           C
ATOM   2814  C   ALA D 356      47.453 -28.357  20.207  1.00 62.25           C
ATOM   2815  O   ALA D 356      48.403 -27.589  20.056  1.00 62.25           O
ATOM   2816  N   ASN D 357      47.019 -29.177  19.228  1.00146.15           N
ATOM   2817  CA  ASN D 357      47.574 -29.134  17.909  1.00146.15           C
ATOM   2818  CB  ASN D 357      48.446 -30.365  17.596  1.00146.15           C
ATOM   2819  CG  ASN D 357      49.232 -30.112  16.317  1.00146.15           C
ATOM   2820  OD1 ASN D 357      48.904 -29.224  15.532  1.00146.15           O
ATOM   2821  ND2 ASN D 357      50.302 -30.922  16.096  1.00146.15           N
ATOM   2822  C   ASN D 357      46.407 -29.161  16.976  1.00146.15           C
ATOM   2823  O   ASN D 357      46.133 -30.188  16.356  1.00146.15           O
ATOM   2824  N   CYS D 358      45.679 -28.036  16.815  1.00160.29           N
ATOM   2825  CA  CYS D 358      44.588 -28.212  15.910  1.00160.29           C
ATOM   2826  CB  CYS D 358      43.176 -28.168  16.509  1.00160.29           C
ATOM   2827  SG  CYS D 358      42.542 -26.597  17.102  1.00160.29           S
ATOM   2828  C   CYS D 358      44.771 -27.393  14.672  1.00160.29           C
ATOM   2829  O   CYS D 358      45.722 -26.621  14.555  1.00160.29           O
ATOM   2830  N   THR D 359      43.866 -27.570  13.687  1.00 57.98           N
ATOM   2831  CA  THR D 359      44.125 -26.991  12.402  1.00 57.98           C
ATOM   2832  CB  THR D 359      44.069 -27.987  11.279  1.00 57.98           C
ATOM   2833  OG1 THR D 359      42.757 -28.514  11.157  1.00 57.98           O
ATOM   2834  CG2 THR D 359      45.070 -29.117  11.570  1.00 57.98           C
ATOM   2835  C   THR D 359      43.152 -25.919  12.053  1.00 57.98           C
ATOM   2836  O   THR D 359      42.138 -25.693  12.711  1.00 57.98           O
ATOM   2837  N   TYR D 360      43.488 -25.241  10.943  1.00 92.78           N
ATOM   2838  CA  TYR D 360      42.780 -24.145  10.363  1.00 92.78           C
ATOM   2839  CB  TYR D 360      43.504 -23.673   9.091  1.00 92.78           C
ATOM   2840  CG  TYR D 360      42.686 -22.639   8.413  1.00 92.78           C
ATOM   2841  CD1 TYR D 360      42.717 -21.331   8.834  1.00 92.78           C
ATOM   2842  CD2 TYR D 360      41.899 -22.991   7.342  1.00 92.78           C
ATOM   2843  CE1 TYR D 360      41.956 -20.384   8.195  1.00 92.78           C
ATOM   2844  CE2 TYR D 360      41.137 -22.049   6.700  1.00 92.78           C
ATOM   2845  CZ  TYR D 360      41.168 -20.747   7.130  1.00 92.78           C
ATOM   2846  OH  TYR D 360      40.386 -19.781   6.473  1.00 92.78           O
ATOM   2847  C   TYR D 360      41.408 -24.624   9.998  1.00 92.78           C
ATOM   2848  O   TYR D 360      40.419 -23.918  10.189  1.00 92.78           O
ATOM   2849  N   LEU D 361      41.321 -25.854   9.463  1.00133.72           N
ATOM   2850  CA  LEU D 361      40.073 -26.401   9.017  1.00133.72           C
ATOM   2851  CB  LEU D 361      40.263 -27.771   8.344  1.00133.72           C
ATOM   2852  CG  LEU D 361      39.059 -28.224   7.503  1.00133.72           C
ATOM   2853  CD1 LEU D 361      38.925 -27.350   6.245  1.00133.72           C
ATOM   2854  CD2 LEU D 361      39.125 -29.723   7.176  1.00133.72           C
ATOM   2855  C   LEU D 361      39.174 -26.570  10.209  1.00133.72           C
ATOM   2856  O   LEU D 361      37.966 -26.353  10.129  1.00133.72           O
ATOM   2857  N   ASP D 362      39.749 -26.954  11.364  1.00 56.58           N
ATOM   2858  CA  ASP D 362      38.966 -27.180  12.547  1.00 56.58           C
ATOM   2859  CB  ASP D 362      39.818 -27.632  13.743  1.00 56.58           C
ATOM   2860  CG  ASP D 362      40.306 -29.051  13.475  1.00 56.58           C
ATOM   2861  OD1 ASP D 362      39.504 -29.862  12.941  1.00 56.58           O
ATOM   2862  OD2 ASP D 362      41.484 -29.344  13.811  1.00 56.58           O
ATOM   2863  C   ASP D 362      38.293 -25.891  12.915  1.00 56.58           C
ATOM   2864  O   ASP D 362      37.189 -25.889  13.458  1.00 56.58           O
ATOM   2865  N   LEU D 363      38.983 -24.765  12.664  1.00 76.86           N
ATOM   2866  CA  LEU D 363      38.542 -23.428  12.961  1.00 76.86           C
ATOM   2867  CB  LEU D 363      39.697 -22.416  12.850  1.00 76.86           C
ATOM   2868  CG  LEU D 363      39.328 -20.984  13.271  1.00 76.86           C
ATOM   2869  CD1 LEU D 363      38.896 -20.934  14.745  1.00 76.86           C
ATOM   2870  CD2 LEU D 363      40.476 -20.007  12.965  1.00 76.86           C
ATOM   2871  C   LEU D 363      37.414 -22.968  12.068  1.00 76.86           C
ATOM   2872  O   LEU D 363      36.561 -22.193  12.499  1.00 76.86           O
ATOM   2873  N   LEU D 364      37.386 -23.388  10.786  1.00 53.42           N
ATOM   2874  CA  LEU D 364      36.371 -22.896   9.884  1.00 53.42           C
ATOM   2875  CB  LEU D 364      36.589 -23.342   8.428  1.00 53.42           C
ATOM   2876  CG  LEU D 364      37.869 -22.779   7.785  1.00 53.42           C
ATOM   2877  CD1 LEU D 364      38.019 -23.264   6.334  1.00 53.42           C
ATOM   2878  CD2 LEU D 364      37.923 -21.247   7.905  1.00 53.42           C
ATOM   2879  C   LEU D 364      35.038 -23.439  10.304  1.00 53.42           C
ATOM   2880  O   LEU D 364      34.930 -24.601  10.689  1.00 53.42           O
ATOM   2881  N   GLY D 365      33.978 -22.600  10.245  1.00 33.29           N
ATOM   2882  CA  GLY D 365      32.669 -23.086  10.576  1.00 33.29           C
ATOM   2883  C   GLY D 365      31.948 -22.094  11.434  1.00 33.29           C
ATOM   2884  O   GLY D 365      32.284 -20.910  11.474  1.00 33.29           O
ATOM   2885  N   THR D 366      30.912 -22.576  12.153  1.00 42.71           N
ATOM   2886  CA  THR D 366      30.139 -21.701  12.982  1.00 42.71           C
ATOM   2887  CB  THR D 366      28.661 -21.900  12.815  1.00 42.71           C
ATOM   2888  OG1 THR D 366      28.288 -21.695  11.460  1.00 42.71           O
ATOM   2889  CG2 THR D 366      27.918 -20.912  13.728  1.00 42.71           C
ATOM   2890  C   THR D 366      30.496 -21.982  14.409  1.00 42.71           C
ATOM   2891  O   THR D 366      30.628 -23.134  14.820  1.00 42.71           O
ATOM   2892  N   TRP D 367      30.687 -20.909  15.202  1.00 57.63           N
ATOM   2893  CA  TRP D 367      31.056 -21.063  16.580  1.00 57.63           C
ATOM   2894  CB  TRP D 367      32.462 -20.521  16.900  1.00 57.63           C
ATOM   2895  CG  TRP D 367      33.594 -21.319  16.297  1.00 57.63           C
ATOM   2896  CD2 TRP D 367      34.440 -22.210  17.042  1.00 57.63           C
ATOM   2897  CD1 TRP D 367      34.045 -21.346  15.010  1.00 57.63           C
ATOM   2898  NE1 TRP D 367      35.114 -22.204  14.903  1.00 57.63           N
ATOM   2899  CE2 TRP D 367      35.370 -22.740  16.147  1.00 57.63           C
ATOM   2900  CE3 TRP D 367      34.445 -22.554  18.363  1.00 57.63           C
ATOM   2901  CZ2 TRP D 367      36.322 -23.627  16.563  1.00 57.63           C
ATOM   2902  CZ3 TRP D 367      35.404 -23.451  18.778  1.00 57.63           C
ATOM   2903  CH2 TRP D 367      36.324 -23.978  17.895  1.00 57.63           C
ATOM   2904  C   TRP D 367      30.092 -20.280  17.409  1.00 57.63           C
ATOM   2905  O   TRP D 367      29.625 -19.215  17.006  1.00 57.63           O
ATOM   2906  N   VAL D 368      29.751 -20.811  18.599  1.00 42.13           N
ATOM   2907  CA  VAL D 368      28.879 -20.101  19.485  1.00 42.13           C
ATOM   2908  CB  VAL D 368      27.737 -20.940  19.985  1.00 42.13           C
ATOM   2909  CG1 VAL D 368      26.913 -20.112  20.987  1.00 42.13           C
ATOM   2910  CG2 VAL D 368      26.931 -21.442  18.774  1.00 42.13           C
ATOM   2911  C   VAL D 368      29.713 -19.711  20.662  1.00 42.13           C
ATOM   2912  O   VAL D 368      30.369 -20.553  21.275  1.00 42.13           O
ATOM   2913  N   PHE D 369      29.728 -18.408  21.003  1.00 74.94           N
ATOM   2914  CA  PHE D 369      30.522 -18.006  22.127  1.00 74.94           C
ATOM   2915  CB  PHE D 369      31.442 -16.794  21.879  1.00 74.94           C
ATOM   2916  CG  PHE D 369      32.412 -17.102  20.789  1.00 74.94           C
ATOM   2917  CD1 PHE D 369      33.271 -18.173  20.884  1.00 74.94           C
ATOM   2918  CD2 PHE D 369      32.495 -16.280  19.688  1.00 74.94           C
ATOM   2919  CE1 PHE D 369      34.171 -18.441  19.879  1.00 74.94           C
ATOM   2920  CE2 PHE D 369      33.395 -16.542  18.681  1.00 74.94           C
ATOM   2921  CZ  PHE D 369      34.233 -17.627  18.774  1.00 74.94           C
ATOM   2922  C   PHE D 369      29.589 -17.591  23.218  1.00 74.94           C
ATOM   2923  O   PHE D 369      28.697 -16.769  23.012  1.00 74.94           O
ATOM   2924  N   GLN D 370      29.772 -18.164  24.422  1.00 49.32           N
ATOM   2925  CA  GLN D 370      28.958 -17.767  25.532  1.00 49.32           C
ATOM   2926  CB  GLN D 370      28.568 -18.939  26.448  1.00 49.32           C
ATOM   2927  CG  GLN D 370      27.709 -19.997  25.748  1.00 49.32           C
ATOM   2928  CD  GLN D 370      26.315 -19.424  25.536  1.00 49.32           C
ATOM   2929  OE1 GLN D 370      25.928 -18.444  26.171  1.00 49.32           O
ATOM   2930  NE2 GLN D 370      25.534 -20.054  24.617  1.00 49.32           N
ATOM   2931  C   GLN D 370      29.809 -16.806  26.295  1.00 49.32           C
ATOM   2932  O   GLN D 370      30.964 -17.100  26.605  1.00 49.32           O
ATOM   2933  N   VAL D 371      29.266 -15.612  26.600  1.00 49.49           N
ATOM   2934  CA  VAL D 371      30.078 -14.608  27.224  1.00 49.49           C
ATOM   2935  CB  VAL D 371      30.087 -13.323  26.442  1.00 49.49           C
ATOM   2936  CG1 VAL D 371      30.963 -12.293  27.173  1.00 49.49           C
ATOM   2937  CG2 VAL D 371      30.541 -13.628  25.004  1.00 49.49           C
ATOM   2938  C   VAL D 371      29.555 -14.303  28.592  1.00 49.49           C
ATOM   2939  O   VAL D 371      28.358 -14.103  28.794  1.00 49.49           O
ATOM   2940  N   GLY D 372      30.469 -14.273  29.582  1.00 48.49           N
ATOM   2941  CA  GLY D 372      30.115 -13.928  30.929  1.00 48.49           C
ATOM   2942  C   GLY D 372      30.582 -12.521  31.129  1.00 48.49           C
ATOM   2943  O   GLY D 372      30.531 -11.721  30.198  1.00 48.49           O
ATOM   2944  N   SER D 373      31.016 -12.211  32.372  1.00144.91           N
ATOM   2945  CA  SER D 373      31.635 -10.985  32.823  1.00144.91           C
ATOM   2946  CB  SER D 373      33.173 -11.016  32.727  1.00144.91           C
ATOM   2947  OG  SER D 373      33.699 -12.037  33.562  1.00144.91           O
ATOM   2948  C   SER D 373      31.167  -9.745  32.109  1.00144.91           C
ATOM   2949  O   SER D 373      30.067  -9.663  31.566  1.00144.91           O
ATOM   2950  N   SER D 374      31.985  -8.679  32.255  1.00199.09           N
ATOM   2951  CA  SER D 374      31.871  -7.407  31.586  1.00199.09           C
ATOM   2952  CB  SER D 374      30.432  -6.922  31.325  1.00199.09           C
ATOM   2953  OG  SER D 374      29.904  -7.514  30.148  1.00199.09           O
ATOM   2954  C   SER D 374      32.508  -6.372  32.458  1.00199.09           C
ATOM   2955  O   SER D 374      31.820  -5.560  33.072  1.00199.09           O
ATOM   2956  N   GLY D 375      33.851  -6.310  32.473  1.00 58.43           N
ATOM   2957  CA  GLY D 375      34.495  -5.370  33.344  1.00 58.43           C
ATOM   2958  C   GLY D 375      35.708  -4.851  32.649  1.00 58.43           C
ATOM   2959  O   GLY D 375      35.774  -4.818  31.423  1.00 58.43           O
ATOM   2960  N   SER D 376      36.690  -4.375  33.434  1.00 82.67           N
ATOM   2961  CA  SER D 376      37.908  -3.870  32.881  1.00 82.67           C
ATOM   2962  CB  SER D 376      38.510  -2.719  33.704  1.00 82.67           C
ATOM   2963  OG  SER D 376      38.791  -3.160  35.024  1.00 82.67           O
ATOM   2964  C   SER D 376      38.899  -4.987  32.831  1.00 82.67           C
ATOM   2965  O   SER D 376      38.607  -6.120  33.211  1.00 82.67           O
ATOM   2966  N   GLN D 377      40.108  -4.674  32.336  1.00136.20           N
ATOM   2967  CA  GLN D 377      41.186  -5.608  32.198  1.00136.20           C
ATOM   2968  CB  GLN D 377      42.398  -4.925  31.543  1.00136.20           C
ATOM   2969  CG  GLN D 377      43.626  -5.802  31.334  1.00136.20           C
ATOM   2970  CD  GLN D 377      44.676  -4.912  30.680  1.00136.20           C
ATOM   2971  OE1 GLN D 377      45.756  -5.369  30.313  1.00136.20           O
ATOM   2972  NE2 GLN D 377      44.349  -3.600  30.522  1.00136.20           N
ATOM   2973  C   GLN D 377      41.577  -6.087  33.566  1.00136.20           C
ATOM   2974  O   GLN D 377      42.005  -7.228  33.738  1.00136.20           O
ATOM   2975  N   ARG D 378      41.538  -5.182  34.560  1.00 83.27           N
ATOM   2976  CA  ARG D 378      41.825  -5.514  35.929  1.00 83.27           C
ATOM   2977  CB  ARG D 378      42.086  -4.278  36.806  1.00 83.27           C
ATOM   2978  CG  ARG D 378      42.496  -4.643  38.234  0.00 83.27           C
ATOM   2979  CD  ARG D 378      42.765  -3.439  39.137  0.00 83.27           C
ATOM   2980  NE  ARG D 378      43.146  -3.975  40.473  0.00 83.27           N
ATOM   2981  CZ  ARG D 378      43.616  -3.139  41.444  0.00 83.27           C
ATOM   2982  NH1 ARG D 378      43.714  -1.798  41.204  0.00 83.27           N
ATOM   2983  NH2 ARG D 378      43.990  -3.646  42.655  0.00 83.27           N
ATOM   2984  C   ARG D 378      40.682  -6.259  36.548  1.00 83.27           C
ATOM   2985  O   ARG D 378      40.880  -7.151  37.371  1.00 83.27           O
ATOM   2986  N   ASP D 379      39.450  -5.873  36.167  1.00 95.06           N
ATOM   2987  CA  ASP D 379      38.232  -6.376  36.734  1.00 95.06           C
ATOM   2988  CB  ASP D 379      36.995  -5.658  36.165  1.00 95.06           C
ATOM   2989  CG  ASP D 379      35.826  -5.931  37.095  0.00 95.06           C
ATOM   2990  OD1 ASP D 379      36.089  -6.377  38.243  0.00 95.06           O
ATOM   2991  OD2 ASP D 379      34.661  -5.688  36.680  0.00 95.06           O
ATOM   2992  C   ASP D 379      38.070  -7.834  36.437  1.00 95.06           C
ATOM   2993  O   ASP D 379      37.546  -8.579  37.263  1.00 95.06           O
ATOM   2994  N   VAL D 380      38.499  -8.293  35.245  1.00133.03           N
ATOM   2995  CA  VAL D 380      38.258  -9.669  34.922  1.00133.03           C
ATOM   2996  CB  VAL D 380      37.531  -9.907  33.626  1.00133.03           C
ATOM   2997  CG1 VAL D 380      36.155  -9.240  33.672  1.00133.03           C
ATOM   2998  CG2 VAL D 380      38.420  -9.443  32.465  1.00133.03           C
ATOM   2999  C   VAL D 380      39.550 -10.383  34.742  1.00133.03           C
ATOM   3000  O   VAL D 380      40.603  -9.781  34.536  1.00133.03           O
ATOM   3001  N   ASN D 381      39.470 -11.719  34.875  1.00 94.08           N
ATOM   3002  CA  ASN D 381      40.565 -12.611  34.665  1.00 94.08           C
ATOM   3003  CB  ASN D 381      41.278 -12.930  35.991  1.00 94.08           C
ATOM   3004  CG  ASN D 381      42.633 -13.548  35.710  0.00 94.08           C
ATOM   3005  OD1 ASN D 381      43.606 -12.843  35.447  0.00 94.08           O
ATOM   3006  ND2 ASN D 381      42.709 -14.901  35.792  0.00 94.08           N
ATOM   3007  C   ASN D 381      39.902 -13.862  34.181  1.00 94.08           C
ATOM   3008  O   ASN D 381      39.104 -14.450  34.909  1.00 94.08           O
ATOM   3009  N   CYS D 382      40.220 -14.325  32.955  1.00 80.46           N
ATOM   3010  CA  CYS D 382      39.465 -15.427  32.428  1.00 80.46           C
ATOM   3011  CB  CYS D 382      39.179 -15.232  30.934  1.00 80.46           C
ATOM   3012  SG  CYS D 382      38.426 -13.602  30.660  1.00 80.46           S
ATOM   3013  C   CYS D 382      40.212 -16.710  32.605  1.00 80.46           C
ATOM   3014  O   CYS D 382      40.570 -17.372  31.632  1.00 80.46           O
ATOM   3015  N   SER D 383      40.527 -17.062  33.864  1.00121.99           N
ATOM   3016  CA  SER D 383      41.117 -18.336  34.143  1.00121.99           C
ATOM   3017  CB  SER D 383      41.881 -18.365  35.475  1.00121.99           C
ATOM   3018  OG  SER D 383      43.037 -17.549  35.391  1.00121.99           O
ATOM   3019  C   SER D 383      40.047 -19.390  34.227  1.00121.99           C
ATOM   3020  O   SER D 383      40.206 -20.490  33.702  1.00121.99           O
ATOM   3021  N   VAL D 384      38.997 -19.123  35.038  1.00 99.25           N
ATOM   3022  CA  VAL D 384      37.924 -20.062  35.258  1.00 99.25           C
ATOM   3023  CB  VAL D 384      37.330 -19.905  36.628  1.00 99.25           C
ATOM   3024  CG1 VAL D 384      38.398 -20.310  37.658  1.00 99.25           C
ATOM   3025  CG2 VAL D 384      36.856 -18.452  36.799  1.00 99.25           C
ATOM   3026  C   VAL D 384      36.790 -20.096  34.264  1.00 99.25           C
ATOM   3027  O   VAL D 384      36.605 -21.114  33.598  1.00 99.25           O
ATOM   3028  N   MET D 385      36.024 -18.973  34.149  1.00 99.14           N
ATOM   3029  CA  MET D 385      34.808 -18.827  33.368  1.00 99.14           C
ATOM   3030  CB  MET D 385      34.237 -20.108  32.726  1.00 99.14           C
ATOM   3031  CG  MET D 385      32.936 -19.885  31.948  1.00 99.14           C
ATOM   3032  SD  MET D 385      33.081 -18.814  30.486  1.00 99.14           S
ATOM   3033  CE  MET D 385      32.706 -17.282  31.387  1.00 99.14           C
ATOM   3034  C   MET D 385      33.738 -18.276  34.278  1.00 99.14           C
ATOM   3035  O   MET D 385      33.727 -17.088  34.596  1.00 99.14           O
ATOM   3036  N   GLY D 386      32.785 -19.139  34.709  1.00 38.94           N
ATOM   3037  CA  GLY D 386      31.730 -18.704  35.589  1.00 38.94           C
ATOM   3038  C   GLY D 386      30.459 -18.548  34.804  1.00 38.94           C
ATOM   3039  O   GLY D 386      30.336 -19.037  33.683  1.00 38.94           O
ATOM   3040  N   PRO D 387      29.505 -17.871  35.397  1.00155.89           N
ATOM   3041  CA  PRO D 387      28.203 -17.700  34.797  1.00155.89           C
ATOM   3042  CD  PRO D 387      29.450 -17.780  36.846  1.00155.89           C
ATOM   3043  CB  PRO D 387      27.323 -17.089  35.884  1.00155.89           C
ATOM   3044  CG  PRO D 387      27.962 -17.596  37.190  1.00155.89           C
ATOM   3045  C   PRO D 387      28.264 -16.894  33.539  1.00155.89           C
ATOM   3046  O   PRO D 387      29.191 -16.101  33.384  1.00155.89           O
ATOM   3047  N   GLN D 388      27.294 -17.092  32.617  1.00 89.13           N
ATOM   3048  CA  GLN D 388      27.388 -16.397  31.367  1.00 89.13           C
ATOM   3049  CB  GLN D 388      27.847 -17.344  30.247  1.00 89.13           C
ATOM   3050  CG  GLN D 388      29.174 -17.998  30.653  1.00 89.13           C
ATOM   3051  CD  GLN D 388      29.671 -18.945  29.576  1.00 89.13           C
ATOM   3052  OE1 GLN D 388      30.239 -18.515  28.577  1.00 89.13           O
ATOM   3053  NE2 GLN D 388      29.485 -20.275  29.794  1.00 89.13           N
ATOM   3054  C   GLN D 388      26.086 -15.735  31.018  1.00 89.13           C
ATOM   3055  O   GLN D 388      25.010 -16.327  31.111  1.00 89.13           O
ATOM   3056  N   GLU D 389      26.183 -14.426  30.694  1.00116.21           N
ATOM   3057  CA  GLU D 389      25.093 -13.558  30.340  1.00116.21           C
ATOM   3058  CB  GLU D 389      25.434 -12.077  30.576  1.00116.21           C
ATOM   3059  CG  GLU D 389      25.423 -11.689  32.059  1.00116.21           C
ATOM   3060  CD  GLU D 389      26.633 -12.292  32.763  1.00116.21           C
ATOM   3061  OE1 GLU D 389      27.598 -12.703  32.065  0.00116.21           O
ATOM   3062  OE2 GLU D 389      26.607 -12.343  34.022  0.00116.21           O
ATOM   3063  C   GLU D 389      24.585 -13.700  28.928  1.00116.21           C
ATOM   3064  O   GLU D 389      23.372 -13.733  28.723  1.00116.21           O
ATOM   3065  N   LYS D 390      25.465 -13.783  27.902  1.00143.74           N
ATOM   3066  CA  LYS D 390      24.892 -13.775  26.578  1.00143.74           C
ATOM   3067  CB  LYS D 390      24.775 -12.375  25.948  1.00143.74           C
ATOM   3068  CG  LYS D 390      26.106 -11.678  25.658  1.00143.74           C
ATOM   3069  CD  LYS D 390      26.912 -11.289  26.897  1.00143.74           C
ATOM   3070  CE  LYS D 390      28.229 -10.594  26.546  1.00143.74           C
ATOM   3071  NZ  LYS D 390      28.806  -9.952  27.747  1.00143.74           N
ATOM   3072  C   LYS D 390      25.668 -14.626  25.622  1.00143.74           C
ATOM   3073  O   LYS D 390      26.782 -15.063  25.906  1.00143.74           O
ATOM   3074  N   LYS D 391      25.060 -14.896  24.443  1.00 97.31           N
ATOM   3075  CA  LYS D 391      25.720 -15.695  23.453  1.00 97.31           C
ATOM   3076  CB  LYS D 391      24.961 -16.969  23.038  1.00 97.31           C
ATOM   3077  CG  LYS D 391      23.823 -16.721  22.048  1.00 97.31           C
ATOM   3078  CD  LYS D 391      23.302 -18.001  21.391  1.00 97.31           C
ATOM   3079  CE  LYS D 391      22.263 -17.750  20.296  1.00 97.31           C
ATOM   3080  NZ  LYS D 391      21.050 -17.132  20.877  1.00 97.31           N
ATOM   3081  C   LYS D 391      25.888 -14.870  22.217  1.00 97.31           C
ATOM   3082  O   LYS D 391      25.095 -13.969  21.945  1.00 97.31           O
ATOM   3083  N   VAL D 392      26.969 -15.142  21.456  1.00 45.02           N
ATOM   3084  CA  VAL D 392      27.222 -14.463  20.220  1.00 45.02           C
ATOM   3085  CB  VAL D 392      28.378 -13.506  20.302  1.00 45.02           C
ATOM   3086  CG1 VAL D 392      28.634 -12.916  18.906  1.00 45.02           C
ATOM   3087  CG2 VAL D 392      28.066 -12.452  21.378  1.00 45.02           C
ATOM   3088  C   VAL D 392      27.597 -15.530  19.237  1.00 45.02           C
ATOM   3089  O   VAL D 392      28.412 -16.399  19.540  1.00 45.02           O
ATOM   3090  N   VAL D 393      27.020 -15.497  18.021  1.00 37.76           N
ATOM   3091  CA  VAL D 393      27.340 -16.525  17.071  1.00 37.76           C
ATOM   3092  CB  VAL D 393      26.132 -17.104  16.393  1.00 37.76           C
ATOM   3093  CG1 VAL D 393      26.596 -18.129  15.344  1.00 37.76           C
ATOM   3094  CG2 VAL D 393      25.203 -17.693  17.468  1.00 37.76           C
ATOM   3095  C   VAL D 393      28.204 -15.918  16.011  1.00 37.76           C
ATOM   3096  O   VAL D 393      27.930 -14.819  15.532  1.00 37.76           O
ATOM   3097  N   VAL D 394      29.294 -16.619  15.628  1.00 41.98           N
ATOM   3098  CA  VAL D 394      30.159 -16.082  14.615  1.00 41.98           C
ATOM   3099  CB  VAL D 394      31.486 -15.605  15.130  1.00 41.98           C
ATOM   3100  CG1 VAL D 394      31.244 -14.420  16.081  1.00 41.98           C
ATOM   3101  CG2 VAL D 394      32.218 -16.793  15.778  1.00 41.98           C
ATOM   3102  C   VAL D 394      30.430 -17.147  13.602  1.00 41.98           C
ATOM   3103  O   VAL D 394      30.521 -18.330  13.925  1.00 41.98           O
ATOM   3104  N   TYR D 395      30.569 -16.728  12.329  1.00 65.05           N
ATOM   3105  CA  TYR D 395      30.812 -17.636  11.250  1.00 65.05           C
ATOM   3106  CB  TYR D 395      29.792 -17.479  10.111  1.00 65.05           C
ATOM   3107  CG  TYR D 395      28.431 -17.658  10.697  1.00 65.05           C
ATOM   3108  CD1 TYR D 395      27.869 -18.907  10.840  1.00 65.05           C
ATOM   3109  CD2 TYR D 395      27.714 -16.559  11.112  1.00 65.05           C
ATOM   3110  CE1 TYR D 395      26.613 -19.051  11.384  1.00 65.05           C
ATOM   3111  CE2 TYR D 395      26.458 -16.696  11.656  1.00 65.05           C
ATOM   3112  CZ  TYR D 395      25.905 -17.945  11.792  1.00 65.05           C
ATOM   3113  OH  TYR D 395      24.617 -18.090  12.350  1.00 65.05           O
ATOM   3114  C   TYR D 395      32.156 -17.286  10.689  1.00 65.05           C
ATOM   3115  O   TYR D 395      32.436 -16.123  10.398  1.00 65.05           O
ATOM   3116  N   LEU D 396      33.035 -18.297  10.536  1.00 62.33           N
ATOM   3117  CA  LEU D 396      34.357 -18.043  10.026  1.00 62.33           C
ATOM   3118  CB  LEU D 396      35.454 -18.642  10.920  1.00 62.33           C
ATOM   3119  CG  LEU D 396      35.394 -18.123  12.369  1.00 62.33           C
ATOM   3120  CD1 LEU D 396      36.504 -18.739  13.233  1.00 62.33           C
ATOM   3121  CD2 LEU D 396      35.374 -16.587  12.416  1.00 62.33           C
ATOM   3122  C   LEU D 396      34.458 -18.702   8.684  1.00 62.33           C
ATOM   3123  O   LEU D 396      34.193 -19.895   8.549  1.00 62.33           O
ATOM   3124  N   GLN D 397      34.869 -17.944   7.646  1.00 70.60           N
ATOM   3125  CA  GLN D 397      34.890 -18.518   6.331  1.00 70.60           C
ATOM   3126  CB  GLN D 397      33.890 -17.857   5.369  1.00 70.60           C
ATOM   3127  CG  GLN D 397      32.438 -18.112   5.781  1.00 70.60           C
ATOM   3128  CD  GLN D 397      31.518 -17.426   4.783  1.00 70.60           C
ATOM   3129  OE1 GLN D 397      31.962 -16.661   3.930  1.00 70.60           O
ATOM   3130  NE2 GLN D 397      30.192 -17.706   4.896  1.00 70.60           N
ATOM   3131  C   GLN D 397      36.254 -18.446   5.714  1.00 70.60           C
ATOM   3132  O   GLN D 397      37.045 -17.541   5.977  1.00 70.60           O
ATOM   3133  N   LYS D 398      36.496 -19.407   4.797  1.00182.79           N
ATOM   3134  CA  LYS D 398      37.726 -19.681   4.106  1.00182.79           C
ATOM   3135  CB  LYS D 398      37.484 -20.354   2.744  1.00182.79           C
ATOM   3136  CG  LYS D 398      38.753 -20.691   1.961  1.00182.79           C
ATOM   3137  CD  LYS D 398      39.442 -21.976   2.417  1.00182.79           C
ATOM   3138  CE  LYS D 398      38.748 -23.231   1.882  1.00182.79           C
ATOM   3139  NZ  LYS D 398      38.538 -23.102   0.420  1.00182.79           N
ATOM   3140  C   LYS D 398      38.493 -18.439   3.828  1.00182.79           C
ATOM   3141  O   LYS D 398      37.995 -17.471   3.253  1.00182.79           O
ATOM   3142  N   LEU D 399      39.772 -18.501   4.233  1.00252.54           N
ATOM   3143  CA  LEU D 399      40.727 -17.453   4.142  1.00252.54           C
ATOM   3144  CB  LEU D 399      40.542 -16.522   2.932  1.00252.54           C
ATOM   3145  CG  LEU D 399      41.833 -15.754   2.614  1.00252.54           C
ATOM   3146  CD1 LEU D 399      42.972 -16.755   2.344  1.00252.54           C
ATOM   3147  CD2 LEU D 399      41.645 -14.775   1.443  1.00252.54           C
ATOM   3148  C   LEU D 399      40.608 -16.724   5.459  1.00252.54           C
ATOM   3149  O   LEU D 399      40.976 -17.273   6.495  1.00252.54           O
ATOM   3150  N   ASP D 400      40.277 -15.419   5.438  1.00185.43           N
ATOM   3151  CA  ASP D 400      40.153 -14.591   6.618  1.00185.43           C
ATOM   3152  CB  ASP D 400      41.077 -13.363   6.551  1.00185.43           C
ATOM   3153  CG  ASP D 400      40.734 -12.540   5.322  1.00185.43           C
ATOM   3154  OD1 ASP D 400      39.826 -12.958   4.555  1.00185.43           O
ATOM   3155  OD2 ASP D 400      41.385 -11.479   5.133  1.00185.43           O
ATOM   3156  C   ASP D 400      38.815 -14.150   7.185  1.00185.43           C
ATOM   3157  O   ASP D 400      38.827 -13.548   8.255  1.00185.43           O
ATOM   3158  N   THR D 401      37.651 -14.318   6.526  1.00160.27           N
ATOM   3159  CA  THR D 401      36.489 -13.555   6.954  1.00160.27           C
ATOM   3160  CB  THR D 401      35.536 -13.325   5.814  1.00160.27           C
ATOM   3161  OG1 THR D 401      34.412 -12.571   6.240  1.00160.27           O
ATOM   3162  CG2 THR D 401      35.094 -14.688   5.257  1.00160.27           C
ATOM   3163  C   THR D 401      35.700 -14.113   8.109  1.00160.27           C
ATOM   3164  O   THR D 401      35.505 -15.318   8.244  1.00160.27           O
ATOM   3165  N   ALA D 402      35.207 -13.193   8.981  1.00 51.09           N
ATOM   3166  CA  ALA D 402      34.366 -13.547  10.095  1.00 51.09           C
ATOM   3167  CB  ALA D 402      35.022 -13.309  11.466  1.00 51.09           C
ATOM   3168  C   ALA D 402      33.148 -12.665  10.036  1.00 51.09           C
ATOM   3169  O   ALA D 402      33.254 -11.488   9.693  1.00 51.09           O
ATOM   3170  N   TYR D 403      31.944 -13.219  10.320  1.00 78.29           N
ATOM   3171  CA  TYR D 403      30.765 -12.391  10.349  1.00 78.29           C
ATOM   3172  CB  TYR D 403      30.040 -12.248   8.993  1.00 78.29           C
ATOM   3173  CG  TYR D 403      29.505 -13.556   8.517  1.00 78.29           C
ATOM   3174  CD1 TYR D 403      30.317 -14.459   7.868  1.00 78.29           C
ATOM   3175  CD2 TYR D 403      28.177 -13.871   8.700  1.00 78.29           C
ATOM   3176  CE1 TYR D 403      29.816 -15.659   7.420  1.00 78.29           C
ATOM   3177  CE2 TYR D 403      27.670 -15.069   8.254  1.00 78.29           C
ATOM   3178  CZ  TYR D 403      28.490 -15.966   7.612  1.00 78.29           C
ATOM   3179  OH  TYR D 403      27.973 -17.195   7.151  1.00 78.29           O
ATOM   3180  C   TYR D 403      29.803 -12.930  11.368  1.00 78.29           C
ATOM   3181  O   TYR D 403      29.859 -14.107  11.720  1.00 78.29           O
ATOM   3182  N   ASP D 404      28.930 -12.049  11.912  1.00 88.18           N
ATOM   3183  CA  ASP D 404      27.951 -12.438  12.893  1.00 88.18           C
ATOM   3184  CB  ASP D 404      28.028 -11.601  14.185  1.00 88.18           C
ATOM   3185  CG  ASP D 404      27.838 -10.123  13.864  1.00 88.18           C
ATOM   3186  OD1 ASP D 404      27.414  -9.795  12.723  1.00 88.18           O
ATOM   3187  OD2 ASP D 404      28.124  -9.294  14.770  1.00 88.18           O
ATOM   3188  C   ASP D 404      26.557 -12.369  12.326  1.00 88.18           C
ATOM   3189  O   ASP D 404      26.358 -12.156  11.131  1.00 88.18           O
ATOM   3190  N   ASP D 405      25.551 -12.569  13.208  1.00 63.22           N
ATOM   3191  CA  ASP D 405      24.146 -12.559  12.883  1.00 63.22           C
ATOM   3192  CB  ASP D 405      23.260 -13.037  14.047  1.00 63.22           C
ATOM   3193  CG  ASP D 405      23.452 -14.542  14.192  1.00 63.22           C
ATOM   3194  OD1 ASP D 405      23.608 -15.222  13.142  1.00 63.22           O
ATOM   3195  OD2 ASP D 405      23.437 -15.033  15.352  1.00 63.22           O
ATOM   3196  C   ASP D 405      23.691 -11.181  12.488  1.00 63.22           C
ATOM   3197  O   ASP D 405      22.818 -11.028  11.634  1.00 63.22           O
ATOM   3198  N   LEU D 406      24.278 -10.140  13.104  1.00 80.98           N
ATOM   3199  CA  LEU D 406      23.930  -8.762  12.881  1.00 80.98           C
ATOM   3200  CB  LEU D 406      24.671  -7.784  13.811  1.00 80.98           C
ATOM   3201  CG  LEU D 406      24.250  -7.904  15.288  1.00 80.98           C
ATOM   3202  CD1 LEU D 406      25.014  -6.903  16.170  1.00 80.98           C
ATOM   3203  CD2 LEU D 406      22.726  -7.783  15.446  1.00 80.98           C
ATOM   3204  C   LEU D 406      24.250  -8.400  11.466  1.00 80.98           C
ATOM   3205  O   LEU D 406      23.740  -7.407  10.953  1.00 80.98           O
ATOM   3206  N   GLY D 407      25.151  -9.155  10.810  1.00 29.39           N
ATOM   3207  CA  GLY D 407      25.458  -8.848   9.443  1.00 29.39           C
ATOM   3208  C   GLY D 407      26.767  -8.126   9.391  1.00 29.39           C
ATOM   3209  O   GLY D 407      27.177  -7.646   8.335  1.00 29.39           O
ATOM   3210  N   ASN D 408      27.456  -8.026  10.543  1.00 46.18           N
ATOM   3211  CA  ASN D 408      28.725  -7.356  10.599  1.00 46.18           C
ATOM   3212  CB  ASN D 408      29.171  -7.022  12.034  1.00 46.18           C
ATOM   3213  CG  ASN D 408      28.214  -5.987  12.612  1.00 46.18           C
ATOM   3214  OD1 ASN D 408      28.017  -4.915  12.042  1.00 46.18           O
ATOM   3215  ND2 ASN D 408      27.596  -6.318  13.777  1.00 46.18           N
ATOM   3216  C   ASN D 408      29.769  -8.256  10.006  1.00 46.18           C
ATOM   3217  O   ASN D 408      29.651  -9.480  10.051  1.00 46.18           O
ATOM   3218  N   SER D 409      30.833  -7.656   9.427  1.00 38.64           N
ATOM   3219  CA  SER D 409      31.873  -8.433   8.812  1.00 38.64           C
ATOM   3220  CB  SER D 409      31.990  -8.177   7.298  1.00 38.64           C
ATOM   3221  OG  SER D 409      33.028  -8.965   6.736  1.00 38.64           O
ATOM   3222  C   SER D 409      33.185  -8.065   9.448  1.00 38.64           C
ATOM   3223  O   SER D 409      33.374  -6.934   9.892  1.00 38.64           O
ATOM   3224  N   GLY D 410      34.136  -9.026   9.502  1.00 30.96           N
ATOM   3225  CA  GLY D 410      35.405  -8.776  10.135  1.00 30.96           C
ATOM   3226  C   GLY D 410      36.379  -9.824   9.684  1.00 30.96           C
ATOM   3227  O   GLY D 410      36.178 -10.464   8.653  1.00 30.96           O
ATOM   3228  N   HIS D 411      37.481 -10.021  10.447  1.00 56.01           N
ATOM   3229  CA  HIS D 411      38.471 -10.974  10.023  1.00 56.01           C
ATOM   3230  ND1 HIS D 411      39.036  -8.162   8.240  1.00 56.01           N
ATOM   3231  CG  HIS D 411      39.377  -9.496   8.196  1.00 56.01           C
ATOM   3232  CB  HIS D 411      39.716 -10.313   9.408  1.00 56.01           C
ATOM   3233  NE2 HIS D 411      38.938  -8.772   6.104  1.00 56.01           N
ATOM   3234  CD2 HIS D 411      39.313  -9.852   6.884  1.00 56.01           C
ATOM   3235  CE1 HIS D 411      38.783  -7.780   6.962  1.00 56.01           C
ATOM   3236  C   HIS D 411      38.921 -11.822  11.177  1.00 56.01           C
ATOM   3237  O   HIS D 411      38.642 -11.520  12.336  1.00 56.01           O
ATOM   3238  N   PHE D 412      39.612 -12.946  10.868  1.00150.20           N
ATOM   3239  CA  PHE D 412      40.107 -13.834  11.884  1.00150.20           C
ATOM   3240  CB  PHE D 412      39.131 -14.969  12.252  1.00150.20           C
ATOM   3241  CG  PHE D 412      39.016 -15.908  11.097  1.00150.20           C
ATOM   3242  CD1 PHE D 412      38.067 -15.708  10.120  1.00150.20           C
ATOM   3243  CD2 PHE D 412      39.857 -16.994  10.989  1.00150.20           C
ATOM   3244  CE1 PHE D 412      37.959 -16.572   9.056  1.00150.20           C
ATOM   3245  CE2 PHE D 412      39.755 -17.861   9.928  1.00150.20           C
ATOM   3246  CZ  PHE D 412      38.804 -17.652   8.958  1.00150.20           C
ATOM   3247  C   PHE D 412      41.351 -14.486  11.375  1.00150.20           C
ATOM   3248  O   PHE D 412      41.643 -14.464  10.180  1.00150.20           O
ATOM   3249  N   THR D 413      42.145 -15.053  12.304  1.00133.49           N
ATOM   3250  CA  THR D 413      43.312 -15.792  11.933  1.00133.49           C
ATOM   3251  CB  THR D 413      44.565 -14.964  11.922  1.00133.49           C
ATOM   3252  OG1 THR D 413      45.669 -15.746  11.490  1.00133.49           O
ATOM   3253  CG2 THR D 413      44.815 -14.416  13.338  1.00133.49           C
ATOM   3254  C   THR D 413      43.488 -16.844  12.974  1.00133.49           C
ATOM   3255  O   THR D 413      43.147 -16.645  14.138  1.00133.49           O
ATOM   3256  N   ILE D 414      44.008 -18.014  12.573  1.00 82.72           N
ATOM   3257  CA  ILE D 414      44.309 -19.026  13.537  1.00 82.72           C
ATOM   3258  CB  ILE D 414      44.364 -20.414  12.965  1.00 82.72           C
ATOM   3259  CG1 ILE D 414      44.430 -21.455  14.095  1.00 82.72           C
ATOM   3260  CG2 ILE D 414      45.534 -20.482  11.968  1.00 82.72           C
ATOM   3261  CD1 ILE D 414      44.167 -22.884  13.624  1.00 82.72           C
ATOM   3262  C   ILE D 414      45.671 -18.650  14.017  1.00 82.72           C
ATOM   3263  O   ILE D 414      46.428 -18.016  13.283  1.00 82.72           O
ATOM   3264  N   ILE D 415      45.993 -18.922  15.292  1.00 84.50           N
ATOM   3265  CA  ILE D 415      47.315 -18.598  15.734  1.00 84.50           C
ATOM   3266  CB  ILE D 415      47.344 -17.951  17.089  1.00 84.50           C
ATOM   3267  CG1 ILE D 415      46.592 -16.610  17.050  1.00 84.50           C
ATOM   3268  CG2 ILE D 415      48.809 -17.824  17.538  1.00 84.50           C
ATOM   3269  CD1 ILE D 415      46.319 -16.022  18.433  1.00 84.50           C
ATOM   3270  C   ILE D 415      48.034 -19.891  15.833  1.00 84.50           C
ATOM   3271  O   ILE D 415      47.901 -20.579  16.846  1.00 84.50           O
ATOM   3272  N   TYR D 416      48.834 -20.233  14.789  1.00200.62           N
ATOM   3273  CA  TYR D 416      49.526 -21.483  14.850  1.00200.62           C
ATOM   3274  CB  TYR D 416      50.545 -21.522  16.006  1.00200.62           C
ATOM   3275  CG  TYR D 416      51.532 -22.613  15.765  1.00200.62           C
ATOM   3276  CD1 TYR D 416      52.382 -22.538  14.683  1.00200.62           C
ATOM   3277  CD2 TYR D 416      51.651 -23.675  16.632  1.00200.62           C
ATOM   3278  CE1 TYR D 416      53.311 -23.523  14.448  1.00200.62           C
ATOM   3279  CE2 TYR D 416      52.579 -24.664  16.402  1.00200.62           C
ATOM   3280  CZ  TYR D 416      53.408 -24.590  15.307  1.00200.62           C
ATOM   3281  OH  TYR D 416      54.360 -25.603  15.070  1.00200.62           O
ATOM   3282  C   TYR D 416      48.427 -22.498  15.024  1.00200.62           C
ATOM   3283  O   TYR D 416      47.378 -22.372  14.397  1.00200.62           O
ATOM   3284  N   ASN D 417      48.717 -23.617  15.705  1.00139.77           N
ATOM   3285  CA  ASN D 417      47.770 -24.638  16.084  1.00139.77           C
ATOM   3286  CB  ASN D 417      48.423 -26.027  16.208  1.00139.77           C
ATOM   3287  CG  ASN D 417      49.481 -25.991  17.301  1.00139.77           C
ATOM   3288  OD1 ASN D 417      49.656 -24.986  17.986  1.00139.77           O
ATOM   3289  ND2 ASN D 417      50.219 -27.122  17.462  1.00139.77           N
ATOM   3290  C   ASN D 417      47.050 -24.331  17.386  1.00139.77           C
ATOM   3291  O   ASN D 417      46.189 -25.100  17.811  1.00139.77           O
ATOM   3292  N   GLN D 418      47.497 -23.294  18.118  1.00188.15           N
ATOM   3293  CA  GLN D 418      47.115 -22.950  19.469  1.00188.15           C
ATOM   3294  CB  GLN D 418      48.107 -21.910  19.998  1.00188.15           C
ATOM   3295  CG  GLN D 418      48.248 -21.908  21.507  1.00188.15           C
ATOM   3296  CD  GLN D 418      49.152 -23.078  21.864  1.00188.15           C
ATOM   3297  OE1 GLN D 418      50.126 -22.916  22.597  1.00188.15           O
ATOM   3298  NE2 GLN D 418      48.830 -24.289  21.335  1.00188.15           N
ATOM   3299  C   GLN D 418      45.725 -22.412  19.728  1.00188.15           C
ATOM   3300  O   GLN D 418      45.071 -22.842  20.679  1.00188.15           O
ATOM   3301  N   GLY D 419      45.233 -21.446  18.926  1.00 38.06           N
ATOM   3302  CA  GLY D 419      43.965 -20.826  19.222  1.00 38.06           C
ATOM   3303  C   GLY D 419      43.699 -19.844  18.121  1.00 38.06           C
ATOM   3304  O   GLY D 419      44.274 -19.967  17.041  1.00 38.06           O
ATOM   3305  N   PHE D 420      42.817 -18.844  18.358  1.00 65.85           N
ATOM   3306  CA  PHE D 420      42.497 -17.940  17.286  1.00 65.85           C
ATOM   3307  CB  PHE D 420      41.274 -18.405  16.476  1.00 65.85           C
ATOM   3308  CG  PHE D 420      40.139 -18.534  17.438  1.00 65.85           C
ATOM   3309  CD1 PHE D 420      39.957 -19.702  18.143  1.00 65.85           C
ATOM   3310  CD2 PHE D 420      39.260 -17.495  17.644  1.00 65.85           C
ATOM   3311  CE1 PHE D 420      38.917 -19.834  19.034  1.00 65.85           C
ATOM   3312  CE2 PHE D 420      38.218 -17.621  18.535  1.00 65.85           C
ATOM   3313  CZ  PHE D 420      38.045 -18.792  19.232  1.00 65.85           C
ATOM   3314  C   PHE D 420      42.169 -16.573  17.807  1.00 65.85           C
ATOM   3315  O   PHE D 420      41.894 -16.384  18.991  1.00 65.85           O
ATOM   3316  N   GLU D 421      42.225 -15.569  16.902  1.00 58.55           N
ATOM   3317  CA  GLU D 421      41.836 -14.230  17.234  1.00 58.55           C
ATOM   3318  CB  GLU D 421      42.995 -13.220  17.300  1.00 58.55           C
ATOM   3319  CG  GLU D 421      42.519 -11.816  17.681  1.00 58.55           C
ATOM   3320  CD  GLU D 421      43.730 -10.929  17.926  1.00 58.55           C
ATOM   3321  OE1 GLU D 421      44.227 -10.913  19.084  1.00 58.55           O
ATOM   3322  OE2 GLU D 421      44.172 -10.252  16.960  1.00 58.55           O
ATOM   3323  C   GLU D 421      40.887 -13.771  16.168  1.00 58.55           C
ATOM   3324  O   GLU D 421      41.122 -13.973  14.977  1.00 58.55           O
ATOM   3325  N   ILE D 422      39.762 -13.154  16.584  1.00 45.08           N
ATOM   3326  CA  ILE D 422      38.790 -12.678  15.640  1.00 45.08           C
ATOM   3327  CB  ILE D 422      37.466 -13.377  15.761  1.00 45.08           C
ATOM   3328  CG1 ILE D 422      37.630 -14.884  15.507  1.00 45.08           C
ATOM   3329  CG2 ILE D 422      36.472 -12.696  14.805  1.00 45.08           C
ATOM   3330  CD1 ILE D 422      36.404 -15.705  15.907  1.00 45.08           C
ATOM   3331  C   ILE D 422      38.548 -11.230  15.935  1.00 45.08           C
ATOM   3332  O   ILE D 422      38.370 -10.845  17.089  1.00 45.08           O
ATOM   3333  N   VAL D 423      38.567 -10.380  14.887  1.00 47.96           N
ATOM   3334  CA  VAL D 423      38.269  -8.986  15.066  1.00 47.96           C
ATOM   3335  CB  VAL D 423      39.290  -8.079  14.442  1.00 47.96           C
ATOM   3336  CG1 VAL D 423      38.826  -6.622  14.605  1.00 47.96           C
ATOM   3337  CG2 VAL D 423      40.657  -8.374  15.084  1.00 47.96           C
ATOM   3338  C   VAL D 423      36.973  -8.768  14.358  1.00 47.96           C
ATOM   3339  O   VAL D 423      36.884  -8.931  13.142  1.00 47.96           O
ATOM   3340  N   LEU D 424      35.920  -8.400  15.112  1.00 88.84           N
ATOM   3341  CA  LEU D 424      34.633  -8.263  14.503  1.00 88.84           C
ATOM   3342  CB  LEU D 424      33.852  -9.585  14.601  1.00 88.84           C
ATOM   3343  CG  LEU D 424      32.443  -9.586  13.989  1.00 88.84           C
ATOM   3344  CD1 LEU D 424      32.487  -9.589  12.455  1.00 88.84           C
ATOM   3345  CD2 LEU D 424      31.603 -10.734  14.561  1.00 88.84           C
ATOM   3346  C   LEU D 424      33.865  -7.249  15.298  1.00 88.84           C
ATOM   3347  O   LEU D 424      33.860  -7.298  16.525  1.00 88.84           O
ATOM   3348  N   ASN D 425      33.199  -6.301  14.610  1.00 86.93           N
ATOM   3349  CA  ASN D 425      32.331  -5.348  15.250  1.00 86.93           C
ATOM   3350  CB  ASN D 425      31.050  -6.022  15.782  1.00 86.93           C
ATOM   3351  CG  ASN D 425      29.997  -4.964  16.075  1.00 86.93           C
ATOM   3352  OD1 ASN D 425      29.598  -4.207  15.191  1.00 86.93           O
ATOM   3353  ND2 ASN D 425      29.520  -4.918  17.347  1.00 86.93           N
ATOM   3354  C   ASN D 425      33.017  -4.640  16.392  1.00 86.93           C
ATOM   3355  O   ASN D 425      32.442  -4.497  17.470  1.00 86.93           O
ATOM   3356  N   ASP D 426      34.255  -4.151  16.172  1.00 82.04           N
ATOM   3357  CA  ASP D 426      35.021  -3.404  17.139  1.00 82.04           C
ATOM   3358  CB  ASP D 426      34.397  -2.044  17.500  1.00 82.04           C
ATOM   3359  CG  ASP D 426      34.657  -1.101  16.330  1.00 82.04           C
ATOM   3360  OD1 ASP D 426      35.503  -1.455  15.466  1.00 82.04           O
ATOM   3361  OD2 ASP D 426      34.017  -0.016  16.284  1.00 82.04           O
ATOM   3362  C   ASP D 426      35.288  -4.190  18.395  1.00 82.04           C
ATOM   3363  O   ASP D 426      35.496  -3.607  19.458  1.00 82.04           O
ATOM   3364  N   TYR D 427      35.328  -5.534  18.300  1.00 74.27           N
ATOM   3365  CA  TYR D 427      35.661  -6.388  19.416  1.00 74.27           C
ATOM   3366  CB  TYR D 427      34.493  -7.241  19.949  1.00 74.27           C
ATOM   3367  CG  TYR D 427      33.610  -6.416  20.818  1.00 74.27           C
ATOM   3368  CD1 TYR D 427      33.906  -6.292  22.156  1.00 74.27           C
ATOM   3369  CD2 TYR D 427      32.496  -5.782  20.319  1.00 74.27           C
ATOM   3370  CE1 TYR D 427      33.111  -5.543  22.987  1.00 74.27           C
ATOM   3371  CE2 TYR D 427      31.695  -5.030  21.147  1.00 74.27           C
ATOM   3372  CZ  TYR D 427      32.002  -4.911  22.482  1.00 74.27           C
ATOM   3373  OH  TYR D 427      31.187  -4.143  23.339  1.00 74.27           O
ATOM   3374  C   TYR D 427      36.688  -7.375  18.947  1.00 74.27           C
ATOM   3375  O   TYR D 427      36.724  -7.732  17.771  1.00 74.27           O
ATOM   3376  N   LYS D 428      37.571  -7.829  19.863  1.00 47.96           N
ATOM   3377  CA  LYS D 428      38.549  -8.820  19.509  1.00 47.96           C
ATOM   3378  CB  LYS D 428      40.006  -8.360  19.688  1.00 47.96           C
ATOM   3379  CG  LYS D 428      40.420  -7.281  18.686  1.00 47.96           C
ATOM   3380  CD  LYS D 428      41.796  -6.674  18.962  1.00 47.96           C
ATOM   3381  CE  LYS D 428      42.198  -5.600  17.949  1.00 47.96           C
ATOM   3382  NZ  LYS D 428      43.545  -5.079  18.269  1.00 47.96           N
ATOM   3383  C   LYS D 428      38.328 -10.004  20.402  1.00 47.96           C
ATOM   3384  O   LYS D 428      38.178  -9.854  21.613  1.00 47.96           O
ATOM   3385  N   TRP D 429      38.305 -11.220  19.813  1.00 77.08           N
ATOM   3386  CA  TRP D 429      38.050 -12.420  20.564  1.00 77.08           C
ATOM   3387  CB  TRP D 429      36.949 -13.291  19.927  1.00 77.08           C
ATOM   3388  CG  TRP D 429      35.603 -12.616  19.787  1.00 77.08           C
ATOM   3389  CD2 TRP D 429      34.478 -12.825  20.657  1.00 77.08           C
ATOM   3390  CD1 TRP D 429      35.193 -11.729  18.834  1.00 77.08           C
ATOM   3391  NE1 TRP D 429      33.886 -11.366  19.059  1.00 77.08           N
ATOM   3392  CE2 TRP D 429      33.433 -12.034  20.176  1.00 77.08           C
ATOM   3393  CE3 TRP D 429      34.327 -13.612  21.762  1.00 77.08           C
ATOM   3394  CZ2 TRP D 429      32.217 -12.018  20.797  1.00 77.08           C
ATOM   3395  CZ3 TRP D 429      33.099 -13.590  22.387  1.00 77.08           C
ATOM   3396  CH2 TRP D 429      32.064 -12.809  21.914  1.00 77.08           C
ATOM   3397  C   TRP D 429      39.296 -13.255  20.518  1.00 77.08           C
ATOM   3398  O   TRP D 429      39.899 -13.419  19.458  1.00 77.08           O
ATOM   3399  N   PHE D 430      39.727 -13.797  21.679  1.00108.41           N
ATOM   3400  CA  PHE D 430      40.887 -14.646  21.698  1.00108.41           C
ATOM   3401  CB  PHE D 430      42.186 -13.888  22.033  1.00108.41           C
ATOM   3402  CG  PHE D 430      43.261 -14.876  22.337  1.00108.41           C
ATOM   3403  CD1 PHE D 430      43.856 -15.616  21.342  1.00108.41           C
ATOM   3404  CD2 PHE D 430      43.655 -15.076  23.640  1.00108.41           C
ATOM   3405  CE1 PHE D 430      44.843 -16.527  21.643  1.00108.41           C
ATOM   3406  CE2 PHE D 430      44.642 -15.982  23.948  1.00108.41           C
ATOM   3407  CZ  PHE D 430      45.239 -16.709  22.946  1.00108.41           C
ATOM   3408  C   PHE D 430      40.704 -15.751  22.693  1.00108.41           C
ATOM   3409  O   PHE D 430      40.182 -15.544  23.788  1.00108.41           O
ATOM   3410  N   ALA D 431      41.132 -16.977  22.318  1.00 50.55           N
ATOM   3411  CA  ALA D 431      41.036 -18.104  23.203  1.00 50.55           C
ATOM   3412  CB  ALA D 431      39.612 -18.675  23.316  1.00 50.55           C
ATOM   3413  C   ALA D 431      41.907 -19.196  22.659  1.00 50.55           C
ATOM   3414  O   ALA D 431      42.197 -19.244  21.464  1.00 50.55           O
ATOM   3415  N   PHE D 432      42.352 -20.108  23.547  1.00127.35           N
ATOM   3416  CA  PHE D 432      43.149 -21.226  23.133  1.00127.35           C
ATOM   3417  CB  PHE D 432      44.185 -21.713  24.167  1.00127.35           C
ATOM   3418  CG  PHE D 432      45.258 -20.698  24.376  1.00127.35           C
ATOM   3419  CD1 PHE D 432      46.310 -20.606  23.497  1.00127.35           C
ATOM   3420  CD2 PHE D 432      45.215 -19.837  25.449  1.00127.35           C
ATOM   3421  CE1 PHE D 432      47.307 -19.677  23.684  1.00127.35           C
ATOM   3422  CE2 PHE D 432      46.209 -18.907  25.643  1.00127.35           C
ATOM   3423  CZ  PHE D 432      47.259 -18.825  24.760  1.00127.35           C
ATOM   3424  C   PHE D 432      42.203 -22.373  22.962  1.00127.35           C
ATOM   3425  O   PHE D 432      41.149 -22.417  23.592  1.00127.35           O
ATOM   3426  N   PHE D 433      42.553 -23.332  22.084  1.00 70.12           N
ATOM   3427  CA  PHE D 433      41.707 -24.476  21.884  1.00 70.12           C
ATOM   3428  CB  PHE D 433      42.148 -25.385  20.722  1.00 70.12           C
ATOM   3429  CG  PHE D 433      41.996 -24.610  19.455  1.00 70.12           C
ATOM   3430  CD1 PHE D 433      40.756 -24.434  18.886  1.00 70.12           C
ATOM   3431  CD2 PHE D 433      43.096 -24.067  18.831  1.00 70.12           C
ATOM   3432  CE1 PHE D 433      40.614 -23.722  17.717  1.00 70.12           C
ATOM   3433  CE2 PHE D 433      42.960 -23.354  17.662  1.00 70.12           C
ATOM   3434  CZ  PHE D 433      41.717 -23.179  17.103  1.00 70.12           C
ATOM   3435  C   PHE D 433      41.762 -25.269  23.157  1.00 70.12           C
ATOM   3436  O   PHE D 433      42.766 -25.253  23.865  1.00 70.12           O
ATOM   3437  N   LYS D 434      40.661 -25.976  23.484  1.00 63.32           N
ATOM   3438  CA  LYS D 434      40.529 -26.664  24.740  1.00 63.32           C
ATOM   3439  CB  LYS D 434      39.072 -27.021  25.070  1.00 63.32           C
ATOM   3440  CG  LYS D 434      38.878 -27.561  26.485  1.00 63.32           C
ATOM   3441  CD  LYS D 434      37.408 -27.662  26.894  1.00 63.32           C
ATOM   3442  CE  LYS D 434      37.206 -28.200  28.310  1.00 63.32           C
ATOM   3443  NZ  LYS D 434      35.763 -28.371  28.585  1.00 63.32           N
ATOM   3444  C   LYS D 434      41.322 -27.936  24.807  1.00 63.32           C
ATOM   3445  O   LYS D 434      41.490 -28.648  23.817  1.00 63.32           O
ATOM   3446  N   TYR D 435      41.871 -28.219  26.012  1.00 77.29           N
ATOM   3447  CA  TYR D 435      42.543 -29.458  26.285  1.00 77.29           C
ATOM   3448  CB  TYR D 435      44.058 -29.435  25.999  1.00 77.29           C
ATOM   3449  CG  TYR D 435      44.729 -28.425  26.867  1.00 77.29           C
ATOM   3450  CD1 TYR D 435      45.168 -28.763  28.126  1.00 77.29           C
ATOM   3451  CD2 TYR D 435      44.927 -27.140  26.415  1.00 77.29           C
ATOM   3452  CE1 TYR D 435      45.792 -27.835  28.926  1.00 77.29           C
ATOM   3453  CE2 TYR D 435      45.550 -26.207  27.210  1.00 77.29           C
ATOM   3454  CZ  TYR D 435      45.985 -26.554  28.467  1.00 77.29           C
ATOM   3455  OH  TYR D 435      46.626 -25.599  29.283  1.00 77.29           O
ATOM   3456  C   TYR D 435      42.320 -29.787  27.734  1.00 77.29           C
ATOM   3457  O   TYR D 435      42.146 -28.890  28.558  1.00 77.29           O
ATOM   3458  N   LYS D 436      42.295 -31.092  28.084  1.00 47.38           N
ATOM   3459  CA  LYS D 436      42.097 -31.467  29.461  1.00 47.38           C
ATOM   3460  CB  LYS D 436      40.749 -32.161  29.723  1.00 47.38           C
ATOM   3461  CG  LYS D 436      39.525 -31.275  29.488  1.00 47.38           C
ATOM   3462  CD  LYS D 436      38.216 -32.067  29.434  1.00 47.38           C
ATOM   3463  CE  LYS D 436      36.978 -31.200  29.199  0.00 47.38           C
ATOM   3464  NZ  LYS D 436      35.766 -32.048  29.158  0.00 47.38           N
ATOM   3465  C   LYS D 436      43.151 -32.466  29.830  1.00 47.38           C
ATOM   3466  O   LYS D 436      43.408 -33.411  29.087  1.00 47.38           O
ATOM   3467  N   GLU D 437      43.801 -32.287  30.998  1.00 76.76           N
ATOM   3468  CA  GLU D 437      44.797 -33.253  31.375  1.00 76.76           C
ATOM   3469  CB  GLU D 437      46.151 -32.612  31.722  1.00 76.76           C
ATOM   3470  CG  GLU D 437      46.808 -31.923  30.524  1.00 76.76           C
ATOM   3471  CD  GLU D 437      48.115 -31.293  30.982  1.00 76.76           C
ATOM   3472  OE1 GLU D 437      49.057 -32.058  31.319  1.00 76.76           O
ATOM   3473  OE2 GLU D 437      48.186 -30.035  31.002  1.00 76.76           O
ATOM   3474  C   GLU D 437      44.305 -33.952  32.593  1.00 76.76           C
ATOM   3475  O   GLU D 437      44.494 -33.470  33.711  1.00 76.76           O
ATOM   3476  N   GLU D 438      43.615 -35.097  32.421  1.00 88.49           N
ATOM   3477  CA  GLU D 438      43.161 -35.682  33.638  1.00 88.49           C
ATOM   3478  CB  GLU D 438      42.191 -36.852  33.396  0.00 88.49           C
ATOM   3479  CG  GLU D 438      41.545 -37.398  34.670  0.00 88.49           C
ATOM   3480  CD  GLU D 438      40.599 -38.520  34.264  0.00 88.49           C
ATOM   3481  OE1 GLU D 438      40.488 -38.783  33.037  0.00 88.49           O
ATOM   3482  OE2 GLU D 438      39.973 -39.125  35.174  0.00 88.49           O
ATOM   3483  C   GLU D 438      44.322 -36.197  34.428  1.00 88.49           C
ATOM   3484  O   GLU D 438      44.829 -35.520  35.319  1.00 88.49           O
ATOM   3485  N   GLY D 439      44.811 -37.409  34.091  1.00143.30           N
ATOM   3486  CA  GLY D 439      45.896 -37.939  34.868  1.00143.30           C
ATOM   3487  C   GLY D 439      47.219 -37.386  34.467  1.00143.30           C
ATOM   3488  O   GLY D 439      47.901 -36.693  35.213  1.00143.30           O
ATOM   3489  N   SER D 440      47.589 -37.664  33.215  1.00192.08           N
ATOM   3490  CA  SER D 440      48.832 -37.264  32.642  1.00192.08           C
ATOM   3491  CB  SER D 440      49.990 -38.217  32.982  1.00192.08           C
ATOM   3492  OG  SER D 440      49.728 -39.513  32.465  0.00192.08           O
ATOM   3493  C   SER D 440      48.521 -37.422  31.208  1.00192.08           C
ATOM   3494  O   SER D 440      49.341 -37.190  30.319  1.00192.08           O
ATOM   3495  N   LYS D 441      47.261 -37.836  30.985  1.00138.40           N
ATOM   3496  CA  LYS D 441      46.766 -38.039  29.664  1.00138.40           C
ATOM   3497  CB  LYS D 441      45.731 -39.178  29.558  1.00138.40           C
ATOM   3498  CG  LYS D 441      44.417 -38.953  30.314  1.00138.40           C
ATOM   3499  CD  LYS D 441      43.442 -37.991  29.633  0.00138.40           C
ATOM   3500  CE  LYS D 441      42.140 -37.787  30.411  0.00138.40           C
ATOM   3501  NZ  LYS D 441      41.256 -36.846  29.689  0.00138.40           N
ATOM   3502  C   LYS D 441      46.131 -36.755  29.261  1.00138.40           C
ATOM   3503  O   LYS D 441      45.410 -36.127  30.036  1.00138.40           O
ATOM   3504  N   VAL D 442      46.423 -36.311  28.029  1.00116.61           N
ATOM   3505  CA  VAL D 442      45.871 -35.073  27.569  1.00116.61           C
ATOM   3506  CB  VAL D 442      46.887 -34.101  27.050  1.00116.61           C
ATOM   3507  CG1 VAL D 442      47.697 -33.537  28.219  1.00116.61           C
ATOM   3508  CG2 VAL D 442      47.756 -34.839  26.021  1.00116.61           C
ATOM   3509  C   VAL D 442      44.946 -35.328  26.431  1.00116.61           C
ATOM   3510  O   VAL D 442      45.202 -36.162  25.563  1.00116.61           O
ATOM   3511  N   THR D 443      43.820 -34.593  26.427  1.00 43.77           N
ATOM   3512  CA  THR D 443      42.882 -34.699  25.352  1.00 43.77           C
ATOM   3513  CB  THR D 443      41.551 -35.236  25.786  1.00 43.77           C
ATOM   3514  OG1 THR D 443      41.716 -36.515  26.381  1.00 43.77           O
ATOM   3515  CG2 THR D 443      40.636 -35.343  24.554  1.00 43.77           C
ATOM   3516  C   THR D 443      42.671 -33.310  24.833  1.00 43.77           C
ATOM   3517  O   THR D 443      42.519 -32.365  25.606  1.00 43.77           O
ATOM   3518  N   THR D 444      42.657 -33.149  23.496  1.00 47.58           N
ATOM   3519  CA  THR D 444      42.477 -31.844  22.926  1.00 47.58           C
ATOM   3520  CB  THR D 444      43.516 -31.486  21.901  1.00 47.58           C
ATOM   3521  OG1 THR D 444      44.810 -31.513  22.487  1.00 47.58           O
ATOM   3522  CG2 THR D 444      43.209 -30.084  21.340  1.00 47.58           C
ATOM   3523  C   THR D 444      41.156 -31.822  22.231  1.00 47.58           C
ATOM   3524  O   THR D 444      40.715 -32.831  21.682  1.00 47.58           O
ATOM   3525  N   TYR D 445      40.462 -30.667  22.298  1.00 68.31           N
ATOM   3526  CA  TYR D 445      39.204 -30.524  21.626  1.00 68.31           C
ATOM   3527  CB  TYR D 445      38.043 -30.274  22.603  1.00 68.31           C
ATOM   3528  CG  TYR D 445      37.935 -31.468  23.488  1.00 68.31           C
ATOM   3529  CD1 TYR D 445      37.167 -32.548  23.118  1.00 68.31           C
ATOM   3530  CD2 TYR D 445      38.610 -31.508  24.687  1.00 68.31           C
ATOM   3531  CE1 TYR D 445      37.069 -33.650  23.934  1.00 68.31           C
ATOM   3532  CE2 TYR D 445      38.515 -32.607  25.508  1.00 68.31           C
ATOM   3533  CZ  TYR D 445      37.743 -33.680  25.131  1.00 68.31           C
ATOM   3534  OH  TYR D 445      37.643 -34.810  25.971  1.00 68.31           O
ATOM   3535  C   TYR D 445      39.316 -29.305  20.766  1.00 68.31           C
ATOM   3536  O   TYR D 445      39.283 -28.182  21.269  1.00 68.31           O
ATOM   3537  N   CYS D 446      39.465 -29.485  19.441  1.00126.19           N
ATOM   3538  CA  CYS D 446      39.571 -28.331  18.594  1.00126.19           C
ATOM   3539  CB  CYS D 446      40.204 -28.521  17.216  1.00126.19           C
ATOM   3540  SG  CYS D 446      40.605 -26.869  16.568  1.00126.19           S
ATOM   3541  C   CYS D 446      38.228 -27.696  18.401  1.00126.19           C
ATOM   3542  O   CYS D 446      38.128 -26.582  17.888  1.00126.19           O
ATOM   3543  N   ASN D 447      37.156 -28.452  18.694  1.00 71.36           N
ATOM   3544  CA  ASN D 447      35.806 -27.981  18.580  1.00 71.36           C
ATOM   3545  CB  ASN D 447      34.756 -29.108  18.652  1.00 71.36           C
ATOM   3546  CG  ASN D 447      34.829 -29.780  20.015  1.00 71.36           C
ATOM   3547  OD1 ASN D 447      35.908 -30.124  20.495  1.00 71.36           O
ATOM   3548  ND2 ASN D 447      33.648 -29.977  20.660  1.00 71.36           N
ATOM   3549  C   ASN D 447      35.506 -26.981  19.662  1.00 71.36           C
ATOM   3550  O   ASN D 447      34.563 -26.203  19.535  1.00 71.36           O
ATOM   3551  N   GLU D 448      36.251 -27.001  20.787  1.00 64.96           N
ATOM   3552  CA  GLU D 448      35.926 -26.120  21.879  1.00 64.96           C
ATOM   3553  CB  GLU D 448      35.458 -26.891  23.124  1.00 64.96           C
ATOM   3554  CG  GLU D 448      34.154 -27.652  22.874  1.00 64.96           C
ATOM   3555  CD  GLU D 448      33.867 -28.545  24.071  1.00 64.96           C
ATOM   3556  OE1 GLU D 448      34.419 -28.270  25.169  1.00 64.96           O
ATOM   3557  OE2 GLU D 448      33.088 -29.520  23.898  1.00 64.96           O
ATOM   3558  C   GLU D 448      37.117 -25.292  22.267  1.00 64.96           C
ATOM   3559  O   GLU D 448      38.218 -25.480  21.751  1.00 64.96           O
ATOM   3560  N   THR D 449      36.906 -24.314  23.182  1.00 50.36           N
ATOM   3561  CA  THR D 449      37.983 -23.454  23.590  1.00 50.36           C
ATOM   3562  CB  THR D 449      37.816 -22.028  23.154  1.00 50.36           C
ATOM   3563  OG1 THR D 449      36.682 -21.451  23.787  1.00 50.36           O
ATOM   3564  CG2 THR D 449      37.645 -21.995  21.626  1.00 50.36           C
ATOM   3565  C   THR D 449      38.069 -23.425  25.084  1.00 50.36           C
ATOM   3566  O   THR D 449      37.150 -23.828  25.795  1.00 50.36           O
ATOM   3567  N   MET D 450      39.228 -22.972  25.595  1.00126.01           N
ATOM   3568  CA  MET D 450      39.388 -22.776  27.003  1.00126.01           C
ATOM   3569  CB  MET D 450      40.852 -22.735  27.459  1.00126.01           C
ATOM   3570  CG  MET D 450      41.551 -24.078  27.250  1.00126.01           C
ATOM   3571  SD  MET D 450      43.287 -24.114  27.764  1.00126.01           S
ATOM   3572  CE  MET D 450      42.922 -24.088  29.543  1.00126.01           C
ATOM   3573  C   MET D 450      38.762 -21.443  27.252  1.00126.01           C
ATOM   3574  O   MET D 450      38.257 -20.815  26.324  1.00126.01           O
ATOM   3575  N   THR D 451      38.730 -20.982  28.513  1.00 42.85           N
ATOM   3576  CA  THR D 451      38.124 -19.703  28.753  1.00 42.85           C
ATOM   3577  CB  THR D 451      38.055 -19.338  30.207  1.00 42.85           C
ATOM   3578  OG1 THR D 451      37.326 -20.324  30.923  1.00 42.85           O
ATOM   3579  CG2 THR D 451      37.357 -17.973  30.341  1.00 42.85           C
ATOM   3580  C   THR D 451      38.967 -18.685  28.050  1.00 42.85           C
ATOM   3581  O   THR D 451      40.191 -18.697  28.175  1.00 42.85           O
ATOM   3582  N   GLY D 452      38.326 -17.768  27.290  1.00 44.39           N
ATOM   3583  CA  GLY D 452      39.064 -16.807  26.521  1.00 44.39           C
ATOM   3584  C   GLY D 452      38.688 -15.413  26.919  1.00 44.39           C
ATOM   3585  O   GLY D 452      37.861 -15.199  27.807  1.00 44.39           O
ATOM   3586  N   TRP D 453      39.311 -14.422  26.240  1.00 87.42           N
ATOM   3587  CA  TRP D 453      39.111 -13.041  26.572  1.00 87.42           C
ATOM   3588  CB  TRP D 453      40.440 -12.347  26.908  1.00 87.42           C
ATOM   3589  CG  TRP D 453      41.187 -12.987  28.054  1.00 87.42           C
ATOM   3590  CD2 TRP D 453      42.028 -14.142  27.901  1.00 87.42           C
ATOM   3591  CD1 TRP D 453      41.225 -12.653  29.376  1.00 87.42           C
ATOM   3592  NE1 TRP D 453      42.045 -13.524  30.056  1.00 87.42           N
ATOM   3593  CE2 TRP D 453      42.544 -14.446  29.160  1.00 87.42           C
ATOM   3594  CE3 TRP D 453      42.343 -14.888  26.802  1.00 87.42           C
ATOM   3595  CZ2 TRP D 453      43.387 -15.506  29.338  1.00 87.42           C
ATOM   3596  CZ3 TRP D 453      43.194 -15.955  26.985  1.00 87.42           C
ATOM   3597  CH2 TRP D 453      43.707 -16.257  28.229  1.00 87.42           C
ATOM   3598  C   TRP D 453      38.549 -12.327  25.376  1.00 87.42           C
ATOM   3599  O   TRP D 453      39.012 -12.512  24.251  1.00 87.42           O
ATOM   3600  N   VAL D 454      37.514 -11.489  25.597  1.00103.88           N
ATOM   3601  CA  VAL D 454      36.949 -10.690  24.546  1.00103.88           C
ATOM   3602  CB  VAL D 454      35.553 -11.093  24.157  1.00103.88           C
ATOM   3603  CG1 VAL D 454      34.629 -10.922  25.374  1.00103.88           C
ATOM   3604  CG2 VAL D 454      35.122 -10.260  22.938  1.00103.88           C
ATOM   3605  C   VAL D 454      36.891  -9.291  25.076  1.00103.88           C
ATOM   3606  O   VAL D 454      36.535  -9.076  26.234  1.00103.88           O
ATOM   3607  N   HIS D 455      37.273  -8.299  24.247  1.00 61.25           N
ATOM   3608  CA  HIS D 455      37.243  -6.929  24.677  1.00 61.25           C
ATOM   3609  ND1 HIS D 455      40.581  -7.881  24.925  1.00 61.25           N
ATOM   3610  CG  HIS D 455      39.780  -6.787  24.682  1.00 61.25           C
ATOM   3611  CB  HIS D 455      38.512  -6.494  25.430  1.00 61.25           C
ATOM   3612  NE2 HIS D 455      41.547  -6.742  23.278  1.00 61.25           N
ATOM   3613  CD2 HIS D 455      40.384  -6.103  23.672  1.00 61.25           C
ATOM   3614  CE1 HIS D 455      41.623  -7.805  24.059  1.00 61.25           C
ATOM   3615  C   HIS D 455      37.143  -6.077  23.453  1.00 61.25           C
ATOM   3616  O   HIS D 455      37.474  -6.515  22.353  1.00 61.25           O
ATOM   3617  N   ASP D 456      36.691  -4.818  23.614  1.00 77.68           N
ATOM   3618  CA  ASP D 456      36.578  -3.968  22.465  1.00 77.68           C
ATOM   3619  CB  ASP D 456      35.793  -2.667  22.717  1.00 77.68           C
ATOM   3620  CG  ASP D 456      36.481  -1.890  23.826  1.00 77.68           C
ATOM   3621  OD1 ASP D 456      36.357  -2.309  25.008  1.00 77.68           O
ATOM   3622  OD2 ASP D 456      37.131  -0.859  23.509  1.00 77.68           O
ATOM   3623  C   ASP D 456      37.965  -3.648  22.001  1.00 77.68           C
ATOM   3624  O   ASP D 456      38.942  -3.886  22.708  1.00 77.68           O
ATOM   3625  N   VAL D 457      38.079  -3.093  20.779  1.00 65.86           N
ATOM   3626  CA  VAL D 457      39.351  -2.838  20.165  1.00 65.86           C
ATOM   3627  CB  VAL D 457      39.235  -2.251  18.784  1.00 65.86           C
ATOM   3628  CG1 VAL D 457      38.602  -3.309  17.864  1.00 65.86           C
ATOM   3629  CG2 VAL D 457      38.431  -0.941  18.853  1.00 65.86           C
ATOM   3630  C   VAL D 457      40.168  -1.913  21.021  1.00 65.86           C
ATOM   3631  O   VAL D 457      41.394  -1.993  21.028  1.00 65.86           O
ATOM   3632  N   LEU D 458      39.520  -0.970  21.725  1.00 92.06           N
ATOM   3633  CA  LEU D 458      40.215  -0.048  22.582  1.00 92.06           C
ATOM   3634  CB  LEU D 458      39.338   1.127  23.041  1.00 92.06           C
ATOM   3635  CG  LEU D 458      38.954   2.060  21.876  1.00 92.06           C
ATOM   3636  CD1 LEU D 458      38.159   3.279  22.367  1.00 92.06           C
ATOM   3637  CD2 LEU D 458      40.190   2.450  21.049  1.00 92.06           C
ATOM   3638  C   LEU D 458      40.777  -0.744  23.790  1.00 92.06           C
ATOM   3639  O   LEU D 458      41.793  -0.310  24.331  1.00 92.06           O
ATOM   3640  N   GLY D 459      40.119  -1.820  24.272  1.00 46.38           N
ATOM   3641  CA  GLY D 459      40.603  -2.526  25.429  1.00 46.38           C
ATOM   3642  C   GLY D 459      39.888  -2.029  26.651  1.00 46.38           C
ATOM   3643  O   GLY D 459      40.316  -2.292  27.774  1.00 46.38           O
ATOM   3644  N   ARG D 460      38.820  -1.231  26.464  1.00141.47           N
ATOM   3645  CA  ARG D 460      38.074  -0.690  27.569  1.00141.47           C
ATOM   3646  CB  ARG D 460      37.056   0.345  27.082  1.00141.47           C
ATOM   3647  CG  ARG D 460      37.664   1.396  26.155  1.00141.47           C
ATOM   3648  CD  ARG D 460      38.146   2.664  26.853  1.00141.47           C
ATOM   3649  NE  ARG D 460      38.798   3.491  25.801  1.00141.47           N
ATOM   3650  CZ  ARG D 460      40.152   3.451  25.646  1.00141.47           C
ATOM   3651  NH1 ARG D 460      40.912   2.760  26.540  1.00141.47           N
ATOM   3652  NH2 ARG D 460      40.748   4.094  24.601  1.00141.47           N
ATOM   3653  C   ARG D 460      37.282  -1.730  28.313  1.00141.47           C
ATOM   3654  O   ARG D 460      37.537  -1.996  29.487  1.00141.47           O
ATOM   3655  N   ASN D 461      36.323  -2.398  27.633  1.00139.93           N
ATOM   3656  CA  ASN D 461      35.515  -3.322  28.372  1.00139.93           C
ATOM   3657  CB  ASN D 461      33.991  -3.060  28.341  1.00139.93           C
ATOM   3658  CG  ASN D 461      33.444  -3.140  26.931  1.00139.93           C
ATOM   3659  OD1 ASN D 461      33.498  -4.187  26.291  1.00139.93           O
ATOM   3660  ND2 ASN D 461      32.878  -2.007  26.436  1.00139.93           N
ATOM   3661  C   ASN D 461      35.850  -4.711  27.939  1.00139.93           C
ATOM   3662  O   ASN D 461      36.049  -4.988  26.756  1.00139.93           O
ATOM   3663  N   TRP D 462      35.942  -5.609  28.941  1.00103.04           N
ATOM   3664  CA  TRP D 462      36.378  -6.967  28.785  1.00103.04           C
ATOM   3665  CB  TRP D 462      37.653  -7.271  29.587  1.00103.04           C
ATOM   3666  CG  TRP D 462      38.923  -6.685  29.027  1.00103.04           C
ATOM   3667  CD2 TRP D 462      40.091  -7.470  28.748  1.00103.04           C
ATOM   3668  CD1 TRP D 462      39.245  -5.391  28.738  1.00103.04           C
ATOM   3669  NE1 TRP D 462      40.538  -5.324  28.274  1.00103.04           N
ATOM   3670  CE2 TRP D 462      41.072  -6.597  28.281  1.00103.04           C
ATOM   3671  CE3 TRP D 462      40.327  -8.808  28.876  1.00103.04           C
ATOM   3672  CZ2 TRP D 462      42.311  -7.053  27.932  1.00103.04           C
ATOM   3673  CZ3 TRP D 462      41.576  -9.265  28.518  1.00103.04           C
ATOM   3674  CH2 TRP D 462      42.548  -8.405  28.055  1.00103.04           C
ATOM   3675  C   TRP D 462      35.346  -7.899  29.335  1.00103.04           C
ATOM   3676  O   TRP D 462      34.478  -7.511  30.115  1.00103.04           O
ATOM   3677  N   ALA D 463      35.433  -9.176  28.907  1.00 40.47           N
ATOM   3678  CA  ALA D 463      34.565 -10.221  29.369  1.00 40.47           C
ATOM   3679  CB  ALA D 463      33.204 -10.253  28.653  1.00 40.47           C
ATOM   3680  C   ALA D 463      35.256 -11.520  29.071  1.00 40.47           C
ATOM   3681  O   ALA D 463      36.249 -11.553  28.346  1.00 40.47           O
ATOM   3682  N   CYS D 464      34.754 -12.628  29.651  1.00 46.78           N
ATOM   3683  CA  CYS D 464      35.342 -13.924  29.439  1.00 46.78           C
ATOM   3684  CB  CYS D 464      35.626 -14.657  30.758  1.00 46.78           C
ATOM   3685  SG  CYS D 464      36.750 -13.683  31.796  1.00 46.78           S
ATOM   3686  C   CYS D 464      34.341 -14.730  28.669  1.00 46.78           C
ATOM   3687  O   CYS D 464      33.139 -14.515  28.813  1.00 46.78           O
ATOM   3688  N   PHE D 465      34.804 -15.663  27.805  1.00 62.27           N
ATOM   3689  CA  PHE D 465      33.859 -16.434  27.045  1.00 62.27           C
ATOM   3690  CB  PHE D 465      33.544 -15.828  25.665  1.00 62.27           C
ATOM   3691  CG  PHE D 465      34.762 -15.939  24.807  1.00 62.27           C
ATOM   3692  CD1 PHE D 465      35.804 -15.048  24.931  1.00 62.27           C
ATOM   3693  CD2 PHE D 465      34.854 -16.936  23.862  1.00 62.27           C
ATOM   3694  CE1 PHE D 465      36.919 -15.158  24.133  1.00 62.27           C
ATOM   3695  CE2 PHE D 465      35.966 -17.051  23.060  1.00 62.27           C
ATOM   3696  CZ  PHE D 465      37.003 -16.160  23.196  1.00 62.27           C
ATOM   3697  C   PHE D 465      34.413 -17.802  26.786  1.00 62.27           C
ATOM   3698  O   PHE D 465      35.602 -18.061  26.967  1.00 62.27           O
ATOM   3699  N   THR D 466      33.523 -18.732  26.380  1.00 45.05           N
ATOM   3700  CA  THR D 466      33.922 -20.058  26.004  1.00 45.05           C
ATOM   3701  CB  THR D 466      33.456 -21.127  26.950  1.00 45.05           C
ATOM   3702  OG1 THR D 466      32.038 -21.144  27.016  1.00 45.05           O
ATOM   3703  CG2 THR D 466      34.052 -20.850  28.340  1.00 45.05           C
ATOM   3704  C   THR D 466      33.260 -20.300  24.688  1.00 45.05           C
ATOM   3705  O   THR D 466      32.152 -19.820  24.452  1.00 45.05           O
ATOM   3706  N   GLY D 467      33.917 -21.050  23.784  1.00 30.39           N
ATOM   3707  CA  GLY D 467      33.314 -21.229  22.496  1.00 30.39           C
ATOM   3708  C   GLY D 467      33.205 -22.684  22.181  1.00 30.39           C
ATOM   3709  O   GLY D 467      34.024 -23.498  22.607  1.00 30.39           O
ATOM   3710  N   LYS D 468      32.151 -23.038  21.418  1.00 51.73           N
ATOM   3711  CA  LYS D 468      31.970 -24.388  20.976  1.00 51.73           C
ATOM   3712  CB  LYS D 468      30.887 -25.158  21.747  1.00 51.73           C
ATOM   3713  CG  LYS D 468      31.315 -25.456  23.185  1.00 51.73           C
ATOM   3714  CD  LYS D 468      30.210 -26.026  24.072  1.00 51.73           C
ATOM   3715  CE  LYS D 468      30.696 -26.350  25.485  1.00 51.73           C
ATOM   3716  NZ  LYS D 468      29.675 -27.138  26.205  1.00 51.73           N
ATOM   3717  C   LYS D 468      31.582 -24.330  19.533  1.00 51.73           C
ATOM   3718  O   LYS D 468      30.783 -23.487  19.126  1.00 51.73           O
ATOM   3719  N   LYS D 469      32.166 -25.232  18.721  1.00 58.29           N
ATOM   3720  CA  LYS D 469      31.912 -25.254  17.311  1.00 58.29           C
ATOM   3721  CB  LYS D 469      33.007 -26.009  16.537  1.00 58.29           C
ATOM   3722  CG  LYS D 469      32.888 -25.928  15.016  1.00 58.29           C
ATOM   3723  CD  LYS D 469      34.122 -26.470  14.290  1.00 58.29           C
ATOM   3724  CE  LYS D 469      33.955 -26.556  12.772  1.00 58.29           C
ATOM   3725  NZ  LYS D 469      35.171 -27.137  12.160  1.00 58.29           N
ATOM   3726  C   LYS D 469      30.615 -25.960  17.089  1.00 58.29           C
ATOM   3727  O   LYS D 469      30.458 -27.138  17.404  1.00 58.29           O
ATOM   3728  N   VAL D 470      29.639 -25.208  16.559  1.00136.06           N
ATOM   3729  CA  VAL D 470      28.322 -25.662  16.237  1.00136.06           C
ATOM   3730  CB  VAL D 470      27.351 -24.526  16.133  1.00136.06           C
ATOM   3731  CG1 VAL D 470      27.929 -23.480  15.181  0.00136.06           C
ATOM   3732  CG2 VAL D 470      25.986 -25.077  15.701  0.00136.06           C
ATOM   3733  C   VAL D 470      28.330 -26.479  14.988  1.00136.06           C
ATOM   3734  O   VAL D 470      27.398 -27.233  14.749  1.00136.06           O
ATOM   3735  N   GLY D 471      29.329 -26.318  14.106  1.00 23.68           N
ATOM   3736  CA  GLY D 471      29.338 -27.101  12.903  1.00 23.68           C
ATOM   3737  C   GLY D 471      29.884 -26.197  11.810  1.00 23.68           C
ATOM   3738  O   GLY D 471      30.985 -25.620  12.021  1.00 23.68           O
ATOM   3739  OXT GLY D 471      29.210 -26.065  10.753  1.00 23.68           O
TER    3740      GLY D 471
ATOM   3741  N   LEU E 472      63.247  -1.313  -3.394  1.00 55.23           N
ATOM   3742  CA  LEU E 472      63.702  -2.322  -2.415  1.00 55.23           C
ATOM   3743  CB  LEU E 472      62.836  -3.593  -2.530  1.00 55.23           C
ATOM   3744  CG  LEU E 472      63.080  -4.642  -1.427  1.00 55.23           C
ATOM   3745  CD1 LEU E 472      62.661  -4.100  -0.050  1.00 55.23           C
ATOM   3746  CD2 LEU E 472      62.399  -5.980  -1.765  1.00 55.23           C
ATOM   3747  C   LEU E 472      65.135  -2.658  -2.692  1.00 55.23           C
ATOM   3748  O   LEU E 472      65.525  -2.885  -3.838  1.00 55.23           O
ATOM   3749  N   PRO E 473      65.925  -2.663  -1.651  1.00152.16           N
ATOM   3750  CA  PRO E 473      67.337  -2.919  -1.783  1.00152.16           C
ATOM   3751  CD  PRO E 473      65.632  -1.828  -0.500  1.00152.16           C
ATOM   3752  CB  PRO E 473      67.996  -2.324  -0.534  1.00152.16           C
ATOM   3753  CG  PRO E 473      66.831  -2.042   0.431  1.00152.16           C
ATOM   3754  C   PRO E 473      67.654  -4.365  -1.988  1.00152.16           C
ATOM   3755  O   PRO E 473      66.811  -5.218  -1.715  1.00152.16           O
ATOM   3756  N   THR E 474      68.852  -4.644  -2.536  1.00 97.62           N
ATOM   3757  CA  THR E 474      69.346  -5.971  -2.745  1.00 97.62           C
ATOM   3758  CB  THR E 474      70.570  -5.997  -3.610  1.00 97.62           C
ATOM   3759  OG1 THR E 474      70.991  -7.335  -3.824  1.00 97.62           O
ATOM   3760  CG2 THR E 474      71.679  -5.186  -2.920  1.00 97.62           C
ATOM   3761  C   THR E 474      69.715  -6.564  -1.422  1.00 97.62           C
ATOM   3762  O   THR E 474      69.554  -7.765  -1.206  1.00 97.62           O
ATOM   3763  N   SER E 475      70.255  -5.728  -0.509  1.00 40.51           N
ATOM   3764  CA  SER E 475      70.682  -6.226   0.766  1.00 40.51           C
ATOM   3765  CB  SER E 475      72.214  -6.322   0.884  1.00 40.51           C
ATOM   3766  OG  SER E 475      72.584  -6.821   2.161  1.00 40.51           O
ATOM   3767  C   SER E 475      70.199  -5.285   1.828  1.00 40.51           C
ATOM   3768  O   SER E 475      70.002  -4.097   1.573  1.00 40.51           O
ATOM   3769  N   TRP E 476      69.959  -5.809   3.053  1.00 77.05           N
ATOM   3770  CA  TRP E 476      69.515  -4.954   4.119  1.00 77.05           C
ATOM   3771  CB  TRP E 476      67.986  -4.784   4.151  1.00 77.05           C
ATOM   3772  CG  TRP E 476      67.490  -3.789   5.170  1.00 77.05           C
ATOM   3773  CD2 TRP E 476      67.313  -2.390   4.896  1.00 77.05           C
ATOM   3774  CD1 TRP E 476      67.120  -3.979   6.468  1.00 77.05           C
ATOM   3775  NE1 TRP E 476      66.728  -2.785   7.024  1.00 77.05           N
ATOM   3776  CE2 TRP E 476      66.841  -1.798   6.067  1.00 77.05           C
ATOM   3777  CE3 TRP E 476      67.527  -1.660   3.763  1.00 77.05           C
ATOM   3778  CZ2 TRP E 476      66.575  -0.460   6.122  1.00 77.05           C
ATOM   3779  CZ3 TRP E 476      67.256  -0.312   3.821  1.00 77.05           C
ATOM   3780  CH2 TRP E 476      66.790   0.277   4.978  1.00 77.05           C
ATOM   3781  C   TRP E 476      69.927  -5.560   5.429  1.00 77.05           C
ATOM   3782  O   TRP E 476      69.873  -6.776   5.613  1.00 77.05           O
ATOM   3783  N   ASP E 477      70.363  -4.708   6.380  1.00 85.65           N
ATOM   3784  CA  ASP E 477      70.764  -5.161   7.681  1.00 85.65           C
ATOM   3785  CB  ASP E 477      72.276  -5.445   7.763  1.00 85.65           C
ATOM   3786  CG  ASP E 477      72.592  -6.167   9.065  1.00 85.65           C
ATOM   3787  OD1 ASP E 477      71.743  -6.126   9.995  1.00 85.65           O
ATOM   3788  OD2 ASP E 477      73.693  -6.775   9.143  1.00 85.65           O
ATOM   3789  C   ASP E 477      70.452  -4.038   8.628  1.00 85.65           C
ATOM   3790  O   ASP E 477      71.033  -2.959   8.534  1.00 85.65           O
ATOM   3791  N   TRP E 478      69.525  -4.267   9.577  1.00113.85           N
ATOM   3792  CA  TRP E 478      69.110  -3.247  10.500  1.00113.85           C
ATOM   3793  CB  TRP E 478      67.874  -3.603  11.341  1.00113.85           C
ATOM   3794  CG  TRP E 478      66.583  -3.473  10.569  1.00113.85           C
ATOM   3795  CD2 TRP E 478      65.994  -2.209  10.222  1.00113.85           C
ATOM   3796  CD1 TRP E 478      65.764  -4.434  10.054  1.00113.85           C
ATOM   3797  NE1 TRP E 478      64.694  -3.847   9.420  1.00113.85           N
ATOM   3798  CE2 TRP E 478      64.824  -2.478   9.513  1.00113.85           C
ATOM   3799  CE3 TRP E 478      66.396  -0.930  10.474  1.00113.85           C
ATOM   3800  CZ2 TRP E 478      64.032  -1.469   9.044  1.00113.85           C
ATOM   3801  CZ3 TRP E 478      65.595   0.082   9.997  1.00113.85           C
ATOM   3802  CH2 TRP E 478      64.436  -0.178   9.297  1.00113.85           C
ATOM   3803  C   TRP E 478      70.226  -2.869  11.414  1.00113.85           C
ATOM   3804  O   TRP E 478      70.186  -1.806  12.032  1.00113.85           O
ATOM   3805  N   ARG E 479      71.194  -3.781  11.607  1.00 94.80           N
ATOM   3806  CA  ARG E 479      72.339  -3.520  12.429  1.00 94.80           C
ATOM   3807  CB  ARG E 479      73.199  -4.775  12.641  1.00 94.80           C
ATOM   3808  CG  ARG E 479      72.467  -5.868  13.424  1.00 94.80           C
ATOM   3809  CD  ARG E 479      73.265  -7.165  13.552  1.00 94.80           C
ATOM   3810  NE  ARG E 479      73.480  -7.681  12.171  1.00 94.80           N
ATOM   3811  CZ  ARG E 479      74.206  -8.818  11.968  1.00 94.80           C
ATOM   3812  NH1 ARG E 479      74.717  -9.501  13.034  1.00 94.80           N
ATOM   3813  NH2 ARG E 479      74.420  -9.272  10.699  1.00 94.80           N
ATOM   3814  C   ARG E 479      73.182  -2.471  11.779  1.00 94.80           C
ATOM   3815  O   ARG E 479      73.778  -1.642  12.463  1.00 94.80           O
ATOM   3816  N   ASN E 480      73.295  -2.490  10.436  1.00 63.09           N
ATOM   3817  CA  ASN E 480      74.129  -1.494   9.833  1.00 63.09           C
ATOM   3818  CB  ASN E 480      75.427  -2.085   9.253  1.00 63.09           C
ATOM   3819  CG  ASN E 480      76.360  -0.946   8.866  1.00 63.09           C
ATOM   3820  OD1 ASN E 480      75.963  -0.007   8.179  1.00 63.09           O
ATOM   3821  ND2 ASN E 480      77.638  -1.027   9.323  1.00 63.09           N
ATOM   3822  C   ASN E 480      73.398  -0.833   8.711  1.00 63.09           C
ATOM   3823  O   ASN E 480      73.443  -1.292   7.570  1.00 63.09           O
ATOM   3824  N   VAL E 481      72.707   0.282   9.008  1.00135.35           N
ATOM   3825  CA  VAL E 481      72.096   1.032   7.958  1.00135.35           C
ATOM   3826  CB  VAL E 481      70.651   1.355   8.231  1.00135.35           C
ATOM   3827  CG1 VAL E 481      70.525   1.945   9.645  1.00135.35           C
ATOM   3828  CG2 VAL E 481      70.137   2.285   7.121  1.00135.35           C
ATOM   3829  C   VAL E 481      72.906   2.281   7.864  1.00135.35           C
ATOM   3830  O   VAL E 481      72.660   3.272   8.551  1.00135.35           O
ATOM   3831  N   HIS E 482      73.911   2.244   6.973  1.00104.51           N
ATOM   3832  CA  HIS E 482      74.802   3.339   6.752  1.00104.51           C
ATOM   3833  ND1 HIS E 482      72.121   4.002   4.580  1.00104.51           N
ATOM   3834  CG  HIS E 482      73.477   4.109   4.797  1.00104.51           C
ATOM   3835  CB  HIS E 482      74.102   4.536   6.092  1.00104.51           C
ATOM   3836  NE2 HIS E 482      73.117   3.331   2.710  1.00104.51           N
ATOM   3837  CD2 HIS E 482      74.070   3.697   3.644  1.00104.51           C
ATOM   3838  CE1 HIS E 482      71.962   3.531   3.318  1.00104.51           C
ATOM   3839  C   HIS E 482      75.469   3.747   8.033  1.00104.51           C
ATOM   3840  O   HIS E 482      75.594   4.935   8.327  1.00104.51           O
ATOM   3841  N   GLY E 483      75.921   2.755   8.830  1.00 30.62           N
ATOM   3842  CA  GLY E 483      76.701   3.024  10.008  1.00 30.62           C
ATOM   3843  C   GLY E 483      75.864   3.004  11.255  1.00 30.62           C
ATOM   3844  O   GLY E 483      76.400   2.861  12.352  1.00 30.62           O
ATOM   3845  N   ILE E 484      74.530   3.119  11.141  1.00104.08           N
ATOM   3846  CA  ILE E 484      73.722   3.181  12.332  1.00104.08           C
ATOM   3847  CB  ILE E 484      72.525   4.078  12.190  1.00104.08           C
ATOM   3848  CG1 ILE E 484      72.954   5.531  11.923  1.00104.08           C
ATOM   3849  CG2 ILE E 484      71.672   3.925  13.460  1.00104.08           C
ATOM   3850  CD1 ILE E 484      73.724   6.162  13.082  1.00104.08           C
ATOM   3851  C   ILE E 484      73.195   1.814  12.675  1.00104.08           C
ATOM   3852  O   ILE E 484      72.798   1.052  11.795  1.00104.08           O
ATOM   3853  N   ASN E 485      73.202   1.468  13.986  1.00 74.12           N
ATOM   3854  CA  ASN E 485      72.714   0.195  14.464  1.00 74.12           C
ATOM   3855  CB  ASN E 485      73.683  -0.497  15.436  1.00 74.12           C
ATOM   3856  CG  ASN E 485      73.031  -1.784  15.922  1.00 74.12           C
ATOM   3857  OD1 ASN E 485      72.587  -2.613  15.129  1.00 74.12           O
ATOM   3858  ND2 ASN E 485      72.961  -1.950  17.271  1.00 74.12           N
ATOM   3859  C   ASN E 485      71.423   0.395  15.216  1.00 74.12           C
ATOM   3860  O   ASN E 485      71.357   1.175  16.163  1.00 74.12           O
ATOM   3861  N   PHE E 486      70.336  -0.230  14.715  1.00128.41           N
ATOM   3862  CA  PHE E 486      69.004  -0.261  15.269  1.00128.41           C
ATOM   3863  CB  PHE E 486      67.915  -0.189  14.189  1.00128.41           C
ATOM   3864  CG  PHE E 486      68.012   1.200  13.654  1.00128.41           C
ATOM   3865  CD1 PHE E 486      67.406   2.242  14.319  1.00128.41           C
ATOM   3866  CD2 PHE E 486      68.713   1.464  12.501  1.00128.41           C
ATOM   3867  CE1 PHE E 486      67.492   3.527  13.838  1.00128.41           C
ATOM   3868  CE2 PHE E 486      68.802   2.748  12.016  1.00128.41           C
ATOM   3869  CZ  PHE E 486      68.191   3.782  12.684  1.00128.41           C
ATOM   3870  C   PHE E 486      68.704  -1.409  16.209  1.00128.41           C
ATOM   3871  O   PHE E 486      67.695  -1.367  16.909  1.00128.41           O
ATOM   3872  N   VAL E 487      69.481  -2.514  16.186  1.00 64.61           N
ATOM   3873  CA  VAL E 487      69.094  -3.678  16.949  1.00 64.61           C
ATOM   3874  CB  VAL E 487      69.473  -4.962  16.266  1.00 64.61           C
ATOM   3875  CG1 VAL E 487      69.036  -6.147  17.143  1.00 64.61           C
ATOM   3876  CG2 VAL E 487      68.861  -4.959  14.857  1.00 64.61           C
ATOM   3877  C   VAL E 487      69.720  -3.684  18.319  1.00 64.61           C
ATOM   3878  O   VAL E 487      70.871  -3.291  18.503  1.00 64.61           O
ATOM   3879  N   SER E 488      68.946  -4.150  19.327  1.00 49.78           N
ATOM   3880  CA  SER E 488      69.410  -4.224  20.689  1.00 49.78           C
ATOM   3881  CB  SER E 488      68.278  -4.398  21.715  1.00 49.78           C
ATOM   3882  OG  SER E 488      67.615  -5.633  21.495  1.00 49.78           O
ATOM   3883  C   SER E 488      70.320  -5.412  20.796  1.00 49.78           C
ATOM   3884  O   SER E 488      70.379  -6.240  19.889  1.00 49.78           O
ATOM   3885  N   PRO E 489      71.021  -5.520  21.896  1.00 70.24           N
ATOM   3886  CA  PRO E 489      72.002  -6.564  22.058  1.00 70.24           C
ATOM   3887  CD  PRO E 489      71.377  -4.327  22.649  1.00 70.24           C
ATOM   3888  CB  PRO E 489      72.826  -6.172  23.281  1.00 70.24           C
ATOM   3889  CG  PRO E 489      72.735  -4.636  23.301  1.00 70.24           C
ATOM   3890  C   PRO E 489      71.443  -7.947  22.133  1.00 70.24           C
ATOM   3891  O   PRO E 489      70.275  -8.118  22.480  1.00 70.24           O
ATOM   3892  N   VAL E 490      72.276  -8.947  21.779  1.00 34.02           N
ATOM   3893  CA  VAL E 490      71.889 -10.326  21.824  1.00 34.02           C
ATOM   3894  CB  VAL E 490      72.863 -11.237  21.132  1.00 34.02           C
ATOM   3895  CG1 VAL E 490      72.416 -12.693  21.341  1.00 34.02           C
ATOM   3896  CG2 VAL E 490      72.959 -10.819  19.655  1.00 34.02           C
ATOM   3897  C   VAL E 490      71.845 -10.718  23.265  1.00 34.02           C
ATOM   3898  O   VAL E 490      72.651 -10.252  24.069  1.00 34.02           O
ATOM   3899  N   ARG E 491      70.876 -11.580  23.630  1.00106.39           N
ATOM   3900  CA  ARG E 491      70.737 -12.003  24.995  1.00106.39           C
ATOM   3901  CB  ARG E 491      69.457 -11.481  25.669  1.00106.39           C
ATOM   3902  CG  ARG E 491      69.413  -9.958  25.808  1.00106.39           C
ATOM   3903  CD  ARG E 491      68.150  -9.452  26.507  1.00106.39           C
ATOM   3904  NE  ARG E 491      68.254  -9.840  27.942  1.00106.39           N
ATOM   3905  CZ  ARG E 491      67.241  -9.547  28.809  1.00106.39           C
ATOM   3906  NH1 ARG E 491      66.119  -8.913  28.364  1.00106.39           N
ATOM   3907  NH2 ARG E 491      67.346  -9.890  30.125  1.00106.39           N
ATOM   3908  C   ARG E 491      70.660 -13.498  25.014  1.00106.39           C
ATOM   3909  O   ARG E 491      70.611 -14.143  23.966  1.00106.39           O
ATOM   3910  N   ASN E 492      70.689 -14.093  26.226  1.00 42.15           N
ATOM   3911  CA  ASN E 492      70.609 -15.524  26.331  1.00 42.15           C
ATOM   3912  CB  ASN E 492      71.811 -16.144  27.066  1.00 42.15           C
ATOM   3913  CG  ASN E 492      71.827 -17.641  26.794  1.00 42.15           C
ATOM   3914  OD1 ASN E 492      70.787 -18.260  26.576  1.00 42.15           O
ATOM   3915  ND2 ASN E 492      73.046 -18.244  26.804  1.00 42.15           N
ATOM   3916  C   ASN E 492      69.370 -15.869  27.107  1.00 42.15           C
ATOM   3917  O   ASN E 492      69.161 -15.391  28.221  1.00 42.15           O
ATOM   3918  N   GLN E 493      68.505 -16.710  26.508  1.00 99.25           N
ATOM   3919  CA  GLN E 493      67.272 -17.153  27.100  1.00 99.25           C
ATOM   3920  CB  GLN E 493      66.337 -17.849  26.093  1.00 99.25           C
ATOM   3921  CG  GLN E 493      66.893 -19.142  25.497  1.00 99.25           C
ATOM   3922  CD  GLN E 493      65.850 -19.690  24.530  1.00 99.25           C
ATOM   3923  OE1 GLN E 493      64.697 -19.910  24.895  1.00 99.25           O
ATOM   3924  NE2 GLN E 493      66.265 -19.906  23.253  1.00 99.25           N
ATOM   3925  C   GLN E 493      67.542 -18.078  28.241  1.00 99.25           C
ATOM   3926  O   GLN E 493      66.724 -18.177  29.155  1.00 99.25           O
ATOM   3927  N   ALA E 494      68.655 -18.841  28.176  1.00222.87           N
ATOM   3928  CA  ALA E 494      68.978 -19.746  29.243  1.00222.87           C
ATOM   3929  CB  ALA E 494      68.744 -19.208  30.670  1.00222.87           C
ATOM   3930  C   ALA E 494      68.152 -20.973  29.025  1.00222.87           C
ATOM   3931  O   ALA E 494      67.707 -21.239  27.911  1.00222.87           O
ATOM   3932  N   SER E 495      67.964 -21.771  30.091  1.00 81.07           N
ATOM   3933  CA  SER E 495      67.261 -23.023  30.050  1.00 81.07           C
ATOM   3934  CB  SER E 495      67.482 -23.863  31.320  1.00 81.07           C
ATOM   3935  OG  SER E 495      66.948 -23.194  32.453  1.00 81.07           O
ATOM   3936  C   SER E 495      65.772 -22.862  29.873  1.00 81.07           C
ATOM   3937  O   SER E 495      65.085 -23.850  29.622  1.00 81.07           O
ATOM   3938  N   CYS E 496      65.214 -21.643  30.016  1.00 61.93           N
ATOM   3939  CA  CYS E 496      63.781 -21.466  29.939  1.00 61.93           C
ATOM   3940  CB  CYS E 496      63.342 -20.150  30.616  1.00 61.93           C
ATOM   3941  SG  CYS E 496      61.555 -19.820  30.582  1.00 61.93           S
ATOM   3942  C   CYS E 496      63.347 -21.426  28.495  1.00 61.93           C
ATOM   3943  O   CYS E 496      64.043 -20.875  27.647  1.00 61.93           O
ATOM   3944  N   GLY E 497      62.164 -22.004  28.171  1.00 56.15           N
ATOM   3945  CA  GLY E 497      61.714 -22.024  26.798  1.00 56.15           C
ATOM   3946  C   GLY E 497      61.046 -20.711  26.525  1.00 56.15           C
ATOM   3947  O   GLY E 497      59.857 -20.645  26.212  1.00 56.15           O
ATOM   3948  N   SER E 498      61.843 -19.635  26.665  1.00 99.69           N
ATOM   3949  CA  SER E 498      61.469 -18.254  26.559  1.00 99.69           C
ATOM   3950  CB  SER E 498      62.271 -17.386  27.545  1.00 99.69           C
ATOM   3951  OG  SER E 498      61.766 -16.060  27.568  1.00 99.69           O
ATOM   3952  C   SER E 498      61.619 -17.645  25.183  1.00 99.69           C
ATOM   3953  O   SER E 498      61.409 -16.442  25.042  1.00 99.69           O
ATOM   3954  N   CYS E 499      61.943 -18.416  24.125  1.00 63.32           N
ATOM   3955  CA  CYS E 499      62.300 -17.834  22.850  1.00 63.32           C
ATOM   3956  CB  CYS E 499      62.522 -18.899  21.761  1.00 63.32           C
ATOM   3957  SG  CYS E 499      61.035 -19.893  21.440  1.00 63.32           S
ATOM   3958  C   CYS E 499      61.263 -16.866  22.344  1.00 63.32           C
ATOM   3959  O   CYS E 499      61.608 -15.774  21.897  1.00 63.32           O
ATOM   3960  N   TYR E 500      59.966 -17.199  22.444  1.00 63.42           N
ATOM   3961  CA  TYR E 500      58.938 -16.349  21.906  1.00 63.42           C
ATOM   3962  CB  TYR E 500      57.520 -16.918  22.112  1.00 63.42           C
ATOM   3963  CG  TYR E 500      57.233 -16.999  23.574  1.00 63.42           C
ATOM   3964  CD1 TYR E 500      57.712 -18.047  24.328  1.00 63.42           C
ATOM   3965  CD2 TYR E 500      56.472 -16.032  24.191  1.00 63.42           C
ATOM   3966  CE1 TYR E 500      57.444 -18.124  25.675  1.00 63.42           C
ATOM   3967  CE2 TYR E 500      56.201 -16.104  25.538  1.00 63.42           C
ATOM   3968  CZ  TYR E 500      56.688 -17.151  26.282  1.00 63.42           C
ATOM   3969  OH  TYR E 500      56.411 -17.227  27.664  1.00 63.42           O
ATOM   3970  C   TYR E 500      58.997 -14.999  22.559  1.00 63.42           C
ATOM   3971  O   TYR E 500      58.767 -13.981  21.906  1.00 63.42           O
ATOM   3972  N   SER E 501      59.261 -14.955  23.877  1.00 42.50           N
ATOM   3973  CA  SER E 501      59.314 -13.702  24.579  1.00 42.50           C
ATOM   3974  CB  SER E 501      59.446 -13.874  26.101  1.00 42.50           C
ATOM   3975  OG  SER E 501      59.492 -12.604  26.734  1.00 42.50           O
ATOM   3976  C   SER E 501      60.488 -12.894  24.107  1.00 42.50           C
ATOM   3977  O   SER E 501      60.371 -11.687  23.898  1.00 42.50           O
ATOM   3978  N   PHE E 502      61.660 -13.536  23.928  1.00 52.77           N
ATOM   3979  CA  PHE E 502      62.834 -12.821  23.505  1.00 52.77           C
ATOM   3980  CB  PHE E 502      64.110 -13.685  23.487  1.00 52.77           C
ATOM   3981  CG  PHE E 502      64.597 -13.806  24.892  1.00 52.77           C
ATOM   3982  CD1 PHE E 502      64.042 -14.708  25.770  1.00 52.77           C
ATOM   3983  CD2 PHE E 502      65.628 -13.005  25.329  1.00 52.77           C
ATOM   3984  CE1 PHE E 502      64.506 -14.803  27.063  1.00 52.77           C
ATOM   3985  CE2 PHE E 502      66.096 -13.095  26.619  1.00 52.77           C
ATOM   3986  CZ  PHE E 502      65.534 -13.996  27.490  1.00 52.77           C
ATOM   3987  C   PHE E 502      62.623 -12.258  22.133  1.00 52.77           C
ATOM   3988  O   PHE E 502      62.951 -11.101  21.876  1.00 52.77           O
ATOM   3989  N   ALA E 503      62.058 -13.057  21.209  1.00 28.37           N
ATOM   3990  CA  ALA E 503      61.852 -12.587  19.868  1.00 28.37           C
ATOM   3991  CB  ALA E 503      61.206 -13.645  18.959  1.00 28.37           C
ATOM   3992  C   ALA E 503      60.927 -11.412  19.919  1.00 28.37           C
ATOM   3993  O   ALA E 503      61.146 -10.404  19.248  1.00 28.37           O
ATOM   3994  N   SER E 504      59.871 -11.507  20.744  1.00 36.99           N
ATOM   3995  CA  SER E 504      58.892 -10.461  20.823  1.00 36.99           C
ATOM   3996  CB  SER E 504      57.747 -10.790  21.797  1.00 36.99           C
ATOM   3997  OG  SER E 504      57.011 -11.909  21.324  1.00 36.99           O
ATOM   3998  C   SER E 504      59.528  -9.191  21.297  1.00 36.99           C
ATOM   3999  O   SER E 504      59.338  -8.139  20.690  1.00 36.99           O
ATOM   4000  N   MET E 505      60.311  -9.256  22.391  1.00 46.94           N
ATOM   4001  CA  MET E 505      60.913  -8.076  22.947  1.00 46.94           C
ATOM   4002  CB  MET E 505      61.704  -8.359  24.235  1.00 46.94           C
ATOM   4003  CG  MET E 505      60.855  -8.916  25.382  1.00 46.94           C
ATOM   4004  SD  MET E 505      59.555  -7.807  26.008  1.00 46.94           S
ATOM   4005  CE  MET E 505      58.351  -8.182  24.703  1.00 46.94           C
ATOM   4006  C   MET E 505      61.875  -7.517  21.948  1.00 46.94           C
ATOM   4007  O   MET E 505      61.960  -6.303  21.767  1.00 46.94           O
ATOM   4008  N   GLY E 506      62.618  -8.400  21.255  1.00 24.58           N
ATOM   4009  CA  GLY E 506      63.620  -7.956  20.333  1.00 24.58           C
ATOM   4010  C   GLY E 506      62.984  -7.139  19.253  1.00 24.58           C
ATOM   4011  O   GLY E 506      63.524  -6.110  18.851  1.00 24.58           O
ATOM   4012  N   MET E 507      61.826  -7.584  18.735  1.00 46.93           N
ATOM   4013  CA  MET E 507      61.199  -6.852  17.674  1.00 46.93           C
ATOM   4014  CB  MET E 507      59.939  -7.550  17.137  1.00 46.93           C
ATOM   4015  CG  MET E 507      59.258  -6.784  16.002  1.00 46.93           C
ATOM   4016  SD  MET E 507      57.880  -7.670  15.213  1.00 46.93           S
ATOM   4017  CE  MET E 507      56.792  -7.646  16.666  1.00 46.93           C
ATOM   4018  C   MET E 507      60.801  -5.492  18.159  1.00 46.93           C
ATOM   4019  O   MET E 507      61.086  -4.481  17.518  1.00 46.93           O
ATOM   4020  N   LEU E 508      60.166  -5.426  19.340  1.00 54.93           N
ATOM   4021  CA  LEU E 508      59.678  -4.177  19.855  1.00 54.93           C
ATOM   4022  CB  LEU E 508      58.871  -4.346  21.155  1.00 54.93           C
ATOM   4023  CG  LEU E 508      57.591  -5.184  20.971  1.00 54.93           C
ATOM   4024  CD1 LEU E 508      56.781  -5.271  22.274  1.00 54.93           C
ATOM   4025  CD2 LEU E 508      56.758  -4.679  19.782  1.00 54.93           C
ATOM   4026  C   LEU E 508      60.820  -3.252  20.139  1.00 54.93           C
ATOM   4027  O   LEU E 508      60.717  -2.046  19.922  1.00 54.93           O
ATOM   4028  N   GLU E 509      61.939  -3.786  20.658  1.00 50.91           N
ATOM   4029  CA  GLU E 509      63.048  -2.948  21.026  1.00 50.91           C
ATOM   4030  CB  GLU E 509      64.140  -3.728  21.776  1.00 50.91           C
ATOM   4031  CG  GLU E 509      63.649  -4.242  23.131  1.00 50.91           C
ATOM   4032  CD  GLU E 509      64.780  -4.998  23.807  1.00 50.91           C
ATOM   4033  OE1 GLU E 509      65.934  -4.906  23.311  1.00 50.91           O
ATOM   4034  OE2 GLU E 509      64.507  -5.677  24.833  1.00 50.91           O
ATOM   4035  C   GLU E 509      63.658  -2.303  19.815  1.00 50.91           C
ATOM   4036  O   GLU E 509      63.987  -1.118  19.847  1.00 50.91           O
ATOM   4037  N   ALA E 510      63.846  -3.065  18.719  1.00 39.49           N
ATOM   4038  CA  ALA E 510      64.446  -2.513  17.535  1.00 39.49           C
ATOM   4039  CB  ALA E 510      64.705  -3.577  16.453  1.00 39.49           C
ATOM   4040  C   ALA E 510      63.541  -1.478  16.933  1.00 39.49           C
ATOM   4041  O   ALA E 510      63.986  -0.398  16.547  1.00 39.49           O
ATOM   4042  N   ARG E 511      62.230  -1.777  16.859  1.00 83.40           N
ATOM   4043  CA  ARG E 511      61.294  -0.887  16.226  1.00 83.40           C
ATOM   4044  CB  ARG E 511      59.888  -1.492  16.047  1.00 83.40           C
ATOM   4045  CG  ARG E 511      59.857  -2.552  14.938  1.00 83.40           C
ATOM   4046  CD  ARG E 511      58.452  -2.989  14.508  1.00 83.40           C
ATOM   4047  NE  ARG E 511      58.610  -4.002  13.422  1.00 83.40           N
ATOM   4048  CZ  ARG E 511      57.612  -4.205  12.511  1.00 83.40           C
ATOM   4049  NH1 ARG E 511      56.457  -3.481  12.590  1.00 83.40           N
ATOM   4050  NH2 ARG E 511      57.768  -5.127  11.516  1.00 83.40           N
ATOM   4051  C   ARG E 511      61.203   0.404  16.978  1.00 83.40           C
ATOM   4052  O   ARG E 511      61.000   1.458  16.379  1.00 83.40           O
ATOM   4053  N   ILE E 512      61.325   0.359  18.316  1.00100.16           N
ATOM   4054  CA  ILE E 512      61.294   1.562  19.101  1.00100.16           C
ATOM   4055  CB  ILE E 512      61.468   1.307  20.576  1.00100.16           C
ATOM   4056  CG1 ILE E 512      60.323   0.458  21.158  1.00100.16           C
ATOM   4057  CG2 ILE E 512      61.614   2.675  21.264  1.00100.16           C
ATOM   4058  CD1 ILE E 512      58.981   1.181  21.223  1.00100.16           C
ATOM   4059  C   ILE E 512      62.476   2.383  18.687  1.00100.16           C
ATOM   4060  O   ILE E 512      62.381   3.601  18.539  1.00100.16           O
ATOM   4061  N   ARG E 513      63.635   1.724  18.499  1.00 79.82           N
ATOM   4062  CA  ARG E 513      64.848   2.417  18.176  1.00 79.82           C
ATOM   4063  CB  ARG E 513      66.078   1.495  18.187  1.00 79.82           C
ATOM   4064  CG  ARG E 513      66.393   1.026  19.610  1.00 79.82           C
ATOM   4065  CD  ARG E 513      67.668   0.198  19.764  1.00 79.82           C
ATOM   4066  NE  ARG E 513      67.773  -0.144  21.212  1.00 79.82           N
ATOM   4067  CZ  ARG E 513      68.893  -0.747  21.707  1.00 79.82           C
ATOM   4068  NH1 ARG E 513      69.926  -1.065  20.876  1.00 79.82           N
ATOM   4069  NH2 ARG E 513      68.983  -1.029  23.039  1.00 79.82           N
ATOM   4070  C   ARG E 513      64.726   3.092  16.846  1.00 79.82           C
ATOM   4071  O   ARG E 513      65.100   4.253  16.699  1.00 79.82           O
ATOM   4072  N   ILE E 514      64.176   2.391  15.842  1.00149.84           N
ATOM   4073  CA  ILE E 514      64.043   2.947  14.528  1.00149.84           C
ATOM   4074  CB  ILE E 514      63.548   1.921  13.536  1.00149.84           C
ATOM   4075  CG1 ILE E 514      63.796   2.402  12.104  1.00149.84           C
ATOM   4076  CG2 ILE E 514      62.084   1.565  13.841  1.00149.84           C
ATOM   4077  CD1 ILE E 514      65.277   2.426  11.742  1.00149.84           C
ATOM   4078  C   ILE E 514      63.095   4.115  14.573  1.00149.84           C
ATOM   4079  O   ILE E 514      63.363   5.164  13.988  1.00149.84           O
ATOM   4080  N   LEU E 515      61.967   3.977  15.298  1.00 64.01           N
ATOM   4081  CA  LEU E 515      60.959   5.003  15.330  1.00 64.01           C
ATOM   4082  CB  LEU E 515      59.719   4.609  16.153  1.00 64.01           C
ATOM   4083  CG  LEU E 515      58.872   3.492  15.514  1.00 64.01           C
ATOM   4084  CD1 LEU E 515      57.653   3.147  16.385  1.00 64.01           C
ATOM   4085  CD2 LEU E 515      58.477   3.853  14.071  1.00 64.01           C
ATOM   4086  C   LEU E 515      61.511   6.260  15.934  1.00 64.01           C
ATOM   4087  O   LEU E 515      61.232   7.358  15.459  1.00 64.01           O
ATOM   4088  N   THR E 516      62.257   6.115  17.041  1.00 83.81           N
ATOM   4089  CA  THR E 516      62.888   7.158  17.805  1.00 83.81           C
ATOM   4090  CB  THR E 516      63.145   6.752  19.224  1.00 83.81           C
ATOM   4091  OG1 THR E 516      64.036   5.648  19.274  1.00 83.81           O
ATOM   4092  CG2 THR E 516      61.797   6.374  19.862  1.00 83.81           C
ATOM   4093  C   THR E 516      64.184   7.590  17.189  1.00 83.81           C
ATOM   4094  O   THR E 516      64.756   8.599  17.598  1.00 83.81           O
ATOM   4095  N   ASN E 517      64.723   6.803  16.239  1.00 73.39           N
ATOM   4096  CA  ASN E 517      65.999   7.095  15.651  1.00 73.39           C
ATOM   4097  CB  ASN E 517      66.062   8.480  14.983  1.00 73.39           C
ATOM   4098  CG  ASN E 517      67.212   8.468  13.985  1.00 73.39           C
ATOM   4099  OD1 ASN E 517      67.908   7.466  13.828  1.00 73.39           O
ATOM   4100  ND2 ASN E 517      67.416   9.615  13.283  1.00 73.39           N
ATOM   4101  C   ASN E 517      67.044   7.017  16.723  1.00 73.39           C
ATOM   4102  O   ASN E 517      67.902   7.890  16.850  1.00 73.39           O
ATOM   4103  N   ASN E 518      66.970   5.933  17.523  1.00 63.93           N
ATOM   4104  CA  ASN E 518      67.894   5.597  18.571  1.00 63.93           C
ATOM   4105  CB  ASN E 518      69.347   5.493  18.078  1.00 63.93           C
ATOM   4106  CG  ASN E 518      69.448   4.247  17.207  1.00 63.93           C
ATOM   4107  OD1 ASN E 518      68.912   3.193  17.547  1.00 63.93           O
ATOM   4108  ND2 ASN E 518      70.149   4.369  16.048  1.00 63.93           N
ATOM   4109  C   ASN E 518      67.831   6.597  19.678  1.00 63.93           C
ATOM   4110  O   ASN E 518      68.722   6.647  20.524  1.00 63.93           O
ATOM   4111  N   SER E 519      66.764   7.412  19.718  1.00 36.12           N
ATOM   4112  CA  SER E 519      66.614   8.336  20.801  1.00 36.12           C
ATOM   4113  CB  SER E 519      65.467   9.336  20.569  1.00 36.12           C
ATOM   4114  OG  SER E 519      65.361  10.226  21.671  1.00 36.12           O
ATOM   4115  C   SER E 519      66.285   7.536  22.026  1.00 36.12           C
ATOM   4116  O   SER E 519      66.731   7.864  23.126  1.00 36.12           O
ATOM   4117  N   GLN E 520      65.484   6.459  21.855  1.00 77.00           N
ATOM   4118  CA  GLN E 520      65.080   5.624  22.957  1.00 77.00           C
ATOM   4119  CB  GLN E 520      63.554   5.549  23.122  1.00 77.00           C
ATOM   4120  CG  GLN E 520      62.905   6.889  23.474  1.00 77.00           C
ATOM   4121  CD  GLN E 520      61.403   6.659  23.551  1.00 77.00           C
ATOM   4122  OE1 GLN E 520      60.653   7.509  24.028  1.00 77.00           O
ATOM   4123  NE2 GLN E 520      60.947   5.473  23.068  1.00 77.00           N
ATOM   4124  C   GLN E 520      65.552   4.221  22.688  1.00 77.00           C
ATOM   4125  O   GLN E 520      65.195   3.608  21.685  1.00 77.00           O
ATOM   4126  N   THR E 521      66.450   3.738  23.564  1.00135.53           N
ATOM   4127  CA  THR E 521      67.103   2.452  23.625  1.00135.53           C
ATOM   4128  CB  THR E 521      68.546   2.562  24.010  1.00135.53           C
ATOM   4129  OG1 THR E 521      68.675   3.148  25.296  1.00135.53           O
ATOM   4130  CG2 THR E 521      69.253   3.426  22.950  1.00135.53           C
ATOM   4131  C   THR E 521      66.457   1.390  24.489  1.00135.53           C
ATOM   4132  O   THR E 521      67.120   0.372  24.683  1.00135.53           O
ATOM   4133  N   PRO E 522      65.310   1.535  25.106  1.00111.25           N
ATOM   4134  CA  PRO E 522      64.863   0.596  26.122  1.00111.25           C
ATOM   4135  CD  PRO E 522      64.179   2.150  24.426  1.00111.25           C
ATOM   4136  CB  PRO E 522      63.399   0.949  26.377  1.00111.25           C
ATOM   4137  CG  PRO E 522      62.926   1.477  25.012  1.00111.25           C
ATOM   4138  C   PRO E 522      64.999  -0.879  25.860  1.00111.25           C
ATOM   4139  O   PRO E 522      64.863  -1.323  24.721  1.00111.25           O
ATOM   4140  N   ILE E 523      65.320  -1.645  26.930  1.00108.81           N
ATOM   4141  CA  ILE E 523      65.387  -3.078  26.881  1.00108.81           C
ATOM   4142  CB  ILE E 523      66.642  -3.660  27.474  1.00108.81           C
ATOM   4143  CG1 ILE E 523      67.846  -3.400  26.547  1.00108.81           C
ATOM   4144  CG2 ILE E 523      66.399  -5.155  27.742  1.00108.81           C
ATOM   4145  CD1 ILE E 523      68.206  -1.929  26.365  1.00108.81           C
ATOM   4146  C   ILE E 523      64.204  -3.559  27.665  1.00108.81           C
ATOM   4147  O   ILE E 523      64.083  -3.291  28.859  1.00108.81           O
ATOM   4148  N   LEU E 524      63.286  -4.274  26.982  1.00 64.13           N
ATOM   4149  CA  LEU E 524      62.053  -4.743  27.558  1.00 64.13           C
ATOM   4150  CB  LEU E 524      60.995  -5.073  26.491  1.00 64.13           C
ATOM   4151  CG  LEU E 524      60.603  -3.860  25.623  1.00 64.13           C
ATOM   4152  CD1 LEU E 524      59.542  -4.236  24.576  1.00 64.13           C
ATOM   4153  CD2 LEU E 524      60.175  -2.661  26.486  1.00 64.13           C
ATOM   4154  C   LEU E 524      62.321  -5.987  28.355  1.00 64.13           C
ATOM   4155  O   LEU E 524      63.387  -6.588  28.229  1.00 64.13           O
ATOM   4156  N   SER E 525      61.359  -6.406  29.218  1.00111.29           N
ATOM   4157  CA  SER E 525      61.625  -7.556  30.049  1.00111.29           C
ATOM   4158  CB  SER E 525      61.292  -7.362  31.541  1.00111.29           C
ATOM   4159  OG  SER E 525      59.892  -7.450  31.758  1.00111.29           O
ATOM   4160  C   SER E 525      60.851  -8.762  29.589  1.00111.29           C
ATOM   4161  O   SER E 525      59.621  -8.789  29.571  1.00111.29           O
ATOM   4162  N   PRO E 526      61.586  -9.773  29.200  1.00 86.03           N
ATOM   4163  CA  PRO E 526      60.994 -11.023  28.794  1.00 86.03           C
ATOM   4164  CD  PRO E 526      62.864  -9.543  28.547  1.00 86.03           C
ATOM   4165  CB  PRO E 526      62.102 -11.801  28.090  1.00 86.03           C
ATOM   4166  CG  PRO E 526      63.039 -10.705  27.557  1.00 86.03           C
ATOM   4167  C   PRO E 526      60.421 -11.764  29.962  1.00 86.03           C
ATOM   4168  O   PRO E 526      59.504 -12.564  29.781  1.00 86.03           O
ATOM   4169  N   GLN E 527      60.969 -11.528  31.165  1.00 63.26           N
ATOM   4170  CA  GLN E 527      60.576 -12.255  32.337  1.00 63.26           C
ATOM   4171  CB  GLN E 527      61.475 -11.964  33.547  1.00 63.26           C
ATOM   4172  CG  GLN E 527      61.116 -12.825  34.756  1.00 63.26           C
ATOM   4173  CD  GLN E 527      61.245 -14.279  34.331  1.00 63.26           C
ATOM   4174  OE1 GLN E 527      62.240 -14.675  33.726  1.00 63.26           O
ATOM   4175  NE2 GLN E 527      60.207 -15.098  34.650  1.00 63.26           N
ATOM   4176  C   GLN E 527      59.167 -11.933  32.719  1.00 63.26           C
ATOM   4177  O   GLN E 527      58.412 -12.817  33.121  1.00 63.26           O
ATOM   4178  N   GLU E 528      58.764 -10.656  32.594  1.00 87.43           N
ATOM   4179  CA  GLU E 528      57.443 -10.294  33.014  1.00 87.43           C
ATOM   4180  CB  GLU E 528      57.166  -8.789  32.829  1.00 87.43           C
ATOM   4181  CG  GLU E 528      55.851  -8.307  33.445  1.00 87.43           C
ATOM   4182  CD  GLU E 528      54.781  -8.304  32.363  1.00 87.43           C
ATOM   4183  OE1 GLU E 528      55.143  -8.485  31.170  1.00 87.43           O
ATOM   4184  OE2 GLU E 528      53.587  -8.114  32.715  1.00 87.43           O
ATOM   4185  C   GLU E 528      56.470 -11.082  32.193  1.00 87.43           C
ATOM   4186  O   GLU E 528      55.465 -11.575  32.705  1.00 87.43           O
ATOM   4187  N   VAL E 529      56.751 -11.232  30.885  1.00 45.51           N
ATOM   4188  CA  VAL E 529      55.880 -11.985  30.030  1.00 45.51           C
ATOM   4189  CB  VAL E 529      56.340 -11.984  28.599  1.00 45.51           C
ATOM   4190  CG1 VAL E 529      55.443 -12.940  27.795  1.00 45.51           C
ATOM   4191  CG2 VAL E 529      56.329 -10.536  28.078  1.00 45.51           C
ATOM   4192  C   VAL E 529      55.855 -13.408  30.491  1.00 45.51           C
ATOM   4193  O   VAL E 529      54.791 -14.017  30.606  1.00 45.51           O
ATOM   4194  N   VAL E 530      57.038 -13.975  30.787  1.00 49.50           N
ATOM   4195  CA  VAL E 530      57.110 -15.355  31.181  1.00 49.50           C
ATOM   4196  CB  VAL E 530      58.519 -15.817  31.417  1.00 49.50           C
ATOM   4197  CG1 VAL E 530      58.481 -17.265  31.938  1.00 49.50           C
ATOM   4198  CG2 VAL E 530      59.317 -15.646  30.113  1.00 49.50           C
ATOM   4199  C   VAL E 530      56.345 -15.571  32.453  1.00 49.50           C
ATOM   4200  O   VAL E 530      55.625 -16.560  32.585  1.00 49.50           O
ATOM   4201  N   SER E 531      56.519 -14.683  33.449  1.00 70.79           N
ATOM   4202  CA  SER E 531      55.865 -14.878  34.717  1.00 70.79           C
ATOM   4203  CB  SER E 531      56.519 -14.057  35.842  1.00 70.79           C
ATOM   4204  OG  SER E 531      57.852 -14.497  36.054  1.00 70.79           O
ATOM   4205  C   SER E 531      54.401 -14.522  34.711  1.00 70.79           C
ATOM   4206  O   SER E 531      53.579 -15.269  35.237  1.00 70.79           O
ATOM   4207  N   CYS E 532      54.072 -13.304  34.233  1.00103.02           N
ATOM   4208  CA  CYS E 532      52.747 -12.741  34.289  1.00103.02           C
ATOM   4209  CB  CYS E 532      52.829 -11.208  34.384  1.00103.02           C
ATOM   4210  SG  CYS E 532      54.078 -10.668  35.605  1.00103.02           S
ATOM   4211  C   CYS E 532      51.766 -13.112  33.194  1.00103.02           C
ATOM   4212  O   CYS E 532      50.571 -13.232  33.461  1.00103.02           O
ATOM   4213  N   SER E 533      52.221 -13.292  31.934  1.00 75.21           N
ATOM   4214  CA  SER E 533      51.305 -13.369  30.819  1.00 75.21           C
ATOM   4215  CB  SER E 533      51.998 -13.105  29.469  1.00 75.21           C
ATOM   4216  OG  SER E 533      51.060 -13.188  28.408  1.00 75.21           O
ATOM   4217  C   SER E 533      50.546 -14.663  30.702  1.00 75.21           C
ATOM   4218  O   SER E 533      51.114 -15.750  30.628  1.00 75.21           O
ATOM   4219  N   GLN E 534      49.200 -14.536  30.680  1.00 88.93           N
ATOM   4220  CA  GLN E 534      48.232 -15.590  30.508  1.00 88.93           C
ATOM   4221  CB  GLN E 534      46.817 -15.198  30.961  1.00 88.93           C
ATOM   4222  CG  GLN E 534      46.722 -14.960  32.468  1.00 88.93           C
ATOM   4223  CD  GLN E 534      45.277 -14.622  32.795  1.00 88.93           C
ATOM   4224  OE1 GLN E 534      44.380 -15.447  32.628  1.00 88.93           O
ATOM   4225  NE2 GLN E 534      45.041 -13.371  33.271  1.00 88.93           N
ATOM   4226  C   GLN E 534      48.154 -16.012  29.068  1.00 88.93           C
ATOM   4227  O   GLN E 534      47.618 -17.074  28.751  1.00 88.93           O
ATOM   4228  N   TYR E 535      48.580 -15.114  28.160  1.00146.03           N
ATOM   4229  CA  TYR E 535      48.585 -15.312  26.738  1.00146.03           C
ATOM   4230  CB  TYR E 535      48.837 -14.043  25.908  1.00146.03           C
ATOM   4231  CG  TYR E 535      47.657 -13.160  26.131  1.00146.03           C
ATOM   4232  CD1 TYR E 535      46.384 -13.642  25.930  1.00146.03           C
ATOM   4233  CD2 TYR E 535      47.818 -11.844  26.495  1.00146.03           C
ATOM   4234  CE1 TYR E 535      45.287 -12.836  26.125  1.00146.03           C
ATOM   4235  CE2 TYR E 535      46.726 -11.031  26.689  1.00146.03           C
ATOM   4236  CZ  TYR E 535      45.458 -11.527  26.508  1.00146.03           C
ATOM   4237  OH  TYR E 535      44.339 -10.692  26.708  1.00146.03           O
ATOM   4238  C   TYR E 535      49.589 -16.357  26.355  1.00146.03           C
ATOM   4239  O   TYR E 535      49.578 -16.825  25.217  1.00146.03           O
ATOM   4240  N   ALA E 536      50.573 -16.637  27.234  1.00 70.72           N
ATOM   4241  CA  ALA E 536      51.583 -17.618  26.941  1.00 70.72           C
ATOM   4242  CB  ALA E 536      52.956 -17.000  26.631  1.00 70.72           C
ATOM   4243  C   ALA E 536      51.770 -18.547  28.115  1.00 70.72           C
ATOM   4244  O   ALA E 536      51.173 -18.395  29.178  1.00 70.72           O
ATOM   4245  N   GLN E 537      52.563 -19.605  27.855  1.00175.89           N
ATOM   4246  CA  GLN E 537      52.967 -20.729  28.658  1.00175.89           C
ATOM   4247  CB  GLN E 537      53.303 -21.954  27.792  1.00175.89           C
ATOM   4248  CG  GLN E 537      52.054 -22.592  27.168  1.00175.89           C
ATOM   4249  CD  GLN E 537      51.378 -21.587  26.240  1.00175.89           C
ATOM   4250  OE1 GLN E 537      51.960 -21.150  25.248  1.00175.89           O
ATOM   4251  NE2 GLN E 537      50.118 -21.196  26.575  1.00175.89           N
ATOM   4252  C   GLN E 537      54.083 -20.489  29.643  1.00175.89           C
ATOM   4253  O   GLN E 537      54.425 -21.412  30.377  1.00175.89           O
ATOM   4254  N   GLY E 538      54.796 -19.346  29.618  1.00 52.50           N
ATOM   4255  CA  GLY E 538      55.882 -19.212  30.558  1.00 52.50           C
ATOM   4256  C   GLY E 538      57.074 -19.867  29.927  1.00 52.50           C
ATOM   4257  O   GLY E 538      57.386 -19.607  28.768  1.00 52.50           O
ATOM   4258  N   CYS E 539      57.794 -20.707  30.694  1.00 81.51           N
ATOM   4259  CA  CYS E 539      58.950 -21.424  30.228  1.00 81.51           C
ATOM   4260  CB  CYS E 539      59.768 -22.086  31.347  1.00 81.51           C
ATOM   4261  SG  CYS E 539      60.823 -20.861  32.165  1.00 81.51           S
ATOM   4262  C   CYS E 539      58.536 -22.478  29.249  1.00 81.51           C
ATOM   4263  O   CYS E 539      59.369 -23.029  28.532  1.00 81.51           O
ATOM   4264  N   GLU E 540      57.245 -22.841  29.274  1.00135.13           N
ATOM   4265  CA  GLU E 540      56.628 -23.834  28.439  1.00135.13           C
ATOM   4266  CB  GLU E 540      55.241 -24.249  28.954  1.00135.13           C
ATOM   4267  CG  GLU E 540      55.326 -25.103  30.222  1.00135.13           C
ATOM   4268  CD  GLU E 540      55.887 -24.246  31.350  1.00135.13           C
ATOM   4269  OE1 GLU E 540      55.147 -23.353  31.841  1.00135.13           O
ATOM   4270  OE2 GLU E 540      57.063 -24.473  31.739  1.00135.13           O
ATOM   4271  C   GLU E 540      56.509 -23.385  27.003  1.00135.13           C
ATOM   4272  O   GLU E 540      56.239 -24.209  26.128  1.00135.13           O
ATOM   4273  N   GLY E 541      56.583 -22.066  26.716  1.00 43.78           N
ATOM   4274  CA  GLY E 541      56.527 -21.648  25.335  1.00 43.78           C
ATOM   4275  C   GLY E 541      55.448 -20.615  25.163  1.00 43.78           C
ATOM   4276  O   GLY E 541      54.734 -20.286  26.109  1.00 43.78           O
ATOM   4277  N   GLY E 542      55.305 -20.080  23.925  1.00 33.22           N
ATOM   4278  CA  GLY E 542      54.314 -19.075  23.631  1.00 33.22           C
ATOM   4279  C   GLY E 542      54.471 -18.641  22.195  1.00 33.22           C
ATOM   4280  O   GLY E 542      55.271 -19.213  21.454  1.00 33.22           O
ATOM   4281  N   PHE E 543      53.693 -17.616  21.760  1.00 73.56           N
ATOM   4282  CA  PHE E 543      53.773 -17.162  20.389  1.00 73.56           C
ATOM   4283  CB  PHE E 543      52.549 -17.563  19.550  1.00 73.56           C
ATOM   4284  CG  PHE E 543      52.543 -19.049  19.481  1.00 73.56           C
ATOM   4285  CD1 PHE E 543      52.021 -19.789  20.517  1.00 73.56           C
ATOM   4286  CD2 PHE E 543      53.059 -19.701  18.386  1.00 73.56           C
ATOM   4287  CE1 PHE E 543      52.013 -21.162  20.462  1.00 73.56           C
ATOM   4288  CE2 PHE E 543      53.052 -21.074  18.326  1.00 73.56           C
ATOM   4289  CZ  PHE E 543      52.530 -21.806  19.364  1.00 73.56           C
ATOM   4290  C   PHE E 543      53.862 -15.658  20.340  1.00 73.56           C
ATOM   4291  O   PHE E 543      53.146 -14.954  21.050  1.00 73.56           O
ATOM   4292  N   PRO E 544      54.703 -15.155  19.464  1.00 71.58           N
ATOM   4293  CA  PRO E 544      54.933 -13.735  19.328  1.00 71.58           C
ATOM   4294  CD  PRO E 544      55.832 -15.934  18.982  1.00 71.58           C
ATOM   4295  CB  PRO E 544      56.086 -13.599  18.337  1.00 71.58           C
ATOM   4296  CG  PRO E 544      56.882 -14.903  18.531  1.00 71.58           C
ATOM   4297  C   PRO E 544      53.709 -12.957  18.957  1.00 71.58           C
ATOM   4298  O   PRO E 544      53.598 -11.800  19.356  1.00 71.58           O
ATOM   4299  N   TYR E 545      52.772 -13.561  18.210  1.00 57.24           N
ATOM   4300  CA  TYR E 545      51.595 -12.849  17.807  1.00 57.24           C
ATOM   4301  CB  TYR E 545      50.667 -13.746  16.968  1.00 57.24           C
ATOM   4302  CG  TYR E 545      49.445 -13.003  16.546  1.00 57.24           C
ATOM   4303  CD1 TYR E 545      48.343 -12.923  17.367  1.00 57.24           C
ATOM   4304  CD2 TYR E 545      49.400 -12.395  15.312  1.00 57.24           C
ATOM   4305  CE1 TYR E 545      47.217 -12.244  16.962  1.00 57.24           C
ATOM   4306  CE2 TYR E 545      48.278 -11.715  14.902  1.00 57.24           C
ATOM   4307  CZ  TYR E 545      47.184 -11.639  15.728  1.00 57.24           C
ATOM   4308  OH  TYR E 545      46.031 -10.943  15.308  1.00 57.24           O
ATOM   4309  C   TYR E 545      50.883 -12.456  19.067  1.00 57.24           C
ATOM   4310  O   TYR E 545      50.394 -11.336  19.195  1.00 57.24           O
ATOM   4311  N   LEU E 546      50.790 -13.394  20.028  1.00 90.07           N
ATOM   4312  CA  LEU E 546      50.138 -13.164  21.286  1.00 90.07           C
ATOM   4313  CB  LEU E 546      49.899 -14.468  22.067  1.00 90.07           C
ATOM   4314  CG  LEU E 546      48.855 -15.385  21.404  1.00 90.07           C
ATOM   4315  CD1 LEU E 546      48.643 -16.676  22.211  1.00 90.07           C
ATOM   4316  CD2 LEU E 546      47.539 -14.628  21.161  1.00 90.07           C
ATOM   4317  C   LEU E 546      50.917 -12.233  22.178  1.00 90.07           C
ATOM   4318  O   LEU E 546      50.314 -11.520  22.974  1.00 90.07           O
ATOM   4319  N   ILE E 547      52.265 -12.337  22.215  1.00140.63           N
ATOM   4320  CA  ILE E 547      53.046 -11.471  23.070  1.00140.63           C
ATOM   4321  CB  ILE E 547      54.320 -12.122  23.514  1.00140.63           C
ATOM   4322  CG1 ILE E 547      53.989 -13.412  24.282  1.00140.63           C
ATOM   4323  CG2 ILE E 547      55.119 -11.103  24.345  1.00140.63           C
ATOM   4324  CD1 ILE E 547      53.081 -13.179  25.488  1.00140.63           C
ATOM   4325  C   ILE E 547      53.406 -10.134  22.492  1.00140.63           C
ATOM   4326  O   ILE E 547      53.093  -9.085  23.056  1.00140.63           O
ATOM   4327  N   ALA E 548      54.083 -10.137  21.327  1.00 62.89           N
ATOM   4328  CA  ALA E 548      54.528  -8.894  20.776  1.00 62.89           C
ATOM   4329  CB  ALA E 548      55.340  -9.067  19.481  1.00 62.89           C
ATOM   4330  C   ALA E 548      53.303  -8.118  20.443  1.00 62.89           C
ATOM   4331  O   ALA E 548      53.275  -6.899  20.604  1.00 62.89           O
ATOM   4332  N   GLY E 549      52.306  -8.793  19.832  1.00 83.90           N
ATOM   4333  CA  GLY E 549      51.092  -8.099  19.513  1.00 83.90           C
ATOM   4334  C   GLY E 549      50.056  -7.947  20.603  1.00 83.90           C
ATOM   4335  O   GLY E 549      49.850  -6.862  21.144  1.00 83.90           O
ATOM   4336  N   LYS E 550      49.419  -9.073  21.001  1.00107.77           N
ATOM   4337  CA  LYS E 550      48.241  -9.002  21.836  1.00107.77           C
ATOM   4338  CB  LYS E 550      47.492 -10.341  21.925  1.00107.77           C
ATOM   4339  CG  LYS E 550      46.113 -10.205  22.572  1.00107.77           C
ATOM   4340  CD  LYS E 550      45.209 -11.417  22.351  1.00107.77           C
ATOM   4341  CE  LYS E 550      43.780 -11.204  22.852  1.00107.77           C
ATOM   4342  NZ  LYS E 550      43.088 -10.219  21.991  1.00107.77           N
ATOM   4343  C   LYS E 550      48.523  -8.558  23.235  1.00107.77           C
ATOM   4344  O   LYS E 550      47.896  -7.629  23.741  1.00107.77           O
ATOM   4345  N   TYR E 551      49.495  -9.209  23.895  1.00 63.01           N
ATOM   4346  CA  TYR E 551      49.793  -8.926  25.267  1.00 63.01           C
ATOM   4347  CB  TYR E 551      50.892  -9.863  25.806  1.00 63.01           C
ATOM   4348  CG  TYR E 551      51.080  -9.635  27.267  1.00 63.01           C
ATOM   4349  CD1 TYR E 551      50.184 -10.162  28.169  1.00 63.01           C
ATOM   4350  CD2 TYR E 551      52.156  -8.919  27.740  1.00 63.01           C
ATOM   4351  CE1 TYR E 551      50.349  -9.967  29.519  1.00 63.01           C
ATOM   4352  CE2 TYR E 551      52.327  -8.721  29.091  1.00 63.01           C
ATOM   4353  CZ  TYR E 551      51.422  -9.245  29.982  1.00 63.01           C
ATOM   4354  OH  TYR E 551      51.592  -9.045  31.368  1.00 63.01           O
ATOM   4355  C   TYR E 551      50.287  -7.520  25.342  1.00 63.01           C
ATOM   4356  O   TYR E 551      49.926  -6.764  26.243  1.00 63.01           O
ATOM   4357  N   ALA E 552      51.124  -7.125  24.369  1.00 35.84           N
ATOM   4358  CA  ALA E 552      51.683  -5.807  24.388  1.00 35.84           C
ATOM   4359  CB  ALA E 552      52.617  -5.540  23.195  1.00 35.84           C
ATOM   4360  C   ALA E 552      50.571  -4.805  24.323  1.00 35.84           C
ATOM   4361  O   ALA E 552      50.604  -3.790  25.015  1.00 35.84           O
ATOM   4362  N   GLN E 553      49.563  -5.045  23.464  1.00 68.91           N
ATOM   4363  CA  GLN E 553      48.488  -4.101  23.336  1.00 68.91           C
ATOM   4364  CB  GLN E 553      47.588  -4.406  22.125  1.00 68.91           C
ATOM   4365  CG  GLN E 553      46.489  -3.370  21.890  1.00 68.91           C
ATOM   4366  CD  GLN E 553      45.695  -3.810  20.668  1.00 68.91           C
ATOM   4367  OE1 GLN E 553      44.989  -4.816  20.697  1.00 68.91           O
ATOM   4368  NE2 GLN E 553      45.820  -3.036  19.556  1.00 68.91           N
ATOM   4369  C   GLN E 553      47.618  -4.082  24.564  1.00 68.91           C
ATOM   4370  O   GLN E 553      47.267  -3.013  25.063  1.00 68.91           O
ATOM   4371  N   ASP E 554      47.210  -5.268  25.064  1.00109.76           N
ATOM   4372  CA  ASP E 554      46.300  -5.329  26.176  1.00109.76           C
ATOM   4373  CB  ASP E 554      45.737  -6.747  26.388  1.00109.76           C
ATOM   4374  CG  ASP E 554      44.841  -7.091  25.207  1.00109.76           C
ATOM   4375  OD1 ASP E 554      44.496  -6.158  24.434  1.00109.76           O
ATOM   4376  OD2 ASP E 554      44.493  -8.293  25.058  1.00109.76           O
ATOM   4377  C   ASP E 554      46.914  -4.916  27.489  1.00109.76           C
ATOM   4378  O   ASP E 554      46.392  -4.033  28.169  1.00109.76           O
ATOM   4379  N   PHE E 555      47.965  -5.645  27.928  1.00110.18           N
ATOM   4380  CA  PHE E 555      48.650  -5.413  29.176  1.00110.18           C
ATOM   4381  CB  PHE E 555      49.151  -6.722  29.803  1.00110.18           C
ATOM   4382  CG  PHE E 555      47.919  -7.499  30.120  1.00110.18           C
ATOM   4383  CD1 PHE E 555      47.340  -8.307  29.168  1.00110.18           C
ATOM   4384  CD2 PHE E 555      47.331  -7.409  31.360  1.00110.18           C
ATOM   4385  CE1 PHE E 555      46.200  -9.023  29.450  1.00110.18           C
ATOM   4386  CE2 PHE E 555      46.190  -8.123  31.647  1.00110.18           C
ATOM   4387  CZ  PHE E 555      45.622  -8.931  30.693  1.00110.18           C
ATOM   4388  C   PHE E 555      49.793  -4.440  29.128  1.00110.18           C
ATOM   4389  O   PHE E 555      49.978  -3.645  30.048  1.00110.18           O
ATOM   4390  N   GLY E 556      50.627  -4.504  28.072  1.00 37.62           N
ATOM   4391  CA  GLY E 556      51.781  -3.646  28.001  1.00 37.62           C
ATOM   4392  C   GLY E 556      52.987  -4.385  28.509  1.00 37.62           C
ATOM   4393  O   GLY E 556      52.867  -5.396  29.201  1.00 37.62           O
ATOM   4394  N   LEU E 557      54.195  -3.877  28.167  1.00105.60           N
ATOM   4395  CA  LEU E 557      55.425  -4.502  28.575  1.00105.60           C
ATOM   4396  CB  LEU E 557      56.379  -4.878  27.424  1.00105.60           C
ATOM   4397  CG  LEU E 557      55.815  -5.906  26.424  1.00105.60           C
ATOM   4398  CD1 LEU E 557      55.336  -7.177  27.141  1.00105.60           C
ATOM   4399  CD2 LEU E 557      54.773  -5.284  25.484  1.00105.60           C
ATOM   4400  C   LEU E 557      56.188  -3.549  29.445  1.00105.60           C
ATOM   4401  O   LEU E 557      56.036  -2.333  29.342  1.00105.60           O
ATOM   4402  N   VAL E 558      57.042  -4.096  30.335  1.00 56.42           N
ATOM   4403  CA  VAL E 558      57.827  -3.289  31.228  1.00 56.42           C
ATOM   4404  CB  VAL E 558      57.668  -3.665  32.672  1.00 56.42           C
ATOM   4405  CG1 VAL E 558      56.203  -3.429  33.078  1.00 56.42           C
ATOM   4406  CG2 VAL E 558      58.143  -5.115  32.859  1.00 56.42           C
ATOM   4407  C   VAL E 558      59.271  -3.473  30.871  1.00 56.42           C
ATOM   4408  O   VAL E 558      59.632  -4.370  30.111  1.00 56.42           O
ATOM   4409  N   GLU E 559      60.138  -2.587  31.399  1.00 63.28           N
ATOM   4410  CA  GLU E 559      61.544  -2.618  31.109  1.00 63.28           C
ATOM   4411  CB  GLU E 559      62.227  -1.269  31.390  1.00 63.28           C
ATOM   4412  CG  GLU E 559      61.712  -0.180  30.442  1.00 63.28           C
ATOM   4413  CD  GLU E 559      62.232   1.175  30.897  1.00 63.28           C
ATOM   4414  OE1 GLU E 559      63.456   1.279  31.176  1.00 63.28           O
ATOM   4415  OE2 GLU E 559      61.411   2.128  30.964  1.00 63.28           O
ATOM   4416  C   GLU E 559      62.204  -3.709  31.900  1.00 63.28           C
ATOM   4417  O   GLU E 559      61.659  -4.212  32.881  1.00 63.28           O
ATOM   4418  N   GLU E 560      63.418  -4.105  31.465  1.00 81.20           N
ATOM   4419  CA  GLU E 560      64.139  -5.202  32.052  1.00 81.20           C
ATOM   4420  CB  GLU E 560      65.492  -5.461  31.369  1.00 81.20           C
ATOM   4421  CG  GLU E 560      66.252  -6.634  31.987  1.00 81.20           C
ATOM   4422  CD  GLU E 560      65.518  -7.912  31.608  1.00 81.20           C
ATOM   4423  OE1 GLU E 560      64.694  -7.864  30.656  1.00 81.20           O
ATOM   4424  OE2 GLU E 560      65.772  -8.955  32.267  1.00 81.20           O
ATOM   4425  C   GLU E 560      64.411  -4.923  33.498  1.00 81.20           C
ATOM   4426  O   GLU E 560      64.312  -5.815  34.340  1.00 81.20           O
ATOM   4427  N   ALA E 561      64.741  -3.664  33.831  1.00 31.94           N
ATOM   4428  CA  ALA E 561      65.083  -3.306  35.179  1.00 31.94           C
ATOM   4429  CB  ALA E 561      65.426  -1.814  35.328  1.00 31.94           C
ATOM   4430  C   ALA E 561      63.917  -3.589  36.073  1.00 31.94           C
ATOM   4431  O   ALA E 561      64.090  -3.978  37.228  1.00 31.94           O
ATOM   4432  N   CYS E 562      62.691  -3.371  35.569  1.00 39.86           N
ATOM   4433  CA  CYS E 562      61.523  -3.557  36.380  1.00 39.86           C
ATOM   4434  CB  CYS E 562      60.220  -3.181  35.650  1.00 39.86           C
ATOM   4435  SG  CYS E 562      58.755  -3.414  36.699  1.00 39.86           S
ATOM   4436  C   CYS E 562      61.413  -4.993  36.798  1.00 39.86           C
ATOM   4437  O   CYS E 562      61.112  -5.275  37.958  1.00 39.86           O
ATOM   4438  N   PHE E 563      61.630  -5.943  35.861  1.00152.15           N
ATOM   4439  CA  PHE E 563      61.522  -7.332  36.214  1.00152.15           C
ATOM   4440  CB  PHE E 563      60.274  -7.968  35.571  1.00152.15           C
ATOM   4441  CG  PHE E 563      59.849  -9.180  36.327  1.00152.15           C
ATOM   4442  CD1 PHE E 563      60.664 -10.277  36.466  1.00152.15           C
ATOM   4443  CD2 PHE E 563      58.586  -9.227  36.867  1.00152.15           C
ATOM   4444  CE1 PHE E 563      60.228 -11.380  37.166  1.00152.15           C
ATOM   4445  CE2 PHE E 563      58.143 -10.324  37.564  1.00152.15           C
ATOM   4446  CZ  PHE E 563      58.971 -11.407  37.719  1.00152.15           C
ATOM   4447  C   PHE E 563      62.707  -8.005  35.576  1.00152.15           C
ATOM   4448  O   PHE E 563      62.627  -8.396  34.412  1.00152.15           O
ATOM   4449  N   PRO E 564      63.777  -8.220  36.299  1.00 80.48           N
ATOM   4450  CA  PRO E 564      64.960  -8.794  35.705  1.00 80.48           C
ATOM   4451  CD  PRO E 564      64.106  -7.339  37.408  1.00 80.48           C
ATOM   4452  CB  PRO E 564      66.066  -8.624  36.742  1.00 80.48           C
ATOM   4453  CG  PRO E 564      65.642  -7.357  37.509  1.00 80.48           C
ATOM   4454  C   PRO E 564      64.736 -10.206  35.259  1.00 80.48           C
ATOM   4455  O   PRO E 564      63.896 -10.886  35.844  1.00 80.48           O
ATOM   4456  N   TYR E 565      65.487 -10.667  34.235  1.00 95.56           N
ATOM   4457  CA  TYR E 565      65.241 -11.959  33.653  1.00 95.56           C
ATOM   4458  CB  TYR E 565      65.825 -12.069  32.231  1.00 95.56           C
ATOM   4459  CG  TYR E 565      65.454 -13.384  31.641  1.00 95.56           C
ATOM   4460  CD1 TYR E 565      64.156 -13.629  31.257  1.00 95.56           C
ATOM   4461  CD2 TYR E 565      66.405 -14.357  31.442  1.00 95.56           C
ATOM   4462  CE1 TYR E 565      63.806 -14.837  30.703  1.00 95.56           C
ATOM   4463  CE2 TYR E 565      66.060 -15.568  30.887  1.00 95.56           C
ATOM   4464  CZ  TYR E 565      64.758 -15.809  30.519  1.00 95.56           C
ATOM   4465  OH  TYR E 565      64.401 -17.050  29.949  1.00 95.56           O
ATOM   4466  C   TYR E 565      65.825 -13.034  34.516  1.00 95.56           C
ATOM   4467  O   TYR E 565      67.020 -13.037  34.809  1.00 95.56           O
ATOM   4468  N   THR E 566      64.929 -13.896  35.049  1.00161.39           N
ATOM   4469  CA  THR E 566      65.237 -15.043  35.857  1.00161.39           C
ATOM   4470  CB  THR E 566      64.166 -15.311  36.866  1.00161.39           C
ATOM   4471  OG1 THR E 566      64.634 -16.235  37.832  1.00161.39           O
ATOM   4472  CG2 THR E 566      62.933 -15.868  36.147  1.00161.39           C
ATOM   4473  C   THR E 566      65.483 -16.298  35.062  1.00161.39           C
ATOM   4474  O   THR E 566      66.371 -17.083  35.394  1.00161.39           O
ATOM   4475  N   GLY E 567      64.693 -16.528  33.988  1.00 38.14           N
ATOM   4476  CA  GLY E 567      64.814 -17.742  33.227  1.00 38.14           C
ATOM   4477  C   GLY E 567      64.008 -18.821  33.888  1.00 38.14           C
ATOM   4478  O   GLY E 567      64.242 -20.007  33.656  1.00 38.14           O
ATOM   4479  N   THR E 568      63.035 -18.440  34.739  1.00131.77           N
ATOM   4480  CA  THR E 568      62.248 -19.424  35.425  1.00131.77           C
ATOM   4481  CB  THR E 568      62.724 -19.655  36.831  1.00131.77           C
ATOM   4482  OG1 THR E 568      62.000 -20.713  37.432  1.00131.77           O
ATOM   4483  CG2 THR E 568      62.540 -18.369  37.647  1.00131.77           C
ATOM   4484  C   THR E 568      60.819 -18.957  35.491  1.00131.77           C
ATOM   4485  O   THR E 568      60.486 -17.827  35.147  1.00131.77           O
ATOM   4486  N   ASP E 569      59.950 -19.867  35.961  1.00112.42           N
ATOM   4487  CA  ASP E 569      58.528 -19.788  36.157  1.00112.42           C
ATOM   4488  CB  ASP E 569      57.874 -21.165  36.367  1.00112.42           C
ATOM   4489  CG  ASP E 569      57.892 -21.885  35.025  1.00112.42           C
ATOM   4490  OD1 ASP E 569      58.077 -21.193  33.989  1.00112.42           O
ATOM   4491  OD2 ASP E 569      57.721 -23.133  35.016  1.00112.42           O
ATOM   4492  C   ASP E 569      58.205 -18.931  37.348  1.00112.42           C
ATOM   4493  O   ASP E 569      57.119 -19.055  37.913  1.00112.42           O
ATOM   4494  N   SER E 570      59.184 -18.146  37.843  1.00 66.05           N
ATOM   4495  CA  SER E 570      59.017 -17.341  39.028  1.00 66.05           C
ATOM   4496  CB  SER E 570      60.129 -16.294  39.214  1.00 66.05           C
ATOM   4497  OG  SER E 570      60.078 -15.336  38.167  1.00 66.05           O
ATOM   4498  C   SER E 570      57.699 -16.617  39.022  1.00 66.05           C
ATOM   4499  O   SER E 570      57.042 -16.449  37.996  1.00 66.05           O
ATOM   4500  N   PRO E 571      57.295 -16.228  40.209  1.00125.01           N
ATOM   4501  CA  PRO E 571      56.028 -15.562  40.394  1.00125.01           C
ATOM   4502  CD  PRO E 571      57.668 -17.004  41.382  1.00125.01           C
ATOM   4503  CB  PRO E 571      55.735 -15.625  41.891  1.00125.01           C
ATOM   4504  CG  PRO E 571      56.481 -16.889  42.353  1.00125.01           C
ATOM   4505  C   PRO E 571      56.009 -14.173  39.840  1.00125.01           C
ATOM   4506  O   PRO E 571      57.069 -13.565  39.700  1.00125.01           O
ATOM   4507  N   CYS E 572      54.805 -13.653  39.525  1.00 54.65           N
ATOM   4508  CA  CYS E 572      54.686 -12.355  38.931  1.00 54.65           C
ATOM   4509  CB  CYS E 572      53.344 -12.169  38.180  1.00 54.65           C
ATOM   4510  SG  CYS E 572      53.120 -10.539  37.398  1.00 54.65           S
ATOM   4511  C   CYS E 572      54.795 -11.320  40.009  1.00 54.65           C
ATOM   4512  O   CYS E 572      53.807 -10.952  40.642  1.00 54.65           O
ATOM   4513  N   LYS E 573      56.031 -10.833  40.247  1.00124.41           N
ATOM   4514  CA  LYS E 573      56.286  -9.800  41.214  1.00124.41           C
ATOM   4515  CB  LYS E 573      56.901 -10.324  42.523  1.00124.41           C
ATOM   4516  CG  LYS E 573      57.326  -9.210  43.481  1.00124.41           C
ATOM   4517  CD  LYS E 573      56.174  -8.331  43.966  1.00124.41           C
ATOM   4518  CE  LYS E 573      56.622  -7.223  44.921  1.00124.41           C
ATOM   4519  NZ  LYS E 573      57.722  -6.439  44.317  1.00124.41           N
ATOM   4520  C   LYS E 573      57.277  -8.869  40.592  1.00124.41           C
ATOM   4521  O   LYS E 573      58.319  -9.304  40.108  1.00124.41           O
ATOM   4522  N   MET E 574      56.984  -7.553  40.611  1.00115.60           N
ATOM   4523  CA  MET E 574      57.827  -6.597  39.949  1.00115.60           C
ATOM   4524  CB  MET E 574      57.181  -6.023  38.679  1.00115.60           C
ATOM   4525  CG  MET E 574      56.752  -7.069  37.661  1.00115.60           C
ATOM   4526  SD  MET E 574      55.624  -6.463  36.374  1.00115.60           S
ATOM   4527  CE  MET E 574      56.870  -5.469  35.507  1.00115.60           C
ATOM   4528  C   MET E 574      57.953  -5.396  40.827  1.00115.60           C
ATOM   4529  O   MET E 574      57.352  -5.312  41.894  1.00115.60           O
ATOM   4530  N   LYS E 575      58.762  -4.423  40.367  1.00 79.70           N
ATOM   4531  CA  LYS E 575      58.933  -3.178  41.055  1.00 79.70           C
ATOM   4532  CB  LYS E 575      60.116  -2.361  40.509  1.00 79.70           C
ATOM   4533  CG  LYS E 575      60.434  -1.093  41.300  1.00 79.70           C
ATOM   4534  CD  LYS E 575      61.786  -0.479  40.927  1.00 79.70           C
ATOM   4535  CE  LYS E 575      62.129   0.793  41.704  1.00 79.70           C
ATOM   4536  NZ  LYS E 575      63.450   1.305  41.275  1.00 79.70           N
ATOM   4537  C   LYS E 575      57.675  -2.396  40.829  1.00 79.70           C
ATOM   4538  O   LYS E 575      56.914  -2.682  39.907  1.00 79.70           O
ATOM   4539  N   GLU E 576      57.395  -1.411  41.703  1.00117.90           N
ATOM   4540  CA  GLU E 576      56.199  -0.630  41.557  1.00117.90           C
ATOM   4541  CB  GLU E 576      55.703   0.005  42.868  1.00117.90           C
ATOM   4542  CG  GLU E 576      56.743   0.888  43.559  1.00117.90           C
ATOM   4543  CD  GLU E 576      57.679  -0.028  44.335  1.00117.90           C
ATOM   4544  OE1 GLU E 576      57.399  -1.256  44.379  1.00117.90           O
ATOM   4545  OE2 GLU E 576      58.684   0.486  44.895  1.00117.90           O
ATOM   4546  C   GLU E 576      56.425   0.472  40.569  1.00117.90           C
ATOM   4547  O   GLU E 576      57.555   0.858  40.277  1.00117.90           O
ATOM   4548  N   ASP E 577      55.309   0.992  40.020  1.00102.68           N
ATOM   4549  CA  ASP E 577      55.309   2.116  39.128  1.00102.68           C
ATOM   4550  CB  ASP E 577      55.718   3.416  39.848  1.00102.68           C
ATOM   4551  CG  ASP E 577      55.476   4.602  38.928  1.00102.68           C
ATOM   4552  OD1 ASP E 577      54.984   4.383  37.789  1.00102.68           O
ATOM   4553  OD2 ASP E 577      55.792   5.745  39.353  1.00102.68           O
ATOM   4554  C   ASP E 577      56.225   1.916  37.959  1.00102.68           C
ATOM   4555  O   ASP E 577      57.072   2.763  37.677  1.00102.68           O
ATOM   4556  N   CYS E 578      56.078   0.794  37.227  1.00 39.08           N
ATOM   4557  CA  CYS E 578      56.917   0.608  36.078  1.00 39.08           C
ATOM   4558  CB  CYS E 578      57.350  -0.855  35.859  1.00 39.08           C
ATOM   4559  SG  CYS E 578      58.264  -1.530  37.278  1.00 39.08           S
ATOM   4560  C   CYS E 578      56.137   1.035  34.867  1.00 39.08           C
ATOM   4561  O   CYS E 578      54.953   0.730  34.733  1.00 39.08           O
ATOM   4562  N   PHE E 579      56.802   1.773  33.954  1.00121.83           N
ATOM   4563  CA  PHE E 579      56.213   2.260  32.735  1.00121.83           C
ATOM   4564  CB  PHE E 579      57.158   3.245  32.013  1.00121.83           C
ATOM   4565  CG  PHE E 579      56.567   3.762  30.742  1.00121.83           C
ATOM   4566  CD1 PHE E 579      56.736   3.075  29.561  1.00121.83           C
ATOM   4567  CD2 PHE E 579      55.862   4.943  30.724  1.00121.83           C
ATOM   4568  CE1 PHE E 579      56.202   3.552  28.386  1.00121.83           C
ATOM   4569  CE2 PHE E 579      55.326   5.425  29.552  1.00121.83           C
ATOM   4570  CZ  PHE E 579      55.495   4.730  28.379  1.00121.83           C
ATOM   4571  C   PHE E 579      55.984   1.077  31.847  1.00121.83           C
ATOM   4572  O   PHE E 579      56.777   0.137  31.842  1.00121.83           O
ATOM   4573  N   ARG E 580      54.869   1.077  31.085  1.00 55.68           N
ATOM   4574  CA  ARG E 580      54.598  -0.045  30.225  1.00 55.68           C
ATOM   4575  CB  ARG E 580      53.303  -0.797  30.575  1.00 55.68           C
ATOM   4576  CG  ARG E 580      53.378  -1.565  31.896  1.00 55.68           C
ATOM   4577  CD  ARG E 580      52.087  -2.311  32.237  1.00 55.68           C
ATOM   4578  NE  ARG E 580      52.320  -3.047  33.510  1.00 55.68           N
ATOM   4579  CZ  ARG E 580      52.775  -4.335  33.487  1.00 55.68           C
ATOM   4580  NH1 ARG E 580      52.989  -4.971  32.298  1.00 55.68           N
ATOM   4581  NH2 ARG E 580      53.013  -4.988  34.661  1.00 55.68           N
ATOM   4582  C   ARG E 580      54.453   0.434  28.810  1.00 55.68           C
ATOM   4583  O   ARG E 580      53.787   1.432  28.542  1.00 55.68           O
ATOM   4584  N   TYR E 581      55.088  -0.293  27.866  1.00 73.94           N
ATOM   4585  CA  TYR E 581      55.041   0.003  26.457  1.00 73.94           C
ATOM   4586  CB  TYR E 581      56.324  -0.377  25.692  1.00 73.94           C
ATOM   4587  CG  TYR E 581      57.473   0.448  26.164  1.00 73.94           C
ATOM   4588  CD1 TYR E 581      58.148   0.117  27.318  1.00 73.94           C
ATOM   4589  CD2 TYR E 581      57.889   1.542  25.441  1.00 73.94           C
ATOM   4590  CE1 TYR E 581      59.214   0.873  27.749  1.00 73.94           C
ATOM   4591  CE2 TYR E 581      58.953   2.302  25.866  1.00 73.94           C
ATOM   4592  CZ  TYR E 581      59.617   1.967  27.023  1.00 73.94           C
ATOM   4593  OH  TYR E 581      60.710   2.744  27.462  1.00 73.94           O
ATOM   4594  C   TYR E 581      53.957  -0.846  25.855  1.00 73.94           C
ATOM   4595  O   TYR E 581      53.823  -2.018  26.201  1.00 73.94           O
ATOM   4596  N   TYR E 582      53.162  -0.277  24.922  1.00 65.82           N
ATOM   4597  CA  TYR E 582      52.060  -0.997  24.331  1.00 65.82           C
ATOM   4598  CB  TYR E 582      50.702  -0.293  24.516  1.00 65.82           C
ATOM   4599  CG  TYR E 582      50.385  -0.197  25.969  1.00 65.82           C
ATOM   4600  CD1 TYR E 582      50.961   0.784  26.745  1.00 65.82           C
ATOM   4601  CD2 TYR E 582      49.500  -1.074  26.553  1.00 65.82           C
ATOM   4602  CE1 TYR E 582      50.668   0.879  28.085  1.00 65.82           C
ATOM   4603  CE2 TYR E 582      49.204  -0.984  27.893  1.00 65.82           C
ATOM   4604  CZ  TYR E 582      49.789  -0.006  28.662  1.00 65.82           C
ATOM   4605  OH  TYR E 582      49.488   0.089  30.037  1.00 65.82           O
ATOM   4606  C   TYR E 582      52.265  -1.050  22.843  1.00 65.82           C
ATOM   4607  O   TYR E 582      53.064  -0.298  22.288  1.00 65.82           O
ATOM   4608  N   SER E 583      51.555  -1.978  22.159  1.00 40.98           N
ATOM   4609  CA  SER E 583      51.662  -2.088  20.729  1.00 40.98           C
ATOM   4610  CB  SER E 583      51.879  -3.529  20.236  1.00 40.98           C
ATOM   4611  OG  SER E 583      53.131  -4.019  20.693  1.00 40.98           O
ATOM   4612  C   SER E 583      50.376  -1.598  20.127  1.00 40.98           C
ATOM   4613  O   SER E 583      49.294  -2.076  20.463  1.00 40.98           O
ATOM   4614  N   SER E 584      50.477  -0.608  19.214  1.00 52.60           N
ATOM   4615  CA  SER E 584      49.335  -0.018  18.572  1.00 52.60           C
ATOM   4616  CB  SER E 584      49.672   1.288  17.826  1.00 52.60           C
ATOM   4617  OG  SER E 584      50.578   1.034  16.762  1.00 52.60           O
ATOM   4618  C   SER E 584      48.724  -0.973  17.588  1.00 52.60           C
ATOM   4619  O   SER E 584      47.519  -0.908  17.346  1.00 52.60           O
ATOM   4620  N   GLU E 585      49.526  -1.862  16.958  1.00121.32           N
ATOM   4621  CA  GLU E 585      48.921  -2.780  16.026  1.00121.32           C
ATOM   4622  CB  GLU E 585      48.693  -2.202  14.614  1.00121.32           C
ATOM   4623  CG  GLU E 585      49.945  -2.129  13.738  1.00121.32           C
ATOM   4624  CD  GLU E 585      50.070  -3.454  12.991  1.00121.32           C
ATOM   4625  OE1 GLU E 585      49.020  -3.972  12.524  1.00121.32           O
ATOM   4626  OE2 GLU E 585      51.216  -3.963  12.876  1.00121.32           O
ATOM   4627  C   GLU E 585      49.797  -3.989  15.875  1.00121.32           C
ATOM   4628  O   GLU E 585      50.988  -3.951  16.180  1.00121.32           O
ATOM   4629  N   TYR E 586      49.198  -5.123  15.444  1.00 80.38           N
ATOM   4630  CA  TYR E 586      49.946  -6.326  15.199  1.00 80.38           C
ATOM   4631  CB  TYR E 586      50.174  -7.164  16.471  1.00 80.38           C
ATOM   4632  CG  TYR E 586      48.861  -7.402  17.140  1.00 80.38           C
ATOM   4633  CD1 TYR E 586      48.297  -6.428  17.934  1.00 80.38           C
ATOM   4634  CD2 TYR E 586      48.198  -8.597  16.989  1.00 80.38           C
ATOM   4635  CE1 TYR E 586      47.092  -6.639  18.562  1.00 80.38           C
ATOM   4636  CE2 TYR E 586      46.992  -8.814  17.614  1.00 80.38           C
ATOM   4637  CZ  TYR E 586      46.436  -7.835  18.402  1.00 80.38           C
ATOM   4638  OH  TYR E 586      45.199  -8.061  19.043  1.00 80.38           O
ATOM   4639  C   TYR E 586      49.224  -7.157  14.180  1.00 80.38           C
ATOM   4640  O   TYR E 586      48.005  -7.061  14.043  1.00 80.38           O
ATOM   4641  N   HIS E 587      49.969  -7.991  13.419  1.00 60.44           N
ATOM   4642  CA  HIS E 587      49.341  -8.839  12.442  1.00 60.44           C
ATOM   4643  ND1 HIS E 587      50.642  -7.870   9.481  1.00 60.44           N
ATOM   4644  CG  HIS E 587      49.892  -7.322  10.497  1.00 60.44           C
ATOM   4645  CB  HIS E 587      48.808  -8.057  11.230  1.00 60.44           C
ATOM   4646  NE2 HIS E 587      51.380  -5.792   9.765  1.00 60.44           N
ATOM   4647  CD2 HIS E 587      50.355  -6.052  10.658  1.00 60.44           C
ATOM   4648  CE1 HIS E 587      51.516  -6.913   9.080  1.00 60.44           C
ATOM   4649  C   HIS E 587      50.357  -9.814  11.923  1.00 60.44           C
ATOM   4650  O   HIS E 587      51.562  -9.605  12.047  1.00 60.44           O
ATOM   4651  N   TYR E 588      49.882 -10.935  11.339  1.00 86.14           N
ATOM   4652  CA  TYR E 588      50.779 -11.864  10.707  1.00 86.14           C
ATOM   4653  CB  TYR E 588      50.206 -13.271  10.448  1.00 86.14           C
ATOM   4654  CG  TYR E 588      50.187 -14.081  11.698  1.00 86.14           C
ATOM   4655  CD1 TYR E 588      51.355 -14.640  12.163  1.00 86.14           C
ATOM   4656  CD2 TYR E 588      49.017 -14.311  12.384  1.00 86.14           C
ATOM   4657  CE1 TYR E 588      51.365 -15.404  13.305  1.00 86.14           C
ATOM   4658  CE2 TYR E 588      49.020 -15.075  13.528  1.00 86.14           C
ATOM   4659  CZ  TYR E 588      50.195 -15.621  13.989  1.00 86.14           C
ATOM   4660  OH  TYR E 588      50.203 -16.406  15.161  1.00 86.14           O
ATOM   4661  C   TYR E 588      51.055 -11.286   9.356  1.00 86.14           C
ATOM   4662  O   TYR E 588      50.146 -10.780   8.703  1.00 86.14           O
ATOM   4663  N   VAL E 589      52.320 -11.315   8.898  1.00 52.94           N
ATOM   4664  CA  VAL E 589      52.574 -10.760   7.602  1.00 52.94           C
ATOM   4665  CB  VAL E 589      54.017 -10.774   7.188  1.00 52.94           C
ATOM   4666  CG1 VAL E 589      54.835  -9.982   8.221  1.00 52.94           C
ATOM   4667  CG2 VAL E 589      54.466 -12.228   7.001  1.00 52.94           C
ATOM   4668  C   VAL E 589      51.812 -11.597   6.629  1.00 52.94           C
ATOM   4669  O   VAL E 589      51.801 -12.825   6.722  1.00 52.94           O
ATOM   4670  N   GLY E 590      51.157 -10.940   5.652  1.00 32.63           N
ATOM   4671  CA  GLY E 590      50.352 -11.670   4.725  1.00 32.63           C
ATOM   4672  C   GLY E 590      48.918 -11.473   5.121  1.00 32.63           C
ATOM   4673  O   GLY E 590      48.010 -11.797   4.360  1.00 32.63           O
ATOM   4674  N   GLY E 591      48.679 -10.945   6.340  1.00 41.11           N
ATOM   4675  CA  GLY E 591      47.355 -10.603   6.781  1.00 41.11           C
ATOM   4676  C   GLY E 591      46.810 -11.598   7.764  1.00 41.11           C
ATOM   4677  O   GLY E 591      46.042 -11.229   8.651  1.00 41.11           O
ATOM   4678  N   PHE E 592      47.175 -12.887   7.632  1.00 78.89           N
ATOM   4679  CA  PHE E 592      46.702 -13.891   8.545  1.00 78.89           C
ATOM   4680  CB  PHE E 592      45.257 -14.348   8.250  1.00 78.89           C
ATOM   4681  CG  PHE E 592      45.136 -14.659   6.797  1.00 78.89           C
ATOM   4682  CD1 PHE E 592      44.821 -13.654   5.910  1.00 78.89           C
ATOM   4683  CD2 PHE E 592      45.329 -15.933   6.317  1.00 78.89           C
ATOM   4684  CE1 PHE E 592      44.701 -13.912   4.566  1.00 78.89           C
ATOM   4685  CE2 PHE E 592      45.211 -16.198   4.972  1.00 78.89           C
ATOM   4686  CZ  PHE E 592      44.897 -15.187   4.095  1.00 78.89           C
ATOM   4687  C   PHE E 592      47.648 -15.048   8.474  1.00 78.89           C
ATOM   4688  O   PHE E 592      48.561 -15.061   7.650  1.00 78.89           O
ATOM   4689  N   TYR E 593      47.467 -16.056   9.350  1.00149.54           N
ATOM   4690  CA  TYR E 593      48.416 -17.132   9.362  1.00149.54           C
ATOM   4691  CB  TYR E 593      48.290 -18.027  10.612  1.00149.54           C
ATOM   4692  CG  TYR E 593      49.325 -19.101  10.571  1.00149.54           C
ATOM   4693  CD1 TYR E 593      50.598 -18.859  11.036  1.00149.54           C
ATOM   4694  CD2 TYR E 593      49.031 -20.347  10.066  1.00149.54           C
ATOM   4695  CE1 TYR E 593      51.559 -19.842  11.006  1.00149.54           C
ATOM   4696  CE2 TYR E 593      49.988 -21.336  10.034  1.00149.54           C
ATOM   4697  CZ  TYR E 593      51.254 -21.084  10.505  1.00149.54           C
ATOM   4698  OH  TYR E 593      52.236 -22.098  10.473  1.00149.54           O
ATOM   4699  C   TYR E 593      48.201 -17.952   8.127  1.00149.54           C
ATOM   4700  O   TYR E 593      47.104 -18.453   7.878  1.00149.54           O
ATOM   4701  N   GLY E 594      49.283 -18.126   7.336  1.00 47.11           N
ATOM   4702  CA  GLY E 594      49.237 -18.873   6.109  1.00 47.11           C
ATOM   4703  C   GLY E 594      49.500 -17.975   4.928  1.00 47.11           C
ATOM   4704  O   GLY E 594      49.761 -18.456   3.826  1.00 47.11           O
ATOM   4705  N   GLY E 595      49.367 -16.651   5.125  1.00 78.08           N
ATOM   4706  CA  GLY E 595      49.594 -15.587   4.179  1.00 78.08           C
ATOM   4707  C   GLY E 595      51.044 -15.276   3.925  1.00 78.08           C
ATOM   4708  O   GLY E 595      51.364 -14.594   2.958  1.00 78.08           O
ATOM   4709  N   CYS E 596      51.955 -15.652   4.834  1.00 75.74           N
ATOM   4710  CA  CYS E 596      53.323 -15.193   4.769  1.00 75.74           C
ATOM   4711  CB  CYS E 596      54.150 -15.588   6.006  1.00 75.74           C
ATOM   4712  SG  CYS E 596      55.796 -14.815   6.019  1.00 75.74           S
ATOM   4713  C   CYS E 596      54.066 -15.670   3.554  1.00 75.74           C
ATOM   4714  O   CYS E 596      53.798 -16.736   3.002  1.00 75.74           O
ATOM   4715  N   ASN E 597      55.014 -14.823   3.083  1.00 79.12           N
ATOM   4716  CA  ASN E 597      55.894 -15.172   2.003  1.00 79.12           C
ATOM   4717  CB  ASN E 597      55.268 -15.036   0.599  1.00 79.12           C
ATOM   4718  CG  ASN E 597      54.850 -13.598   0.351  1.00 79.12           C
ATOM   4719  OD1 ASN E 597      55.685 -12.699   0.293  1.00 79.12           O
ATOM   4720  ND2 ASN E 597      53.520 -13.371   0.179  1.00 79.12           N
ATOM   4721  C   ASN E 597      57.121 -14.309   2.113  1.00 79.12           C
ATOM   4722  O   ASN E 597      57.162 -13.362   2.896  1.00 79.12           O
ATOM   4723  N   GLU E 598      58.167 -14.645   1.333  1.00 91.54           N
ATOM   4724  CA  GLU E 598      59.445 -13.986   1.374  1.00 91.54           C
ATOM   4725  CB  GLU E 598      60.429 -14.608   0.375  1.00 91.54           C
ATOM   4726  CG  GLU E 598      61.809 -13.955   0.366  1.00 91.54           C
ATOM   4727  CD  GLU E 598      62.458 -14.334  -0.957  1.00 91.54           C
ATOM   4728  OE1 GLU E 598      61.711 -14.779  -1.869  1.00 91.54           O
ATOM   4729  OE2 GLU E 598      63.701 -14.177  -1.080  1.00 91.54           O
ATOM   4730  C   GLU E 598      59.324 -12.549   0.970  1.00 91.54           C
ATOM   4731  O   GLU E 598      59.888 -11.669   1.620  1.00 91.54           O
ATOM   4732  N   ALA E 599      58.575 -12.277  -0.115  1.00 39.96           N
ATOM   4733  CA  ALA E 599      58.495 -10.945  -0.644  1.00 39.96           C
ATOM   4734  CB  ALA E 599      57.606 -10.857  -1.896  1.00 39.96           C
ATOM   4735  C   ALA E 599      57.908 -10.030   0.386  1.00 39.96           C
ATOM   4736  O   ALA E 599      58.422  -8.938   0.621  1.00 39.96           O
ATOM   4737  N   LEU E 600      56.821 -10.468   1.045  1.00 49.14           N
ATOM   4738  CA  LEU E 600      56.155  -9.666   2.032  1.00 49.14           C
ATOM   4739  CB  LEU E 600      54.865 -10.312   2.567  1.00 49.14           C
ATOM   4740  CG  LEU E 600      53.749 -10.411   1.512  1.00 49.14           C
ATOM   4741  CD1 LEU E 600      52.483 -11.057   2.096  1.00 49.14           C
ATOM   4742  CD2 LEU E 600      53.473  -9.043   0.864  1.00 49.14           C
ATOM   4743  C   LEU E 600      57.070  -9.464   3.193  1.00 49.14           C
ATOM   4744  O   LEU E 600      57.072  -8.403   3.812  1.00 49.14           O
ATOM   4745  N   MET E 601      57.862 -10.494   3.534  1.00 43.98           N
ATOM   4746  CA  MET E 601      58.722 -10.394   4.677  1.00 43.98           C
ATOM   4747  CB  MET E 601      59.489 -11.699   4.951  1.00 43.98           C
ATOM   4748  CG  MET E 601      58.581 -12.844   5.405  1.00 43.98           C
ATOM   4749  SD  MET E 601      59.400 -14.464   5.522  1.00 43.98           S
ATOM   4750  CE  MET E 601      60.488 -14.009   6.902  1.00 43.98           C
ATOM   4751  C   MET E 601      59.723  -9.300   4.462  1.00 43.98           C
ATOM   4752  O   MET E 601      59.961  -8.489   5.355  1.00 43.98           O
ATOM   4753  N   LYS E 602      60.332  -9.232   3.263  1.00119.94           N
ATOM   4754  CA  LYS E 602      61.335  -8.231   3.027  1.00119.94           C
ATOM   4755  CB  LYS E 602      62.044  -8.368   1.670  1.00119.94           C
ATOM   4756  CG  LYS E 602      62.975  -9.573   1.589  1.00119.94           C
ATOM   4757  CD  LYS E 602      63.507  -9.853   0.184  1.00119.94           C
ATOM   4758  CE  LYS E 602      62.505 -10.576  -0.716  1.00119.94           C
ATOM   4759  NZ  LYS E 602      63.208 -11.166  -1.877  1.00119.94           N
ATOM   4760  C   LYS E 602      60.722  -6.869   3.050  1.00119.94           C
ATOM   4761  O   LYS E 602      61.347  -5.915   3.509  1.00119.94           O
ATOM   4762  N   LEU E 603      59.494  -6.728   2.518  1.00 40.88           N
ATOM   4763  CA  LEU E 603      58.872  -5.436   2.490  1.00 40.88           C
ATOM   4764  CB  LEU E 603      57.505  -5.444   1.783  1.00 40.88           C
ATOM   4765  CG  LEU E 603      57.595  -5.723   0.269  1.00 40.88           C
ATOM   4766  CD1 LEU E 603      56.203  -5.716  -0.383  1.00 40.88           C
ATOM   4767  CD2 LEU E 603      58.570  -4.754  -0.419  1.00 40.88           C
ATOM   4768  C   LEU E 603      58.658  -4.979   3.900  1.00 40.88           C
ATOM   4769  O   LEU E 603      58.959  -3.836   4.239  1.00 40.88           O
ATOM   4770  N   GLU E 604      58.152  -5.873   4.773  1.00113.29           N
ATOM   4771  CA  GLU E 604      57.919  -5.493   6.140  1.00113.29           C
ATOM   4772  CB  GLU E 604      57.348  -6.612   7.028  1.00113.29           C
ATOM   4773  CG  GLU E 604      55.828  -6.712   7.034  1.00113.29           C
ATOM   4774  CD  GLU E 604      55.321  -5.645   7.996  1.00113.29           C
ATOM   4775  OE1 GLU E 604      55.901  -5.523   9.109  1.00113.29           O
ATOM   4776  OE2 GLU E 604      54.350  -4.932   7.627  1.00113.29           O
ATOM   4777  C   GLU E 604      59.209  -5.119   6.785  1.00113.29           C
ATOM   4778  O   GLU E 604      59.290  -4.118   7.496  1.00113.29           O
ATOM   4779  N   LEU E 605      60.261  -5.912   6.538  1.00 58.73           N
ATOM   4780  CA  LEU E 605      61.493  -5.710   7.238  1.00 58.73           C
ATOM   4781  CB  LEU E 605      62.549  -6.756   6.841  1.00 58.73           C
ATOM   4782  CG  LEU E 605      63.877  -6.637   7.607  1.00 58.73           C
ATOM   4783  CD1 LEU E 605      63.673  -6.900   9.107  1.00 58.73           C
ATOM   4784  CD2 LEU E 605      64.958  -7.542   6.991  1.00 58.73           C
ATOM   4785  C   LEU E 605      62.056  -4.349   6.955  1.00 58.73           C
ATOM   4786  O   LEU E 605      62.342  -3.590   7.881  1.00 58.73           O
ATOM   4787  N   VAL E 606      62.214  -3.985   5.669  1.00 65.59           N
ATOM   4788  CA  VAL E 606      62.835  -2.727   5.365  1.00 65.59           C
ATOM   4789  CB  VAL E 606      63.199  -2.585   3.913  1.00 65.59           C
ATOM   4790  CG1 VAL E 606      64.162  -3.724   3.541  1.00 65.59           C
ATOM   4791  CG2 VAL E 606      61.920  -2.548   3.064  1.00 65.59           C
ATOM   4792  C   VAL E 606      61.947  -1.581   5.740  1.00 65.59           C
ATOM   4793  O   VAL E 606      62.414  -0.570   6.263  1.00 65.59           O
ATOM   4794  N   HIS E 607      60.642  -1.671   5.429  1.00 84.00           N
ATOM   4795  CA  HIS E 607      59.791  -0.561   5.733  1.00 84.00           C
ATOM   4796  ND1 HIS E 607      58.925   0.533   2.837  1.00 84.00           N
ATOM   4797  CG  HIS E 607      58.595  -0.607   3.535  1.00 84.00           C
ATOM   4798  CB  HIS E 607      58.431  -0.654   5.025  1.00 84.00           C
ATOM   4799  NE2 HIS E 607      58.746  -1.101   1.338  1.00 84.00           N
ATOM   4800  CD2 HIS E 607      58.488  -1.595   2.604  1.00 84.00           C
ATOM   4801  CE1 HIS E 607      59.003   0.181   1.528  1.00 84.00           C
ATOM   4802  C   HIS E 607      59.561  -0.419   7.212  1.00 84.00           C
ATOM   4803  O   HIS E 607      59.730   0.667   7.761  1.00 84.00           O
ATOM   4804  N   HIS E 608      59.097  -1.503   7.868  1.00143.49           N
ATOM   4805  CA  HIS E 608      58.713  -1.554   9.259  1.00143.49           C
ATOM   4806  ND1 HIS E 608      55.465  -1.388   8.739  1.00143.49           N
ATOM   4807  CG  HIS E 608      56.491  -2.266   8.480  1.00143.49           C
ATOM   4808  CB  HIS E 608      57.594  -2.582   9.442  1.00143.49           C
ATOM   4809  NE2 HIS E 608      55.175  -2.105   6.655  1.00143.49           N
ATOM   4810  CD2 HIS E 608      56.299  -2.696   7.203  1.00143.49           C
ATOM   4811  CE1 HIS E 608      54.708  -1.328   7.615  1.00143.49           C
ATOM   4812  C   HIS E 608      59.789  -1.808  10.289  1.00143.49           C
ATOM   4813  O   HIS E 608      59.751  -1.221  11.370  1.00143.49           O
ATOM   4814  N   GLY E 609      60.745  -2.727  10.031  1.00 49.68           N
ATOM   4815  CA  GLY E 609      61.734  -3.033  11.036  1.00 49.68           C
ATOM   4816  C   GLY E 609      61.808  -4.528  11.210  1.00 49.68           C
ATOM   4817  O   GLY E 609      61.120  -5.277  10.518  1.00 49.68           O
ATOM   4818  N   PRO E 610      62.611  -4.983  12.148  1.00 79.87           N
ATOM   4819  CA  PRO E 610      62.777  -6.397  12.370  1.00 79.87           C
ATOM   4820  CD  PRO E 610      63.766  -4.219  12.593  1.00 79.87           C
ATOM   4821  CB  PRO E 610      63.925  -6.524  13.368  1.00 79.87           C
ATOM   4822  CG  PRO E 610      64.773  -5.266  13.105  1.00 79.87           C
ATOM   4823  C   PRO E 610      61.484  -6.981  12.839  1.00 79.87           C
ATOM   4824  O   PRO E 610      60.707  -6.274  13.478  1.00 79.87           O
ATOM   4825  N   MET E 611      61.226  -8.264  12.518  1.00102.56           N
ATOM   4826  CA  MET E 611      59.979  -8.869  12.884  1.00102.56           C
ATOM   4827  CB  MET E 611      59.031  -9.024  11.684  1.00102.56           C
ATOM   4828  CG  MET E 611      59.535 -10.041  10.658  1.00102.56           C
ATOM   4829  SD  MET E 611      58.752  -9.916   9.025  1.00102.56           S
ATOM   4830  CE  MET E 611      59.641  -8.396   8.581  1.00102.56           C
ATOM   4831  C   MET E 611      60.267 -10.237  13.410  1.00102.56           C
ATOM   4832  O   MET E 611      61.313 -10.818  13.121  1.00102.56           O
ATOM   4833  N   ALA E 612      59.342 -10.774  14.230  1.00 39.51           N
ATOM   4834  CA  ALA E 612      59.515 -12.080  14.800  1.00 39.51           C
ATOM   4835  CB  ALA E 612      58.600 -12.340  16.011  1.00 39.51           C
ATOM   4836  C   ALA E 612      59.203 -13.120  13.765  1.00 39.51           C
ATOM   4837  O   ALA E 612      58.284 -12.966  12.961  1.00 39.51           O
ATOM   4838  N   VAL E 613      59.978 -14.224  13.774  1.00 44.14           N
ATOM   4839  CA  VAL E 613      59.769 -15.319  12.868  1.00 44.14           C
ATOM   4840  CB  VAL E 613      60.731 -15.347  11.714  1.00 44.14           C
ATOM   4841  CG1 VAL E 613      60.506 -14.095  10.850  1.00 44.14           C
ATOM   4842  CG2 VAL E 613      62.160 -15.470  12.269  1.00 44.14           C
ATOM   4843  C   VAL E 613      59.991 -16.573  13.657  1.00 44.14           C
ATOM   4844  O   VAL E 613      60.562 -16.539  14.746  1.00 44.14           O
ATOM   4845  N   ALA E 614      59.506 -17.718  13.139  1.00 42.92           N
ATOM   4846  CA  ALA E 614      59.694 -18.975  13.810  1.00 42.92           C
ATOM   4847  CB  ALA E 614      58.421 -19.511  14.488  1.00 42.92           C
ATOM   4848  C   ALA E 614      60.103 -19.975  12.775  1.00 42.92           C
ATOM   4849  O   ALA E 614      59.761 -19.841  11.601  1.00 42.92           O
ATOM   4850  N   PHE E 615      60.881 -20.997  13.187  1.00169.88           N
ATOM   4851  CA  PHE E 615      61.308 -22.005  12.260  1.00169.88           C
ATOM   4852  CB  PHE E 615      62.594 -21.637  11.490  1.00169.88           C
ATOM   4853  CG  PHE E 615      63.752 -21.560  12.428  1.00169.88           C
ATOM   4854  CD1 PHE E 615      64.010 -20.409  13.138  1.00169.88           C
ATOM   4855  CD2 PHE E 615      64.586 -22.641  12.602  1.00169.88           C
ATOM   4856  CE1 PHE E 615      65.080 -20.338  14.000  1.00169.88           C
ATOM   4857  CE2 PHE E 615      65.658 -22.576  13.462  1.00169.88           C
ATOM   4858  CZ  PHE E 615      65.908 -21.422  14.164  1.00169.88           C
ATOM   4859  C   PHE E 615      61.551 -23.267  13.023  1.00169.88           C
ATOM   4860  O   PHE E 615      61.488 -23.288  14.251  1.00169.88           O
ATOM   4861  N   GLU E 616      61.813 -24.371  12.298  1.00107.83           N
ATOM   4862  CA  GLU E 616      62.038 -25.630  12.951  1.00107.83           C
ATOM   4863  CB  GLU E 616      61.510 -26.831  12.148  1.00107.83           C
ATOM   4864  CG  GLU E 616      61.739 -28.182  12.830  1.00107.83           C
ATOM   4865  CD  GLU E 616      60.770 -28.305  13.996  1.00107.83           C
ATOM   4866  OE1 GLU E 616      60.023 -27.324  14.255  1.00107.83           O
ATOM   4867  OE2 GLU E 616      60.763 -29.386  14.644  1.00107.83           O
ATOM   4868  C   GLU E 616      63.509 -25.817  13.130  1.00107.83           C
ATOM   4869  O   GLU E 616      64.270 -25.855  12.163  1.00107.83           O
ATOM   4870  N   VAL E 617      63.945 -25.927  14.400  1.00 61.61           N
ATOM   4871  CA  VAL E 617      65.330 -26.148  14.687  1.00 61.61           C
ATOM   4872  CB  VAL E 617      65.734 -25.706  16.067  1.00 61.61           C
ATOM   4873  CG1 VAL E 617      67.178 -26.163  16.329  1.00 61.61           C
ATOM   4874  CG2 VAL E 617      65.548 -24.182  16.169  1.00 61.61           C
ATOM   4875  C   VAL E 617      65.574 -27.618  14.589  1.00 61.61           C
ATOM   4876  O   VAL E 617      64.769 -28.428  15.046  1.00 61.61           O
ATOM   4877  N   TYR E 618      66.713 -27.994  13.978  1.00 63.63           N
ATOM   4878  CA  TYR E 618      67.069 -29.373  13.823  1.00 63.63           C
ATOM   4879  CB  TYR E 618      67.221 -29.828  12.359  1.00 63.63           C
ATOM   4880  CG  TYR E 618      65.884 -29.816  11.694  1.00 63.63           C
ATOM   4881  CD1 TYR E 618      65.002 -30.856  11.882  1.00 63.63           C
ATOM   4882  CD2 TYR E 618      65.517 -28.777  10.869  1.00 63.63           C
ATOM   4883  CE1 TYR E 618      63.771 -30.856  11.267  1.00 63.63           C
ATOM   4884  CE2 TYR E 618      64.288 -28.771  10.251  1.00 63.63           C
ATOM   4885  CZ  TYR E 618      63.412 -29.811  10.450  1.00 63.63           C
ATOM   4886  OH  TYR E 618      62.151 -29.807   9.816  1.00 63.63           O
ATOM   4887  C   TYR E 618      68.408 -29.516  14.471  1.00 63.63           C
ATOM   4888  O   TYR E 618      69.091 -28.524  14.715  1.00 63.63           O
ATOM   4889  N   ASP E 619      68.823 -30.765  14.757  1.00 51.24           N
ATOM   4890  CA  ASP E 619      70.034 -31.010  15.486  1.00 51.24           C
ATOM   4891  CB  ASP E 619      70.329 -32.504  15.694  1.00 51.24           C
ATOM   4892  CG  ASP E 619      71.483 -32.611  16.680  1.00 51.24           C
ATOM   4893  OD1 ASP E 619      71.755 -31.606  17.390  1.00 51.24           O
ATOM   4894  OD2 ASP E 619      72.114 -33.701  16.734  1.00 51.24           O
ATOM   4895  C   ASP E 619      71.200 -30.429  14.750  1.00 51.24           C
ATOM   4896  O   ASP E 619      72.117 -29.894  15.369  1.00 51.24           O
ATOM   4897  N   ASP E 620      71.196 -30.496  13.407  1.00 56.01           N
ATOM   4898  CA  ASP E 620      72.318 -30.005  12.661  1.00 56.01           C
ATOM   4899  CB  ASP E 620      72.211 -30.229  11.136  1.00 56.01           C
ATOM   4900  CG  ASP E 620      71.036 -29.458  10.548  1.00 56.01           C
ATOM   4901  OD1 ASP E 620      70.078 -29.143  11.302  1.00 56.01           O
ATOM   4902  OD2 ASP E 620      71.081 -29.181   9.319  1.00 56.01           O
ATOM   4903  C   ASP E 620      72.466 -28.540  12.934  1.00 56.01           C
ATOM   4904  O   ASP E 620      73.571 -28.004  12.907  1.00 56.01           O
ATOM   4905  N   PHE E 621      71.340 -27.858  13.201  1.00118.83           N
ATOM   4906  CA  PHE E 621      71.291 -26.448  13.467  1.00118.83           C
ATOM   4907  CB  PHE E 621      69.839 -25.937  13.573  1.00118.83           C
ATOM   4908  CG  PHE E 621      69.822 -24.450  13.706  1.00118.83           C
ATOM   4909  CD1 PHE E 621      69.822 -23.649  12.586  1.00118.83           C
ATOM   4910  CD2 PHE E 621      69.803 -23.852  14.945  1.00118.83           C
ATOM   4911  CE1 PHE E 621      69.803 -22.278  12.698  1.00118.83           C
ATOM   4912  CE2 PHE E 621      69.783 -22.481  15.063  1.00118.83           C
ATOM   4913  CZ  PHE E 621      69.783 -21.690  13.939  1.00118.83           C
ATOM   4914  C   PHE E 621      72.007 -26.163  14.755  1.00118.83           C
ATOM   4915  O   PHE E 621      72.664 -25.132  14.890  1.00118.83           O
ATOM   4916  N   LEU E 622      71.918 -27.081  15.737  1.00102.53           N
ATOM   4917  CA  LEU E 622      72.503 -26.836  17.028  1.00102.53           C
ATOM   4918  CB  LEU E 622      72.358 -28.030  17.988  1.00102.53           C
ATOM   4919  CG  LEU E 622      70.920 -28.272  18.484  1.00102.53           C
ATOM   4920  CD1 LEU E 622      70.464 -27.154  19.430  1.00102.53           C
ATOM   4921  CD2 LEU E 622      69.943 -28.482  17.321  1.00102.53           C
ATOM   4922  C   LEU E 622      73.973 -26.564  16.878  1.00102.53           C
ATOM   4923  O   LEU E 622      74.517 -25.674  17.529  1.00102.53           O
ATOM   4924  N   HIS E 623      74.645 -27.335  16.010  1.00122.96           N
ATOM   4925  CA  HIS E 623      76.060 -27.299  15.755  1.00122.96           C
ATOM   4926  ND1 HIS E 623      76.306 -30.397  16.591  0.00122.96           N
ATOM   4927  CG  HIS E 623      75.960 -29.797  15.401  0.00122.96           C
ATOM   4928  CB  HIS E 623      76.517 -28.496  14.907  1.00122.96           C
ATOM   4929  NE2 HIS E 623      74.804 -31.722  15.625  0.00122.96           N
ATOM   4930  CD2 HIS E 623      75.041 -30.620  14.824  0.00122.96           C
ATOM   4931  CE1 HIS E 623      75.585 -31.544  16.675  0.00122.96           C
ATOM   4932  C   HIS E 623      76.471 -26.070  14.994  1.00122.96           C
ATOM   4933  O   HIS E 623      77.655 -25.756  14.956  1.00122.96           O
ATOM   4934  N   TYR E 624      75.533 -25.386  14.311  1.00116.28           N
ATOM   4935  CA  TYR E 624      75.816 -24.300  13.399  1.00116.28           C
ATOM   4936  CB  TYR E 624      74.516 -23.568  13.003  1.00116.28           C
ATOM   4937  CG  TYR E 624      74.794 -22.285  12.298  1.00116.28           C
ATOM   4938  CD1 TYR E 624      75.000 -21.131  13.020  1.00116.28           C
ATOM   4939  CD2 TYR E 624      74.832 -22.223  10.924  1.00116.28           C
ATOM   4940  CE1 TYR E 624      75.247 -19.936  12.386  1.00116.28           C
ATOM   4941  CE2 TYR E 624      75.079 -21.030  10.283  1.00116.28           C
ATOM   4942  CZ  TYR E 624      75.287 -19.883  11.013  1.00116.28           C
ATOM   4943  OH  TYR E 624      75.539 -18.658  10.358  1.00116.28           O
ATOM   4944  C   TYR E 624      76.792 -23.301  13.948  1.00116.28           C
ATOM   4945  O   TYR E 624      76.551 -22.677  14.981  1.00116.28           O
ATOM   4946  N   LYS E 625      77.990 -23.233  13.314  1.00150.91           N
ATOM   4947  CA  LYS E 625      79.003 -22.253  13.603  1.00150.91           C
ATOM   4948  CB  LYS E 625      80.420 -22.789  13.350  1.00150.91           C
ATOM   4949  CG  LYS E 625      80.685 -24.094  14.102  1.00150.91           C
ATOM   4950  CD  LYS E 625      80.358 -24.017  15.594  1.00150.91           C
ATOM   4951  CE  LYS E 625      80.469 -25.364  16.312  1.00150.91           C
ATOM   4952  NZ  LYS E 625      79.976 -25.240  17.702  0.00150.91           N
ATOM   4953  C   LYS E 625      78.852 -20.984  12.808  1.00150.91           C
ATOM   4954  O   LYS E 625      78.838 -19.890  13.370  1.00150.91           O
ATOM   4955  N   LYS E 626      78.734 -21.109  11.461  1.00127.85           N
ATOM   4956  CA  LYS E 626      78.692 -19.952  10.601  1.00127.85           C
ATOM   4957  CB  LYS E 626      80.052 -19.264  10.387  1.00127.85           C
ATOM   4958  CG  LYS E 626      80.633 -18.599  11.635  1.00127.85           C
ATOM   4959  CD  LYS E 626      82.065 -18.098  11.434  1.00127.85           C
ATOM   4960  CE  LYS E 626      83.058 -19.204  11.074  1.00127.85           C
ATOM   4961  NZ  LYS E 626      84.401 -18.623  10.849  1.00127.85           N
ATOM   4962  C   LYS E 626      78.234 -20.367   9.233  1.00127.85           C
ATOM   4963  O   LYS E 626      78.033 -21.548   8.956  1.00127.85           O
ATOM   4964  N   GLY E 627      78.069 -19.376   8.330  1.00 30.01           N
ATOM   4965  CA  GLY E 627      77.673 -19.655   6.976  1.00 30.01           C
ATOM   4966  C   GLY E 627      76.188 -19.532   6.831  1.00 30.01           C
ATOM   4967  O   GLY E 627      75.501 -18.975   7.687  1.00 30.01           O
ATOM   4968  N   ILE E 628      75.666 -20.045   5.697  1.00112.35           N
ATOM   4969  CA  ILE E 628      74.264 -19.965   5.399  1.00112.35           C
ATOM   4970  CB  ILE E 628      74.006 -19.682   3.946  1.00112.35           C
ATOM   4971  CG1 ILE E 628      74.693 -18.377   3.501  1.00112.35           C
ATOM   4972  CG2 ILE E 628      72.484 -19.681   3.733  1.00112.35           C
ATOM   4973  CD1 ILE E 628      74.149 -17.118   4.169  1.00112.35           C
ATOM   4974  C   ILE E 628      73.694 -21.324   5.673  1.00112.35           C
ATOM   4975  O   ILE E 628      73.955 -22.276   4.941  1.00112.35           O
ATOM   4976  N   TYR E 629      72.865 -21.426   6.730  1.00180.40           N
ATOM   4977  CA  TYR E 629      72.291 -22.656   7.205  1.00180.40           C
ATOM   4978  CB  TYR E 629      71.650 -22.501   8.596  1.00180.40           C
ATOM   4979  CG  TYR E 629      70.869 -23.726   8.930  1.00180.40           C
ATOM   4980  CD1 TYR E 629      71.462 -24.784   9.579  1.00180.40           C
ATOM   4981  CD2 TYR E 629      69.538 -23.813   8.590  1.00180.40           C
ATOM   4982  CE1 TYR E 629      70.736 -25.909   9.891  1.00180.40           C
ATOM   4983  CE2 TYR E 629      68.806 -24.935   8.900  1.00180.40           C
ATOM   4984  CZ  TYR E 629      69.406 -25.984   9.553  1.00180.40           C
ATOM   4985  OH  TYR E 629      68.662 -27.137   9.878  1.00180.40           O
ATOM   4986  C   TYR E 629      71.246 -23.177   6.268  1.00180.40           C
ATOM   4987  O   TYR E 629      70.490 -22.411   5.671  1.00180.40           O
ATOM   4988  N   HIS E 630      71.215 -24.521   6.098  1.00106.62           N
ATOM   4989  CA  HIS E 630      70.261 -25.159   5.233  1.00106.62           C
ATOM   4990  ND1 HIS E 630      70.121 -27.314   2.551  1.00106.62           N
ATOM   4991  CG  HIS E 630      69.862 -25.996   2.855  1.00106.62           C
ATOM   4992  CB  HIS E 630      70.728 -25.176   3.765  1.00106.62           C
ATOM   4993  NE2 HIS E 630      68.271 -26.763   1.451  1.00106.62           N
ATOM   4994  CD2 HIS E 630      68.728 -25.675   2.175  1.00106.62           C
ATOM   4995  CE1 HIS E 630      69.140 -27.723   1.708  1.00106.62           C
ATOM   4996  C   HIS E 630      70.036 -26.596   5.634  1.00106.62           C
ATOM   4997  O   HIS E 630      70.884 -27.230   6.259  1.00106.62           O
ATOM   4998  N   HIS E 631      68.827 -27.105   5.293  1.00234.25           N
ATOM   4999  CA  HIS E 631      68.370 -28.480   5.329  1.00234.25           C
ATOM   5000  ND1 HIS E 631      70.687 -30.671   6.212  0.00234.25           N
ATOM   5001  CG  HIS E 631      70.551 -29.814   5.143  0.00234.25           C
ATOM   5002  CB  HIS E 631      69.235 -29.463   4.514  1.00234.25           C
ATOM   5003  NE2 HIS E 631      72.739 -30.016   5.659  0.00234.25           N
ATOM   5004  CD2 HIS E 631      71.814 -29.423   4.817  0.00234.25           C
ATOM   5005  CE1 HIS E 631      72.015 -30.756   6.479  0.00234.25           C
ATOM   5006  C   HIS E 631      68.113 -29.092   6.672  1.00234.25           C
ATOM   5007  O   HIS E 631      68.405 -28.516   7.717  1.00234.25           O
ATOM   5008  N   THR E 632      67.434 -30.271   6.603  1.00124.39           N
ATOM   5009  CA  THR E 632      67.102 -31.223   7.637  1.00124.39           C
ATOM   5010  CB  THR E 632      67.546 -30.806   9.032  1.00124.39           C
ATOM   5011  OG1 THR E 632      68.956 -30.632   9.043  1.00124.39           O
ATOM   5012  CG2 THR E 632      67.223 -31.891  10.077  1.00124.39           C
ATOM   5013  C   THR E 632      65.614 -31.485   7.531  1.00124.39           C
ATOM   5014  O   THR E 632      64.939 -30.939   6.660  1.00124.39           O
ATOM   5015  N   GLY E 633      65.078 -32.402   8.361  1.00 54.25           N
ATOM   5016  CA  GLY E 633      63.670 -32.639   8.506  1.00 54.25           C
ATOM   5017  C   GLY E 633      63.017 -33.107   7.249  1.00 54.25           C
ATOM   5018  O   GLY E 633      63.533 -33.921   6.485  1.00 54.25           O
ATOM   5019  N   LEU E 634      61.781 -32.609   7.077  1.00107.61           N
ATOM   5020  CA  LEU E 634      60.901 -32.918   5.996  1.00107.61           C
ATOM   5021  CB  LEU E 634      60.518 -34.405   5.936  1.00107.61           C
ATOM   5022  CG  LEU E 634      59.573 -34.758   4.772  0.00107.61           C
ATOM   5023  CD1 LEU E 634      60.250 -34.536   3.409  0.00107.61           C
ATOM   5024  CD2 LEU E 634      58.997 -36.173   4.931  0.00107.61           C
ATOM   5025  C   LEU E 634      59.679 -32.148   6.350  1.00107.61           C
ATOM   5026  O   LEU E 634      59.580 -30.951   6.092  1.00107.61           O
ATOM   5027  N   ARG E 635      58.688 -32.837   6.939  1.00181.84           N
ATOM   5028  CA  ARG E 635      57.559 -32.098   7.409  1.00181.84           C
ATOM   5029  CB  ARG E 635      56.788 -31.345   6.308  1.00181.84           C
ATOM   5030  CG  ARG E 635      56.153 -32.225   5.234  1.00181.84           C
[truncated: 483,567 more chars]
