# Supplementary material for: Evolutionary Analysis of Dipeptidyl Peptidase I
Source: Int J Mol Sci. 2022 Feb 6;23(3):1852. doi: 10.3390/ijms23031852 (PMC8836896; doi:10.3390/ijms23031852)
Supplement: Supplementary file 1 [file ijms-23-01852-s001.zip › Supplementary File S2 Homology models/Modeller/Homo sapiens/mod.B99990008.pdb]

EXPDTA    THEORETICAL MODEL, MODELLER 10.1 2021/11/05 13:26:03
REMARK   6 MODELLER OBJECTIVE FUNCTION:     11784.0742
REMARK   6 MODELLER BEST TEMPLATE % SEQ ID: 100.000
REMARK   6 SEQUENCE: mod
REMARK   6 ALIGNMENT: alignment.pir
REMARK   6 SCRIPT: model.py
REMARK   6 DOPE score: -173040.78125
REMARK   6 GA341 score: 1.00000
REMARK   6 DOPE-HR score: -148813.84375
REMARK   6 TEMPLATE: 1K3B 1:A - 119:A MODELS 1:A - 119:A AT 100.0%
REMARK   6 TEMPLATE: 1K3B 120:B - 283:B MODELS 120:B - 283:B AT 100.0%
REMARK   6 TEMPLATE: 1K3B 284:C - 352:C MODELS 284:C - 352:C AT 100.0%
REMARK   6 TEMPLATE: 1K3B 353:D - 471:D MODELS 353:D - 471:D AT 100.0%
REMARK   6 TEMPLATE: 1K3B 472:E - 635:E MODELS 472:E - 635:E AT 100.0%
REMARK   6 TEMPLATE: 1K3B 636:F - 704:F MODELS 636:F - 704:F AT 100.0%
REMARK   6 TEMPLATE: 1K3B 705:G - 823:G MODELS 705:G - 823:G AT 100.0%
REMARK   6 TEMPLATE: 1K3B 824:H - 987:H MODELS 824:H - 987:H AT 100.0%
REMARK   6 TEMPLATE: 1K3B 988:I - 1056:I MODELS 988:I - 1056:I AT 100.0%
REMARK   6 TEMPLATE: 1K3B 1057:J - 1175:J MODELS 1057:J - 1175:J AT 100.0%
REMARK   6 TEMPLATE: 1K3B 1176:K - 1339:K MODELS 1176:K - 1339:K AT 100.0%
REMARK   6 TEMPLATE: 1K3B 1340:L - 1408:L MODELS 1340:L - 1408:L AT 100.0%
SSBOND   1 CYS A    6    CYS A   94                          1555   1555  2.03
SSBOND   2 CYS A   30    CYS A  112                          1555   1555  2.03
SSBOND   3 CYS B  144    CYS B  187                          1555   1555  2.03
SSBOND   4 CYS B  180    CYS B  220                          1555   1555  2.03
SSBOND   5 CYS B  210    CYS B  226                          1555   1555  2.03
SSBOND   6 CYS D  358    CYS D  446                          1555   1555  2.01
SSBOND   7 CYS D  382    CYS D  464                          1555   1555  2.01
SSBOND   8 CYS E  496    CYS E  539                          1555   1555  2.02
SSBOND   9 CYS E  532    CYS E  572                          1555   1555  2.04
SSBOND  10 CYS E  562    CYS E  578                          1555   1555  2.03
SSBOND  11 CYS G  710    CYS G  798                          1555   1555  2.03
SSBOND  12 CYS G  734    CYS G  816                          1555   1555  1.99
SSBOND  13 CYS H  848    CYS H  891                          1555   1555  2.03
SSBOND  14 CYS H  884    CYS H  924                          1555   1555  2.03
SSBOND  15 CYS H  914    CYS H  930                          1555   1555  2.02
SSBOND  16 CYS J 1062    CYS J 1150                          1555   1555  2.03
SSBOND  17 CYS J 1086    CYS J 1168                          1555   1555  2.03
SSBOND  18 CYS K 1200    CYS K 1243                          1555   1555  2.03
SSBOND  19 CYS K 1236    CYS K 1276                          1555   1555  2.04
SSBOND  20 CYS K 1266    CYS K 1282                          1555   1555  2.03
ATOM      1  N   ASP A   1      39.577  23.304  20.414  1.00110.16           N
ATOM      2  CA  ASP A   1      40.925  23.251  19.802  1.00110.16           C
ATOM      3  CB  ASP A   1      40.894  23.657  18.314  1.00110.16           C
ATOM      4  CG  ASP A   1      40.379  25.077  18.155  1.00110.16           C
ATOM      5  OD1 ASP A   1      39.945  25.675  19.174  1.00110.16           O
ATOM      6  OD2 ASP A   1      40.404  25.580  17.000  1.00110.16           O
ATOM      7  C   ASP A   1      41.942  24.034  20.555  1.00110.16           C
ATOM      8  O   ASP A   1      41.628  24.689  21.547  1.00110.16           O
ATOM      9  N   THR A   2      43.212  23.926  20.121  1.00 43.93           N
ATOM     10  CA  THR A   2      44.292  24.623  20.746  1.00 43.93           C
ATOM     11  CB  THR A   2      45.608  23.903  20.668  1.00 43.93           C
ATOM     12  OG1 THR A   2      46.005  23.752  19.313  1.00 43.93           O
ATOM     13  CG2 THR A   2      45.458  22.524  21.335  1.00 43.93           C
ATOM     14  C   THR A   2      44.440  25.915  20.014  1.00 43.93           C
ATOM     15  O   THR A   2      43.753  26.180  19.030  1.00 43.93           O
ATOM     16  N   PRO A   3      45.321  26.731  20.507  1.00 71.13           N
ATOM     17  CA  PRO A   3      45.560  28.017  19.908  1.00 71.13           C
ATOM     18  CD  PRO A   3      45.579  26.740  21.939  1.00 71.13           C
ATOM     19  CB  PRO A   3      46.357  28.810  20.942  1.00 71.13           C
ATOM     20  CG  PRO A   3      45.930  28.195  22.286  1.00 71.13           C
ATOM     21  C   PRO A   3      46.256  27.913  18.582  1.00 71.13           C
ATOM     22  O   PRO A   3      46.391  28.935  17.909  1.00 71.13           O
ATOM     23  N   ALA A   4      46.733  26.713  18.196  1.00 57.67           N
ATOM     24  CA  ALA A   4      47.520  26.574  16.998  1.00 57.67           C
ATOM     25  CB  ALA A   4      48.276  25.236  16.921  1.00 57.67           C
ATOM     26  C   ALA A   4      46.701  26.690  15.749  1.00 57.67           C
ATOM     27  O   ALA A   4      45.576  26.198  15.664  1.00 57.67           O
ATOM     28  N   ASN A   5      47.278  27.376  14.736  1.00138.14           N
ATOM     29  CA  ASN A   5      46.683  27.500  13.435  1.00138.14           C
ATOM     30  CB  ASN A   5      46.204  28.931  13.137  1.00138.14           C
ATOM     31  CG  ASN A   5      45.386  28.915  11.855  1.00138.14           C
ATOM     32  OD1 ASN A   5      45.237  27.879  11.209  1.00138.14           O
ATOM     33  ND2 ASN A   5      44.843  30.100  11.469  1.00138.14           N
ATOM     34  C   ASN A   5      47.777  27.192  12.454  1.00138.14           C
ATOM     35  O   ASN A   5      48.326  28.098  11.827  1.00138.14           O
ATOM     36  N   CYS A   6      48.101  25.897  12.262  1.00 64.25           N
ATOM     37  CA  CYS A   6      49.189  25.561  11.387  1.00 64.25           C
ATOM     38  CB  CYS A   6      50.164  24.528  11.975  1.00 64.25           C
ATOM     39  SG  CYS A   6      51.072  25.238  13.378  1.00 64.25           S
ATOM     40  C   CYS A   6      48.650  25.053  10.090  1.00 64.25           C
ATOM     41  O   CYS A   6      47.470  24.726   9.974  1.00 64.25           O
ATOM     42  N   THR A   7      49.525  24.976   9.066  1.00 47.74           N
ATOM     43  CA  THR A   7      49.064  24.612   7.761  1.00 47.74           C
ATOM     44  CB  THR A   7      49.416  25.620   6.706  1.00 47.74           C
ATOM     45  OG1 THR A   7      50.825  25.698   6.550  1.00 47.74           O
ATOM     46  CG2 THR A   7      48.855  26.987   7.130  1.00 47.74           C
ATOM     47  C   THR A   7      49.678  23.323   7.330  1.00 47.74           C
ATOM     48  O   THR A   7      50.630  22.815   7.921  1.00 47.74           O
ATOM     49  N   TYR A   8      49.110  22.785   6.238  1.00 94.45           N
ATOM     50  CA  TYR A   8      49.477  21.552   5.616  1.00 94.45           C
ATOM     51  CB  TYR A   8      48.600  21.317   4.373  1.00 94.45           C
ATOM     52  CG  TYR A   8      49.146  20.173   3.606  1.00 94.45           C
ATOM     53  CD1 TYR A   8      48.821  18.881   3.943  1.00 94.45           C
ATOM     54  CD2 TYR A   8      49.981  20.408   2.541  1.00 94.45           C
ATOM     55  CE1 TYR A   8      49.333  17.827   3.226  1.00 94.45           C
ATOM     56  CE2 TYR A   8      50.496  19.360   1.821  1.00 94.45           C
ATOM     57  CZ  TYR A   8      50.172  18.072   2.167  1.00 94.45           C
ATOM     58  OH  TYR A   8      50.702  16.997   1.431  1.00 94.45           O
ATOM     59  C   TYR A   8      50.911  21.656   5.186  1.00 94.45           C
ATOM     60  O   TYR A   8      51.684  20.711   5.344  1.00 94.45           O
ATOM     61  N   LEU A   9      51.307  22.820   4.634  1.00 61.21           N
ATOM     62  CA  LEU A   9      52.655  23.020   4.173  1.00 61.21           C
ATOM     63  CB  LEU A   9      52.878  24.393   3.510  1.00 61.21           C
ATOM     64  CG  LEU A   9      52.237  24.524   2.116  1.00 61.21           C
ATOM     65  CD1 LEU A   9      52.448  25.922   1.516  1.00 61.21           C
ATOM     66  CD2 LEU A   9      52.725  23.409   1.178  1.00 61.21           C
ATOM     67  C   LEU A   9      53.603  22.933   5.329  1.00 61.21           C
ATOM     68  O   LEU A   9      54.705  22.403   5.198  1.00 61.21           O
ATOM     69  N   ASP A  10      53.200  23.447   6.503  1.00 52.32           N
ATOM     70  CA  ASP A  10      54.088  23.442   7.631  1.00 52.32           C
ATOM     71  CB  ASP A  10      53.454  24.024   8.906  1.00 52.32           C
ATOM     72  CG  ASP A  10      53.319  25.533   8.757  1.00 52.32           C
ATOM     73  OD1 ASP A  10      53.942  26.102   7.823  1.00 52.32           O
ATOM     74  OD2 ASP A  10      52.592  26.140   9.586  1.00 52.32           O
ATOM     75  C   ASP A  10      54.442  22.021   7.934  1.00 52.32           C
ATOM     76  O   ASP A  10      55.551  21.729   8.380  1.00 52.32           O
ATOM     77  N   LEU A  11      53.470  21.113   7.739  1.00 75.97           N
ATOM     78  CA  LEU A  11      53.581  19.706   8.009  1.00 75.97           C
ATOM     79  CB  LEU A  11      52.208  19.012   7.985  1.00 75.97           C
ATOM     80  CG  LEU A  11      52.245  17.529   8.390  1.00 75.97           C
ATOM     81  CD1 LEU A  11      52.773  17.364   9.825  1.00 75.97           C
ATOM     82  CD2 LEU A  11      50.869  16.872   8.194  1.00 75.97           C
ATOM     83  C   LEU A  11      54.497  18.994   7.045  1.00 75.97           C
ATOM     84  O   LEU A  11      55.160  18.028   7.421  1.00 75.97           O
ATOM     85  N   LEU A  12      54.541  19.413   5.765  1.00 52.47           N
ATOM     86  CA  LEU A  12      55.343  18.691   4.803  1.00 52.47           C
ATOM     87  CB  LEU A  12      55.165  19.205   3.365  1.00 52.47           C
ATOM     88  CG  LEU A  12      53.745  19.033   2.805  1.00 52.47           C
ATOM     89  CD1 LEU A  12      53.643  19.568   1.369  1.00 52.47           C
ATOM     90  CD2 LEU A  12      53.268  17.579   2.936  1.00 52.47           C
ATOM     91  C   LEU A  12      56.789  18.869   5.143  1.00 52.47           C
ATOM     92  O   LEU A  12      57.216  19.959   5.515  1.00 52.47           O
ATOM     93  N   GLY A  13      57.590  17.786   5.028  1.00 34.26           N
ATOM     94  CA  GLY A  13      58.996  17.912   5.282  1.00 34.26           C
ATOM     95  C   GLY A  13      59.467  16.762   6.111  1.00 34.26           C
ATOM     96  O   GLY A  13      58.806  15.730   6.216  1.00 34.26           O
ATOM     97  N   THR A  14      60.660  16.914   6.727  1.00142.46           N
ATOM     98  CA  THR A  14      61.136  15.836   7.529  1.00142.46           C
ATOM     99  CB  THR A  14      62.491  15.318   7.122  1.00142.46           C
ATOM    100  OG1 THR A  14      62.885  14.250   7.969  1.00142.46           O
ATOM    101  CG2 THR A  14      63.517  16.452   7.118  1.00142.46           C
ATOM    102  C   THR A  14      61.094  16.226   8.971  1.00142.46           C
ATOM    103  O   THR A  14      61.404  17.354   9.351  1.00142.46           O
ATOM    104  N   TRP A  15      60.653  15.271   9.810  1.00 63.52           N
ATOM    105  CA  TRP A  15      60.487  15.519  11.213  1.00 63.52           C
ATOM    106  CB  TRP A  15      59.030  15.384  11.685  1.00 63.52           C
ATOM    107  CG  TRP A  15      58.108  16.464  11.172  1.00 63.52           C
ATOM    108  CD2 TRP A  15      57.625  17.553  11.973  1.00 63.52           C
ATOM    109  CD1 TRP A  15      57.555  16.618   9.935  1.00 63.52           C
ATOM    110  NE1 TRP A  15      56.765  17.742   9.911  1.00 63.52           N
ATOM    111  CE2 TRP A  15      56.797  18.326  11.160  1.00 63.52           C
ATOM    112  CE3 TRP A  15      57.852  17.880  13.279  1.00 63.52           C
ATOM    113  CZ2 TRP A  15      56.180  19.445  11.644  1.00 63.52           C
ATOM    114  CZ3 TRP A  15      57.230  19.008  13.763  1.00 63.52           C
ATOM    115  CH2 TRP A  15      56.411  19.776  12.961  1.00 63.52           C
ATOM    116  C   TRP A  15      61.271  14.500  11.969  1.00 63.52           C
ATOM    117  O   TRP A  15      61.426  13.361  11.530  1.00 63.52           O
ATOM    118  N   VAL A  16      61.808  14.909  13.134  1.00 39.89           N
ATOM    119  CA  VAL A  16      62.508  13.981  13.970  1.00 39.89           C
ATOM    120  CB  VAL A  16      63.867  14.458  14.397  1.00 39.89           C
ATOM    121  CG1 VAL A  16      64.464  13.438  15.382  1.00 39.89           C
ATOM    122  CG2 VAL A  16      64.723  14.679  13.138  1.00 39.89           C
ATOM    123  C   VAL A  16      61.679  13.821  15.203  1.00 39.89           C
ATOM    124  O   VAL A  16      61.299  14.804  15.839  1.00 39.89           O
ATOM    125  N   PHE A  17      61.357  12.566  15.570  1.00 73.45           N
ATOM    126  CA  PHE A  17      60.565  12.390  16.752  1.00 73.45           C
ATOM    127  CB  PHE A  17      59.340  11.470  16.587  1.00 73.45           C
ATOM    128  CG  PHE A  17      58.411  12.053  15.577  1.00 73.45           C
ATOM    129  CD1 PHE A  17      57.881  13.312  15.745  1.00 73.45           C
ATOM    130  CD2 PHE A  17      58.029  11.314  14.480  1.00 73.45           C
ATOM    131  CE1 PHE A  17      57.015  13.839  14.815  1.00 73.45           C
ATOM    132  CE2 PHE A  17      57.162  11.834  13.549  1.00 73.45           C
ATOM    133  CZ  PHE A  17      56.656  13.101  13.713  1.00 73.45           C
ATOM    134  C   PHE A  17      61.430  11.747  17.789  1.00 73.45           C
ATOM    135  O   PHE A  17      62.075  10.731  17.536  1.00 73.45           O
ATOM    136  N   GLN A  18      61.470  12.341  18.998  1.00 45.91           N
ATOM    137  CA  GLN A  18      62.223  11.750  20.064  1.00 45.91           C
ATOM    138  CB  GLN A  18      62.960  12.776  20.942  1.00 45.91           C
ATOM    139  CG  GLN A  18      64.067  13.524  20.194  1.00 45.91           C
ATOM    140  CD  GLN A  18      65.222  12.560  19.956  1.00 45.91           C
ATOM    141  OE1 GLN A  18      65.267  11.470  20.525  1.00 45.91           O
ATOM    142  NE2 GLN A  18      66.189  12.971  19.093  1.00 45.91           N
ATOM    143  C   GLN A  18      61.210  11.042  20.903  1.00 45.91           C
ATOM    144  O   GLN A  18      60.223  11.638  21.330  1.00 45.91           O
ATOM    145  N   VAL A  19      61.431   9.735  21.151  1.00 48.90           N
ATOM    146  CA  VAL A  19      60.442   8.963  21.846  1.00 48.90           C
ATOM    147  CB  VAL A  19      60.082   7.704  21.106  1.00 48.90           C
ATOM    148  CG1 VAL A  19      59.023   6.936  21.916  1.00 48.90           C
ATOM    149  CG2 VAL A  19      59.636   8.079  19.681  1.00 48.90           C
ATOM    150  C   VAL A  19      60.958   8.548  23.187  1.00 48.90           C
ATOM    151  O   VAL A  19      62.079   8.062  23.322  1.00 48.90           O
ATOM    152  N   GLY A  20      60.122   8.746  24.227  1.00 48.74           N
ATOM    153  CA  GLY A  20      60.458   8.327  25.555  1.00 48.74           C
ATOM    154  C   GLY A  20      59.671   7.081  25.793  1.00 48.74           C
ATOM    155  O   GLY A  20      59.454   6.310  24.861  1.00 48.74           O
ATOM    156  N   SER A  21      59.262   6.872  27.065  1.00141.60           N
ATOM    157  CA  SER A  21      58.393   5.834  27.569  1.00141.60           C
ATOM    158  CB  SER A  21      56.917   6.267  27.622  1.00141.60           C
ATOM    159  OG  SER A  21      56.765   7.373  28.498  1.00141.60           O
ATOM    160  C   SER A  21      58.468   4.535  26.811  1.00141.60           C
ATOM    161  O   SER A  21      59.470   4.186  26.191  1.00141.60           O
ATOM    162  N   SER A  22      57.416   3.710  27.013  1.00215.24           N
ATOM    163  CA  SER A  22      57.132   2.489  26.302  1.00215.24           C
ATOM    164  CB  SER A  22      58.367   1.710  25.786  1.00215.24           C
ATOM    165  OG  SER A  22      59.172   1.214  26.846  1.00215.24           O
ATOM    166  C   SER A  22      56.336   1.603  27.214  1.00215.24           C
ATOM    167  O   SER A  22      56.847   0.635  27.772  1.00215.24           O
ATOM    168  N   GLY A  23      55.021   1.862  27.332  1.00 59.10           N
ATOM    169  CA  GLY A  23      54.227   1.082  28.240  1.00 59.10           C
ATOM    170  C   GLY A  23      52.882   0.882  27.625  1.00 59.10           C
ATOM    171  O   GLY A  23      52.730   0.918  26.407  1.00 59.10           O
ATOM    172  N   SER A  24      51.867   0.609  28.464  1.00 78.25           N
ATOM    173  CA  SER A  24      50.540   0.429  27.960  1.00 78.25           C
ATOM    174  CB  SER A  24      49.701  -0.578  28.765  1.00 78.25           C
ATOM    175  OG  SER A  24      49.559  -0.140  30.107  1.00 78.25           O
ATOM    176  C   SER A  24      49.851   1.758  27.986  1.00 78.25           C
ATOM    177  O   SER A  24      50.438   2.771  28.364  1.00 78.25           O
ATOM    178  N   GLN A  25      48.577   1.779  27.553  1.00 64.26           N
ATOM    179  CA  GLN A  25      47.797   2.981  27.511  1.00 64.26           C
ATOM    180  CB  GLN A  25      46.424   2.776  26.847  1.00 64.26           C
ATOM    181  CG  GLN A  25      45.513   1.788  27.579  1.00 64.26           C
ATOM    182  CD  GLN A  25      44.207   1.700  26.801  1.00 64.26           C
ATOM    183  OE1 GLN A  25      43.482   2.686  26.656  1.00 64.26           O
ATOM    184  NE2 GLN A  25      43.901   0.486  26.272  1.00 64.26           N
ATOM    185  C   GLN A  25      47.602   3.487  28.909  1.00 64.26           C
ATOM    186  O   GLN A  25      47.460   4.689  29.129  1.00 64.26           O
ATOM    187  N   ARG A  26      47.479   2.562  29.879  1.00 84.24           N
ATOM    188  CA  ARG A  26      47.350   2.897  31.271  1.00 84.24           C
ATOM    189  CB  ARG A  26      46.887   1.703  32.126  1.00 84.24           C
ATOM    190  CG  ARG A  26      46.739   2.036  33.612  0.00 84.24           C
ATOM    191  CD  ARG A  26      46.282   0.851  34.466  0.00 84.24           C
ATOM    192  NE  ARG A  26      47.440  -0.078  34.590  0.00 84.24           N
ATOM    193  CZ  ARG A  26      47.640  -1.050  33.653  0.00 84.24           C
ATOM    194  NH1 ARG A  26      46.781  -1.168  32.598  0.00 84.24           N
ATOM    195  NH2 ARG A  26      48.700  -1.904  33.770  0.00 84.24           N
ATOM    196  C   ARG A  26      48.653   3.365  31.836  1.00 84.24           C
ATOM    197  O   ARG A  26      48.696   4.277  32.661  1.00 84.24           O
ATOM    198  N   ASP A  27      49.759   2.720  31.409  1.00 50.64           N
ATOM    199  CA  ASP A  27      51.077   2.951  31.929  1.00 50.64           C
ATOM    200  CB  ASP A  27      52.111   1.948  31.396  1.00 50.64           C
ATOM    201  CG  ASP A  27      51.790   0.593  32.012  0.00 50.64           C
ATOM    202  OD1 ASP A  27      50.885   0.539  32.886  0.00 50.64           O
ATOM    203  OD2 ASP A  27      52.447  -0.405  31.616  0.00 50.64           O
ATOM    204  C   ASP A  27      51.565   4.323  31.593  1.00 50.64           C
ATOM    205  O   ASP A  27      52.320   4.914  32.363  1.00 50.64           O
ATOM    206  N   VAL A  28      51.178   4.875  30.430  1.00102.24           N
ATOM    207  CA  VAL A  28      51.747   6.142  30.079  1.00102.24           C
ATOM    208  CB  VAL A  28      52.522   6.106  28.794  1.00102.24           C
ATOM    209  CG1 VAL A  28      51.525   5.994  27.628  1.00102.24           C
ATOM    210  CG2 VAL A  28      53.435   7.340  28.727  1.00102.24           C
ATOM    211  C   VAL A  28      50.667   7.160  29.903  1.00102.24           C
ATOM    212  O   VAL A  28      49.498   6.831  29.704  1.00102.24           O
ATOM    213  N   ASN A  29      51.058   8.443  30.047  1.00 90.11           N
ATOM    214  CA  ASN A  29      50.197   9.567  29.828  1.00 90.11           C
ATOM    215  CB  ASN A  29      49.547  10.061  31.134  1.00 90.11           C
ATOM    216  CG  ASN A  29      48.369  10.964  30.806  0.00 90.11           C
ATOM    217  OD1 ASN A  29      47.218  10.610  31.055  0.00 90.11           O
ATOM    218  ND2 ASN A  29      48.658  12.165  30.240  0.00 90.11           N
ATOM    219  C   ASN A  29      51.125  10.634  29.334  1.00 90.11           C
ATOM    220  O   ASN A  29      52.056  11.012  30.044  1.00 90.11           O
ATOM    221  N   CYS A  30      50.893  11.171  28.119  1.00 78.79           N
ATOM    222  CA  CYS A  30      51.875  12.062  27.567  1.00 78.79           C
ATOM    223  CB  CYS A  30      52.038  11.835  26.059  1.00 78.79           C
ATOM    224  SG  CYS A  30      52.384  10.082  25.752  1.00 78.79           S
ATOM    225  C   CYS A  30      51.480  13.485  27.790  1.00 78.79           C
ATOM    226  O   CYS A  30      51.235  14.232  26.843  1.00 78.79           O
ATOM    227  N   SER A  31      51.349  13.879  29.068  1.00119.74           N
ATOM    228  CA  SER A  31      51.095  15.245  29.404  1.00119.74           C
ATOM    229  CB  SER A  31      50.492  15.396  30.809  1.00119.74           C
ATOM    230  OG  SER A  31      49.242  14.728  30.876  1.00119.74           O
ATOM    231  C   SER A  31      52.386  16.022  29.389  1.00119.74           C
ATOM    232  O   SER A  31      52.452  17.120  28.840  1.00119.74           O
ATOM    233  N   VAL A  32      53.399  15.530  30.142  1.00 97.14           N
ATOM    234  CA  VAL A  32      54.684  16.180  30.264  1.00 97.14           C
ATOM    235  CB  VAL A  32      55.307  15.921  31.606  1.00 97.14           C
ATOM    236  CG1 VAL A  32      54.440  16.607  32.675  1.00 97.14           C
ATOM    237  CG2 VAL A  32      55.422  14.402  31.816  1.00 97.14           C
ATOM    238  C   VAL A  32      55.726  15.899  29.210  1.00 97.14           C
ATOM    239  O   VAL A  32      56.144  16.815  28.504  1.00 97.14           O
ATOM    240  N   MET A  33      56.162  14.614  29.098  1.00184.50           N
ATOM    241  CA  MET A  33      57.222  14.129  28.236  1.00184.50           C
ATOM    242  CB  MET A  33      58.065  15.169  27.482  1.00184.50           C
ATOM    243  CG  MET A  33      58.878  14.501  26.369  1.00184.50           C
ATOM    244  SD  MET A  33      60.033  15.583  25.486  1.00184.50           S
ATOM    245  CE  MET A  33      61.326  15.453  26.752  1.00184.50           C
ATOM    246  C   MET A  33      58.191  13.349  29.092  1.00184.50           C
ATOM    247  O   MET A  33      57.936  12.199  29.448  1.00184.50           O
ATOM    248  N   GLY A  34      59.357  13.959  29.425  1.00 42.64           N
ATOM    249  CA  GLY A  34      60.347  13.310  30.250  1.00 42.64           C
ATOM    250  C   GLY A  34      61.464  12.792  29.386  1.00 42.64           C
ATOM    251  O   GLY A  34      61.586  13.145  28.215  1.00 42.64           O
ATOM    252  N   PRO A  35      62.290  11.956  29.969  1.00 73.51           N
ATOM    253  CA  PRO A  35      63.470  11.418  29.326  1.00 73.51           C
ATOM    254  CD  PRO A  35      61.861  11.135  31.089  1.00 73.51           C
ATOM    255  CB  PRO A  35      64.053  10.428  30.330  1.00 73.51           C
ATOM    256  CG  PRO A  35      62.809   9.924  31.085  1.00 73.51           C
ATOM    257  C   PRO A  35      63.115  10.726  28.043  1.00 73.51           C
ATOM    258  O   PRO A  35      61.985  10.258  27.914  1.00 73.51           O
ATOM    259  N   GLN A  36      64.058  10.664  27.073  1.00 74.77           N
ATOM    260  CA  GLN A  36      63.743  10.048  25.813  1.00 74.77           C
ATOM    261  CB  GLN A  36      63.561  11.087  24.696  1.00 74.77           C
ATOM    262  CG  GLN A  36      62.373  12.008  24.987  1.00 74.77           C
ATOM    263  CD  GLN A  36      62.352  13.135  23.970  1.00 74.77           C
ATOM    264  OE1 GLN A  36      63.379  13.749  23.684  1.00 74.77           O
ATOM    265  NE2 GLN A  36      61.147  13.421  23.409  1.00 74.77           N
ATOM    266  C   GLN A  36      64.810   9.066  25.416  1.00 74.77           C
ATOM    267  O   GLN A  36      66.005   9.360  25.457  1.00 74.77           O
ATOM    268  N   GLU A  37      64.369   7.827  25.103  1.00116.13           N
ATOM    269  CA  GLU A  37      65.199   6.724  24.699  1.00116.13           C
ATOM    270  CB  GLU A  37      64.536   5.365  24.976  1.00116.13           C
ATOM    271  CG  GLU A  37      64.566   4.971  26.457  1.00116.13           C
ATOM    272  CD  GLU A  37      63.567   5.814  27.242  1.00116.13           C
ATOM    273  OE1 GLU A  37      62.705   6.480  26.609  0.00116.13           O
ATOM    274  OE2 GLU A  37      63.654   5.796  28.499  0.00116.13           O
ATOM    275  C   GLU A  37      65.647   6.742  23.258  1.00116.13           C
ATOM    276  O   GLU A  37      66.818   6.483  22.986  1.00116.13           O
ATOM    277  N   LYS A  38      64.754   7.036  22.282  1.00172.51           N
ATOM    278  CA  LYS A  38      65.206   6.882  20.920  1.00172.51           C
ATOM    279  CB  LYS A  38      64.930   5.483  20.336  1.00172.51           C
ATOM    280  CG  LYS A  38      63.479   5.001  20.452  1.00172.51           C
ATOM    281  CD  LYS A  38      63.008   4.797  21.894  1.00172.51           C
ATOM    282  CE  LYS A  38      61.736   3.953  22.014  1.00172.51           C
ATOM    283  NZ  LYS A  38      60.629   4.580  21.260  1.00172.51           N
ATOM    284  C   LYS A  38      64.600   7.892  19.994  1.00172.51           C
ATOM    285  O   LYS A  38      63.646   8.589  20.337  1.00172.51           O
ATOM    286  N   LYS A  39      65.178   8.006  18.773  1.00 76.36           N
ATOM    287  CA  LYS A  39      64.661   8.941  17.815  1.00 76.36           C
ATOM    288  CB  LYS A  39      65.651  10.028  17.364  1.00 76.36           C
ATOM    289  CG  LYS A  39      66.665   9.561  16.322  1.00 76.36           C
ATOM    290  CD  LYS A  39      67.362  10.720  15.608  1.00 76.36           C
ATOM    291  CE  LYS A  39      68.296  10.277  14.480  1.00 76.36           C
ATOM    292  NZ  LYS A  39      68.751  11.457  13.711  1.00 76.36           N
ATOM    293  C   LYS A  39      64.240   8.195  16.588  1.00 76.36           C
ATOM    294  O   LYS A  39      64.771   7.128  16.282  1.00 76.36           O
ATOM    295  N   VAL A  40      63.231   8.738  15.873  1.00 44.00           N
ATOM    296  CA  VAL A  40      62.753   8.153  14.654  1.00 44.00           C
ATOM    297  CB  VAL A  40      61.415   7.489  14.812  1.00 44.00           C
ATOM    298  CG1 VAL A  40      60.940   6.990  13.437  1.00 44.00           C
ATOM    299  CG2 VAL A  40      61.542   6.378  15.868  1.00 44.00           C
ATOM    300  C   VAL A  40      62.583   9.284  13.685  1.00 44.00           C
ATOM    301  O   VAL A  40      62.038  10.329  14.033  1.00 44.00           O
ATOM    302  N   VAL A  41      63.038   9.110  12.428  1.00 39.60           N
ATOM    303  CA  VAL A  41      62.915  10.191  11.489  1.00 39.60           C
ATOM    304  CB  VAL A  41      64.180  10.467  10.727  1.00 39.60           C
ATOM    305  CG1 VAL A  41      63.914  11.599   9.718  1.00 39.60           C
ATOM    306  CG2 VAL A  41      65.298  10.781  11.735  1.00 39.60           C
ATOM    307  C   VAL A  41      61.857   9.824  10.495  1.00 39.60           C
ATOM    308  O   VAL A  41      61.802   8.687  10.028  1.00 39.60           O
ATOM    309  N   VAL A  42      60.969  10.785  10.157  1.00 40.12           N
ATOM    310  CA  VAL A  42      59.923  10.492   9.218  1.00 40.12           C
ATOM    311  CB  VAL A  42      58.566  10.380   9.846  1.00 40.12           C
ATOM    312  CG1 VAL A  42      58.576   9.190  10.822  1.00 40.12           C
ATOM    313  CG2 VAL A  42      58.216  11.726  10.503  1.00 40.12           C
ATOM    314  C   VAL A  42      59.859  11.597   8.210  1.00 40.12           C
ATOM    315  O   VAL A  42      60.091  12.763   8.524  1.00 40.12           O
ATOM    316  N   TYR A  43      59.527  11.235   6.954  1.00 69.62           N
ATOM    317  CA  TYR A  43      59.450  12.175   5.873  1.00 69.62           C
ATOM    318  CB  TYR A  43      60.315  11.754   4.672  1.00 69.62           C
ATOM    319  CG  TYR A  43      61.713  11.589   5.169  1.00 69.62           C
ATOM    320  CD1 TYR A  43      62.580  12.656   5.232  1.00 69.62           C
ATOM    321  CD2 TYR A  43      62.153  10.351   5.579  1.00 69.62           C
ATOM    322  CE1 TYR A  43      63.865  12.485   5.695  1.00 69.62           C
ATOM    323  CE2 TYR A  43      63.436  10.174   6.042  1.00 69.62           C
ATOM    324  CZ  TYR A  43      64.295  11.244   6.101  1.00 69.62           C
ATOM    325  OH  TYR A  43      65.612  11.070   6.575  1.00 69.62           O
ATOM    326  C   TYR A  43      58.027  12.185   5.403  1.00 69.62           C
ATOM    327  O   TYR A  43      57.444  11.138   5.127  1.00 69.62           O
ATOM    328  N   LEU A  44      57.424  13.385   5.303  1.00 66.90           N
ATOM    329  CA  LEU A  44      56.053  13.486   4.881  1.00 66.90           C
ATOM    330  CB  LEU A  44      55.206  14.334   5.843  1.00 66.90           C
ATOM    331  CG  LEU A  44      55.236  13.801   7.287  1.00 66.90           C
ATOM    332  CD1 LEU A  44      54.372  14.665   8.225  1.00 66.90           C
ATOM    333  CD2 LEU A  44      54.882  12.307   7.344  1.00 66.90           C
ATOM    334  C   LEU A  44      56.037  14.161   3.543  1.00 66.90           C
ATOM    335  O   LEU A  44      56.605  15.238   3.377  1.00 66.90           O
ATOM    336  N   GLN A  45      55.363  13.556   2.544  1.00 98.99           N
ATOM    337  CA  GLN A  45      55.423  14.135   1.233  1.00 98.99           C
ATOM    338  CB  GLN A  45      56.336  13.304   0.316  1.00 98.99           C
ATOM    339  CG  GLN A  45      57.790  13.351   0.808  1.00 98.99           C
ATOM    340  CD  GLN A  45      58.642  12.332   0.063  1.00 98.99           C
ATOM    341  OE1 GLN A  45      58.195  11.225  -0.228  1.00 98.99           O
ATOM    342  NE2 GLN A  45      59.913  12.711  -0.238  1.00 98.99           N
ATOM    343  C   GLN A  45      54.054  14.355   0.645  1.00 98.99           C
ATOM    344  O   GLN A  45      53.095  13.644   0.941  1.00 98.99           O
ATOM    345  N   LYS A  46      53.980  15.359  -0.259  1.00165.45           N
ATOM    346  CA  LYS A  46      52.802  15.913  -0.882  1.00165.45           C
ATOM    347  CB  LYS A  46      53.046  16.469  -2.293  1.00165.45           C
ATOM    348  CG  LYS A  46      53.910  17.722  -2.368  1.00165.45           C
ATOM    349  CD  LYS A  46      54.435  17.959  -3.785  1.00165.45           C
ATOM    350  CE  LYS A  46      55.272  19.229  -3.944  1.00165.45           C
ATOM    351  NZ  LYS A  46      54.387  20.381  -4.223  1.00165.45           N
ATOM    352  C   LYS A  46      51.718  14.917  -1.060  1.00165.45           C
ATOM    353  O   LYS A  46      51.898  13.833  -1.616  1.00165.45           O
ATOM    354  N   LEU A  47      50.520  15.357  -0.641  1.00230.59           N
ATOM    355  CA  LEU A  47      49.363  14.538  -0.580  1.00230.59           C
ATOM    356  CB  LEU A  47      49.101  13.650  -1.808  1.00230.59           C
ATOM    357  CG  LEU A  47      48.393  14.453  -2.924  1.00230.59           C
ATOM    358  CD1 LEU A  47      49.206  15.688  -3.345  1.00230.59           C
ATOM    359  CD2 LEU A  47      47.993  13.559  -4.108  1.00230.59           C
ATOM    360  C   LEU A  47      49.422  13.785   0.720  1.00230.59           C
ATOM    361  O   LEU A  47      49.289  14.384   1.784  1.00230.59           O
ATOM    362  N   ASP A  48      49.430  12.445   0.639  1.00256.61           N
ATOM    363  CA  ASP A  48      49.357  11.514   1.739  1.00256.61           C
ATOM    364  CB  ASP A  48      48.341  10.430   1.339  1.00256.61           C
ATOM    365  CG  ASP A  48      47.641   9.834   2.544  1.00256.61           C
ATOM    366  OD1 ASP A  48      48.020  10.161   3.697  1.00256.61           O
ATOM    367  OD2 ASP A  48      46.688   9.044   2.318  1.00256.61           O
ATOM    368  C   ASP A  48      50.591  10.816   2.292  1.00256.61           C
ATOM    369  O   ASP A  48      50.524  10.293   3.400  1.00256.61           O
ATOM    370  N   THR A  49      51.722  10.705   1.569  1.00165.59           N
ATOM    371  CA  THR A  49      52.693   9.693   1.944  1.00165.59           C
ATOM    372  CB  THR A  49      53.498   9.251   0.758  1.00165.59           C
ATOM    373  OG1 THR A  49      54.410   8.228   1.121  1.00165.59           O
ATOM    374  CG2 THR A  49      54.247  10.469   0.192  1.00165.59           C
ATOM    375  C   THR A  49      53.659  10.038   3.046  1.00165.59           C
ATOM    376  O   THR A  49      54.144  11.161   3.165  1.00165.59           O
ATOM    377  N   ALA A  50      53.973   9.014   3.884  1.00 53.28           N
ATOM    378  CA  ALA A  50      54.942   9.138   4.940  1.00 53.28           C
ATOM    379  CB  ALA A  50      54.329   9.068   6.350  1.00 53.28           C
ATOM    380  C   ALA A  50      55.892   7.978   4.817  1.00 53.28           C
ATOM    381  O   ALA A  50      55.472   6.866   4.500  1.00 53.28           O
ATOM    382  N   TYR A  51      57.215   8.210   5.010  1.00 85.24           N
ATOM    383  CA  TYR A  51      58.136   7.101   4.996  1.00 85.24           C
ATOM    384  CB  TYR A  51      58.700   6.725   3.608  1.00 85.24           C
ATOM    385  CG  TYR A  51      59.614   7.775   3.075  1.00 85.24           C
ATOM    386  CD1 TYR A  51      59.119   8.906   2.469  1.00 85.24           C
ATOM    387  CD2 TYR A  51      60.978   7.610   3.160  1.00 85.24           C
ATOM    388  CE1 TYR A  51      59.973   9.861   1.969  1.00 85.24           C
ATOM    389  CE2 TYR A  51      61.837   8.561   2.662  1.00 85.24           C
ATOM    390  CZ  TYR A  51      61.333   9.690   2.065  1.00 85.24           C
ATOM    391  OH  TYR A  51      62.209  10.669   1.550  1.00 85.24           O
ATOM    392  C   TYR A  51      59.273   7.391   5.933  1.00 85.24           C
ATOM    393  O   TYR A  51      59.539   8.546   6.260  1.00 85.24           O
ATOM    394  N   ASP A  52      59.936   6.324   6.437  1.00 86.34           N
ATOM    395  CA  ASP A  52      61.040   6.462   7.349  1.00 86.34           C
ATOM    396  CB  ASP A  52      60.849   5.651   8.647  1.00 86.34           C
ATOM    397  CG  ASP A  52      60.657   4.177   8.312  1.00 86.34           C
ATOM    398  OD1 ASP A  52      60.901   3.783   7.140  1.00 86.34           O
ATOM    399  OD2 ASP A  52      60.254   3.421   9.237  1.00 86.34           O
ATOM    400  C   ASP A  52      62.340   6.074   6.696  1.00 86.34           C
ATOM    401  O   ASP A  52      62.409   5.831   5.492  1.00 86.34           O
ATOM    402  N   ASP A  53      63.417   6.020   7.512  1.00 63.36           N
ATOM    403  CA  ASP A  53      64.758   5.690   7.100  1.00 63.36           C
ATOM    404  CB  ASP A  53      65.790   5.882   8.225  1.00 63.36           C
ATOM    405  CG  ASP A  53      65.953   7.378   8.458  1.00 63.36           C
ATOM    406  OD1 ASP A  53      65.988   8.132   7.450  1.00 63.36           O
ATOM    407  OD2 ASP A  53      66.052   7.786   9.646  1.00 63.36           O
ATOM    408  C   ASP A  53      64.838   4.259   6.650  1.00 63.36           C
ATOM    409  O   ASP A  53      65.585   3.928   5.731  1.00 63.36           O
ATOM    410  N   LEU A  54      64.062   3.373   7.295  1.00126.98           N
ATOM    411  CA  LEU A  54      64.061   1.964   7.015  1.00126.98           C
ATOM    412  CB  LEU A  54      63.216   1.127   7.992  1.00126.98           C
ATOM    413  CG  LEU A  54      63.842   1.005   9.394  1.00126.98           C
ATOM    414  CD1 LEU A  54      63.893   2.356  10.121  1.00126.98           C
ATOM    415  CD2 LEU A  54      63.153  -0.093  10.215  1.00126.98           C
ATOM    416  C   LEU A  54      63.559   1.721   5.629  1.00126.98           C
ATOM    417  O   LEU A  54      63.784   0.647   5.075  1.00126.98           O
ATOM    418  N   GLY A  55      62.811   2.674   5.044  1.00 32.51           N
ATOM    419  CA  GLY A  55      62.349   2.460   3.703  1.00 32.51           C
ATOM    420  C   GLY A  55      60.908   2.063   3.741  1.00 32.51           C
ATOM    421  O   GLY A  55      60.329   1.702   2.717  1.00 32.51           O
ATOM    422  N   ASN A  56      60.290   2.114   4.935  1.00 45.25           N
ATOM    423  CA  ASN A  56      58.906   1.759   5.074  1.00 45.25           C
ATOM    424  CB  ASN A  56      58.491   1.503   6.535  1.00 45.25           C
ATOM    425  CG  ASN A  56      59.222   0.266   7.042  1.00 45.25           C
ATOM    426  OD1 ASN A  56      59.116  -0.816   6.467  1.00 45.25           O
ATOM    427  ND2 ASN A  56      59.993   0.431   8.151  1.00 45.25           N
ATOM    428  C   ASN A  56      58.066   2.893   4.565  1.00 45.25           C
ATOM    429  O   ASN A  56      58.472   4.053   4.617  1.00 45.25           O
ATOM    430  N   SER A  57      56.857   2.573   4.051  1.00 84.85           N
ATOM    431  CA  SER A  57      55.977   3.586   3.534  1.00 84.85           C
ATOM    432  CB  SER A  57      55.635   3.423   2.043  1.00 84.85           C
ATOM    433  OG  SER A  57      56.779   3.691   1.249  1.00 84.85           O
ATOM    434  C   SER A  57      54.676   3.542   4.279  1.00 84.85           C
ATOM    435  O   SER A  57      54.261   2.492   4.767  1.00 84.85           O
ATOM    436  N   GLY A  58      53.989   4.703   4.370  1.00 32.96           N
ATOM    437  CA  GLY A  58      52.748   4.773   5.094  1.00 32.96           C
ATOM    438  C   GLY A  58      52.033   6.032   4.695  1.00 32.96           C
ATOM    439  O   GLY A  58      52.308   6.598   3.638  1.00 32.96           O
ATOM    440  N   HIS A  59      51.080   6.500   5.538  1.00 57.01           N
ATOM    441  CA  HIS A  59      50.316   7.668   5.180  1.00 57.01           C
ATOM    442  ND1 HIS A  59      48.954   5.124   3.422  1.00 57.01           N
ATOM    443  CG  HIS A  59      48.927   6.501   3.437  1.00 57.01           C
ATOM    444  CB  HIS A  59      48.901   7.328   4.688  1.00 57.01           C
ATOM    445  NE2 HIS A  59      48.988   5.783   1.298  1.00 57.01           N
ATOM    446  CD2 HIS A  59      48.947   6.887   2.133  1.00 57.01           C
ATOM    447  CE1 HIS A  59      48.991   4.748   2.119  1.00 57.01           C
ATOM    448  C   HIS A  59      50.179   8.604   6.350  1.00 57.01           C
ATOM    449  O   HIS A  59      50.453   8.238   7.492  1.00 57.01           O
ATOM    450  N   PHE A  60      49.772   9.868   6.073  1.00153.86           N
ATOM    451  CA  PHE A  60      49.594  10.850   7.110  1.00153.86           C
ATOM    452  CB  PHE A  60      50.856  11.688   7.400  1.00153.86           C
ATOM    453  CG  PHE A  60      51.108  12.612   6.254  1.00153.86           C
ATOM    454  CD1 PHE A  60      51.865  12.216   5.175  1.00153.86           C
ATOM    455  CD2 PHE A  60      50.582  13.885   6.261  1.00153.86           C
ATOM    456  CE1 PHE A  60      52.091  13.076   4.124  1.00153.86           C
ATOM    457  CE2 PHE A  60      50.804  14.747   5.215  1.00153.86           C
ATOM    458  CZ  PHE A  60      51.560  14.343   4.142  1.00153.86           C
ATOM    459  C   PHE A  60      48.531  11.815   6.685  1.00153.86           C
ATOM    460  O   PHE A  60      48.190  11.919   5.509  1.00153.86           O
ATOM    461  N   THR A  61      47.950  12.536   7.660  1.00132.84           N
ATOM    462  CA  THR A  61      46.994  13.552   7.342  1.00132.84           C
ATOM    463  CB  THR A  61      45.570  13.078   7.403  1.00132.84           C
ATOM    464  OG1 THR A  61      44.686  14.122   7.020  1.00132.84           O
ATOM    465  CG2 THR A  61      45.261  12.616   8.837  1.00132.84           C
ATOM    466  C   THR A  61      47.147  14.608   8.381  1.00132.84           C
ATOM    467  O   THR A  61      47.491  14.321   9.525  1.00132.84           O
ATOM    468  N   ILE A  62      46.917  15.872   7.998  1.00 82.16           N
ATOM    469  CA  ILE A  62      46.937  16.921   8.967  1.00 82.16           C
ATOM    470  CB  ILE A  62      47.205  18.280   8.387  1.00 82.16           C
ATOM    471  CG1 ILE A  62      47.467  19.297   9.511  1.00 82.16           C
ATOM    472  CG2 ILE A  62      46.041  18.649   7.451  1.00 82.16           C
ATOM    473  CD1 ILE A  62      48.065  20.613   9.017  1.00 82.16           C
ATOM    474  C   ILE A  62      45.555  16.900   9.530  1.00 82.16           C
ATOM    475  O   ILE A  62      44.621  16.483   8.848  1.00 82.16           O
ATOM    476  N   ILE A  63      45.391  17.237  10.820  1.00 81.66           N
ATOM    477  CA  ILE A  63      44.061  17.250  11.348  1.00 81.66           C
ATOM    478  CB  ILE A  63      43.967  16.629  12.713  1.00 81.66           C
ATOM    479  CG1 ILE A  63      44.371  15.146  12.651  1.00 81.66           C
ATOM    480  CG2 ILE A  63      42.547  16.860  13.258  1.00 81.66           C
ATOM    481  CD1 ILE A  63      44.581  14.515  14.027  1.00 81.66           C
ATOM    482  C   ILE A  63      43.695  18.683  11.482  1.00 81.66           C
ATOM    483  O   ILE A  63      44.071  19.306  12.477  1.00 81.66           O
ATOM    484  N   TYR A  64      42.928  19.224  10.498  1.00180.42           N
ATOM    485  CA  TYR A  64      42.582  20.612  10.582  1.00180.42           C
ATOM    486  CB  TYR A  64      41.677  20.924  11.793  1.00180.42           C
ATOM    487  CG  TYR A  64      41.029  22.258  11.609  1.00180.42           C
ATOM    488  CD1 TYR A  64      40.120  22.445  10.592  1.00180.42           C
ATOM    489  CD2 TYR A  64      41.282  23.303  12.467  1.00180.42           C
ATOM    490  CE1 TYR A  64      39.501  23.660  10.413  1.00180.42           C
ATOM    491  CE2 TYR A  64      40.667  24.522  12.294  1.00180.42           C
ATOM    492  CZ  TYR A  64      39.777  24.702  11.263  1.00180.42           C
ATOM    493  OH  TYR A  64      39.144  25.950  11.083  1.00180.42           O
ATOM    494  C   TYR A  64      43.911  21.312  10.680  1.00180.42           C
ATOM    495  O   TYR A  64      44.851  20.931   9.986  1.00180.42           O
ATOM    496  N   ASN A  65      43.960  22.457  11.378  1.00126.73           N
ATOM    497  CA  ASN A  65      45.158  23.196  11.698  1.00126.73           C
ATOM    498  CB  ASN A  65      44.901  24.708  11.841  1.00126.73           C
ATOM    499  CG  ASN A  65      43.943  24.955  12.997  1.00126.73           C
ATOM    500  OD1 ASN A  65      43.596  24.040  13.742  1.00126.73           O
ATOM    501  ND2 ASN A  65      43.496  26.230  13.147  1.00126.73           N
ATOM    502  C   ASN A  65      45.862  22.702  12.957  1.00126.73           C
ATOM    503  O   ASN A  65      46.923  23.219  13.305  1.00126.73           O
ATOM    504  N   GLN A  66      45.222  21.810  13.745  1.00111.84           N
ATOM    505  CA  GLN A  66      45.638  21.369  15.064  1.00111.84           C
ATOM    506  CB  GLN A  66      44.501  20.613  15.764  1.00111.84           C
ATOM    507  CG  GLN A  66      43.280  21.496  15.998  1.00111.84           C
ATOM    508  CD  GLN A  66      43.642  22.444  17.125  1.00111.84           C
ATOM    509  OE1 GLN A  66      43.543  22.085  18.296  1.00111.84           O
ATOM    510  NE2 GLN A  66      44.085  23.679  16.768  1.00111.84           N
ATOM    511  C   GLN A  66      46.857  20.491  15.212  1.00111.84           C
ATOM    512  O   GLN A  66      47.670  20.728  16.106  1.00111.84           O
ATOM    513  N   GLY A  67      47.016  19.438  14.389  1.00 36.55           N
ATOM    514  CA  GLY A  67      48.102  18.516  14.604  1.00 36.55           C
ATOM    515  C   GLY A  67      48.038  17.510  13.499  1.00 36.55           C
ATOM    516  O   GLY A  67      47.439  17.779  12.459  1.00 36.55           O
ATOM    517  N   PHE A  68      48.657  16.320  13.687  1.00 66.34           N
ATOM    518  CA  PHE A  68      48.669  15.373  12.607  1.00 66.34           C
ATOM    519  CB  PHE A  68      49.918  15.518  11.719  1.00 66.34           C
ATOM    520  CG  PHE A  68      51.107  15.361  12.610  1.00 66.34           C
ATOM    521  CD1 PHE A  68      51.630  16.452  13.267  1.00 66.34           C
ATOM    522  CD2 PHE A  68      51.699  14.133  12.799  1.00 66.34           C
ATOM    523  CE1 PHE A  68      52.723  16.323  14.092  1.00 66.34           C
ATOM    524  CE2 PHE A  68      52.793  13.997  13.623  1.00 66.34           C
ATOM    525  CZ  PHE A  68      53.308  15.093  14.272  1.00 66.34           C
ATOM    526  C   PHE A  68      48.673  13.966  13.121  1.00 66.34           C
ATOM    527  O   PHE A  68      48.966  13.706  14.287  1.00 66.34           O
ATOM    528  N   GLU A  69      48.307  13.016  12.231  1.00 73.55           N
ATOM    529  CA  GLU A  69      48.369  11.622  12.550  1.00 73.55           C
ATOM    530  CB  GLU A  69      47.002  10.932  12.703  1.00 73.55           C
ATOM    531  CG  GLU A  69      47.139   9.472  13.144  1.00 73.55           C
ATOM    532  CD  GLU A  69      45.756   8.902  13.419  1.00 73.55           C
ATOM    533  OE1 GLU A  69      45.098   8.447  12.445  1.00 73.55           O
ATOM    534  OE2 GLU A  69      45.339   8.912  14.608  1.00 73.55           O
ATOM    535  C   GLU A  69      49.103  10.946  11.432  1.00 73.55           C
ATOM    536  O   GLU A  69      48.849  11.209  10.257  1.00 73.55           O
ATOM    537  N   ILE A  70      50.061  10.065  11.784  1.00 45.64           N
ATOM    538  CA  ILE A  70      50.826   9.370  10.788  1.00 45.64           C
ATOM    539  CB  ILE A  70      52.290   9.706  10.836  1.00 45.64           C
ATOM    540  CG1 ILE A  70      52.505  11.209  10.598  1.00 45.64           C
ATOM    541  CG2 ILE A  70      53.023   8.810   9.824  1.00 45.64           C
ATOM    542  CD1 ILE A  70      53.917  11.682  10.942  1.00 45.64           C
ATOM    543  C   ILE A  70      50.714   7.906  11.077  1.00 45.64           C
ATOM    544  O   ILE A  70      50.857   7.479  12.222  1.00 45.64           O
ATOM    545  N   VAL A  71      50.422   7.096  10.040  1.00 48.87           N
ATOM    546  CA  VAL A  71      50.375   5.674  10.224  1.00 48.87           C
ATOM    547  CB  VAL A  71      49.105   5.053   9.717  1.00 48.87           C
ATOM    548  CG1 VAL A  71      49.181   3.530   9.920  1.00 48.87           C
ATOM    549  CG2 VAL A  71      47.917   5.720  10.431  1.00 48.87           C
ATOM    550  C   VAL A  71      51.503   5.128   9.416  1.00 48.87           C
ATOM    551  O   VAL A  71      51.507   5.231   8.191  1.00 48.87           O
ATOM    552  N   LEU A  72      52.511   4.539  10.088  1.00123.83           N
ATOM    553  CA  LEU A  72      53.634   4.052   9.349  1.00123.83           C
ATOM    554  CB  LEU A  72      54.709   5.153   9.198  1.00123.83           C
ATOM    555  CG  LEU A  72      55.890   4.873   8.239  1.00123.83           C
ATOM    556  CD1 LEU A  72      56.858   6.069   8.216  1.00123.83           C
ATOM    557  CD2 LEU A  72      56.617   3.560   8.557  1.00123.83           C
ATOM    558  C   LEU A  72      54.208   2.903  10.119  1.00123.83           C
ATOM    559  O   LEU A  72      54.318   2.962  11.341  1.00123.83           O
ATOM    560  N   ASN A  73      54.567   1.817   9.410  1.00 94.06           N
ATOM    561  CA  ASN A  73      55.229   0.679   9.986  1.00 94.06           C
ATOM    562  CB  ASN A  73      56.688   0.987  10.374  1.00 94.06           C
ATOM    563  CG  ASN A  73      57.441  -0.327  10.522  1.00 94.06           C
ATOM    564  OD1 ASN A  73      57.622  -1.062   9.552  1.00 94.06           O
ATOM    565  ND2 ASN A  73      57.907  -0.625  11.764  1.00 94.06           N
ATOM    566  C   ASN A  73      54.495   0.175  11.201  1.00 94.06           C
ATOM    567  O   ASN A  73      55.104  -0.082  12.239  1.00 94.06           O
ATOM    568  N   ASP A  74      53.162  -0.005  11.085  1.00 94.40           N
ATOM    569  CA  ASP A  74      52.317  -0.547  12.119  1.00 94.40           C
ATOM    570  CB  ASP A  74      52.670  -1.995  12.503  1.00 94.40           C
ATOM    571  CG  ASP A  74      52.157  -2.902  11.392  1.00 94.40           C
ATOM    572  OD1 ASP A  74      51.097  -2.562  10.802  1.00 94.40           O
ATOM    573  OD2 ASP A  74      52.808  -3.947  11.128  1.00 94.40           O
ATOM    574  C   ASP A  74      52.310   0.288  13.369  1.00 94.40           C
ATOM    575  O   ASP A  74      52.019  -0.223  14.450  1.00 94.40           O
ATOM    576  N   TYR A  75      52.598   1.599  13.263  1.00142.19           N
ATOM    577  CA  TYR A  75      52.526   2.484  14.398  1.00142.19           C
ATOM    578  CB  TYR A  75      53.892   2.959  14.927  1.00142.19           C
ATOM    579  CG  TYR A  75      54.491   1.887  15.772  1.00142.19           C
ATOM    580  CD1 TYR A  75      55.300   0.912  15.235  1.00142.19           C
ATOM    581  CD2 TYR A  75      54.231   1.865  17.124  1.00142.19           C
ATOM    582  CE1 TYR A  75      55.841  -0.065  16.039  1.00142.19           C
ATOM    583  CE2 TYR A  75      54.770   0.893  17.932  1.00142.19           C
ATOM    584  CZ  TYR A  75      55.579  -0.075  17.389  1.00142.19           C
ATOM    585  OH  TYR A  75      56.135  -1.076  18.214  1.00142.19           O
ATOM    586  C   TYR A  75      51.773   3.711  13.987  1.00142.19           C
ATOM    587  O   TYR A  75      51.787   4.097  12.820  1.00142.19           O
ATOM    588  N   LYS A  76      51.064   4.343  14.947  1.00 50.32           N
ATOM    589  CA  LYS A  76      50.347   5.551  14.654  1.00 50.32           C
ATOM    590  CB  LYS A  76      48.835   5.470  14.931  1.00 50.32           C
ATOM    591  CG  LYS A  76      48.097   4.546  13.961  1.00 50.32           C
ATOM    592  CD  LYS A  76      46.625   4.326  14.310  1.00 50.32           C
ATOM    593  CE  LYS A  76      45.899   3.410  13.323  1.00 50.32           C
ATOM    594  NZ  LYS A  76      44.441   3.455  13.571  1.00 50.32           N
ATOM    595  C   LYS A  76      50.913   6.630  15.525  1.00 50.32           C
ATOM    596  O   LYS A  76      51.100   6.433  16.725  1.00 50.32           O
ATOM    597  N   TRP A  77      51.200   7.808  14.929  1.00 72.02           N
ATOM    598  CA  TRP A  77      51.791   8.895  15.658  1.00 72.02           C
ATOM    599  CB  TRP A  77      53.035   9.472  14.955  1.00 72.02           C
ATOM    600  CG  TRP A  77      54.156   8.482  14.726  1.00 72.02           C
ATOM    601  CD2 TRP A  77      55.352   8.386  15.518  1.00 72.02           C
ATOM    602  CD1 TRP A  77      54.267   7.540  13.746  1.00 72.02           C
ATOM    603  NE1 TRP A  77      55.453   6.859  13.878  1.00 72.02           N
ATOM    604  CE2 TRP A  77      56.132   7.370  14.963  1.00 72.02           C
ATOM    605  CE3 TRP A  77      55.769   9.087  16.612  1.00 72.02           C
ATOM    606  CZ2 TRP A  77      57.344   7.038  15.498  1.00 72.02           C
ATOM    607  CZ3 TRP A  77      56.991   8.747  17.151  1.00 72.02           C
ATOM    608  CH2 TRP A  77      57.763   7.742  16.605  1.00 72.02           C
ATOM    609  C   TRP A  77      50.791  10.013  15.683  1.00 72.02           C
ATOM    610  O   TRP A  77      50.186  10.333  14.660  1.00 72.02           O
ATOM    611  N   PHE A  78      50.580  10.632  16.865  1.00109.80           N
ATOM    612  CA  PHE A  78      49.668  11.739  16.956  1.00109.80           C
ATOM    613  CB  PHE A  78      48.254  11.321  17.403  1.00109.80           C
ATOM    614  CG  PHE A  78      47.493  12.536  17.813  1.00109.80           C
ATOM    615  CD1 PHE A  78      47.008  13.428  16.885  1.00109.80           C
ATOM    616  CD2 PHE A  78      47.287  12.791  19.150  1.00109.80           C
ATOM    617  CE1 PHE A  78      46.313  14.546  17.287  1.00109.80           C
ATOM    618  CE2 PHE A  78      46.592  13.905  19.558  1.00109.80           C
ATOM    619  CZ  PHE A  78      46.102  14.785  18.623  1.00109.80           C
ATOM    620  C   PHE A  78      50.189  12.756  17.924  1.00109.80           C
ATOM    621  O   PHE A  78      50.714  12.418  18.984  1.00109.80           O
ATOM    622  N   ALA A  79      50.056  14.050  17.564  1.00 50.64           N
ATOM    623  CA  ALA A  79      50.489  15.110  18.429  1.00 50.64           C
ATOM    624  CB  ALA A  79      52.016  15.301  18.448  1.00 50.64           C
ATOM    625  C   ALA A  79      49.890  16.390  17.930  1.00 50.64           C
ATOM    626  O   ALA A  79      49.545  16.517  16.755  1.00 50.64           O
ATOM    627  N   PHE A  80      49.745  17.380  18.835  1.00132.40           N
ATOM    628  CA  PHE A  80      49.234  18.666  18.460  1.00132.40           C
ATOM    629  CB  PHE A  80      48.441  19.406  19.558  1.00132.40           C
ATOM    630  CG  PHE A  80      47.156  18.716  19.864  1.00132.40           C
ATOM    631  CD1 PHE A  80      46.048  18.929  19.077  1.00132.40           C
ATOM    632  CD2 PHE A  80      47.053  17.860  20.937  1.00132.40           C
ATOM    633  CE1 PHE A  80      44.856  18.303  19.356  1.00132.40           C
ATOM    634  CE2 PHE A  80      45.863  17.232  21.222  1.00132.40           C
ATOM    635  CZ  PHE A  80      44.762  17.452  20.430  1.00132.40           C
ATOM    636  C   PHE A  80      50.430  19.532  18.212  1.00132.40           C
ATOM    637  O   PHE A  80      51.501  19.296  18.766  1.00132.40           O
ATOM    638  N   PHE A  81      50.282  20.559  17.352  1.00 63.67           N
ATOM    639  CA  PHE A  81      51.385  21.444  17.101  1.00 63.67           C
ATOM    640  CB  PHE A  81      51.150  22.441  15.951  1.00 63.67           C
ATOM    641  CG  PHE A  81      51.073  21.657  14.684  1.00 63.67           C
ATOM    642  CD1 PHE A  81      52.216  21.180  14.084  1.00 63.67           C
ATOM    643  CD2 PHE A  81      49.857  21.406  14.090  1.00 63.67           C
ATOM    644  CE1 PHE A  81      52.148  20.458  12.915  1.00 63.67           C
ATOM    645  CE2 PHE A  81      49.783  20.685  12.921  1.00 63.67           C
ATOM    646  CZ  PHE A  81      50.929  20.208  12.330  1.00 63.67           C
ATOM    647  C   PHE A  81      51.610  22.215  18.368  1.00 63.67           C
ATOM    648  O   PHE A  81      50.679  22.451  19.135  1.00 63.67           O
ATOM    649  N   LYS A  82      52.873  22.616  18.620  1.00 87.76           N
ATOM    650  CA  LYS A  82      53.265  23.230  19.859  1.00 87.76           C
ATOM    651  CB  LYS A  82      54.789  23.185  20.076  1.00 87.76           C
ATOM    652  CG  LYS A  82      55.239  23.538  21.494  1.00 87.76           C
ATOM    653  CD  LYS A  82      56.679  23.107  21.779  1.00 87.76           C
ATOM    654  CE  LYS A  82      57.152  23.396  23.205  1.00 87.76           C
ATOM    655  NZ  LYS A  82      57.459  24.834  23.354  1.00 87.76           N
ATOM    656  C   LYS A  82      52.824  24.659  19.978  1.00 87.76           C
ATOM    657  O   LYS A  82      52.771  25.406  19.002  1.00 87.76           O
ATOM    658  N   TYR A  83      52.441  25.048  21.217  1.00 66.64           N
ATOM    659  CA  TYR A  83      52.105  26.408  21.535  1.00 66.64           C
ATOM    660  CB  TYR A  83      50.608  26.732  21.371  1.00 66.64           C
ATOM    661  CG  TYR A  83      49.815  25.891  22.313  1.00 66.64           C
ATOM    662  CD1 TYR A  83      49.538  26.335  23.586  1.00 66.64           C
ATOM    663  CD2 TYR A  83      49.346  24.658  21.921  1.00 66.64           C
ATOM    664  CE1 TYR A  83      48.804  25.563  24.455  1.00 66.64           C
ATOM    665  CE2 TYR A  83      48.611  23.881  22.785  1.00 66.64           C
ATOM    666  CZ  TYR A  83      48.338  24.334  24.053  1.00 66.64           C
ATOM    667  OH  TYR A  83      47.584  23.539  24.942  1.00 66.64           O
ATOM    668  C   TYR A  83      52.499  26.645  22.965  1.00 66.64           C
ATOM    669  O   TYR A  83      52.483  25.722  23.778  1.00 66.64           O
ATOM    670  N   LYS A  84      52.887  27.892  23.312  1.00100.53           N
ATOM    671  CA  LYS A  84      53.246  28.177  24.678  1.00100.53           C
ATOM    672  CB  LYS A  84      54.750  28.426  24.890  1.00100.53           C
ATOM    673  CG  LYS A  84      55.619  27.185  24.683  1.00100.53           C
ATOM    674  CD  LYS A  84      57.115  27.494  24.596  1.00100.53           C
ATOM    675  CE  LYS A  84      57.739  27.885  25.937  0.00100.53           C
ATOM    676  NZ  LYS A  84      57.799  26.707  26.831  0.00100.53           N
ATOM    677  C   LYS A  84      52.548  29.433  25.091  1.00100.53           C
ATOM    678  O   LYS A  84      52.561  30.431  24.373  1.00100.53           O
ATOM    679  N   GLU A  85      51.904  29.422  26.274  1.00119.89           N
ATOM    680  CA  GLU A  85      51.247  30.626  26.692  1.00119.89           C
ATOM    681  CB  GLU A  85      49.744  30.417  26.931  1.00119.89           C
ATOM    682  CG  GLU A  85      49.446  29.261  27.884  1.00119.89           C
ATOM    683  CD  GLU A  85      47.962  28.939  27.786  1.00119.89           C
ATOM    684  OE1 GLU A  85      47.505  28.608  26.659  1.00119.89           O
ATOM    685  OE2 GLU A  85      47.267  29.020  28.833  1.00119.89           O
ATOM    686  C   GLU A  85      51.886  31.084  27.951  1.00119.89           C
ATOM    687  O   GLU A  85      51.527  30.636  29.041  1.00119.89           O
ATOM    688  N   GLU A  86      52.898  31.966  27.841  1.00 88.38           N
ATOM    689  CA  GLU A  86      53.469  32.334  29.091  1.00 88.38           C
ATOM    690  CB  GLU A  86      54.750  33.173  28.943  0.00 88.38           C
ATOM    691  CG  GLU A  86      55.404  33.518  30.283  0.00 88.38           C
ATOM    692  CD  GLU A  86      56.648  34.351  30.009  0.00 88.38           C
ATOM    693  OE1 GLU A  86      56.945  34.596  28.809  0.00 88.38           O
ATOM    694  OE2 GLU A  86      57.321  34.749  30.997  0.00 88.38           O
ATOM    695  C   GLU A  86      52.500  33.148  29.885  1.00 88.38           C
ATOM    696  O   GLU A  86      51.790  32.627  30.741  1.00 88.38           O
ATOM    697  N   GLY A  87      52.412  34.457  29.584  1.00143.69           N
ATOM    698  CA  GLY A  87      51.542  35.271  30.383  1.00143.69           C
ATOM    699  C   GLY A  87      50.111  35.155  29.994  1.00143.69           C
ATOM    700  O   GLY A  87      49.262  34.666  30.730  1.00143.69           O
ATOM    701  N   SER A  88      49.826  35.576  28.760  1.00190.07           N
ATOM    702  CA  SER A  88      48.507  35.584  28.220  1.00190.07           C
ATOM    703  CB  SER A  88      47.696  36.829  28.617  1.00190.07           C
ATOM    704  OG  SER A  88      48.317  38.001  28.111  0.00190.07           O
ATOM    705  C   SER A  88      48.808  35.681  26.780  1.00190.07           C
ATOM    706  O   SER A  88      47.928  35.755  25.923  1.00190.07           O
ATOM    707  N   LYS A  89      50.126  35.675  26.509  1.00123.61           N
ATOM    708  CA  LYS A  89      50.590  35.742  25.164  1.00123.61           C
ATOM    709  CB  LYS A  89      51.968  36.402  24.992  1.00123.61           C
ATOM    710  CG  LYS A  89      53.135  35.473  25.330  1.00123.61           C
ATOM    711  CD  LYS A  89      54.478  35.957  24.783  0.00123.61           C
ATOM    712  CE  LYS A  89      55.590  34.910  24.864  0.00123.61           C
ATOM    713  NZ  LYS A  89      55.853  34.559  26.276  0.00123.61           N
ATOM    714  C   LYS A  89      50.745  34.327  24.733  1.00123.61           C
ATOM    715  O   LYS A  89      51.246  33.488  25.480  1.00123.61           O
ATOM    716  N   VAL A  90      50.293  34.016  23.509  1.00 39.92           N
ATOM    717  CA  VAL A  90      50.414  32.665  23.057  1.00 39.92           C
ATOM    718  CB  VAL A  90      49.103  32.051  22.656  1.00 39.92           C
ATOM    719  CG1 VAL A  90      49.362  30.628  22.136  1.00 39.92           C
ATOM    720  CG2 VAL A  90      48.146  32.107  23.860  1.00 39.92           C
ATOM    721  C   VAL A  90      51.304  32.653  21.855  1.00 39.92           C
ATOM    722  O   VAL A  90      51.216  33.521  20.987  1.00 39.92           O
ATOM    723  N   THR A  91      52.209  31.657  21.792  1.00 48.16           N
ATOM    724  CA  THR A  91      53.099  31.533  20.673  1.00 48.16           C
ATOM    725  CB  THR A  91      54.543  31.655  21.062  1.00 48.16           C
ATOM    726  OG1 THR A  91      54.774  32.905  21.697  1.00 48.16           O
ATOM    727  CG2 THR A  91      55.411  31.533  19.799  1.00 48.16           C
ATOM    728  C   THR A  91      52.905  30.158  20.113  1.00 48.16           C
ATOM    729  O   THR A  91      52.841  29.180  20.856  1.00 48.16           O
ATOM    730  N   THR A  92      52.810  30.045  18.772  1.00 43.90           N
ATOM    731  CA  THR A  92      52.597  28.759  18.173  1.00 43.90           C
ATOM    732  CB  THR A  92      51.460  28.737  17.193  1.00 43.90           C
ATOM    733  OG1 THR A  92      50.251  29.117  17.835  1.00 43.90           O
ATOM    734  CG2 THR A  92      51.330  27.318  16.614  1.00 43.90           C
ATOM    735  C   THR A  92      53.832  28.389  17.418  1.00 43.90           C
ATOM    736  O   THR A  92      54.507  29.249  16.853  1.00 43.90           O
ATOM    737  N   TYR A  93      54.182  27.086  17.445  1.00143.86           N
ATOM    738  CA  TYR A  93      55.324  26.598  16.726  1.00143.86           C
ATOM    739  CB  TYR A  93      56.376  25.967  17.656  1.00143.86           C
ATOM    740  CG  TYR A  93      56.881  27.033  18.565  1.00143.86           C
ATOM    741  CD1 TYR A  93      56.221  27.315  19.739  1.00143.86           C
ATOM    742  CD2 TYR A  93      58.003  27.758  18.239  1.00143.86           C
ATOM    743  CE1 TYR A  93      56.679  28.300  20.581  1.00143.86           C
ATOM    744  CE2 TYR A  93      58.466  28.744  19.078  1.00143.86           C
ATOM    745  CZ  TYR A  93      57.804  29.016  20.251  1.00143.86           C
ATOM    746  OH  TYR A  93      58.278  30.028  21.113  1.00143.86           O
ATOM    747  C   TYR A  93      54.839  25.492  15.838  1.00143.86           C
ATOM    748  O   TYR A  93      54.572  24.385  16.303  1.00143.86           O
ATOM    749  N   CYS A  94      54.715  25.769  14.529  1.00 64.43           N
ATOM    750  CA  CYS A  94      54.269  24.807  13.560  1.00 64.43           C
ATOM    751  CB  CYS A  94      53.851  25.457  12.233  1.00 64.43           C
ATOM    752  SG  CYS A  94      52.393  26.507  12.496  1.00 64.43           S
ATOM    753  C   CYS A  94      55.345  23.793  13.308  1.00 64.43           C
ATOM    754  O   CYS A  94      55.081  22.705  12.796  1.00 64.43           O
ATOM    755  N   ASN A  95      56.605  24.183  13.575  1.00 80.49           N
ATOM    756  CA  ASN A  95      57.767  23.356  13.407  1.00 80.49           C
ATOM    757  CB  ASN A  95      59.091  24.147  13.402  1.00 80.49           C
ATOM    758  CG  ASN A  95      59.294  24.798  14.762  1.00 80.49           C
ATOM    759  OD1 ASN A  95      58.384  25.415  15.311  1.00 80.49           O
ATOM    760  ND2 ASN A  95      60.526  24.658  15.324  1.00 80.49           N
ATOM    761  C   ASN A  95      57.854  22.313  14.485  1.00 80.49           C
ATOM    762  O   ASN A  95      58.577  21.331  14.334  1.00 80.49           O
ATOM    763  N   GLU A  96      57.180  22.511  15.634  1.00109.66           N
ATOM    764  CA  GLU A  96      57.361  21.579  16.712  1.00109.66           C
ATOM    765  CB  GLU A  96      58.081  22.231  17.898  1.00109.66           C
ATOM    766  CG  GLU A  96      58.723  21.236  18.854  1.00109.66           C
ATOM    767  CD  GLU A  96      59.386  22.056  19.948  1.00109.66           C
ATOM    768  OE1 GLU A  96      60.077  23.051  19.618  1.00109.66           O
ATOM    769  OE2 GLU A  96      59.188  21.699  21.144  1.00109.66           O
ATOM    770  C   GLU A  96      56.030  21.066  17.192  1.00109.66           C
ATOM    771  O   GLU A  96      54.978  21.526  16.751  1.00109.66           O
ATOM    772  N   THR A  97      56.051  20.061  18.102  1.00 49.48           N
ATOM    773  CA  THR A  97      54.824  19.490  18.589  1.00 49.48           C
ATOM    774  CB  THR A  97      54.616  18.065  18.167  1.00 49.48           C
ATOM    775  OG1 THR A  97      55.609  17.232  18.749  1.00 49.48           O
ATOM    776  CG2 THR A  97      54.693  17.988  16.632  1.00 49.48           C
ATOM    777  C   THR A  97      54.820  19.480  20.088  1.00 49.48           C
ATOM    778  O   THR A  97      55.851  19.634  20.742  1.00 49.48           O
ATOM    779  N   MET A  98      53.611  19.333  20.667  1.00 51.55           N
ATOM    780  CA  MET A  98      53.455  19.178  22.082  1.00 51.55           C
ATOM    781  CB  MET A  98      52.020  19.434  22.577  1.00 51.55           C
ATOM    782  CG  MET A  98      51.548  20.873  22.362  1.00 51.55           C
ATOM    783  SD  MET A  98      52.426  22.117  23.356  1.00 51.55           S
ATOM    784  CE  MET A  98      51.538  21.747  24.896  1.00 51.55           C
ATOM    785  C   MET A  98      53.765  17.736  22.311  1.00 51.55           C
ATOM    786  O   MET A  98      54.059  17.010  21.362  1.00 51.55           O
ATOM    787  N   THR A  99      53.753  17.273  23.572  1.00 42.87           N
ATOM    788  CA  THR A  99      54.040  15.883  23.783  1.00 42.87           C
ATOM    789  CB  THR A  99      54.123  15.500  25.232  1.00 42.87           C
ATOM    790  OG1 THR A  99      55.117  16.276  25.885  1.00 42.87           O
ATOM    791  CG2 THR A  99      54.486  14.008  25.324  1.00 42.87           C
ATOM    792  C   THR A  99      52.921  15.114  23.150  1.00 42.87           C
ATOM    793  O   THR A  99      51.751  15.433  23.356  1.00 42.87           O
ATOM    794  N   GLY A 100      53.258  14.072  22.358  1.00 43.27           N
ATOM    795  CA  GLY A 100      52.250  13.335  21.650  1.00 43.27           C
ATOM    796  C   GLY A 100      52.291  11.888  22.033  1.00 43.27           C
ATOM    797  O   GLY A 100      53.092  11.466  22.868  1.00 43.27           O
ATOM    798  N   TRP A 101      51.397  11.090  21.403  1.00 85.59           N
ATOM    799  CA  TRP A 101      51.274   9.696  21.719  1.00 85.59           C
ATOM    800  CB  TRP A 101      49.842   9.318  22.127  1.00 85.59           C
ATOM    801  CG  TRP A 101      49.338  10.023  23.364  1.00 85.59           C
ATOM    802  CD2 TRP A 101      48.789  11.350  23.354  1.00 85.59           C
ATOM    803  CD1 TRP A 101      49.291   9.594  24.658  1.00 85.59           C
ATOM    804  NE1 TRP A 101      48.739  10.569  25.455  1.00 85.59           N
ATOM    805  CE2 TRP A 101      48.428  11.656  24.664  1.00 85.59           C
ATOM    806  CE3 TRP A 101      48.603  12.240  22.335  1.00 85.59           C
ATOM    807  CZ2 TRP A 101      47.870  12.863  24.977  1.00 85.59           C
ATOM    808  CZ3 TRP A 101      48.041  13.457  22.654  1.00 85.59           C
ATOM    809  CH2 TRP A 101      47.680  13.761  23.950  1.00 85.59           C
ATOM    810  C   TRP A 101      51.577   8.885  20.494  1.00 85.59           C
ATOM    811  O   TRP A 101      51.117   9.193  19.395  1.00 85.59           O
ATOM    812  N   VAL A 102      52.380   7.815  20.661  1.00102.18           N
ATOM    813  CA  VAL A 102      52.674   6.913  19.584  1.00102.18           C
ATOM    814  CB  VAL A 102      54.104   6.972  19.123  1.00102.18           C
ATOM    815  CG1 VAL A 102      55.020   6.598  20.300  1.00102.18           C
ATOM    816  CG2 VAL A 102      54.265   6.056  17.898  1.00102.18           C
ATOM    817  C   VAL A 102      52.415   5.539  20.116  1.00102.18           C
ATOM    818  O   VAL A 102      52.761   5.233  21.256  1.00102.18           O
ATOM    819  N   HIS A 103      51.759   4.680  19.310  1.00 58.18           N
ATOM    820  CA  HIS A 103      51.481   3.340  19.742  1.00 58.18           C
ATOM    821  ND1 HIS A 103      48.479   5.025  20.179  1.00 58.18           N
ATOM    822  CG  HIS A 103      48.980   3.763  19.948  1.00 58.18           C
ATOM    823  CB  HIS A 103      50.212   3.214  20.605  1.00 58.18           C
ATOM    824  NE2 HIS A 103      47.123   4.066  18.701  1.00 58.18           N
ATOM    825  CD2 HIS A 103      48.140   3.193  19.042  1.00 58.18           C
ATOM    826  CE1 HIS A 103      47.368   5.153  19.410  1.00 58.18           C
ATOM    827  C   HIS A 103      51.280   2.508  18.516  1.00 58.18           C
ATOM    828  O   HIS A 103      50.987   3.028  17.442  1.00 58.18           O
ATOM    829  N   ASP A 104      51.427   1.175  18.647  1.00 85.76           N
ATOM    830  CA  ASP A 104      51.254   0.336  17.497  1.00 85.76           C
ATOM    831  CB  ASP A 104      51.721  -1.118  17.704  1.00 85.76           C
ATOM    832  CG  ASP A 104      50.956  -1.716  18.873  1.00 85.76           C
ATOM    833  OD1 ASP A 104      51.424  -1.550  20.030  1.00 85.76           O
ATOM    834  OD2 ASP A 104      49.903  -2.361  18.624  1.00 85.76           O
ATOM    835  C   ASP A 104      49.804   0.355  17.126  1.00 85.76           C
ATOM    836  O   ASP A 104      48.956   0.791  17.900  1.00 85.76           O
ATOM    837  N   VAL A 105      49.487  -0.135  15.914  1.00 68.83           N
ATOM    838  CA  VAL A 105      48.159  -0.080  15.368  1.00 68.83           C
ATOM    839  CB  VAL A 105      48.075  -0.701  14.003  1.00 68.83           C
ATOM    840  CG1 VAL A 105      48.935   0.134  13.039  1.00 68.83           C
ATOM    841  CG2 VAL A 105      48.510  -2.173  14.096  1.00 68.83           C
ATOM    842  C   VAL A 105      47.190  -0.784  16.275  1.00 68.83           C
ATOM    843  O   VAL A 105      46.022  -0.407  16.347  1.00 68.83           O
ATOM    844  N   LEU A 106      47.627  -1.861  16.949  1.00 91.52           N
ATOM    845  CA  LEU A 106      46.789  -2.602  17.855  1.00 91.52           C
ATOM    846  CB  LEU A 106      47.430  -3.923  18.309  1.00 91.52           C
ATOM    847  CG  LEU A 106      47.601  -4.935  17.160  1.00 91.52           C
ATOM    848  CD1 LEU A 106      48.246  -6.241  17.649  1.00 91.52           C
ATOM    849  CD2 LEU A 106      46.269  -5.180  16.434  1.00 91.52           C
ATOM    850  C   LEU A 106      46.480  -1.793  19.079  1.00 91.52           C
ATOM    851  O   LEU A 106      45.410  -1.950  19.664  1.00 91.52           O
ATOM    852  N   GLY A 107      47.415  -0.926  19.521  1.00 47.85           N
ATOM    853  CA  GLY A 107      47.188  -0.150  20.709  1.00 47.85           C
ATOM    854  C   GLY A 107      47.849  -0.817  21.883  1.00 47.85           C
ATOM    855  O   GLY A 107      47.583  -0.446  23.026  1.00 47.85           O
ATOM    856  N   ARG A 108      48.672  -1.865  21.646  1.00209.17           N
ATOM    857  CA  ARG A 108      49.315  -2.545  22.747  1.00209.17           C
ATOM    858  CB  ARG A 108      50.096  -3.820  22.363  1.00209.17           C
ATOM    859  CG  ARG A 108      49.402  -4.906  21.530  1.00209.17           C
ATOM    860  CD  ARG A 108      47.942  -4.680  21.153  1.00209.17           C
ATOM    861  NE  ARG A 108      47.076  -4.801  22.356  1.00209.17           N
ATOM    862  CZ  ARG A 108      45.866  -5.421  22.222  1.00209.17           C
ATOM    863  NH1 ARG A 108      45.564  -6.082  21.067  1.00209.17           N
ATOM    864  NH2 ARG A 108      44.951  -5.372  23.231  1.00209.17           N
ATOM    865  C   ARG A 108      50.380  -1.709  23.412  1.00209.17           C
ATOM    866  O   ARG A 108      50.285  -1.390  24.596  1.00209.17           O
ATOM    867  N   ASN A 109      51.407  -1.287  22.636  1.00 72.21           N
ATOM    868  CA  ASN A 109      52.548  -0.614  23.201  1.00 72.21           C
ATOM    869  CB  ASN A 109      53.901  -1.069  22.611  1.00 72.21           C
ATOM    870  CG  ASN A 109      54.208  -2.507  23.022  1.00 72.21           C
ATOM    871  OD1 ASN A 109      54.044  -2.892  24.179  1.00 72.21           O
ATOM    872  ND2 ASN A 109      54.673  -3.327  22.042  1.00 72.21           N
ATOM    873  C   ASN A 109      52.418   0.840  22.889  1.00 72.21           C
ATOM    874  O   ASN A 109      52.113   1.215  21.757  1.00 72.21           O
ATOM    875  N   TRP A 110      52.669   1.689  23.909  1.00 79.83           N
ATOM    876  CA  TRP A 110      52.517   3.115  23.805  1.00 79.83           C
ATOM    877  CB  TRP A 110      51.384   3.657  24.695  1.00 79.83           C
ATOM    878  CG  TRP A 110      49.986   3.271  24.270  1.00 79.83           C
ATOM    879  CD2 TRP A 110      48.955   4.220  23.956  1.00 79.83           C
ATOM    880  CD1 TRP A 110      49.419   2.035  24.162  1.00 79.83           C
ATOM    881  NE1 TRP A 110      48.101   2.153  23.790  1.00 79.83           N
ATOM    882  CE2 TRP A 110      47.801   3.494  23.664  1.00 79.83           C
ATOM    883  CE3 TRP A 110      48.966   5.585  23.923  1.00 79.83           C
ATOM    884  CZ2 TRP A 110      46.636   4.125  23.333  1.00 79.83           C
ATOM    885  CZ3 TRP A 110      47.792   6.219  23.582  1.00 79.83           C
ATOM    886  CH2 TRP A 110      46.649   5.502  23.292  1.00 79.83           C
ATOM    887  C   TRP A 110      53.769   3.780  24.296  1.00 79.83           C
ATOM    888  O   TRP A 110      54.552   3.195  25.043  1.00 79.83           O
ATOM    889  N   ALA A 111      53.983   5.040  23.859  1.00 39.63           N
ATOM    890  CA  ALA A 111      55.109   5.831  24.275  1.00 39.63           C
ATOM    891  CB  ALA A 111      56.396   5.530  23.490  1.00 39.63           C
ATOM    892  C   ALA A 111      54.753   7.265  24.013  1.00 39.63           C
ATOM    893  O   ALA A 111      53.756   7.554  23.354  1.00 39.63           O
ATOM    894  N   CYS A 112      55.559   8.204  24.552  1.00 49.98           N
ATOM    895  CA  CYS A 112      55.320   9.612  24.371  1.00 49.98           C
ATOM    896  CB  CYS A 112      55.356  10.394  25.694  1.00 49.98           C
ATOM    897  SG  CYS A 112      54.078   9.773  26.819  1.00 49.98           S
ATOM    898  C   CYS A 112      56.439  10.136  23.527  1.00 49.98           C
ATOM    899  O   CYS A 112      57.553   9.620  23.594  1.00 49.98           O
ATOM    900  N   PHE A 113      56.174  11.164  22.688  1.00 61.79           N
ATOM    901  CA  PHE A 113      57.238  11.676  21.872  1.00 61.79           C
ATOM    902  CB  PHE A 113      57.326  11.007  20.488  1.00 61.79           C
ATOM    903  CG  PHE A 113      56.136  11.422  19.689  1.00 61.79           C
ATOM    904  CD1 PHE A 113      54.914  10.810  19.859  1.00 61.79           C
ATOM    905  CD2 PHE A 113      56.248  12.427  18.756  1.00 61.79           C
ATOM    906  CE1 PHE A 113      53.826  11.201  19.114  1.00 61.79           C
ATOM    907  CE2 PHE A 113      55.165  12.822  18.007  1.00 61.79           C
ATOM    908  CZ  PHE A 113      53.949  12.209  18.186  1.00 61.79           C
ATOM    909  C   PHE A 113      57.024  13.138  21.623  1.00 61.79           C
ATOM    910  O   PHE A 113      55.947  13.680  21.866  1.00 61.79           O
ATOM    911  N   THR A 114      58.091  13.821  21.158  1.00 44.49           N
ATOM    912  CA  THR A 114      58.005  15.202  20.781  1.00 44.49           C
ATOM    913  CB  THR A 114      58.754  16.135  21.685  1.00 44.49           C
ATOM    914  OG1 THR A 114      60.133  15.796  21.708  1.00 44.49           O
ATOM    915  CG2 THR A 114      58.153  16.043  23.097  1.00 44.49           C
ATOM    916  C   THR A 114      58.638  15.273  19.430  1.00 44.49           C
ATOM    917  O   THR A 114      59.579  14.534  19.144  1.00 44.49           O
ATOM    918  N   GLY A 115      58.141  16.164  18.553  1.00 28.77           N
ATOM    919  CA  GLY A 115      58.695  16.195  17.231  1.00 28.77           C
ATOM    920  C   GLY A 115      59.151  17.578  16.901  1.00 28.77           C
ATOM    921  O   GLY A 115      58.592  18.569  17.367  1.00 28.77           O
ATOM    922  N   LYS A 116      60.212  17.658  16.072  1.00 62.26           N
ATOM    923  CA  LYS A 116      60.727  18.913  15.613  1.00 62.26           C
ATOM    924  CB  LYS A 116      62.076  19.292  16.246  1.00 62.26           C
ATOM    925  CG  LYS A 116      61.975  19.607  17.739  1.00 62.26           C
ATOM    926  CD  LYS A 116      63.327  19.665  18.450  1.00 62.26           C
ATOM    927  CE  LYS A 116      63.223  20.054  19.927  1.00 62.26           C
ATOM    928  NZ  LYS A 116      62.516  18.995  20.681  1.00 62.26           N
ATOM    929  C   LYS A 116      60.946  18.762  14.141  1.00 62.26           C
ATOM    930  O   LYS A 116      61.414  17.721  13.682  1.00 62.26           O
ATOM    931  N   LYS A 117      60.600  19.806  13.361  1.00 54.99           N
ATOM    932  CA  LYS A 117      60.747  19.749  11.935  1.00 54.99           C
ATOM    933  CB  LYS A 117      59.824  20.744  11.210  1.00 54.99           C
ATOM    934  CG  LYS A 117      59.895  20.674   9.686  1.00 54.99           C
ATOM    935  CD  LYS A 117      58.804  21.492   8.991  1.00 54.99           C
ATOM    936  CE  LYS A 117      58.960  21.553   7.470  1.00 54.99           C
ATOM    937  NZ  LYS A 117      57.872  22.364   6.881  1.00 54.99           N
ATOM    938  C   LYS A 117      62.157  20.119  11.609  1.00 54.99           C
ATOM    939  O   LYS A 117      62.599  21.239  11.855  1.00 54.99           O
ATOM    940  N   VAL A 118      62.906  19.143  11.074  1.00 87.62           N
ATOM    941  CA  VAL A 118      64.271  19.302  10.675  1.00 87.62           C
ATOM    942  CB  VAL A 118      65.051  18.018  10.676  1.00 87.62           C
ATOM    943  CG1 VAL A 118      65.258  17.608  12.144  0.00 87.62           C
ATOM    944  CG2 VAL A 118      64.273  16.952   9.905  0.00 87.62           C
ATOM    945  C   VAL A 118      64.385  20.036   9.379  1.00 87.62           C
ATOM    946  O   VAL A 118      65.460  20.509   9.042  1.00 87.62           O
ATOM    947  N   GLY A 119      63.323  20.100   8.562  1.00 25.67           N
ATOM    948  CA  GLY A 119      63.441  20.825   7.329  1.00 25.67           C
ATOM    949  C   GLY A 119      62.606  20.070   6.306  1.00 25.67           C
ATOM    950  O   GLY A 119      61.390  19.876   6.572  1.00 25.67           O
ATOM    951  OXT GLY A 119      63.170  19.674   5.251  1.00 25.67           O
TER     952      GLY A 119
ATOM    953  N   LEU B 120      23.660   4.628  -6.717  1.00171.14           N
ATOM    954  CA  LEU B 120      23.208   5.617  -5.710  1.00171.14           C
ATOM    955  CB  LEU B 120      24.093   6.879  -5.628  1.00171.14           C
ATOM    956  CG  LEU B 120      25.451   6.729  -4.928  1.00171.14           C
ATOM    957  CD1 LEU B 120      25.286   6.225  -3.486  1.00171.14           C
ATOM    958  CD2 LEU B 120      26.442   5.921  -5.768  1.00171.14           C
ATOM    959  C   LEU B 120      21.843   6.150  -5.957  1.00171.14           C
ATOM    960  O   LEU B 120      21.402   6.322  -7.092  1.00171.14           O
ATOM    961  N   PRO B 121      21.189   6.405  -4.858  1.00154.04           N
ATOM    962  CA  PRO B 121      19.866   6.967  -4.878  1.00154.04           C
ATOM    963  CD  PRO B 121      21.426   5.612  -3.665  1.00154.04           C
ATOM    964  CB  PRO B 121      19.218   6.580  -3.545  1.00154.04           C
ATOM    965  CG  PRO B 121      20.390   6.126  -2.657  1.00154.04           C
ATOM    966  C   PRO B 121      19.912   8.445  -5.096  1.00154.04           C
ATOM    967  O   PRO B 121      20.963   9.052  -4.897  1.00154.04           O
ATOM    968  N   THR B 122      18.788   9.022  -5.565  1.00 45.44           N
ATOM    969  CA  THR B 122      18.632  10.433  -5.758  1.00 45.44           C
ATOM    970  CB  THR B 122      17.420  10.777  -6.572  1.00 45.44           C
ATOM    971  OG1 THR B 122      16.239  10.358  -5.903  1.00 45.44           O
ATOM    972  CG2 THR B 122      17.535  10.076  -7.935  1.00 45.44           C
ATOM    973  C   THR B 122      18.489  11.092  -4.422  1.00 45.44           C
ATOM    974  O   THR B 122      18.937  12.220  -4.226  1.00 45.44           O
ATOM    975  N   SER B 123      17.821  10.406  -3.473  1.00 40.70           N
ATOM    976  CA  SER B 123      17.590  10.979  -2.178  1.00 40.70           C
ATOM    977  CB  SER B 123      16.138  11.444  -1.978  1.00 40.70           C
ATOM    978  OG  SER B 123      15.970  12.015  -0.689  1.00 40.70           O
ATOM    979  C   SER B 123      17.894   9.952  -1.134  1.00 40.70           C
ATOM    980  O   SER B 123      17.792   8.753  -1.386  1.00 40.70           O
ATOM    981  N   TRP B 124      18.310  10.401   0.072  1.00 78.59           N
ATOM    982  CA  TRP B 124      18.597   9.463   1.121  1.00 78.59           C
ATOM    983  CB  TRP B 124      20.044   8.941   1.062  1.00 78.59           C
ATOM    984  CG  TRP B 124      20.351   7.845   2.051  1.00 78.59           C
ATOM    985  CD2 TRP B 124      20.178   6.449   1.770  1.00 78.59           C
ATOM    986  CD1 TRP B 124      20.826   7.928   3.326  1.00 78.59           C
ATOM    987  NE1 TRP B 124      20.958   6.668   3.860  1.00 78.59           N
ATOM    988  CE2 TRP B 124      20.563   5.747   2.912  1.00 78.59           C
ATOM    989  CE3 TRP B 124      19.736   5.803   0.651  1.00 78.59           C
ATOM    990  CZ2 TRP B 124      20.511   4.384   2.953  1.00 78.59           C
ATOM    991  CZ3 TRP B 124      19.686   4.427   0.695  1.00 78.59           C
ATOM    992  CH2 TRP B 124      20.065   3.732   1.824  1.00 78.59           C
ATOM    993  C   TRP B 124      18.418  10.145   2.447  1.00 78.59           C
ATOM    994  O   TRP B 124      18.779  11.309   2.617  1.00 78.59           O
ATOM    995  N   ASP B 125      17.837   9.423   3.427  1.00 86.08           N
ATOM    996  CA  ASP B 125      17.639   9.956   4.744  1.00 86.08           C
ATOM    997  CB  ASP B 125      16.257  10.614   4.917  1.00 86.08           C
ATOM    998  CG  ASP B 125      16.231  11.405   6.218  1.00 86.08           C
ATOM    999  OD1 ASP B 125      17.083  11.129   7.104  1.00 86.08           O
ATOM   1000  OD2 ASP B 125      15.354  12.301   6.340  1.00 86.08           O
ATOM   1001  C   ASP B 125      17.719   8.788   5.682  1.00 86.08           C
ATOM   1002  O   ASP B 125      16.890   7.881   5.629  1.00 86.08           O
ATOM   1003  N   TRP B 126      18.724   8.782   6.577  1.00106.22           N
ATOM   1004  CA  TRP B 126      18.929   7.689   7.487  1.00106.22           C
ATOM   1005  CB  TRP B 126      20.267   7.728   8.240  1.00106.22           C
ATOM   1006  CG  TRP B 126      21.418   7.263   7.381  1.00106.22           C
ATOM   1007  CD2 TRP B 126      21.642   5.883   7.051  1.00106.22           C
ATOM   1008  CD1 TRP B 126      22.402   7.974   6.759  1.00106.22           C
ATOM   1009  NE1 TRP B 126      23.232   7.120   6.069  1.00106.22           N
ATOM   1010  CE2 TRP B 126      22.773   5.830   6.239  1.00106.22           C
ATOM   1011  CE3 TRP B 126      20.956   4.753   7.395  1.00106.22           C
ATOM   1012  CZ2 TRP B 126      23.241   4.640   5.758  1.00106.22           C
ATOM   1013  CZ3 TRP B 126      21.431   3.554   6.910  1.00106.22           C
ATOM   1014  CH2 TRP B 126      22.552   3.500   6.108  1.00106.22           C
ATOM   1015  C   TRP B 126      17.807   7.588   8.463  1.00106.22           C
ATOM   1016  O   TRP B 126      17.623   6.545   9.089  1.00106.22           O
ATOM   1017  N   ARG B 127      17.101   8.706   8.697  1.00 99.14           N
ATOM   1018  CA  ARG B 127      15.971   8.723   9.578  1.00 99.14           C
ATOM   1019  CB  ARG B 127      15.459  10.148   9.837  1.00 99.14           C
ATOM   1020  CG  ARG B 127      16.473  11.007  10.599  1.00 99.14           C
ATOM   1021  CD  ARG B 127      16.031  12.458  10.783  1.00 99.14           C
ATOM   1022  NE  ARG B 127      15.924  13.057   9.424  1.00 99.14           N
ATOM   1023  CZ  ARG B 127      15.466  14.333   9.272  1.00 99.14           C
ATOM   1024  NH1 ARG B 127      15.123  15.069  10.370  1.00 99.14           N
ATOM   1025  NH2 ARG B 127      15.353  14.874   8.024  1.00 99.14           N
ATOM   1026  C   ARG B 127      14.863   7.916   8.975  1.00 99.14           C
ATOM   1027  O   ARG B 127      14.118   7.256   9.696  1.00 99.14           O
ATOM   1028  N   ASN B 128      14.687   7.967   7.638  1.00 66.55           N
ATOM   1029  CA  ASN B 128      13.602   7.212   7.082  1.00 66.55           C
ATOM   1030  CB  ASN B 128      12.467   8.107   6.551  1.00 66.55           C
ATOM   1031  CG  ASN B 128      11.268   7.232   6.212  1.00 66.55           C
ATOM   1032  OD1 ASN B 128      11.387   6.240   5.495  1.00 66.55           O
ATOM   1033  ND2 ASN B 128      10.074   7.606   6.747  1.00 66.55           N
ATOM   1034  C   ASN B 128      14.092   6.388   5.938  1.00 66.55           C
ATOM   1035  O   ASN B 128      14.136   6.846   4.797  1.00 66.55           O
ATOM   1036  N   VAL B 129      14.457   5.126   6.221  1.00 85.94           N
ATOM   1037  CA  VAL B 129      14.865   4.231   5.185  1.00 85.94           C
ATOM   1038  CB  VAL B 129      16.190   3.603   5.512  1.00 85.94           C
ATOM   1039  CG1 VAL B 129      16.564   2.599   4.423  1.00 85.94           C
ATOM   1040  CG2 VAL B 129      17.225   4.724   5.691  1.00 85.94           C
ATOM   1041  C   VAL B 129      13.808   3.172   5.188  1.00 85.94           C
ATOM   1042  O   VAL B 129      13.857   2.229   5.976  1.00 85.94           O
ATOM   1043  N   HIS B 130      12.828   3.292   4.276  1.00 86.71           N
ATOM   1044  CA  HIS B 130      11.737   2.360   4.240  1.00 86.71           C
ATOM   1045  ND1 HIS B 130      11.771  -0.224   1.852  1.00 86.71           N
ATOM   1046  CG  HIS B 130      12.599   0.463   2.710  1.00 86.71           C
ATOM   1047  CB  HIS B 130      12.182   0.894   4.084  1.00 86.71           C
ATOM   1048  NE2 HIS B 130      13.732  -0.028   0.824  1.00 86.71           N
ATOM   1049  CD2 HIS B 130      13.792   0.579   2.066  1.00 86.71           C
ATOM   1050  CE1 HIS B 130      12.500  -0.496   0.741  1.00 86.71           C
ATOM   1051  C   HIS B 130      10.965   2.398   5.532  1.00 86.71           C
ATOM   1052  O   HIS B 130      10.416   1.378   5.946  1.00 86.71           O
ATOM   1053  N   GLY B 131      10.879   3.564   6.203  1.00 31.03           N
ATOM   1054  CA  GLY B 131      10.064   3.657   7.387  1.00 31.03           C
ATOM   1055  C   GLY B 131      10.879   3.440   8.633  1.00 31.03           C
ATOM   1056  O   GLY B 131      10.417   3.745   9.732  1.00 31.03           O
ATOM   1057  N   ILE B 132      12.118   2.928   8.513  1.00103.26           N
ATOM   1058  CA  ILE B 132      12.916   2.651   9.682  1.00103.26           C
ATOM   1059  CB  ILE B 132      13.821   1.463   9.519  1.00103.26           C
ATOM   1060  CG1 ILE B 132      13.007   0.180   9.283  1.00103.26           C
ATOM   1061  CG2 ILE B 132      14.722   1.389  10.763  1.00103.26           C
ATOM   1062  CD1 ILE B 132      12.122  -0.206  10.468  1.00103.26           C
ATOM   1063  C   ILE B 132      13.805   3.826   9.982  1.00103.26           C
ATOM   1064  O   ILE B 132      14.330   4.465   9.070  1.00103.26           O
ATOM   1065  N   ASN B 133      13.973   4.155  11.287  1.00 72.51           N
ATOM   1066  CA  ASN B 133      14.803   5.257  11.710  1.00 72.51           C
ATOM   1067  CB  ASN B 133      14.105   6.187  12.719  1.00 72.51           C
ATOM   1068  CG  ASN B 133      15.073   7.304  13.090  1.00 72.51           C
ATOM   1069  OD1 ASN B 133      15.794   7.828  12.245  1.00 72.51           O
ATOM   1070  ND2 ASN B 133      15.095   7.671  14.399  1.00 72.51           N
ATOM   1071  C   ASN B 133      16.043   4.731  12.387  1.00 72.51           C
ATOM   1072  O   ASN B 133      15.966   3.950  13.333  1.00 72.51           O
ATOM   1073  N   PHE B 134      17.221   5.065  11.816  1.00129.55           N
ATOM   1074  CA  PHE B 134      18.553   4.751  12.276  1.00129.55           C
ATOM   1075  CB  PHE B 134      19.499   4.441  11.108  1.00129.55           C
ATOM   1076  CG  PHE B 134      18.973   3.170  10.533  1.00129.55           C
ATOM   1077  CD1 PHE B 134      19.291   1.962  11.113  1.00129.55           C
ATOM   1078  CD2 PHE B 134      18.155   3.180   9.427  1.00129.55           C
ATOM   1079  CE1 PHE B 134      18.808   0.784  10.594  1.00129.55           C
ATOM   1080  CE2 PHE B 134      17.669   2.004   8.903  1.00129.55           C
ATOM   1081  CZ  PHE B 134      17.996   0.803   9.486  1.00129.55           C
ATOM   1082  C   PHE B 134      19.190   5.774  13.187  1.00129.55           C
ATOM   1083  O   PHE B 134      20.197   5.473  13.826  1.00129.55           O
ATOM   1084  N   VAL B 135      18.713   7.041  13.208  1.00 61.65           N
ATOM   1085  CA  VAL B 135      19.415   8.068  13.940  1.00 61.65           C
ATOM   1086  CB  VAL B 135      19.309   9.414  13.286  1.00 61.65           C
ATOM   1087  CG1 VAL B 135      20.066  10.448  14.133  1.00 61.65           C
ATOM   1088  CG2 VAL B 135      19.828   9.288  11.845  1.00 61.65           C
ATOM   1089  C   VAL B 135      18.894   8.206  15.350  1.00 61.65           C
ATOM   1090  O   VAL B 135      17.695   8.103  15.607  1.00 61.65           O
ATOM   1091  N   SER B 136      19.823   8.456  16.303  1.00 50.48           N
ATOM   1092  CA  SER B 136      19.478   8.624  17.694  1.00 50.48           C
ATOM   1093  CB  SER B 136      20.676   8.494  18.646  1.00 50.48           C
ATOM   1094  OG  SER B 136      21.615   9.527  18.389  1.00 50.48           O
ATOM   1095  C   SER B 136      18.898  10.000  17.854  1.00 50.48           C
ATOM   1096  O   SER B 136      18.981  10.827  16.948  1.00 50.48           O
ATOM   1097  N   PRO B 137      18.322  10.263  19.000  1.00 69.98           N
ATOM   1098  CA  PRO B 137      17.638  11.512  19.226  1.00 69.98           C
ATOM   1099  CD  PRO B 137      17.747   9.183  19.788  1.00 69.98           C
ATOM   1100  CB  PRO B 137      16.833  11.315  20.509  1.00 69.98           C
ATOM   1101  CG  PRO B 137      16.554   9.802  20.533  1.00 69.98           C
ATOM   1102  C   PRO B 137      18.518  12.718  19.257  1.00 69.98           C
ATOM   1103  O   PRO B 137      19.712  12.600  19.527  1.00 69.98           O
ATOM   1104  N   VAL B 138      17.928  13.893  18.956  1.00 31.68           N
ATOM   1105  CA  VAL B 138      18.633  15.141  18.965  1.00 31.68           C
ATOM   1106  CB  VAL B 138      17.851  16.268  18.351  1.00 31.68           C
ATOM   1107  CG1 VAL B 138      18.650  17.572  18.511  1.00 31.68           C
ATOM   1108  CG2 VAL B 138      17.531  15.905  16.892  1.00 31.68           C
ATOM   1109  C   VAL B 138      18.870  15.493  20.398  1.00 31.68           C
ATOM   1110  O   VAL B 138      18.033  15.225  21.258  1.00 31.68           O
ATOM   1111  N   ARG B 139      20.038  16.096  20.692  1.00109.00           N
ATOM   1112  CA  ARG B 139      20.362  16.458  22.043  1.00109.00           C
ATOM   1113  CB  ARG B 139      21.514  15.634  22.637  1.00109.00           C
ATOM   1114  CG  ARG B 139      21.185  14.150  22.791  1.00109.00           C
ATOM   1115  CD  ARG B 139      22.322  13.348  23.424  1.00109.00           C
ATOM   1116  NE  ARG B 139      22.463  13.823  24.828  1.00109.00           N
ATOM   1117  CZ  ARG B 139      23.438  13.304  25.629  1.00109.00           C
ATOM   1118  NH1 ARG B 139      24.291  12.359  25.137  1.00109.00           N
ATOM   1119  NH2 ARG B 139      23.558  13.730  26.920  1.00109.00           N
ATOM   1120  C   ARG B 139      20.801  17.890  22.050  1.00109.00           C
ATOM   1121  O   ARG B 139      20.938  18.516  21.000  1.00109.00           O
ATOM   1122  N   ASN B 140      20.993  18.459  23.260  1.00 41.97           N
ATOM   1123  CA  ASN B 140      21.423  19.826  23.357  1.00 41.97           C
ATOM   1124  CB  ASN B 140      20.458  20.705  24.172  1.00 41.97           C
ATOM   1125  CG  ASN B 140      20.779  22.167  23.895  1.00 41.97           C
ATOM   1126  OD1 ASN B 140      21.935  22.539  23.701  1.00 41.97           O
ATOM   1127  ND2 ASN B 140      19.722  23.023  23.868  1.00 41.97           N
ATOM   1128  C   ASN B 140      22.756  19.850  24.048  1.00 41.97           C
ATOM   1129  O   ASN B 140      22.915  19.322  25.148  1.00 41.97           O
ATOM   1130  N   GLN B 141      23.759  20.464  23.390  1.00 99.51           N
ATOM   1131  CA  GLN B 141      25.098  20.587  23.898  1.00 99.51           C
ATOM   1132  CB  GLN B 141      26.104  21.062  22.831  1.00 99.51           C
ATOM   1133  CG  GLN B 141      25.826  22.460  22.276  1.00 99.51           C
ATOM   1134  CD  GLN B 141      26.899  22.769  21.239  1.00 99.51           C
ATOM   1135  OE1 GLN B 141      28.092  22.700  21.520  1.00 99.51           O
ATOM   1136  NE2 GLN B 141      26.459  23.110  19.998  1.00 99.51           N
ATOM   1137  C   GLN B 141      25.132  21.534  25.053  1.00 99.51           C
ATOM   1138  O   GLN B 141      26.006  21.417  25.912  1.00 99.51           O
ATOM   1139  N   ALA B 142      24.237  22.545  25.059  1.00223.29           N
ATOM   1140  CA  ALA B 142      24.211  23.487  26.140  1.00223.29           C
ATOM   1141  CB  ALA B 142      24.401  22.892  27.552  1.00223.29           C
ATOM   1142  C   ALA B 142      25.294  24.481  25.865  1.00223.29           C
ATOM   1143  O   ALA B 142      25.717  24.646  24.724  1.00223.29           O
ATOM   1144  N   SER B 143      25.736  25.196  26.915  1.00 81.27           N
ATOM   1145  CA  SER B 143      26.718  26.241  26.825  1.00 81.27           C
ATOM   1146  CB  SER B 143      26.786  27.094  28.105  1.00 81.27           C
ATOM   1147  OG  SER B 143      27.206  26.299  29.205  1.00 81.27           O
ATOM   1148  C   SER B 143      28.111  25.728  26.554  1.00 81.27           C
ATOM   1149  O   SER B 143      28.999  26.525  26.259  1.00 81.27           O
ATOM   1150  N   CYS B 144      28.365  24.409  26.659  1.00 61.55           N
ATOM   1151  CA  CYS B 144      29.707  23.895  26.494  1.00 61.55           C
ATOM   1152  CB  CYS B 144      29.858  22.505  27.150  1.00 61.55           C
ATOM   1153  SG  CYS B 144      31.507  21.759  27.002  1.00 61.55           S
ATOM   1154  C   CYS B 144      30.029  23.766  25.027  1.00 61.55           C
ATOM   1155  O   CYS B 144      29.169  23.409  24.225  1.00 61.55           O
ATOM   1156  N   GLY B 145      31.295  24.042  24.628  1.00 56.17           N
ATOM   1157  CA  GLY B 145      31.654  23.966  23.229  1.00 56.17           C
ATOM   1158  C   GLY B 145      31.963  22.532  22.924  1.00 56.17           C
ATOM   1159  O   GLY B 145      33.079  22.181  22.540  1.00 56.17           O
ATOM   1160  N   SER B 146      30.936  21.683  23.117  1.00 99.54           N
ATOM   1161  CA  SER B 146      30.951  20.253  22.996  1.00 99.54           C
ATOM   1162  CB  SER B 146      30.020  19.601  24.033  1.00 99.54           C
ATOM   1163  OG  SER B 146      30.180  18.191  24.031  1.00 99.54           O
ATOM   1164  C   SER B 146      30.573  19.714  21.634  1.00 99.54           C
ATOM   1165  O   SER B 146      30.476  18.497  21.487  1.00 99.54           O
ATOM   1166  N   CYS B 147      30.380  20.552  20.596  1.00 63.37           N
ATOM   1167  CA  CYS B 147      29.813  20.089  19.349  1.00 63.37           C
ATOM   1168  CB  CYS B 147      29.785  21.189  18.274  1.00 63.37           C
ATOM   1169  SG  CYS B 147      31.445  21.804  17.860  1.00 63.37           S
ATOM   1170  C   CYS B 147      30.550  18.905  18.783  1.00 63.37           C
ATOM   1171  O   CYS B 147      29.922  17.934  18.363  1.00 63.37           O
ATOM   1172  N   TYR B 148      31.892  18.911  18.799  1.00 62.92           N
ATOM   1173  CA  TYR B 148      32.644  17.841  18.201  1.00 62.92           C
ATOM   1174  CB  TYR B 148      34.168  18.047  18.301  1.00 62.92           C
ATOM   1175  CG  TYR B 148      34.569  18.062  19.737  1.00 62.92           C
ATOM   1176  CD1 TYR B 148      34.410  19.197  20.500  1.00 62.92           C
ATOM   1177  CD2 TYR B 148      35.119  16.943  20.319  1.00 62.92           C
ATOM   1178  CE1 TYR B 148      34.785  19.212  21.823  1.00 62.92           C
ATOM   1179  CE2 TYR B 148      35.495  16.951  21.642  1.00 62.92           C
ATOM   1180  CZ  TYR B 148      35.327  18.087  22.396  1.00 62.92           C
ATOM   1181  OH  TYR B 148      35.712  18.098  23.754  1.00 62.92           O
ATOM   1182  C   TYR B 148      32.300  16.539  18.865  1.00 62.92           C
ATOM   1183  O   TYR B 148      32.234  15.501  18.204  1.00 62.92           O
ATOM   1184  N   SER B 149      32.114  16.545  20.198  1.00 41.96           N
ATOM   1185  CA  SER B 149      31.802  15.335  20.909  1.00 41.96           C
ATOM   1186  CB  SER B 149      31.810  15.524  22.436  1.00 41.96           C
ATOM   1187  OG  SER B 149      31.495  14.298  23.080  1.00 41.96           O
ATOM   1188  C   SER B 149      30.438  14.840  20.516  1.00 41.96           C
ATOM   1189  O   SER B 149      30.247  13.643  20.306  1.00 41.96           O
ATOM   1190  N   PHE B 150      29.450  15.750  20.406  1.00 52.12           N
ATOM   1191  CA  PHE B 150      28.112  15.350  20.063  1.00 52.12           C
ATOM   1192  CB  PHE B 150      27.094  16.505  20.117  1.00 52.12           C
ATOM   1193  CG  PHE B 150      26.741  16.740  21.548  1.00 52.12           C
ATOM   1194  CD1 PHE B 150      27.558  17.469  22.382  1.00 52.12           C
ATOM   1195  CD2 PHE B 150      25.571  16.222  22.056  1.00 52.12           C
ATOM   1196  CE1 PHE B 150      27.211  17.673  23.699  1.00 52.12           C
ATOM   1197  CE2 PHE B 150      25.220  16.422  23.370  1.00 52.12           C
ATOM   1198  CZ  PHE B 150      26.042  17.149  24.196  1.00 52.12           C
ATOM   1199  C   PHE B 150      28.094  14.766  18.683  1.00 52.12           C
ATOM   1200  O   PHE B 150      27.477  13.726  18.454  1.00 52.12           O
ATOM   1201  N   ALA B 151      28.779  15.412  17.722  1.00 28.10           N
ATOM   1202  CA  ALA B 151      28.780  14.920  16.373  1.00 28.10           C
ATOM   1203  CB  ALA B 151      29.610  15.798  15.421  1.00 28.10           C
ATOM   1204  C   ALA B 151      29.389  13.553  16.372  1.00 28.10           C
ATOM   1205  O   ALA B 151      28.889  12.637  15.721  1.00 28.10           O
ATOM   1206  N   SER B 152      30.483  13.378  17.132  1.00 36.89           N
ATOM   1207  CA  SER B 152      31.181  12.124  17.156  1.00 36.89           C
ATOM   1208  CB  SER B 152      32.426  12.154  18.058  1.00 36.89           C
ATOM   1209  OG  SER B 152      33.380  13.071  17.542  1.00 36.89           O
ATOM   1210  C   SER B 152      30.283  11.041  17.671  1.00 36.89           C
ATOM   1211  O   SER B 152      30.173   9.982  17.055  1.00 36.89           O
ATOM   1212  N   MET B 153      29.608  11.279  18.811  1.00 46.80           N
ATOM   1213  CA  MET B 153      28.774  10.273  19.406  1.00 46.80           C
ATOM   1214  CB  MET B 153      28.163  10.719  20.745  1.00 46.80           C
ATOM   1215  CG  MET B 153      29.201  11.030  21.828  1.00 46.80           C
ATOM   1216  SD  MET B 153      30.234   9.627  22.353  1.00 46.80           S
ATOM   1217  CE  MET B 153      31.407   9.733  20.971  1.00 46.80           C
ATOM   1218  C   MET B 153      27.643   9.977  18.473  1.00 46.80           C
ATOM   1219  O   MET B 153      27.251   8.823  18.303  1.00 46.80           O
ATOM   1220  N   GLY B 154      27.096  11.022  17.825  1.00 23.25           N
ATOM   1221  CA  GLY B 154      25.960  10.844  16.970  1.00 23.25           C
ATOM   1222  C   GLY B 154      26.309   9.910  15.855  1.00 23.25           C
ATOM   1223  O   GLY B 154      25.511   9.048  15.488  1.00 23.25           O
ATOM   1224  N   MET B 155      27.508  10.064  15.268  1.00 46.30           N
ATOM   1225  CA  MET B 155      27.886   9.219  14.174  1.00 46.30           C
ATOM   1226  CB  MET B 155      29.260   9.607  13.600  1.00 46.30           C
ATOM   1227  CG  MET B 155      29.719   8.740  12.427  1.00 46.30           C
ATOM   1228  SD  MET B 155      31.208   9.355  11.582  1.00 46.30           S
ATOM   1229  CE  MET B 155      32.330   9.123  12.991  1.00 46.30           C
ATOM   1230  C   MET B 155      27.961   7.794  14.633  1.00 46.30           C
ATOM   1231  O   MET B 155      27.394   6.895  14.013  1.00 46.30           O
ATOM   1232  N   LEU B 156      28.628   7.553  15.775  1.00 54.60           N
ATOM   1233  CA  LEU B 156      28.824   6.217  16.261  1.00 54.60           C
ATOM   1234  CB  LEU B 156      29.735   6.172  17.500  1.00 54.60           C
ATOM   1235  CG  LEU B 156      31.166   6.665  17.206  1.00 54.60           C
ATOM   1236  CD1 LEU B 156      32.076   6.540  18.440  1.00 54.60           C
ATOM   1237  CD2 LEU B 156      31.748   5.973  15.964  1.00 54.60           C
ATOM   1238  C   LEU B 156      27.510   5.595  16.619  1.00 54.60           C
ATOM   1239  O   LEU B 156      27.304   4.402  16.399  1.00 54.60           O
ATOM   1240  N   GLU B 157      26.588   6.379  17.202  1.00 51.24           N
ATOM   1241  CA  GLU B 157      25.333   5.833  17.644  1.00 51.24           C
ATOM   1242  CB  GLU B 157      24.511   6.854  18.444  1.00 51.24           C
ATOM   1243  CG  GLU B 157      25.191   7.230  19.763  1.00 51.24           C
ATOM   1244  CD  GLU B 157      24.334   8.262  20.482  1.00 51.24           C
ATOM   1245  OE1 GLU B 157      23.129   8.380  20.137  1.00 51.24           O
ATOM   1246  OE2 GLU B 157      24.878   8.947  21.389  1.00 51.24           O
ATOM   1247  C   GLU B 157      24.514   5.364  16.476  1.00 51.24           C
ATOM   1248  O   GLU B 157      23.914   4.291  16.531  1.00 51.24           O
ATOM   1249  N   ALA B 158      24.445   6.163  15.391  1.00 37.71           N
ATOM   1250  CA  ALA B 158      23.655   5.785  14.251  1.00 37.71           C
ATOM   1251  CB  ALA B 158      23.584   6.894  13.187  1.00 37.71           C
ATOM   1252  C   ALA B 158      24.245   4.571  13.595  1.00 37.71           C
ATOM   1253  O   ALA B 158      23.530   3.637  13.235  1.00 37.71           O
ATOM   1254  N   ARG B 159      25.582   4.545  13.441  1.00 85.35           N
ATOM   1255  CA  ARG B 159      26.240   3.473  12.747  1.00 85.35           C
ATOM   1256  CB  ARG B 159      27.739   3.737  12.508  1.00 85.35           C
ATOM   1257  CG  ARG B 159      27.950   4.868  11.495  1.00 85.35           C
ATOM   1258  CD  ARG B 159      29.377   5.020  10.961  1.00 85.35           C
ATOM   1259  NE  ARG B 159      29.340   6.128   9.962  1.00 85.35           N
ATOM   1260  CZ  ARG B 159      30.293   6.237   8.991  1.00 85.35           C
ATOM   1261  NH1 ARG B 159      31.326   5.347   8.926  1.00 85.35           N
ATOM   1262  NH2 ARG B 159      30.212   7.241   8.071  1.00 85.35           N
ATOM   1263  C   ARG B 159      26.055   2.183  13.478  1.00 85.35           C
ATOM   1264  O   ARG B 159      25.948   1.125  12.860  1.00 85.35           O
ATOM   1265  N   ILE B 160      26.038   2.227  14.820  1.00 42.12           N
ATOM   1266  CA  ILE B 160      25.821   1.032  15.584  1.00 42.12           C
ATOM   1267  CB  ILE B 160      25.896   1.260  17.067  1.00 42.12           C
ATOM   1268  CG1 ILE B 160      27.313   1.707  17.467  1.00 42.12           C
ATOM   1269  CG2 ILE B 160      25.430  -0.026  17.773  1.00 42.12           C
ATOM   1270  CD1 ILE B 160      27.415   2.215  18.905  1.00 42.12           C
ATOM   1271  C   ILE B 160      24.445   0.540  15.262  1.00 42.12           C
ATOM   1272  O   ILE B 160      24.227  -0.660  15.112  1.00 42.12           O
ATOM   1273  N   ARG B 161      23.474   1.468  15.151  1.00 75.05           N
ATOM   1274  CA  ARG B 161      22.111   1.093  14.910  1.00 75.05           C
ATOM   1275  CB  ARG B 161      21.149   2.291  14.969  1.00 75.05           C
ATOM   1276  CG  ARG B 161      21.101   2.900  16.373  1.00 75.05           C
ATOM   1277  CD  ARG B 161      20.007   3.946  16.581  1.00 75.05           C
ATOM   1278  NE  ARG B 161      20.125   4.421  17.990  1.00 75.05           N
ATOM   1279  CZ  ARG B 161      19.079   5.046  18.601  1.00 75.05           C
ATOM   1280  NH1 ARG B 161      17.899   5.210  17.932  1.00 75.05           N
ATOM   1281  NH2 ARG B 161      19.204   5.493  19.885  1.00 75.05           N
ATOM   1282  C   ARG B 161      21.983   0.412  13.579  1.00 75.05           C
ATOM   1283  O   ARG B 161      21.338  -0.629  13.472  1.00 75.05           O
ATOM   1284  N   ILE B 162      22.613   0.964  12.528  1.00 45.91           N
ATOM   1285  CA  ILE B 162      22.513   0.395  11.211  1.00 45.91           C
ATOM   1286  CB  ILE B 162      23.236   1.211  10.177  1.00 45.91           C
ATOM   1287  CG1 ILE B 162      22.640   2.626  10.087  1.00 45.91           C
ATOM   1288  CG2 ILE B 162      23.190   0.439   8.848  1.00 45.91           C
ATOM   1289  CD1 ILE B 162      23.503   3.596   9.281  1.00 45.91           C
ATOM   1290  C   ILE B 162      23.144  -0.968  11.206  1.00 45.91           C
ATOM   1291  O   ILE B 162      22.585  -1.920  10.664  1.00 45.91           O
ATOM   1292  N   LEU B 163      24.327  -1.101  11.831  1.00 64.78           N
ATOM   1293  CA  LEU B 163      25.059  -2.337  11.784  1.00 64.78           C
ATOM   1294  CB  LEU B 163      26.402  -2.269  12.530  1.00 64.78           C
ATOM   1295  CG  LEU B 163      27.445  -1.364  11.845  1.00 64.78           C
ATOM   1296  CD1 LEU B 163      28.763  -1.339  12.634  1.00 64.78           C
ATOM   1297  CD2 LEU B 163      27.649  -1.778  10.376  1.00 64.78           C
ATOM   1298  C   LEU B 163      24.257  -3.431  12.413  1.00 64.78           C
ATOM   1299  O   LEU B 163      24.212  -4.553  11.914  1.00 64.78           O
ATOM   1300  N   THR B 164      23.657  -3.124  13.569  1.00162.88           N
ATOM   1301  CA  THR B 164      22.854  -3.995  14.375  1.00162.88           C
ATOM   1302  CB  THR B 164      22.854  -3.574  15.810  1.00162.88           C
ATOM   1303  OG1 THR B 164      22.207  -4.556  16.593  1.00162.88           O
ATOM   1304  CG2 THR B 164      22.139  -2.225  15.953  1.00162.88           C
ATOM   1305  C   THR B 164      21.445  -4.089  13.871  1.00162.88           C
ATOM   1306  O   THR B 164      20.682  -4.938  14.327  1.00162.88           O
ATOM   1307  N   ASN B 165      21.032  -3.183  12.965  1.00 72.37           N
ATOM   1308  CA  ASN B 165      19.674  -3.171  12.501  1.00 72.37           C
ATOM   1309  CB  ASN B 165      19.216  -4.514  11.907  1.00 72.37           C
ATOM   1310  CG  ASN B 165      17.920  -4.267  11.146  1.00 72.37           C
ATOM   1311  OD1 ASN B 165      17.359  -3.172  11.181  1.00 72.37           O
ATOM   1312  ND2 ASN B 165      17.428  -5.317  10.437  1.00 72.37           N
ATOM   1313  C   ASN B 165      18.773  -2.826  13.649  1.00 72.37           C
ATOM   1314  O   ASN B 165      17.727  -3.442  13.852  1.00 72.37           O
ATOM   1315  N   ASN B 166      19.191  -1.806  14.426  1.00 66.63           N
ATOM   1316  CA  ASN B 166      18.462  -1.247  15.529  1.00 66.63           C
ATOM   1317  CB  ASN B 166      17.063  -0.737  15.137  1.00 66.63           C
ATOM   1318  CG  ASN B 166      17.237   0.518  14.290  1.00 66.63           C
ATOM   1319  OD1 ASN B 166      18.057   1.382  14.597  1.00 66.63           O
ATOM   1320  ND2 ASN B 166      16.446   0.622  13.189  1.00 66.63           N
ATOM   1321  C   ASN B 166      18.323  -2.239  16.635  1.00 66.63           C
ATOM   1322  O   ASN B 166      17.509  -2.052  17.538  1.00 66.63           O
ATOM   1323  N   SER B 167      19.120  -3.321  16.615  1.00 37.84           N
ATOM   1324  CA  SER B 167      19.059  -4.231  17.718  1.00 37.84           C
ATOM   1325  CB  SER B 167      19.774  -5.571  17.464  1.00 37.84           C
ATOM   1326  OG  SER B 167      19.654  -6.412  18.602  1.00 37.84           O
ATOM   1327  C   SER B 167      19.701  -3.562  18.894  1.00 37.84           C
ATOM   1328  O   SER B 167      19.308  -3.795  20.035  1.00 37.84           O
ATOM   1329  N   GLN B 168      20.721  -2.710  18.645  1.00 78.60           N
ATOM   1330  CA  GLN B 168      21.401  -2.014  19.708  1.00 78.60           C
ATOM   1331  CB  GLN B 168      22.910  -2.297  19.770  1.00 78.60           C
ATOM   1332  CG  GLN B 168      23.268  -3.753  20.073  1.00 78.60           C
ATOM   1333  CD  GLN B 168      24.786  -3.837  20.100  1.00 78.60           C
ATOM   1334  OE1 GLN B 168      25.361  -4.918  20.199  1.00 78.60           O
ATOM   1335  NE2 GLN B 168      25.455  -2.657  20.008  1.00 78.60           N
ATOM   1336  C   GLN B 168      21.263  -0.536  19.471  1.00 78.60           C
ATOM   1337  O   GLN B 168      21.678  -0.017  18.437  1.00 78.60           O
ATOM   1338  N   THR B 169      20.575   0.141  20.409  1.00135.99           N
ATOM   1339  CA  THR B 169      20.263   1.548  20.511  1.00135.99           C
ATOM   1340  CB  THR B 169      18.873   1.788  21.010  1.00135.99           C
ATOM   1341  OG1 THR B 169      18.708   1.235  22.307  1.00135.99           O
ATOM   1342  CG2 THR B 169      17.893   1.138  20.017  1.00135.99           C
ATOM   1343  C   THR B 169      21.209   2.408  21.322  1.00135.99           C
ATOM   1344  O   THR B 169      20.833   3.556  21.550  1.00135.99           O
ATOM   1345  N   PRO B 170      22.324   1.979  21.859  1.00108.75           N
ATOM   1346  CA  PRO B 170      23.055   2.766  22.840  1.00108.75           C
ATOM   1347  CD  PRO B 170      23.220   1.113  21.106  1.00108.75           C
ATOM   1348  CB  PRO B 170      24.404   2.066  22.988  1.00108.75           C
ATOM   1349  CG  PRO B 170      24.636   1.457  21.595  1.00108.75           C
ATOM   1350  C   PRO B 170      23.261   4.237  22.593  1.00108.75           C
ATOM   1351  O   PRO B 170      23.422   4.657  21.448  1.00108.75           O
ATOM   1352  N   ILE B 171      23.208   5.039  23.684  1.00107.34           N
ATOM   1353  CA  ILE B 171      23.488   6.447  23.640  1.00107.34           C
ATOM   1354  CB  ILE B 171      22.472   7.309  24.340  1.00107.34           C
ATOM   1355  CG1 ILE B 171      21.147   7.336  23.557  1.00107.34           C
ATOM   1356  CG2 ILE B 171      23.086   8.705  24.526  1.00107.34           C
ATOM   1357  CD1 ILE B 171      20.430   5.993  23.482  1.00107.34           C
ATOM   1358  C   ILE B 171      24.801   6.614  24.340  1.00107.34           C
ATOM   1359  O   ILE B 171      24.933   6.305  25.523  1.00107.34           O
ATOM   1360  N   LEU B 172      25.816   7.100  23.598  1.00 61.78           N
ATOM   1361  CA  LEU B 172      27.155   7.251  24.099  1.00 61.78           C
ATOM   1362  CB  LEU B 172      28.203   7.316  22.976  1.00 61.78           C
ATOM   1363  CG  LEU B 172      28.260   6.037  22.120  1.00 61.78           C
ATOM   1364  CD1 LEU B 172      29.324   6.150  21.014  1.00 61.78           C
ATOM   1365  CD2 LEU B 172      28.445   4.783  22.989  1.00 61.78           C
ATOM   1366  C   LEU B 172      27.249   8.516  24.904  1.00 61.78           C
ATOM   1367  O   LEU B 172      26.353   9.356  24.844  1.00 61.78           O
ATOM   1368  N   SER B 173      28.336   8.682  25.700  1.00109.93           N
ATOM   1369  CA  SER B 173      28.409   9.855  26.538  1.00109.93           C
ATOM   1370  CB  SER B 173      28.776   9.570  28.007  1.00109.93           C
ATOM   1371  OG  SER B 173      30.166   9.310  28.135  1.00109.93           O
ATOM   1372  C   SER B 173      29.421  10.847  26.024  1.00109.93           C
ATOM   1373  O   SER B 173      30.618  10.576  25.936  1.00109.93           O
ATOM   1374  N   PRO B 174      28.931  12.007  25.667  1.00 86.22           N
ATOM   1375  CA  PRO B 174      29.793  13.078  25.236  1.00 86.22           C
ATOM   1376  CD  PRO B 174      27.631  12.076  25.020  1.00 86.22           C
ATOM   1377  CB  PRO B 174      28.885  14.102  24.561  1.00 86.22           C
ATOM   1378  CG  PRO B 174      27.712  13.256  24.040  1.00 86.22           C
ATOM   1379  C   PRO B 174      30.588  13.655  26.367  1.00 86.22           C
ATOM   1380  O   PRO B 174      31.656  14.217  26.128  1.00 86.22           O
ATOM   1381  N   GLN B 175      30.072  13.544  27.602  1.00 55.35           N
ATOM   1382  CA  GLN B 175      30.701  14.145  28.744  1.00 55.35           C
ATOM   1383  CB  GLN B 175      29.840  14.064  30.015  1.00 55.35           C
ATOM   1384  CG  GLN B 175      30.473  14.771  31.215  1.00 55.35           C
ATOM   1385  CD  GLN B 175      30.524  16.264  30.916  1.00 55.35           C
ATOM   1386  OE1 GLN B 175      29.570  16.840  30.395  1.00 55.35           O
ATOM   1387  NE2 GLN B 175      31.673  16.911  31.250  1.00 55.35           N
ATOM   1388  C   GLN B 175      32.012  13.486  29.034  1.00 55.35           C
ATOM   1389  O   GLN B 175      32.983  14.156  29.382  1.00 55.35           O
ATOM   1390  N   GLU B 176      32.084  12.151  28.890  1.00 89.98           N
ATOM   1391  CA  GLU B 176      33.301  11.471  29.225  1.00 89.98           C
ATOM   1392  CB  GLU B 176      33.193   9.947  29.026  1.00 89.98           C
ATOM   1393  CG  GLU B 176      34.387   9.156  29.565  1.00 89.98           C
ATOM   1394  CD  GLU B 176      35.418   9.028  28.454  1.00 89.98           C
ATOM   1395  OE1 GLU B 176      35.066   9.317  27.279  1.00 89.98           O
ATOM   1396  OE2 GLU B 176      36.574   8.634  28.765  1.00 89.98           O
ATOM   1397  C   GLU B 176      34.383  12.008  28.341  1.00 89.98           C
ATOM   1398  O   GLU B 176      35.508  12.235  28.786  1.00 89.98           O
ATOM   1399  N   VAL B 177      34.064  12.237  27.054  1.00 45.40           N
ATOM   1400  CA  VAL B 177      35.035  12.766  26.140  1.00 45.40           C
ATOM   1401  CB  VAL B 177      34.495  12.893  24.744  1.00 45.40           C
ATOM   1402  CG1 VAL B 177      35.541  13.613  23.876  1.00 45.40           C
ATOM   1403  CG2 VAL B 177      34.120  11.492  24.231  1.00 45.40           C
ATOM   1404  C   VAL B 177      35.436  14.136  26.591  1.00 45.40           C
ATOM   1405  O   VAL B 177      36.621  14.468  26.630  1.00 45.40           O
ATOM   1406  N   VAL B 178      34.449  14.971  26.962  1.00 50.57           N
ATOM   1407  CA  VAL B 178      34.738  16.323  27.354  1.00 50.57           C
ATOM   1408  CB  VAL B 178      33.501  17.110  27.684  1.00 50.57           C
ATOM   1409  CG1 VAL B 178      33.918  18.494  28.214  1.00 50.57           C
ATOM   1410  CG2 VAL B 178      32.610  17.167  26.431  1.00 50.57           C
ATOM   1411  C   VAL B 178      35.614  16.336  28.571  1.00 50.57           C
ATOM   1412  O   VAL B 178      36.559  17.119  28.649  1.00 50.57           O
ATOM   1413  N   SER B 179      35.292  15.506  29.582  1.00 70.95           N
ATOM   1414  CA  SER B 179      36.050  15.522  30.806  1.00 70.95           C
ATOM   1415  CB  SER B 179      35.286  14.870  31.971  1.00 70.95           C
ATOM   1416  OG  SER B 179      34.109  15.611  32.257  1.00 70.95           O
ATOM   1417  C   SER B 179      37.379  14.821  30.711  1.00 70.95           C
ATOM   1418  O   SER B 179      38.391  15.340  31.178  1.00 70.95           O
ATOM   1419  N   CYS B 180      37.367  13.563  30.223  1.00101.92           N
ATOM   1420  CA  CYS B 180      38.515  12.691  30.197  1.00101.92           C
ATOM   1421  CB  CYS B 180      38.065  11.225  30.307  1.00101.92           C
ATOM   1422  SG  CYS B 180      36.816  10.993  31.622  1.00101.92           S
ATOM   1423  C   CYS B 180      39.482  12.818  29.038  1.00101.92           C
ATOM   1424  O   CYS B 180      40.685  12.636  29.223  1.00101.92           O
ATOM   1425  N   SER B 181      39.001  13.116  27.811  1.00 76.03           N
ATOM   1426  CA  SER B 181      39.833  12.979  26.637  1.00 76.03           C
ATOM   1427  CB  SER B 181      39.013  12.922  25.338  1.00 76.03           C
ATOM   1428  OG  SER B 181      39.871  12.790  24.215  1.00 76.03           O
ATOM   1429  C   SER B 181      40.881  14.049  26.471  1.00 76.03           C
ATOM   1430  O   SER B 181      40.600  15.246  26.424  1.00 76.03           O
ATOM   1431  N   GLN B 182      42.149  13.591  26.371  1.00 90.35           N
ATOM   1432  CA  GLN B 182      43.335  14.376  26.142  1.00 90.35           C
ATOM   1433  CB  GLN B 182      44.630  13.643  26.526  1.00 90.35           C
ATOM   1434  CG  GLN B 182      44.722  13.372  28.029  1.00 90.35           C
ATOM   1435  CD  GLN B 182      46.051  12.689  28.302  1.00 90.35           C
ATOM   1436  OE1 GLN B 182      47.114  13.248  28.041  1.00 90.35           O
ATOM   1437  NE2 GLN B 182      45.993  11.443  28.842  1.00 90.35           N
ATOM   1438  C   GLN B 182      43.432  14.785  24.699  1.00 90.35           C
ATOM   1439  O   GLN B 182      44.190  15.691  24.349  1.00 90.35           O
ATOM   1440  N   TYR B 183      42.744  14.032  23.820  1.00157.80           N
ATOM   1441  CA  TYR B 183      42.704  14.241  22.400  1.00157.80           C
ATOM   1442  CB  TYR B 183      42.094  13.083  21.592  1.00157.80           C
ATOM   1443  CG  TYR B 183      43.016  11.921  21.753  1.00157.80           C
ATOM   1444  CD1 TYR B 183      44.362  12.060  21.501  1.00157.80           C
ATOM   1445  CD2 TYR B 183      42.534  10.684  22.109  1.00157.80           C
ATOM   1446  CE1 TYR B 183      45.218  10.992  21.638  1.00157.80           C
ATOM   1447  CE2 TYR B 183      43.384   9.612  22.246  1.00157.80           C
ATOM   1448  CZ  TYR B 183      44.729   9.765  22.014  1.00157.80           C
ATOM   1449  OH  TYR B 183      45.599   8.663  22.156  1.00157.80           O
ATOM   1450  C   TYR B 183      41.968  15.508  22.075  1.00157.80           C
ATOM   1451  O   TYR B 183      42.029  15.977  20.940  1.00157.80           O
ATOM   1452  N   ALA B 184      41.136  16.011  23.009  1.00 72.86           N
ATOM   1453  CA  ALA B 184      40.381  17.210  22.770  1.00 72.86           C
ATOM   1454  CB  ALA B 184      38.881  16.948  22.549  1.00 72.86           C
ATOM   1455  C   ALA B 184      40.498  18.150  23.943  1.00 72.86           C
ATOM   1456  O   ALA B 184      41.101  17.848  24.970  1.00 72.86           O
ATOM   1457  N   GLN B 185      39.975  19.371  23.721  1.00192.00           N
ATOM   1458  CA  GLN B 185      39.929  20.550  24.544  1.00192.00           C
ATOM   1459  CB  GLN B 185      39.826  21.817  23.688  1.00192.00           C
ATOM   1460  CG  GLN B 185      40.857  21.813  22.555  1.00192.00           C
ATOM   1461  CD  GLN B 185      42.133  21.138  23.045  1.00192.00           C
ATOM   1462  OE1 GLN B 185      42.674  21.488  24.090  1.00192.00           O
ATOM   1463  NE2 GLN B 185      42.625  20.132  22.272  1.00192.00           N
ATOM   1464  C   GLN B 185      38.855  20.584  25.604  1.00192.00           C
ATOM   1465  O   GLN B 185      38.800  21.557  26.350  1.00192.00           O
ATOM   1466  N   GLY B 186      37.878  19.655  25.630  1.00 53.47           N
ATOM   1467  CA  GLY B 186      36.850  19.780  26.635  1.00 53.47           C
ATOM   1468  C   GLY B 186      35.816  20.711  26.074  1.00 53.47           C
ATOM   1469  O   GLY B 186      35.381  20.545  24.938  1.00 53.47           O
ATOM   1470  N   CYS B 187      35.369  21.694  26.878  1.00 80.93           N
ATOM   1471  CA  CYS B 187      34.398  22.677  26.479  1.00 80.93           C
ATOM   1472  CB  CYS B 187      33.838  23.510  27.643  1.00 80.93           C
ATOM   1473  SG  CYS B 187      32.565  22.577  28.531  1.00 80.93           S
ATOM   1474  C   CYS B 187      34.998  23.608  25.472  1.00 80.93           C
ATOM   1475  O   CYS B 187      34.284  24.355  24.806  1.00 80.93           O
ATOM   1476  N   GLU B 188      36.338  23.643  25.415  1.00133.76           N
ATOM   1477  CA  GLU B 188      37.133  24.463  24.544  1.00133.76           C
ATOM   1478  CB  GLU B 188      38.609  24.506  24.971  1.00133.76           C
ATOM   1479  CG  GLU B 188      38.818  25.323  26.248  1.00133.76           C
ATOM   1480  CD  GLU B 188      38.108  24.620  27.398  1.00133.76           C
ATOM   1481  OE1 GLU B 188      38.633  23.579  27.872  1.00133.76           O
ATOM   1482  OE2 GLU B 188      37.030  25.114  27.821  1.00133.76           O
ATOM   1483  C   GLU B 188      37.050  24.020  23.104  1.00133.76           C
ATOM   1484  O   GLU B 188      37.467  24.762  22.214  1.00133.76           O
ATOM   1485  N   GLY B 189      36.629  22.766  22.827  1.00 43.30           N
ATOM   1486  CA  GLY B 189      36.497  22.364  21.447  1.00 43.30           C
ATOM   1487  C   GLY B 189      37.274  21.100  21.216  1.00 43.30           C
ATOM   1488  O   GLY B 189      37.939  20.593  22.118  1.00 43.30           O
ATOM   1489  N   GLY B 190      37.205  20.559  19.976  1.00 30.93           N
ATOM   1490  CA  GLY B 190      37.897  19.344  19.631  1.00 30.93           C
ATOM   1491  C   GLY B 190      37.544  18.978  18.214  1.00 30.93           C
ATOM   1492  O   GLY B 190      36.854  19.731  17.526  1.00 30.93           O
ATOM   1493  N   PHE B 191      38.025  17.804  17.731  1.00 79.55           N
ATOM   1494  CA  PHE B 191      37.736  17.416  16.371  1.00 79.55           C
ATOM   1495  CB  PHE B 191      38.942  17.630  15.437  1.00 79.55           C
ATOM   1496  CG  PHE B 191      39.209  19.102  15.434  1.00 79.55           C
ATOM   1497  CD1 PHE B 191      39.927  19.688  16.455  1.00 79.55           C
ATOM   1498  CD2 PHE B 191      38.742  19.906  14.418  1.00 79.55           C
ATOM   1499  CE1 PHE B 191      40.176  21.042  16.463  1.00 79.55           C
ATOM   1500  CE2 PHE B 191      38.987  21.261  14.422  1.00 79.55           C
ATOM   1501  CZ  PHE B 191      39.705  21.833  15.444  1.00 79.55           C
ATOM   1502  C   PHE B 191      37.307  15.967  16.323  1.00 79.55           C
ATOM   1503  O   PHE B 191      37.887  15.104  16.981  1.00 79.55           O
ATOM   1504  N   PRO B 192      36.307  15.685  15.515  1.00 72.56           N
ATOM   1505  CA  PRO B 192      35.728  14.363  15.407  1.00 72.56           C
ATOM   1506  CD  PRO B 192      35.378  16.720  15.093  1.00 72.56           C
ATOM   1507  CB  PRO B 192      34.516  14.521  14.490  1.00 72.56           C
ATOM   1508  CG  PRO B 192      34.079  15.981  14.721  1.00 72.56           C
ATOM   1509  C   PRO B 192      36.694  13.308  14.971  1.00 72.56           C
ATOM   1510  O   PRO B 192      36.540  12.155  15.371  1.00 72.56           O
ATOM   1511  N   TYR B 193      37.702  13.670  14.163  1.00 62.00           N
ATOM   1512  CA  TYR B 193      38.647  12.701  13.694  1.00 62.00           C
ATOM   1513  CB  TYR B 193      39.714  13.377  12.812  1.00 62.00           C
ATOM   1514  CG  TYR B 193      40.706  12.387  12.305  1.00 62.00           C
ATOM   1515  CD1 TYR B 193      41.804  12.035  13.056  1.00 62.00           C
ATOM   1516  CD2 TYR B 193      40.542  11.824  11.060  1.00 62.00           C
ATOM   1517  CE1 TYR B 193      42.719  11.130  12.571  1.00 62.00           C
ATOM   1518  CE2 TYR B 193      41.453  10.919  10.570  1.00 62.00           C
ATOM   1519  CZ  TYR B 193      42.544  10.571  11.327  1.00 62.00           C
ATOM   1520  OH  TYR B 193      43.482   9.643  10.827  1.00 62.00           O
ATOM   1521  C   TYR B 193      39.311  12.124  14.905  1.00 62.00           C
ATOM   1522  O   TYR B 193      39.513  10.915  15.009  1.00 62.00           O
ATOM   1523  N   LEU B 194      39.691  12.998  15.862  1.00 90.87           N
ATOM   1524  CA  LEU B 194      40.341  12.591  17.073  1.00 90.87           C
ATOM   1525  CB  LEU B 194      40.949  13.785  17.833  1.00 90.87           C
ATOM   1526  CG  LEU B 194      42.148  14.417  17.106  1.00 90.87           C
ATOM   1527  CD1 LEU B 194      42.728  15.602  17.894  1.00 90.87           C
ATOM   1528  CD2 LEU B 194      43.213  13.360  16.780  1.00 90.87           C
ATOM   1529  C   LEU B 194      39.412  11.869  18.014  1.00 90.87           C
ATOM   1530  O   LEU B 194      39.867  11.016  18.770  1.00 90.87           O
ATOM   1531  N   ILE B 195      38.137  12.303  18.132  1.00140.56           N
ATOM   1532  CA  ILE B 195      37.220  11.646  19.036  1.00140.56           C
ATOM   1533  CB  ILE B 195      36.175  12.589  19.553  1.00140.56           C
ATOM   1534  CG1 ILE B 195      36.861  13.758  20.279  1.00140.56           C
ATOM   1535  CG2 ILE B 195      35.207  11.796  20.446  1.00140.56           C
ATOM   1536  CD1 ILE B 195      37.757  13.309  21.433  1.00140.56           C
ATOM   1537  C   ILE B 195      36.509  10.444  18.487  1.00140.56           C
ATOM   1538  O   ILE B 195      36.587   9.345  19.035  1.00140.56           O
ATOM   1539  N   ALA B 196      35.784  10.626  17.366  1.00 62.54           N
ATOM   1540  CA  ALA B 196      35.014   9.536  16.849  1.00 62.54           C
ATOM   1541  CB  ALA B 196      34.197   9.917  15.602  1.00 62.54           C
ATOM   1542  C   ALA B 196      35.988   8.486  16.448  1.00 62.54           C
ATOM   1543  O   ALA B 196      35.724   7.296  16.616  1.00 62.54           O
ATOM   1544  N   GLY B 197      37.080   8.900  15.773  1.00 84.26           N
ATOM   1545  CA  GLY B 197      38.063   7.931  15.385  1.00 84.26           C
ATOM   1546  C   GLY B 197      39.092   7.517  16.411  1.00 84.26           C
ATOM   1547  O   GLY B 197      39.058   6.410  16.943  1.00 84.26           O
ATOM   1548  N   LYS B 198      40.009   8.448  16.763  1.00112.46           N
ATOM   1549  CA  LYS B 198      41.182   8.082  17.525  1.00112.46           C
ATOM   1550  CB  LYS B 198      42.242   9.193  17.563  1.00112.46           C
ATOM   1551  CG  LYS B 198      43.578   8.715  18.134  1.00112.46           C
ATOM   1552  CD  LYS B 198      44.743   9.663  17.854  1.00112.46           C
ATOM   1553  CE  LYS B 198      46.096   9.107  18.303  1.00112.46           C
ATOM   1554  NZ  LYS B 198      46.486   7.972  17.436  1.00112.46           N
ATOM   1555  C   LYS B 198      40.886   7.704  18.939  1.00112.46           C
ATOM   1556  O   LYS B 198      41.297   6.645  19.410  1.00112.46           O
ATOM   1557  N   TYR B 199      40.143   8.564  19.653  1.00 72.63           N
ATOM   1558  CA  TYR B 199      39.871   8.346  21.042  1.00 72.63           C
ATOM   1559  CB  TYR B 199      39.071   9.520  21.642  1.00 72.63           C
ATOM   1560  CG  TYR B 199      38.953   9.361  23.119  1.00 72.63           C
ATOM   1561  CD1 TYR B 199      40.025   9.648  23.933  1.00 72.63           C
ATOM   1562  CD2 TYR B 199      37.772   8.954  23.695  1.00 72.63           C
ATOM   1563  CE1 TYR B 199      39.929   9.517  25.297  1.00 72.63           C
ATOM   1564  CE2 TYR B 199      37.668   8.820  25.060  1.00 72.63           C
ATOM   1565  CZ  TYR B 199      38.749   9.101  25.862  1.00 72.63           C
ATOM   1566  OH  TYR B 199      38.648   8.967  27.263  1.00 72.63           O
ATOM   1567  C   TYR B 199      39.056   7.100  21.151  1.00 72.63           C
ATOM   1568  O   TYR B 199      39.275   6.270  22.031  1.00 72.63           O
ATOM   1569  N   ALA B 200      38.091   6.930  20.232  1.00 35.68           N
ATOM   1570  CA  ALA B 200      37.230   5.786  20.289  1.00 35.68           C
ATOM   1571  CB  ALA B 200      36.186   5.770  19.161  1.00 35.68           C
ATOM   1572  C   ALA B 200      38.053   4.541  20.156  1.00 35.68           C
ATOM   1573  O   ALA B 200      37.814   3.556  20.852  1.00 35.68           O
ATOM   1574  N   GLN B 201      39.031   4.532  19.233  1.00 69.50           N
ATOM   1575  CA  GLN B 201      39.823   3.349  19.043  1.00 69.50           C
ATOM   1576  CB  GLN B 201      40.690   3.427  17.773  1.00 69.50           C
ATOM   1577  CG  GLN B 201      41.468   2.145  17.475  1.00 69.50           C
ATOM   1578  CD  GLN B 201      42.267   2.369  16.198  1.00 69.50           C
ATOM   1579  OE1 GLN B 201      43.142   3.229  16.140  1.00 69.50           O
ATOM   1580  NE2 GLN B 201      41.950   1.575  15.138  1.00 69.50           N
ATOM   1581  C   GLN B 201      40.736   3.100  20.213  1.00 69.50           C
ATOM   1582  O   GLN B 201      40.844   1.971  20.691  1.00 69.50           O
ATOM   1583  N   ASP B 202      41.451   4.145  20.680  1.00110.80           N
ATOM   1584  CA  ASP B 202      42.415   3.969  21.729  1.00110.80           C
ATOM   1585  CB  ASP B 202      43.317   5.206  21.892  1.00110.80           C
ATOM   1586  CG  ASP B 202      44.167   5.348  20.636  1.00110.80           C
ATOM   1587  OD1 ASP B 202      44.164   4.399  19.807  1.00110.80           O
ATOM   1588  OD2 ASP B 202      44.826   6.411  20.486  1.00110.80           O
ATOM   1589  C   ASP B 202      41.804   3.702  23.079  1.00110.80           C
ATOM   1590  O   ASP B 202      42.128   2.706  23.726  1.00110.80           O
ATOM   1591  N   PHE B 203      40.998   4.663  23.585  1.00185.01           N
ATOM   1592  CA  PHE B 203      40.364   4.577  24.876  1.00185.01           C
ATOM   1593  CB  PHE B 203      40.278   5.945  25.564  1.00185.01           C
ATOM   1594  CG  PHE B 203      41.700   6.341  25.770  1.00185.01           C
ATOM   1595  CD1 PHE B 203      42.378   5.958  26.904  1.00185.01           C
ATOM   1596  CD2 PHE B 203      42.366   7.073  24.814  1.00185.01           C
ATOM   1597  CE1 PHE B 203      43.693   6.315  27.088  1.00185.01           C
ATOM   1598  CE2 PHE B 203      43.681   7.434  24.993  1.00185.01           C
ATOM   1599  CZ  PHE B 203      44.347   7.055  26.134  1.00185.01           C
ATOM   1600  C   PHE B 203      39.013   3.924  24.898  1.00185.01           C
ATOM   1601  O   PHE B 203      38.692   3.183  25.825  1.00185.01           O
ATOM   1602  N   GLY B 204      38.162   4.211  23.894  1.00 36.04           N
ATOM   1603  CA  GLY B 204      36.830   3.664  23.894  1.00 36.04           C
ATOM   1604  C   GLY B 204      35.879   4.673  24.471  1.00 36.04           C
ATOM   1605  O   GLY B 204      36.285   5.619  25.146  1.00 36.04           O
ATOM   1606  N   LEU B 205      34.565   4.480  24.207  1.00103.95           N
ATOM   1607  CA  LEU B 205      33.557   5.384  24.689  1.00103.95           C
ATOM   1608  CB  LEU B 205      32.653   5.993  23.599  1.00103.95           C
ATOM   1609  CG  LEU B 205      33.388   6.853  22.554  1.00103.95           C
ATOM   1610  CD1 LEU B 205      34.207   7.967  23.223  1.00103.95           C
ATOM   1611  CD2 LEU B 205      34.189   5.996  21.564  1.00103.95           C
ATOM   1612  C   LEU B 205      32.644   4.635  25.610  1.00103.95           C
ATOM   1613  O   LEU B 205      32.485   3.421  25.498  1.00103.95           O
ATOM   1614  N   VAL B 206      32.013   5.363  26.554  1.00 54.23           N
ATOM   1615  CA  VAL B 206      31.113   4.759  27.496  1.00 54.23           C
ATOM   1616  CB  VAL B 206      31.458   5.055  28.925  1.00 54.23           C
ATOM   1617  CG1 VAL B 206      32.838   4.445  29.224  1.00 54.23           C
ATOM   1618  CG2 VAL B 206      31.389   6.575  29.147  1.00 54.23           C
ATOM   1619  C   VAL B 206      29.741   5.301  27.234  1.00 54.23           C
ATOM   1620  O   VAL B 206      29.568   6.273  26.501  1.00 54.23           O
ATOM   1621  N   GLU B 207      28.717   4.645  27.812  1.00 61.68           N
ATOM   1622  CA  GLU B 207      27.351   5.034  27.604  1.00 61.68           C
ATOM   1623  CB  GLU B 207      26.367   3.889  27.899  1.00 61.68           C
ATOM   1624  CG  GLU B 207      26.523   2.747  26.888  1.00 61.68           C
ATOM   1625  CD  GLU B 207      25.731   1.536  27.358  1.00 61.68           C
ATOM   1626  OE1 GLU B 207      24.490   1.516  27.141  1.00 61.68           O
ATOM   1627  OE2 GLU B 207      26.359   0.613  27.941  1.00 61.68           O
ATOM   1628  C   GLU B 207      27.029   6.234  28.447  1.00 61.68           C
ATOM   1629  O   GLU B 207      27.745   6.568  29.389  1.00 61.68           O
ATOM   1630  N   GLU B 208      25.920   6.923  28.103  1.00107.84           N
ATOM   1631  CA  GLU B 208      25.515   8.135  28.765  1.00107.84           C
ATOM   1632  CB  GLU B 208      24.198   8.713  28.227  1.00107.84           C
ATOM   1633  CG  GLU B 208      24.395   9.632  27.031  1.00107.84           C
ATOM   1634  CD  GLU B 208      24.865  10.956  27.614  1.00107.84           C
ATOM   1635  OE1 GLU B 208      24.151  11.495  28.501  1.00107.84           O
ATOM   1636  OE2 GLU B 208      25.950  11.440  27.197  1.00107.84           O
ATOM   1637  C   GLU B 208      25.299   7.889  30.222  1.00107.84           C
ATOM   1638  O   GLU B 208      25.672   8.713  31.057  1.00107.84           O
ATOM   1639  N   ALA B 209      24.705   6.738  30.570  1.00 32.98           N
ATOM   1640  CA  ALA B 209      24.387   6.452  31.938  1.00 32.98           C
ATOM   1641  CB  ALA B 209      23.718   5.078  32.117  1.00 32.98           C
ATOM   1642  C   ALA B 209      25.647   6.442  32.744  1.00 32.98           C
ATOM   1643  O   ALA B 209      25.654   6.852  33.905  1.00 32.98           O
ATOM   1644  N   CYS B 210      26.748   5.946  32.155  1.00 38.97           N
ATOM   1645  CA  CYS B 210      27.976   5.847  32.885  1.00 38.97           C
ATOM   1646  CB  CYS B 210      29.100   5.176  32.074  1.00 38.97           C
ATOM   1647  SG  CYS B 210      30.612   4.964  33.057  1.00 38.97           S
ATOM   1648  C   CYS B 210      28.452   7.213  33.280  1.00 38.97           C
ATOM   1649  O   CYS B 210      28.894   7.406  34.413  1.00 38.97           O
ATOM   1650  N   PHE B 211      28.398   8.195  32.354  1.00149.58           N
ATOM   1651  CA  PHE B 211      28.870   9.513  32.681  1.00149.58           C
ATOM   1652  CB  PHE B 211      30.196   9.796  31.947  1.00149.58           C
ATOM   1653  CG  PHE B 211      31.004  10.823  32.661  1.00149.58           C
ATOM   1654  CD1 PHE B 211      30.573  12.121  32.796  1.00149.58           C
ATOM   1655  CD2 PHE B 211      32.237  10.478  33.166  1.00149.58           C
ATOM   1656  CE1 PHE B 211      31.350  13.047  33.453  1.00149.58           C
ATOM   1657  CE2 PHE B 211      33.018  11.399  33.821  1.00149.58           C
ATOM   1658  CZ  PHE B 211      32.572  12.689  33.970  1.00149.58           C
ATOM   1659  C   PHE B 211      27.848  10.465  32.114  1.00149.58           C
ATOM   1660  O   PHE B 211      27.946  10.839  30.946  1.00149.58           O
ATOM   1661  N   PRO B 212      26.910  10.927  32.903  1.00 76.43           N
ATOM   1662  CA  PRO B 212      25.862  11.777  32.386  1.00 76.43           C
ATOM   1663  CD  PRO B 212      26.457  10.148  34.044  1.00 76.43           C
ATOM   1664  CB  PRO B 212      24.820  11.868  33.497  1.00 76.43           C
ATOM   1665  CG  PRO B 212      24.980  10.531  34.246  1.00 76.43           C
ATOM   1666  C   PRO B 212      26.386  13.099  31.918  1.00 76.43           C
ATOM   1667  O   PRO B 212      27.409  13.544  32.433  1.00 76.43           O
ATOM   1668  N   TYR B 213      25.694  13.750  30.954  1.00 92.46           N
ATOM   1669  CA  TYR B 213      26.206  14.956  30.357  1.00 92.46           C
ATOM   1670  CB  TYR B 213      25.575  15.233  28.978  1.00 92.46           C
ATOM   1671  CG  TYR B 213      26.235  16.417  28.360  1.00 92.46           C
ATOM   1672  CD1 TYR B 213      27.522  16.320  27.883  1.00 92.46           C
ATOM   1673  CD2 TYR B 213      25.563  17.610  28.227  1.00 92.46           C
ATOM   1674  CE1 TYR B 213      28.138  17.403  27.301  1.00 92.46           C
ATOM   1675  CE2 TYR B 213      26.173  18.696  27.645  1.00 92.46           C
ATOM   1676  CZ  TYR B 213      27.464  18.594  27.182  1.00 92.46           C
ATOM   1677  OH  TYR B 213      28.094  19.706  26.585  1.00 92.46           O
ATOM   1678  C   TYR B 213      25.959  16.132  31.254  1.00 92.46           C
ATOM   1679  O   TYR B 213      24.822  16.418  31.628  1.00 92.46           O
ATOM   1680  N   THR B 214      27.071  16.751  31.716  1.00 81.90           N
ATOM   1681  CA  THR B 214      27.129  17.941  32.525  1.00 81.90           C
ATOM   1682  CB  THR B 214      28.356  17.963  33.386  1.00 81.90           C
ATOM   1683  OG1 THR B 214      28.357  16.843  34.260  1.00 81.90           O
ATOM   1684  CG2 THR B 214      28.377  19.271  34.190  1.00 81.90           C
ATOM   1685  C   THR B 214      27.111  19.217  31.733  1.00 81.90           C
ATOM   1686  O   THR B 214      26.430  20.173  32.100  1.00 81.90           O
ATOM   1687  N   GLY B 215      27.870  19.266  30.616  1.00 34.51           N
ATOM   1688  CA  GLY B 215      27.987  20.482  29.859  1.00 34.51           C
ATOM   1689  C   GLY B 215      29.079  21.330  30.449  1.00 34.51           C
ATOM   1690  O   GLY B 215      29.136  22.533  30.196  1.00 34.51           O
ATOM   1691  N   THR B 216      29.973  20.731  31.264  1.00 59.47           N
ATOM   1692  CA  THR B 216      31.036  21.503  31.846  1.00 59.47           C
ATOM   1693  CB  THR B 216      30.794  21.892  33.275  1.00 59.47           C
ATOM   1694  OG1 THR B 216      30.746  20.736  34.099  1.00 59.47           O
ATOM   1695  CG2 THR B 216      29.464  22.661  33.359  1.00 59.47           C
ATOM   1696  C   THR B 216      32.295  20.686  31.840  1.00 59.47           C
ATOM   1697  O   THR B 216      32.312  19.509  31.489  1.00 59.47           O
ATOM   1698  N   ASP B 217      33.385  21.344  32.263  1.00112.83           N
ATOM   1699  CA  ASP B 217      34.755  20.922  32.381  1.00112.83           C
ATOM   1700  CB  ASP B 217      35.720  22.105  32.550  1.00112.83           C
ATOM   1701  CG  ASP B 217      35.780  22.823  31.209  1.00112.83           C
ATOM   1702  OD1 ASP B 217      36.247  22.198  30.220  1.00112.83           O
ATOM   1703  OD2 ASP B 217      35.341  24.002  31.151  1.00112.83           O
ATOM   1704  C   ASP B 217      34.929  19.998  33.553  1.00112.83           C
ATOM   1705  O   ASP B 217      36.045  19.854  34.052  1.00112.83           O
ATOM   1706  N   SER B 218      33.822  19.461  34.106  1.00 62.62           N
ATOM   1707  CA  SER B 218      33.862  18.626  35.282  1.00 62.62           C
ATOM   1708  CB  SER B 218      32.549  17.865  35.538  1.00 62.62           C
ATOM   1709  OG  SER B 218      32.323  16.917  34.505  1.00 62.62           O
ATOM   1710  C   SER B 218      34.968  17.611  35.199  1.00 62.62           C
ATOM   1711  O   SER B 218      35.507  17.304  34.138  1.00 62.62           O
ATOM   1712  N   PRO B 219      35.334  17.125  36.362  1.00124.60           N
ATOM   1713  CA  PRO B 219      36.413  16.174  36.476  1.00124.60           C
ATOM   1714  CD  PRO B 219      35.221  17.954  37.553  1.00124.60           C
ATOM   1715  CB  PRO B 219      36.795  16.150  37.954  1.00124.60           C
ATOM   1716  CG  PRO B 219      36.398  17.548  38.455  1.00124.60           C
ATOM   1717  C   PRO B 219      36.064  14.828  35.928  1.00124.60           C
ATOM   1718  O   PRO B 219      34.884  14.493  35.857  1.00124.60           O
ATOM   1719  N   CYS B 220      37.087  14.038  35.540  1.00 54.16           N
ATOM   1720  CA  CYS B 220      36.858  12.753  34.949  1.00 54.16           C
ATOM   1721  CB  CYS B 220      38.068  12.256  34.121  1.00 54.16           C
ATOM   1722  SG  CYS B 220      37.841  10.626  33.340  1.00 54.16           S
ATOM   1723  C   CYS B 220      36.564  11.769  36.037  1.00 54.16           C
ATOM   1724  O   CYS B 220      37.470  11.179  36.620  1.00 54.16           O
ATOM   1725  N   LYS B 221      35.264  11.586  36.343  1.00122.94           N
ATOM   1726  CA  LYS B 221      34.827  10.641  37.333  1.00122.94           C
ATOM   1727  CB  LYS B 221      34.515  11.282  38.696  1.00122.94           C
ATOM   1728  CG  LYS B 221      33.758  10.352  39.644  1.00122.94           C
ATOM   1729  CD  LYS B 221      34.512   9.074  40.009  1.00122.94           C
ATOM   1730  CE  LYS B 221      33.665   8.097  40.827  1.00122.94           C
ATOM   1731  NZ  LYS B 221      32.356   7.885  40.168  1.00122.94           N
ATOM   1732  C   LYS B 221      33.563  10.027  36.822  1.00122.94           C
ATOM   1733  O   LYS B 221      32.628  10.734  36.456  1.00122.94           O
ATOM   1734  N   MET B 222      33.499   8.681  36.798  1.00108.65           N
ATOM   1735  CA  MET B 222      32.351   8.010  36.259  1.00108.65           C
ATOM   1736  CB  MET B 222      32.544   7.681  34.769  1.00108.65           C
ATOM   1737  CG  MET B 222      33.776   6.813  34.503  1.00108.65           C
ATOM   1738  SD  MET B 222      34.487   6.999  32.839  1.00108.65           S
ATOM   1739  CE  MET B 222      33.086   6.297  31.923  1.00108.65           C
ATOM   1740  C   MET B 222      32.141   6.742  37.026  1.00108.65           C
ATOM   1741  O   MET B 222      32.888   6.433  37.953  1.00108.65           O
ATOM   1742  N   LYS B 223      31.088   5.983  36.660  1.00109.32           N
ATOM   1743  CA  LYS B 223      30.749   4.761  37.337  1.00109.32           C
ATOM   1744  CB  LYS B 223      29.399   4.170  36.897  1.00109.32           C
ATOM   1745  CG  LYS B 223      28.205   5.070  37.227  1.00109.32           C
ATOM   1746  CD  LYS B 223      28.031   5.342  38.723  1.00109.32           C
ATOM   1747  CE  LYS B 223      26.843   6.253  39.042  1.00109.32           C
ATOM   1748  NZ  LYS B 223      25.573   5.539  38.785  1.00109.32           N
ATOM   1749  C   LYS B 223      31.808   3.746  37.042  1.00109.32           C
ATOM   1750  O   LYS B 223      32.577   3.885  36.093  1.00109.32           O
ATOM   1751  N   GLU B 224      31.895   2.705  37.895  1.00 85.05           N
ATOM   1752  CA  GLU B 224      32.895   1.691  37.732  1.00 85.05           C
ATOM   1753  CB  GLU B 224      33.173   0.876  39.007  1.00 85.05           C
ATOM   1754  CG  GLU B 224      31.963   0.066  39.479  1.00 85.05           C
ATOM   1755  CD  GLU B 224      32.419  -0.850  40.606  1.00 85.05           C
ATOM   1756  OE1 GLU B 224      33.614  -0.763  40.993  1.00 85.05           O
ATOM   1757  OE2 GLU B 224      31.577  -1.652  41.093  1.00 85.05           O
ATOM   1758  C   GLU B 224      32.463   0.707  36.691  1.00 85.05           C
ATOM   1759  O   GLU B 224      31.275   0.508  36.443  1.00 85.05           O
ATOM   1760  N   ASP B 225      33.465   0.077  36.047  1.00 61.84           N
ATOM   1761  CA  ASP B 225      33.293  -0.982  35.095  1.00 61.84           C
ATOM   1762  CB  ASP B 225      33.038  -2.351  35.744  1.00 61.84           C
ATOM   1763  CG  ASP B 225      34.352  -2.799  36.369  1.00 61.84           C
ATOM   1764  OD1 ASP B 225      35.419  -2.528  35.756  1.00 61.84           O
ATOM   1765  OD2 ASP B 225      34.307  -3.408  37.471  1.00 61.84           O
ATOM   1766  C   ASP B 225      32.214  -0.702  34.099  1.00 61.84           C
ATOM   1767  O   ASP B 225      31.237  -1.444  34.009  1.00 61.84           O
ATOM   1768  N   CYS B 226      32.366   0.375  33.307  1.00 36.77           N
ATOM   1769  CA  CYS B 226      31.393   0.651  32.289  1.00 36.77           C
ATOM   1770  CB  CYS B 226      31.164   2.156  32.057  1.00 36.77           C
ATOM   1771  SG  CYS B 226      30.588   2.997  33.561  1.00 36.77           S
ATOM   1772  C   CYS B 226      31.929   0.067  31.014  1.00 36.77           C
ATOM   1773  O   CYS B 226      33.135   0.078  30.776  1.00 36.77           O
ATOM   1774  N   PHE B 227      31.033  -0.480  30.165  1.00115.37           N
ATOM   1775  CA  PHE B 227      31.422  -1.082  28.918  1.00115.37           C
ATOM   1776  CB  PHE B 227      30.256  -1.841  28.253  1.00115.37           C
ATOM   1777  CG  PHE B 227      30.706  -2.504  26.994  1.00115.37           C
ATOM   1778  CD1 PHE B 227      30.708  -1.821  25.799  1.00115.37           C
ATOM   1779  CD2 PHE B 227      31.112  -3.819  27.009  1.00115.37           C
ATOM   1780  CE1 PHE B 227      31.116  -2.439  24.639  1.00115.37           C
ATOM   1781  CE2 PHE B 227      31.521  -4.442  25.853  1.00115.37           C
ATOM   1782  CZ  PHE B 227      31.524  -3.751  24.664  1.00115.37           C
ATOM   1783  C   PHE B 227      31.859   0.024  28.006  1.00115.37           C
ATOM   1784  O   PHE B 227      31.318   1.126  28.058  1.00115.37           O
ATOM   1785  N   ARG B 228      32.878  -0.233  27.158  1.00133.68           N
ATOM   1786  CA  ARG B 228      33.348   0.811  26.289  1.00133.68           C
ATOM   1787  CB  ARG B 228      34.800   1.229  26.574  1.00133.68           C
ATOM   1788  CG  ARG B 228      34.997   1.811  27.977  1.00133.68           C
ATOM   1789  CD  ARG B 228      36.439   2.229  28.273  1.00133.68           C
ATOM   1790  NE  ARG B 228      36.617   3.629  27.794  1.00133.68           N
ATOM   1791  CZ  ARG B 228      36.341   4.673  28.629  1.00133.68           C
ATOM   1792  NH1 ARG B 228      35.907   4.437  29.902  1.00133.68           N
ATOM   1793  NH2 ARG B 228      36.508   5.955  28.195  1.00133.68           N
ATOM   1794  C   ARG B 228      33.291   0.331  24.868  1.00133.68           C
ATOM   1795  O   ARG B 228      33.687  -0.791  24.559  1.00133.68           O
ATOM   1796  N   TYR B 229      32.785   1.196  23.963  1.00 65.92           N
ATOM   1797  CA  TYR B 229      32.680   0.908  22.557  1.00 65.92           C
ATOM   1798  CB  TYR B 229      31.462   1.557  21.874  1.00 65.92           C
ATOM   1799  CG  TYR B 229      30.212   0.963  22.428  1.00 65.92           C
ATOM   1800  CD1 TYR B 229      29.680   1.425  23.610  1.00 65.92           C
ATOM   1801  CD2 TYR B 229      29.564  -0.048  21.756  1.00 65.92           C
ATOM   1802  CE1 TYR B 229      28.524   0.881  24.120  1.00 65.92           C
ATOM   1803  CE2 TYR B 229      28.408  -0.597  22.260  1.00 65.92           C
ATOM   1804  CZ  TYR B 229      27.887  -0.131  23.444  1.00 65.92           C
ATOM   1805  OH  TYR B 229      26.701  -0.691  23.964  1.00 65.92           O
ATOM   1806  C   TYR B 229      33.889   1.491  21.885  1.00 65.92           C
ATOM   1807  O   TYR B 229      34.309   2.599  22.212  1.00 65.92           O
ATOM   1808  N   TYR B 230      34.477   0.755  20.915  1.00 65.92           N
ATOM   1809  CA  TYR B 230      35.676   1.212  20.259  1.00 65.92           C
ATOM   1810  CB  TYR B 230      36.861   0.233  20.382  1.00 65.92           C
ATOM   1811  CG  TYR B 230      37.243   0.098  21.816  1.00 65.92           C
ATOM   1812  CD1 TYR B 230      36.515  -0.713  22.656  1.00 65.92           C
ATOM   1813  CD2 TYR B 230      38.337   0.765  22.317  1.00 65.92           C
ATOM   1814  CE1 TYR B 230      36.863  -0.848  23.979  1.00 65.92           C
ATOM   1815  CE2 TYR B 230      38.690   0.635  23.640  1.00 65.92           C
ATOM   1816  CZ  TYR B 230      37.953  -0.173  24.472  1.00 65.92           C
ATOM   1817  OH  TYR B 230      38.314  -0.309  25.830  1.00 65.92           O
ATOM   1818  C   TYR B 230      35.408   1.322  18.785  1.00 65.92           C
ATOM   1819  O   TYR B 230      34.428   0.780  18.277  1.00 65.92           O
ATOM   1820  N   SER B 231      36.275   2.068  18.063  1.00 41.11           N
ATOM   1821  CA  SER B 231      36.124   2.223  16.642  1.00 41.11           C
ATOM   1822  CB  SER B 231      36.250   3.682  16.171  1.00 41.11           C
ATOM   1823  OG  SER B 231      35.205   4.466  16.727  1.00 41.11           O
ATOM   1824  C   SER B 231      37.213   1.440  15.969  1.00 41.11           C
ATOM   1825  O   SER B 231      38.397   1.632  16.240  1.00 41.11           O
ATOM   1826  N   SER B 232      36.817   0.517  15.069  1.00 54.43           N
ATOM   1827  CA  SER B 232      37.736  -0.329  14.361  1.00 54.43           C
ATOM   1828  CB  SER B 232      37.039  -1.525  13.681  1.00 54.43           C
ATOM   1829  OG  SER B 232      36.096  -1.073  12.721  1.00 54.43           O
ATOM   1830  C   SER B 232      38.485   0.449  13.318  1.00 54.43           C
ATOM   1831  O   SER B 232      39.597   0.068  12.954  1.00 54.43           O
ATOM   1832  N   GLU B 233      37.899   1.543  12.782  1.00 88.14           N
ATOM   1833  CA  GLU B 233      38.609   2.267  11.758  1.00 88.14           C
ATOM   1834  CB  GLU B 233      38.485   1.600  10.375  1.00 88.14           C
ATOM   1835  CG  GLU B 233      39.402   2.190   9.303  1.00 88.14           C
ATOM   1836  CD  GLU B 233      38.682   3.349   8.636  1.00 88.14           C
ATOM   1837  OE1 GLU B 233      37.474   3.549   8.933  1.00 88.14           O
ATOM   1838  OE2 GLU B 233      39.333   4.045   7.812  1.00 88.14           O
ATOM   1839  C   GLU B 233      38.064   3.665  11.658  1.00 88.14           C
ATOM   1840  O   GLU B 233      36.920   3.923  12.031  1.00 88.14           O
ATOM   1841  N   TYR B 234      38.907   4.624  11.206  1.00 78.93           N
ATOM   1842  CA  TYR B 234      38.461   5.978  11.005  1.00 78.93           C
ATOM   1843  CB  TYR B 234      38.484   6.831  12.289  1.00 78.93           C
ATOM   1844  CG  TYR B 234      39.842   6.770  12.902  1.00 78.93           C
ATOM   1845  CD1 TYR B 234      40.205   5.695  13.683  1.00 78.93           C
ATOM   1846  CD2 TYR B 234      40.747   7.787  12.711  1.00 78.93           C
ATOM   1847  CE1 TYR B 234      41.453   5.632  14.259  1.00 78.93           C
ATOM   1848  CE2 TYR B 234      41.996   7.730  13.284  1.00 78.93           C
ATOM   1849  CZ  TYR B 234      42.351   6.653  14.060  1.00 78.93           C
ATOM   1850  OH  TYR B 234      43.632   6.596  14.650  1.00 78.93           O
ATOM   1851  C   TYR B 234      39.312   6.636   9.957  1.00 78.93           C
ATOM   1852  O   TYR B 234      40.469   6.265   9.763  1.00 78.93           O
ATOM   1853  N   HIS B 235      38.746   7.631   9.234  1.00 59.89           N
ATOM   1854  CA  HIS B 235      39.509   8.326   8.232  1.00 59.89           C
ATOM   1855  ND1 HIS B 235      37.902   7.775   5.308  1.00 59.89           N
ATOM   1856  CG  HIS B 235      38.529   7.039   6.289  1.00 59.89           C
ATOM   1857  CB  HIS B 235      39.787   7.468   6.987  1.00 59.89           C
ATOM   1858  NE2 HIS B 235      36.683   5.939   5.599  1.00 59.89           N
ATOM   1859  CD2 HIS B 235      37.770   5.921   6.455  1.00 59.89           C
ATOM   1860  CE1 HIS B 235      36.804   7.071   4.931  1.00 59.89           C
ATOM   1861  C   HIS B 235      38.729   9.523   7.771  1.00 59.89           C
ATOM   1862  O   HIS B 235      37.517   9.604   7.961  1.00 59.89           O
ATOM   1863  N   TYR B 236      39.426  10.506   7.162  1.00 87.38           N
ATOM   1864  CA  TYR B 236      38.747  11.632   6.579  1.00 87.38           C
ATOM   1865  CB  TYR B 236      39.630  12.865   6.287  1.00 87.38           C
ATOM   1866  CG  TYR B 236      39.913  13.654   7.523  1.00 87.38           C
ATOM   1867  CD1 TYR B 236      38.942  14.481   8.043  1.00 87.38           C
ATOM   1868  CD2 TYR B 236      41.141  13.605   8.143  1.00 87.38           C
ATOM   1869  CE1 TYR B 236      39.178  15.232   9.169  1.00 87.38           C
ATOM   1870  CE2 TYR B 236      41.384  14.354   9.272  1.00 87.38           C
ATOM   1871  CZ  TYR B 236      40.402  15.168   9.788  1.00 87.38           C
ATOM   1872  OH  TYR B 236      40.648  15.939  10.944  1.00 87.38           O
ATOM   1873  C   TYR B 236      38.258  11.150   5.250  1.00 87.38           C
ATOM   1874  O   TYR B 236      38.974  10.441   4.547  1.00 87.38           O
ATOM   1875  N   VAL B 237      37.012  11.491   4.867  1.00 55.28           N
ATOM   1876  CA  VAL B 237      36.549  11.023   3.594  1.00 55.28           C
ATOM   1877  CB  VAL B 237      35.131  11.395   3.267  1.00 55.28           C
ATOM   1878  CG1 VAL B 237      34.204  10.820   4.348  1.00 55.28           C
ATOM   1879  CG2 VAL B 237      35.041  12.917   3.102  1.00 55.28           C
ATOM   1880  C   VAL B 237      37.432  11.644   2.563  1.00 55.28           C
ATOM   1881  O   VAL B 237      37.751  12.832   2.635  1.00 55.28           O
ATOM   1882  N   GLY B 238      37.840  10.844   1.560  1.00 33.89           N
ATOM   1883  CA  GLY B 238      38.739  11.342   0.567  1.00 33.89           C
ATOM   1884  C   GLY B 238      40.100  10.795   0.883  1.00 33.89           C
ATOM   1885  O   GLY B 238      41.011  10.873   0.062  1.00 33.89           O
ATOM   1886  N   GLY B 239      40.274  10.233   2.097  1.00 42.24           N
ATOM   1887  CA  GLY B 239      41.497   9.577   2.467  1.00 42.24           C
ATOM   1888  C   GLY B 239      42.321  10.407   3.408  1.00 42.24           C
ATOM   1889  O   GLY B 239      43.018   9.858   4.261  1.00 42.24           O
ATOM   1890  N   PHE B 240      42.281  11.747   3.280  1.00 80.84           N
ATOM   1891  CA  PHE B 240      43.038  12.601   4.154  1.00 80.84           C
ATOM   1892  CB  PHE B 240      44.520  12.719   3.747  1.00 80.84           C
ATOM   1893  CG  PHE B 240      44.590  13.045   2.293  1.00 80.84           C
ATOM   1894  CD1 PHE B 240      44.540  12.032   1.363  1.00 80.84           C
ATOM   1895  CD2 PHE B 240      44.712  14.343   1.853  1.00 80.84           C
ATOM   1896  CE1 PHE B 240      44.604  12.307   0.017  1.00 80.84           C
ATOM   1897  CE2 PHE B 240      44.777  14.623   0.506  1.00 80.84           C
ATOM   1898  CZ  PHE B 240      44.722  13.605  -0.415  1.00 80.84           C
ATOM   1899  C   PHE B 240      42.395  13.952   4.137  1.00 80.84           C
ATOM   1900  O   PHE B 240      41.464  14.196   3.372  1.00 80.84           O
ATOM   1901  N   TYR B 241      42.871  14.877   4.995  1.00153.73           N
ATOM   1902  CA  TYR B 241      42.223  16.155   5.066  1.00153.73           C
ATOM   1903  CB  TYR B 241      42.666  16.972   6.298  1.00153.73           C
ATOM   1904  CG  TYR B 241      41.874  18.234   6.409  1.00153.73           C
ATOM   1905  CD1 TYR B 241      40.661  18.240   7.061  1.00153.73           C
ATOM   1906  CD2 TYR B 241      42.339  19.411   5.868  1.00153.73           C
ATOM   1907  CE1 TYR B 241      39.925  19.396   7.177  1.00153.73           C
ATOM   1908  CE2 TYR B 241      41.608  20.571   5.981  1.00153.73           C
ATOM   1909  CZ  TYR B 241      40.401  20.566   6.637  1.00153.73           C
ATOM   1910  OH  TYR B 241      39.654  21.758   6.752  1.00153.73           O
ATOM   1911  C   TYR B 241      42.554  16.904   3.812  1.00153.73           C
ATOM   1912  O   TYR B 241      43.722  17.128   3.495  1.00153.73           O
ATOM   1913  N   GLY B 242      41.501  17.338   3.084  1.00 52.03           N
ATOM   1914  CA  GLY B 242      41.653  18.055   1.848  1.00 52.03           C
ATOM   1915  C   GLY B 242      41.113  17.256   0.686  1.00 52.03           C
ATOM   1916  O   GLY B 242      40.922  17.797  -0.403  1.00 52.03           O
ATOM   1917  N   GLY B 243      40.927  15.937   0.881  1.00 78.80           N
ATOM   1918  CA  GLY B 243      40.393  14.963  -0.039  1.00 78.80           C
ATOM   1919  C   GLY B 243      38.898  15.016  -0.208  1.00 78.80           C
ATOM   1920  O   GLY B 243      38.366  14.437  -1.149  1.00 78.80           O
ATOM   1921  N   CYS B 244      38.159  15.600   0.748  1.00 82.21           N
ATOM   1922  CA  CYS B 244      36.718  15.490   0.760  1.00 82.21           C
ATOM   1923  CB  CYS B 244      36.075  16.078   2.029  1.00 82.21           C
ATOM   1924  SG  CYS B 244      34.291  15.730   2.132  1.00 82.21           S
ATOM   1925  C   CYS B 244      36.050  16.143  -0.416  1.00 82.21           C
ATOM   1926  O   CYS B 244      36.539  17.118  -0.984  1.00 82.21           O
ATOM   1927  N   ASN B 245      34.904  15.552  -0.838  1.00 86.35           N
ATOM   1928  CA  ASN B 245      34.063  16.128  -1.851  1.00 86.35           C
ATOM   1929  CB  ASN B 245      34.518  15.906  -3.306  1.00 86.35           C
ATOM   1930  CG  ASN B 245      34.471  14.427  -3.639  1.00 86.35           C
ATOM   1931  OD1 ASN B 245      33.402  13.823  -3.669  1.00 86.35           O
ATOM   1932  ND2 ASN B 245      35.662  13.831  -3.911  1.00 86.35           N
ATOM   1933  C   ASN B 245      32.679  15.578  -1.667  1.00 86.35           C
ATOM   1934  O   ASN B 245      32.453  14.666  -0.874  1.00 86.35           O
ATOM   1935  N   GLU B 246      31.708  16.159  -2.394  1.00115.11           N
ATOM   1936  CA  GLU B 246      30.315  15.835  -2.289  1.00115.11           C
ATOM   1937  CB  GLU B 246      29.476  16.767  -3.188  1.00115.11           C
ATOM   1938  CG  GLU B 246      27.966  16.537  -3.139  1.00115.11           C
ATOM   1939  CD  GLU B 246      27.577  15.687  -4.338  1.00115.11           C
ATOM   1940  OE1 GLU B 246      27.986  16.022  -5.483  1.00115.11           O
ATOM   1941  OE2 GLU B 246      26.841  14.690  -4.127  1.00115.11           O
ATOM   1942  C   GLU B 246      30.063  14.414  -2.704  1.00115.11           C
ATOM   1943  O   GLU B 246      29.333  13.690  -2.027  1.00115.11           O
ATOM   1944  N   ALA B 247      30.681  13.967  -3.814  1.00 50.16           N
ATOM   1945  CA  ALA B 247      30.409  12.652  -4.329  1.00 50.16           C
ATOM   1946  CB  ALA B 247      31.175  12.351  -5.631  1.00 50.16           C
ATOM   1947  C   ALA B 247      30.810  11.613  -3.327  1.00 50.16           C
ATOM   1948  O   ALA B 247      30.063  10.672  -3.059  1.00 50.16           O
ATOM   1949  N   LEU B 248      32.003  11.773  -2.731  1.00 58.23           N
ATOM   1950  CA  LEU B 248      32.518  10.821  -1.785  1.00 58.23           C
ATOM   1951  CB  LEU B 248      33.948  11.155  -1.336  1.00 58.23           C
ATOM   1952  CG  LEU B 248      34.956  11.122  -2.497  1.00 58.23           C
ATOM   1953  CD1 LEU B 248      36.377  11.441  -2.009  1.00 58.23           C
ATOM   1954  CD2 LEU B 248      34.868   9.801  -3.277  1.00 58.23           C
ATOM   1955  C   LEU B 248      31.651  10.819  -0.571  1.00 58.23           C
ATOM   1956  O   LEU B 248      31.440   9.787   0.061  1.00 58.23           O
ATOM   1957  N   MET B 249      31.143  12.005  -0.206  1.00131.65           N
ATOM   1958  CA  MET B 249      30.358  12.174   0.979  1.00131.65           C
ATOM   1959  CB  MET B 249      29.995  13.657   1.131  1.00131.65           C
ATOM   1960  CG  MET B 249      29.681  14.133   2.543  1.00131.65           C
ATOM   1961  SD  MET B 249      29.678  15.949   2.654  1.00131.65           S
ATOM   1962  CE  MET B 249      29.060  16.038   4.355  1.00131.65           C
ATOM   1963  C   MET B 249      29.106  11.351   0.856  1.00131.65           C
ATOM   1964  O   MET B 249      28.727  10.644   1.788  1.00131.65           O
ATOM   1965  N   LYS B 250      28.440  11.400  -0.314  1.00126.44           N
ATOM   1966  CA  LYS B 250      27.224  10.653  -0.498  1.00126.44           C
ATOM   1967  CB  LYS B 250      26.583  10.814  -1.883  1.00126.44           C
ATOM   1968  CG  LYS B 250      25.883  12.130  -2.165  1.00126.44           C
ATOM   1969  CD  LYS B 250      25.513  12.268  -3.640  1.00126.44           C
ATOM   1970  CE  LYS B 250      24.459  13.339  -3.912  1.00126.44           C
ATOM   1971  NZ  LYS B 250      24.558  13.780  -5.320  1.00126.44           N
ATOM   1972  C   LYS B 250      27.502   9.189  -0.449  1.00126.44           C
ATOM   1973  O   LYS B 250      26.707   8.424   0.090  1.00126.44           O
ATOM   1974  N   LEU B 251      28.617   8.752  -1.064  1.00 44.72           N
ATOM   1975  CA  LEU B 251      28.913   7.349  -1.106  1.00 44.72           C
ATOM   1976  CB  LEU B 251      30.216   7.037  -1.863  1.00 44.72           C
ATOM   1977  CG  LEU B 251      30.162   7.354  -3.369  1.00 44.72           C
ATOM   1978  CD1 LEU B 251      31.491   7.012  -4.060  1.00 44.72           C
ATOM   1979  CD2 LEU B 251      28.967   6.669  -4.041  1.00 44.72           C
ATOM   1980  C   LEU B 251      29.085   6.870   0.300  1.00 44.72           C
ATOM   1981  O   LEU B 251      28.542   5.839   0.692  1.00 44.72           O
ATOM   1982  N   GLU B 252      29.833   7.634   1.114  1.00 86.42           N
ATOM   1983  CA  GLU B 252      30.082   7.234   2.469  1.00 86.42           C
ATOM   1984  CB  GLU B 252      30.971   8.239   3.226  1.00 86.42           C
ATOM   1985  CG  GLU B 252      31.183   7.899   4.704  1.00 86.42           C
ATOM   1986  CD  GLU B 252      32.270   6.841   4.821  1.00 86.42           C
ATOM   1987  OE1 GLU B 252      32.969   6.586   3.804  1.00 86.42           O
ATOM   1988  OE2 GLU B 252      32.416   6.275   5.937  1.00 86.42           O
ATOM   1989  C   GLU B 252      28.783   7.164   3.209  1.00 86.42           C
ATOM   1990  O   GLU B 252      28.521   6.208   3.938  1.00 86.42           O
ATOM   1991  N   LEU B 253      27.919   8.174   3.014  1.00 58.16           N
ATOM   1992  CA  LEU B 253      26.712   8.262   3.781  1.00 58.16           C
ATOM   1993  CB  LEU B 253      25.914   9.533   3.436  1.00 58.16           C
ATOM   1994  CG  LEU B 253      24.644   9.738   4.279  1.00 58.16           C
ATOM   1995  CD1 LEU B 253      24.990   9.940   5.763  1.00 58.16           C
ATOM   1996  CD2 LEU B 253      23.784  10.882   3.716  1.00 58.16           C
ATOM   1997  C   LEU B 253      25.828   7.073   3.539  1.00 58.16           C
ATOM   1998  O   LEU B 253      25.420   6.400   4.484  1.00 58.16           O
ATOM   1999  N   VAL B 254      25.519   6.765   2.265  1.00 67.18           N
ATOM   2000  CA  VAL B 254      24.603   5.693   1.992  1.00 67.18           C
ATOM   2001  CB  VAL B 254      24.148   5.662   0.558  1.00 67.18           C
ATOM   2002  CG1 VAL B 254      23.472   7.005   0.236  1.00 67.18           C
ATOM   2003  CG2 VAL B 254      25.339   5.335  -0.354  1.00 67.18           C
ATOM   2004  C   VAL B 254      25.212   4.364   2.321  1.00 67.18           C
ATOM   2005  O   VAL B 254      24.545   3.489   2.873  1.00 67.18           O
ATOM   2006  N   HIS B 255      26.483   4.145   1.940  1.00 79.41           N
ATOM   2007  CA  HIS B 255      27.065   2.864   2.199  1.00 79.41           C
ATOM   2008  ND1 HIS B 255      27.619   1.660  -0.739  1.00 79.41           N
ATOM   2009  CG  HIS B 255      28.229   2.670  -0.032  1.00 79.41           C
ATOM   2010  CB  HIS B 255      28.399   2.661   1.459  1.00 79.41           C
ATOM   2011  NE2 HIS B 255      28.236   3.191  -2.228  1.00 79.41           N
ATOM   2012  CD2 HIS B 255      28.600   3.598  -0.959  1.00 79.41           C
ATOM   2013  CE1 HIS B 255      27.649   2.021  -2.047  1.00 79.41           C
ATOM   2014  C   HIS B 255      27.310   2.659   3.668  1.00 79.41           C
ATOM   2015  O   HIS B 255      26.896   1.647   4.227  1.00 79.41           O
ATOM   2016  N   HIS B 256      28.059   3.588   4.299  1.00113.93           N
ATOM   2017  CA  HIS B 256      28.487   3.517   5.676  1.00113.93           C
ATOM   2018  ND1 HIS B 256      31.122   3.926   3.652  1.00113.93           N
ATOM   2019  CG  HIS B 256      30.832   3.482   4.922  1.00113.93           C
ATOM   2020  CB  HIS B 256      29.866   4.158   5.845  1.00113.93           C
ATOM   2021  NE2 HIS B 256      32.275   2.049   3.947  1.00113.93           N
ATOM   2022  CD2 HIS B 256      31.546   2.335   5.087  1.00113.93           C
ATOM   2023  CE1 HIS B 256      31.990   3.032   3.113  1.00113.93           C
ATOM   2024  C   HIS B 256      27.564   4.041   6.753  1.00113.93           C
ATOM   2025  O   HIS B 256      27.506   3.462   7.836  1.00113.93           O
ATOM   2026  N   GLY B 257      26.863   5.177   6.539  1.00 50.54           N
ATOM   2027  CA  GLY B 257      26.037   5.708   7.596  1.00 50.54           C
ATOM   2028  C   GLY B 257      26.339   7.174   7.769  1.00 50.54           C
ATOM   2029  O   GLY B 257      27.150   7.739   7.037  1.00 50.54           O
ATOM   2030  N   PRO B 258      25.725   7.805   8.749  1.00 77.31           N
ATOM   2031  CA  PRO B 258      25.926   9.215   8.967  1.00 77.31           C
ATOM   2032  CD  PRO B 258      24.435   7.359   9.249  1.00 77.31           C
ATOM   2033  CB  PRO B 258      24.896   9.624  10.015  1.00 77.31           C
ATOM   2034  CG  PRO B 258      23.747   8.622   9.798  1.00 77.31           C
ATOM   2035  C   PRO B 258      27.344   9.463   9.363  1.00 77.31           C
ATOM   2036  O   PRO B 258      27.960   8.583   9.962  1.00 77.31           O
ATOM   2037  N   MET B 259      27.888  10.648   9.022  1.00101.93           N
ATOM   2038  CA  MET B 259      29.261  10.929   9.317  1.00101.93           C
ATOM   2039  CB  MET B 259      30.149  10.867   8.067  1.00101.93           C
ATOM   2040  CG  MET B 259      29.841  11.990   7.076  1.00101.93           C
ATOM   2041  SD  MET B 259      30.447  11.688   5.392  1.00101.93           S
ATOM   2042  CE  MET B 259      29.210  10.398   5.065  1.00101.93           C
ATOM   2043  C   MET B 259      29.342  12.323   9.849  1.00101.93           C
ATOM   2044  O   MET B 259      28.452  13.139   9.617  1.00101.93           O
ATOM   2045  N   ALA B 260      30.418  12.616  10.607  1.00 39.31           N
ATOM   2046  CA  ALA B 260      30.600  13.922  11.175  1.00 39.31           C
ATOM   2047  CB  ALA B 260      31.620  13.951  12.327  1.00 39.31           C
ATOM   2048  C   ALA B 260      31.091  14.864  10.115  1.00 39.31           C
ATOM   2049  O   ALA B 260      31.889  14.494   9.254  1.00 39.31           O
ATOM   2050  N   VAL B 261      30.617  16.127  10.167  1.00 45.19           N
ATOM   2051  CA  VAL B 261      31.035  17.142   9.239  1.00 45.19           C
ATOM   2052  CB  VAL B 261      30.042  17.417   8.146  1.00 45.19           C
ATOM   2053  CG1 VAL B 261      29.888  16.148   7.292  1.00 45.19           C
ATOM   2054  CG2 VAL B 261      28.729  17.905   8.780  1.00 45.19           C
ATOM   2055  C   VAL B 261      31.180  18.410  10.027  1.00 45.19           C
ATOM   2056  O   VAL B 261      30.678  18.513  11.145  1.00 45.19           O
ATOM   2057  N   ALA B 262      31.910  19.401   9.474  1.00 41.93           N
ATOM   2058  CA  ALA B 262      32.060  20.663  10.146  1.00 41.93           C
ATOM   2059  CB  ALA B 262      33.461  20.884  10.741  1.00 41.93           C
ATOM   2060  C   ALA B 262      31.832  21.741   9.132  1.00 41.93           C
ATOM   2061  O   ALA B 262      32.054  21.539   7.939  1.00 41.93           O
ATOM   2062  N   PHE B 263      31.345  22.917   9.583  1.00170.29           N
ATOM   2063  CA  PHE B 263      31.110  24.005   8.675  1.00170.29           C
ATOM   2064  CB  PHE B 263      29.730  23.953   7.986  1.00170.29           C
ATOM   2065  CG  PHE B 263      28.644  24.145   8.992  1.00170.29           C
ATOM   2066  CD1 PHE B 263      28.156  23.082   9.717  1.00170.29           C
ATOM   2067  CD2 PHE B 263      28.111  25.394   9.215  1.00170.29           C
ATOM   2068  CE1 PHE B 263      27.152  23.262  10.641  1.00170.29           C
ATOM   2069  CE2 PHE B 263      27.107  25.580  10.137  1.00170.29           C
ATOM   2070  CZ  PHE B 263      26.624  24.513  10.854  1.00170.29           C
ATOM   2071  C   PHE B 263      31.216  25.284   9.443  1.00170.29           C
ATOM   2072  O   PHE B 263      31.355  25.280  10.665  1.00170.29           O
ATOM   2073  N   GLU B 264      31.176  26.424   8.727  1.00107.76           N
ATOM   2074  CA  GLU B 264      31.295  27.696   9.383  1.00107.76           C
ATOM   2075  CB  GLU B 264      32.049  28.747   8.546  1.00107.76           C
ATOM   2076  CG  GLU B 264      32.182  30.110   9.231  1.00107.76           C
ATOM   2077  CD  GLU B 264      33.227  30.003  10.335  1.00107.76           C
ATOM   2078  OE1 GLU B 264      33.735  28.874  10.569  1.00107.76           O
ATOM   2079  OE2 GLU B 264      33.529  31.053  10.960  1.00107.76           O
ATOM   2080  C   GLU B 264      29.922  28.226   9.644  1.00107.76           C
ATOM   2081  O   GLU B 264      29.135  28.450   8.723  1.00107.76           O
ATOM   2082  N   VAL B 265      29.598  28.428  10.937  1.00 61.36           N
ATOM   2083  CA  VAL B 265      28.323  28.966  11.308  1.00 61.36           C
ATOM   2084  CB  VAL B 265      27.917  28.628  12.715  1.00 61.36           C
ATOM   2085  CG1 VAL B 265      26.640  29.411  13.062  1.00 61.36           C
ATOM   2086  CG2 VAL B 265      27.748  27.103  12.827  1.00 61.36           C
ATOM   2087  C   VAL B 265      28.419  30.453  11.208  1.00 61.36           C
ATOM   2088  O   VAL B 265      29.421  31.052  11.596  1.00 61.36           O
ATOM   2089  N   TYR B 266      27.355  31.086  10.680  1.00 63.62           N
ATOM   2090  CA  TYR B 266      27.323  32.512  10.530  1.00 63.62           C
ATOM   2091  CB  TYR B 266      27.189  32.996   9.074  1.00 63.62           C
ATOM   2092  CG  TYR B 266      28.453  32.710   8.334  1.00 63.62           C
ATOM   2093  CD1 TYR B 266      29.536  33.551   8.456  1.00 63.62           C
ATOM   2094  CD2 TYR B 266      28.553  31.615   7.507  1.00 63.62           C
ATOM   2095  CE1 TYR B 266      30.703  33.300   7.772  1.00 63.62           C
ATOM   2096  CE2 TYR B 266      29.717  31.358   6.820  1.00 63.62           C
ATOM   2097  CZ  TYR B 266      30.795  32.201   6.953  1.00 63.62           C
ATOM   2098  OH  TYR B 266      31.990  31.940   6.249  1.00 63.62           O
ATOM   2099  C   TYR B 266      26.103  32.982  11.259  1.00 63.62           C
ATOM   2100  O   TYR B 266      25.233  32.187  11.606  1.00 63.62           O
ATOM   2101  N   ASP B 267      26.013  34.303  11.501  1.00 44.14           N
ATOM   2102  CA  ASP B 267      24.952  34.881  12.277  1.00 44.14           C
ATOM   2103  CB  ASP B 267      25.051  36.414  12.362  1.00 44.14           C
ATOM   2104  CG  ASP B 267      23.945  36.914  13.281  1.00 44.14           C
ATOM   2105  OD1 ASP B 267      23.475  36.116  14.134  1.00 44.14           O
ATOM   2106  OD2 ASP B 267      23.547  38.101  13.134  1.00 44.14           O
ATOM   2107  C   ASP B 267      23.632  34.566  11.646  1.00 44.14           C
ATOM   2108  O   ASP B 267      22.669  34.255  12.344  1.00 44.14           O
ATOM   2109  N   ASP B 268      23.552  34.613  10.304  1.00 55.83           N
ATOM   2110  CA  ASP B 268      22.297  34.391   9.647  1.00 55.83           C
ATOM   2111  CB  ASP B 268      22.337  34.599   8.118  1.00 55.83           C
ATOM   2112  CG  ASP B 268      23.264  33.590   7.454  1.00 55.83           C
ATOM   2113  OD1 ASP B 268      24.165  33.047   8.147  1.00 55.83           O
ATOM   2114  OD2 ASP B 268      23.082  33.356   6.230  1.00 55.83           O
ATOM   2115  C   ASP B 268      21.834  33.000   9.947  1.00 55.83           C
ATOM   2116  O   ASP B 268      20.635  32.733   9.995  1.00 55.83           O
ATOM   2117  N   PHE B 269      22.787  32.075  10.151  1.00115.95           N
ATOM   2118  CA  PHE B 269      22.522  30.692  10.427  1.00115.95           C
ATOM   2119  CB  PHE B 269      23.816  29.856  10.460  1.00115.95           C
ATOM   2120  CG  PHE B 269      23.485  28.407  10.607  1.00115.95           C
ATOM   2121  CD1 PHE B 269      23.228  27.634   9.497  1.00115.95           C
ATOM   2122  CD2 PHE B 269      23.434  27.818  11.849  1.00115.95           C
ATOM   2123  CE1 PHE B 269      22.925  26.298   9.623  1.00115.95           C
ATOM   2124  CE2 PHE B 269      23.132  26.482  11.981  1.00115.95           C
ATOM   2125  CZ  PHE B 269      22.878  25.719  10.867  1.00115.95           C
ATOM   2126  C   PHE B 269      21.834  30.586  11.758  1.00115.95           C
ATOM   2127  O   PHE B 269      20.964  29.739  11.949  1.00115.95           O
ATOM   2128  N   LEU B 270      22.195  31.463  12.712  1.00 53.27           N
ATOM   2129  CA  LEU B 270      21.658  31.372  14.044  1.00 53.27           C
ATOM   2130  CB  LEU B 270      22.144  32.513  14.952  1.00 53.27           C
ATOM   2131  CG  LEU B 270      23.666  32.510  15.184  1.00 53.27           C
ATOM   2132  CD1 LEU B 270      24.095  33.666  16.101  1.00 53.27           C
ATOM   2133  CD2 LEU B 270      24.153  31.140  15.684  1.00 53.27           C
ATOM   2134  C   LEU B 270      20.157  31.459  13.985  1.00 53.27           C
ATOM   2135  O   LEU B 270      19.459  30.727  14.686  1.00 53.27           O
ATOM   2136  N   HIS B 271      19.631  32.360  13.139  1.00149.99           N
ATOM   2137  CA  HIS B 271      18.231  32.651  12.964  1.00149.99           C
ATOM   2138  ND1 HIS B 271      20.040  35.380  12.187  0.00149.99           N
ATOM   2139  CG  HIS B 271      18.732  35.108  12.520  0.00149.99           C
ATOM   2140  CB  HIS B 271      18.000  33.880  12.071  1.00149.99           C
ATOM   2141  NE2 HIS B 271      19.333  37.084  13.427  0.00149.99           N
ATOM   2142  CD2 HIS B 271      18.315  36.159  13.278  0.00149.99           C
ATOM   2143  CE1 HIS B 271      20.349  36.572  12.755  0.00149.99           C
ATOM   2144  C   HIS B 271      17.498  31.531  12.283  1.00149.99           C
ATOM   2145  O   HIS B 271      16.279  31.467  12.379  1.00149.99           O
ATOM   2146  N   TYR B 272      18.195  30.663  11.527  1.00119.08           N
ATOM   2147  CA  TYR B 272      17.599  29.664  10.667  1.00119.08           C
ATOM   2148  CB  TYR B 272      18.651  28.623  10.229  1.00119.08           C
ATOM   2149  CG  TYR B 272      18.022  27.434   9.584  1.00119.08           C
ATOM   2150  CD1 TYR B 272      17.568  26.388  10.356  1.00119.08           C
ATOM   2151  CD2 TYR B 272      17.901  27.348   8.216  1.00119.08           C
ATOM   2152  CE1 TYR B 272      16.996  25.279   9.777  1.00119.08           C
ATOM   2153  CE2 TYR B 272      17.329  26.242   7.631  1.00119.08           C
ATOM   2154  CZ  TYR B 272      16.875  25.204   8.410  1.00119.08           C
ATOM   2155  OH  TYR B 272      16.289  24.067   7.812  1.00119.08           O
ATOM   2156  C   TYR B 272      16.436  28.948  11.292  1.00119.08           C
ATOM   2157  O   TYR B 272      16.569  28.307  12.332  1.00119.08           O
ATOM   2158  N   LYS B 273      15.224  29.162  10.717  1.00128.80           N
ATOM   2159  CA  LYS B 273      14.021  28.448  11.067  1.00128.80           C
ATOM   2160  CB  LYS B 273      12.743  29.271  10.829  1.00128.80           C
ATOM   2161  CG  LYS B 273      12.617  30.506  11.720  1.00128.80           C
ATOM   2162  CD  LYS B 273      13.608  31.617  11.371  1.00128.80           C
ATOM   2163  CE  LYS B 273      13.428  32.878  12.219  1.00128.80           C
ATOM   2164  NZ  LYS B 273      14.401  33.912  11.803  0.00128.80           N
ATOM   2165  C   LYS B 273      13.834  27.172  10.292  1.00128.80           C
ATOM   2166  O   LYS B 273      13.630  26.107  10.872  1.00128.80           O
ATOM   2167  N   LYS B 274      13.900  27.264   8.939  1.00124.37           N
ATOM   2168  CA  LYS B 274      13.603  26.136   8.091  1.00124.37           C
ATOM   2169  CB  LYS B 274      12.100  25.832   7.958  1.00124.37           C
ATOM   2170  CG  LYS B 274      11.429  25.314   9.230  1.00124.37           C
ATOM   2171  CD  LYS B 274       9.901  25.325   9.145  1.00124.37           C
ATOM   2172  CE  LYS B 274       9.345  24.385   8.072  1.00124.37           C
ATOM   2173  NZ  LYS B 274       7.866  24.456   8.054  1.00124.37           N
ATOM   2174  C   LYS B 274      14.072  26.431   6.696  1.00124.37           C
ATOM   2175  O   LYS B 274      14.540  27.528   6.395  1.00124.37           O
ATOM   2176  N   GLY B 275      13.941  25.432   5.794  1.00 27.54           N
ATOM   2177  CA  GLY B 275      14.312  25.612   4.417  1.00 27.54           C
ATOM   2178  C   GLY B 275      15.718  25.150   4.194  1.00 27.54           C
ATOM   2179  O   GLY B 275      16.308  24.458   5.022  1.00 27.54           O
ATOM   2180  N   ILE B 276      16.279  25.517   3.023  1.00 52.36           N
ATOM   2181  CA  ILE B 276      17.610  25.110   2.680  1.00 52.36           C
ATOM   2182  CB  ILE B 276      17.713  24.625   1.263  1.00 52.36           C
ATOM   2183  CG1 ILE B 276      16.797  23.401   1.070  1.00 52.36           C
ATOM   2184  CG2 ILE B 276      19.192  24.348   0.951  1.00 52.36           C
ATOM   2185  CD1 ILE B 276      16.577  23.019  -0.394  1.00 52.36           C
ATOM   2186  C   ILE B 276      18.492  26.309   2.852  1.00 52.36           C
ATOM   2187  O   ILE B 276      18.406  27.280   2.103  1.00 52.36           O
ATOM   2188  N   TYR B 277      19.385  26.237   3.858  1.00180.22           N
ATOM   2189  CA  TYR B 277      20.254  27.303   4.276  1.00180.22           C
ATOM   2190  CB  TYR B 277      20.887  27.029   5.653  1.00180.22           C
ATOM   2191  CG  TYR B 277      21.929  28.054   5.940  1.00180.22           C
ATOM   2192  CD1 TYR B 277      21.606  29.231   6.575  1.00180.22           C
ATOM   2193  CD2 TYR B 277      23.236  27.832   5.571  1.00180.22           C
ATOM   2194  CE1 TYR B 277      22.574  30.170   6.842  1.00180.22           C
ATOM   2195  CE2 TYR B 277      24.209  28.767   5.836  1.00180.22           C
ATOM   2196  CZ  TYR B 277      23.877  29.937   6.474  1.00180.22           C
ATOM   2197  OH  TYR B 277      24.870  30.899   6.751  1.00180.22           O
ATOM   2198  C   TYR B 277      21.353  27.547   3.291  1.00180.22           C
ATOM   2199  O   TYR B 277      21.884  26.616   2.686  1.00180.22           O
ATOM   2200  N   HIS B 278      21.688  28.844   3.088  1.00105.44           N
ATOM   2201  CA  HIS B 278      22.736  29.215   2.181  1.00105.44           C
ATOM   2202  ND1 HIS B 278      23.425  31.072  -0.664  1.00105.44           N
ATOM   2203  CG  HIS B 278      23.296  29.765  -0.248  1.00105.44           C
ATOM   2204  CB  HIS B 278      22.249  29.301   0.721  1.00105.44           C
ATOM   2205  NE2 HIS B 278      25.020  29.919  -1.695  1.00105.44           N
ATOM   2206  CD2 HIS B 278      24.278  29.075  -0.887  1.00105.44           C
ATOM   2207  CE1 HIS B 278      24.470  31.108  -1.527  1.00105.44           C
ATOM   2208  C   HIS B 278      23.302  30.567   2.539  1.00105.44           C
ATOM   2209  O   HIS B 278      22.655  31.384   3.190  1.00105.44           O
ATOM   2210  N   HIS B 279      24.576  30.780   2.133  1.00238.12           N
ATOM   2211  CA  HIS B 279      25.336  32.013   2.128  1.00238.12           C
ATOM   2212  ND1 HIS B 279      23.594  34.632   3.146  0.00238.12           N
ATOM   2213  CG  HIS B 279      23.493  33.801   2.053  0.00238.12           C
ATOM   2214  CB  HIS B 279      24.670  33.177   1.362  1.00238.12           C
ATOM   2215  NE2 HIS B 279      21.430  34.489   2.657  0.00238.12           N
ATOM   2216  CD2 HIS B 279      22.163  33.725   1.767  0.00238.12           C
ATOM   2217  CE1 HIS B 279      22.332  35.014   3.466  0.00238.12           C
ATOM   2218  C   HIS B 279      25.814  32.535   3.448  1.00238.12           C
ATOM   2219  O   HIS B 279      25.465  32.034   4.515  1.00238.12           O
ATOM   2220  N   THR B 280      26.742  33.523   3.327  1.00125.36           N
ATOM   2221  CA  THR B 280      27.348  34.360   4.336  1.00125.36           C
ATOM   2222  CB  THR B 280      26.891  34.055   5.754  1.00125.36           C
ATOM   2223  OG1 THR B 280      25.483  34.224   5.837  1.00125.36           O
ATOM   2224  CG2 THR B 280      27.515  35.031   6.770  1.00125.36           C
ATOM   2225  C   THR B 280      28.845  34.261   4.151  1.00125.36           C
ATOM   2226  O   THR B 280      29.326  33.571   3.253  1.00125.36           O
ATOM   2227  N   GLY B 281      29.623  35.031   4.935  1.00 62.44           N
ATOM   2228  CA  GLY B 281      31.053  34.925   4.988  1.00 62.44           C
ATOM   2229  C   GLY B 281      31.677  35.175   3.661  1.00 62.44           C
ATOM   2230  O   GLY B 281      31.172  35.902   2.807  1.00 62.44           O
ATOM   2231  N   LEU B 282      32.869  34.576   3.516  1.00187.12           N
ATOM   2232  CA  LEU B 282      33.696  34.628   2.355  1.00187.12           C
ATOM   2233  CB  LEU B 282      34.535  35.915   2.195  1.00187.12           C
ATOM   2234  CG  LEU B 282      33.779  37.247   2.023  0.00187.12           C
ATOM   2235  CD1 LEU B 282      33.147  37.727   3.339  0.00187.12           C
ATOM   2236  CD2 LEU B 282      34.689  38.309   1.384  0.00187.12           C
ATOM   2237  C   LEU B 282      34.710  33.577   2.618  1.00187.12           C
ATOM   2238  O   LEU B 282      34.520  32.394   2.343  1.00187.12           O
ATOM   2239  N   ARG B 283      35.852  34.023   3.163  1.00 92.06           N
ATOM   2240  CA  ARG B 283      36.889  33.097   3.480  1.00 92.06           C
ATOM   2241  CB  ARG B 283      37.795  32.810   2.275  1.00 92.06           C
ATOM   2242  CG  ARG B 283      38.594  31.517   2.409  1.00 92.06           C
ATOM   2243  CD  ARG B 283      37.689  30.288   2.526  1.00 92.06           C
ATOM   2244  NE  ARG B 283      38.533  29.080   2.321  1.00 92.06           N
ATOM   2245  CZ  ARG B 283      38.581  28.496   1.087  1.00 92.06           C
ATOM   2246  NH1 ARG B 283      37.829  29.001   0.065  1.00 92.06           N
ATOM   2247  NH2 ARG B 283      39.371  27.404   0.878  1.00 92.06           N
ATOM   2248  C   ARG B 283      37.748  33.744   4.562  1.00 92.06           C
ATOM   2249  O   ARG B 283      38.047  33.060   5.577  1.00 92.06           O
ATOM   2250  OXT ARG B 283      38.123  34.934   4.383  1.00 92.06           O
TER    2251      ARG B 283
ATOM   2252  N   ASP C 284      47.573  24.778  -5.860  1.00112.65           N
ATOM   2253  CA  ASP C 284      48.990  24.864  -5.561  1.00112.65           C
ATOM   2254  CB  ASP C 284      49.832  24.732  -6.833  1.00112.65           C
ATOM   2255  CG  ASP C 284      49.914  23.245  -7.122  0.00112.65           C
ATOM   2256  OD1 ASP C 284      49.176  22.477  -6.459  0.00112.65           O
ATOM   2257  OD2 ASP C 284      50.742  22.869  -7.996  0.00112.65           O
ATOM   2258  C   ASP C 284      49.421  26.054  -4.794  1.00112.65           C
ATOM   2259  O   ASP C 284      49.076  27.200  -5.071  1.00112.65           O
ATOM   2260  N   PRO C 285      50.183  25.726  -3.793  1.00176.07           N
ATOM   2261  CA  PRO C 285      50.447  24.338  -3.518  1.00176.07           C
ATOM   2262  CD  PRO C 285      51.324  26.559  -3.462  1.00176.07           C
ATOM   2263  CB  PRO C 285      51.743  24.291  -2.713  1.00176.07           C
ATOM   2264  CG  PRO C 285      52.461  25.586  -3.103  1.00176.07           C
ATOM   2265  C   PRO C 285      49.310  23.789  -2.729  1.00176.07           C
ATOM   2266  O   PRO C 285      48.604  24.575  -2.104  1.00176.07           O
ATOM   2267  N   PHE C 286      49.148  22.454  -2.710  1.00148.83           N
ATOM   2268  CA  PHE C 286      48.083  21.815  -1.991  1.00148.83           C
ATOM   2269  CB  PHE C 286      48.278  20.283  -2.000  1.00148.83           C
ATOM   2270  CG  PHE C 286      47.139  19.546  -1.378  1.00148.83           C
ATOM   2271  CD1 PHE C 286      45.934  19.435  -2.033  1.00148.83           C
ATOM   2272  CD2 PHE C 286      47.273  18.964  -0.136  1.00148.83           C
ATOM   2273  CE1 PHE C 286      44.885  18.752  -1.473  1.00148.83           C
ATOM   2274  CE2 PHE C 286      46.218  18.277   0.430  1.00148.83           C
ATOM   2275  CZ  PHE C 286      45.019  18.169  -0.240  1.00148.83           C
ATOM   2276  C   PHE C 286      48.138  22.335  -0.594  1.00148.83           C
ATOM   2277  O   PHE C 286      49.175  22.279   0.064  1.00148.83           O
ATOM   2278  N   ASN C 287      47.017  22.924  -0.133  1.00142.61           N
ATOM   2279  CA  ASN C 287      46.983  23.440   1.198  1.00142.61           C
ATOM   2280  CB  ASN C 287      47.478  24.890   1.242  1.00142.61           C
ATOM   2281  CG  ASN C 287      48.118  25.095   2.595  1.00142.61           C
ATOM   2282  OD1 ASN C 287      47.464  25.432   3.578  1.00142.61           O
ATOM   2283  ND2 ASN C 287      49.451  24.852   2.643  1.00142.61           N
ATOM   2284  C   ASN C 287      45.540  23.442   1.574  1.00142.61           C
ATOM   2285  O   ASN C 287      44.841  24.433   1.356  1.00142.61           O
ATOM   2286  N   PRO C 288      45.065  22.346   2.107  1.00109.22           N
ATOM   2287  CA  PRO C 288      43.687  22.254   2.477  1.00109.22           C
ATOM   2288  CD  PRO C 288      45.684  21.039   1.947  1.00109.22           C
ATOM   2289  CB  PRO C 288      43.364  20.757   2.549  1.00109.22           C
ATOM   2290  CG  PRO C 288      44.738  20.073   2.682  1.00109.22           C
ATOM   2291  C   PRO C 288      43.449  22.969   3.758  1.00109.22           C
ATOM   2292  O   PRO C 288      44.136  22.679   4.734  1.00109.22           O
ATOM   2293  N   PHE C 289      42.470  23.882   3.787  1.00133.47           N
ATOM   2294  CA  PHE C 289      42.102  24.524   5.008  1.00133.47           C
ATOM   2295  CB  PHE C 289      43.185  25.441   5.606  1.00133.47           C
ATOM   2296  CG  PHE C 289      42.630  26.044   6.855  1.00133.47           C
ATOM   2297  CD1 PHE C 289      41.903  27.210   6.798  1.00133.47           C
ATOM   2298  CD2 PHE C 289      42.830  25.449   8.081  1.00133.47           C
ATOM   2299  CE1 PHE C 289      41.385  27.775   7.940  1.00133.47           C
ATOM   2300  CE2 PHE C 289      42.315  26.008   9.227  1.00133.47           C
ATOM   2301  CZ  PHE C 289      41.591  27.174   9.159  1.00133.47           C
ATOM   2302  C   PHE C 289      40.921  25.366   4.695  1.00133.47           C
ATOM   2303  O   PHE C 289      40.967  26.222   3.812  1.00133.47           O
ATOM   2304  N   GLU C 290      39.818  25.122   5.419  1.00 74.28           N
ATOM   2305  CA  GLU C 290      38.651  25.925   5.254  1.00 74.28           C
ATOM   2306  CB  GLU C 290      37.540  25.237   4.440  1.00 74.28           C
ATOM   2307  CG  GLU C 290      37.968  24.992   2.987  1.00 74.28           C
ATOM   2308  CD  GLU C 290      36.797  24.432   2.190  1.00 74.28           C
ATOM   2309  OE1 GLU C 290      35.632  24.741   2.554  1.00 74.28           O
ATOM   2310  OE2 GLU C 290      37.054  23.699   1.197  1.00 74.28           O
ATOM   2311  C   GLU C 290      38.175  26.175   6.647  1.00 74.28           C
ATOM   2312  O   GLU C 290      38.045  25.252   7.448  1.00 74.28           O
ATOM   2313  N   LEU C 291      37.912  27.449   6.975  1.00 53.08           N
ATOM   2314  CA  LEU C 291      37.559  27.787   8.323  1.00 53.08           C
ATOM   2315  CB  LEU C 291      37.486  29.308   8.561  1.00 53.08           C
ATOM   2316  CG  LEU C 291      37.140  29.704  10.008  1.00 53.08           C
ATOM   2317  CD1 LEU C 291      38.248  29.272  10.982  1.00 53.08           C
ATOM   2318  CD2 LEU C 291      36.813  31.202  10.110  1.00 53.08           C
ATOM   2319  C   LEU C 291      36.223  27.195   8.655  1.00 53.08           C
ATOM   2320  O   LEU C 291      35.274  27.283   7.876  1.00 53.08           O
ATOM   2321  N   THR C 292      36.137  26.554   9.841  1.00 62.58           N
ATOM   2322  CA  THR C 292      34.918  25.963  10.324  1.00 62.58           C
ATOM   2323  CB  THR C 292      34.914  24.467  10.215  1.00 62.58           C
ATOM   2324  OG1 THR C 292      35.981  23.922  10.977  1.00 62.58           O
ATOM   2325  CG2 THR C 292      35.067  24.077   8.735  1.00 62.58           C
ATOM   2326  C   THR C 292      34.821  26.295  11.785  1.00 62.58           C
ATOM   2327  O   THR C 292      35.808  26.709  12.391  1.00 62.58           O
ATOM   2328  N   ASN C 293      33.618  26.180  12.392  1.00131.35           N
ATOM   2329  CA  ASN C 293      33.558  26.453  13.802  1.00131.35           C
ATOM   2330  CB  ASN C 293      33.283  27.936  14.115  1.00131.35           C
ATOM   2331  CG  ASN C 293      31.928  28.321  13.543  1.00131.35           C
ATOM   2332  OD1 ASN C 293      31.272  27.528  12.870  1.00131.35           O
ATOM   2333  ND2 ASN C 293      31.500  29.585  13.806  1.00131.35           N
ATOM   2334  C   ASN C 293      32.479  25.632  14.449  1.00131.35           C
ATOM   2335  O   ASN C 293      32.167  25.846  15.620  1.00131.35           O
ATOM   2336  N   HIS C 294      31.889  24.653  13.731  1.00 92.76           N
ATOM   2337  CA  HIS C 294      30.842  23.899  14.365  1.00 92.76           C
ATOM   2338  ND1 HIS C 294      27.226  23.447  14.471  1.00 92.76           N
ATOM   2339  CG  HIS C 294      28.368  23.991  15.014  1.00 92.76           C
ATOM   2340  CB  HIS C 294      29.476  24.592  14.206  1.00 92.76           C
ATOM   2341  NE2 HIS C 294      27.038  23.252  16.678  1.00 92.76           N
ATOM   2342  CD2 HIS C 294      28.238  23.863  16.362  1.00 92.76           C
ATOM   2343  CE1 HIS C 294      26.466  23.021  15.511  1.00 92.76           C
ATOM   2344  C   HIS C 294      30.786  22.526  13.750  1.00 92.76           C
ATOM   2345  O   HIS C 294      30.770  22.383  12.529  1.00 92.76           O
ATOM   2346  N   ALA C 295      30.738  21.470  14.593  1.00 46.17           N
ATOM   2347  CA  ALA C 295      30.729  20.119  14.090  1.00 46.17           C
ATOM   2348  CB  ALA C 295      31.693  19.182  14.837  1.00 46.17           C
ATOM   2349  C   ALA C 295      29.346  19.551  14.244  1.00 46.17           C
ATOM   2350  O   ALA C 295      28.709  19.738  15.279  1.00 46.17           O
ATOM   2351  N   VAL C 296      28.856  18.828  13.206  1.00 64.66           N
ATOM   2352  CA  VAL C 296      27.522  18.282  13.208  1.00 64.66           C
ATOM   2353  CB  VAL C 296      26.527  19.166  12.513  1.00 64.66           C
ATOM   2354  CG1 VAL C 296      26.371  20.460  13.331  1.00 64.66           C
ATOM   2355  CG2 VAL C 296      27.015  19.412  11.075  1.00 64.66           C
ATOM   2356  C   VAL C 296      27.510  16.937  12.520  1.00 64.66           C
ATOM   2357  O   VAL C 296      28.554  16.428  12.113  1.00 64.66           O
ATOM   2358  N   LEU C 297      26.303  16.315  12.406  1.00136.15           N
ATOM   2359  CA  LEU C 297      26.156  14.987  11.850  1.00136.15           C
ATOM   2360  CB  LEU C 297      25.531  14.036  12.898  1.00136.15           C
ATOM   2361  CG  LEU C 297      25.300  12.577  12.473  1.00136.15           C
ATOM   2362  CD1 LEU C 297      24.084  12.436  11.558  1.00136.15           C
ATOM   2363  CD2 LEU C 297      26.581  11.958  11.880  1.00136.15           C
ATOM   2364  C   LEU C 297      25.309  15.011  10.593  1.00136.15           C
ATOM   2365  O   LEU C 297      24.162  15.453  10.601  1.00136.15           O
ATOM   2366  N   LEU C 298      25.870  14.502   9.468  1.00 85.65           N
ATOM   2367  CA  LEU C 298      25.200  14.464   8.187  1.00 85.65           C
ATOM   2368  CB  LEU C 298      26.195  14.444   7.013  1.00 85.65           C
ATOM   2369  CG  LEU C 298      25.538  14.406   5.623  1.00 85.65           C
ATOM   2370  CD1 LEU C 298      24.782  15.707   5.326  1.00 85.65           C
ATOM   2371  CD2 LEU C 298      26.570  14.047   4.539  1.00 85.65           C
ATOM   2372  C   LEU C 298      24.396  13.193   8.117  1.00 85.65           C
ATOM   2373  O   LEU C 298      24.945  12.100   8.232  1.00 85.65           O
ATOM   2374  N   VAL C 299      23.052  13.329   8.088  1.00116.00           N
ATOM   2375  CA  VAL C 299      22.093  12.255   7.992  1.00116.00           C
ATOM   2376  CB  VAL C 299      20.892  12.510   8.851  1.00116.00           C
ATOM   2377  CG1 VAL C 299      21.368  12.559  10.313  1.00116.00           C
ATOM   2378  CG2 VAL C 299      20.204  13.803   8.384  1.00116.00           C
ATOM   2379  C   VAL C 299      21.612  11.876   6.610  1.00116.00           C
ATOM   2380  O   VAL C 299      21.182  10.739   6.415  1.00116.00           O
ATOM   2381  N   GLY C 300      21.568  12.811   5.630  1.00 46.99           N
ATOM   2382  CA  GLY C 300      20.982  12.433   4.360  1.00 46.99           C
ATOM   2383  C   GLY C 300      21.100  13.549   3.356  1.00 46.99           C
ATOM   2384  O   GLY C 300      21.746  14.563   3.611  1.00 46.99           O
ATOM   2385  N   TYR C 301      20.512  13.355   2.147  1.00 75.00           N
ATOM   2386  CA  TYR C 301      20.534  14.377   1.132  1.00 75.00           C
ATOM   2387  CB  TYR C 301      21.795  14.357   0.239  1.00 75.00           C
ATOM   2388  CG  TYR C 301      21.930  13.043  -0.454  1.00 75.00           C
ATOM   2389  CD1 TYR C 301      21.300  12.809  -1.655  1.00 75.00           C
ATOM   2390  CD2 TYR C 301      22.699  12.042   0.096  1.00 75.00           C
ATOM   2391  CE1 TYR C 301      21.435  11.597  -2.292  1.00 75.00           C
ATOM   2392  CE2 TYR C 301      22.837  10.829  -0.536  1.00 75.00           C
ATOM   2393  CZ  TYR C 301      22.203  10.603  -1.734  1.00 75.00           C
ATOM   2394  OH  TYR C 301      22.344   9.359  -2.386  1.00 75.00           O
ATOM   2395  C   TYR C 301      19.310  14.279   0.265  1.00 75.00           C
ATOM   2396  O   TYR C 301      18.616  13.264   0.259  1.00 75.00           O
ATOM   2397  N   GLY C 302      19.008  15.357  -0.496  1.00 29.09           N
ATOM   2398  CA  GLY C 302      17.847  15.349  -1.345  1.00 29.09           C
ATOM   2399  C   GLY C 302      17.933  16.514  -2.276  1.00 29.09           C
ATOM   2400  O   GLY C 302      18.938  17.221  -2.307  1.00 29.09           O
ATOM   2401  N   THR C 303      16.883  16.715  -3.100  1.00117.58           N
ATOM   2402  CA  THR C 303      16.885  17.847  -3.977  1.00117.58           C
ATOM   2403  CB  THR C 303      17.236  17.500  -5.393  1.00117.58           C
ATOM   2404  OG1 THR C 303      17.535  18.679  -6.120  1.00117.58           O
ATOM   2405  CG2 THR C 303      16.055  16.758  -6.039  1.00117.58           C
ATOM   2406  C   THR C 303      15.519  18.461  -3.951  1.00117.58           C
ATOM   2407  O   THR C 303      14.509  17.760  -4.004  1.00117.58           O
ATOM   2408  N   ASP C 304      15.455  19.804  -3.847  1.00 60.87           N
ATOM   2409  CA  ASP C 304      14.181  20.461  -3.837  1.00 60.87           C
ATOM   2410  CB  ASP C 304      14.266  21.958  -3.491  1.00 60.87           C
ATOM   2411  CG  ASP C 304      12.861  22.481  -3.221  1.00 60.87           C
ATOM   2412  OD1 ASP C 304      12.109  21.798  -2.476  1.00 60.87           O
ATOM   2413  OD2 ASP C 304      12.528  23.580  -3.740  1.00 60.87           O
ATOM   2414  C   ASP C 304      13.630  20.326  -5.221  1.00 60.87           C
ATOM   2415  O   ASP C 304      14.291  20.660  -6.202  1.00 60.87           O
ATOM   2416  N   SER C 305      12.386  19.831  -5.339  1.00 36.60           N
ATOM   2417  CA  SER C 305      11.834  19.602  -6.641  1.00 36.60           C
ATOM   2418  CB  SER C 305      10.439  18.956  -6.591  1.00 36.60           C
ATOM   2419  OG  SER C 305       9.510  19.839  -5.980  1.00 36.60           O
ATOM   2420  C   SER C 305      11.710  20.889  -7.399  1.00 36.60           C
ATOM   2421  O   SER C 305      12.225  21.013  -8.509  1.00 36.60           O
ATOM   2422  N   ALA C 306      11.005  21.882  -6.823  1.00 43.81           N
ATOM   2423  CA  ALA C 306      10.762  23.102  -7.541  1.00 43.81           C
ATOM   2424  CB  ALA C 306       9.788  24.035  -6.802  1.00 43.81           C
ATOM   2425  C   ALA C 306      12.017  23.883  -7.784  1.00 43.81           C
ATOM   2426  O   ALA C 306      12.306  24.262  -8.918  1.00 43.81           O
ATOM   2427  N   SER C 307      12.809  24.132  -6.723  1.00 87.14           N
ATOM   2428  CA  SER C 307      13.985  24.945  -6.867  1.00 87.14           C
ATOM   2429  CB  SER C 307      14.555  25.443  -5.525  1.00 87.14           C
ATOM   2430  OG  SER C 307      14.973  24.354  -4.717  1.00 87.14           O
ATOM   2431  C   SER C 307      15.042  24.181  -7.598  1.00 87.14           C
ATOM   2432  O   SER C 307      15.819  24.753  -8.361  1.00 87.14           O
ATOM   2433  N   GLY C 308      15.103  22.856  -7.382  1.00 20.85           N
ATOM   2434  CA  GLY C 308      16.080  22.064  -8.068  1.00 20.85           C
ATOM   2435  C   GLY C 308      17.390  22.175  -7.344  1.00 20.85           C
ATOM   2436  O   GLY C 308      18.420  21.734  -7.851  1.00 20.85           O
ATOM   2437  N   MET C 309      17.386  22.753  -6.124  1.00 65.51           N
ATOM   2438  CA  MET C 309      18.617  22.926  -5.403  1.00 65.51           C
ATOM   2439  CB  MET C 309      18.605  24.160  -4.482  1.00 65.51           C
ATOM   2440  CG  MET C 309      19.904  24.361  -3.699  1.00 65.51           C
ATOM   2441  SD  MET C 309      19.913  25.823  -2.615  1.00 65.51           S
ATOM   2442  CE  MET C 309      20.446  26.995  -3.895  1.00 65.51           C
ATOM   2443  C   MET C 309      18.843  21.722  -4.538  1.00 65.51           C
ATOM   2444  O   MET C 309      17.944  21.279  -3.824  1.00 65.51           O
ATOM   2445  N   ASP C 310      20.068  21.153  -4.602  1.00 55.77           N
ATOM   2446  CA  ASP C 310      20.408  19.991  -3.827  1.00 55.77           C
ATOM   2447  CB  ASP C 310      21.672  19.276  -4.333  1.00 55.77           C
ATOM   2448  CG  ASP C 310      21.358  18.642  -5.679  1.00 55.77           C
ATOM   2449  OD1 ASP C 310      20.201  18.174  -5.858  1.00 55.77           O
ATOM   2450  OD2 ASP C 310      22.276  18.606  -6.542  1.00 55.77           O
ATOM   2451  C   ASP C 310      20.683  20.420  -2.419  1.00 55.77           C
ATOM   2452  O   ASP C 310      21.111  21.547  -2.174  1.00 55.77           O
ATOM   2453  N   TYR C 311      20.429  19.521  -1.444  1.00 67.61           N
ATOM   2454  CA  TYR C 311      20.683  19.880  -0.079  1.00 67.61           C
ATOM   2455  CB  TYR C 311      19.461  20.492   0.633  1.00 67.61           C
ATOM   2456  CG  TYR C 311      18.331  19.519   0.591  1.00 67.61           C
ATOM   2457  CD1 TYR C 311      18.244  18.503   1.515  1.00 67.61           C
ATOM   2458  CD2 TYR C 311      17.352  19.629  -0.371  1.00 67.61           C
ATOM   2459  CE1 TYR C 311      17.199  17.610   1.478  1.00 67.61           C
ATOM   2460  CE2 TYR C 311      16.305  18.739  -0.413  1.00 67.61           C
ATOM   2461  CZ  TYR C 311      16.229  17.726   0.512  1.00 67.61           C
ATOM   2462  OH  TYR C 311      15.156  16.810   0.473  1.00 67.61           O
ATOM   2463  C   TYR C 311      21.137  18.684   0.702  1.00 67.61           C
ATOM   2464  O   TYR C 311      20.996  17.541   0.268  1.00 67.61           O
ATOM   2465  N   TRP C 312      21.730  18.948   1.887  1.00 99.54           N
ATOM   2466  CA  TRP C 312      22.159  17.920   2.792  1.00 99.54           C
ATOM   2467  CB  TRP C 312      23.564  18.143   3.390  1.00 99.54           C
ATOM   2468  CG  TRP C 312      24.734  18.128   2.430  1.00 99.54           C
ATOM   2469  CD2 TRP C 312      25.301  16.946   1.851  1.00 99.54           C
ATOM   2470  CD1 TRP C 312      25.470  19.178   1.953  1.00 99.54           C
ATOM   2471  NE1 TRP C 312      26.467  18.717   1.127  1.00 99.54           N
ATOM   2472  CE2 TRP C 312      26.374  17.342   1.051  1.00 99.54           C
ATOM   2473  CE3 TRP C 312      24.958  15.626   1.977  1.00 99.54           C
ATOM   2474  CZ2 TRP C 312      27.120  16.431   0.366  1.00 99.54           C
ATOM   2475  CZ3 TRP C 312      25.712  14.709   1.281  1.00 99.54           C
ATOM   2476  CH2 TRP C 312      26.773  15.103   0.491  1.00 99.54           C
ATOM   2477  C   TRP C 312      21.225  18.029   3.958  1.00 99.54           C
ATOM   2478  O   TRP C 312      20.707  19.108   4.239  1.00 99.54           O
ATOM   2479  N   ILE C 313      20.962  16.905   4.654  1.00 52.38           N
ATOM   2480  CA  ILE C 313      20.112  16.951   5.812  1.00 52.38           C
ATOM   2481  CB  ILE C 313      19.087  15.853   5.842  1.00 52.38           C
ATOM   2482  CG1 ILE C 313      18.153  15.967   4.629  1.00 52.38           C
ATOM   2483  CG2 ILE C 313      18.348  15.919   7.191  1.00 52.38           C
ATOM   2484  CD1 ILE C 313      17.277  14.731   4.420  1.00 52.38           C
ATOM   2485  C   ILE C 313      21.036  16.754   6.981  1.00 52.38           C
ATOM   2486  O   ILE C 313      21.715  15.727   7.066  1.00 52.38           O
ATOM   2487  N   VAL C 314      21.088  17.736   7.907  1.00 50.75           N
ATOM   2488  CA  VAL C 314      22.048  17.652   8.978  1.00 50.75           C
ATOM   2489  CB  VAL C 314      23.066  18.753   8.926  1.00 50.75           C
ATOM   2490  CG1 VAL C 314      24.033  18.589  10.109  1.00 50.75           C
ATOM   2491  CG2 VAL C 314      23.753  18.710   7.553  1.00 50.75           C
ATOM   2492  C   VAL C 314      21.376  17.740  10.327  1.00 50.75           C
ATOM   2493  O   VAL C 314      20.380  18.444  10.514  1.00 50.75           O
ATOM   2494  N   LYS C 315      21.957  17.017  11.316  1.00 64.48           N
ATOM   2495  CA  LYS C 315      21.486  16.961  12.677  1.00 64.48           C
ATOM   2496  CB  LYS C 315      21.659  15.559  13.280  1.00 64.48           C
ATOM   2497  CG  LYS C 315      21.185  15.407  14.726  1.00 64.48           C
ATOM   2498  CD  LYS C 315      21.388  13.985  15.255  1.00 64.48           C
ATOM   2499  CE  LYS C 315      21.098  13.825  16.747  1.00 64.48           C
ATOM   2500  NZ  LYS C 315      21.377  12.432  17.163  1.00 64.48           N
ATOM   2501  C   LYS C 315      22.341  17.878  13.505  1.00 64.48           C
ATOM   2502  O   LYS C 315      23.559  17.722  13.564  1.00 64.48           O
ATOM   2503  N   ASN C 316      21.712  18.862  14.179  1.00 77.67           N
ATOM   2504  CA  ASN C 316      22.423  19.815  14.992  1.00 77.67           C
ATOM   2505  CB  ASN C 316      21.798  21.222  14.904  1.00 77.67           C
ATOM   2506  CG  ASN C 316      22.849  22.272  15.236  1.00 77.67           C
ATOM   2507  OD1 ASN C 316      23.865  21.985  15.864  1.00 77.67           O
ATOM   2508  ND2 ASN C 316      22.598  23.532  14.790  1.00 77.67           N
ATOM   2509  C   ASN C 316      22.366  19.347  16.428  1.00 77.67           C
ATOM   2510  O   ASN C 316      21.616  18.432  16.760  1.00 77.67           O
ATOM   2511  N   SER C 317      23.267  19.874  17.286  1.00105.89           N
ATOM   2512  CA  SER C 317      23.349  19.593  18.702  1.00105.89           C
ATOM   2513  CB  SER C 317      24.799  19.398  19.178  1.00105.89           C
ATOM   2514  OG  SER C 317      25.545  20.588  18.975  1.00105.89           O
ATOM   2515  C   SER C 317      22.725  20.650  19.583  1.00105.89           C
ATOM   2516  O   SER C 317      23.023  20.692  20.778  1.00105.89           O
ATOM   2517  N   TRP C 318      21.968  21.596  19.000  1.00142.41           N
ATOM   2518  CA  TRP C 318      21.321  22.712  19.646  1.00142.41           C
ATOM   2519  CB  TRP C 318      21.154  23.907  18.696  1.00142.41           C
ATOM   2520  CG  TRP C 318      22.520  24.459  18.362  1.00142.41           C
ATOM   2521  CD2 TRP C 318      22.810  25.460  17.373  1.00142.41           C
ATOM   2522  CD1 TRP C 318      23.718  24.103  18.912  1.00142.41           C
ATOM   2523  NE1 TRP C 318      24.735  24.816  18.328  1.00142.41           N
ATOM   2524  CE2 TRP C 318      24.193  25.654  17.378  1.00142.41           C
ATOM   2525  CE3 TRP C 318      21.996  26.156  16.528  1.00142.41           C
ATOM   2526  CZ2 TRP C 318      24.783  26.552  16.536  1.00142.41           C
ATOM   2527  CZ3 TRP C 318      22.595  27.063  15.682  1.00142.41           C
ATOM   2528  CH2 TRP C 318      23.961  27.256  15.685  1.00142.41           C
ATOM   2529  C   TRP C 318      20.030  22.354  20.326  1.00142.41           C
ATOM   2530  O   TRP C 318      19.377  23.215  20.913  1.00142.41           O
ATOM   2531  N   GLY C 319      19.543  21.113  20.168  1.00 37.38           N
ATOM   2532  CA  GLY C 319      18.301  20.774  20.804  1.00 37.38           C
ATOM   2533  C   GLY C 319      17.247  20.745  19.741  1.00 37.38           C
ATOM   2534  O   GLY C 319      17.444  21.249  18.638  1.00 37.38           O
ATOM   2535  N   THR C 320      16.097  20.125  20.069  1.00 48.52           N
ATOM   2536  CA  THR C 320      14.968  19.941  19.199  1.00 48.52           C
ATOM   2537  CB  THR C 320      13.948  19.002  19.772  1.00 48.52           C
ATOM   2538  OG1 THR C 320      13.416  19.528  20.979  1.00 48.52           O
ATOM   2539  CG2 THR C 320      14.628  17.647  20.036  1.00 48.52           C
ATOM   2540  C   THR C 320      14.289  21.252  18.942  1.00 48.52           C
ATOM   2541  O   THR C 320      13.601  21.420  17.936  1.00 48.52           O
ATOM   2542  N   GLY C 321      14.433  22.206  19.874  1.00 40.57           N
ATOM   2543  CA  GLY C 321      13.779  23.482  19.801  1.00 40.57           C
ATOM   2544  C   GLY C 321      14.207  24.234  18.578  1.00 40.57           C
ATOM   2545  O   GLY C 321      13.455  25.069  18.075  1.00 40.57           O
ATOM   2546  N   TRP C 322      15.443  24.002  18.096  1.00 79.43           N
ATOM   2547  CA  TRP C 322      15.960  24.786  17.006  1.00 79.43           C
ATOM   2548  CB  TRP C 322      17.468  25.053  17.162  1.00 79.43           C
ATOM   2549  CG  TRP C 322      18.108  25.855  16.054  1.00 79.43           C
ATOM   2550  CD2 TRP C 322      18.748  25.263  14.907  1.00 79.43           C
ATOM   2551  CD1 TRP C 322      18.240  27.203  15.921  1.00 79.43           C
ATOM   2552  NE1 TRP C 322      18.925  27.497  14.764  1.00 79.43           N
ATOM   2553  CE2 TRP C 322      19.240  26.314  14.134  1.00 79.43           C
ATOM   2554  CE3 TRP C 322      18.910  23.964  14.537  1.00 79.43           C
ATOM   2555  CZ2 TRP C 322      19.912  26.070  12.965  1.00 79.43           C
ATOM   2556  CZ3 TRP C 322      19.582  23.720  13.359  1.00 79.43           C
ATOM   2557  CH2 TRP C 322      20.072  24.755  12.589  1.00 79.43           C
ATOM   2558  C   TRP C 322      15.754  24.121  15.673  1.00 79.43           C
ATOM   2559  O   TRP C 322      15.728  22.899  15.549  1.00 79.43           O
ATOM   2560  N   GLY C 323      15.557  24.958  14.631  1.00 36.61           N
ATOM   2561  CA  GLY C 323      15.473  24.548  13.253  1.00 36.61           C
ATOM   2562  C   GLY C 323      14.316  23.634  13.025  1.00 36.61           C
ATOM   2563  O   GLY C 323      13.231  23.822  13.574  1.00 36.61           O
ATOM   2564  N   GLU C 324      14.533  22.623  12.157  1.00 62.99           N
ATOM   2565  CA  GLU C 324      13.500  21.687  11.843  1.00 62.99           C
ATOM   2566  CB  GLU C 324      13.604  21.150  10.404  1.00 62.99           C
ATOM   2567  CG  GLU C 324      13.392  22.225   9.335  1.00 62.99           C
ATOM   2568  CD  GLU C 324      13.582  21.588   7.963  1.00 62.99           C
ATOM   2569  OE1 GLU C 324      14.256  20.526   7.888  1.00 62.99           O
ATOM   2570  OE2 GLU C 324      13.056  22.157   6.970  1.00 62.99           O
ATOM   2571  C   GLU C 324      13.678  20.525  12.765  1.00 62.99           C
ATOM   2572  O   GLU C 324      14.295  19.522  12.409  1.00 62.99           O
ATOM   2573  N   ASN C 325      13.106  20.634  13.977  1.00 47.00           N
ATOM   2574  CA  ASN C 325      13.168  19.590  14.958  1.00 47.00           C
ATOM   2575  CB  ASN C 325      12.422  18.314  14.530  1.00 47.00           C
ATOM   2576  CG  ASN C 325      10.933  18.629  14.507  1.00 47.00           C
ATOM   2577  OD1 ASN C 325      10.408  19.270  15.416  1.00 47.00           O
ATOM   2578  ND2 ASN C 325      10.232  18.173  13.435  1.00 47.00           N
ATOM   2579  C   ASN C 325      14.590  19.221  15.254  1.00 47.00           C
ATOM   2580  O   ASN C 325      14.889  18.052  15.492  1.00 47.00           O
ATOM   2581  N   GLY C 326      15.507  20.209  15.276  1.00 37.49           N
ATOM   2582  CA  GLY C 326      16.868  19.932  15.641  1.00 37.49           C
ATOM   2583  C   GLY C 326      17.713  19.690  14.425  1.00 37.49           C
ATOM   2584  O   GLY C 326      18.927  19.538  14.547  1.00 37.49           O
ATOM   2585  N   TYR C 327      17.113  19.682  13.217  1.00 86.52           N
ATOM   2586  CA  TYR C 327      17.859  19.403  12.017  1.00 86.52           C
ATOM   2587  CB  TYR C 327      17.303  18.229  11.187  1.00 86.52           C
ATOM   2588  CG  TYR C 327      17.530  16.930  11.881  1.00 86.52           C
ATOM   2589  CD1 TYR C 327      16.727  16.528  12.924  1.00 86.52           C
ATOM   2590  CD2 TYR C 327      18.542  16.096  11.464  1.00 86.52           C
ATOM   2591  CE1 TYR C 327      16.941  15.321  13.548  1.00 86.52           C
ATOM   2592  CE2 TYR C 327      18.761  14.888  12.083  1.00 86.52           C
ATOM   2593  CZ  TYR C 327      17.959  14.500  13.129  1.00 86.52           C
ATOM   2594  OH  TYR C 327      18.180  13.261  13.767  1.00 86.52           O
ATOM   2595  C   TYR C 327      17.780  20.588  11.103  1.00 86.52           C
ATOM   2596  O   TYR C 327      16.952  21.479  11.292  1.00 86.52           O
ATOM   2597  N   PHE C 328      18.699  20.647  10.110  1.00 73.19           N
ATOM   2598  CA  PHE C 328      18.654  21.707   9.141  1.00 73.19           C
ATOM   2599  CB  PHE C 328      19.516  22.936   9.499  1.00 73.19           C
ATOM   2600  CG  PHE C 328      20.963  22.569   9.553  1.00 73.19           C
ATOM   2601  CD1 PHE C 328      21.504  22.007  10.687  1.00 73.19           C
ATOM   2602  CD2 PHE C 328      21.785  22.807   8.475  1.00 73.19           C
ATOM   2603  CE1 PHE C 328      22.839  21.677  10.739  1.00 73.19           C
ATOM   2604  CE2 PHE C 328      23.121  22.480   8.520  1.00 73.19           C
ATOM   2605  CZ  PHE C 328      23.650  21.913   9.654  1.00 73.19           C
ATOM   2606  C   PHE C 328      19.113  21.174   7.818  1.00 73.19           C
ATOM   2607  O   PHE C 328      19.807  20.162   7.741  1.00 73.19           O
ATOM   2608  N   ARG C 329      18.707  21.849   6.723  1.00118.80           N
ATOM   2609  CA  ARG C 329      19.115  21.437   5.412  1.00118.80           C
ATOM   2610  CB  ARG C 329      17.955  21.333   4.415  1.00118.80           C
ATOM   2611  CG  ARG C 329      16.870  20.350   4.847  1.00118.80           C
ATOM   2612  CD  ARG C 329      15.727  20.262   3.840  1.00118.80           C
ATOM   2613  NE  ARG C 329      14.568  19.641   4.534  1.00118.80           N
ATOM   2614  CZ  ARG C 329      13.336  19.705   3.952  1.00118.80           C
ATOM   2615  NH1 ARG C 329      13.198  20.282   2.723  1.00118.80           N
ATOM   2616  NH2 ARG C 329      12.247  19.200   4.600  1.00118.80           N
ATOM   2617  C   ARG C 329      20.014  22.523   4.913  1.00118.80           C
ATOM   2618  O   ARG C 329      19.829  23.691   5.252  1.00118.80           O
ATOM   2619  N   ILE C 330      21.043  22.155   4.126  1.00 62.72           N
ATOM   2620  CA  ILE C 330      21.955  23.137   3.621  1.00 62.72           C
ATOM   2621  CB  ILE C 330      23.239  23.191   4.400  1.00 62.72           C
ATOM   2622  CG1 ILE C 330      24.101  24.388   3.964  1.00 62.72           C
ATOM   2623  CG2 ILE C 330      23.933  21.826   4.280  1.00 62.72           C
ATOM   2624  CD1 ILE C 330      25.274  24.662   4.904  1.00 62.72           C
ATOM   2625  C   ILE C 330      22.281  22.800   2.198  1.00 62.72           C
ATOM   2626  O   ILE C 330      22.262  21.635   1.806  1.00 62.72           O
ATOM   2627  N   ARG C 331      22.616  23.828   1.390  1.00137.56           N
ATOM   2628  CA  ARG C 331      22.871  23.634  -0.009  1.00137.56           C
ATOM   2629  CB  ARG C 331      23.227  24.940  -0.745  1.00137.56           C
ATOM   2630  CG  ARG C 331      23.020  24.867  -2.260  1.00137.56           C
ATOM   2631  CD  ARG C 331      24.282  24.558  -3.064  0.00137.56           C
ATOM   2632  NE  ARG C 331      23.875  24.464  -4.495  0.00137.56           N
ATOM   2633  CZ  ARG C 331      23.758  25.595  -5.250  0.00137.56           C
ATOM   2634  NH1 ARG C 331      24.002  26.816  -4.692  0.00137.56           N
ATOM   2635  NH2 ARG C 331      23.391  25.503  -6.562  0.00137.56           N
ATOM   2636  C   ARG C 331      24.011  22.675  -0.151  1.00137.56           C
ATOM   2637  O   ARG C 331      25.001  22.752   0.575  1.00137.56           O
ATOM   2638  N   ARG C 332      23.880  21.734  -1.110  1.00116.83           N
ATOM   2639  CA  ARG C 332      24.855  20.701  -1.323  1.00116.83           C
ATOM   2640  CB  ARG C 332      24.238  19.290  -1.288  1.00116.83           C
ATOM   2641  CG  ARG C 332      25.236  18.161  -1.549  1.00116.83           C
ATOM   2642  CD  ARG C 332      24.616  16.760  -1.482  1.00116.83           C
ATOM   2643  NE  ARG C 332      24.341  16.305  -2.874  1.00116.83           N
ATOM   2644  CZ  ARG C 332      23.097  16.416  -3.424  1.00116.83           C
ATOM   2645  NH1 ARG C 332      22.063  16.934  -2.697  1.00116.83           N
ATOM   2646  NH2 ARG C 332      22.890  15.981  -4.701  1.00116.83           N
ATOM   2647  C   ARG C 332      25.465  20.862  -2.685  1.00116.83           C
ATOM   2648  O   ARG C 332      24.798  21.273  -3.632  1.00116.83           O
ATOM   2649  N   GLY C 333      26.774  20.545  -2.806  1.00 49.15           N
ATOM   2650  CA  GLY C 333      27.442  20.552  -4.082  1.00 49.15           C
ATOM   2651  C   GLY C 333      28.334  21.754  -4.253  1.00 49.15           C
ATOM   2652  O   GLY C 333      29.223  21.754  -5.104  1.00 49.15           O
ATOM   2653  N   THR C 334      28.042  22.844  -3.524  1.00115.78           N
ATOM   2654  CA  THR C 334      28.773  24.085  -3.507  1.00115.78           C
ATOM   2655  CB  THR C 334      27.885  25.278  -3.319  1.00115.78           C
ATOM   2656  OG1 THR C 334      27.141  25.158  -2.117  1.00115.78           O
ATOM   2657  CG2 THR C 334      26.939  25.372  -4.527  1.00115.78           C
ATOM   2658  C   THR C 334      29.868  24.135  -2.475  1.00115.78           C
ATOM   2659  O   THR C 334      30.630  25.101  -2.453  1.00115.78           O
ATOM   2660  N   ASP C 335      29.947  23.160  -1.544  1.00 78.38           N
ATOM   2661  CA  ASP C 335      30.892  23.277  -0.464  1.00 78.38           C
ATOM   2662  CB  ASP C 335      32.340  23.501  -0.939  1.00 78.38           C
ATOM   2663  CG  ASP C 335      33.282  23.335   0.249  1.00 78.38           C
ATOM   2664  OD1 ASP C 335      32.799  22.944   1.346  1.00 78.38           O
ATOM   2665  OD2 ASP C 335      34.501  23.598   0.073  1.00 78.38           O
ATOM   2666  C   ASP C 335      30.471  24.457   0.357  1.00 78.38           C
ATOM   2667  O   ASP C 335      31.287  25.263   0.806  1.00 78.38           O
ATOM   2668  N   GLU C 336      29.144  24.563   0.577  1.00116.91           N
ATOM   2669  CA  GLU C 336      28.565  25.660   1.299  1.00116.91           C
ATOM   2670  CB  GLU C 336      27.031  25.571   1.400  1.00116.91           C
ATOM   2671  CG  GLU C 336      26.403  26.733   2.168  1.00116.91           C
ATOM   2672  CD  GLU C 336      26.531  27.980   1.309  1.00116.91           C
ATOM   2673  OE1 GLU C 336      26.588  27.832   0.059  1.00116.91           O
ATOM   2674  OE2 GLU C 336      26.574  29.096   1.891  1.00116.91           O
ATOM   2675  C   GLU C 336      29.100  25.701   2.694  1.00116.91           C
ATOM   2676  O   GLU C 336      28.976  24.753   3.465  1.00116.91           O
ATOM   2677  N   CYS C 337      29.709  26.846   3.048  1.00 67.61           N
ATOM   2678  CA  CYS C 337      30.206  27.103   4.369  1.00 67.61           C
ATOM   2679  CB  CYS C 337      29.093  27.178   5.430  1.00 67.61           C
ATOM   2680  SG  CYS C 337      27.978  28.591   5.176  1.00 67.61           S
ATOM   2681  C   CYS C 337      31.177  26.035   4.783  1.00 67.61           C
ATOM   2682  O   CYS C 337      31.284  25.736   5.971  1.00 67.61           O
ATOM   2683  N   ALA C 338      31.937  25.473   3.820  1.00 60.41           N
ATOM   2684  CA  ALA C 338      32.955  24.486   4.070  1.00 60.41           C
ATOM   2685  CB  ALA C 338      34.029  24.975   5.057  1.00 60.41           C
ATOM   2686  C   ALA C 338      32.387  23.204   4.613  1.00 60.41           C
ATOM   2687  O   ALA C 338      33.097  22.432   5.253  1.00 60.41           O
ATOM   2688  N   ILE C 339      31.105  22.911   4.339  1.00 84.93           N
ATOM   2689  CA  ILE C 339      30.475  21.712   4.826  1.00 84.93           C
ATOM   2690  CB  ILE C 339      28.986  21.692   4.624  1.00 84.93           C
ATOM   2691  CG1 ILE C 339      28.363  20.586   5.494  1.00 84.93           C
ATOM   2692  CG2 ILE C 339      28.690  21.555   3.121  1.00 84.93           C
ATOM   2693  CD1 ILE C 339      26.854  20.728   5.683  1.00 84.93           C
ATOM   2694  C   ILE C 339      31.075  20.482   4.194  1.00 84.93           C
ATOM   2695  O   ILE C 339      31.022  19.386   4.745  1.00 84.93           O
ATOM   2696  N   GLU C 340      31.524  20.607   2.940  1.00148.91           N
ATOM   2697  CA  GLU C 340      32.119  19.555   2.158  1.00148.91           C
ATOM   2698  CB  GLU C 340      31.806  19.692   0.661  1.00148.91           C
ATOM   2699  CG  GLU C 340      30.310  19.448   0.435  1.00148.91           C
ATOM   2700  CD  GLU C 340      29.975  19.581  -1.039  1.00148.91           C
ATOM   2701  OE1 GLU C 340      30.907  19.838  -1.847  1.00148.91           O
ATOM   2702  OE2 GLU C 340      28.770  19.427  -1.373  1.00148.91           O
ATOM   2703  C   GLU C 340      33.588  19.337   2.404  1.00148.91           C
ATOM   2704  O   GLU C 340      34.193  18.553   1.684  1.00148.91           O
ATOM   2705  N   SER C 341      34.249  20.148   3.250  1.00119.58           N
ATOM   2706  CA  SER C 341      35.676  20.046   3.447  1.00119.58           C
ATOM   2707  CB  SER C 341      36.276  21.383   3.913  1.00119.58           C
ATOM   2708  OG  SER C 341      35.730  21.751   5.171  1.00119.58           O
ATOM   2709  C   SER C 341      36.214  18.974   4.383  1.00119.58           C
ATOM   2710  O   SER C 341      37.280  18.421   4.143  1.00119.58           O
ATOM   2711  N   ILE C 342      35.614  18.860   5.575  1.00237.01           N
ATOM   2712  CA  ILE C 342      35.931  18.079   6.747  1.00237.01           C
ATOM   2713  CB  ILE C 342      35.978  18.953   7.976  1.00237.01           C
ATOM   2714  CG1 ILE C 342      36.941  18.378   9.035  1.00237.01           C
ATOM   2715  CG2 ILE C 342      34.539  19.176   8.461  1.00237.01           C
ATOM   2716  CD1 ILE C 342      37.365  19.385  10.100  1.00237.01           C
ATOM   2717  C   ILE C 342      35.275  16.742   7.043  1.00237.01           C
ATOM   2718  O   ILE C 342      35.379  16.319   8.192  1.00237.01           O
ATOM   2719  N   ALA C 343      34.374  16.174   6.215  1.00 70.57           N
ATOM   2720  CA  ALA C 343      33.650  14.991   6.647  1.00 70.57           C
ATOM   2721  CB  ALA C 343      32.797  14.359   5.533  1.00 70.57           C
ATOM   2722  C   ALA C 343      34.568  13.921   7.185  1.00 70.57           C
ATOM   2723  O   ALA C 343      35.626  13.648   6.620  1.00 70.57           O
ATOM   2724  N   VAL C 344      34.171  13.300   8.329  1.00 44.21           N
ATOM   2725  CA  VAL C 344      34.960  12.284   8.976  1.00 44.21           C
ATOM   2726  CB  VAL C 344      35.440  12.683  10.343  1.00 44.21           C
ATOM   2727  CG1 VAL C 344      36.133  11.473  10.993  1.00 44.21           C
ATOM   2728  CG2 VAL C 344      36.343  13.921  10.213  1.00 44.21           C
ATOM   2729  C   VAL C 344      34.109  11.067   9.172  1.00 44.21           C
ATOM   2730  O   VAL C 344      32.929  11.171   9.502  1.00 44.21           O
ATOM   2731  N   ALA C 345      34.702   9.868   8.983  1.00 37.59           N
ATOM   2732  CA  ALA C 345      33.961   8.652   9.145  1.00 37.59           C
ATOM   2733  CB  ALA C 345      33.802   7.857   7.838  1.00 37.59           C
ATOM   2734  C   ALA C 345      34.708   7.774  10.100  1.00 37.59           C
ATOM   2735  O   ALA C 345      35.937   7.796  10.156  1.00 37.59           O
ATOM   2736  N   ALA C 346      33.963   6.992  10.905  1.00 36.71           N
ATOM   2737  CA  ALA C 346      34.568   6.070  11.822  1.00 36.71           C
ATOM   2738  CB  ALA C 346      34.727   6.627  13.247  1.00 36.71           C
ATOM   2739  C   ALA C 346      33.630   4.911  11.900  1.00 36.71           C
ATOM   2740  O   ALA C 346      32.429   5.070  11.691  1.00 36.71           O
ATOM   2741  N   THR C 347      34.155   3.702  12.182  1.00 46.87           N
ATOM   2742  CA  THR C 347      33.302   2.551  12.263  1.00 46.87           C
ATOM   2743  CB  THR C 347      33.727   1.448  11.338  1.00 46.87           C
ATOM   2744  OG1 THR C 347      33.716   1.912   9.995  1.00 46.87           O
ATOM   2745  CG2 THR C 347      32.765   0.259  11.498  1.00 46.87           C
ATOM   2746  C   THR C 347      33.359   2.027  13.667  1.00 46.87           C
ATOM   2747  O   THR C 347      34.419   1.636  14.152  1.00 46.87           O
ATOM   2748  N   PRO C 348      32.230   2.026  14.335  1.00 81.49           N
ATOM   2749  CA  PRO C 348      32.144   1.548  15.693  1.00 81.49           C
ATOM   2750  CD  PRO C 348      31.171   2.971  14.026  1.00 81.49           C
ATOM   2751  CB  PRO C 348      30.931   2.241  16.315  1.00 81.49           C
ATOM   2752  CG  PRO C 348      30.109   2.724  15.110  1.00 81.49           C
ATOM   2753  C   PRO C 348      32.042   0.056  15.750  1.00 81.49           C
ATOM   2754  O   PRO C 348      31.650  -0.556  14.758  1.00 81.49           O
ATOM   2755  N   ILE C 349      32.383  -0.547  16.908  1.00 71.49           N
ATOM   2756  CA  ILE C 349      32.275  -1.970  17.047  1.00 71.49           C
ATOM   2757  CB  ILE C 349      33.509  -2.586  17.648  1.00 71.49           C
ATOM   2758  CG1 ILE C 349      34.753  -2.213  16.819  1.00 71.49           C
ATOM   2759  CG2 ILE C 349      33.280  -4.104  17.765  1.00 71.49           C
ATOM   2760  CD1 ILE C 349      36.077  -2.652  17.446  1.00 71.49           C
ATOM   2761  C   ILE C 349      31.143  -2.207  18.004  1.00 71.49           C
ATOM   2762  O   ILE C 349      31.256  -1.926  19.196  1.00 71.49           O
ATOM   2763  N   PRO C 350      30.055  -2.735  17.501  1.00 81.39           N
ATOM   2764  CA  PRO C 350      28.893  -2.976  18.321  1.00 81.39           C
ATOM   2765  CD  PRO C 350      29.687  -2.469  16.118  1.00 81.39           C
ATOM   2766  CB  PRO C 350      27.742  -3.234  17.351  1.00 81.39           C
ATOM   2767  CG  PRO C 350      28.150  -2.461  16.087  1.00 81.39           C
ATOM   2768  C   PRO C 350      29.140  -4.126  19.242  1.00 81.39           C
ATOM   2769  O   PRO C 350      30.151  -4.808  19.094  1.00 81.39           O
ATOM   2770  N   LYS C 351      28.247  -4.327  20.230  1.00 69.81           N
ATOM   2771  CA  LYS C 351      28.386  -5.429  21.134  1.00 69.81           C
ATOM   2772  CB  LYS C 351      27.530  -5.317  22.404  1.00 69.81           C
ATOM   2773  CG  LYS C 351      27.915  -4.162  23.325  1.00 69.81           C
ATOM   2774  CD  LYS C 351      26.984  -4.045  24.531  1.00 69.81           C
ATOM   2775  CE  LYS C 351      27.518  -3.124  25.628  1.00 69.81           C
ATOM   2776  NZ  LYS C 351      26.986  -3.557  26.941  1.00 69.81           N
ATOM   2777  C   LYS C 351      27.917  -6.656  20.417  1.00 69.81           C
ATOM   2778  O   LYS C 351      27.241  -6.571  19.394  1.00 69.81           O
ATOM   2779  N   LEU C 352      28.323  -7.836  20.918  1.00120.53           N
ATOM   2780  CA  LEU C 352      27.873  -9.099  20.407  1.00120.53           C
ATOM   2781  CB  LEU C 352      28.897 -10.230  20.603  1.00120.53           C
ATOM   2782  CG  LEU C 352      29.692 -10.676  19.362  1.00120.53           C
ATOM   2783  CD1 LEU C 352      28.880 -11.707  18.572  1.00120.53           C
ATOM   2784  CD2 LEU C 352      30.123  -9.507  18.469  1.00120.53           C
ATOM   2785  C   LEU C 352      26.666  -9.509  21.242  1.00120.53           C
ATOM   2786  O   LEU C 352      25.725  -8.685  21.377  1.00120.53           O
ATOM   2787  OXT LEU C 352      26.671 -10.661  21.753  1.00120.53           O
TER    2788      LEU C 352
ATOM   2789  N   ASP D 353      48.759 -30.091  21.106  1.00 94.27           N
ATOM   2790  CA  ASP D 353      47.606 -30.622  20.342  1.00 94.27           C
ATOM   2791  CB  ASP D 353      48.144 -31.684  19.357  1.00 94.27           C
ATOM   2792  CG  ASP D 353      47.225 -31.926  18.162  1.00 94.27           C
ATOM   2793  OD1 ASP D 353      46.048 -31.484  18.203  1.00 94.27           O
ATOM   2794  OD2 ASP D 353      47.703 -32.563  17.187  1.00 94.27           O
ATOM   2795  C   ASP D 353      46.701 -31.249  21.358  1.00 94.27           C
ATOM   2796  O   ASP D 353      47.182 -31.805  22.344  1.00 94.27           O
ATOM   2797  N   THR D 354      45.366 -31.102  21.193  1.00 74.54           N
ATOM   2798  CA  THR D 354      44.449 -31.768  22.080  1.00 74.54           C
ATOM   2799  CB  THR D 354      43.125 -31.083  22.315  1.00 74.54           C
ATOM   2800  OG1 THR D 354      42.381 -30.983  21.108  1.00 74.54           O
ATOM   2801  CG2 THR D 354      43.364 -29.699  22.947  1.00 74.54           C
ATOM   2802  C   THR D 354      44.159 -33.084  21.436  1.00 74.54           C
ATOM   2803  O   THR D 354      44.670 -33.387  20.361  1.00 74.54           O
ATOM   2804  N   PRO D 355      43.367 -33.883  22.087  1.00 81.76           N
ATOM   2805  CA  PRO D 355      43.045 -35.187  21.571  1.00 81.76           C
ATOM   2806  CD  PRO D 355      43.311 -33.848  23.543  1.00 81.76           C
ATOM   2807  CB  PRO D 355      42.413 -35.948  22.734  1.00 81.76           C
ATOM   2808  CG  PRO D 355      43.026 -35.294  23.983  1.00 81.76           C
ATOM   2809  C   PRO D 355      42.153 -35.146  20.365  1.00 81.76           C
ATOM   2810  O   PRO D 355      41.918 -36.204  19.784  1.00 81.76           O
ATOM   2811  N   ALA D 356      41.613 -33.969  19.994  1.00 72.24           N
ATOM   2812  CA  ALA D 356      40.639 -33.891  18.935  1.00 72.24           C
ATOM   2813  CB  ALA D 356      39.878 -32.555  18.912  1.00 72.24           C
ATOM   2814  C   ALA D 356      41.234 -34.069  17.570  1.00 72.24           C
ATOM   2815  O   ALA D 356      42.313 -33.558  17.271  1.00 72.24           O
ATOM   2816  N   ASN D 357      40.511 -34.825  16.707  1.00183.49           N
ATOM   2817  CA  ASN D 357      40.827 -35.012  15.315  1.00183.49           C
ATOM   2818  CB  ASN D 357      41.133 -36.463  14.910  1.00183.49           C
ATOM   2819  CG  ASN D 357      42.594 -36.762  15.176  1.00183.49           C
ATOM   2820  OD1 ASN D 357      43.470 -36.163  14.556  1.00183.49           O
ATOM   2821  ND2 ASN D 357      42.862 -37.713  16.110  1.00183.49           N
ATOM   2822  C   ASN D 357      39.586 -34.672  14.561  1.00183.49           C
ATOM   2823  O   ASN D 357      38.868 -35.551  14.088  1.00183.49           O
ATOM   2824  N   CYS D 358      39.327 -33.373  14.385  1.00137.44           N
ATOM   2825  CA  CYS D 358      38.117 -32.952  13.755  1.00137.44           C
ATOM   2826  CB  CYS D 358      37.548 -31.714  14.457  1.00137.44           C
ATOM   2827  SG  CYS D 358      36.177 -31.004  13.540  1.00137.44           S
ATOM   2828  C   CYS D 358      38.385 -32.625  12.316  1.00137.44           C
ATOM   2829  O   CYS D 358      39.515 -32.331  11.932  1.00137.44           O
ATOM   2830  N   THR D 359      37.317 -32.662  11.493  1.00131.17           N
ATOM   2831  CA  THR D 359      37.364 -32.422  10.089  1.00131.17           C
ATOM   2832  CB  THR D 359      36.645 -33.506   9.343  1.00131.17           C
ATOM   2833  OG1 THR D 359      36.560 -33.200   7.961  1.00131.17           O
ATOM   2834  CG2 THR D 359      35.252 -33.695   9.963  1.00131.17           C
ATOM   2835  C   THR D 359      36.710 -31.120   9.740  1.00131.17           C
ATOM   2836  O   THR D 359      35.894 -30.563  10.473  1.00131.17           O
ATOM   2837  N   TYR D 360      37.086 -30.633   8.545  1.00186.27           N
ATOM   2838  CA  TYR D 360      36.681 -29.416   7.908  1.00186.27           C
ATOM   2839  CB  TYR D 360      37.320 -29.448   6.506  1.00186.27           C
ATOM   2840  CG  TYR D 360      37.107 -28.222   5.702  1.00186.27           C
ATOM   2841  CD1 TYR D 360      35.937 -28.000   5.016  1.00186.27           C
ATOM   2842  CD2 TYR D 360      38.120 -27.306   5.615  1.00186.27           C
ATOM   2843  CE1 TYR D 360      35.774 -26.861   4.262  1.00186.27           C
ATOM   2844  CE2 TYR D 360      37.966 -26.169   4.867  1.00186.27           C
ATOM   2845  CZ  TYR D 360      36.794 -25.950   4.192  1.00186.27           C
ATOM   2846  OH  TYR D 360      36.633 -24.789   3.421  1.00186.27           O
ATOM   2847  C   TYR D 360      35.191 -29.488   7.761  1.00186.27           C
ATOM   2848  O   TYR D 360      34.470 -28.548   8.091  1.00186.27           O
ATOM   2849  N   LEU D 361      34.698 -30.641   7.286  1.00 82.79           N
ATOM   2850  CA  LEU D 361      33.303 -30.829   7.032  1.00 82.79           C
ATOM   2851  CB  LEU D 361      33.014 -32.148   6.297  1.00 82.79           C
ATOM   2852  CG  LEU D 361      33.609 -32.152   4.872  1.00 82.79           C
ATOM   2853  CD1 LEU D 361      33.314 -33.472   4.144  1.00 82.79           C
ATOM   2854  CD2 LEU D 361      33.154 -30.928   4.065  1.00 82.79           C
ATOM   2855  C   LEU D 361      32.549 -30.768   8.319  1.00 82.79           C
ATOM   2856  O   LEU D 361      31.415 -30.298   8.374  1.00 82.79           O
ATOM   2857  N   ASP D 362      33.169 -31.240   9.407  1.00117.94           N
ATOM   2858  CA  ASP D 362      32.517 -31.235  10.677  1.00117.94           C
ATOM   2859  CB  ASP D 362      33.419 -31.859  11.745  1.00117.94           C
ATOM   2860  CG  ASP D 362      32.586 -32.039  12.985  1.00117.94           C
ATOM   2861  OD1 ASP D 362      32.174 -31.006  13.573  1.00117.94           O
ATOM   2862  OD2 ASP D 362      32.358 -33.219  13.366  1.00117.94           O
ATOM   2863  C   ASP D 362      32.210 -29.808  11.029  1.00117.94           C
ATOM   2864  O   ASP D 362      31.215 -29.524  11.696  1.00117.94           O
ATOM   2865  N   LEU D 363      33.101 -28.880  10.631  1.00150.02           N
ATOM   2866  CA  LEU D 363      32.968 -27.471  10.896  1.00150.02           C
ATOM   2867  CB  LEU D 363      34.328 -26.747  10.839  1.00150.02           C
ATOM   2868  CG  LEU D 363      34.325 -25.299  11.377  1.00150.02           C
ATOM   2869  CD1 LEU D 363      35.753 -24.817  11.634  1.00150.02           C
ATOM   2870  CD2 LEU D 363      33.610 -24.332  10.432  1.00150.02           C
ATOM   2871  C   LEU D 363      31.925 -26.788  10.040  1.00150.02           C
ATOM   2872  O   LEU D 363      31.310 -25.816  10.477  1.00150.02           O
ATOM   2873  N   LEU D 364      31.697 -27.234   8.785  1.00123.11           N
ATOM   2874  CA  LEU D 364      30.741 -26.523   7.965  1.00123.11           C
ATOM   2875  CB  LEU D 364      30.763 -26.929   6.473  1.00123.11           C
ATOM   2876  CG  LEU D 364      31.987 -26.451   5.644  1.00123.11           C
ATOM   2877  CD1 LEU D 364      32.041 -24.924   5.542  1.00123.11           C
ATOM   2878  CD2 LEU D 364      33.313 -27.030   6.142  1.00123.11           C
ATOM   2879  C   LEU D 364      29.354 -26.741   8.508  1.00123.11           C
ATOM   2880  O   LEU D 364      29.024 -27.830   8.970  1.00123.11           O
ATOM   2881  N   GLY D 365      28.502 -25.689   8.489  1.00 37.22           N
ATOM   2882  CA  GLY D 365      27.155 -25.839   8.970  1.00 37.22           C
ATOM   2883  C   GLY D 365      26.799 -24.664   9.824  1.00 37.22           C
ATOM   2884  O   GLY D 365      27.440 -23.614   9.764  1.00 37.22           O
ATOM   2885  N   THR D 366      25.744 -24.809  10.655  1.00124.97           N
ATOM   2886  CA  THR D 366      25.393 -23.695  11.483  1.00124.97           C
ATOM   2887  CB  THR D 366      23.947 -23.304  11.436  1.00124.97           C
ATOM   2888  OG1 THR D 366      23.778 -22.027  12.030  1.00124.97           O
ATOM   2889  CG2 THR D 366      23.114 -24.352  12.184  1.00124.97           C
ATOM   2890  C   THR D 366      25.767 -24.017  12.891  1.00124.97           C
ATOM   2891  O   THR D 366      25.639 -25.150  13.351  1.00124.97           O
ATOM   2892  N   TRP D 367      26.276 -22.998  13.605  1.00 84.36           N
ATOM   2893  CA  TRP D 367      26.722 -23.164  14.955  1.00 84.36           C
ATOM   2894  CB  TRP D 367      28.241 -22.965  15.110  1.00 84.36           C
ATOM   2895  CG  TRP D 367      29.100 -24.045  14.501  1.00 84.36           C
ATOM   2896  CD2 TRP D 367      29.797 -25.035  15.261  1.00 84.36           C
ATOM   2897  CD1 TRP D 367      29.425 -24.270  13.192  1.00 84.36           C
ATOM   2898  NE1 TRP D 367      30.284 -25.341  13.097  1.00 84.36           N
ATOM   2899  CE2 TRP D 367      30.527 -25.824  14.367  1.00 84.36           C
ATOM   2900  CE3 TRP D 367      29.838 -25.269  16.608  1.00 84.36           C
ATOM   2901  CZ2 TRP D 367      31.307 -26.855  14.797  1.00 84.36           C
ATOM   2902  CZ3 TRP D 367      30.621 -26.315  17.036  1.00 84.36           C
ATOM   2903  CH2 TRP D 367      31.343 -27.093  16.153  1.00 84.36           C
ATOM   2904  C   TRP D 367      26.059 -22.118  15.790  1.00 84.36           C
ATOM   2905  O   TRP D 367      25.805 -21.005  15.333  1.00 84.36           O
ATOM   2906  N   VAL D 368      25.739 -22.470  17.049  1.00 47.23           N
ATOM   2907  CA  VAL D 368      25.175 -21.518  17.957  1.00 47.23           C
ATOM   2908  CB  VAL D 368      23.916 -22.012  18.608  1.00 47.23           C
ATOM   2909  CG1 VAL D 368      23.515 -21.036  19.727  1.00 47.23           C
ATOM   2910  CG2 VAL D 368      22.848 -22.180  17.512  1.00 47.23           C
ATOM   2911  C   VAL D 368      26.201 -21.295  19.020  1.00 47.23           C
ATOM   2912  O   VAL D 368      26.685 -22.240  19.641  1.00 47.23           O
ATOM   2913  N   PHE D 369      26.582 -20.024  19.245  1.00 98.09           N
ATOM   2914  CA  PHE D 369      27.565 -19.783  20.254  1.00 98.09           C
ATOM   2915  CB  PHE D 369      28.735 -18.873  19.828  1.00 98.09           C
ATOM   2916  CG  PHE D 369      29.472 -19.445  18.656  1.00 98.09           C
ATOM   2917  CD1 PHE D 369      29.966 -20.733  18.659  1.00 98.09           C
ATOM   2918  CD2 PHE D 369      29.728 -18.650  17.563  1.00 98.09           C
ATOM   2919  CE1 PHE D 369      30.657 -21.220  17.570  1.00 98.09           C
ATOM   2920  CE2 PHE D 369      30.420 -19.130  16.476  1.00 98.09           C
ATOM   2921  CZ  PHE D 369      30.883 -20.422  16.475  1.00 98.09           C
ATOM   2922  C   PHE D 369      26.878 -19.079  21.377  1.00 98.09           C
ATOM   2923  O   PHE D 369      26.174 -18.088  21.179  1.00 98.09           O
ATOM   2924  N   GLN D 370      27.055 -19.592  22.604  1.00102.60           N
ATOM   2925  CA  GLN D 370      26.469 -18.900  23.706  1.00102.60           C
ATOM   2926  CB  GLN D 370      25.692 -19.815  24.658  1.00102.60           C
ATOM   2927  CG  GLN D 370      24.489 -20.409  23.915  1.00102.60           C
ATOM   2928  CD  GLN D 370      23.717 -21.310  24.856  1.00102.60           C
ATOM   2929  OE1 GLN D 370      22.964 -20.834  25.702  1.00102.60           O
ATOM   2930  NE2 GLN D 370      23.924 -22.646  24.718  1.00102.60           N
ATOM   2931  C   GLN D 370      27.593 -18.201  24.389  1.00102.60           C
ATOM   2932  O   GLN D 370      28.631 -18.794  24.686  1.00102.60           O
ATOM   2933  N   VAL D 371      27.404 -16.892  24.635  1.00 55.94           N
ATOM   2934  CA  VAL D 371      28.484 -16.089  25.118  1.00 55.94           C
ATOM   2935  CB  VAL D 371      28.686 -14.885  24.242  1.00 55.94           C
ATOM   2936  CG1 VAL D 371      29.828 -14.027  24.807  1.00 55.94           C
ATOM   2937  CG2 VAL D 371      28.922 -15.374  22.800  1.00 55.94           C
ATOM   2938  C   VAL D 371      28.205 -15.609  26.508  1.00 55.94           C
ATOM   2939  O   VAL D 371      27.126 -15.103  26.811  1.00 55.94           O
ATOM   2940  N   GLY D 372      29.206 -15.779  27.395  1.00 49.61           N
ATOM   2941  CA  GLY D 372      29.118 -15.298  28.741  1.00 49.61           C
ATOM   2942  C   GLY D 372      29.933 -14.047  28.780  1.00 49.61           C
ATOM   2943  O   GLY D 372      29.986 -13.330  27.784  1.00 49.61           O
ATOM   2944  N   SER D 373      30.560 -13.782  29.951  1.00188.45           N
ATOM   2945  CA  SER D 373      31.474 -12.709  30.286  1.00188.45           C
ATOM   2946  CB  SER D 373      32.957 -13.147  30.287  1.00188.45           C
ATOM   2947  OG  SER D 373      33.353 -13.601  29.004  1.00188.45           O
ATOM   2948  C   SER D 373      31.305 -11.449  29.472  1.00188.45           C
ATOM   2949  O   SER D 373      30.231 -11.138  28.961  1.00188.45           O
ATOM   2950  N   SER D 374      32.353 -10.594  29.511  1.00209.29           N
ATOM   2951  CA  SER D 374      32.492  -9.401  28.712  1.00209.29           C
ATOM   2952  CB  SER D 374      31.180  -8.617  28.477  1.00209.29           C
ATOM   2953  OG  SER D 374      30.616  -8.175  29.704  1.00209.29           O
ATOM   2954  C   SER D 374      33.461  -8.489  29.408  1.00209.29           C
ATOM   2955  O   SER D 374      33.076  -7.471  29.981  1.00209.29           O
ATOM   2956  N   GLY D 375      34.771  -8.782  29.309  1.00 59.73           N
ATOM   2957  CA  GLY D 375      35.723  -7.976  30.022  1.00 59.73           C
ATOM   2958  C   GLY D 375      36.938  -7.804  29.172  1.00 59.73           C
ATOM   2959  O   GLY D 375      36.874  -7.855  27.947  1.00 59.73           O
ATOM   2960  N   SER D 376      38.083  -7.534  29.820  1.00 76.26           N
ATOM   2961  CA  SER D 376      39.309  -7.356  29.108  1.00 76.26           C
ATOM   2962  CB  SER D 376      40.251  -6.364  29.809  1.00 76.26           C
ATOM   2963  OG  SER D 376      41.426  -6.168  29.040  1.00 76.26           O
ATOM   2964  C   SER D 376      39.983  -8.691  29.037  1.00 76.26           C
ATOM   2965  O   SER D 376      39.471  -9.689  29.541  1.00 76.26           O
ATOM   2966  N   GLN D 377      41.156  -8.732  28.379  1.00 67.97           N
ATOM   2967  CA  GLN D 377      41.928  -9.930  28.231  1.00 67.97           C
ATOM   2968  CB  GLN D 377      43.136  -9.721  27.297  1.00 67.97           C
ATOM   2969  CG  GLN D 377      44.133  -8.656  27.760  1.00 67.97           C
ATOM   2970  CD  GLN D 377      45.081  -8.391  26.594  1.00 67.97           C
ATOM   2971  OE1 GLN D 377      45.094  -9.131  25.611  1.00 67.97           O
ATOM   2972  NE2 GLN D 377      45.887  -7.301  26.694  1.00 67.97           N
ATOM   2973  C   GLN D 377      42.383 -10.371  29.587  1.00 67.97           C
ATOM   2974  O   GLN D 377      42.584 -11.560  29.834  1.00 67.97           O
ATOM   2975  N   ARG D 378      42.654  -9.394  30.467  1.00 93.73           N
ATOM   2976  CA  ARG D 378      43.037  -9.616  31.833  1.00 93.73           C
ATOM   2977  CB  ARG D 378      43.569  -8.317  32.460  1.00 93.73           C
ATOM   2978  CG  ARG D 378      44.260  -8.477  33.812  0.00 93.73           C
ATOM   2979  CD  ARG D 378      44.900  -7.173  34.286  0.00 93.73           C
ATOM   2980  NE  ARG D 378      45.605  -7.436  35.570  0.00 93.73           N
ATOM   2981  CZ  ARG D 378      46.709  -6.703  35.893  0.00 93.73           C
ATOM   2982  NH1 ARG D 378      47.157  -5.738  35.038  0.00 93.73           N
ATOM   2983  NH2 ARG D 378      47.372  -6.939  37.062  0.00 93.73           N
ATOM   2984  C   ARG D 378      41.862 -10.073  32.643  1.00 93.73           C
ATOM   2985  O   ARG D 378      41.988 -10.944  33.502  1.00 93.73           O
ATOM   2986  N   ASP D 379      40.686  -9.469  32.378  1.00 52.51           N
ATOM   2987  CA  ASP D 379      39.470  -9.678  33.117  1.00 52.51           C
ATOM   2988  CB  ASP D 379      38.341  -8.724  32.688  1.00 52.51           C
ATOM   2989  CG  ASP D 379      38.672  -7.328  33.198  0.00 52.51           C
ATOM   2990  OD1 ASP D 379      39.570  -7.211  34.074  0.00 52.51           O
ATOM   2991  OD2 ASP D 379      38.029  -6.357  32.716  0.00 52.51           O
ATOM   2992  C   ASP D 379      38.947 -11.070  32.953  1.00 52.51           C
ATOM   2993  O   ASP D 379      38.366 -11.620  33.887  1.00 52.51           O
ATOM   2994  N   VAL D 380      39.102 -11.686  31.768  1.00113.21           N
ATOM   2995  CA  VAL D 380      38.494 -12.977  31.643  1.00113.21           C
ATOM   2996  CB  VAL D 380      37.419 -13.058  30.592  1.00113.21           C
ATOM   2997  CG1 VAL D 380      38.080 -13.071  29.204  1.00113.21           C
ATOM   2998  CG2 VAL D 380      36.537 -14.287  30.872  1.00113.21           C
ATOM   2999  C   VAL D 380      39.525 -13.993  31.283  1.00113.21           C
ATOM   3000  O   VAL D 380      40.616 -13.672  30.812  1.00113.21           O
ATOM   3001  N   ASN D 381      39.197 -15.263  31.590  1.00 79.36           N
ATOM   3002  CA  ASN D 381      39.990 -16.396  31.225  1.00 79.36           C
ATOM   3003  CB  ASN D 381      40.925 -16.878  32.353  1.00 79.36           C
ATOM   3004  CG  ASN D 381      41.843 -17.963  31.802  0.00 79.36           C
ATOM   3005  OD1 ASN D 381      42.744 -17.691  31.010  0.00 79.36           O
ATOM   3006  ND2 ASN D 381      41.614 -19.230  32.240  0.00 79.36           N
ATOM   3007  C   ASN D 381      38.986 -17.476  30.964  1.00 79.36           C
ATOM   3008  O   ASN D 381      38.186 -17.800  31.841  1.00 79.36           O
ATOM   3009  N   CYS D 382      39.008 -18.069  29.754  1.00 98.22           N
ATOM   3010  CA  CYS D 382      38.010 -19.035  29.390  1.00 98.22           C
ATOM   3011  CB  CYS D 382      37.705 -19.024  27.899  1.00 98.22           C
ATOM   3012  SG  CYS D 382      36.538 -17.710  27.581  1.00 98.22           S
ATOM   3013  C   CYS D 382      38.459 -20.423  29.663  1.00 98.22           C
ATOM   3014  O   CYS D 382      38.583 -21.224  28.737  1.00 98.22           O
ATOM   3015  N   SER D 383      38.764 -20.729  30.930  1.00 86.13           N
ATOM   3016  CA  SER D 383      39.064 -22.077  31.291  1.00 86.13           C
ATOM   3017  CB  SER D 383      39.926 -22.152  32.561  1.00 86.13           C
ATOM   3018  OG  SER D 383      39.289 -21.461  33.626  1.00 86.13           O
ATOM   3019  C   SER D 383      37.788 -22.844  31.538  1.00 86.13           C
ATOM   3020  O   SER D 383      37.647 -23.985  31.101  1.00 86.13           O
ATOM   3021  N   VAL D 384      36.895 -22.281  32.390  1.00157.88           N
ATOM   3022  CA  VAL D 384      35.647 -22.903  32.765  1.00157.88           C
ATOM   3023  CB  VAL D 384      35.182 -22.452  34.114  1.00157.88           C
ATOM   3024  CG1 VAL D 384      33.848 -23.151  34.423  1.00157.88           C
ATOM   3025  CG2 VAL D 384      36.287 -22.729  35.137  1.00157.88           C
ATOM   3026  C   VAL D 384      34.462 -22.698  31.858  1.00157.88           C
ATOM   3027  O   VAL D 384      33.966 -23.651  31.261  1.00157.88           O
ATOM   3028  N   MET D 385      33.997 -21.426  31.773  1.00193.00           N
ATOM   3029  CA  MET D 385      32.801 -20.991  31.087  1.00193.00           C
ATOM   3030  CB  MET D 385      31.845 -22.080  30.585  1.00193.00           C
ATOM   3031  CG  MET D 385      30.869 -21.508  29.551  1.00193.00           C
ATOM   3032  SD  MET D 385      29.606 -22.659  28.948  1.00193.00           S
ATOM   3033  CE  MET D 385      28.441 -22.356  30.306  1.00193.00           C
ATOM   3034  C   MET D 385      32.005 -20.154  32.060  1.00193.00           C
ATOM   3035  O   MET D 385      32.328 -18.992  32.305  1.00193.00           O
ATOM   3036  N   GLY D 386      30.915 -20.728  32.632  1.00 40.26           N
ATOM   3037  CA  GLY D 386      30.097 -20.016  33.587  1.00 40.26           C
ATOM   3038  C   GLY D 386      28.806 -19.606  32.938  1.00 40.26           C
ATOM   3039  O   GLY D 386      28.427 -20.125  31.891  1.00 40.26           O
ATOM   3040  N   PRO D 387      28.108 -18.687  33.560  1.00158.36           N
ATOM   3041  CA  PRO D 387      26.829 -18.250  33.045  1.00158.36           C
ATOM   3042  CD  PRO D 387      28.161 -18.588  35.010  1.00158.36           C
ATOM   3043  CB  PRO D 387      26.203 -17.414  34.157  1.00158.36           C
ATOM   3044  CG  PRO D 387      26.785 -18.041  35.436  1.00158.36           C
ATOM   3045  C   PRO D 387      26.936 -17.542  31.729  1.00158.36           C
ATOM   3046  O   PRO D 387      27.991 -16.978  31.442  1.00158.36           O
ATOM   3047  N   GLN D 388      25.866 -17.579  30.901  1.00 79.33           N
ATOM   3048  CA  GLN D 388      25.970 -16.962  29.609  1.00 79.33           C
ATOM   3049  CB  GLN D 388      26.168 -17.995  28.488  1.00 79.33           C
ATOM   3050  CG  GLN D 388      27.527 -18.690  28.662  1.00 79.33           C
ATOM   3051  CD  GLN D 388      27.703 -19.786  27.621  1.00 79.33           C
ATOM   3052  OE1 GLN D 388      26.748 -20.473  27.268  1.00 79.33           O
ATOM   3053  NE2 GLN D 388      28.954 -19.959  27.113  1.00 79.33           N
ATOM   3054  C   GLN D 388      24.803 -16.066  29.321  1.00 79.33           C
ATOM   3055  O   GLN D 388      23.640 -16.420  29.521  1.00 79.33           O
ATOM   3056  N   GLU D 389      25.149 -14.825  28.907  1.00125.07           N
ATOM   3057  CA  GLU D 389      24.250 -13.743  28.612  1.00125.07           C
ATOM   3058  CB  GLU D 389      24.958 -12.381  28.677  1.00125.07           C
ATOM   3059  CG  GLU D 389      25.710 -12.171  29.994  1.00125.07           C
ATOM   3060  CD  GLU D 389      24.923 -12.845  31.110  1.00125.07           C
ATOM   3061  OE1 GLU D 389      23.772 -12.411  31.379  0.00125.07           O
ATOM   3062  OE2 GLU D 389      25.468 -13.811  31.707  0.00125.07           O
ATOM   3063  C   GLU D 389      23.566 -13.821  27.270  1.00125.07           C
ATOM   3064  O   GLU D 389      22.365 -13.567  27.186  1.00125.07           O
ATOM   3065  N   LYS D 390      24.289 -14.159  26.175  1.00189.04           N
ATOM   3066  CA  LYS D 390      23.635 -14.041  24.895  1.00189.04           C
ATOM   3067  CB  LYS D 390      23.945 -12.723  24.162  1.00189.04           C
ATOM   3068  CG  LYS D 390      25.424 -12.560  23.803  1.00189.04           C
ATOM   3069  CD  LYS D 390      26.340 -12.347  25.009  1.00189.04           C
ATOM   3070  CE  LYS D 390      27.010 -10.971  25.015  1.00189.04           C
ATOM   3071  NZ  LYS D 390      26.110  -9.968  24.406  1.00189.04           N
ATOM   3072  C   LYS D 390      24.029 -15.139  23.952  1.00189.04           C
ATOM   3073  O   LYS D 390      24.994 -15.869  24.175  1.00189.04           O
ATOM   3074  N   LYS D 391      23.243 -15.277  22.855  1.00124.29           N
ATOM   3075  CA  LYS D 391      23.504 -16.252  21.829  1.00124.29           C
ATOM   3076  CB  LYS D 391      22.321 -17.184  21.498  1.00124.29           C
ATOM   3077  CG  LYS D 391      22.114 -18.326  22.489  1.00124.29           C
ATOM   3078  CD  LYS D 391      20.795 -19.080  22.295  1.00124.29           C
ATOM   3079  CE  LYS D 391      20.443 -19.355  20.832  1.00124.29           C
ATOM   3080  NZ  LYS D 391      19.511 -20.504  20.738  1.00124.29           N
ATOM   3081  C   LYS D 391      23.803 -15.538  20.549  1.00124.29           C
ATOM   3082  O   LYS D 391      23.298 -14.443  20.306  1.00124.29           O
ATOM   3083  N   VAL D 392      24.667 -16.152  19.712  1.00 56.80           N
ATOM   3084  CA  VAL D 392      24.991 -15.640  18.411  1.00 56.80           C
ATOM   3085  CB  VAL D 392      26.381 -15.088  18.320  1.00 56.80           C
ATOM   3086  CG1 VAL D 392      26.667 -14.681  16.867  1.00 56.80           C
ATOM   3087  CG2 VAL D 392      26.519 -13.926  19.312  1.00 56.80           C
ATOM   3088  C   VAL D 392      24.951 -16.820  17.486  1.00 56.80           C
ATOM   3089  O   VAL D 392      25.508 -17.874  17.784  1.00 56.80           O
ATOM   3090  N   VAL D 393      24.279 -16.688  16.327  1.00 50.45           N
ATOM   3091  CA  VAL D 393      24.213 -17.810  15.430  1.00 50.45           C
ATOM   3092  CB  VAL D 393      22.828 -18.086  14.912  1.00 50.45           C
ATOM   3093  CG1 VAL D 393      22.904 -19.252  13.911  1.00 50.45           C
ATOM   3094  CG2 VAL D 393      21.896 -18.356  16.110  1.00 50.45           C
ATOM   3095  C   VAL D 393      25.101 -17.508  14.262  1.00 50.45           C
ATOM   3096  O   VAL D 393      25.093 -16.395  13.741  1.00 50.45           O
ATOM   3097  N   VAL D 394      25.905 -18.501  13.824  1.00128.49           N
ATOM   3098  CA  VAL D 394      26.842 -18.267  12.760  1.00128.49           C
ATOM   3099  CB  VAL D 394      28.241 -18.203  13.298  1.00128.49           C
ATOM   3100  CG1 VAL D 394      28.495 -19.491  14.090  1.00128.49           C
ATOM   3101  CG2 VAL D 394      29.233 -18.002  12.153  1.00128.49           C
ATOM   3102  C   VAL D 394      26.742 -19.397  11.776  1.00128.49           C
ATOM   3103  O   VAL D 394      26.562 -20.552  12.154  1.00128.49           O
ATOM   3104  N   TYR D 395      26.860 -19.074  10.471  1.00105.75           N
ATOM   3105  CA  TYR D 395      26.737 -20.027   9.402  1.00105.75           C
ATOM   3106  CB  TYR D 395      25.703 -19.574   8.348  1.00105.75           C
ATOM   3107  CG  TYR D 395      24.383 -19.431   9.031  1.00105.75           C
ATOM   3108  CD1 TYR D 395      23.522 -20.497   9.129  1.00105.75           C
ATOM   3109  CD2 TYR D 395      24.010 -18.228   9.582  1.00105.75           C
ATOM   3110  CE1 TYR D 395      22.309 -20.364   9.764  1.00105.75           C
ATOM   3111  CE2 TYR D 395      22.799 -18.087  10.217  1.00105.75           C
ATOM   3112  CZ  TYR D 395      21.945 -19.158  10.310  1.00105.75           C
ATOM   3113  OH  TYR D 395      20.701 -19.026  10.962  1.00105.75           O
ATOM   3114  C   TYR D 395      28.063 -20.083   8.697  1.00105.75           C
ATOM   3115  O   TYR D 395      28.579 -19.060   8.250  1.00105.75           O
ATOM   3116  N   LEU D 396      28.647 -21.293   8.576  1.00132.22           N
ATOM   3117  CA  LEU D 396      29.930 -21.459   7.934  1.00132.22           C
ATOM   3118  CB  LEU D 396      30.867 -22.404   8.709  1.00132.22           C
ATOM   3119  CG  LEU D 396      31.349 -21.874  10.071  1.00132.22           C
ATOM   3120  CD1 LEU D 396      32.383 -20.761   9.904  1.00132.22           C
ATOM   3121  CD2 LEU D 396      30.185 -21.417  10.948  1.00132.22           C
ATOM   3122  C   LEU D 396      29.687 -22.136   6.622  1.00132.22           C
ATOM   3123  O   LEU D 396      29.089 -23.208   6.575  1.00132.22           O
ATOM   3124  N   GLN D 397      30.178 -21.551   5.511  1.00102.43           N
ATOM   3125  CA  GLN D 397      29.876 -22.118   4.225  1.00102.43           C
ATOM   3126  CB  GLN D 397      29.016 -21.147   3.384  1.00102.43           C
ATOM   3127  CG  GLN D 397      27.703 -20.781   4.101  1.00102.43           C
ATOM   3128  CD  GLN D 397      26.967 -19.675   3.360  1.00102.43           C
ATOM   3129  OE1 GLN D 397      27.381 -19.259   2.280  1.00102.43           O
ATOM   3130  NE2 GLN D 397      25.838 -19.201   3.959  1.00102.43           N
ATOM   3131  C   GLN D 397      31.139 -22.448   3.474  1.00102.43           C
ATOM   3132  O   GLN D 397      32.144 -21.744   3.568  1.00102.43           O
ATOM   3133  N   LYS D 398      31.051 -23.511   2.639  1.00158.96           N
ATOM   3134  CA  LYS D 398      32.115 -24.135   1.890  1.00158.96           C
ATOM   3135  CB  LYS D 398      31.617 -24.893   0.646  1.00158.96           C
ATOM   3136  CG  LYS D 398      32.654 -25.830   0.024  1.00158.96           C
ATOM   3137  CD  LYS D 398      32.105 -26.688  -1.122  1.00158.96           C
ATOM   3138  CE  LYS D 398      30.679 -27.210  -0.913  1.00158.96           C
ATOM   3139  NZ  LYS D 398      29.703 -26.256  -1.492  1.00158.96           N
ATOM   3140  C   LYS D 398      33.117 -23.140   1.419  1.00158.96           C
ATOM   3141  O   LYS D 398      32.790 -22.120   0.811  1.00158.96           O
ATOM   3142  N   LEU D 399      34.395 -23.491   1.676  1.00222.76           N
ATOM   3143  CA  LEU D 399      35.531 -22.654   1.469  1.00222.76           C
ATOM   3144  CB  LEU D 399      35.563 -21.838   0.162  1.00222.76           C
ATOM   3145  CG  LEU D 399      36.097 -22.682  -1.019  1.00222.76           C
ATOM   3146  CD1 LEU D 399      35.191 -23.880  -1.344  1.00222.76           C
ATOM   3147  CD2 LEU D 399      36.416 -21.804  -2.237  1.00222.76           C
ATOM   3148  C   LEU D 399      35.681 -21.806   2.712  1.00222.76           C
ATOM   3149  O   LEU D 399      35.962 -22.335   3.784  1.00222.76           O
ATOM   3150  N   ASP D 400      35.678 -20.470   2.565  1.00266.96           N
ATOM   3151  CA  ASP D 400      35.895 -19.488   3.610  1.00266.96           C
ATOM   3152  CB  ASP D 400      36.662 -18.265   3.089  1.00266.96           C
ATOM   3153  CG  ASP D 400      38.145 -18.525   3.027  1.00266.96           C
ATOM   3154  OD1 ASP D 400      38.758 -18.784   4.093  1.00266.96           O
ATOM   3155  OD2 ASP D 400      38.688 -18.444   1.892  1.00266.96           O
ATOM   3156  C   ASP D 400      34.766 -18.822   4.352  1.00266.96           C
ATOM   3157  O   ASP D 400      35.015 -18.285   5.427  1.00266.96           O
ATOM   3158  N   THR D 401      33.543 -18.735   3.805  1.00123.80           N
ATOM   3159  CA  THR D 401      32.630 -17.719   4.288  1.00123.80           C
ATOM   3160  CB  THR D 401      31.578 -17.409   3.264  1.00123.80           C
ATOM   3161  OG1 THR D 401      32.196 -16.949   2.076  1.00123.80           O
ATOM   3162  CG2 THR D 401      30.632 -16.324   3.788  1.00123.80           C
ATOM   3163  C   THR D 401      31.926 -17.988   5.586  1.00123.80           C
ATOM   3164  O   THR D 401      31.456 -19.093   5.845  1.00123.80           O
ATOM   3165  N   ALA D 402      31.812 -16.916   6.413  1.00 65.29           N
ATOM   3166  CA  ALA D 402      31.110 -16.920   7.666  1.00 65.29           C
ATOM   3167  CB  ALA D 402      32.001 -16.600   8.873  1.00 65.29           C
ATOM   3168  C   ALA D 402      30.068 -15.844   7.569  1.00 65.29           C
ATOM   3169  O   ALA D 402      30.285 -14.815   6.931  1.00 65.29           O
ATOM   3170  N   TYR D 403      28.904 -16.073   8.215  1.00231.34           N
ATOM   3171  CA  TYR D 403      27.734 -15.265   8.006  1.00231.34           C
ATOM   3172  CB  TYR D 403      27.133 -16.037   6.820  1.00231.34           C
ATOM   3173  CG  TYR D 403      25.704 -15.981   6.463  1.00231.34           C
ATOM   3174  CD1 TYR D 403      24.785 -16.633   7.244  1.00231.34           C
ATOM   3175  CD2 TYR D 403      25.302 -15.337   5.323  1.00231.34           C
ATOM   3176  CE1 TYR D 403      23.455 -16.633   6.913  1.00231.34           C
ATOM   3177  CE2 TYR D 403      23.971 -15.335   4.986  1.00231.34           C
ATOM   3178  CZ  TYR D 403      23.050 -15.982   5.778  1.00231.34           C
ATOM   3179  OH  TYR D 403      21.683 -15.987   5.435  1.00231.34           O
ATOM   3180  C   TYR D 403      26.892 -15.348   9.249  1.00231.34           C
ATOM   3181  O   TYR D 403      26.813 -16.412   9.858  1.00231.34           O
ATOM   3182  N   ASP D 404      26.245 -14.233   9.668  1.00116.00           N
ATOM   3183  CA  ASP D 404      25.414 -14.248  10.846  1.00116.00           C
ATOM   3184  CB  ASP D 404      25.944 -13.359  11.989  1.00116.00           C
ATOM   3185  CG  ASP D 404      26.099 -11.922  11.503  1.00116.00           C
ATOM   3186  OD1 ASP D 404      25.438 -11.537  10.503  1.00116.00           O
ATOM   3187  OD2 ASP D 404      26.895 -11.192  12.151  1.00116.00           O
ATOM   3188  C   ASP D 404      24.011 -13.865  10.475  1.00116.00           C
ATOM   3189  O   ASP D 404      23.695 -13.684   9.303  1.00116.00           O
ATOM   3190  N   ASP D 405      23.116 -13.781  11.480  1.00 72.31           N
ATOM   3191  CA  ASP D 405      21.723 -13.449  11.308  1.00 72.31           C
ATOM   3192  CB  ASP D 405      20.910 -13.651  12.597  1.00 72.31           C
ATOM   3193  CG  ASP D 405      20.734 -15.152  12.790  1.00 72.31           C
ATOM   3194  OD1 ASP D 405      20.140 -15.795  11.886  1.00 72.31           O
ATOM   3195  OD2 ASP D 405      21.197 -15.677  13.837  1.00 72.31           O
ATOM   3196  C   ASP D 405      21.552 -12.022  10.850  1.00 72.31           C
ATOM   3197  O   ASP D 405      20.629 -11.717  10.097  1.00 72.31           O
ATOM   3198  N   LEU D 406      22.438 -11.107  11.287  1.00132.92           N
ATOM   3199  CA  LEU D 406      22.359  -9.710  10.939  1.00132.92           C
ATOM   3200  CB  LEU D 406      23.385  -8.806  11.646  1.00132.92           C
ATOM   3201  CG  LEU D 406      23.102  -8.582  13.144  1.00132.92           C
ATOM   3202  CD1 LEU D 406      23.335  -9.852  13.974  1.00132.92           C
ATOM   3203  CD2 LEU D 406      23.869  -7.363  13.673  1.00132.92           C
ATOM   3204  C   LEU D 406      22.553  -9.552   9.465  1.00132.92           C
ATOM   3205  O   LEU D 406      22.221  -8.508   8.909  1.00132.92           O
ATOM   3206  N   GLY D 407      23.160 -10.553   8.799  1.00 32.83           N
ATOM   3207  CA  GLY D 407      23.352 -10.439   7.384  1.00 32.83           C
ATOM   3208  C   GLY D 407      24.771 -10.052   7.125  1.00 32.83           C
ATOM   3209  O   GLY D 407      25.146  -9.741   5.995  1.00 32.83           O
ATOM   3210  N   ASN D 408      25.599 -10.065   8.184  1.00 86.05           N
ATOM   3211  CA  ASN D 408      26.980  -9.692   8.088  1.00 86.05           C
ATOM   3212  CB  ASN D 408      27.552  -9.352   9.465  1.00 86.05           C
ATOM   3213  CG  ASN D 408      26.735  -8.182  10.003  1.00 86.05           C
ATOM   3214  OD1 ASN D 408      26.159  -8.254  11.086  1.00 86.05           O
ATOM   3215  ND2 ASN D 408      26.670  -7.076   9.221  1.00 86.05           N
ATOM   3216  C   ASN D 408      27.764 -10.836   7.507  1.00 86.05           C
ATOM   3217  O   ASN D 408      27.407 -12.001   7.680  1.00 86.05           O
ATOM   3218  N   SER D 409      28.867 -10.527   6.788  1.00 46.27           N
ATOM   3219  CA  SER D 409      29.640 -11.574   6.169  1.00 46.27           C
ATOM   3220  CB  SER D 409      29.658 -11.488   4.632  1.00 46.27           C
ATOM   3221  OG  SER D 409      30.354 -12.596   4.082  1.00 46.27           O
ATOM   3222  C   SER D 409      31.071 -11.501   6.645  1.00 46.27           C
ATOM   3223  O   SER D 409      31.581 -10.424   6.957  1.00 46.27           O
ATOM   3224  N   GLY D 410      31.767 -12.665   6.697  1.00 37.54           N
ATOM   3225  CA  GLY D 410      33.125 -12.697   7.180  1.00 37.54           C
ATOM   3226  C   GLY D 410      33.802 -13.959   6.711  1.00 37.54           C
ATOM   3227  O   GLY D 410      33.403 -14.550   5.709  1.00 37.54           O
ATOM   3228  N   HIS D 411      34.871 -14.393   7.427  1.00 63.12           N
ATOM   3229  CA  HIS D 411      35.620 -15.550   6.997  1.00 63.12           C
ATOM   3230  ND1 HIS D 411      37.029 -12.871   5.535  1.00 63.12           N
ATOM   3231  CG  HIS D 411      37.037 -14.235   5.354  1.00 63.12           C
ATOM   3232  CB  HIS D 411      37.027 -15.217   6.476  1.00 63.12           C
ATOM   3233  NE2 HIS D 411      37.065 -13.222   3.342  1.00 63.12           N
ATOM   3234  CD2 HIS D 411      37.058 -14.433   4.011  1.00 63.12           C
ATOM   3235  CE1 HIS D 411      37.047 -12.313   4.299  1.00 63.12           C
ATOM   3236  C   HIS D 411      35.883 -16.468   8.159  1.00 63.12           C
ATOM   3237  O   HIS D 411      35.745 -16.080   9.319  1.00 63.12           O
ATOM   3238  N   PHE D 412      36.275 -17.730   7.857  1.00 89.15           N
ATOM   3239  CA  PHE D 412      36.624 -18.681   8.876  1.00 89.15           C
ATOM   3240  CB  PHE D 412      35.453 -19.562   9.376  1.00 89.15           C
ATOM   3241  CG  PHE D 412      35.066 -20.562   8.331  1.00 89.15           C
ATOM   3242  CD1 PHE D 412      35.679 -21.799   8.279  1.00 89.15           C
ATOM   3243  CD2 PHE D 412      34.091 -20.281   7.403  1.00 89.15           C
ATOM   3244  CE1 PHE D 412      35.343 -22.736   7.331  1.00 89.15           C
ATOM   3245  CE2 PHE D 412      33.747 -21.213   6.451  1.00 89.15           C
ATOM   3246  CZ  PHE D 412      34.369 -22.438   6.413  1.00 89.15           C
ATOM   3247  C   PHE D 412      37.647 -19.612   8.312  1.00 89.15           C
ATOM   3248  O   PHE D 412      37.817 -19.719   7.097  1.00 89.15           O
ATOM   3249  N   THR D 413      38.378 -20.294   9.218  1.00 99.59           N
ATOM   3250  CA  THR D 413      39.359 -21.269   8.847  1.00 99.59           C
ATOM   3251  CB  THR D 413      40.763 -20.734   8.917  1.00 99.59           C
ATOM   3252  OG1 THR D 413      40.935 -19.661   8.019  1.00 99.59           O
ATOM   3253  CG2 THR D 413      41.762 -21.842   8.587  1.00 99.59           C
ATOM   3254  C   THR D 413      39.315 -22.320   9.909  1.00 99.59           C
ATOM   3255  O   THR D 413      39.084 -22.020  11.079  1.00 99.59           O
ATOM   3256  N   ILE D 414      39.530 -23.587   9.524  1.00144.62           N
ATOM   3257  CA  ILE D 414      39.650 -24.632  10.492  1.00144.62           C
ATOM   3258  CB  ILE D 414      39.328 -25.995   9.930  1.00144.62           C
ATOM   3259  CG1 ILE D 414      39.279 -27.066  11.035  1.00144.62           C
ATOM   3260  CG2 ILE D 414      40.328 -26.294   8.800  1.00144.62           C
ATOM   3261  CD1 ILE D 414      38.086 -26.922  11.976  1.00144.62           C
ATOM   3262  C   ILE D 414      41.097 -24.573  10.843  1.00144.62           C
ATOM   3263  O   ILE D 414      41.914 -24.185  10.009  1.00144.62           O
ATOM   3264  N   ILE D 415      41.460 -24.851  12.105  1.00231.20           N
ATOM   3265  CA  ILE D 415      42.856 -24.775  12.396  1.00231.20           C
ATOM   3266  CB  ILE D 415      43.091 -23.792  13.531  1.00231.20           C
ATOM   3267  CG1 ILE D 415      44.503 -23.203  13.525  1.00231.20           C
ATOM   3268  CG2 ILE D 415      42.708 -24.423  14.873  1.00231.20           C
ATOM   3269  CD1 ILE D 415      45.566 -24.155  14.042  1.00231.20           C
ATOM   3270  C   ILE D 415      43.305 -26.194  12.594  1.00231.20           C
ATOM   3271  O   ILE D 415      43.128 -26.818  13.637  1.00231.20           O
ATOM   3272  N   TYR D 416      43.850 -26.764  11.504  1.00178.50           N
ATOM   3273  CA  TYR D 416      44.311 -28.115  11.462  1.00178.50           C
ATOM   3274  CB  TYR D 416      45.424 -28.355  12.493  1.00178.50           C
ATOM   3275  CG  TYR D 416      46.177 -29.533  12.005  1.00178.50           C
ATOM   3276  CD1 TYR D 416      46.900 -29.412  10.843  1.00178.50           C
ATOM   3277  CD2 TYR D 416      46.190 -30.719  12.697  1.00178.50           C
ATOM   3278  CE1 TYR D 416      47.617 -30.472  10.353  1.00178.50           C
ATOM   3279  CE2 TYR D 416      46.908 -31.786  12.210  1.00178.50           C
ATOM   3280  CZ  TYR D 416      47.617 -31.660  11.040  1.00178.50           C
ATOM   3281  OH  TYR D 416      48.350 -32.755  10.546  1.00178.50           O
ATOM   3282  C   TYR D 416      43.111 -28.975  11.749  1.00178.50           C
ATOM   3283  O   TYR D 416      42.161 -28.982  10.968  1.00178.50           O
ATOM   3284  N   ASN D 417      43.088 -29.689  12.896  1.00144.40           N
ATOM   3285  CA  ASN D 417      41.940 -30.497  13.236  1.00144.40           C
ATOM   3286  CB  ASN D 417      42.254 -32.003  13.184  1.00144.40           C
ATOM   3287  CG  ASN D 417      43.349 -32.299  14.204  1.00144.40           C
ATOM   3288  OD1 ASN D 417      44.221 -31.470  14.464  1.00144.40           O
ATOM   3289  ND2 ASN D 417      43.303 -33.518  14.802  1.00144.40           N
ATOM   3290  C   ASN D 417      41.564 -30.173  14.655  1.00144.40           C
ATOM   3291  O   ASN D 417      40.746 -30.852  15.274  1.00144.40           O
ATOM   3292  N   GLN D 418      42.223 -29.138  15.198  1.00210.54           N
ATOM   3293  CA  GLN D 418      42.132 -28.657  16.549  1.00210.54           C
ATOM   3294  CB  GLN D 418      43.341 -27.750  16.836  1.00210.54           C
ATOM   3295  CG  GLN D 418      43.479 -27.312  18.278  1.00210.54           C
ATOM   3296  CD  GLN D 418      44.040 -28.515  19.000  1.00210.54           C
ATOM   3297  OE1 GLN D 418      44.857 -29.258  18.465  1.00210.54           O
ATOM   3298  NE2 GLN D 418      43.595 -28.730  20.259  1.00210.54           N
ATOM   3299  C   GLN D 418      40.914 -27.843  16.897  1.00210.54           C
ATOM   3300  O   GLN D 418      40.285 -28.065  17.932  1.00210.54           O
ATOM   3301  N   GLY D 419      40.557 -26.860  16.046  1.00 38.80           N
ATOM   3302  CA  GLY D 419      39.511 -25.927  16.378  1.00 38.80           C
ATOM   3303  C   GLY D 419      39.400 -24.971  15.232  1.00 38.80           C
ATOM   3304  O   GLY D 419      39.821 -25.286  14.122  1.00 38.80           O
ATOM   3305  N   PHE D 420      38.821 -23.771  15.462  1.00 83.31           N
ATOM   3306  CA  PHE D 420      38.634 -22.880  14.346  1.00 83.31           C
ATOM   3307  CB  PHE D 420      37.276 -23.083  13.656  1.00 83.31           C
ATOM   3308  CG  PHE D 420      36.203 -22.788  14.654  1.00 83.31           C
ATOM   3309  CD1 PHE D 420      35.818 -23.751  15.557  1.00 83.31           C
ATOM   3310  CD2 PHE D 420      35.578 -21.561  14.681  1.00 83.31           C
ATOM   3311  CE1 PHE D 420      34.831 -23.492  16.476  1.00 83.31           C
ATOM   3312  CE2 PHE D 420      34.590 -21.294  15.599  1.00 83.31           C
ATOM   3313  CZ  PHE D 420      34.217 -22.263  16.498  1.00 83.31           C
ATOM   3314  C   PHE D 420      38.666 -21.446  14.780  1.00 83.31           C
ATOM   3315  O   PHE D 420      38.482 -21.131  15.953  1.00 83.31           O
ATOM   3316  N   GLU D 421      38.922 -20.538  13.809  1.00133.78           N
ATOM   3317  CA  GLU D 421      38.865 -19.115  14.021  1.00133.78           C
ATOM   3318  CB  GLU D 421      40.174 -18.344  13.725  1.00133.78           C
ATOM   3319  CG  GLU D 421      41.184 -18.291  14.871  1.00133.78           C
ATOM   3320  CD  GLU D 421      42.153 -17.141  14.584  1.00133.78           C
ATOM   3321  OE1 GLU D 421      42.229 -16.712  13.403  1.00133.78           O
ATOM   3322  OE2 GLU D 421      42.821 -16.673  15.546  1.00133.78           O
ATOM   3323  C   GLU D 421      37.870 -18.546  13.054  1.00133.78           C
ATOM   3324  O   GLU D 421      37.884 -18.893  11.875  1.00133.78           O
ATOM   3325  N   ILE D 422      36.971 -17.654  13.526  1.00132.19           N
ATOM   3326  CA  ILE D 422      36.059 -17.023  12.613  1.00132.19           C
ATOM   3327  CB  ILE D 422      34.612 -17.402  12.845  1.00132.19           C
ATOM   3328  CG1 ILE D 422      33.888 -17.862  11.568  1.00132.19           C
ATOM   3329  CG2 ILE D 422      33.898 -16.165  13.396  1.00132.19           C
ATOM   3330  CD1 ILE D 422      32.631 -18.666  11.903  1.00132.19           C
ATOM   3331  C   ILE D 422      36.193 -15.547  12.874  1.00132.19           C
ATOM   3332  O   ILE D 422      36.323 -15.089  14.014  1.00132.19           O
ATOM   3333  N   VAL D 423      36.260 -14.766  11.787  1.00 78.46           N
ATOM   3334  CA  VAL D 423      36.280 -13.355  11.986  1.00 78.46           C
ATOM   3335  CB  VAL D 423      37.543 -12.694  11.506  1.00 78.46           C
ATOM   3336  CG1 VAL D 423      37.429 -11.183  11.763  1.00 78.46           C
ATOM   3337  CG2 VAL D 423      38.742 -13.342  12.228  1.00 78.46           C
ATOM   3338  C   VAL D 423      35.074 -12.811  11.282  1.00 78.46           C
ATOM   3339  O   VAL D 423      34.962 -12.896  10.057  1.00 78.46           O
ATOM   3340  N   LEU D 424      34.105 -12.281  12.065  1.00153.87           N
ATOM   3341  CA  LEU D 424      32.916 -11.713  11.492  1.00153.87           C
ATOM   3342  CB  LEU D 424      31.610 -12.517  11.597  1.00153.87           C
ATOM   3343  CG  LEU D 424      31.438 -13.762  10.729  1.00153.87           C
ATOM   3344  CD1 LEU D 424      32.163 -14.976  11.324  1.00153.87           C
ATOM   3345  CD2 LEU D 424      29.959 -14.064  10.501  1.00153.87           C
ATOM   3346  C   LEU D 424      32.544 -10.511  12.282  1.00153.87           C
ATOM   3347  O   LEU D 424      32.668 -10.499  13.503  1.00153.87           O
ATOM   3348  N   ASN D 425      32.043  -9.470  11.595  1.00134.27           N
ATOM   3349  CA  ASN D 425      31.591  -8.275  12.250  1.00134.27           C
ATOM   3350  CB  ASN D 425      30.213  -8.353  12.918  1.00134.27           C
ATOM   3351  CG  ASN D 425      29.218  -7.783  11.934  1.00134.27           C
ATOM   3352  OD1 ASN D 425      29.430  -7.807  10.724  1.00134.27           O
ATOM   3353  ND2 ASN D 425      28.132  -7.183  12.482  1.00134.27           N
ATOM   3354  C   ASN D 425      32.555  -7.758  13.275  1.00134.27           C
ATOM   3355  O   ASN D 425      32.166  -7.486  14.411  1.00134.27           O
ATOM   3356  N   ASP D 426      33.831  -7.598  12.870  1.00185.31           N
ATOM   3357  CA  ASP D 426      34.944  -7.104  13.644  1.00185.31           C
ATOM   3358  CB  ASP D 426      35.238  -5.583  13.589  1.00185.31           C
ATOM   3359  CG  ASP D 426      34.037  -4.689  13.848  1.00185.31           C
ATOM   3360  OD1 ASP D 426      32.952  -4.971  13.285  1.00185.31           O
ATOM   3361  OD2 ASP D 426      34.204  -3.665  14.567  1.00185.31           O
ATOM   3362  C   ASP D 426      35.100  -7.756  14.987  1.00185.31           C
ATOM   3363  O   ASP D 426      35.498  -7.132  15.970  1.00185.31           O
ATOM   3364  N   TYR D 427      34.833  -9.077  15.026  1.00159.61           N
ATOM   3365  CA  TYR D 427      35.014  -9.933  16.169  1.00159.61           C
ATOM   3366  CB  TYR D 427      33.699 -10.407  16.817  1.00159.61           C
ATOM   3367  CG  TYR D 427      33.258  -9.475  17.899  1.00159.61           C
ATOM   3368  CD1 TYR D 427      32.776  -8.215  17.630  1.00159.61           C
ATOM   3369  CD2 TYR D 427      33.366  -9.887  19.208  1.00159.61           C
ATOM   3370  CE1 TYR D 427      32.376  -7.386  18.656  1.00159.61           C
ATOM   3371  CE2 TYR D 427      32.964  -9.066  20.238  1.00159.61           C
ATOM   3372  CZ  TYR D 427      32.465  -7.816  19.960  1.00159.61           C
ATOM   3373  OH  TYR D 427      32.046  -6.968  21.010  1.00159.61           O
ATOM   3374  C   TYR D 427      35.696 -11.176  15.694  1.00159.61           C
ATOM   3375  O   TYR D 427      35.483 -11.611  14.564  1.00159.61           O
ATOM   3376  N   LYS D 428      36.560 -11.781  16.535  1.00156.61           N
ATOM   3377  CA  LYS D 428      37.143 -13.017  16.113  1.00156.61           C
ATOM   3378  CB  LYS D 428      38.614 -12.928  15.686  1.00156.61           C
ATOM   3379  CG  LYS D 428      39.549 -12.295  16.701  1.00156.61           C
ATOM   3380  CD  LYS D 428      40.986 -12.293  16.188  1.00156.61           C
ATOM   3381  CE  LYS D 428      42.019 -11.901  17.234  1.00156.61           C
ATOM   3382  NZ  LYS D 428      42.806 -13.088  17.630  1.00156.61           N
ATOM   3383  C   LYS D 428      36.901 -14.052  17.167  1.00156.61           C
ATOM   3384  O   LYS D 428      37.129 -13.820  18.352  1.00156.61           O
ATOM   3385  N   TRP D 429      36.411 -15.233  16.724  1.00103.63           N
ATOM   3386  CA  TRP D 429      35.993 -16.307  17.581  1.00103.63           C
ATOM   3387  CB  TRP D 429      34.645 -16.891  17.092  1.00103.63           C
ATOM   3388  CG  TRP D 429      33.551 -15.847  16.945  1.00103.63           C
ATOM   3389  CD2 TRP D 429      32.408 -15.680  17.808  1.00103.63           C
ATOM   3390  CD1 TRP D 429      33.438 -14.890  15.986  1.00103.63           C
ATOM   3391  NE1 TRP D 429      32.307 -14.134  16.183  1.00103.63           N
ATOM   3392  CE2 TRP D 429      31.662 -14.610  17.301  1.00103.63           C
ATOM   3393  CE3 TRP D 429      32.016 -16.347  18.925  1.00103.63           C
ATOM   3394  CZ2 TRP D 429      30.517 -14.192  17.920  1.00103.63           C
ATOM   3395  CZ3 TRP D 429      30.852 -15.935  19.529  1.00103.63           C
ATOM   3396  CH2 TRP D 429      30.119 -14.881  19.037  1.00103.63           C
ATOM   3397  C   TRP D 429      37.041 -17.394  17.502  1.00103.63           C
ATOM   3398  O   TRP D 429      37.538 -17.714  16.423  1.00103.63           O
ATOM   3399  N   PHE D 430      37.425 -17.973  18.662  1.00174.77           N
ATOM   3400  CA  PHE D 430      38.407 -19.028  18.722  1.00174.77           C
ATOM   3401  CB  PHE D 430      39.775 -18.536  19.259  1.00174.77           C
ATOM   3402  CG  PHE D 430      40.676 -19.707  19.540  1.00174.77           C
ATOM   3403  CD1 PHE D 430      40.697 -20.319  20.777  1.00174.77           C
ATOM   3404  CD2 PHE D 430      41.522 -20.207  18.585  1.00174.77           C
ATOM   3405  CE1 PHE D 430      41.509 -21.395  21.058  1.00174.77           C
ATOM   3406  CE2 PHE D 430      42.336 -21.280  18.859  1.00174.77           C
ATOM   3407  CZ  PHE D 430      42.339 -21.884  20.089  1.00174.77           C
ATOM   3408  C   PHE D 430      37.962 -20.060  19.713  1.00174.77           C
ATOM   3409  O   PHE D 430      37.495 -19.722  20.799  1.00174.77           O
ATOM   3410  N   ALA D 431      38.122 -21.359  19.378  1.00 63.75           N
ATOM   3411  CA  ALA D 431      37.768 -22.392  20.313  1.00 63.75           C
ATOM   3412  CB  ALA D 431      36.247 -22.602  20.426  1.00 63.75           C
ATOM   3413  C   ALA D 431      38.334 -23.686  19.812  1.00 63.75           C
ATOM   3414  O   ALA D 431      38.518 -23.871  18.612  1.00 63.75           O
ATOM   3415  N   PHE D 432      38.610 -24.627  20.739  1.00 93.76           N
ATOM   3416  CA  PHE D 432      39.100 -25.932  20.388  1.00 93.76           C
ATOM   3417  CB  PHE D 432      39.945 -26.608  21.482  1.00 93.76           C
ATOM   3418  CG  PHE D 432      41.218 -25.887  21.756  1.00 93.76           C
ATOM   3419  CD1 PHE D 432      41.240 -24.807  22.604  1.00 93.76           C
ATOM   3420  CD2 PHE D 432      42.396 -26.295  21.176  1.00 93.76           C
ATOM   3421  CE1 PHE D 432      42.430 -24.155  22.854  1.00 93.76           C
ATOM   3422  CE2 PHE D 432      43.579 -25.650  21.427  1.00 93.76           C
ATOM   3423  CZ  PHE D 432      43.604 -24.570  22.269  1.00 93.76           C
ATOM   3424  C   PHE D 432      37.878 -26.797  20.345  1.00 93.76           C
ATOM   3425  O   PHE D 432      36.898 -26.522  21.034  1.00 93.76           O
ATOM   3426  N   PHE D 433      37.888 -27.870  19.530  1.00 90.82           N
ATOM   3427  CA  PHE D 433      36.740 -28.734  19.513  1.00 90.82           C
ATOM   3428  CB  PHE D 433      36.678 -29.664  18.290  1.00 90.82           C
ATOM   3429  CG  PHE D 433      36.335 -28.792  17.125  1.00 90.82           C
ATOM   3430  CD1 PHE D 433      35.025 -28.442  16.897  1.00 90.82           C
ATOM   3431  CD2 PHE D 433      37.300 -28.291  16.281  1.00 90.82           C
ATOM   3432  CE1 PHE D 433      34.684 -27.642  15.831  1.00 90.82           C
ATOM   3433  CE2 PHE D 433      36.964 -27.489  15.213  1.00 90.82           C
ATOM   3434  CZ  PHE D 433      35.651 -27.166  14.980  1.00 90.82           C
ATOM   3435  C   PHE D 433      36.731 -29.511  20.803  1.00 90.82           C
ATOM   3436  O   PHE D 433      37.783 -29.768  21.385  1.00 90.82           O
ATOM   3437  N   LYS D 434      35.529 -29.884  21.307  1.00142.34           N
ATOM   3438  CA  LYS D 434      35.453 -30.456  22.630  1.00142.34           C
ATOM   3439  CB  LYS D 434      34.075 -30.365  23.329  1.00142.34           C
ATOM   3440  CG  LYS D 434      33.077 -31.453  22.929  1.00142.34           C
ATOM   3441  CD  LYS D 434      31.886 -31.593  23.877  1.00142.34           C
ATOM   3442  CE  LYS D 434      32.200 -32.330  25.180  1.00142.34           C
ATOM   3443  NZ  LYS D 434      30.994 -32.420  26.032  1.00142.34           N
ATOM   3444  C   LYS D 434      35.860 -31.895  22.690  1.00142.34           C
ATOM   3445  O   LYS D 434      35.709 -32.664  21.741  1.00142.34           O
ATOM   3446  N   TYR D 435      36.459 -32.259  23.843  1.00178.09           N
ATOM   3447  CA  TYR D 435      36.799 -33.613  24.159  1.00178.09           C
ATOM   3448  CB  TYR D 435      38.245 -33.996  23.800  1.00178.09           C
ATOM   3449  CG  TYR D 435      39.177 -33.186  24.632  1.00178.09           C
ATOM   3450  CD1 TYR D 435      39.485 -31.893  24.277  1.00178.09           C
ATOM   3451  CD2 TYR D 435      39.737 -33.711  25.777  1.00178.09           C
ATOM   3452  CE1 TYR D 435      40.348 -31.144  25.044  1.00178.09           C
ATOM   3453  CE2 TYR D 435      40.601 -32.967  26.548  1.00178.09           C
ATOM   3454  CZ  TYR D 435      40.909 -31.680  26.181  1.00178.09           C
ATOM   3455  OH  TYR D 435      41.794 -30.909  26.964  1.00178.09           O
ATOM   3456  C   TYR D 435      36.633 -33.748  25.644  1.00178.09           C
ATOM   3457  O   TYR D 435      36.879 -32.793  26.379  1.00178.09           O
ATOM   3458  N   LYS D 436      36.183 -34.926  26.133  1.00200.34           N
ATOM   3459  CA  LYS D 436      36.073 -35.082  27.560  1.00200.34           C
ATOM   3460  CB  LYS D 436      34.641 -35.276  28.100  1.00200.34           C
ATOM   3461  CG  LYS D 436      33.928 -36.533  27.590  1.00200.34           C
ATOM   3462  CD  LYS D 436      33.432 -36.438  26.149  1.00200.34           C
ATOM   3463  CE  LYS D 436      31.905 -36.357  26.048  0.00200.34           C
ATOM   3464  NZ  LYS D 436      31.368 -35.394  27.034  0.00200.34           N
ATOM   3465  C   LYS D 436      36.823 -36.305  27.942  1.00200.34           C
ATOM   3466  O   LYS D 436      36.717 -37.342  27.290  1.00200.34           O
ATOM   3467  N   GLU D 437      37.628 -36.224  29.013  1.00124.53           N
ATOM   3468  CA  GLU D 437      38.280 -37.444  29.351  1.00124.53           C
ATOM   3469  CB  GLU D 437      39.799 -37.454  29.091  1.00124.53           C
ATOM   3470  CG  GLU D 437      40.582 -36.316  29.735  1.00124.53           C
ATOM   3471  CD  GLU D 437      42.025 -36.454  29.267  1.00124.53           C
ATOM   3472  OE1 GLU D 437      42.243 -36.474  28.025  1.00124.53           O
ATOM   3473  OE2 GLU D 437      42.926 -36.550  30.141  1.00124.53           O
ATOM   3474  C   GLU D 437      37.956 -37.810  30.752  1.00124.53           C
ATOM   3475  O   GLU D 437      38.241 -37.086  31.707  1.00124.53           O
ATOM   3476  N   GLU D 438      37.308 -38.981  30.875  1.00 95.00           N
ATOM   3477  CA  GLU D 438      36.928 -39.521  32.138  1.00 95.00           C
ATOM   3478  CB  GLU D 438      35.979 -40.732  32.066  0.00 95.00           C
ATOM   3479  CG  GLU D 438      36.578 -41.996  31.454  0.00 95.00           C
ATOM   3480  CD  GLU D 438      35.618 -43.133  31.777  0.00 95.00           C
ATOM   3481  OE1 GLU D 438      34.662 -43.344  30.985  0.00 95.00           O
ATOM   3482  OE2 GLU D 438      35.824 -43.801  32.825  0.00 95.00           O
ATOM   3483  C   GLU D 438      38.187 -39.924  32.835  1.00 95.00           C
ATOM   3484  O   GLU D 438      38.223 -40.019  34.055  1.00 95.00           O
ATOM   3485  N   GLY D 439      39.261 -40.168  32.064  1.00 68.52           N
ATOM   3486  CA  GLY D 439      40.536 -40.572  32.586  1.00 68.52           C
ATOM   3487  C   GLY D 439      41.044 -41.648  31.689  1.00 68.52           C
ATOM   3488  O   GLY D 439      42.130 -41.531  31.116  1.00 68.52           O
ATOM   3489  N   SER D 440      40.316 -42.763  31.551  1.00160.24           N
ATOM   3490  CA  SER D 440      40.756 -43.732  30.595  1.00160.24           C
ATOM   3491  CB  SER D 440      40.311 -45.156  30.960  1.00160.24           C
ATOM   3492  OG  SER D 440      40.904 -45.529  32.196  0.00160.24           O
ATOM   3493  C   SER D 440      40.156 -43.388  29.280  1.00160.24           C
ATOM   3494  O   SER D 440      40.726 -43.631  28.217  1.00160.24           O
ATOM   3495  N   LYS D 441      38.957 -42.791  29.341  1.00206.45           N
ATOM   3496  CA  LYS D 441      38.225 -42.567  28.140  1.00206.45           C
ATOM   3497  CB  LYS D 441      36.707 -42.603  28.331  1.00206.45           C
ATOM   3498  CG  LYS D 441      36.146 -44.007  28.416  1.00206.45           C
ATOM   3499  CD  LYS D 441      36.418 -44.803  27.146  0.00206.45           C
ATOM   3500  CE  LYS D 441      35.820 -46.204  27.194  0.00206.45           C
ATOM   3501  NZ  LYS D 441      34.433 -46.123  27.701  0.00206.45           N
ATOM   3502  C   LYS D 441      38.485 -41.204  27.631  1.00206.45           C
ATOM   3503  O   LYS D 441      38.552 -40.236  28.386  1.00206.45           O
ATOM   3504  N   VAL D 442      38.664 -41.100  26.308  1.00126.30           N
ATOM   3505  CA  VAL D 442      38.707 -39.788  25.768  1.00126.30           C
ATOM   3506  CB  VAL D 442      40.042 -39.351  25.237  1.00126.30           C
ATOM   3507  CG1 VAL D 442      40.223 -39.819  23.788  1.00126.30           C
ATOM   3508  CG2 VAL D 442      40.138 -37.835  25.434  1.00126.30           C
ATOM   3509  C   VAL D 442      37.703 -39.807  24.666  1.00126.30           C
ATOM   3510  O   VAL D 442      37.651 -40.740  23.864  1.00126.30           O
ATOM   3511  N   THR D 443      36.825 -38.797  24.632  1.00 76.69           N
ATOM   3512  CA  THR D 443      35.845 -38.794  23.592  1.00 76.69           C
ATOM   3513  CB  THR D 443      34.475 -39.118  24.115  1.00 76.69           C
ATOM   3514  OG1 THR D 443      34.478 -40.404  24.724  1.00 76.69           O
ATOM   3515  CG2 THR D 443      33.474 -39.078  22.951  1.00 76.69           C
ATOM   3516  C   THR D 443      35.848 -37.423  23.004  1.00 76.69           C
ATOM   3517  O   THR D 443      35.908 -36.434  23.732  1.00 76.69           O
ATOM   3518  N   THR D 444      35.794 -37.312  21.664  1.00131.71           N
ATOM   3519  CA  THR D 444      35.827 -35.981  21.136  1.00131.71           C
ATOM   3520  CB  THR D 444      36.901 -35.734  20.121  1.00131.71           C
ATOM   3521  OG1 THR D 444      37.199 -34.349  20.076  1.00131.71           O
ATOM   3522  CG2 THR D 444      36.379 -36.179  18.742  1.00131.71           C
ATOM   3523  C   THR D 444      34.531 -35.737  20.442  1.00131.71           C
ATOM   3524  O   THR D 444      33.922 -36.661  19.902  1.00131.71           O
ATOM   3525  N   TYR D 445      34.050 -34.480  20.500  1.00170.02           N
ATOM   3526  CA  TYR D 445      32.849 -34.120  19.815  1.00170.02           C
ATOM   3527  CB  TYR D 445      31.700 -33.727  20.749  1.00170.02           C
ATOM   3528  CG  TYR D 445      31.294 -35.003  21.391  1.00170.02           C
ATOM   3529  CD1 TYR D 445      31.990 -35.483  22.477  1.00170.02           C
ATOM   3530  CD2 TYR D 445      30.244 -35.735  20.882  1.00170.02           C
ATOM   3531  CE1 TYR D 445      31.631 -36.668  23.066  1.00170.02           C
ATOM   3532  CE2 TYR D 445      29.881 -36.922  21.466  1.00170.02           C
ATOM   3533  CZ  TYR D 445      30.576 -37.385  22.560  1.00170.02           C
ATOM   3534  OH  TYR D 445      30.211 -38.605  23.166  1.00170.02           O
ATOM   3535  C   TYR D 445      33.163 -32.958  18.955  1.00170.02           C
ATOM   3536  O   TYR D 445      33.423 -31.858  19.439  1.00170.02           O
ATOM   3537  N   CYS D 446      33.175 -33.179  17.635  1.00153.60           N
ATOM   3538  CA  CYS D 446      33.455 -32.065  16.795  1.00153.60           C
ATOM   3539  CB  CYS D 446      34.153 -32.334  15.458  1.00153.60           C
ATOM   3540  SG  CYS D 446      34.762 -30.714  14.933  1.00153.60           S
ATOM   3541  C   CYS D 446      32.238 -31.189  16.653  1.00153.60           C
ATOM   3542  O   CYS D 446      32.280 -30.115  16.057  1.00153.60           O
ATOM   3543  N   ASN D 447      31.079 -31.681  17.116  1.00142.65           N
ATOM   3544  CA  ASN D 447      29.851 -30.936  17.080  1.00142.65           C
ATOM   3545  CB  ASN D 447      28.647 -31.775  17.521  1.00142.65           C
ATOM   3546  CG  ASN D 447      28.731 -33.066  16.736  1.00142.65           C
ATOM   3547  OD1 ASN D 447      29.584 -33.904  17.026  1.00142.65           O
ATOM   3548  ND2 ASN D 447      27.843 -33.238  15.722  1.00142.65           N
ATOM   3549  C   ASN D 447      29.934 -29.802  18.063  1.00142.65           C
ATOM   3550  O   ASN D 447      29.210 -28.818  17.941  1.00142.65           O
ATOM   3551  N   GLU D 448      30.769 -29.931  19.114  1.00 79.83           N
ATOM   3552  CA  GLU D 448      30.779 -28.920  20.137  1.00 79.83           C
ATOM   3553  CB  GLU D 448      30.276 -29.449  21.488  1.00 79.83           C
ATOM   3554  CG  GLU D 448      28.818 -29.914  21.461  1.00 79.83           C
ATOM   3555  CD  GLU D 448      28.539 -30.614  22.781  1.00 79.83           C
ATOM   3556  OE1 GLU D 448      29.386 -30.490  23.697  1.00 79.83           O
ATOM   3557  OE2 GLU D 448      27.474 -31.280  22.895  1.00 79.83           O
ATOM   3558  C   GLU D 448      32.171 -28.402  20.357  1.00 79.83           C
ATOM   3559  O   GLU D 448      33.135 -28.892  19.770  1.00 79.83           O
ATOM   3560  N   THR D 449      32.303 -27.359  21.213  1.00 55.16           N
ATOM   3561  CA  THR D 449      33.600 -26.792  21.474  1.00 55.16           C
ATOM   3562  CB  THR D 449      33.788 -25.404  20.939  1.00 55.16           C
ATOM   3563  OG1 THR D 449      32.887 -24.506  21.571  1.00 55.16           O
ATOM   3564  CG2 THR D 449      33.562 -25.425  19.418  1.00 55.16           C
ATOM   3565  C   THR D 449      33.844 -26.696  22.946  1.00 55.16           C
ATOM   3566  O   THR D 449      32.940 -26.821  23.770  1.00 55.16           O
ATOM   3567  N   MET D 450      35.128 -26.503  23.299  1.00 70.01           N
ATOM   3568  CA  MET D 450      35.530 -26.267  24.652  1.00 70.01           C
ATOM   3569  CB  MET D 450      37.035 -26.482  24.883  1.00 70.01           C
ATOM   3570  CG  MET D 450      37.465 -27.946  24.771  1.00 70.01           C
ATOM   3571  SD  MET D 450      36.989 -28.963  26.202  1.00 70.01           S
ATOM   3572  CE  MET D 450      38.483 -28.493  27.121  1.00 70.01           C
ATOM   3573  C   MET D 450      35.229 -24.821  24.867  1.00 70.01           C
ATOM   3574  O   MET D 450      34.735 -24.153  23.961  1.00 70.01           O
ATOM   3575  N   THR D 451      35.457 -24.294  26.082  1.00131.86           N
ATOM   3576  CA  THR D 451      35.191 -22.892  26.235  1.00131.86           C
ATOM   3577  CB  THR D 451      35.252 -22.372  27.644  1.00131.86           C
ATOM   3578  OG1 THR D 451      36.501 -22.684  28.236  1.00131.86           O
ATOM   3579  CG2 THR D 451      34.105 -22.985  28.452  1.00131.86           C
ATOM   3580  C   THR D 451      36.200 -22.167  25.410  1.00131.86           C
ATOM   3581  O   THR D 451      37.390 -22.481  25.439  1.00131.86           O
ATOM   3582  N   GLY D 452      35.726 -21.170  24.636  1.00 51.32           N
ATOM   3583  CA  GLY D 452      36.597 -20.473  23.738  1.00 51.32           C
ATOM   3584  C   GLY D 452      36.588 -19.015  24.050  1.00 51.32           C
ATOM   3585  O   GLY D 452      35.912 -18.569  24.976  1.00 51.32           O
ATOM   3586  N   TRP D 453      37.355 -18.238  23.253  1.00 85.07           N
ATOM   3587  CA  TRP D 453      37.505 -16.834  23.487  1.00 85.07           C
ATOM   3588  CB  TRP D 453      38.977 -16.455  23.687  1.00 85.07           C
ATOM   3589  CG  TRP D 453      39.610 -17.182  24.845  1.00 85.07           C
ATOM   3590  CD2 TRP D 453      40.222 -18.480  24.738  1.00 85.07           C
ATOM   3591  CD1 TRP D 453      39.719 -16.807  26.153  1.00 85.07           C
ATOM   3592  NE1 TRP D 453      40.352 -17.794  26.872  1.00 85.07           N
ATOM   3593  CE2 TRP D 453      40.667 -18.828  26.014  1.00 85.07           C
ATOM   3594  CE3 TRP D 453      40.395 -19.311  23.669  1.00 85.07           C
ATOM   3595  CZ2 TRP D 453      41.296 -20.017  26.237  1.00 85.07           C
ATOM   3596  CZ3 TRP D 453      41.028 -20.513  23.899  1.00 85.07           C
ATOM   3597  CH2 TRP D 453      41.468 -20.859  25.160  1.00 85.07           C
ATOM   3598  C   TRP D 453      37.012 -16.085  22.285  1.00 85.07           C
ATOM   3599  O   TRP D 453      37.282 -16.459  21.145  1.00 85.07           O
ATOM   3600  N   VAL D 454      36.236 -15.007  22.524  1.00119.15           N
ATOM   3601  CA  VAL D 454      35.803 -14.153  21.454  1.00119.15           C
ATOM   3602  CB  VAL D 454      34.336 -14.265  21.119  1.00119.15           C
ATOM   3603  CG1 VAL D 454      33.495 -13.848  22.337  1.00119.15           C
ATOM   3604  CG2 VAL D 454      34.056 -13.419  19.867  1.00119.15           C
ATOM   3605  C   VAL D 454      36.100 -12.751  21.883  1.00119.15           C
ATOM   3606  O   VAL D 454      35.865 -12.382  23.033  1.00119.15           O
ATOM   3607  N   HIS D 455      36.666 -11.936  20.971  1.00 71.17           N
ATOM   3608  CA  HIS D 455      36.965 -10.572  21.300  1.00 71.17           C
ATOM   3609  ND1 HIS D 455      40.058 -12.185  21.601  1.00 71.17           N
ATOM   3610  CG  HIS D 455      39.493 -10.972  21.276  1.00 71.17           C
ATOM   3611  CB  HIS D 455      38.327 -10.369  21.997  1.00 71.17           C
ATOM   3612  NE2 HIS D 455      41.217 -11.383  19.887  1.00 71.17           N
ATOM   3613  CD2 HIS D 455      40.212 -10.496  20.225  1.00 71.17           C
ATOM   3614  CE1 HIS D 455      41.085 -12.383  20.739  1.00 71.17           C
ATOM   3615  C   HIS D 455      36.970  -9.792  20.027  1.00 71.17           C
ATOM   3616  O   HIS D 455      37.081 -10.355  18.939  1.00 71.17           O
ATOM   3617  N   ASP D 456      36.846  -8.454  20.132  1.00 63.27           N
ATOM   3618  CA  ASP D 456      36.828  -7.666  18.939  1.00 63.27           C
ATOM   3619  CB  ASP D 456      36.344  -6.217  19.156  1.00 63.27           C
ATOM   3620  CG  ASP D 456      37.195  -5.516  20.208  1.00 63.27           C
ATOM   3621  OD1 ASP D 456      38.423  -5.784  20.264  1.00 63.27           O
ATOM   3622  OD2 ASP D 456      36.623  -4.711  20.987  1.00 63.27           O
ATOM   3623  C   ASP D 456      38.188  -7.718  18.330  1.00 63.27           C
ATOM   3624  O   ASP D 456      39.153  -8.156  18.953  1.00 63.27           O
ATOM   3625  N   VAL D 457      38.285  -7.265  17.071  1.00126.69           N
ATOM   3626  CA  VAL D 457      39.479  -7.375  16.291  1.00126.69           C
ATOM   3627  CB  VAL D 457      39.301  -6.782  14.927  1.00126.69           C
ATOM   3628  CG1 VAL D 457      40.589  -7.028  14.134  1.00126.69           C
ATOM   3629  CG2 VAL D 457      38.034  -7.355  14.277  1.00126.69           C
ATOM   3630  C   VAL D 457      40.599  -6.644  16.987  1.00126.69           C
ATOM   3631  O   VAL D 457      41.763  -7.021  16.863  1.00126.69           O
ATOM   3632  N   LEU D 458      40.276  -5.543  17.691  1.00126.51           N
ATOM   3633  CA  LEU D 458      41.223  -4.739  18.433  1.00126.51           C
ATOM   3634  CB  LEU D 458      40.575  -3.498  19.072  1.00126.51           C
ATOM   3635  CG  LEU D 458      40.173  -2.369  18.106  1.00126.51           C
ATOM   3636  CD1 LEU D 458      41.408  -1.623  17.595  1.00126.51           C
ATOM   3637  CD2 LEU D 458      39.270  -2.868  16.967  1.00126.51           C
ATOM   3638  C   LEU D 458      41.787  -5.508  19.588  1.00126.51           C
ATOM   3639  O   LEU D 458      42.945  -5.321  19.957  1.00126.51           O
ATOM   3640  N   GLY D 459      40.967  -6.370  20.217  1.00 47.20           N
ATOM   3641  CA  GLY D 459      41.400  -7.115  21.363  1.00 47.20           C
ATOM   3642  C   GLY D 459      40.969  -6.406  22.613  1.00 47.20           C
ATOM   3643  O   GLY D 459      41.447  -6.727  23.700  1.00 47.20           O
ATOM   3644  N   ARG D 460      40.117  -5.369  22.485  1.00130.83           N
ATOM   3645  CA  ARG D 460      39.648  -4.622  23.623  1.00130.83           C
ATOM   3646  CB  ARG D 460      38.914  -3.346  23.192  1.00130.83           C
ATOM   3647  CG  ARG D 460      39.801  -2.407  22.377  1.00130.83           C
ATOM   3648  CD  ARG D 460      40.895  -1.749  23.215  1.00130.83           C
ATOM   3649  NE  ARG D 460      41.703  -0.889  22.310  1.00130.83           N
ATOM   3650  CZ  ARG D 460      42.919  -1.294  21.844  1.00130.83           C
ATOM   3651  NH1 ARG D 460      43.447  -2.496  22.219  1.00130.83           N
ATOM   3652  NH2 ARG D 460      43.613  -0.470  21.006  1.00130.83           N
ATOM   3653  C   ARG D 460      38.689  -5.390  24.493  1.00130.83           C
ATOM   3654  O   ARG D 460      38.957  -5.622  25.671  1.00130.83           O
ATOM   3655  N   ASN D 461      37.559  -5.856  23.913  1.00 56.30           N
ATOM   3656  CA  ASN D 461      36.534  -6.488  24.699  1.00 56.30           C
ATOM   3657  CB  ASN D 461      35.112  -6.023  24.342  1.00 56.30           C
ATOM   3658  CG  ASN D 461      34.978  -4.557  24.731  1.00 56.30           C
ATOM   3659  OD1 ASN D 461      35.311  -4.163  25.847  1.00 56.30           O
ATOM   3660  ND2 ASN D 461      34.482  -3.723  23.778  1.00 56.30           N
ATOM   3661  C   ASN D 461      36.593  -7.956  24.433  1.00 56.30           C
ATOM   3662  O   ASN D 461      36.693  -8.386  23.284  1.00 56.30           O
ATOM   3663  N   TRP D 462      36.512  -8.750  25.520  1.00 85.41           N
ATOM   3664  CA  TRP D 462      36.643 -10.179  25.493  1.00 85.41           C
ATOM   3665  CB  TRP D 462      37.855 -10.668  26.301  1.00 85.41           C
ATOM   3666  CG  TRP D 462      39.201 -10.326  25.714  1.00 85.41           C
ATOM   3667  CD2 TRP D 462      40.198 -11.307  25.390  1.00 85.41           C
ATOM   3668  CD1 TRP D 462      39.751  -9.109  25.436  1.00 85.41           C
ATOM   3669  NE1 TRP D 462      41.024  -9.271  24.944  1.00 85.41           N
ATOM   3670  CE2 TRP D 462      41.313 -10.619  24.917  1.00 85.41           C
ATOM   3671  CE3 TRP D 462      40.186 -12.669  25.488  1.00 85.41           C
ATOM   3672  CZ2 TRP D 462      42.437 -11.288  24.528  1.00 85.41           C
ATOM   3673  CZ3 TRP D 462      41.321 -13.342  25.092  1.00 85.41           C
ATOM   3674  CH2 TRP D 462      42.424 -12.661  24.622  1.00 85.41           C
ATOM   3675  C   TRP D 462      35.456 -10.797  26.167  1.00 85.41           C
ATOM   3676  O   TRP D 462      34.783 -10.169  26.984  1.00 85.41           O
ATOM   3677  N   ALA D 463      35.184 -12.071  25.816  1.00 48.22           N
ATOM   3678  CA  ALA D 463      34.108 -12.826  26.397  1.00 48.22           C
ATOM   3679  CB  ALA D 463      32.739 -12.555  25.744  1.00 48.22           C
ATOM   3680  C   ALA D 463      34.424 -14.276  26.190  1.00 48.22           C
ATOM   3681  O   ALA D 463      35.352 -14.628  25.462  1.00 48.22           O
ATOM   3682  N   CYS D 464      33.648 -15.159  26.848  1.00115.39           N
ATOM   3683  CA  CYS D 464      33.867 -16.576  26.804  1.00115.39           C
ATOM   3684  CB  CYS D 464      33.792 -17.171  28.207  1.00115.39           C
ATOM   3685  SG  CYS D 464      34.870 -18.585  28.285  1.00115.39           S
ATOM   3686  C   CYS D 464      32.678 -17.172  26.117  1.00115.39           C
ATOM   3687  O   CYS D 464      31.569 -16.675  26.299  1.00115.39           O
ATOM   3688  N   PHE D 465      32.852 -18.253  25.320  1.00123.14           N
ATOM   3689  CA  PHE D 465      31.658 -18.802  24.744  1.00123.14           C
ATOM   3690  CB  PHE D 465      31.262 -18.105  23.424  1.00123.14           C
ATOM   3691  CG  PHE D 465      32.054 -18.586  22.254  1.00123.14           C
ATOM   3692  CD1 PHE D 465      33.365 -18.982  22.339  1.00123.14           C
ATOM   3693  CD2 PHE D 465      31.431 -18.688  21.038  1.00123.14           C
ATOM   3694  CE1 PHE D 465      34.040 -19.434  21.231  1.00123.14           C
ATOM   3695  CE2 PHE D 465      32.104 -19.135  19.926  1.00123.14           C
ATOM   3696  CZ  PHE D 465      33.418 -19.508  20.014  1.00123.14           C
ATOM   3697  C   PHE D 465      31.848 -20.272  24.502  1.00123.14           C
ATOM   3698  O   PHE D 465      32.964 -20.789  24.561  1.00123.14           O
ATOM   3699  N   THR D 466      30.726 -20.987  24.270  1.00 53.60           N
ATOM   3700  CA  THR D 466      30.755 -22.381  23.931  1.00 53.60           C
ATOM   3701  CB  THR D 466      30.145 -23.274  24.966  1.00 53.60           C
ATOM   3702  OG1 THR D 466      28.798 -22.896  25.219  1.00 53.60           O
ATOM   3703  CG2 THR D 466      31.000 -23.175  26.242  1.00 53.60           C
ATOM   3704  C   THR D 466      29.921 -22.504  22.705  1.00 53.60           C
ATOM   3705  O   THR D 466      28.963 -21.755  22.531  1.00 53.60           O
ATOM   3706  N   GLY D 467      30.254 -23.456  21.816  1.00 34.28           N
ATOM   3707  CA  GLY D 467      29.484 -23.534  20.614  1.00 34.28           C
ATOM   3708  C   GLY D 467      29.018 -24.934  20.401  1.00 34.28           C
ATOM   3709  O   GLY D 467      29.683 -25.898  20.780  1.00 34.28           O
ATOM   3710  N   LYS D 468      27.824 -25.062  19.789  1.00 93.88           N
ATOM   3711  CA  LYS D 468      27.307 -26.350  19.441  1.00 93.88           C
ATOM   3712  CB  LYS D 468      26.210 -26.885  20.368  1.00 93.88           C
ATOM   3713  CG  LYS D 468      26.793 -27.367  21.695  1.00 93.88           C
ATOM   3714  CD  LYS D 468      25.748 -27.869  22.682  1.00 93.88           C
ATOM   3715  CE  LYS D 468      25.058 -26.749  23.445  1.00 93.88           C
ATOM   3716  NZ  LYS D 468      24.136 -27.330  24.443  1.00 93.88           N
ATOM   3717  C   LYS D 468      26.773 -26.255  18.052  1.00 93.88           C
ATOM   3718  O   LYS D 468      26.138 -25.272  17.676  1.00 93.88           O
ATOM   3719  N   LYS D 469      27.048 -27.300  17.253  1.00177.81           N
ATOM   3720  CA  LYS D 469      26.678 -27.347  15.873  1.00177.81           C
ATOM   3721  CB  LYS D 469      27.606 -28.316  15.120  1.00177.81           C
ATOM   3722  CG  LYS D 469      27.349 -28.467  13.630  1.00177.81           C
ATOM   3723  CD  LYS D 469      26.119 -29.315  13.349  1.00177.81           C
ATOM   3724  CE  LYS D 469      26.342 -30.797  13.656  1.00177.81           C
ATOM   3725  NZ  LYS D 469      27.131 -31.418  12.574  1.00177.81           N
ATOM   3726  C   LYS D 469      25.242 -27.760  15.770  1.00177.81           C
ATOM   3727  O   LYS D 469      24.846 -28.857  16.162  1.00177.81           O
ATOM   3728  N   VAL D 470      24.422 -26.827  15.251  1.00137.70           N
ATOM   3729  CA  VAL D 470      23.002 -26.926  15.072  1.00137.70           C
ATOM   3730  CB  VAL D 470      22.395 -25.595  14.767  1.00137.70           C
ATOM   3731  CG1 VAL D 470      20.885 -25.780  14.607  0.00137.70           C
ATOM   3732  CG2 VAL D 470      22.800 -24.610  15.871  0.00137.70           C
ATOM   3733  C   VAL D 470      22.659 -27.842  13.945  1.00137.70           C
ATOM   3734  O   VAL D 470      21.575 -28.401  13.929  1.00137.70           O
ATOM   3735  N   GLY D 471      23.519 -27.977  12.931  1.00 29.64           N
ATOM   3736  CA  GLY D 471      23.170 -28.837  11.844  1.00 29.64           C
ATOM   3737  C   GLY D 471      24.100 -28.521  10.680  1.00 29.64           C
ATOM   3738  O   GLY D 471      25.068 -27.747  10.896  1.00 29.64           O
ATOM   3739  OXT GLY D 471      23.863 -29.049   9.561  1.00 29.64           O
TER    3740      GLY D 471
ATOM   3741  N   LEU E 472      60.022 -13.157  -9.674  1.00 53.58           N
ATOM   3742  CA  LEU E 472      60.317 -14.218  -8.688  1.00 53.58           C
ATOM   3743  CB  LEU E 472      59.151 -15.223  -8.648  1.00 53.58           C
ATOM   3744  CG  LEU E 472      59.252 -16.272  -7.528  1.00 53.58           C
ATOM   3745  CD1 LEU E 472      59.184 -15.609  -6.141  1.00 53.58           C
ATOM   3746  CD2 LEU E 472      58.192 -17.371  -7.702  1.00 53.58           C
ATOM   3747  C   LEU E 472      61.585 -14.918  -9.075  1.00 53.58           C
ATOM   3748  O   LEU E 472      61.770 -15.316 -10.225  1.00 53.58           O
ATOM   3749  N   PRO E 473      62.467 -15.040  -8.115  1.00 75.21           N
ATOM   3750  CA  PRO E 473      63.756 -15.636  -8.364  1.00 75.21           C
ATOM   3751  CD  PRO E 473      62.540 -14.013  -7.087  1.00 75.21           C
ATOM   3752  CB  PRO E 473      64.654 -15.190  -7.212  1.00 75.21           C
ATOM   3753  CG  PRO E 473      64.031 -13.863  -6.751  1.00 75.21           C
ATOM   3754  C   PRO E 473      63.708 -17.124  -8.500  1.00 75.21           C
ATOM   3755  O   PRO E 473      62.727 -17.741  -8.090  1.00 75.21           O
ATOM   3756  N   THR E 474      64.746 -17.700  -9.137  1.00 42.89           N
ATOM   3757  CA  THR E 474      64.899 -19.116  -9.284  1.00 42.89           C
ATOM   3758  CB  THR E 474      65.986 -19.482 -10.252  1.00 42.89           C
ATOM   3759  OG1 THR E 474      67.244 -19.020  -9.781  1.00 42.89           O
ATOM   3760  CG2 THR E 474      65.663 -18.841 -11.611  1.00 42.89           C
ATOM   3761  C   THR E 474      65.269 -19.692  -7.953  1.00 42.89           C
ATOM   3762  O   THR E 474      64.847 -20.796  -7.609  1.00 42.89           O
ATOM   3763  N   SER E 475      66.101 -18.957  -7.181  1.00 83.94           N
ATOM   3764  CA  SER E 475      66.543 -19.439  -5.903  1.00 83.94           C
ATOM   3765  CB  SER E 475      68.014 -19.888  -5.880  1.00 83.94           C
ATOM   3766  OG  SER E 475      68.184 -21.050  -6.676  1.00 83.94           O
ATOM   3767  C   SER E 475      66.418 -18.340  -4.896  1.00 83.94           C
ATOM   3768  O   SER E 475      66.441 -17.158  -5.241  1.00 83.94           O
ATOM   3769  N   TRP E 476      66.251 -18.715  -3.608  1.00 78.30           N
ATOM   3770  CA  TRP E 476      66.151 -17.718  -2.581  1.00 78.30           C
ATOM   3771  CB  TRP E 476      64.716 -17.194  -2.400  1.00 78.30           C
ATOM   3772  CG  TRP E 476      64.585 -16.060  -1.415  1.00 78.30           C
ATOM   3773  CD2 TRP E 476      64.703 -14.673  -1.778  1.00 78.30           C
ATOM   3774  CD1 TRP E 476      64.340 -16.092  -0.077  1.00 78.30           C
ATOM   3775  NE1 TRP E 476      64.303 -14.812   0.426  1.00 78.30           N
ATOM   3776  CE2 TRP E 476      64.525 -13.932  -0.611  1.00 78.30           C
ATOM   3777  CE3 TRP E 476      64.942 -14.075  -2.978  1.00 78.30           C
ATOM   3778  CZ2 TRP E 476      64.583 -12.565  -0.631  1.00 78.30           C
ATOM   3779  CZ3 TRP E 476      64.998 -12.698  -2.996  1.00 78.30           C
ATOM   3780  CH2 TRP E 476      64.822 -11.960  -1.844  1.00 78.30           C
ATOM   3781  C   TRP E 476      66.574 -18.329  -1.277  1.00 78.30           C
ATOM   3782  O   TRP E 476      66.274 -19.488  -0.991  1.00 78.30           O
ATOM   3783  N   ASP E 477      67.300 -17.547  -0.449  1.00 86.52           N
ATOM   3784  CA  ASP E 477      67.740 -18.006   0.838  1.00 86.52           C
ATOM   3785  CB  ASP E 477      69.136 -18.655   0.787  1.00 86.52           C
ATOM   3786  CG  ASP E 477      69.410 -19.376   2.099  1.00 86.52           C
ATOM   3787  OD1 ASP E 477      68.730 -19.056   3.110  1.00 86.52           O
ATOM   3788  OD2 ASP E 477      70.305 -20.263   2.104  1.00 86.52           O
ATOM   3789  C   ASP E 477      67.824 -16.788   1.712  1.00 86.52           C
ATOM   3790  O   ASP E 477      68.626 -15.890   1.463  1.00 86.52           O
ATOM   3791  N   TRP E 478      66.997 -16.729   2.772  1.00104.68           N
ATOM   3792  CA  TRP E 478      66.946 -15.593   3.652  1.00104.68           C
ATOM   3793  CB  TRP E 478      65.772 -15.610   4.640  1.00104.68           C
ATOM   3794  CG  TRP E 478      64.473 -15.198   3.994  1.00104.68           C
ATOM   3795  CD2 TRP E 478      64.160 -13.834   3.673  1.00104.68           C
ATOM   3796  CD1 TRP E 478      63.410 -15.947   3.582  1.00104.68           C
ATOM   3797  NE1 TRP E 478      62.448 -15.131   3.034  1.00104.68           N
ATOM   3798  CE2 TRP E 478      62.898 -13.828   3.082  1.00104.68           C
ATOM   3799  CE3 TRP E 478      64.869 -12.681   3.857  1.00104.68           C
ATOM   3800  CZ2 TRP E 478      62.322 -12.663   2.663  1.00104.68           C
ATOM   3801  CZ3 TRP E 478      64.285 -11.508   3.435  1.00104.68           C
ATOM   3802  CH2 TRP E 478      63.035 -11.499   2.851  1.00104.68           C
ATOM   3803  C   TRP E 478      68.221 -15.444   4.411  1.00104.68           C
ATOM   3804  O   TRP E 478      68.506 -14.370   4.938  1.00104.68           O
ATOM   3805  N   ARG E 479      68.960 -16.551   4.582  1.00 97.85           N
ATOM   3806  CA  ARG E 479      70.222 -16.531   5.259  1.00 97.85           C
ATOM   3807  CB  ARG E 479      70.776 -17.944   5.491  1.00 97.85           C
ATOM   3808  CG  ARG E 479      69.893 -18.780   6.421  1.00 97.85           C
ATOM   3809  CD  ARG E 479      70.348 -20.234   6.547  1.00 97.85           C
ATOM   3810  NE  ARG E 479      70.263 -20.835   5.188  1.00 97.85           N
ATOM   3811  CZ  ARG E 479      70.665 -22.123   4.982  1.00 97.85           C
ATOM   3812  NH1 ARG E 479      71.122 -22.870   6.029  1.00 97.85           N
ATOM   3813  NH2 ARG E 479      70.612 -22.662   3.729  1.00 97.85           N
ATOM   3814  C   ARG E 479      71.209 -15.768   4.439  1.00 97.85           C
ATOM   3815  O   ARG E 479      72.066 -15.076   4.985  1.00 97.85           O
ATOM   3816  N   ASN E 480      71.151 -15.897   3.099  1.00 63.40           N
ATOM   3817  CA  ASN E 480      72.124 -15.179   2.333  1.00 63.40           C
ATOM   3818  CB  ASN E 480      73.166 -16.110   1.685  1.00 63.40           C
ATOM   3819  CG  ASN E 480      74.315 -15.267   1.150  1.00 63.40           C
ATOM   3820  OD1 ASN E 480      74.103 -14.263   0.473  1.00 63.40           O
ATOM   3821  ND2 ASN E 480      75.571 -15.682   1.465  1.00 63.40           N
ATOM   3822  C   ASN E 480      71.447 -14.428   1.236  1.00 63.40           C
ATOM   3823  O   ASN E 480      71.252 -14.950   0.139  1.00 63.40           O
ATOM   3824  N   VAL E 481      71.072 -13.164   1.507  1.00132.36           N
ATOM   3825  CA  VAL E 481      70.541 -12.346   0.466  1.00132.36           C
ATOM   3826  CB  VAL E 481      69.269 -11.646   0.861  1.00132.36           C
ATOM   3827  CG1 VAL E 481      69.473 -10.967   2.224  1.00132.36           C
ATOM   3828  CG2 VAL E 481      68.871 -10.676  -0.264  1.00132.36           C
ATOM   3829  C   VAL E 481      71.624 -11.357   0.180  1.00132.36           C
ATOM   3830  O   VAL E 481      71.704 -10.287   0.782  1.00132.36           O
ATOM   3831  N   HIS E 482      72.489 -11.720  -0.783  1.00 64.90           N
ATOM   3832  CA  HIS E 482      73.607 -10.923  -1.183  1.00 64.90           C
ATOM   3833  ND1 HIS E 482      73.018 -10.450  -4.310  1.00 64.90           N
ATOM   3834  CG  HIS E 482      72.430  -9.983  -3.156  1.00 64.90           C
ATOM   3835  CB  HIS E 482      73.188  -9.639  -1.910  1.00 64.90           C
ATOM   3836  NE2 HIS E 482      70.828 -10.407  -4.688  1.00 64.90           N
ATOM   3837  CD2 HIS E 482      71.091  -9.961  -3.405  1.00 64.90           C
ATOM   3838  CE1 HIS E 482      72.015 -10.689  -5.193  1.00 64.90           C
ATOM   3839  C   HIS E 482      74.494 -10.610  -0.015  1.00 64.90           C
ATOM   3840  O   HIS E 482      74.935  -9.474   0.154  1.00 64.90           O
ATOM   3841  N   GLY E 483      74.783 -11.627   0.824  1.00 29.94           N
ATOM   3842  CA  GLY E 483      75.737 -11.480   1.889  1.00 29.94           C
ATOM   3843  C   GLY E 483      75.074 -11.205   3.205  1.00 29.94           C
ATOM   3844  O   GLY E 483      75.686 -11.400   4.254  1.00 29.94           O
ATOM   3845  N   ILE E 484      73.802 -10.772   3.213  1.00 51.89           N
ATOM   3846  CA  ILE E 484      73.198 -10.433   4.475  1.00 51.89           C
ATOM   3847  CB  ILE E 484      72.288  -9.242   4.398  1.00 51.89           C
ATOM   3848  CG1 ILE E 484      73.070  -8.002   3.933  1.00 51.89           C
ATOM   3849  CG2 ILE E 484      71.619  -9.060   5.772  1.00 51.89           C
ATOM   3850  CD1 ILE E 484      72.173  -6.820   3.563  1.00 51.89           C
ATOM   3851  C   ILE E 484      72.378 -11.588   4.978  1.00 51.89           C
ATOM   3852  O   ILE E 484      71.690 -12.255   4.207  1.00 51.89           O
ATOM   3853  N   ASN E 485      72.459 -11.864   6.305  1.00 68.97           N
ATOM   3854  CA  ASN E 485      71.719 -12.946   6.909  1.00 68.97           C
ATOM   3855  CB  ASN E 485      72.587 -13.851   7.799  1.00 68.97           C
ATOM   3856  CG  ASN E 485      71.705 -14.955   8.365  1.00 68.97           C
ATOM   3857  OD1 ASN E 485      70.749 -15.401   7.728  1.00 68.97           O
ATOM   3858  ND2 ASN E 485      72.024 -15.404   9.608  1.00 68.97           N
ATOM   3859  C   ASN E 485      70.632 -12.384   7.792  1.00 68.97           C
ATOM   3860  O   ASN E 485      70.888 -11.565   8.671  1.00 68.97           O
ATOM   3861  N   PHE E 486      69.368 -12.731   7.471  1.00127.53           N
ATOM   3862  CA  PHE E 486      68.152 -12.392   8.164  1.00127.53           C
ATOM   3863  CB  PHE E 486      66.995 -12.103   7.204  1.00127.53           C
ATOM   3864  CG  PHE E 486      67.375 -10.824   6.540  1.00127.53           C
ATOM   3865  CD1 PHE E 486      67.146  -9.622   7.170  1.00127.53           C
ATOM   3866  CD2 PHE E 486      67.974 -10.820   5.302  1.00127.53           C
ATOM   3867  CE1 PHE E 486      67.495  -8.433   6.572  1.00127.53           C
ATOM   3868  CE2 PHE E 486      68.326  -9.636   4.698  1.00127.53           C
ATOM   3869  CZ  PHE E 486      68.087  -8.438   5.331  1.00127.53           C
ATOM   3870  C   PHE E 486      67.703 -13.372   9.222  1.00127.53           C
ATOM   3871  O   PHE E 486      66.826 -13.043  10.017  1.00127.53           O
ATOM   3872  N   VAL E 487      68.176 -14.632   9.211  1.00 69.07           N
ATOM   3873  CA  VAL E 487      67.626 -15.613  10.116  1.00 69.07           C
ATOM   3874  CB  VAL E 487      67.586 -16.988   9.507  1.00 69.07           C
ATOM   3875  CG1 VAL E 487      66.998 -17.977  10.528  1.00 69.07           C
ATOM   3876  CG2 VAL E 487      66.802 -16.918   8.183  1.00 69.07           C
ATOM   3877  C   VAL E 487      68.386 -15.692  11.404  1.00 69.07           C
ATOM   3878  O   VAL E 487      69.610 -15.587  11.436  1.00 69.07           O
ATOM   3879  N   SER E 488      67.644 -15.909  12.514  1.00105.30           N
ATOM   3880  CA  SER E 488      68.200 -16.007  13.838  1.00105.30           C
ATOM   3881  CB  SER E 488      67.126 -15.874  14.932  1.00105.30           C
ATOM   3882  OG  SER E 488      67.702 -16.015  16.220  1.00105.30           O
ATOM   3883  C   SER E 488      68.819 -17.370  13.949  1.00105.30           C
ATOM   3884  O   SER E 488      68.544 -18.229  13.119  1.00105.30           O
ATOM   3885  N   PRO E 489      69.644 -17.588  14.939  1.00 82.35           N
ATOM   3886  CA  PRO E 489      70.342 -18.836  15.073  1.00 82.35           C
ATOM   3887  CD  PRO E 489      70.427 -16.482  15.468  1.00 82.35           C
ATOM   3888  CB  PRO E 489      71.438 -18.594  16.105  1.00 82.35           C
ATOM   3889  CG  PRO E 489      71.753 -17.098  15.945  1.00 82.35           C
ATOM   3890  C   PRO E 489      69.481 -20.018  15.372  1.00 82.35           C
ATOM   3891  O   PRO E 489      68.385 -19.851  15.910  1.00 82.35           O
ATOM   3892  N   VAL E 490      69.979 -21.220  14.999  1.00 46.13           N
ATOM   3893  CA  VAL E 490      69.286 -22.448  15.231  1.00 46.13           C
ATOM   3894  CB  VAL E 490      69.934 -23.625  14.562  1.00 46.13           C
ATOM   3895  CG1 VAL E 490      69.191 -24.905  14.976  1.00 46.13           C
ATOM   3896  CG2 VAL E 490      69.949 -23.373  13.044  1.00 46.13           C
ATOM   3897  C   VAL E 490      69.296 -22.688  16.704  1.00 46.13           C
ATOM   3898  O   VAL E 490      70.235 -22.313  17.405  1.00 46.13           O
ATOM   3899  N   ARG E 491      68.217 -23.314  17.209  1.00144.49           N
ATOM   3900  CA  ARG E 491      68.085 -23.575  18.617  1.00144.49           C
ATOM   3901  CB  ARG E 491      66.908 -22.838  19.277  1.00144.49           C
ATOM   3902  CG  ARG E 491      67.020 -21.316  19.263  1.00144.49           C
ATOM   3903  CD  ARG E 491      65.930 -20.647  20.099  1.00144.49           C
ATOM   3904  NE  ARG E 491      66.141 -21.086  21.506  1.00144.49           N
ATOM   3905  CZ  ARG E 491      65.546 -20.408  22.528  1.00144.49           C
ATOM   3906  NH1 ARG E 491      64.747 -19.335  22.256  1.00144.49           N
ATOM   3907  NH2 ARG E 491      65.746 -20.804  23.819  1.00144.49           N
ATOM   3908  C   ARG E 491      67.744 -25.018  18.782  1.00144.49           C
ATOM   3909  O   ARG E 491      67.479 -25.726  17.813  1.00144.49           O
ATOM   3910  N   ASN E 492      67.765 -25.491  20.043  1.00 48.07           N
ATOM   3911  CA  ASN E 492      67.414 -26.851  20.330  1.00 48.07           C
ATOM   3912  CB  ASN E 492      68.535 -27.602  21.070  1.00 48.07           C
ATOM   3913  CG  ASN E 492      68.225 -29.091  21.050  1.00 48.07           C
ATOM   3914  OD1 ASN E 492      67.075 -29.494  20.894  1.00 48.07           O
ATOM   3915  ND2 ASN E 492      69.281 -29.932  21.216  1.00 48.07           N
ATOM   3916  C   ASN E 492      66.211 -26.827  21.228  1.00 48.07           C
ATOM   3917  O   ASN E 492      66.229 -26.241  22.310  1.00 48.07           O
ATOM   3918  N   GLN E 493      65.117 -27.465  20.775  1.00113.06           N
ATOM   3919  CA  GLN E 493      63.880 -27.564  21.502  1.00113.06           C
ATOM   3920  CB  GLN E 493      62.725 -28.077  20.624  1.00113.06           C
ATOM   3921  CG  GLN E 493      62.936 -29.478  20.042  1.00113.06           C
ATOM   3922  CD  GLN E 493      61.709 -29.817  19.215  1.00113.06           C
ATOM   3923  OE1 GLN E 493      60.675 -29.168  19.351  1.00113.06           O
ATOM   3924  NE2 GLN E 493      61.834 -30.855  18.346  1.00113.06           N
ATOM   3925  C   GLN E 493      64.047 -28.453  22.688  1.00113.06           C
ATOM   3926  O   GLN E 493      63.310 -28.317  23.666  1.00113.06           O
ATOM   3927  N   ALA E 494      64.956 -29.448  22.593  1.00222.58           N
ATOM   3928  CA  ALA E 494      65.186 -30.319  23.708  1.00222.58           C
ATOM   3929  CB  ALA E 494      65.222 -29.633  25.094  1.00222.58           C
ATOM   3930  C   ALA E 494      64.108 -31.352  23.680  1.00222.58           C
ATOM   3931  O   ALA E 494      63.514 -31.619  22.638  1.00222.58           O
ATOM   3932  N   SER E 495      63.861 -31.972  24.848  1.00126.63           N
ATOM   3933  CA  SER E 495      62.940 -33.053  25.073  1.00126.63           C
ATOM   3934  CB  SER E 495      63.082 -33.624  26.497  1.00126.63           C
ATOM   3935  OG  SER E 495      64.412 -34.061  26.734  1.00126.63           O
ATOM   3936  C   SER E 495      61.489 -32.653  24.938  1.00126.63           C
ATOM   3937  O   SER E 495      60.638 -33.530  24.798  1.00126.63           O
ATOM   3938  N   CYS E 496      61.154 -31.342  24.985  1.00 69.48           N
ATOM   3939  CA  CYS E 496      59.775 -30.905  25.048  1.00 69.48           C
ATOM   3940  CB  CYS E 496      59.641 -29.550  25.770  1.00 69.48           C
ATOM   3941  SG  CYS E 496      57.913 -29.148  26.110  1.00 69.48           S
ATOM   3942  C   CYS E 496      59.193 -30.795  23.665  1.00 69.48           C
ATOM   3943  O   CYS E 496      59.897 -30.463  22.716  1.00 69.48           O
ATOM   3944  N   GLY E 497      57.873 -31.062  23.501  1.00 55.21           N
ATOM   3945  CA  GLY E 497      57.292 -31.007  22.183  1.00 55.21           C
ATOM   3946  C   GLY E 497      56.938 -29.578  21.889  1.00 55.21           C
ATOM   3947  O   GLY E 497      55.770 -29.229  21.710  1.00 55.21           O
ATOM   3948  N   SER E 498      57.976 -28.718  21.861  1.00159.28           N
ATOM   3949  CA  SER E 498      57.889 -27.296  21.668  1.00159.28           C
ATOM   3950  CB  SER E 498      58.891 -26.507  22.535  1.00159.28           C
ATOM   3951  OG  SER E 498      60.225 -26.781  22.148  1.00159.28           O
ATOM   3952  C   SER E 498      58.038 -26.822  20.242  1.00159.28           C
ATOM   3953  O   SER E 498      58.128 -25.615  20.030  1.00159.28           O
ATOM   3954  N   CYS E 499      58.030 -27.706  19.225  1.00109.41           N
ATOM   3955  CA  CYS E 499      58.365 -27.328  17.869  1.00109.41           C
ATOM   3956  CB  CYS E 499      58.049 -28.446  16.868  1.00109.41           C
ATOM   3957  SG  CYS E 499      58.840 -30.011  17.317  1.00109.41           S
ATOM   3958  C   CYS E 499      57.564 -26.141  17.405  1.00109.41           C
ATOM   3959  O   CYS E 499      58.126 -25.187  16.866  1.00109.41           O
ATOM   3960  N   TYR E 500      56.244 -26.137  17.649  1.00 72.87           N
ATOM   3961  CA  TYR E 500      55.405 -25.091  17.139  1.00 72.87           C
ATOM   3962  CB  TYR E 500      53.913 -25.278  17.479  1.00 72.87           C
ATOM   3963  CG  TYR E 500      53.742 -25.197  18.959  1.00 72.87           C
ATOM   3964  CD1 TYR E 500      54.008 -26.289  19.747  1.00 72.87           C
ATOM   3965  CD2 TYR E 500      53.302 -24.035  19.548  1.00 72.87           C
ATOM   3966  CE1 TYR E 500      53.845 -26.217  21.111  1.00 72.87           C
ATOM   3967  CE2 TYR E 500      53.137 -23.955  20.913  1.00 72.87           C
ATOM   3968  CZ  TYR E 500      53.410 -25.050  21.700  1.00 72.87           C
ATOM   3969  OH  TYR E 500      53.247 -24.978  23.097  1.00 72.87           O
ATOM   3970  C   TYR E 500      55.855 -23.768  17.683  1.00 72.87           C
ATOM   3971  O   TYR E 500      55.795 -22.759  16.980  1.00 72.87           O
ATOM   3972  N   SER E 501      56.276 -23.723  18.964  1.00 99.22           N
ATOM   3973  CA  SER E 501      56.691 -22.470  19.534  1.00 99.22           C
ATOM   3974  CB  SER E 501      56.942 -22.515  21.057  1.00 99.22           C
ATOM   3975  OG  SER E 501      58.187 -23.125  21.360  1.00 99.22           O
ATOM   3976  C   SER E 501      57.958 -22.004  18.883  1.00 99.22           C
ATOM   3977  O   SER E 501      58.106 -20.820  18.583  1.00 99.22           O
ATOM   3978  N   PHE E 502      58.920 -22.919  18.646  1.00146.99           N
ATOM   3979  CA  PHE E 502      60.158 -22.499  18.046  1.00146.99           C
ATOM   3980  CB  PHE E 502      61.255 -23.575  18.024  1.00146.99           C
ATOM   3981  CG  PHE E 502      61.827 -23.667  19.397  1.00146.99           C
ATOM   3982  CD1 PHE E 502      62.722 -22.729  19.849  1.00146.99           C
ATOM   3983  CD2 PHE E 502      61.482 -24.688  20.245  1.00146.99           C
ATOM   3984  CE1 PHE E 502      63.263 -22.802  21.106  1.00146.99           C
ATOM   3985  CE2 PHE E 502      62.027 -24.761  21.508  1.00146.99           C
ATOM   3986  CZ  PHE E 502      62.922 -23.821  21.950  1.00146.99           C
ATOM   3987  C   PHE E 502      59.927 -22.009  16.647  1.00146.99           C
ATOM   3988  O   PHE E 502      60.492 -20.994  16.243  1.00146.99           O
ATOM   3989  N   ALA E 503      59.090 -22.708  15.855  1.00 33.21           N
ATOM   3990  CA  ALA E 503      58.861 -22.290  14.496  1.00 33.21           C
ATOM   3991  CB  ALA E 503      57.887 -23.205  13.734  1.00 33.21           C
ATOM   3992  C   ALA E 503      58.254 -20.928  14.523  1.00 33.21           C
ATOM   3993  O   ALA E 503      58.620 -20.048  13.744  1.00 33.21           O
ATOM   3994  N   SER E 504      57.307 -20.727  15.449  1.00 91.72           N
ATOM   3995  CA  SER E 504      56.595 -19.493  15.560  1.00 91.72           C
ATOM   3996  CB  SER E 504      55.569 -19.550  16.700  1.00 91.72           C
ATOM   3997  OG  SER E 504      54.895 -18.311  16.805  1.00 91.72           O
ATOM   3998  C   SER E 504      57.543 -18.379  15.848  1.00 91.72           C
ATOM   3999  O   SER E 504      57.553 -17.360  15.160  1.00 91.72           O
ATOM   4000  N   MET E 505      58.375 -18.548  16.878  1.00208.78           N
ATOM   4001  CA  MET E 505      59.261 -17.498  17.251  1.00208.78           C
ATOM   4002  CB  MET E 505      59.811 -17.744  18.663  1.00208.78           C
ATOM   4003  CG  MET E 505      61.054 -16.982  19.042  1.00208.78           C
ATOM   4004  SD  MET E 505      62.449 -17.973  18.516  1.00208.78           S
ATOM   4005  CE  MET E 505      61.467 -19.409  18.991  1.00208.78           C
ATOM   4006  C   MET E 505      60.259 -17.279  16.151  1.00208.78           C
ATOM   4007  O   MET E 505      60.592 -16.137  15.844  1.00208.78           O
ATOM   4008  N   GLY E 506      60.703 -18.352  15.467  1.00 32.73           N
ATOM   4009  CA  GLY E 506      61.673 -18.214  14.415  1.00 32.73           C
ATOM   4010  C   GLY E 506      61.133 -17.329  13.331  1.00 32.73           C
ATOM   4011  O   GLY E 506      61.861 -16.495  12.794  1.00 32.73           O
ATOM   4012  N   MET E 507      59.847 -17.492  12.957  1.00138.68           N
ATOM   4013  CA  MET E 507      59.319 -16.661  11.910  1.00138.68           C
ATOM   4014  CB  MET E 507      57.819 -16.804  11.643  1.00138.68           C
ATOM   4015  CG  MET E 507      57.358 -17.954  10.771  1.00138.68           C
ATOM   4016  SD  MET E 507      55.647 -17.669  10.208  1.00138.68           S
ATOM   4017  CE  MET E 507      54.882 -17.869  11.836  1.00138.68           C
ATOM   4018  C   MET E 507      59.382 -15.234  12.327  1.00138.68           C
ATOM   4019  O   MET E 507      59.853 -14.377  11.583  1.00138.68           O
ATOM   4020  N   LEU E 508      58.903 -14.950  13.549  1.00 67.58           N
ATOM   4021  CA  LEU E 508      58.798 -13.597  14.012  1.00 67.58           C
ATOM   4022  CB  LEU E 508      58.131 -13.478  15.397  1.00 67.58           C
ATOM   4023  CG  LEU E 508      56.670 -13.977  15.424  1.00 67.58           C
ATOM   4024  CD1 LEU E 508      56.026 -13.798  16.813  1.00 67.58           C
ATOM   4025  CD2 LEU E 508      55.843 -13.350  14.291  1.00 67.58           C
ATOM   4026  C   LEU E 508      60.164 -12.994  14.110  1.00 67.58           C
ATOM   4027  O   LEU E 508      60.337 -11.810  13.828  1.00 67.58           O
ATOM   4028  N   GLU E 509      61.169 -13.788  14.529  1.00118.43           N
ATOM   4029  CA  GLU E 509      62.511 -13.291  14.732  1.00118.43           C
ATOM   4030  CB  GLU E 509      63.520 -14.406  15.112  1.00118.43           C
ATOM   4031  CG  GLU E 509      63.150 -15.330  16.280  1.00118.43           C
ATOM   4032  CD  GLU E 509      63.801 -14.895  17.577  1.00118.43           C
ATOM   4033  OE1 GLU E 509      63.509 -13.760  18.034  1.00118.43           O
ATOM   4034  OE2 GLU E 509      64.583 -15.701  18.143  1.00118.43           O
ATOM   4035  C   GLU E 509      63.060 -12.802  13.420  1.00118.43           C
ATOM   4036  O   GLU E 509      63.629 -11.714  13.337  1.00118.43           O
ATOM   4037  N   ALA E 510      62.931 -13.629  12.361  1.00 41.52           N
ATOM   4038  CA  ALA E 510      63.483 -13.307  11.073  1.00 41.52           C
ATOM   4039  CB  ALA E 510      63.358 -14.469  10.072  1.00 41.52           C
ATOM   4040  C   ALA E 510      62.779 -12.125  10.481  1.00 41.52           C
ATOM   4041  O   ALA E 510      63.414 -11.215   9.951  1.00 41.52           O
ATOM   4042  N   ARG E 511      61.437 -12.100  10.578  1.00 71.59           N
ATOM   4043  CA  ARG E 511      60.659 -11.060   9.965  1.00 71.59           C
ATOM   4044  CB  ARG E 511      59.139 -11.301  10.065  1.00 71.59           C
ATOM   4045  CG  ARG E 511      58.655 -12.518   9.262  1.00 71.59           C
ATOM   4046  CD  ARG E 511      57.134 -12.723   9.301  1.00 71.59           C
ATOM   4047  NE  ARG E 511      56.801 -13.975   8.556  1.00 71.59           N
ATOM   4048  CZ  ARG E 511      56.310 -13.941   7.281  1.00 71.59           C
ATOM   4049  NH1 ARG E 511      56.125 -12.756   6.631  1.00 71.59           N
ATOM   4050  NH2 ARG E 511      55.981 -15.104   6.650  1.00 71.59           N
ATOM   4051  C   ARG E 511      60.992  -9.737  10.585  1.00 71.59           C
ATOM   4052  O   ARG E 511      61.008  -8.716   9.899  1.00 71.59           O
ATOM   4053  N   ILE E 512      61.244  -9.711  11.905  1.00 44.94           N
ATOM   4054  CA  ILE E 512      61.603  -8.485  12.562  1.00 44.94           C
ATOM   4055  CB  ILE E 512      61.798  -8.642  14.043  1.00 44.94           C
ATOM   4056  CG1 ILE E 512      60.473  -9.034  14.721  1.00 44.94           C
ATOM   4057  CG2 ILE E 512      62.415  -7.339  14.586  1.00 44.94           C
ATOM   4058  CD1 ILE E 512      60.639  -9.552  16.145  1.00 44.94           C
ATOM   4059  C   ILE E 512      62.905  -8.025  11.984  1.00 44.94           C
ATOM   4060  O   ILE E 512      63.109  -6.834  11.759  1.00 44.94           O
ATOM   4061  N   ARG E 513      63.831  -8.972  11.739  1.00121.50           N
ATOM   4062  CA  ARG E 513      65.136  -8.643  11.241  1.00121.50           C
ATOM   4063  CB  ARG E 513      66.051  -9.879  11.173  1.00121.50           C
ATOM   4064  CG  ARG E 513      66.350 -10.433  12.571  1.00121.50           C
ATOM   4065  CD  ARG E 513      67.024 -11.807  12.598  1.00121.50           C
ATOM   4066  NE  ARG E 513      68.497 -11.611  12.493  1.00121.50           N
ATOM   4067  CZ  ARG E 513      69.325 -12.199  13.405  1.00121.50           C
ATOM   4068  NH1 ARG E 513      68.801 -12.882  14.465  1.00121.50           N
ATOM   4069  NH2 ARG E 513      70.679 -12.103  13.259  1.00121.50           N
ATOM   4070  C   ARG E 513      65.028  -8.018   9.881  1.00121.50           C
ATOM   4071  O   ARG E 513      65.646  -6.990   9.612  1.00121.50           O
ATOM   4072  N   ILE E 514      64.215  -8.610   8.988  1.00 42.74           N
ATOM   4073  CA  ILE E 514      64.059  -8.094   7.657  1.00 42.74           C
ATOM   4074  CB  ILE E 514      63.152  -8.944   6.815  1.00 42.74           C
ATOM   4075  CG1 ILE E 514      63.727 -10.362   6.661  1.00 42.74           C
ATOM   4076  CG2 ILE E 514      62.930  -8.219   5.477  1.00 42.74           C
ATOM   4077  CD1 ILE E 514      62.723 -11.367   6.100  1.00 42.74           C
ATOM   4078  C   ILE E 514      63.433  -6.732   7.726  1.00 42.74           C
ATOM   4079  O   ILE E 514      63.873  -5.802   7.053  1.00 42.74           O
ATOM   4080  N   LEU E 515      62.393  -6.577   8.565  1.00 62.44           N
ATOM   4081  CA  LEU E 515      61.656  -5.338   8.624  1.00 62.44           C
ATOM   4082  CB  LEU E 515      60.473  -5.392   9.611  1.00 62.44           C
ATOM   4083  CG  LEU E 515      59.344  -6.348   9.179  1.00 62.44           C
ATOM   4084  CD1 LEU E 515      58.187  -6.351  10.193  1.00 62.44           C
ATOM   4085  CD2 LEU E 515      58.869  -6.034   7.750  1.00 62.44           C
ATOM   4086  C   LEU E 515      62.554  -4.219   9.056  1.00 62.44           C
ATOM   4087  O   LEU E 515      62.480  -3.118   8.522  1.00 62.44           O
ATOM   4088  N   THR E 516      63.378  -4.474  10.085  1.00 90.67           N
ATOM   4089  CA  THR E 516      64.322  -3.570  10.683  1.00 90.67           C
ATOM   4090  CB  THR E 516      64.637  -3.923  12.105  1.00 90.67           C
ATOM   4091  OG1 THR E 516      65.240  -5.206  12.183  1.00 90.67           O
ATOM   4092  CG2 THR E 516      63.317  -3.908  12.893  1.00 90.67           C
ATOM   4093  C   THR E 516      65.608  -3.509   9.910  1.00 90.67           C
ATOM   4094  O   THR E 516      66.449  -2.654  10.184  1.00 90.67           O
ATOM   4095  N   ASN E 517      65.837  -4.451   8.973  1.00 99.87           N
ATOM   4096  CA  ASN E 517      67.088  -4.502   8.265  1.00 99.87           C
ATOM   4097  CB  ASN E 517      67.422  -3.224   7.477  1.00 99.87           C
ATOM   4098  CG  ASN E 517      66.668  -3.288   6.156  1.00 99.87           C
ATOM   4099  OD1 ASN E 517      66.674  -4.314   5.477  1.00 99.87           O
ATOM   4100  ND2 ASN E 517      66.007  -2.162   5.775  1.00 99.87           N
ATOM   4101  C   ASN E 517      68.191  -4.779   9.236  1.00 99.87           C
ATOM   4102  O   ASN E 517      69.245  -4.145   9.213  1.00 99.87           O
ATOM   4103  N   ASN E 518      67.942  -5.770  10.114  1.00 65.76           N
ATOM   4104  CA  ASN E 518      68.866  -6.272  11.091  1.00 65.76           C
ATOM   4105  CB  ASN E 518      70.177  -6.788  10.474  1.00 65.76           C
ATOM   4106  CG  ASN E 518      69.864  -8.086   9.739  1.00 65.76           C
ATOM   4107  OD1 ASN E 518      69.142  -8.943  10.246  1.00 65.76           O
ATOM   4108  ND2 ASN E 518      70.420  -8.237   8.507  1.00 65.76           N
ATOM   4109  C   ASN E 518      69.184  -5.222  12.103  1.00 65.76           C
ATOM   4110  O   ASN E 518      70.152  -5.349  12.851  1.00 65.76           O
ATOM   4111  N   SER E 519      68.363  -4.160  12.170  1.00 80.26           N
ATOM   4112  CA  SER E 519      68.565  -3.156  13.171  1.00 80.26           C
ATOM   4113  CB  SER E 519      67.678  -1.918  12.957  1.00 80.26           C
ATOM   4114  OG  SER E 519      68.032  -1.270  11.744  1.00 80.26           O
ATOM   4115  C   SER E 519      68.193  -3.758  14.489  1.00 80.26           C
ATOM   4116  O   SER E 519      68.805  -3.452  15.513  1.00 80.26           O
ATOM   4117  N   GLN E 520      67.163  -4.633  14.487  1.00 77.30           N
ATOM   4118  CA  GLN E 520      66.689  -5.259  15.695  1.00 77.30           C
ATOM   4119  CB  GLN E 520      65.225  -4.899  16.007  1.00 77.30           C
ATOM   4120  CG  GLN E 520      64.994  -3.398  16.212  1.00 77.30           C
ATOM   4121  CD  GLN E 520      63.490  -3.148  16.233  1.00 77.30           C
ATOM   4122  OE1 GLN E 520      62.721  -3.955  16.752  1.00 77.30           O
ATOM   4123  NE2 GLN E 520      63.053  -2.003  15.643  1.00 77.30           N
ATOM   4124  C   GLN E 520      66.750  -6.752  15.500  1.00 77.30           C
ATOM   4125  O   GLN E 520      66.111  -7.310  14.613  1.00 77.30           O
ATOM   4126  N   THR E 521      67.614  -7.404  16.300  1.00136.11           N
ATOM   4127  CA  THR E 521      67.931  -8.809  16.392  1.00136.11           C
ATOM   4128  CB  THR E 521      69.402  -9.051  16.558  1.00136.11           C
ATOM   4129  OG1 THR E 521      69.875  -8.425  17.741  1.00136.11           O
ATOM   4130  CG2 THR E 521      70.121  -8.474  15.326  1.00136.11           C
ATOM   4131  C   THR E 521      67.174  -9.624  17.420  1.00136.11           C
ATOM   4132  O   THR E 521      67.593 -10.762  17.627  1.00136.11           O
ATOM   4133  N   PRO E 522      66.185  -9.153  18.145  1.00197.40           N
ATOM   4134  CA  PRO E 522      65.656  -9.864  19.298  1.00197.40           C
ATOM   4135  CD  PRO E 522      65.155  -8.333  17.535  1.00197.40           C
ATOM   4136  CB  PRO E 522      64.342  -9.168  19.658  1.00197.40           C
ATOM   4137  CG  PRO E 522      64.258  -7.952  18.720  1.00197.40           C
ATOM   4138  C   PRO E 522      65.417 -11.339  19.158  1.00197.40           C
ATOM   4139  O   PRO E 522      65.115 -11.805  18.061  1.00197.40           O
ATOM   4140  N   ILE E 523      65.615 -12.088  20.267  1.00115.48           N
ATOM   4141  CA  ILE E 523      65.365 -13.501  20.316  1.00115.48           C
ATOM   4142  CB  ILE E 523      66.494 -14.281  20.930  1.00115.48           C
ATOM   4143  CG1 ILE E 523      67.801 -14.042  20.153  1.00115.48           C
ATOM   4144  CG2 ILE E 523      66.075 -15.759  20.992  1.00115.48           C
ATOM   4145  CD1 ILE E 523      67.730 -14.435  18.678  1.00115.48           C
ATOM   4146  C   ILE E 523      64.173 -13.649  21.216  1.00115.48           C
ATOM   4147  O   ILE E 523      64.235 -13.315  22.398  1.00115.48           O
ATOM   4148  N   LEU E 524      63.048 -14.145  20.667  1.00127.15           N
ATOM   4149  CA  LEU E 524      61.818 -14.282  21.398  1.00127.15           C
ATOM   4150  CB  LEU E 524      60.584 -14.392  20.482  1.00127.15           C
ATOM   4151  CG  LEU E 524      60.168 -13.079  19.789  1.00127.15           C
ATOM   4152  CD1 LEU E 524      59.523 -12.110  20.788  1.00127.15           C
ATOM   4153  CD2 LEU E 524      61.327 -12.420  19.032  1.00127.15           C
ATOM   4154  C   LEU E 524      61.879 -15.503  22.270  1.00127.15           C
ATOM   4155  O   LEU E 524      62.760 -16.346  22.113  1.00127.15           O
ATOM   4156  N   SER E 525      60.939 -15.618  23.240  1.00 67.20           N
ATOM   4157  CA  SER E 525      60.975 -16.712  24.180  1.00 67.20           C
ATOM   4158  CB  SER E 525      60.753 -16.255  25.631  1.00 67.20           C
ATOM   4159  OG  SER E 525      60.737 -17.381  26.493  1.00 67.20           O
ATOM   4160  C   SER E 525      59.917 -17.742  23.887  1.00 67.20           C
ATOM   4161  O   SER E 525      58.717 -17.480  23.978  1.00 67.20           O
ATOM   4162  N   PRO E 526      60.353 -18.924  23.533  1.00 95.50           N
ATOM   4163  CA  PRO E 526      59.444 -20.021  23.287  1.00 95.50           C
ATOM   4164  CD  PRO E 526      61.580 -19.047  22.765  1.00 95.50           C
ATOM   4165  CB  PRO E 526      60.255 -21.074  22.543  1.00 95.50           C
ATOM   4166  CG  PRO E 526      61.365 -20.266  21.865  1.00 95.50           C
ATOM   4167  C   PRO E 526      58.840 -20.535  24.562  1.00 95.50           C
ATOM   4168  O   PRO E 526      57.750 -21.106  24.541  1.00 95.50           O
ATOM   4169  N   GLN E 527      59.547 -20.353  25.688  1.00101.69           N
ATOM   4170  CA  GLN E 527      59.122 -20.858  26.967  1.00101.69           C
ATOM   4171  CB  GLN E 527      60.088 -20.516  28.098  1.00101.69           C
ATOM   4172  CG  GLN E 527      59.486 -20.834  29.450  1.00101.69           C
ATOM   4173  CD  GLN E 527      59.875 -22.252  29.744  1.00101.69           C
ATOM   4174  OE1 GLN E 527      60.999 -22.448  30.198  1.00101.69           O
ATOM   4175  NE2 GLN E 527      58.957 -23.234  29.491  1.00101.69           N
ATOM   4176  C   GLN E 527      57.859 -20.206  27.420  1.00101.69           C
ATOM   4177  O   GLN E 527      56.973 -20.868  27.958  1.00101.69           O
ATOM   4178  N   GLU E 528      57.757 -18.880  27.232  1.00 97.95           N
ATOM   4179  CA  GLU E 528      56.627 -18.166  27.742  1.00 97.95           C
ATOM   4180  CB  GLU E 528      56.702 -16.667  27.389  1.00 97.95           C
ATOM   4181  CG  GLU E 528      55.708 -15.772  28.134  1.00 97.95           C
ATOM   4182  CD  GLU E 528      54.427 -15.680  27.318  1.00 97.95           C
ATOM   4183  OE1 GLU E 528      54.521 -15.432  26.087  1.00 97.95           O
ATOM   4184  OE2 GLU E 528      53.336 -15.854  27.920  1.00 97.95           O
ATOM   4185  C   GLU E 528      55.418 -18.768  27.103  1.00 97.95           C
ATOM   4186  O   GLU E 528      54.396 -18.976  27.756  1.00 97.95           O
ATOM   4187  N   VAL E 529      55.520 -19.085  25.799  1.00 69.01           N
ATOM   4188  CA  VAL E 529      54.426 -19.689  25.098  1.00 69.01           C
ATOM   4189  CB  VAL E 529      54.735 -19.987  23.663  1.00 69.01           C
ATOM   4190  CG1 VAL E 529      53.526 -20.764  23.117  1.00 69.01           C
ATOM   4191  CG2 VAL E 529      55.085 -18.691  22.908  1.00 69.01           C
ATOM   4192  C   VAL E 529      54.120 -21.025  25.703  1.00 69.01           C
ATOM   4193  O   VAL E 529      52.965 -21.339  25.987  1.00 69.01           O
ATOM   4194  N   VAL E 530      55.161 -21.851  25.920  1.00 59.22           N
ATOM   4195  CA  VAL E 530      54.958 -23.179  26.434  1.00 59.22           C
ATOM   4196  CB  VAL E 530      56.239 -23.968  26.567  1.00 59.22           C
ATOM   4197  CG1 VAL E 530      55.942 -25.287  27.303  1.00 59.22           C
ATOM   4198  CG2 VAL E 530      56.837 -24.185  25.163  1.00 59.22           C
ATOM   4199  C   VAL E 530      54.326 -23.108  27.791  1.00 59.22           C
ATOM   4200  O   VAL E 530      53.419 -23.882  28.096  1.00 59.22           O
ATOM   4201  N   SER E 531      54.822 -22.207  28.659  1.00 78.14           N
ATOM   4202  CA  SER E 531      54.324 -22.103  30.004  1.00 78.14           C
ATOM   4203  CB  SER E 531      55.313 -21.353  30.916  1.00 78.14           C
ATOM   4204  OG  SER E 531      56.526 -22.084  31.033  1.00 78.14           O
ATOM   4205  C   SER E 531      52.985 -21.408  30.118  1.00 78.14           C
ATOM   4206  O   SER E 531      52.086 -21.913  30.788  1.00 78.14           O
ATOM   4207  N   CYS E 532      52.864 -20.174  29.572  1.00112.91           N
ATOM   4208  CA  CYS E 532      51.677 -19.353  29.694  1.00112.91           C
ATOM   4209  CB  CYS E 532      51.948 -17.843  29.543  1.00112.91           C
ATOM   4210  SG  CYS E 532      52.786 -16.989  30.920  1.00112.91           S
ATOM   4211  C   CYS E 532      50.522 -19.609  28.752  1.00112.91           C
ATOM   4212  O   CYS E 532      49.365 -19.523  29.165  1.00112.91           O
ATOM   4213  N   SER E 533      50.797 -19.898  27.460  1.00 86.84           N
ATOM   4214  CA  SER E 533      49.779 -19.851  26.437  1.00 86.84           C
ATOM   4215  CB  SER E 533      50.368 -19.915  25.014  1.00 86.84           C
ATOM   4216  OG  SER E 533      49.342 -19.801  24.039  1.00 86.84           O
ATOM   4217  C   SER E 533      48.719 -20.906  26.550  1.00 86.84           C
ATOM   4218  O   SER E 533      48.984 -22.106  26.557  1.00 86.84           O
ATOM   4219  N   GLN E 534      47.457 -20.435  26.644  1.00150.34           N
ATOM   4220  CA  GLN E 534      46.274 -21.246  26.698  1.00150.34           C
ATOM   4221  CB  GLN E 534      45.080 -20.548  27.362  1.00150.34           C
ATOM   4222  CG  GLN E 534      44.020 -21.559  27.796  1.00150.34           C
ATOM   4223  CD  GLN E 534      43.152 -20.913  28.866  1.00150.34           C
ATOM   4224  OE1 GLN E 534      42.097 -21.433  29.226  1.00150.34           O
ATOM   4225  NE2 GLN E 534      43.613 -19.752  29.402  1.00150.34           N
ATOM   4226  C   GLN E 534      45.900 -21.725  25.324  1.00150.34           C
ATOM   4227  O   GLN E 534      45.084 -22.635  25.178  1.00150.34           O
ATOM   4228  N   TYR E 535      46.404 -21.025  24.286  1.00155.13           N
ATOM   4229  CA  TYR E 535      46.188 -21.295  22.890  1.00155.13           C
ATOM   4230  CB  TYR E 535      46.589 -20.137  21.953  1.00155.13           C
ATOM   4231  CG  TYR E 535      45.666 -19.028  22.352  1.00155.13           C
ATOM   4232  CD1 TYR E 535      44.304 -19.190  22.256  1.00155.13           C
ATOM   4233  CD2 TYR E 535      46.159 -17.828  22.805  1.00155.13           C
ATOM   4234  CE1 TYR E 535      43.450 -18.176  22.632  1.00155.13           C
ATOM   4235  CE2 TYR E 535      45.315 -16.809  23.181  1.00155.13           C
ATOM   4236  CZ  TYR E 535      43.956 -16.982  23.098  1.00155.13           C
ATOM   4237  OH  TYR E 535      43.095 -15.938  23.488  1.00155.13           O
ATOM   4238  C   TYR E 535      46.867 -22.572  22.480  1.00155.13           C
ATOM   4239  O   TYR E 535      46.602 -23.081  21.392  1.00155.13           O
ATOM   4240  N   ALA E 536      47.860 -23.045  23.264  1.00 74.85           N
ATOM   4241  CA  ALA E 536      48.545 -24.273  22.953  1.00 74.85           C
ATOM   4242  CB  ALA E 536      49.968 -24.062  22.403  1.00 74.85           C
ATOM   4243  C   ALA E 536      48.651 -25.130  24.191  1.00 74.85           C
ATOM   4244  O   ALA E 536      48.256 -24.740  25.288  1.00 74.85           O
ATOM   4245  N   GLN E 537      49.082 -26.390  23.971  1.00190.87           N
ATOM   4246  CA  GLN E 537      49.284 -27.480  24.892  1.00190.87           C
ATOM   4247  CB  GLN E 537      49.070 -28.864  24.259  1.00190.87           C
ATOM   4248  CG  GLN E 537      47.587 -29.268  24.214  1.00190.87           C
ATOM   4249  CD  GLN E 537      46.749 -28.196  23.516  1.00190.87           C
ATOM   4250  OE1 GLN E 537      46.374 -28.346  22.355  1.00190.87           O
ATOM   4251  NE2 GLN E 537      46.431 -27.092  24.243  1.00190.87           N
ATOM   4252  C   GLN E 537      50.548 -27.462  25.699  1.00190.87           C
ATOM   4253  O   GLN E 537      50.763 -28.380  26.487  1.00190.87           O
ATOM   4254  N   GLY E 538      51.494 -26.548  25.430  1.00 59.24           N
ATOM   4255  CA  GLY E 538      52.700 -26.572  26.206  1.00 59.24           C
ATOM   4256  C   GLY E 538      53.605 -27.566  25.571  1.00 59.24           C
ATOM   4257  O   GLY E 538      53.905 -27.487  24.384  1.00 59.24           O
ATOM   4258  N   CYS E 539      54.089 -28.514  26.377  1.00123.37           N
ATOM   4259  CA  CYS E 539      55.040 -29.509  26.006  1.00123.37           C
ATOM   4260  CB  CYS E 539      55.468 -30.318  27.225  1.00123.37           C
ATOM   4261  SG  CYS E 539      57.166 -30.826  26.950  1.00123.37           S
ATOM   4262  C   CYS E 539      54.415 -30.484  25.072  1.00123.37           C
ATOM   4263  O   CYS E 539      55.115 -31.237  24.397  1.00123.37           O
ATOM   4264  N   GLU E 540      53.076 -30.573  25.142  1.00163.48           N
ATOM   4265  CA  GLU E 540      52.226 -31.466  24.408  1.00163.48           C
ATOM   4266  CB  GLU E 540      50.859 -31.672  25.076  1.00163.48           C
ATOM   4267  CG  GLU E 540      51.025 -32.174  26.512  1.00163.48           C
ATOM   4268  CD  GLU E 540      52.348 -32.940  26.592  1.00163.48           C
ATOM   4269  OE1 GLU E 540      52.587 -33.833  25.738  1.00163.48           O
ATOM   4270  OE2 GLU E 540      53.146 -32.632  27.514  1.00163.48           O
ATOM   4271  C   GLU E 540      52.045 -31.059  22.970  1.00163.48           C
ATOM   4272  O   GLU E 540      51.485 -31.820  22.180  1.00163.48           O
ATOM   4273  N   GLY E 541      52.393 -29.811  22.593  1.00 43.10           N
ATOM   4274  CA  GLY E 541      52.252 -29.454  21.202  1.00 43.10           C
ATOM   4275  C   GLY E 541      51.407 -28.218  21.074  1.00 43.10           C
ATOM   4276  O   GLY E 541      50.887 -27.707  22.064  1.00 43.10           O
ATOM   4277  N   GLY E 542      51.254 -27.713  19.825  1.00 32.07           N
ATOM   4278  CA  GLY E 542      50.478 -26.530  19.547  1.00 32.07           C
ATOM   4279  C   GLY E 542      50.579 -26.229  18.074  1.00 32.07           C
ATOM   4280  O   GLY E 542      51.136 -27.020  17.313  1.00 32.07           O
ATOM   4281  N   PHE E 543      50.027 -25.072  17.632  1.00 84.18           N
ATOM   4282  CA  PHE E 543      50.059 -24.750  16.225  1.00 84.18           C
ATOM   4283  CB  PHE E 543      48.694 -24.971  15.549  1.00 84.18           C
ATOM   4284  CG  PHE E 543      48.379 -26.427  15.644  1.00 84.18           C
ATOM   4285  CD1 PHE E 543      47.942 -26.977  16.828  1.00 84.18           C
ATOM   4286  CD2 PHE E 543      48.512 -27.250  14.549  1.00 84.18           C
ATOM   4287  CE1 PHE E 543      47.645 -28.319  16.919  1.00 84.18           C
ATOM   4288  CE2 PHE E 543      48.219 -28.592  14.633  1.00 84.18           C
ATOM   4289  CZ  PHE E 543      47.783 -29.134  15.820  1.00 84.18           C
ATOM   4290  C   PHE E 543      50.476 -23.310  16.031  1.00 84.18           C
ATOM   4291  O   PHE E 543      50.021 -22.416  16.741  1.00 84.18           O
ATOM   4292  N   PRO E 544      51.317 -23.058  15.044  1.00 79.86           N
ATOM   4293  CA  PRO E 544      51.836 -21.732  14.782  1.00 79.86           C
ATOM   4294  CD  PRO E 544      52.209 -24.087  14.535  1.00 79.86           C
ATOM   4295  CB  PRO E 544      52.887 -21.901  13.692  1.00 79.86           C
ATOM   4296  CG  PRO E 544      53.404 -23.332  13.922  1.00 79.86           C
ATOM   4297  C   PRO E 544      50.788 -20.717  14.457  1.00 79.86           C
ATOM   4298  O   PRO E 544      50.978 -19.542  14.763  1.00 79.86           O
ATOM   4299  N   TYR E 545      49.669 -21.137  13.853  1.00142.70           N
ATOM   4300  CA  TYR E 545      48.644 -20.204  13.497  1.00142.70           C
ATOM   4301  CB  TYR E 545      47.495 -20.943  12.777  1.00142.70           C
ATOM   4302  CG  TYR E 545      46.417 -20.004  12.373  1.00142.70           C
ATOM   4303  CD1 TYR E 545      46.721 -18.878  11.654  1.00142.70           C
ATOM   4304  CD2 TYR E 545      45.098 -20.285  12.639  1.00142.70           C
ATOM   4305  CE1 TYR E 545      45.730 -18.015  11.255  1.00142.70           C
ATOM   4306  CE2 TYR E 545      44.102 -19.424  12.240  1.00142.70           C
ATOM   4307  CZ  TYR E 545      44.416 -18.279  11.550  1.00142.70           C
ATOM   4308  OH  TYR E 545      43.402 -17.389  11.135  1.00142.70           O
ATOM   4309  C   TYR E 545      48.179 -19.571  14.776  1.00142.70           C
ATOM   4310  O   TYR E 545      47.982 -18.358  14.847  1.00142.70           O
ATOM   4311  N   LEU E 546      47.989 -20.392  15.829  1.00108.84           N
ATOM   4312  CA  LEU E 546      47.573 -19.911  17.118  1.00108.84           C
ATOM   4313  CB  LEU E 546      47.109 -21.027  18.069  1.00108.84           C
ATOM   4314  CG  LEU E 546      45.796 -21.666  17.597  1.00108.84           C
ATOM   4315  CD1 LEU E 546      45.307 -22.756  18.570  1.00108.84           C
ATOM   4316  CD2 LEU E 546      44.746 -20.582  17.321  1.00108.84           C
ATOM   4317  C   LEU E 546      48.654 -19.150  17.828  1.00108.84           C
ATOM   4318  O   LEU E 546      48.349 -18.263  18.619  1.00108.84           O
ATOM   4319  N   ILE E 547      49.927 -19.580  17.730  1.00180.20           N
ATOM   4320  CA  ILE E 547      50.972 -18.867  18.419  1.00180.20           C
ATOM   4321  CB  ILE E 547      52.081 -19.767  18.859  1.00180.20           C
ATOM   4322  CG1 ILE E 547      52.961 -18.979  19.810  1.00180.20           C
ATOM   4323  CG2 ILE E 547      52.829 -20.362  17.657  1.00180.20           C
ATOM   4324  CD1 ILE E 547      54.061 -19.848  20.383  1.00180.20           C
ATOM   4325  C   ILE E 547      51.579 -17.690  17.697  1.00180.20           C
ATOM   4326  O   ILE E 547      51.597 -16.569  18.207  1.00180.20           O
ATOM   4327  N   ALA E 548      52.104 -17.914  16.476  1.00 66.02           N
ATOM   4328  CA  ALA E 548      52.766 -16.844  15.790  1.00 66.02           C
ATOM   4329  CB  ALA E 548      53.367 -17.265  14.437  1.00 66.02           C
ATOM   4330  C   ALA E 548      51.728 -15.822  15.518  1.00 66.02           C
ATOM   4331  O   ALA E 548      52.000 -14.623  15.569  1.00 66.02           O
ATOM   4332  N   GLY E 549      50.541 -16.284  15.073  1.00 87.76           N
ATOM   4333  CA  GLY E 549      49.497 -15.339  14.831  1.00 87.76           C
ATOM   4334  C   GLY E 549      48.661 -14.885  16.006  1.00 87.76           C
ATOM   4335  O   GLY E 549      48.794 -13.760  16.483  1.00 87.76           O
ATOM   4336  N   LYS E 550      47.816 -15.794  16.550  1.00243.28           N
ATOM   4337  CA  LYS E 550      46.788 -15.324  17.450  1.00243.28           C
ATOM   4338  CB  LYS E 550      45.585 -16.288  17.561  1.00243.28           C
ATOM   4339  CG  LYS E 550      45.453 -17.141  18.814  1.00243.28           C
ATOM   4340  CD  LYS E 550      44.787 -16.386  19.964  1.00243.28           C
ATOM   4341  CE  LYS E 550      43.732 -15.373  19.507  1.00243.28           C
ATOM   4342  NZ  LYS E 550      42.669 -16.036  18.726  1.00243.28           N
ATOM   4343  C   LYS E 550      47.314 -14.929  18.798  1.00243.28           C
ATOM   4344  O   LYS E 550      46.984 -13.859  19.307  1.00243.28           O
ATOM   4345  N   TYR E 551      48.177 -15.766  19.403  1.00 78.05           N
ATOM   4346  CA  TYR E 551      48.694 -15.489  20.714  1.00 78.05           C
ATOM   4347  CB  TYR E 551      49.588 -16.632  21.234  1.00 78.05           C
ATOM   4348  CG  TYR E 551      49.946 -16.368  22.659  1.00 78.05           C
ATOM   4349  CD1 TYR E 551      48.990 -16.509  23.636  1.00 78.05           C
ATOM   4350  CD2 TYR E 551      51.225 -16.010  23.015  1.00 78.05           C
ATOM   4351  CE1 TYR E 551      49.301 -16.285  24.955  1.00 78.05           C
ATOM   4352  CE2 TYR E 551      51.546 -15.784  24.333  1.00 78.05           C
ATOM   4353  CZ  TYR E 551      50.580 -15.917  25.303  1.00 78.05           C
ATOM   4354  OH  TYR E 551      50.906 -15.686  26.653  1.00 78.05           O
ATOM   4355  C   TYR E 551      49.526 -14.252  20.622  1.00 78.05           C
ATOM   4356  O   TYR E 551      49.465 -13.377  21.484  1.00 78.05           O
ATOM   4357  N   ALA E 552      50.327 -14.136  19.549  1.00 40.88           N
ATOM   4358  CA  ALA E 552      51.183 -12.993  19.413  1.00 40.88           C
ATOM   4359  CB  ALA E 552      52.051 -13.031  18.143  1.00 40.88           C
ATOM   4360  C   ALA E 552      50.328 -11.764  19.361  1.00 40.88           C
ATOM   4361  O   ALA E 552      50.686 -10.734  19.929  1.00 40.88           O
ATOM   4362  N   GLN E 553      49.189 -11.820  18.645  1.00 83.65           N
ATOM   4363  CA  GLN E 553      48.338 -10.664  18.566  1.00 83.65           C
ATOM   4364  CB  GLN E 553      47.214 -10.797  17.522  1.00 83.65           C
ATOM   4365  CG  GLN E 553      46.341  -9.546  17.447  1.00 83.65           C
ATOM   4366  CD  GLN E 553      45.043  -9.890  16.731  1.00 83.65           C
ATOM   4367  OE1 GLN E 553      45.024 -10.673  15.783  1.00 83.65           O
ATOM   4368  NE2 GLN E 553      43.918  -9.302  17.216  1.00 83.65           N
ATOM   4369  C   GLN E 553      47.660 -10.394  19.891  1.00 83.65           C
ATOM   4370  O   GLN E 553      47.623  -9.245  20.330  1.00 83.65           O
ATOM   4371  N   ASP E 554      47.072 -11.425  20.551  1.00150.63           N
ATOM   4372  CA  ASP E 554      46.363 -11.222  21.798  1.00150.63           C
ATOM   4373  CB  ASP E 554      45.748 -12.505  22.397  1.00150.63           C
ATOM   4374  CG  ASP E 554      44.312 -12.669  21.961  1.00150.63           C
ATOM   4375  OD1 ASP E 554      43.665 -11.615  21.753  1.00150.63           O
ATOM   4376  OD2 ASP E 554      43.824 -13.826  21.863  1.00150.63           O
ATOM   4377  C   ASP E 554      47.230 -10.804  22.937  1.00150.63           C
ATOM   4378  O   ASP E 554      47.030  -9.745  23.530  1.00150.63           O
ATOM   4379  N   PHE E 555      48.109 -11.736  23.355  1.00113.12           N
ATOM   4380  CA  PHE E 555      48.962 -11.544  24.490  1.00113.12           C
ATOM   4381  CB  PHE E 555      49.126 -12.827  25.318  1.00113.12           C
ATOM   4382  CG  PHE E 555      47.771 -13.047  25.896  1.00113.12           C
ATOM   4383  CD1 PHE E 555      46.813 -13.757  25.218  1.00113.12           C
ATOM   4384  CD2 PHE E 555      47.449 -12.510  27.120  1.00113.12           C
ATOM   4385  CE1 PHE E 555      45.566 -13.938  25.758  1.00113.12           C
ATOM   4386  CE2 PHE E 555      46.197 -12.693  27.668  1.00113.12           C
ATOM   4387  CZ  PHE E 555      45.244 -13.411  26.984  1.00113.12           C
ATOM   4388  C   PHE E 555      50.290 -10.918  24.204  1.00113.12           C
ATOM   4389  O   PHE E 555      50.788 -10.135  25.010  1.00113.12           O
ATOM   4390  N   GLY E 556      50.927 -11.264  23.069  1.00 44.78           N
ATOM   4391  CA  GLY E 556      52.224 -10.698  22.807  1.00 44.78           C
ATOM   4392  C   GLY E 556      53.281 -11.671  23.229  1.00 44.78           C
ATOM   4393  O   GLY E 556      53.013 -12.621  23.962  1.00 44.78           O
ATOM   4394  N   LEU E 557      54.530 -11.436  22.775  1.00175.72           N
ATOM   4395  CA  LEU E 557      55.595 -12.354  23.048  1.00175.72           C
ATOM   4396  CB  LEU E 557      56.140 -12.973  21.742  1.00175.72           C
ATOM   4397  CG  LEU E 557      56.997 -14.232  21.931  1.00175.72           C
ATOM   4398  CD1 LEU E 557      56.179 -15.326  22.635  1.00175.72           C
ATOM   4399  CD2 LEU E 557      57.573 -14.720  20.590  1.00175.72           C
ATOM   4400  C   LEU E 557      56.687 -11.589  23.751  1.00175.72           C
ATOM   4401  O   LEU E 557      56.839 -10.383  23.558  1.00175.72           O
ATOM   4402  N   VAL E 558      57.472 -12.277  24.608  1.00 65.72           N
ATOM   4403  CA  VAL E 558      58.519 -11.630  25.352  1.00 65.72           C
ATOM   4404  CB  VAL E 558      58.409 -11.841  26.835  1.00 65.72           C
ATOM   4405  CG1 VAL E 558      57.103 -11.189  27.329  1.00 65.72           C
ATOM   4406  CG2 VAL E 558      58.498 -13.349  27.122  1.00 65.72           C
ATOM   4407  C   VAL E 558      59.839 -12.179  24.890  1.00 65.72           C
ATOM   4408  O   VAL E 558      59.902 -13.177  24.176  1.00 65.72           O
ATOM   4409  N   GLU E 559      60.939 -11.502  25.274  1.00 98.43           N
ATOM   4410  CA  GLU E 559      62.277 -11.846  24.869  1.00 98.43           C
ATOM   4411  CB  GLU E 559      63.274 -10.730  25.222  1.00 98.43           C
ATOM   4412  CG  GLU E 559      62.855  -9.338  24.729  1.00 98.43           C
ATOM   4413  CD  GLU E 559      63.351  -9.093  23.312  1.00 98.43           C
ATOM   4414  OE1 GLU E 559      62.982  -9.882  22.404  1.00 98.43           O
ATOM   4415  OE2 GLU E 559      64.105  -8.101  23.121  1.00 98.43           O
ATOM   4416  C   GLU E 559      62.706 -13.072  25.626  1.00 98.43           C
ATOM   4417  O   GLU E 559      62.137 -13.409  26.663  1.00 98.43           O
ATOM   4418  N   GLU E 560      63.739 -13.779  25.116  1.00 68.99           N
ATOM   4419  CA  GLU E 560      64.190 -14.991  25.746  1.00 68.99           C
ATOM   4420  CB  GLU E 560      65.322 -15.723  25.011  1.00 68.99           C
ATOM   4421  CG  GLU E 560      65.741 -16.975  25.786  1.00 68.99           C
ATOM   4422  CD  GLU E 560      66.495 -17.903  24.856  1.00 68.99           C
ATOM   4423  OE1 GLU E 560      66.365 -17.716  23.618  1.00 68.99           O
ATOM   4424  OE2 GLU E 560      67.197 -18.815  25.368  1.00 68.99           O
ATOM   4425  C   GLU E 560      64.685 -14.704  27.129  1.00 68.99           C
ATOM   4426  O   GLU E 560      64.462 -15.484  28.054  1.00 68.99           O
ATOM   4427  N   ALA E 561      65.361 -13.559  27.311  1.00 33.88           N
ATOM   4428  CA  ALA E 561      65.940 -13.207  28.577  1.00 33.88           C
ATOM   4429  CB  ALA E 561      66.640 -11.838  28.545  1.00 33.88           C
ATOM   4430  C   ALA E 561      64.855 -13.128  29.603  1.00 33.88           C
ATOM   4431  O   ALA E 561      65.061 -13.474  30.766  1.00 33.88           O
ATOM   4432  N   CYS E 562      63.671 -12.641  29.198  1.00 40.79           N
ATOM   4433  CA  CYS E 562      62.592 -12.476  30.126  1.00 40.79           C
ATOM   4434  CB  CYS E 562      61.344 -11.845  29.478  1.00 40.79           C
ATOM   4435  SG  CYS E 562      60.020 -11.556  30.686  1.00 40.79           S
ATOM   4436  C   CYS E 562      62.194 -13.809  30.686  1.00 40.79           C
ATOM   4437  O   CYS E 562      61.968 -13.928  31.890  1.00 40.79           O
ATOM   4438  N   PHE E 563      62.079 -14.845  29.830  1.00159.22           N
ATOM   4439  CA  PHE E 563      61.681 -16.133  30.330  1.00159.22           C
ATOM   4440  CB  PHE E 563      60.262 -16.475  29.846  1.00159.22           C
ATOM   4441  CG  PHE E 563      59.582 -17.418  30.777  1.00159.22           C
ATOM   4442  CD1 PHE E 563      60.180 -18.570  31.232  1.00159.22           C
ATOM   4443  CD2 PHE E 563      58.282 -17.159  31.150  1.00159.22           C
ATOM   4444  CE1 PHE E 563      59.503 -19.423  32.073  1.00159.22           C
ATOM   4445  CE2 PHE E 563      57.596 -18.006  31.987  1.00159.22           C
ATOM   4446  CZ  PHE E 563      58.213 -19.141  32.456  1.00159.22           C
ATOM   4447  C   PHE E 563      62.591 -17.121  29.646  1.00159.22           C
ATOM   4448  O   PHE E 563      62.272 -17.569  28.550  1.00159.22           O
ATOM   4449  N   PRO E 564      63.670 -17.536  30.262  1.00 81.24           N
ATOM   4450  CA  PRO E 564      64.601 -18.420  29.594  1.00 81.24           C
ATOM   4451  CD  PRO E 564      64.334 -16.685  31.234  1.00 81.24           C
ATOM   4452  CB  PRO E 564      65.848 -18.443  30.475  1.00 81.24           C
ATOM   4453  CG  PRO E 564      65.827 -17.059  31.154  1.00 81.24           C
ATOM   4454  C   PRO E 564      63.994 -19.761  29.314  1.00 81.24           C
ATOM   4455  O   PRO E 564      63.109 -20.173  30.061  1.00 81.24           O
ATOM   4456  N   TYR E 565      64.463 -20.461  28.255  1.00124.36           N
ATOM   4457  CA  TYR E 565      63.824 -21.679  27.836  1.00124.36           C
ATOM   4458  CB  TYR E 565      64.082 -22.010  26.361  1.00124.36           C
ATOM   4459  CG  TYR E 565      63.114 -23.077  25.979  1.00124.36           C
ATOM   4460  CD1 TYR E 565      61.772 -22.787  25.929  1.00124.36           C
ATOM   4461  CD2 TYR E 565      63.533 -24.343  25.653  1.00124.36           C
ATOM   4462  CE1 TYR E 565      60.858 -23.749  25.570  1.00124.36           C
ATOM   4463  CE2 TYR E 565      62.621 -25.310  25.294  1.00124.36           C
ATOM   4464  CZ  TYR E 565      61.281 -25.013  25.253  1.00124.36           C
ATOM   4465  OH  TYR E 565      60.348 -26.007  24.881  1.00124.36           O
ATOM   4466  C   TYR E 565      64.262 -22.825  28.689  1.00124.36           C
ATOM   4467  O   TYR E 565      65.454 -23.081  28.845  1.00124.36           O
ATOM   4468  N   THR E 566      63.277 -23.439  29.379  1.00154.50           N
ATOM   4469  CA  THR E 566      63.457 -24.590  30.213  1.00154.50           C
ATOM   4470  CB  THR E 566      62.538 -24.584  31.398  1.00154.50           C
ATOM   4471  OG1 THR E 566      63.045 -25.445  32.401  1.00154.50           O
ATOM   4472  CG2 THR E 566      61.154 -25.062  30.968  1.00154.50           C
ATOM   4473  C   THR E 566      63.299 -25.892  29.478  1.00154.50           C
ATOM   4474  O   THR E 566      64.013 -26.856  29.750  1.00154.50           O
ATOM   4475  N   GLY E 567      62.327 -25.967  28.539  1.00 40.54           N
ATOM   4476  CA  GLY E 567      62.049 -27.203  27.855  1.00 40.54           C
ATOM   4477  C   GLY E 567      61.089 -28.026  28.668  1.00 40.54           C
ATOM   4478  O   GLY E 567      61.004 -29.240  28.488  1.00 40.54           O
ATOM   4479  N   THR E 568      60.341 -27.396  29.596  1.00 59.94           N
ATOM   4480  CA  THR E 568      59.407 -28.139  30.399  1.00 59.94           C
ATOM   4481  CB  THR E 568      59.898 -28.414  31.789  1.00 59.94           C
ATOM   4482  OG1 THR E 568      60.083 -27.191  32.485  1.00 59.94           O
ATOM   4483  CG2 THR E 568      61.221 -29.191  31.715  1.00 59.94           C
ATOM   4484  C   THR E 568      58.161 -27.320  30.559  1.00 59.94           C
ATOM   4485  O   THR E 568      58.082 -26.171  30.137  1.00 59.94           O
ATOM   4486  N   ASP E 569      57.159 -27.939  31.205  1.00123.64           N
ATOM   4487  CA  ASP E 569      55.838 -27.474  31.533  1.00123.64           C
ATOM   4488  CB  ASP E 569      54.843 -28.608  31.858  1.00123.64           C
ATOM   4489  CG  ASP E 569      54.459 -29.322  30.556  1.00123.64           C
ATOM   4490  OD1 ASP E 569      54.426 -28.654  29.488  1.00123.64           O
ATOM   4491  OD2 ASP E 569      54.185 -30.550  30.615  1.00123.64           O
ATOM   4492  C   ASP E 569      55.873 -26.513  32.689  1.00123.64           C
ATOM   4493  O   ASP E 569      54.866 -26.361  33.380  1.00123.64           O
ATOM   4494  N   SER E 570      57.058 -25.957  33.021  1.00 66.86           N
ATOM   4495  CA  SER E 570      57.222 -25.077  34.154  1.00 66.86           C
ATOM   4496  CB  SER E 570      58.550 -24.300  34.130  1.00 66.86           C
ATOM   4497  OG  SER E 570      58.566 -23.398  33.034  1.00 66.86           O
ATOM   4498  C   SER E 570      56.101 -24.072  34.236  1.00 66.86           C
ATOM   4499  O   SER E 570      55.407 -23.784  33.262  1.00 66.86           O
ATOM   4500  N   PRO E 571      55.902 -23.565  35.432  1.00129.63           N
ATOM   4501  CA  PRO E 571      54.841 -22.619  35.694  1.00129.63           C
ATOM   4502  CD  PRO E 571      56.226 -24.349  36.613  1.00129.63           C
ATOM   4503  CB  PRO E 571      54.720 -22.539  37.213  1.00129.63           C
ATOM   4504  CG  PRO E 571      55.217 -23.915  37.689  1.00129.63           C
ATOM   4505  C   PRO E 571      55.132 -21.312  35.047  1.00129.63           C
ATOM   4506  O   PRO E 571      56.302 -21.030  34.791  1.00129.63           O
ATOM   4507  N   CYS E 572      54.114 -20.475  34.758  1.00141.80           N
ATOM   4508  CA  CYS E 572      54.612 -19.340  34.067  1.00141.80           C
ATOM   4509  CB  CYS E 572      53.970 -19.009  32.695  1.00141.80           C
ATOM   4510  SG  CYS E 572      52.430 -18.066  32.610  1.00141.80           S
ATOM   4511  C   CYS E 572      54.827 -18.171  34.965  1.00141.80           C
ATOM   4512  O   CYS E 572      53.908 -17.519  35.462  1.00141.80           O
ATOM   4513  N   LYS E 573      56.131 -17.942  35.211  1.00140.13           N
ATOM   4514  CA  LYS E 573      56.659 -16.874  36.001  1.00140.13           C
ATOM   4515  CB  LYS E 573      57.370 -17.344  37.278  1.00140.13           C
ATOM   4516  CG  LYS E 573      58.137 -16.207  37.948  1.00140.13           C
ATOM   4517  CD  LYS E 573      57.244 -15.118  38.539  1.00140.13           C
ATOM   4518  CE  LYS E 573      57.940 -13.759  38.604  1.00140.13           C
ATOM   4519  NZ  LYS E 573      59.387 -13.948  38.842  1.00140.13           N
ATOM   4520  C   LYS E 573      57.697 -16.224  35.147  1.00140.13           C
ATOM   4521  O   LYS E 573      58.516 -16.907  34.537  1.00140.13           O
ATOM   4522  N   MET E 574      57.702 -14.879  35.117  1.00129.74           N
ATOM   4523  CA  MET E 574      58.541 -14.120  34.233  1.00129.74           C
ATOM   4524  CB  MET E 574      57.718 -13.200  33.314  1.00129.74           C
ATOM   4525  CG  MET E 574      56.662 -13.844  32.420  1.00129.74           C
ATOM   4526  SD  MET E 574      57.221 -14.311  30.758  1.00129.74           S
ATOM   4527  CE  MET E 574      56.972 -12.658  30.050  1.00129.74           C
ATOM   4528  C   MET E 574      59.278 -13.100  35.042  1.00129.74           C
ATOM   4529  O   MET E 574      59.100 -12.972  36.251  1.00129.74           O
ATOM   4530  N   LYS E 575      60.145 -12.333  34.356  1.00105.91           N
ATOM   4531  CA  LYS E 575      60.825 -11.230  34.970  1.00105.91           C
ATOM   4532  CB  LYS E 575      62.143 -10.843  34.273  1.00105.91           C
ATOM   4533  CG  LYS E 575      63.034  -9.942  35.132  1.00105.91           C
ATOM   4534  CD  LYS E 575      64.470  -9.812  34.616  1.00105.91           C
ATOM   4535  CE  LYS E 575      65.391  -9.050  35.571  1.00105.91           C
ATOM   4536  NZ  LYS E 575      64.915  -7.658  35.736  1.00105.91           N
ATOM   4537  C   LYS E 575      59.884 -10.065  34.887  1.00105.91           C
ATOM   4538  O   LYS E 575      58.867 -10.128  34.197  1.00105.91           O
ATOM   4539  N   GLU E 576      60.184  -8.980  35.629  1.00 55.40           N
ATOM   4540  CA  GLU E 576      59.342  -7.815  35.677  1.00 55.40           C
ATOM   4541  CB  GLU E 576      59.670  -6.870  36.853  1.00 55.40           C
ATOM   4542  CG  GLU E 576      59.491  -7.473  38.249  1.00 55.40           C
ATOM   4543  CD  GLU E 576      59.998  -6.452  39.263  1.00 55.40           C
ATOM   4544  OE1 GLU E 576      59.193  -5.580  39.684  1.00 55.40           O
ATOM   4545  OE2 GLU E 576      61.204  -6.528  39.625  1.00 55.40           O
ATOM   4546  C   GLU E 576      59.526  -6.985  34.438  1.00 55.40           C
ATOM   4547  O   GLU E 576      60.594  -6.963  33.829  1.00 55.40           O
ATOM   4548  N   ASP E 577      58.446  -6.273  34.051  1.00 69.35           N
ATOM   4549  CA  ASP E 577      58.395  -5.314  32.975  1.00 69.35           C
ATOM   4550  CB  ASP E 577      59.034  -3.959  33.324  1.00 69.35           C
ATOM   4551  CG  ASP E 577      58.175  -3.272  34.370  1.00 69.35           C
ATOM   4552  OD1 ASP E 577      57.344  -3.973  35.008  1.00 69.35           O
ATOM   4553  OD2 ASP E 577      58.345  -2.037  34.548  1.00 69.35           O
ATOM   4554  C   ASP E 577      59.059  -5.780  31.720  1.00 69.35           C
ATOM   4555  O   ASP E 577      60.029  -5.167  31.275  1.00 69.35           O
ATOM   4556  N   CYS E 578      58.551  -6.856  31.091  1.00 45.51           N
ATOM   4557  CA  CYS E 578      59.184  -7.272  29.875  1.00 45.51           C
ATOM   4558  CB  CYS E 578      59.276  -8.795  29.711  1.00 45.51           C
ATOM   4559  SG  CYS E 578      60.159  -9.572  31.091  1.00 45.51           S
ATOM   4560  C   CYS E 578      58.375  -6.759  28.721  1.00 45.51           C
ATOM   4561  O   CYS E 578      57.145  -6.778  28.737  1.00 45.51           O
ATOM   4562  N   PHE E 579      59.084  -6.287  27.679  1.00142.16           N
ATOM   4563  CA  PHE E 579      58.522  -5.775  26.462  1.00142.16           C
ATOM   4564  CB  PHE E 579      59.632  -5.259  25.518  1.00142.16           C
ATOM   4565  CG  PHE E 579      59.055  -4.912  24.188  1.00142.16           C
ATOM   4566  CD1 PHE E 579      58.560  -3.662  23.952  1.00142.16           C
ATOM   4567  CD2 PHE E 579      59.009  -5.822  23.158  1.00142.16           C
ATOM   4568  CE1 PHE E 579      58.025  -3.324  22.734  1.00142.16           C
ATOM   4569  CE2 PHE E 579      58.471  -5.487  21.934  1.00142.16           C
ATOM   4570  CZ  PHE E 579      57.971  -4.229  21.710  1.00142.16           C
ATOM   4571  C   PHE E 579      57.873  -6.923  25.759  1.00142.16           C
ATOM   4572  O   PHE E 579      58.398  -8.035  25.771  1.00142.16           O
ATOM   4573  N   ARG E 580      56.696  -6.703  25.140  1.00195.72           N
ATOM   4574  CA  ARG E 580      56.152  -7.801  24.396  1.00195.72           C
ATOM   4575  CB  ARG E 580      55.028  -8.597  25.093  1.00195.72           C
ATOM   4576  CG  ARG E 580      53.831  -7.806  25.607  1.00195.72           C
ATOM   4577  CD  ARG E 580      52.850  -8.692  26.390  1.00195.72           C
ATOM   4578  NE  ARG E 580      53.610  -9.373  27.481  1.00195.72           N
ATOM   4579  CZ  ARG E 580      53.600 -10.735  27.617  1.00195.72           C
ATOM   4580  NH1 ARG E 580      52.877 -11.522  26.765  1.00195.72           N
ATOM   4581  NH2 ARG E 580      54.315 -11.323  28.619  1.00195.72           N
ATOM   4582  C   ARG E 580      55.795  -7.379  23.004  1.00195.72           C
ATOM   4583  O   ARG E 580      55.205  -6.323  22.778  1.00195.72           O
ATOM   4584  N   TYR E 581      56.210  -8.211  22.022  1.00113.95           N
ATOM   4585  CA  TYR E 581      56.009  -7.958  20.620  1.00113.95           C
ATOM   4586  CB  TYR E 581      57.059  -8.573  19.681  1.00113.95           C
ATOM   4587  CG  TYR E 581      58.406  -8.035  20.013  1.00113.95           C
ATOM   4588  CD1 TYR E 581      59.104  -8.642  21.019  1.00113.95           C
ATOM   4589  CD2 TYR E 581      58.970  -6.969  19.345  1.00113.95           C
ATOM   4590  CE1 TYR E 581      60.347  -8.208  21.367  1.00113.95           C
ATOM   4591  CE2 TYR E 581      60.229  -6.521  19.688  1.00113.95           C
ATOM   4592  CZ  TYR E 581      60.913  -7.153  20.702  1.00113.95           C
ATOM   4593  OH  TYR E 581      62.206  -6.738  21.081  1.00113.95           O
ATOM   4594  C   TYR E 581      54.711  -8.580  20.205  1.00113.95           C
ATOM   4595  O   TYR E 581      54.382  -9.679  20.645  1.00113.95           O
ATOM   4596  N   TYR E 582      53.941  -7.899  19.324  1.00 79.43           N
ATOM   4597  CA  TYR E 582      52.661  -8.426  18.911  1.00 79.43           C
ATOM   4598  CB  TYR E 582      51.471  -7.500  19.211  1.00 79.43           C
ATOM   4599  CG  TYR E 582      51.341  -7.349  20.687  1.00 79.43           C
ATOM   4600  CD1 TYR E 582      52.157  -6.482  21.372  1.00 79.43           C
ATOM   4601  CD2 TYR E 582      50.393  -8.069  21.367  1.00 79.43           C
ATOM   4602  CE1 TYR E 582      52.033  -6.348  22.737  1.00 79.43           C
ATOM   4603  CE2 TYR E 582      50.265  -7.938  22.730  1.00 79.43           C
ATOM   4604  CZ  TYR E 582      51.088  -7.080  23.416  1.00 79.43           C
ATOM   4605  OH  TYR E 582      50.955  -6.954  24.812  1.00 79.43           O
ATOM   4606  C   TYR E 582      52.659  -8.587  17.419  1.00 79.43           C
ATOM   4607  O   TYR E 582      53.522  -8.057  16.724  1.00 79.43           O
ATOM   4608  N   SER E 583      51.686  -9.359  16.888  1.00 89.76           N
ATOM   4609  CA  SER E 583      51.613  -9.579  15.474  1.00 89.76           C
ATOM   4610  CB  SER E 583      51.504 -11.072  15.116  1.00 89.76           C
ATOM   4611  OG  SER E 583      51.751 -11.276  13.734  1.00 89.76           O
ATOM   4612  C   SER E 583      50.402  -8.852  14.957  1.00 89.76           C
ATOM   4613  O   SER E 583      49.293  -9.006  15.466  1.00 89.76           O
ATOM   4614  N   SER E 584      50.619  -8.007  13.932  1.00108.83           N
ATOM   4615  CA  SER E 584      49.626  -7.175  13.310  1.00108.83           C
ATOM   4616  CB  SER E 584      50.257  -6.281  12.237  1.00108.83           C
ATOM   4617  OG  SER E 584      51.318  -5.531  12.795  1.00108.83           O
ATOM   4618  C   SER E 584      48.645  -8.012  12.550  1.00108.83           C
ATOM   4619  O   SER E 584      47.459  -7.690  12.485  1.00108.83           O
ATOM   4620  N   GLU E 585      49.145  -9.077  11.898  1.00159.41           N
ATOM   4621  CA  GLU E 585      48.323  -9.931  11.079  1.00159.41           C
ATOM   4622  CB  GLU E 585      48.435  -9.791   9.561  1.00159.41           C
ATOM   4623  CG  GLU E 585      47.470  -8.978   8.728  1.00159.41           C
ATOM   4624  CD  GLU E 585      47.520  -9.845   7.472  1.00159.41           C
ATOM   4625  OE1 GLU E 585      47.755 -11.068   7.658  1.00159.41           O
ATOM   4626  OE2 GLU E 585      47.352  -9.331   6.337  1.00159.41           O
ATOM   4627  C   GLU E 585      48.827 -11.329  11.104  1.00159.41           C
ATOM   4628  O   GLU E 585      49.999 -11.588  11.370  1.00159.41           O
ATOM   4629  N   TYR E 586      47.915 -12.266  10.773  1.00112.32           N
ATOM   4630  CA  TYR E 586      48.279 -13.638  10.593  1.00112.32           C
ATOM   4631  CB  TYR E 586      48.321 -14.433  11.911  1.00112.32           C
ATOM   4632  CG  TYR E 586      47.024 -14.264  12.637  1.00112.32           C
ATOM   4633  CD1 TYR E 586      46.836 -13.185  13.471  1.00112.32           C
ATOM   4634  CD2 TYR E 586      46.002 -15.176  12.492  1.00112.32           C
ATOM   4635  CE1 TYR E 586      45.653 -13.019  14.154  1.00112.32           C
ATOM   4636  CE2 TYR E 586      44.816 -15.018  13.171  1.00112.32           C
ATOM   4637  CZ  TYR E 586      44.640 -13.938  14.003  1.00112.32           C
ATOM   4638  OH  TYR E 586      43.423 -13.784  14.697  1.00112.32           O
ATOM   4639  C   TYR E 586      47.284 -14.289   9.675  1.00112.32           C
ATOM   4640  O   TYR E 586      46.119 -13.892   9.632  1.00112.32           O
ATOM   4641  N   HIS E 587      47.727 -15.310   8.904  1.00 84.09           N
ATOM   4642  CA  HIS E 587      46.815 -16.033   8.063  1.00 84.09           C
ATOM   4643  ND1 HIS E 587      48.250 -15.569   5.237  1.00 84.09           N
ATOM   4644  CG  HIS E 587      47.444 -14.733   5.972  1.00 84.09           C
ATOM   4645  CB  HIS E 587      46.332 -15.239   6.838  1.00 84.09           C
ATOM   4646  NE2 HIS E 587      48.926 -13.501   4.797  1.00 84.09           N
ATOM   4647  CD2 HIS E 587      47.867 -13.476   5.696  1.00 84.09           C
ATOM   4648  CE1 HIS E 587      49.118 -14.779   4.554  1.00 84.09           C
ATOM   4649  C   HIS E 587      47.502 -17.260   7.542  1.00 84.09           C
ATOM   4650  O   HIS E 587      48.730 -17.340   7.498  1.00 84.09           O
ATOM   4651  N   TYR E 588      46.700 -18.270   7.140  1.00116.00           N
ATOM   4652  CA  TYR E 588      47.253 -19.428   6.491  1.00116.00           C
ATOM   4653  CB  TYR E 588      46.301 -20.634   6.420  1.00116.00           C
ATOM   4654  CG  TYR E 588      46.334 -21.486   7.657  1.00116.00           C
ATOM   4655  CD1 TYR E 588      47.318 -22.436   7.788  1.00116.00           C
ATOM   4656  CD2 TYR E 588      45.394 -21.376   8.649  1.00116.00           C
ATOM   4657  CE1 TYR E 588      47.379 -23.258   8.889  1.00116.00           C
ATOM   4658  CE2 TYR E 588      45.445 -22.192   9.758  1.00116.00           C
ATOM   4659  CZ  TYR E 588      46.440 -23.134   9.883  1.00116.00           C
ATOM   4660  OH  TYR E 588      46.498 -23.973  11.014  1.00116.00           O
ATOM   4661  C   TYR E 588      47.491 -19.009   5.075  1.00116.00           C
ATOM   4662  O   TYR E 588      46.650 -18.346   4.475  1.00116.00           O
ATOM   4663  N   VAL E 589      48.657 -19.347   4.494  1.00111.64           N
ATOM   4664  CA  VAL E 589      48.870 -18.960   3.133  1.00111.64           C
ATOM   4665  CB  VAL E 589      50.270 -19.219   2.639  1.00111.64           C
ATOM   4666  CG1 VAL E 589      50.652 -20.663   2.977  1.00111.64           C
ATOM   4667  CG2 VAL E 589      50.342 -18.904   1.135  1.00111.64           C
ATOM   4668  C   VAL E 589      47.856 -19.683   2.306  1.00111.64           C
ATOM   4669  O   VAL E 589      47.589 -20.869   2.507  1.00111.64           O
ATOM   4670  N   GLY E 590      47.261 -18.959   1.335  1.00 34.30           N
ATOM   4671  CA  GLY E 590      46.204 -19.528   0.560  1.00 34.30           C
ATOM   4672  C   GLY E 590      44.915 -18.949   1.076  1.00 34.30           C
ATOM   4673  O   GLY E 590      43.871 -19.089   0.442  1.00 34.30           O
ATOM   4674  N   GLY E 591      44.957 -18.295   2.258  1.00 41.39           N
ATOM   4675  CA  GLY E 591      43.818 -17.604   2.802  1.00 41.39           C
ATOM   4676  C   GLY E 591      43.155 -18.383   3.897  1.00 41.39           C
ATOM   4677  O   GLY E 591      42.572 -17.797   4.808  1.00 41.39           O
ATOM   4678  N   PHE E 592      43.211 -19.725   3.844  1.00 90.92           N
ATOM   4679  CA  PHE E 592      42.593 -20.527   4.861  1.00 90.92           C
ATOM   4680  CB  PHE E 592      41.083 -20.682   4.623  1.00 90.92           C
ATOM   4681  CG  PHE E 592      40.851 -21.122   3.211  1.00 90.92           C
ATOM   4682  CD1 PHE E 592      40.821 -20.199   2.187  1.00 90.92           C
ATOM   4683  CD2 PHE E 592      40.649 -22.449   2.903  1.00 90.92           C
ATOM   4684  CE1 PHE E 592      40.600 -20.591   0.888  1.00 90.92           C
ATOM   4685  CE2 PHE E 592      40.425 -22.845   1.603  1.00 90.92           C
ATOM   4686  CZ  PHE E 592      40.400 -21.916   0.592  1.00 90.92           C
ATOM   4687  C   PHE E 592      43.246 -21.870   4.830  1.00 90.92           C
ATOM   4688  O   PHE E 592      44.043 -22.157   3.938  1.00 90.92           O
ATOM   4689  N   TYR E 593      42.930 -22.742   5.810  1.00156.86           N
ATOM   4690  CA  TYR E 593      43.608 -24.009   5.824  1.00156.86           C
ATOM   4691  CB  TYR E 593      43.480 -24.754   7.170  1.00156.86           C
ATOM   4692  CG  TYR E 593      44.236 -26.046   7.100  1.00156.86           C
ATOM   4693  CD1 TYR E 593      45.592 -26.102   7.340  1.00156.86           C
ATOM   4694  CD2 TYR E 593      43.578 -27.209   6.783  1.00156.86           C
ATOM   4695  CE1 TYR E 593      46.271 -27.296   7.274  1.00156.86           C
ATOM   4696  CE2 TYR E 593      44.242 -28.408   6.714  1.00156.86           C
ATOM   4697  CZ  TYR E 593      45.593 -28.450   6.960  1.00156.86           C
ATOM   4698  OH  TYR E 593      46.285 -29.678   6.893  1.00156.86           O
ATOM   4699  C   TYR E 593      43.049 -24.846   4.715  1.00156.86           C
ATOM   4700  O   TYR E 593      41.844 -25.087   4.642  1.00156.86           O
ATOM   4701  N   GLY E 594      43.947 -25.331   3.829  1.00 53.93           N
ATOM   4702  CA  GLY E 594      43.580 -26.134   2.696  1.00 53.93           C
ATOM   4703  C   GLY E 594      43.899 -25.407   1.416  1.00 53.93           C
ATOM   4704  O   GLY E 594      43.892 -26.012   0.344  1.00 53.93           O
ATOM   4705  N   GLY E 595      44.111 -24.080   1.512  1.00 80.29           N
ATOM   4706  CA  GLY E 595      44.474 -23.158   0.468  1.00 80.29           C
ATOM   4707  C   GLY E 595      45.918 -23.231   0.047  1.00 80.29           C
ATOM   4708  O   GLY E 595      46.273 -22.691  -0.996  1.00 80.29           O
ATOM   4709  N   CYS E 596      46.819 -23.775   0.883  1.00131.37           N
ATOM   4710  CA  CYS E 596      48.239 -23.692   0.618  1.00131.37           C
ATOM   4711  CB  CYS E 596      49.131 -24.293   1.716  1.00131.37           C
ATOM   4712  SG  CYS E 596      49.160 -23.325   3.243  1.00131.37           S
ATOM   4713  C   CYS E 596      48.668 -24.387  -0.637  1.00131.37           C
ATOM   4714  O   CYS E 596      48.081 -25.378  -1.068  1.00131.37           O
ATOM   4715  N   ASN E 597      49.729 -23.828  -1.268  1.00 87.11           N
ATOM   4716  CA  ASN E 597      50.368 -24.446  -2.393  1.00 87.11           C
ATOM   4717  CB  ASN E 597      49.653 -24.254  -3.747  1.00 87.11           C
ATOM   4718  CG  ASN E 597      49.635 -22.787  -4.146  1.00 87.11           C
ATOM   4719  OD1 ASN E 597      50.676 -22.183  -4.394  1.00 87.11           O
ATOM   4720  ND2 ASN E 597      48.411 -22.202  -4.239  1.00 87.11           N
ATOM   4721  C   ASN E 597      51.765 -23.906  -2.470  1.00 87.11           C
ATOM   4722  O   ASN E 597      52.119 -22.959  -1.769  1.00 87.11           O
ATOM   4723  N   GLU E 598      52.601 -24.527  -3.323  1.00110.97           N
ATOM   4724  CA  GLU E 598      53.991 -24.198  -3.456  1.00110.97           C
ATOM   4725  CB  GLU E 598      54.716 -25.185  -4.391  1.00110.97           C
ATOM   4726  CG  GLU E 598      56.208 -24.908  -4.579  1.00110.97           C
ATOM   4727  CD  GLU E 598      56.415 -24.276  -5.950  1.00110.97           C
ATOM   4728  OE1 GLU E 598      55.435 -24.222  -6.743  1.00110.97           O
ATOM   4729  OE2 GLU E 598      57.566 -23.849  -6.225  1.00110.97           O
ATOM   4730  C   GLU E 598      54.168 -22.812  -3.998  1.00110.97           C
ATOM   4731  O   GLU E 598      55.012 -22.058  -3.515  1.00110.97           O
ATOM   4732  N   ALA E 599      53.359 -22.433  -5.006  1.00 41.63           N
ATOM   4733  CA  ALA E 599      53.532 -21.159  -5.644  1.00 41.63           C
ATOM   4734  CB  ALA E 599      52.532 -20.932  -6.789  1.00 41.63           C
ATOM   4735  C   ALA E 599      53.325 -20.064  -4.647  1.00 41.63           C
ATOM   4736  O   ALA E 599      54.125 -19.135  -4.559  1.00 41.63           O
ATOM   4737  N   LEU E 600      52.250 -20.163  -3.848  1.00 54.19           N
ATOM   4738  CA  LEU E 600      51.920 -19.154  -2.886  1.00 54.19           C
ATOM   4739  CB  LEU E 600      50.544 -19.382  -2.240  1.00 54.19           C
ATOM   4740  CG  LEU E 600      49.397 -19.254  -3.264  1.00 54.19           C
ATOM   4741  CD1 LEU E 600      48.027 -19.481  -2.609  1.00 54.19           C
ATOM   4742  CD2 LEU E 600      49.477 -17.922  -4.029  1.00 54.19           C
ATOM   4743  C   LEU E 600      52.970 -19.111  -1.822  1.00 54.19           C
ATOM   4744  O   LEU E 600      53.295 -18.046  -1.300  1.00 54.19           O
ATOM   4745  N   MET E 601      53.525 -20.279  -1.458  1.00 52.20           N
ATOM   4746  CA  MET E 601      54.499 -20.320  -0.404  1.00 52.20           C
ATOM   4747  CB  MET E 601      54.917 -21.759  -0.064  1.00 52.20           C
ATOM   4748  CG  MET E 601      53.785 -22.565   0.585  1.00 52.20           C
ATOM   4749  SD  MET E 601      54.126 -24.340   0.775  1.00 52.20           S
ATOM   4750  CE  MET E 601      55.529 -24.118   1.907  1.00 52.20           C
ATOM   4751  C   MET E 601      55.708 -19.537  -0.806  1.00 52.20           C
ATOM   4752  O   MET E 601      56.251 -18.761  -0.022  1.00 52.20           O
ATOM   4753  N   LYS E 602      56.153 -19.708  -2.059  1.00116.51           N
ATOM   4754  CA  LYS E 602      57.331 -19.052  -2.541  1.00116.51           C
ATOM   4755  CB  LYS E 602      57.678 -19.577  -3.941  1.00116.51           C
ATOM   4756  CG  LYS E 602      58.941 -19.014  -4.572  1.00116.51           C
ATOM   4757  CD  LYS E 602      59.441 -19.904  -5.712  1.00116.51           C
ATOM   4758  CE  LYS E 602      58.314 -20.604  -6.478  1.00116.51           C
ATOM   4759  NZ  LYS E 602      58.856 -21.721  -7.285  1.00116.51           N
ATOM   4760  C   LYS E 602      57.107 -17.572  -2.589  1.00116.51           C
ATOM   4761  O   LYS E 602      58.010 -16.798  -2.275  1.00116.51           O
ATOM   4762  N   LEU E 603      55.902 -17.128  -2.998  1.00 43.23           N
ATOM   4763  CA  LEU E 603      55.650 -15.714  -3.063  1.00 43.23           C
ATOM   4764  CB  LEU E 603      54.287 -15.360  -3.677  1.00 43.23           C
ATOM   4765  CG  LEU E 603      54.209 -15.656  -5.187  1.00 43.23           C
ATOM   4766  CD1 LEU E 603      52.851 -15.237  -5.770  1.00 43.23           C
ATOM   4767  CD2 LEU E 603      55.394 -15.027  -5.939  1.00 43.23           C
ATOM   4768  C   LEU E 603      55.706 -15.141  -1.681  1.00 43.23           C
ATOM   4769  O   LEU E 603      56.311 -14.094  -1.457  1.00 43.23           O
ATOM   4770  N   GLU E 604      55.095 -15.832  -0.704  1.00 92.89           N
ATOM   4771  CA  GLU E 604      55.073 -15.335   0.642  1.00 92.89           C
ATOM   4772  CB  GLU E 604      54.279 -16.255   1.588  1.00 92.89           C
ATOM   4773  CG  GLU E 604      54.226 -15.767   3.038  1.00 92.89           C
ATOM   4774  CD  GLU E 604      53.493 -14.436   3.066  1.00 92.89           C
ATOM   4775  OE1 GLU E 604      54.183 -13.399   2.905  1.00 92.89           O
ATOM   4776  OE2 GLU E 604      52.246 -14.429   3.241  1.00 92.89           O
ATOM   4777  C   GLU E 604      56.474 -15.242   1.156  1.00 92.89           C
ATOM   4778  O   GLU E 604      56.852 -14.253   1.783  1.00 92.89           O
ATOM   4779  N   LEU E 605      57.296 -16.268   0.874  1.00 56.47           N
ATOM   4780  CA  LEU E 605      58.618 -16.320   1.428  1.00 56.47           C
ATOM   4781  CB  LEU E 605      59.348 -17.613   1.022  1.00 56.47           C
ATOM   4782  CG  LEU E 605      60.770 -17.747   1.593  1.00 56.47           C
ATOM   4783  CD1 LEU E 605      60.742 -17.848   3.125  1.00 56.47           C
ATOM   4784  CD2 LEU E 605      61.522 -18.917   0.936  1.00 56.47           C
ATOM   4785  C   LEU E 605      59.443 -15.156   0.965  1.00 56.47           C
ATOM   4786  O   LEU E 605      60.008 -14.429   1.781  1.00 56.47           O
ATOM   4787  N   VAL E 606      59.525 -14.931  -0.359  1.00 66.15           N
ATOM   4788  CA  VAL E 606      60.373 -13.879  -0.841  1.00 66.15           C
ATOM   4789  CB  VAL E 606      60.585 -13.926  -2.330  1.00 66.15           C
ATOM   4790  CG1 VAL E 606      61.204 -15.288  -2.687  1.00 66.15           C
ATOM   4791  CG2 VAL E 606      59.260 -13.641  -3.049  1.00 66.15           C
ATOM   4792  C   VAL E 606      59.809 -12.538  -0.485  1.00 66.15           C
ATOM   4793  O   VAL E 606      60.550 -11.628  -0.117  1.00 66.15           O
ATOM   4794  N   HIS E 607      58.483 -12.352  -0.635  1.00 85.61           N
ATOM   4795  CA  HIS E 607      57.949 -11.057  -0.342  1.00 85.61           C
ATOM   4796  ND1 HIS E 607      56.964 -10.112  -3.188  1.00 85.61           N
ATOM   4797  CG  HIS E 607      56.375 -10.994  -2.309  1.00 85.61           C
ATOM   4798  CB  HIS E 607      56.495 -10.885  -0.816  1.00 85.61           C
ATOM   4799  NE2 HIS E 607      55.886 -11.615  -4.423  1.00 85.61           N
ATOM   4800  CD2 HIS E 607      55.721 -11.905  -3.080  1.00 85.61           C
ATOM   4801  CE1 HIS E 607      56.640 -10.531  -4.438  1.00 85.61           C
ATOM   4802  C   HIS E 607      58.010 -10.753   1.127  1.00 85.61           C
ATOM   4803  O   HIS E 607      58.578  -9.737   1.518  1.00 85.61           O
ATOM   4804  N   HIS E 608      57.370 -11.593   1.971  1.00124.61           N
ATOM   4805  CA  HIS E 608      57.309 -11.353   3.391  1.00124.61           C
ATOM   4806  ND1 HIS E 608      54.126 -10.576   2.538  1.00124.61           N
ATOM   4807  CG  HIS E 608      55.034 -10.501   3.570  1.00124.61           C
ATOM   4808  CB  HIS E 608      55.935 -11.614   4.003  1.00124.61           C
ATOM   4809  NE2 HIS E 608      54.056  -8.487   3.300  1.00124.61           N
ATOM   4810  CD2 HIS E 608      54.977  -9.220   4.025  1.00124.61           C
ATOM   4811  CE1 HIS E 608      53.570  -9.343   2.419  1.00124.61           C
ATOM   4812  C   HIS E 608      58.386 -11.899   4.290  1.00124.61           C
ATOM   4813  O   HIS E 608      58.673 -11.290   5.318  1.00124.61           O
ATOM   4814  N   GLY E 609      58.972 -13.080   4.008  1.00 50.93           N
ATOM   4815  CA  GLY E 609      59.968 -13.567   4.928  1.00 50.93           C
ATOM   4816  C   GLY E 609      59.700 -15.016   5.221  1.00 50.93           C
ATOM   4817  O   GLY E 609      58.771 -15.610   4.676  1.00 50.93           O
ATOM   4818  N   PRO E 610      60.483 -15.593   6.106  1.00 77.30           N
ATOM   4819  CA  PRO E 610      60.328 -16.987   6.428  1.00 77.30           C
ATOM   4820  CD  PRO E 610      61.842 -15.130   6.331  1.00 77.30           C
ATOM   4821  CB  PRO E 610      61.534 -17.347   7.292  1.00 77.30           C
ATOM   4822  CG  PRO E 610      62.622 -16.367   6.813  1.00 77.30           C
ATOM   4823  C   PRO E 610      59.003 -17.204   7.082  1.00 77.30           C
ATOM   4824  O   PRO E 610      58.504 -16.291   7.737  1.00 77.30           O
ATOM   4825  N   MET E 611      58.409 -18.400   6.902  1.00101.75           N
ATOM   4826  CA  MET E 611      57.109 -18.662   7.444  1.00101.75           C
ATOM   4827  CB  MET E 611      56.013 -18.656   6.368  1.00101.75           C
ATOM   4828  CG  MET E 611      56.146 -19.809   5.370  1.00101.75           C
ATOM   4829  SD  MET E 611      55.197 -19.579   3.839  1.00101.75           S
ATOM   4830  CE  MET E 611      56.323 -18.311   3.189  1.00101.75           C
ATOM   4831  C   MET E 611      57.131 -20.029   8.048  1.00101.75           C
ATOM   4832  O   MET E 611      57.973 -20.857   7.705  1.00101.75           O
ATOM   4833  N   ALA E 612      56.205 -20.283   8.994  1.00 42.05           N
ATOM   4834  CA  ALA E 612      56.130 -21.549   9.662  1.00 42.05           C
ATOM   4835  CB  ALA E 612      55.329 -21.502  10.976  1.00 42.05           C
ATOM   4836  C   ALA E 612      55.462 -22.540   8.761  1.00 42.05           C
ATOM   4837  O   ALA E 612      54.516 -22.216   8.045  1.00 42.05           O
ATOM   4838  N   VAL E 613      55.951 -23.795   8.787  1.00 47.05           N
ATOM   4839  CA  VAL E 613      55.377 -24.849   8.000  1.00 47.05           C
ATOM   4840  CB  VAL E 613      56.156 -25.176   6.757  1.00 47.05           C
ATOM   4841  CG1 VAL E 613      56.166 -23.942   5.837  1.00 47.05           C
ATOM   4842  CG2 VAL E 613      57.558 -25.657   7.164  1.00 47.05           C
ATOM   4843  C   VAL E 613      55.380 -26.072   8.866  1.00 47.05           C
ATOM   4844  O   VAL E 613      56.057 -26.112   9.892  1.00 47.05           O
ATOM   4845  N   ALA E 614      54.580 -27.094   8.496  1.00 44.63           N
ATOM   4846  CA  ALA E 614      54.565 -28.316   9.255  1.00 44.63           C
ATOM   4847  CB  ALA E 614      53.292 -28.502  10.096  1.00 44.63           C
ATOM   4848  C   ALA E 614      54.622 -29.450   8.277  1.00 44.63           C
ATOM   4849  O   ALA E 614      54.202 -29.311   7.130  1.00 44.63           O
ATOM   4850  N   PHE E 615      55.181 -30.603   8.702  1.00174.14           N
ATOM   4851  CA  PHE E 615      55.252 -31.741   7.825  1.00174.14           C
ATOM   4852  CB  PHE E 615      56.476 -31.730   6.884  1.00174.14           C
ATOM   4853  CG  PHE E 615      57.742 -31.873   7.663  1.00174.14           C
ATOM   4854  CD1 PHE E 615      58.372 -30.772   8.195  1.00174.14           C
ATOM   4855  CD2 PHE E 615      58.304 -33.114   7.863  1.00174.14           C
ATOM   4856  CE1 PHE E 615      59.541 -30.907   8.908  1.00174.14           C
ATOM   4857  CE2 PHE E 615      59.473 -33.255   8.575  1.00174.14           C
ATOM   4858  CZ  PHE E 615      60.095 -32.149   9.101  1.00174.14           C
ATOM   4859  C   PHE E 615      55.294 -32.980   8.662  1.00174.14           C
ATOM   4860  O   PHE E 615      55.371 -32.914   9.888  1.00174.14           O
ATOM   4861  N   GLU E 616      55.219 -34.156   8.009  1.00120.85           N
ATOM   4862  CA  GLU E 616      55.227 -35.388   8.748  1.00120.85           C
ATOM   4863  CB  GLU E 616      54.379 -36.501   8.112  1.00120.85           C
ATOM   4864  CG  GLU E 616      54.227 -37.731   9.011  1.00120.85           C
ATOM   4865  CD  GLU E 616      53.175 -37.396  10.056  1.00120.85           C
ATOM   4866  OE1 GLU E 616      52.063 -36.983   9.639  1.00120.85           O
ATOM   4867  OE2 GLU E 616      53.458 -37.535  11.274  1.00120.85           O
ATOM   4868  C   GLU E 616      56.629 -35.900   8.803  1.00120.85           C
ATOM   4869  O   GLU E 616      57.246 -36.181   7.776  1.00120.85           O
ATOM   4870  N   VAL E 617      57.169 -36.028  10.031  1.00 68.01           N
ATOM   4871  CA  VAL E 617      58.492 -36.550  10.194  1.00 68.01           C
ATOM   4872  CB  VAL E 617      59.157 -36.124  11.477  1.00 68.01           C
ATOM   4873  CG1 VAL E 617      60.485 -36.886  11.630  1.00 68.01           C
ATOM   4874  CG2 VAL E 617      59.332 -34.595  11.452  1.00 68.01           C
ATOM   4875  C   VAL E 617      58.385 -38.038  10.204  1.00 68.01           C
ATOM   4876  O   VAL E 617      57.471 -38.605  10.800  1.00 68.01           O
ATOM   4877  N   TYR E 618      59.337 -38.708   9.528  1.00 64.17           N
ATOM   4878  CA  TYR E 618      59.359 -40.140   9.467  1.00 64.17           C
ATOM   4879  CB  TYR E 618      59.233 -40.717   8.043  1.00 64.17           C
ATOM   4880  CG  TYR E 618      57.853 -40.467   7.531  1.00 64.17           C
ATOM   4881  CD1 TYR E 618      56.814 -41.294   7.893  1.00 64.17           C
ATOM   4882  CD2 TYR E 618      57.596 -39.416   6.680  1.00 64.17           C
ATOM   4883  CE1 TYR E 618      55.540 -41.074   7.421  1.00 64.17           C
ATOM   4884  CE2 TYR E 618      56.324 -39.191   6.204  1.00 64.17           C
ATOM   4885  CZ  TYR E 618      55.293 -40.021   6.575  1.00 64.17           C
ATOM   4886  OH  TYR E 618      53.988 -39.792   6.089  1.00 64.17           O
ATOM   4887  C   TYR E 618      60.696 -40.549   9.997  1.00 64.17           C
ATOM   4888  O   TYR E 618      61.605 -39.729  10.102  1.00 64.17           O
ATOM   4889  N   ASP E 619      60.847 -41.840  10.346  1.00 50.07           N
ATOM   4890  CA  ASP E 619      62.049 -42.314  10.970  1.00 50.07           C
ATOM   4891  CB  ASP E 619      62.026 -43.818  11.282  1.00 50.07           C
ATOM   4892  CG  ASP E 619      63.262 -44.132  12.116  1.00 50.07           C
ATOM   4893  OD1 ASP E 619      63.755 -43.208  12.816  1.00 50.07           O
ATOM   4894  OD2 ASP E 619      63.736 -45.298  12.055  1.00 50.07           O
ATOM   4895  C   ASP E 619      63.222 -42.073  10.071  1.00 50.07           C
ATOM   4896  O   ASP E 619      64.301 -41.723  10.544  1.00 50.07           O
ATOM   4897  N   ASP E 620      63.045 -42.235   8.747  1.00 58.10           N
ATOM   4898  CA  ASP E 620      64.151 -42.084   7.846  1.00 58.10           C
ATOM   4899  CB  ASP E 620      63.814 -42.397   6.371  1.00 58.10           C
ATOM   4900  CG  ASP E 620      62.789 -41.413   5.824  1.00 58.10           C
ATOM   4901  OD1 ASP E 620      62.022 -40.824   6.630  1.00 58.10           O
ATOM   4902  OD2 ASP E 620      62.760 -41.242   4.575  1.00 58.10           O
ATOM   4903  C   ASP E 620      64.664 -40.681   7.947  1.00 58.10           C
ATOM   4904  O   ASP E 620      65.852 -40.432   7.758  1.00 58.10           O
ATOM   4905  N   PHE E 621      63.766 -39.729   8.245  1.00122.18           N
ATOM   4906  CA  PHE E 621      64.076 -38.333   8.364  1.00122.18           C
ATOM   4907  CB  PHE E 621      62.806 -37.481   8.558  1.00122.18           C
ATOM   4908  CG  PHE E 621      63.156 -36.030   8.578  1.00122.18           C
ATOM   4909  CD1 PHE E 621      63.238 -35.317   7.404  1.00122.18           C
ATOM   4910  CD2 PHE E 621      63.400 -35.380   9.766  1.00122.18           C
ATOM   4911  CE1 PHE E 621      63.557 -33.979   7.413  1.00122.18           C
ATOM   4912  CE2 PHE E 621      63.717 -34.042   9.782  1.00122.18           C
ATOM   4913  CZ  PHE E 621      63.796 -33.338   8.604  1.00122.18           C
ATOM   4914  C   PHE E 621      64.977 -38.137   9.544  1.00122.18           C
ATOM   4915  O   PHE E 621      65.856 -37.277   9.538  1.00122.18           O
ATOM   4916  N   LEU E 622      64.787 -38.954  10.592  1.00115.22           N
ATOM   4917  CA  LEU E 622      65.504 -38.785  11.822  1.00115.22           C
ATOM   4918  CB  LEU E 622      65.122 -39.894  12.817  1.00115.22           C
ATOM   4919  CG  LEU E 622      65.475 -39.624  14.289  1.00115.22           C
ATOM   4920  CD1 LEU E 622      65.264 -40.887  15.139  1.00115.22           C
ATOM   4921  CD2 LEU E 622      66.860 -38.988  14.467  1.00115.22           C
ATOM   4922  C   LEU E 622      66.982 -38.875  11.525  1.00115.22           C
ATOM   4923  O   LEU E 622      67.779 -38.094  12.043  1.00115.22           O
ATOM   4924  N   HIS E 623      67.373 -39.832  10.666  1.00128.37           N
ATOM   4925  CA  HIS E 623      68.727 -40.145  10.282  1.00128.37           C
ATOM   4926  ND1 HIS E 623      68.398 -43.118  11.408  0.00128.37           N
ATOM   4927  CG  HIS E 623      68.070 -42.584  10.181  0.00128.37           C
ATOM   4928  CB  HIS E 623      68.817 -41.471   9.511  1.00128.37           C
ATOM   4929  NE2 HIS E 623      66.603 -44.220  10.693  0.00128.37           N
ATOM   4930  CD2 HIS E 623      66.972 -43.268   9.760  0.00128.37           C
ATOM   4931  CE1 HIS E 623      67.489 -44.092  11.665  0.00128.37           C
ATOM   4932  C   HIS E 623      69.323 -39.101   9.379  1.00128.37           C
ATOM   4933  O   HIS E 623      70.535 -39.089   9.196  1.00128.37           O
ATOM   4934  N   TYR E 624      68.498 -38.255   8.734  1.00125.29           N
ATOM   4935  CA  TYR E 624      68.913 -37.323   7.708  1.00125.29           C
ATOM   4936  CB  TYR E 624      67.776 -36.338   7.362  1.00125.29           C
ATOM   4937  CG  TYR E 624      68.266 -35.210   6.519  1.00125.29           C
ATOM   4938  CD1 TYR E 624      68.803 -34.088   7.109  1.00125.29           C
ATOM   4939  CD2 TYR E 624      68.176 -35.258   5.147  1.00125.29           C
ATOM   4940  CE1 TYR E 624      69.251 -33.034   6.346  1.00125.29           C
ATOM   4941  CE2 TYR E 624      68.621 -34.207   4.378  1.00125.29           C
ATOM   4942  CZ  TYR E 624      69.160 -33.092   4.976  1.00125.29           C
ATOM   4943  OH  TYR E 624      69.617 -32.013   4.189  1.00125.29           O
ATOM   4944  C   TYR E 624      70.140 -36.537   8.072  1.00125.29           C
ATOM   4945  O   TYR E 624      70.167 -35.798   9.056  1.00125.29           O
ATOM   4946  N   LYS E 625      71.237 -36.794   7.322  1.00136.14           N
ATOM   4947  CA  LYS E 625      72.476 -36.070   7.407  1.00136.14           C
ATOM   4948  CB  LYS E 625      73.643 -37.013   7.113  1.00136.14           C
ATOM   4949  CG  LYS E 625      73.631 -38.138   8.146  1.00136.14           C
ATOM   4950  CD  LYS E 625      74.333 -39.416   7.714  1.00136.14           C
ATOM   4951  CE  LYS E 625      74.059 -40.588   8.658  1.00136.14           C
ATOM   4952  NZ  LYS E 625      72.738 -41.182   8.357  0.00136.14           N
ATOM   4953  C   LYS E 625      72.543 -34.869   6.500  1.00136.14           C
ATOM   4954  O   LYS E 625      72.874 -33.767   6.940  1.00136.14           O
ATOM   4955  N   LYS E 626      72.218 -35.058   5.195  1.00145.43           N
ATOM   4956  CA  LYS E 626      72.362 -33.986   4.243  1.00145.43           C
ATOM   4957  CB  LYS E 626      73.829 -33.670   3.906  1.00145.43           C
ATOM   4958  CG  LYS E 626      74.580 -34.842   3.270  1.00145.43           C
ATOM   4959  CD  LYS E 626      75.945 -34.457   2.693  1.00145.43           C
ATOM   4960  CE  LYS E 626      75.863 -33.636   1.404  1.00145.43           C
ATOM   4961  NZ  LYS E 626      75.298 -34.461   0.313  1.00145.43           N
ATOM   4962  C   LYS E 626      71.672 -34.356   2.959  1.00145.43           C
ATOM   4963  O   LYS E 626      71.190 -35.476   2.793  1.00145.43           O
ATOM   4964  N   GLY E 627      71.611 -33.401   2.004  1.00 30.32           N
ATOM   4965  CA  GLY E 627      71.004 -33.654   0.724  1.00 30.32           C
ATOM   4966  C   GLY E 627      69.574 -33.208   0.736  1.00 30.32           C
ATOM   4967  O   GLY E 627      69.135 -32.477   1.622  1.00 30.32           O
ATOM   4968  N   ILE E 628      68.815 -33.636  -0.295  1.00 52.56           N
ATOM   4969  CA  ILE E 628      67.440 -33.250  -0.415  1.00 52.56           C
ATOM   4970  CB  ILE E 628      67.073 -32.854  -1.816  1.00 52.56           C
ATOM   4971  CG1 ILE E 628      67.911 -31.634  -2.244  1.00 52.56           C
ATOM   4972  CG2 ILE E 628      65.555 -32.615  -1.871  1.00 52.56           C
ATOM   4973  CD1 ILE E 628      67.848 -31.333  -3.741  1.00 52.56           C
ATOM   4974  C   ILE E 628      66.613 -34.433  -0.015  1.00 52.56           C
ATOM   4975  O   ILE E 628      66.568 -35.447  -0.710  1.00 52.56           O
ATOM   4976  N   TYR E 629      65.914 -34.298   1.130  1.00181.60           N
ATOM   4977  CA  TYR E 629      65.141 -35.336   1.757  1.00181.60           C
ATOM   4978  CB  TYR E 629      64.756 -34.984   3.205  1.00181.60           C
ATOM   4979  CG  TYR E 629      63.807 -36.003   3.734  1.00181.60           C
ATOM   4980  CD1 TYR E 629      64.267 -37.141   4.356  1.00181.60           C
ATOM   4981  CD2 TYR E 629      62.449 -35.817   3.603  1.00181.60           C
ATOM   4982  CE1 TYR E 629      63.385 -38.075   4.847  1.00181.60           C
ATOM   4983  CE2 TYR E 629      61.563 -36.747   4.093  1.00181.60           C
ATOM   4984  CZ  TYR E 629      62.032 -37.877   4.717  1.00181.60           C
ATOM   4985  OH  TYR E 629      61.126 -38.833   5.223  1.00181.60           O
ATOM   4986  C   TYR E 629      63.886 -35.633   0.998  1.00181.60           C
ATOM   4987  O   TYR E 629      63.253 -34.739   0.439  1.00181.60           O
ATOM   4988  N   HIS E 630      63.523 -36.937   0.937  1.00134.31           N
ATOM   4989  CA  HIS E 630      62.333 -37.342   0.246  1.00134.31           C
ATOM   4990  ND1 HIS E 630      60.556 -37.009  -2.722  1.00134.31           N
ATOM   4991  CG  HIS E 630      61.350 -37.904  -2.041  1.00134.31           C
ATOM   4992  CB  HIS E 630      62.575 -37.527  -1.263  1.00134.31           C
ATOM   4993  NE2 HIS E 630      59.666 -39.020  -3.046  1.00134.31           N
ATOM   4994  CD2 HIS E 630      60.791 -39.126  -2.249  1.00134.31           C
ATOM   4995  CE1 HIS E 630      59.565 -37.730  -3.305  1.00134.31           C
ATOM   4996  C   HIS E 630      61.842 -38.668   0.774  1.00134.31           C
ATOM   4997  O   HIS E 630      62.600 -39.447   1.347  1.00134.31           O
ATOM   4998  N   HIS E 631      60.517 -38.902   0.615  1.00236.77           N
ATOM   4999  CA  HIS E 631      59.780 -40.134   0.816  1.00236.77           C
ATOM   5000  ND1 HIS E 631      61.688 -42.697   1.663  0.00236.77           N
ATOM   5001  CG  HIS E 631      61.591 -41.931   0.522  0.00236.77           C
ATOM   5002  CB  HIS E 631      60.308 -41.343   0.012  1.00236.77           C
ATOM   5003  NE2 HIS E 631      63.734 -42.586   0.798  0.00236.77           N
ATOM   5004  CD2 HIS E 631      62.850 -41.874   0.006  0.00236.77           C
ATOM   5005  CE1 HIS E 631      62.990 -43.062   1.780  0.00236.77           C
ATOM   5006  C   HIS E 631      59.557 -40.581   2.228  1.00236.77           C
ATOM   5007  O   HIS E 631      60.094 -40.022   3.182  1.00236.77           O
ATOM   5008  N   THR E 632      58.629 -41.572   2.338  1.00125.20           N
ATOM   5009  CA  THR E 632      58.226 -42.347   3.488  1.00125.20           C
ATOM   5010  CB  THR E 632      58.941 -41.965   4.776  1.00125.20           C
ATOM   5011  OG1 THR E 632      60.338 -42.140   4.600  1.00125.20           O
ATOM   5012  CG2 THR E 632      58.521 -42.869   5.951  1.00125.20           C
ATOM   5013  C   THR E 632      56.718 -42.248   3.579  1.00125.20           C
ATOM   5014  O   THR E 632      56.078 -41.620   2.737  1.00125.20           O
ATOM   5015  N   GLY E 633      56.100 -42.943   4.555  1.00 55.34           N
ATOM   5016  CA  GLY E 633      54.707 -42.824   4.881  1.00 55.34           C
ATOM   5017  C   GLY E 633      53.801 -43.215   3.766  1.00 55.34           C
ATOM   5018  O   GLY E 633      54.001 -44.199   3.053  1.00 55.34           O
ATOM   5019  N   LEU E 634      52.714 -42.433   3.663  1.00106.94           N
ATOM   5020  CA  LEU E 634      51.657 -42.632   2.730  1.00106.94           C
ATOM   5021  CB  LEU E 634      51.002 -44.018   2.871  1.00106.94           C
ATOM   5022  CG  LEU E 634      49.851 -44.286   1.883  0.00106.94           C
ATOM   5023  CD1 LEU E 634      50.355 -44.342   0.430  0.00106.94           C
ATOM   5024  CD2 LEU E 634      49.050 -45.534   2.288  0.00106.94           C
ATOM   5025  C   LEU E 634      50.654 -41.615   3.152  1.00106.94           C
ATOM   5026  O   LEU E 634      50.730 -40.444   2.785  1.00106.94           O
ATOM   5027  N   ARG E 635      49.669 -42.068   3.941  1.00172.57           N
ATOM   5028  CA  ARG E 635      48.683 -41.186   4.484  1.00172.57           C
ATOM   5029  CB  ARG E 635      47.249 -41.542   4.059  1.00172.57           C
ATOM   5030  CG  ARG E 635      46.977 -41.280   2.577  1.00172.57           C
[truncated: 483,567 more chars]
