# Supplementary material for: Evolutionary Analysis of Dipeptidyl Peptidase I
Source: Int J Mol Sci. 2022 Feb 6;23(3):1852. doi: 10.3390/ijms23031852 (PMC8836896; doi:10.3390/ijms23031852)
Supplement: Supplementary file 1 [file ijms-23-01852-s001.zip › Supplementary File S2 Homology models/Modeller/Homo sapiens/mod.B99990009.pdb]

EXPDTA    THEORETICAL MODEL, MODELLER 10.1 2021/11/05 13:30:16
REMARK   6 MODELLER OBJECTIVE FUNCTION:     13190.3613
REMARK   6 MODELLER BEST TEMPLATE % SEQ ID: 100.000
REMARK   6 SEQUENCE: mod
REMARK   6 ALIGNMENT: alignment.pir
REMARK   6 SCRIPT: model.py
REMARK   6 DOPE score: -171699.95312
REMARK   6 GA341 score: 1.00000
REMARK   6 DOPE-HR score: -146114.96875
REMARK   6 TEMPLATE: 1K3B 1:A - 119:A MODELS 1:A - 119:A AT 100.0%
REMARK   6 TEMPLATE: 1K3B 120:B - 283:B MODELS 120:B - 283:B AT 100.0%
REMARK   6 TEMPLATE: 1K3B 284:C - 352:C MODELS 284:C - 352:C AT 100.0%
REMARK   6 TEMPLATE: 1K3B 353:D - 471:D MODELS 353:D - 471:D AT 100.0%
REMARK   6 TEMPLATE: 1K3B 472:E - 635:E MODELS 472:E - 635:E AT 100.0%
REMARK   6 TEMPLATE: 1K3B 636:F - 704:F MODELS 636:F - 704:F AT 100.0%
REMARK   6 TEMPLATE: 1K3B 705:G - 823:G MODELS 705:G - 823:G AT 100.0%
REMARK   6 TEMPLATE: 1K3B 824:H - 987:H MODELS 824:H - 987:H AT 100.0%
REMARK   6 TEMPLATE: 1K3B 988:I - 1056:I MODELS 988:I - 1056:I AT 100.0%
REMARK   6 TEMPLATE: 1K3B 1057:J - 1175:J MODELS 1057:J - 1175:J AT 100.0%
REMARK   6 TEMPLATE: 1K3B 1176:K - 1339:K MODELS 1176:K - 1339:K AT 100.0%
REMARK   6 TEMPLATE: 1K3B 1340:L - 1408:L MODELS 1340:L - 1408:L AT 100.0%
SSBOND   1 CYS A    6    CYS A   94                          1555   1555  2.04
SSBOND   2 CYS A   30    CYS A  112                          1555   1555  2.03
SSBOND   3 CYS B  144    CYS B  187                          1555   1555  2.03
SSBOND   4 CYS B  180    CYS B  220                          1555   1555  2.02
SSBOND   5 CYS B  210    CYS B  226                          1555   1555  2.04
SSBOND   6 CYS D  358    CYS D  446                          1555   1555  2.02
SSBOND   7 CYS D  382    CYS D  464                          1555   1555  2.02
SSBOND   8 CYS E  496    CYS E  539                          1555   1555  2.04
SSBOND   9 CYS E  532    CYS E  572                          1555   1555  2.03
SSBOND  10 CYS E  562    CYS E  578                          1555   1555  2.02
SSBOND  11 CYS G  710    CYS G  798                          1555   1555  2.03
SSBOND  12 CYS G  734    CYS G  816                          1555   1555  2.03
SSBOND  13 CYS H  848    CYS H  891                          1555   1555  2.03
SSBOND  14 CYS H  884    CYS H  924                          1555   1555  2.03
SSBOND  15 CYS H  914    CYS H  930                          1555   1555  2.02
SSBOND  16 CYS J 1062    CYS J 1150                          1555   1555  2.01
SSBOND  17 CYS J 1086    CYS J 1168                          1555   1555  2.02
SSBOND  18 CYS K 1200    CYS K 1243                          1555   1555  2.03
SSBOND  19 CYS K 1236    CYS K 1276                          1555   1555  2.02
SSBOND  20 CYS K 1266    CYS K 1282                          1555   1555  2.03
ATOM      1  N   ASP A   1      34.868  28.746  18.114  1.00 39.54           N
ATOM      2  CA  ASP A   1      36.079  29.035  17.311  1.00 39.54           C
ATOM      3  CB  ASP A   1      35.729  29.948  16.122  1.00 39.54           C
ATOM      4  CG  ASP A   1      34.808  29.199  15.176  1.00 39.54           C
ATOM      5  OD1 ASP A   1      34.560  27.990  15.424  1.00 39.54           O
ATOM      6  OD2 ASP A   1      34.324  29.827  14.197  1.00 39.54           O
ATOM      7  C   ASP A   1      37.087  29.745  18.158  1.00 39.54           C
ATOM      8  O   ASP A   1      36.758  30.318  19.198  1.00 39.54           O
ATOM      9  N   THR A   2      38.361  29.685  17.727  1.00138.29           N
ATOM     10  CA  THR A   2      39.444  30.320  18.421  1.00138.29           C
ATOM     11  CB  THR A   2      40.719  29.527  18.245  1.00138.29           C
ATOM     12  OG1 THR A   2      40.486  28.168  18.585  1.00138.29           O
ATOM     13  CG2 THR A   2      41.805  30.062  19.181  1.00138.29           C
ATOM     14  C   THR A   2      39.569  31.646  17.726  1.00138.29           C
ATOM     15  O   THR A   2      38.887  31.862  16.724  1.00138.29           O
ATOM     16  N   PRO A   3      40.364  32.559  18.209  1.00 97.96           N
ATOM     17  CA  PRO A   3      40.497  33.818  17.519  1.00 97.96           C
ATOM     18  CD  PRO A   3      40.498  32.738  19.649  1.00 97.96           C
ATOM     19  CB  PRO A   3      41.176  34.772  18.499  1.00 97.96           C
ATOM     20  CG  PRO A   3      40.718  34.243  19.867  1.00 97.96           C
ATOM     21  C   PRO A   3      41.220  33.690  16.211  1.00 97.96           C
ATOM     22  O   PRO A   3      41.244  34.671  15.470  1.00 97.96           O
ATOM     23  N   ALA A   4      41.830  32.524  15.906  1.00 76.55           N
ATOM     24  CA  ALA A   4      42.652  32.405  14.727  1.00 76.55           C
ATOM     25  CB  ALA A   4      43.630  31.214  14.778  1.00 76.55           C
ATOM     26  C   ALA A   4      41.846  32.271  13.472  1.00 76.55           C
ATOM     27  O   ALA A   4      40.798  31.629  13.463  1.00 76.55           O
ATOM     28  N   ASN A   5      42.325  32.926  12.382  1.00218.59           N
ATOM     29  CA  ASN A   5      41.765  32.773  11.065  1.00218.59           C
ATOM     30  CB  ASN A   5      40.845  33.931  10.603  1.00218.59           C
ATOM     31  CG  ASN A   5      41.616  35.228  10.592  1.00218.59           C
ATOM     32  OD1 ASN A   5      42.741  35.286  11.078  1.00218.59           O
ATOM     33  ND2 ASN A   5      40.989  36.298  10.033  1.00218.59           N
ATOM     34  C   ASN A   5      42.919  32.576  10.116  1.00218.59           C
ATOM     35  O   ASN A   5      43.358  33.483   9.409  1.00218.59           O
ATOM     36  N   CYS A   6      43.444  31.336  10.074  1.00 76.03           N
ATOM     37  CA  CYS A   6      44.591  31.024   9.273  1.00 76.03           C
ATOM     38  CB  CYS A   6      45.548  30.041   9.966  1.00 76.03           C
ATOM     39  SG  CYS A   6      46.316  30.831  11.412  1.00 76.03           S
ATOM     40  C   CYS A   6      44.147  30.460   7.958  1.00 76.03           C
ATOM     41  O   CYS A   6      42.994  30.073   7.788  1.00 76.03           O
ATOM     42  N   THR A   7      45.073  30.398   6.979  1.00120.94           N
ATOM     43  CA  THR A   7      44.728  29.981   5.648  1.00120.94           C
ATOM     44  CB  THR A   7      45.067  31.013   4.611  1.00120.94           C
ATOM     45  OG1 THR A   7      44.703  30.565   3.316  1.00120.94           O
ATOM     46  CG2 THR A   7      46.572  31.276   4.656  1.00120.94           C
ATOM     47  C   THR A   7      45.470  28.733   5.300  1.00120.94           C
ATOM     48  O   THR A   7      46.455  28.357   5.930  1.00120.94           O
ATOM     49  N   TYR A   8      44.984  28.067   4.236  1.00114.63           N
ATOM     50  CA  TYR A   8      45.469  26.832   3.701  1.00114.63           C
ATOM     51  CB  TYR A   8      44.653  26.470   2.448  1.00114.63           C
ATOM     52  CG  TYR A   8      45.358  25.396   1.707  1.00114.63           C
ATOM     53  CD1 TYR A   8      45.247  24.076   2.080  1.00114.63           C
ATOM     54  CD2 TYR A   8      46.120  25.733   0.612  1.00114.63           C
ATOM     55  CE1 TYR A   8      45.916  23.109   1.367  1.00114.63           C
ATOM     56  CE2 TYR A   8      46.788  24.770  -0.100  1.00114.63           C
ATOM     57  CZ  TYR A   8      46.686  23.457   0.281  1.00114.63           C
ATOM     58  OH  TYR A   8      47.375  22.469  -0.448  1.00114.63           O
ATOM     59  C   TYR A   8      46.906  27.002   3.316  1.00114.63           C
ATOM     60  O   TYR A   8      47.729  26.121   3.576  1.00114.63           O
ATOM     61  N   LEU A   9      47.251  28.142   2.690  1.00 68.60           N
ATOM     62  CA  LEU A   9      48.612  28.362   2.291  1.00 68.60           C
ATOM     63  CB  LEU A   9      48.836  29.655   1.497  1.00 68.60           C
ATOM     64  CG  LEU A   9      48.264  29.558   0.073  1.00 68.60           C
ATOM     65  CD1 LEU A   9      48.541  30.850  -0.724  1.00 68.60           C
ATOM     66  CD2 LEU A   9      48.747  28.264  -0.621  1.00 68.60           C
ATOM     67  C   LEU A   9      49.471  28.420   3.509  1.00 68.60           C
ATOM     68  O   LEU A   9      50.624  27.991   3.498  1.00 68.60           O
ATOM     69  N   ASP A  10      48.933  28.955   4.610  1.00 65.72           N
ATOM     70  CA  ASP A  10      49.722  29.053   5.804  1.00 65.72           C
ATOM     71  CB  ASP A  10      48.944  29.674   6.979  1.00 65.72           C
ATOM     72  CG  ASP A  10      48.698  31.149   6.678  1.00 65.72           C
ATOM     73  OD1 ASP A  10      49.204  31.639   5.628  1.00 65.72           O
ATOM     74  OD2 ASP A  10      47.990  31.803   7.488  1.00 65.72           O
ATOM     75  C   ASP A  10      50.119  27.655   6.189  1.00 65.72           C
ATOM     76  O   ASP A  10      51.192  27.441   6.757  1.00 65.72           O
ATOM     77  N   LEU A  11      49.253  26.660   5.944  1.00235.57           N
ATOM     78  CA  LEU A  11      49.612  25.310   6.286  1.00235.57           C
ATOM     79  CB  LEU A  11      48.559  24.215   6.143  1.00235.57           C
ATOM     80  CG  LEU A  11      47.385  24.317   7.107  1.00235.57           C
ATOM     81  CD1 LEU A  11      46.893  22.913   7.479  1.00235.57           C
ATOM     82  CD2 LEU A  11      47.661  25.264   8.283  1.00235.57           C
ATOM     83  C   LEU A  11      50.662  24.713   5.414  1.00235.57           C
ATOM     84  O   LEU A  11      51.404  23.846   5.871  1.00235.57           O
ATOM     85  N   LEU A  12      50.679  25.038   4.108  1.00 70.39           N
ATOM     86  CA  LEU A  12      51.598  24.352   3.233  1.00 70.39           C
ATOM     87  CB  LEU A  12      51.547  24.865   1.786  1.00 70.39           C
ATOM     88  CG  LEU A  12      50.217  24.621   1.071  1.00 70.39           C
ATOM     89  CD1 LEU A  12      50.249  25.178  -0.364  1.00 70.39           C
ATOM     90  CD2 LEU A  12      49.834  23.134   1.130  1.00 70.39           C
ATOM     91  C   LEU A  12      52.995  24.640   3.672  1.00 70.39           C
ATOM     92  O   LEU A  12      53.291  25.764   4.067  1.00 70.39           O
ATOM     93  N   GLY A  13      53.889  23.625   3.617  1.00 42.91           N
ATOM     94  CA  GLY A  13      55.261  23.878   3.954  1.00 42.91           C
ATOM     95  C   GLY A  13      55.785  22.806   4.852  1.00 42.91           C
ATOM     96  O   GLY A  13      55.223  21.717   4.954  1.00 42.91           O
ATOM     97  N   THR A  14      56.913  23.098   5.530  1.00133.01           N
ATOM     98  CA  THR A  14      57.494  22.146   6.428  1.00133.01           C
ATOM     99  CB  THR A  14      58.983  22.065   6.344  1.00133.01           C
ATOM    100  OG1 THR A  14      59.548  23.359   6.460  1.00133.01           O
ATOM    101  CG2 THR A  14      59.397  21.495   5.006  1.00133.01           C
ATOM    102  C   THR A  14      57.184  22.568   7.826  1.00133.01           C
ATOM    103  O   THR A  14      57.215  23.752   8.161  1.00133.01           O
ATOM    104  N   TRP A  15      56.863  21.579   8.682  1.00106.20           N
ATOM    105  CA  TRP A  15      56.553  21.844  10.055  1.00106.20           C
ATOM    106  CB  TRP A  15      55.107  21.477  10.424  1.00106.20           C
ATOM    107  CG  TRP A  15      54.058  22.463   9.978  1.00106.20           C
ATOM    108  CD2 TRP A  15      53.390  23.330  10.905  1.00106.20           C
ATOM    109  CD1 TRP A  15      53.527  22.721   8.745  1.00106.20           C
ATOM    110  NE1 TRP A  15      52.571  23.703   8.844  1.00106.20           N
ATOM    111  CE2 TRP A  15      52.476  24.084  10.170  1.00106.20           C
ATOM    112  CE3 TRP A  15      53.526  23.473  12.258  1.00106.20           C
ATOM    113  CZ2 TRP A  15      51.676  25.002  10.786  1.00106.20           C
ATOM    114  CZ3 TRP A  15      52.721  24.405  12.875  1.00106.20           C
ATOM    115  CH2 TRP A  15      51.816  25.153  12.149  1.00106.20           C
ATOM    116  C   TRP A  15      57.430  20.985  10.900  1.00106.20           C
ATOM    117  O   TRP A  15      57.733  19.850  10.537  1.00106.20           O
ATOM    118  N   VAL A  16      57.892  21.537  12.040  1.00133.33           N
ATOM    119  CA  VAL A  16      58.606  20.748  13.001  1.00133.33           C
ATOM    120  CB  VAL A  16      59.850  21.355  13.585  1.00133.33           C
ATOM    121  CG1 VAL A  16      60.986  21.292  12.562  1.00133.33           C
ATOM    122  CG2 VAL A  16      59.514  22.786  14.030  1.00133.33           C
ATOM    123  C   VAL A  16      57.686  20.570  14.149  1.00133.33           C
ATOM    124  O   VAL A  16      57.102  21.521  14.669  1.00133.33           O
ATOM    125  N   PHE A  17      57.529  19.310  14.570  1.00139.58           N
ATOM    126  CA  PHE A  17      56.632  19.060  15.644  1.00139.58           C
ATOM    127  CB  PHE A  17      55.659  17.932  15.333  1.00139.58           C
ATOM    128  CG  PHE A  17      54.824  18.200  14.127  1.00139.58           C
ATOM    129  CD1 PHE A  17      54.090  19.350  13.983  1.00139.58           C
ATOM    130  CD2 PHE A  17      54.819  17.302  13.087  1.00139.58           C
ATOM    131  CE1 PHE A  17      53.308  19.578  12.881  1.00139.58           C
ATOM    132  CE2 PHE A  17      54.039  17.530  11.978  1.00139.58           C
ATOM    133  CZ  PHE A  17      53.268  18.661  11.870  1.00139.58           C
ATOM    134  C   PHE A  17      57.451  18.539  16.769  1.00139.58           C
ATOM    135  O   PHE A  17      58.142  17.532  16.629  1.00139.58           O
ATOM    136  N   GLN A  18      57.410  19.196  17.934  1.00186.47           N
ATOM    137  CA  GLN A  18      58.133  18.532  18.961  1.00186.47           C
ATOM    138  CB  GLN A  18      59.314  19.314  19.546  1.00186.47           C
ATOM    139  CG  GLN A  18      59.041  20.704  20.079  1.00186.47           C
ATOM    140  CD  GLN A  18      60.437  21.298  20.124  1.00186.47           C
ATOM    141  OE1 GLN A  18      61.031  21.582  19.086  1.00186.47           O
ATOM    142  NE2 GLN A  18      61.002  21.454  21.348  1.00186.47           N
ATOM    143  C   GLN A  18      57.155  17.989  19.929  1.00186.47           C
ATOM    144  O   GLN A  18      56.198  18.655  20.321  1.00186.47           O
ATOM    145  N   VAL A  19      57.353  16.698  20.254  1.00147.19           N
ATOM    146  CA  VAL A  19      56.444  15.972  21.080  1.00147.19           C
ATOM    147  CB  VAL A  19      55.951  14.687  20.466  1.00147.19           C
ATOM    148  CG1 VAL A  19      54.815  15.005  19.497  1.00147.19           C
ATOM    149  CG2 VAL A  19      57.120  14.033  19.716  1.00147.19           C
ATOM    150  C   VAL A  19      57.026  15.647  22.407  1.00147.19           C
ATOM    151  O   VAL A  19      58.176  15.233  22.542  1.00147.19           O
ATOM    152  N   GLY A  20      56.200  15.863  23.443  1.00 68.05           N
ATOM    153  CA  GLY A  20      56.564  15.508  24.778  1.00 68.05           C
ATOM    154  C   GLY A  20      55.800  14.268  25.066  1.00 68.05           C
ATOM    155  O   GLY A  20      55.618  13.441  24.172  1.00 68.05           O
ATOM    156  N   SER A  21      55.395  14.107  26.341  1.00207.37           N
ATOM    157  CA  SER A  21      54.435  13.126  26.772  1.00207.37           C
ATOM    158  CB  SER A  21      53.029  13.607  26.347  1.00207.37           C
ATOM    159  OG  SER A  21      51.996  12.800  26.875  1.00207.37           O
ATOM    160  C   SER A  21      54.694  11.750  26.200  1.00207.37           C
ATOM    161  O   SER A  21      55.770  11.444  25.691  1.00207.37           O
ATOM    162  N   SER A  22      53.713  10.847  26.432  1.00162.74           N
ATOM    163  CA  SER A  22      53.594   9.539  25.848  1.00162.74           C
ATOM    164  CB  SER A  22      54.947   8.833  25.632  1.00162.74           C
ATOM    165  OG  SER A  22      54.747   7.557  25.041  1.00162.74           O
ATOM    166  C   SER A  22      52.773   8.697  26.785  1.00162.74           C
ATOM    167  O   SER A  22      53.296   7.788  27.427  1.00162.74           O
ATOM    168  N   GLY A  23      51.442   8.912  26.830  1.00 61.12           N
ATOM    169  CA  GLY A  23      50.638   8.177  27.774  1.00 61.12           C
ATOM    170  C   GLY A  23      49.333   7.835  27.133  1.00 61.12           C
ATOM    171  O   GLY A  23      49.235   7.731  25.915  1.00 61.12           O
ATOM    172  N   SER A  24      48.295   7.587  27.956  1.00 40.21           N
ATOM    173  CA  SER A  24      46.997   7.275  27.433  1.00 40.21           C
ATOM    174  CB  SER A  24      46.199   6.297  28.313  1.00 40.21           C
ATOM    175  OG  SER A  24      46.842   5.031  28.343  1.00 40.21           O
ATOM    176  C   SER A  24      46.221   8.549  27.333  1.00 40.21           C
ATOM    177  O   SER A  24      46.723   9.630  27.637  1.00 40.21           O
ATOM    178  N   GLN A  25      44.960   8.433  26.876  1.00162.88           N
ATOM    179  CA  GLN A  25      44.054   9.535  26.736  1.00162.88           C
ATOM    180  CB  GLN A  25      42.739   9.082  26.076  1.00162.88           C
ATOM    181  CG  GLN A  25      41.546  10.015  26.264  1.00162.88           C
ATOM    182  CD  GLN A  25      40.622   9.329  27.263  1.00162.88           C
ATOM    183  OE1 GLN A  25      40.063   9.963  28.158  1.00162.88           O
ATOM    184  NE2 GLN A  25      40.444   7.990  27.087  1.00162.88           N
ATOM    185  C   GLN A  25      43.790  10.103  28.097  1.00162.88           C
ATOM    186  O   GLN A  25      43.542  11.300  28.240  1.00162.88           O
ATOM    187  N   ARG A  26      43.741   9.225  29.116  1.00128.81           N
ATOM    188  CA  ARG A  26      43.559   9.603  30.490  1.00128.81           C
ATOM    189  CB  ARG A  26      43.281   8.387  31.391  1.00128.81           C
ATOM    190  CG  ARG A  26      42.047   7.575  30.995  0.00128.81           C
ATOM    191  CD  ARG A  26      41.843   6.314  31.842  0.00128.81           C
ATOM    192  NE  ARG A  26      41.069   6.696  33.059  0.00128.81           N
ATOM    193  CZ  ARG A  26      41.713   7.126  34.183  0.00128.81           C
ATOM    194  NH1 ARG A  26      43.074   7.233  34.195  0.00128.81           N
ATOM    195  NH2 ARG A  26      40.993   7.443  35.299  0.00128.81           N
ATOM    196  C   ARG A  26      44.807  10.229  31.038  1.00128.81           C
ATOM    197  O   ARG A  26      44.749  11.211  31.777  1.00128.81           O
ATOM    198  N   ASP A  27      45.971   9.648  30.686  1.00 62.82           N
ATOM    199  CA  ASP A  27      47.253  10.023  31.219  1.00 62.82           C
ATOM    200  CB  ASP A  27      48.401   9.101  30.765  1.00 62.82           C
ATOM    201  CG  ASP A  27      48.369   7.830  31.602  0.00 62.82           C
ATOM    202  OD1 ASP A  27      48.523   7.942  32.849  0.00 62.82           O
ATOM    203  OD2 ASP A  27      48.185   6.735  31.008  0.00 62.82           O
ATOM    204  C   ASP A  27      47.631  11.407  30.825  1.00 62.82           C
ATOM    205  O   ASP A  27      48.308  12.100  31.583  1.00 62.82           O
ATOM    206  N   VAL A  28      47.239  11.859  29.624  1.00140.32           N
ATOM    207  CA  VAL A  28      47.723  13.148  29.247  1.00140.32           C
ATOM    208  CB  VAL A  28      48.569  13.128  28.016  1.00140.32           C
ATOM    209  CG1 VAL A  28      49.696  12.127  28.260  1.00140.32           C
ATOM    210  CG2 VAL A  28      47.699  12.807  26.793  1.00140.32           C
ATOM    211  C   VAL A  28      46.585  14.052  28.939  1.00140.32           C
ATOM    212  O   VAL A  28      45.457  13.623  28.695  1.00140.32           O
ATOM    213  N   ASN A  29      46.880  15.360  29.018  1.00 94.83           N
ATOM    214  CA  ASN A  29      45.968  16.388  28.634  1.00 94.83           C
ATOM    215  CB  ASN A  29      45.171  16.977  29.807  1.00 94.83           C
ATOM    216  CG  ASN A  29      44.033  17.790  29.209  0.00 94.83           C
ATOM    217  OD1 ASN A  29      43.319  18.495  29.921  0.00 94.83           O
ATOM    218  ND2 ASN A  29      43.858  17.687  27.862  0.00 94.83           N
ATOM    219  C   ASN A  29      46.863  17.458  28.111  1.00 94.83           C
ATOM    220  O   ASN A  29      47.747  17.926  28.827  1.00 94.83           O
ATOM    221  N   CYS A  30      46.658  17.893  26.854  1.00 87.40           N
ATOM    222  CA  CYS A  30      47.612  18.813  26.314  1.00 87.40           C
ATOM    223  CB  CYS A  30      47.962  18.453  24.864  1.00 87.40           C
ATOM    224  SG  CYS A  30      48.504  16.718  24.796  1.00 87.40           S
ATOM    225  C   CYS A  30      47.083  20.206  26.389  1.00 87.40           C
ATOM    226  O   CYS A  30      46.793  20.841  25.375  1.00 87.40           O
ATOM    227  N   SER A  31      46.862  20.684  27.626  1.00124.05           N
ATOM    228  CA  SER A  31      46.489  22.046  27.849  1.00124.05           C
ATOM    229  CB  SER A  31      45.739  22.225  29.177  1.00124.05           C
ATOM    230  OG  SER A  31      44.553  21.445  29.174  1.00124.05           O
ATOM    231  C   SER A  31      47.730  22.903  27.899  1.00124.05           C
ATOM    232  O   SER A  31      47.746  24.014  27.371  1.00124.05           O
ATOM    233  N   VAL A  32      48.745  22.454  28.681  1.00106.60           N
ATOM    234  CA  VAL A  32      49.984  23.173  28.879  1.00106.60           C
ATOM    235  CB  VAL A  32      50.568  22.889  30.238  1.00106.60           C
ATOM    236  CG1 VAL A  32      49.619  23.471  31.300  1.00106.60           C
ATOM    237  CG2 VAL A  32      50.778  21.372  30.391  1.00106.60           C
ATOM    238  C   VAL A  32      51.092  23.016  27.862  1.00106.60           C
ATOM    239  O   VAL A  32      51.405  23.982  27.168  1.00106.60           O
ATOM    240  N   MET A  33      51.680  21.787  27.750  1.00109.97           N
ATOM    241  CA  MET A  33      52.859  21.456  26.962  1.00109.97           C
ATOM    242  CB  MET A  33      53.631  22.657  26.361  1.00109.97           C
ATOM    243  CG  MET A  33      54.890  22.293  25.566  1.00109.97           C
ATOM    244  SD  MET A  33      54.588  21.314  24.070  1.00109.97           S
ATOM    245  CE  MET A  33      54.424  19.774  25.018  1.00109.97           C
ATOM    246  C   MET A  33      53.826  20.731  27.869  1.00109.97           C
ATOM    247  O   MET A  33      53.618  19.575  28.237  1.00109.97           O
ATOM    248  N   GLY A  34      54.936  21.408  28.248  1.00 38.19           N
ATOM    249  CA  GLY A  34      55.923  20.807  29.107  1.00 38.19           C
ATOM    250  C   GLY A  34      57.115  20.422  28.281  1.00 38.19           C
ATOM    251  O   GLY A  34      57.235  20.797  27.116  1.00 38.19           O
ATOM    252  N   PRO A  35      58.015  19.684  28.881  1.00162.11           N
ATOM    253  CA  PRO A  35      59.224  19.302  28.196  1.00162.11           C
ATOM    254  CD  PRO A  35      58.234  19.815  30.313  1.00162.11           C
ATOM    255  CB  PRO A  35      60.168  18.772  29.269  1.00162.11           C
ATOM    256  CG  PRO A  35      59.733  19.537  30.530  1.00162.11           C
ATOM    257  C   PRO A  35      58.981  18.349  27.075  1.00162.11           C
ATOM    258  O   PRO A  35      57.982  17.630  27.109  1.00162.11           O
ATOM    259  N   GLN A  36      59.869  18.336  26.057  1.00109.83           N
ATOM    260  CA  GLN A  36      59.590  17.453  24.968  1.00109.83           C
ATOM    261  CB  GLN A  36      58.953  18.175  23.769  1.00109.83           C
ATOM    262  CG  GLN A  36      57.668  18.862  24.241  1.00109.83           C
ATOM    263  CD  GLN A  36      56.839  19.358  23.069  1.00109.83           C
ATOM    264  OE1 GLN A  36      55.761  18.831  22.804  1.00109.83           O
ATOM    265  NE2 GLN A  36      57.328  20.412  22.363  1.00109.83           N
ATOM    266  C   GLN A  36      60.813  16.701  24.556  1.00109.83           C
ATOM    267  O   GLN A  36      61.917  17.241  24.470  1.00109.83           O
ATOM    268  N   GLU A  37      60.617  15.374  24.401  1.00155.07           N
ATOM    269  CA  GLU A  37      61.628  14.434  24.017  1.00155.07           C
ATOM    270  CB  GLU A  37      61.459  13.043  24.655  1.00155.07           C
ATOM    271  CG  GLU A  37      62.180  12.918  26.008  1.00155.07           C
ATOM    272  CD  GLU A  37      61.750  14.033  26.956  1.00155.07           C
ATOM    273  OE1 GLU A  37      60.578  14.480  26.861  0.00155.07           O
ATOM    274  OE2 GLU A  37      62.591  14.442  27.805  0.00155.07           O
ATOM    275  C   GLU A  37      61.927  14.300  22.545  1.00155.07           C
ATOM    276  O   GLU A  37      63.080  14.069  22.187  1.00155.07           O
ATOM    277  N   LYS A  38      60.941  14.428  21.630  1.00164.60           N
ATOM    278  CA  LYS A  38      61.262  14.050  20.271  1.00164.60           C
ATOM    279  CB  LYS A  38      60.461  12.814  19.848  1.00164.60           C
ATOM    280  CG  LYS A  38      60.189  11.875  21.020  1.00164.60           C
ATOM    281  CD  LYS A  38      58.970  10.975  20.809  1.00164.60           C
ATOM    282  CE  LYS A  38      58.354  10.490  22.123  1.00164.60           C
ATOM    283  NZ  LYS A  38      59.316   9.607  22.815  1.00164.60           N
ATOM    284  C   LYS A  38      60.777  15.089  19.301  1.00164.60           C
ATOM    285  O   LYS A  38      59.840  15.829  19.602  1.00164.60           O
ATOM    286  N   LYS A  39      61.408  15.179  18.100  1.00189.79           N
ATOM    287  CA  LYS A  39      60.784  16.007  17.104  1.00189.79           C
ATOM    288  CB  LYS A  39      61.533  17.163  16.396  1.00189.79           C
ATOM    289  CG  LYS A  39      62.376  18.147  17.190  1.00189.79           C
ATOM    290  CD  LYS A  39      63.840  17.722  17.204  1.00189.79           C
ATOM    291  CE  LYS A  39      64.445  17.791  15.794  1.00189.79           C
ATOM    292  NZ  LYS A  39      65.847  17.312  15.796  1.00189.79           N
ATOM    293  C   LYS A  39      60.454  15.128  15.947  1.00189.79           C
ATOM    294  O   LYS A  39      61.048  14.064  15.763  1.00189.79           O
ATOM    295  N   VAL A  40      59.455  15.556  15.149  1.00 63.48           N
ATOM    296  CA  VAL A  40      59.105  14.859  13.952  1.00 63.48           C
ATOM    297  CB  VAL A  40      57.855  14.025  14.052  1.00 63.48           C
ATOM    298  CG1 VAL A  40      57.527  13.442  12.660  1.00 63.48           C
ATOM    299  CG2 VAL A  40      58.058  12.968  15.153  1.00 63.48           C
ATOM    300  C   VAL A  40      58.845  15.924  12.937  1.00 63.48           C
ATOM    301  O   VAL A  40      58.123  16.883  13.203  1.00 63.48           O
ATOM    302  N   VAL A  41      59.440  15.787  11.738  1.00139.08           N
ATOM    303  CA  VAL A  41      59.230  16.781  10.728  1.00139.08           C
ATOM    304  CB  VAL A  41      60.468  17.269  10.031  1.00139.08           C
ATOM    305  CG1 VAL A  41      61.110  18.404  10.828  1.00139.08           C
ATOM    306  CG2 VAL A  41      61.421  16.074   9.928  1.00139.08           C
ATOM    307  C   VAL A  41      58.297  16.262   9.697  1.00139.08           C
ATOM    308  O   VAL A  41      58.395  15.116   9.261  1.00139.08           O
ATOM    309  N   VAL A  42      57.338  17.117   9.292  1.00 68.46           N
ATOM    310  CA  VAL A  42      56.399  16.701   8.302  1.00 68.46           C
ATOM    311  CB  VAL A  42      55.002  16.604   8.806  1.00 68.46           C
ATOM    312  CG1 VAL A  42      54.972  15.594   9.966  1.00 68.46           C
ATOM    313  CG2 VAL A  42      54.529  18.033   9.129  1.00 68.46           C
ATOM    314  C   VAL A  42      56.368  17.739   7.230  1.00 68.46           C
ATOM    315  O   VAL A  42      56.582  18.926   7.476  1.00 68.46           O
ATOM    316  N   TYR A  43      56.095  17.287   5.994  1.00116.86           N
ATOM    317  CA  TYR A  43      56.025  18.151   4.854  1.00116.86           C
ATOM    318  CB  TYR A  43      56.939  17.669   3.709  1.00116.86           C
ATOM    319  CG  TYR A  43      58.324  17.581   4.245  1.00116.86           C
ATOM    320  CD1 TYR A  43      59.134  18.682   4.253  1.00116.86           C
ATOM    321  CD2 TYR A  43      58.846  16.415   4.733  1.00116.86           C
ATOM    322  CE1 TYR A  43      60.415  18.664   4.739  1.00116.86           C
ATOM    323  CE2 TYR A  43      60.128  16.369   5.227  1.00116.86           C
ATOM    324  CZ  TYR A  43      60.919  17.491   5.236  1.00116.86           C
ATOM    325  OH  TYR A  43      62.230  17.429   5.750  1.00116.86           O
ATOM    326  C   TYR A  43      54.608  18.076   4.355  1.00116.86           C
ATOM    327  O   TYR A  43      54.083  16.988   4.126  1.00116.86           O
ATOM    328  N   LEU A  44      53.946  19.241   4.181  1.00143.55           N
ATOM    329  CA  LEU A  44      52.565  19.279   3.750  1.00143.55           C
ATOM    330  CB  LEU A  44      51.711  20.306   4.530  1.00143.55           C
ATOM    331  CG  LEU A  44      51.515  20.027   6.038  1.00143.55           C
ATOM    332  CD1 LEU A  44      50.487  18.919   6.306  1.00143.55           C
ATOM    333  CD2 LEU A  44      52.850  19.740   6.730  1.00143.55           C
ATOM    334  C   LEU A  44      52.585  19.786   2.345  1.00143.55           C
ATOM    335  O   LEU A  44      53.160  20.837   2.069  1.00143.55           O
ATOM    336  N   GLN A  45      51.929  19.081   1.406  1.00154.28           N
ATOM    337  CA  GLN A  45      52.109  19.516   0.056  1.00154.28           C
ATOM    338  CB  GLN A  45      53.077  18.536  -0.625  1.00154.28           C
ATOM    339  CG  GLN A  45      53.943  19.053  -1.773  1.00154.28           C
ATOM    340  CD  GLN A  45      55.105  18.047  -1.884  1.00154.28           C
ATOM    341  OE1 GLN A  45      55.085  17.145  -2.723  1.00154.28           O
ATOM    342  NE2 GLN A  45      56.133  18.182  -0.997  1.00154.28           N
ATOM    343  C   GLN A  45      50.769  19.626  -0.627  1.00154.28           C
ATOM    344  O   GLN A  45      49.829  18.878  -0.352  1.00154.28           O
ATOM    345  N   LYS A  46      50.709  20.561  -1.598  1.00202.89           N
ATOM    346  CA  LYS A  46      49.549  21.058  -2.292  1.00202.89           C
ATOM    347  CB  LYS A  46      49.912  21.647  -3.670  1.00202.89           C
ATOM    348  CG  LYS A  46      49.020  22.814  -4.103  1.00202.89           C
ATOM    349  CD  LYS A  46      49.417  24.126  -3.414  1.00202.89           C
ATOM    350  CE  LYS A  46      50.627  24.803  -4.064  1.00202.89           C
ATOM    351  NZ  LYS A  46      51.753  23.843  -4.139  1.00202.89           N
ATOM    352  C   LYS A  46      48.509  20.003  -2.489  1.00202.89           C
ATOM    353  O   LYS A  46      48.755  18.914  -3.011  1.00202.89           O
ATOM    354  N   LEU A  47      47.282  20.382  -2.084  1.00202.41           N
ATOM    355  CA  LEU A  47      46.122  19.559  -2.045  1.00202.41           C
ATOM    356  CB  LEU A  47      45.868  18.709  -3.303  1.00202.41           C
ATOM    357  CG  LEU A  47      45.403  19.635  -4.456  1.00202.41           C
ATOM    358  CD1 LEU A  47      45.076  18.874  -5.742  1.00202.41           C
ATOM    359  CD2 LEU A  47      44.227  20.531  -4.029  1.00202.41           C
ATOM    360  C   LEU A  47      46.135  18.812  -0.725  1.00202.41           C
ATOM    361  O   LEU A  47      45.864  19.421   0.309  1.00202.41           O
ATOM    362  N   ASP A  48      46.279  17.471  -0.747  1.00248.40           N
ATOM    363  CA  ASP A  48      46.217  16.563   0.388  1.00248.40           C
ATOM    364  CB  ASP A  48      45.682  15.192  -0.031  1.00248.40           C
ATOM    365  CG  ASP A  48      44.423  15.316  -0.851  1.00248.40           C
ATOM    366  OD1 ASP A  48      43.863  16.438  -0.931  1.00248.40           O
ATOM    367  OD2 ASP A  48      44.017  14.277  -1.438  1.00248.40           O
ATOM    368  C   ASP A  48      47.448  16.087   1.113  1.00248.40           C
ATOM    369  O   ASP A  48      47.336  15.690   2.268  1.00248.40           O
ATOM    370  N   THR A  49      48.617  15.990   0.452  1.00166.68           N
ATOM    371  CA  THR A  49      49.634  15.074   0.933  1.00166.68           C
ATOM    372  CB  THR A  49      50.551  14.647  -0.171  1.00166.68           C
ATOM    373  OG1 THR A  49      51.531  13.742   0.313  1.00166.68           O
ATOM    374  CG2 THR A  49      51.217  15.895  -0.769  1.00166.68           C
ATOM    375  C   THR A  49      50.498  15.523   2.070  1.00166.68           C
ATOM    376  O   THR A  49      50.937  16.667   2.144  1.00166.68           O
ATOM    377  N   ALA A  50      50.793  14.570   2.986  1.00 72.41           N
ATOM    378  CA  ALA A  50      51.665  14.814   4.102  1.00 72.41           C
ATOM    379  CB  ALA A  50      50.934  14.603   5.452  1.00 72.41           C
ATOM    380  C   ALA A  50      52.761  13.773   4.028  1.00 72.41           C
ATOM    381  O   ALA A  50      52.456  12.606   3.794  1.00 72.41           O
ATOM    382  N   TYR A  51      54.071  14.106   4.166  1.00182.01           N
ATOM    383  CA  TYR A  51      54.975  12.977   4.257  1.00182.01           C
ATOM    384  CB  TYR A  51      55.528  12.484   2.895  1.00182.01           C
ATOM    385  CG  TYR A  51      56.667  13.293   2.319  1.00182.01           C
ATOM    386  CD1 TYR A  51      56.721  14.646   1.962  1.00182.01           C
ATOM    387  CD2 TYR A  51      57.765  12.530   2.010  1.00182.01           C
ATOM    388  CE1 TYR A  51      57.924  15.162   1.426  1.00182.01           C
ATOM    389  CE2 TYR A  51      58.934  13.016   1.482  1.00182.01           C
ATOM    390  CZ  TYR A  51      59.050  14.346   1.199  1.00182.01           C
ATOM    391  OH  TYR A  51      60.314  14.735   0.668  1.00182.01           O
ATOM    392  C   TYR A  51      56.082  13.320   5.208  1.00182.01           C
ATOM    393  O   TYR A  51      56.328  14.500   5.460  1.00182.01           O
ATOM    394  N   ASP A  52      56.724  12.279   5.795  1.00208.37           N
ATOM    395  CA  ASP A  52      57.779  12.368   6.784  1.00208.37           C
ATOM    396  CB  ASP A  52      57.891  11.112   7.664  1.00208.37           C
ATOM    397  CG  ASP A  52      56.659  10.838   8.474  1.00208.37           C
ATOM    398  OD1 ASP A  52      56.226  11.796   9.156  1.00208.37           O
ATOM    399  OD2 ASP A  52      56.154   9.684   8.459  1.00208.37           O
ATOM    400  C   ASP A  52      59.136  12.241   6.152  1.00208.37           C
ATOM    401  O   ASP A  52      59.309  12.104   4.943  1.00208.37           O
ATOM    402  N   ASP A  53      60.153  12.263   7.046  1.00 84.86           N
ATOM    403  CA  ASP A  53      61.531  11.991   6.734  1.00 84.86           C
ATOM    404  CB  ASP A  53      62.516  12.380   7.852  1.00 84.86           C
ATOM    405  CG  ASP A  53      62.683  13.896   7.831  1.00 84.86           C
ATOM    406  OD1 ASP A  53      61.709  14.599   7.449  1.00 84.86           O
ATOM    407  OD2 ASP A  53      63.790  14.373   8.204  1.00 84.86           O
ATOM    408  C   ASP A  53      61.690  10.521   6.460  1.00 84.86           C
ATOM    409  O   ASP A  53      62.499  10.121   5.623  1.00 84.86           O
ATOM    410  N   LEU A  54      60.907   9.675   7.161  1.00 98.96           N
ATOM    411  CA  LEU A  54      60.988   8.240   7.048  1.00 98.96           C
ATOM    412  CB  LEU A  54      60.081   7.496   8.043  1.00 98.96           C
ATOM    413  CG  LEU A  54      60.562   7.593   9.502  1.00 98.96           C
ATOM    414  CD1 LEU A  54      59.622   6.831  10.451  1.00 98.96           C
ATOM    415  CD2 LEU A  54      62.031   7.143   9.633  1.00 98.96           C
ATOM    416  C   LEU A  54      60.589   7.850   5.668  1.00 98.96           C
ATOM    417  O   LEU A  54      60.890   6.740   5.238  1.00 98.96           O
ATOM    418  N   GLY A  55      59.850   8.717   4.952  1.00 34.85           N
ATOM    419  CA  GLY A  55      59.477   8.365   3.613  1.00 34.85           C
ATOM    420  C   GLY A  55      58.048   7.925   3.623  1.00 34.85           C
ATOM    421  O   GLY A  55      57.524   7.458   2.613  1.00 34.85           O
ATOM    422  N   ASN A  56      57.382   8.064   4.784  1.00 95.76           N
ATOM    423  CA  ASN A  56      56.007   7.672   4.923  1.00 95.76           C
ATOM    424  CB  ASN A  56      55.524   7.663   6.388  1.00 95.76           C
ATOM    425  CG  ASN A  56      56.372   6.698   7.204  1.00 95.76           C
ATOM    426  OD1 ASN A  56      56.901   7.055   8.254  1.00 95.76           O
ATOM    427  ND2 ASN A  56      56.509   5.438   6.719  1.00 95.76           N
ATOM    428  C   ASN A  56      55.155   8.704   4.235  1.00 95.76           C
ATOM    429  O   ASN A  56      55.513   9.880   4.164  1.00 95.76           O
ATOM    430  N   SER A  57      53.983   8.283   3.711  1.00 48.94           N
ATOM    431  CA  SER A  57      53.098   9.205   3.053  1.00 48.94           C
ATOM    432  CB  SER A  57      52.879   8.881   1.562  1.00 48.94           C
ATOM    433  OG  SER A  57      52.099   9.892   0.942  1.00 48.94           O
ATOM    434  C   SER A  57      51.763   9.164   3.748  1.00 48.94           C
ATOM    435  O   SER A  57      51.402   8.164   4.370  1.00 48.94           O
ATOM    436  N   GLY A  58      50.983  10.266   3.657  1.00 43.24           N
ATOM    437  CA  GLY A  58      49.712  10.306   4.335  1.00 43.24           C
ATOM    438  C   GLY A  58      48.932  11.487   3.829  1.00 43.24           C
ATOM    439  O   GLY A  58      49.199  11.998   2.745  1.00 43.24           O
ATOM    440  N   HIS A  59      47.930  11.949   4.613  1.00 78.49           N
ATOM    441  CA  HIS A  59      47.090  13.044   4.199  1.00 78.49           C
ATOM    442  ND1 HIS A  59      45.797  10.567   2.484  1.00 78.49           N
ATOM    443  CG  HIS A  59      45.396  11.869   2.677  1.00 78.49           C
ATOM    444  CB  HIS A  59      45.628  12.646   3.933  1.00 78.49           C
ATOM    445  NE2 HIS A  59      44.734  11.191   0.632  1.00 78.49           N
ATOM    446  CD2 HIS A  59      44.750  12.236   1.537  1.00 78.49           C
ATOM    447  CE1 HIS A  59      45.375  10.211   1.245  1.00 78.49           C
ATOM    448  C   HIS A  59      46.953  14.057   5.295  1.00 78.49           C
ATOM    449  O   HIS A  59      47.265  13.791   6.455  1.00 78.49           O
ATOM    450  N   PHE A  60      46.467  15.268   4.924  1.00 96.35           N
ATOM    451  CA  PHE A  60      46.195  16.295   5.889  1.00 96.35           C
ATOM    452  CB  PHE A  60      47.383  17.237   6.183  1.00 96.35           C
ATOM    453  CG  PHE A  60      47.662  18.175   5.053  1.00 96.35           C
ATOM    454  CD1 PHE A  60      47.031  19.399   4.986  1.00 96.35           C
ATOM    455  CD2 PHE A  60      48.570  17.849   4.071  1.00 96.35           C
ATOM    456  CE1 PHE A  60      47.288  20.274   3.952  1.00 96.35           C
ATOM    457  CE2 PHE A  60      48.830  18.717   3.035  1.00 96.35           C
ATOM    458  CZ  PHE A  60      48.190  19.931   2.971  1.00 96.35           C
ATOM    459  C   PHE A  60      45.082  17.150   5.364  1.00 96.35           C
ATOM    460  O   PHE A  60      44.792  17.152   4.167  1.00 96.35           O
ATOM    461  N   THR A  61      44.392  17.870   6.274  1.00162.59           N
ATOM    462  CA  THR A  61      43.358  18.775   5.862  1.00162.59           C
ATOM    463  CB  THR A  61      41.956  18.282   6.079  1.00162.59           C
ATOM    464  OG1 THR A  61      41.664  18.260   7.468  1.00162.59           O
ATOM    465  CG2 THR A  61      41.808  16.864   5.518  1.00162.59           C
ATOM    466  C   THR A  61      43.436  19.936   6.798  1.00162.59           C
ATOM    467  O   THR A  61      43.794  19.782   7.963  1.00162.59           O
ATOM    468  N   ILE A  62      43.086  21.128   6.297  1.00256.08           N
ATOM    469  CA  ILE A  62      42.982  22.292   7.116  1.00256.08           C
ATOM    470  CB  ILE A  62      42.666  23.538   6.353  1.00256.08           C
ATOM    471  CG1 ILE A  62      43.542  23.721   5.111  1.00256.08           C
ATOM    472  CG2 ILE A  62      42.870  24.723   7.291  1.00256.08           C
ATOM    473  CD1 ILE A  62      44.983  24.126   5.390  1.00256.08           C
ATOM    474  C   ILE A  62      41.627  22.086   7.702  1.00256.08           C
ATOM    475  O   ILE A  62      40.762  21.499   7.052  1.00256.08           O
ATOM    476  N   ILE A  63      41.397  22.486   8.962  1.00208.92           N
ATOM    477  CA  ILE A  63      40.033  22.439   9.391  1.00208.92           C
ATOM    478  CB  ILE A  63      39.800  21.692  10.674  1.00208.92           C
ATOM    479  CG1 ILE A  63      40.647  22.239  11.822  1.00208.92           C
ATOM    480  CG2 ILE A  63      39.995  20.193  10.396  1.00208.92           C
ATOM    481  CD1 ILE A  63      40.365  21.496  13.129  1.00208.92           C
ATOM    482  C   ILE A  63      39.600  23.852   9.488  1.00208.92           C
ATOM    483  O   ILE A  63      39.921  24.536  10.464  1.00208.92           O
ATOM    484  N   TYR A  64      38.856  24.310   8.447  1.00229.50           N
ATOM    485  CA  TYR A  64      38.380  25.656   8.468  1.00229.50           C
ATOM    486  CB  TYR A  64      37.439  25.882   9.672  1.00229.50           C
ATOM    487  CG  TYR A  64      36.504  27.012   9.404  1.00229.50           C
ATOM    488  CD1 TYR A  64      35.602  26.920   8.368  1.00229.50           C
ATOM    489  CD2 TYR A  64      36.475  28.126  10.209  1.00229.50           C
ATOM    490  CE1 TYR A  64      34.714  27.938   8.111  1.00229.50           C
ATOM    491  CE2 TYR A  64      35.590  29.150   9.958  1.00229.50           C
ATOM    492  CZ  TYR A  64      34.712  29.059   8.901  1.00229.50           C
ATOM    493  OH  TYR A  64      33.792  30.094   8.630  1.00229.50           O
ATOM    494  C   TYR A  64      39.650  26.451   8.566  1.00229.50           C
ATOM    495  O   TYR A  64      40.632  26.104   7.935  1.00229.50           O
ATOM    496  N   ASN A  65      39.598  27.647   9.162  1.00164.32           N
ATOM    497  CA  ASN A  65      40.754  28.450   9.482  1.00164.32           C
ATOM    498  CB  ASN A  65      40.473  29.954   9.339  1.00164.32           C
ATOM    499  CG  ASN A  65      39.230  30.300  10.132  1.00164.32           C
ATOM    500  OD1 ASN A  65      38.112  30.238   9.621  1.00164.32           O
ATOM    501  ND2 ASN A  65      39.416  30.679  11.417  1.00164.32           N
ATOM    502  C   ASN A  65      41.400  28.123  10.837  1.00164.32           C
ATOM    503  O   ASN A  65      42.371  28.763  11.237  1.00164.32           O
ATOM    504  N   GLN A  66      40.786  27.223  11.646  1.00131.40           N
ATOM    505  CA  GLN A  66      41.171  26.874  13.002  1.00131.40           C
ATOM    506  CB  GLN A  66      40.108  26.017  13.707  1.00131.40           C
ATOM    507  CG  GLN A  66      38.842  26.795  14.047  1.00131.40           C
ATOM    508  CD  GLN A  66      39.150  27.562  15.322  1.00131.40           C
ATOM    509  OE1 GLN A  66      38.441  27.464  16.326  1.00131.40           O
ATOM    510  NE2 GLN A  66      40.258  28.352  15.291  1.00131.40           N
ATOM    511  C   GLN A  66      42.438  26.093  13.216  1.00131.40           C
ATOM    512  O   GLN A  66      43.196  26.408  14.135  1.00131.40           O
ATOM    513  N   GLY A  67      42.689  25.025  12.437  1.00 54.53           N
ATOM    514  CA  GLY A  67      43.831  24.208  12.743  1.00 54.53           C
ATOM    515  C   GLY A  67      43.866  23.118  11.719  1.00 54.53           C
ATOM    516  O   GLY A  67      43.275  23.272  10.649  1.00 54.53           O
ATOM    517  N   PHE A  68      44.572  21.991  12.010  1.00196.71           N
ATOM    518  CA  PHE A  68      44.648  20.967  11.002  1.00196.71           C
ATOM    519  CB  PHE A  68      45.823  21.151  10.004  1.00196.71           C
ATOM    520  CG  PHE A  68      47.163  21.014  10.690  1.00196.71           C
ATOM    521  CD1 PHE A  68      47.699  19.761  10.946  1.00196.71           C
ATOM    522  CD2 PHE A  68      47.896  22.136  11.066  1.00196.71           C
ATOM    523  CE1 PHE A  68      48.925  19.615  11.581  1.00196.71           C
ATOM    524  CE2 PHE A  68      49.119  21.999  11.699  1.00196.71           C
ATOM    525  CZ  PHE A  68      49.630  20.740  11.960  1.00196.71           C
ATOM    526  C   PHE A  68      44.806  19.604  11.607  1.00196.71           C
ATOM    527  O   PHE A  68      45.185  19.457  12.767  1.00196.71           O
ATOM    528  N   GLU A  69      44.475  18.560  10.808  1.00152.71           N
ATOM    529  CA  GLU A  69      44.704  17.218  11.241  1.00152.71           C
ATOM    530  CB  GLU A  69      43.464  16.346  11.456  1.00152.71           C
ATOM    531  CG  GLU A  69      42.955  15.687  10.178  1.00152.71           C
ATOM    532  CD  GLU A  69      42.141  14.487  10.630  1.00152.71           C
ATOM    533  OE1 GLU A  69      41.727  14.481  11.828  1.00152.71           O
ATOM    534  OE2 GLU A  69      41.944  13.557   9.791  1.00152.71           O
ATOM    535  C   GLU A  69      45.491  16.532  10.166  1.00152.71           C
ATOM    536  O   GLU A  69      45.217  16.687   8.975  1.00152.71           O
ATOM    537  N   ILE A  70      46.530  15.780  10.575  1.00163.28           N
ATOM    538  CA  ILE A  70      47.319  15.050   9.635  1.00163.28           C
ATOM    539  CB  ILE A  70      48.735  15.527   9.503  1.00163.28           C
ATOM    540  CG1 ILE A  70      49.453  15.575  10.850  1.00163.28           C
ATOM    541  CG2 ILE A  70      48.743  16.852   8.759  1.00163.28           C
ATOM    542  CD1 ILE A  70      50.895  16.063  10.705  1.00163.28           C
ATOM    543  C   ILE A  70      47.341  13.634  10.056  1.00163.28           C
ATOM    544  O   ILE A  70      47.472  13.325  11.240  1.00163.28           O
ATOM    545  N   VAL A  71      47.149  12.730   9.083  1.00148.01           N
ATOM    546  CA  VAL A  71      47.223  11.357   9.431  1.00148.01           C
ATOM    547  CB  VAL A  71      45.928  10.617   9.188  1.00148.01           C
ATOM    548  CG1 VAL A  71      45.707  10.333   7.695  1.00148.01           C
ATOM    549  CG2 VAL A  71      45.900   9.400  10.116  1.00148.01           C
ATOM    550  C   VAL A  71      48.382  10.816   8.652  1.00148.01           C
ATOM    551  O   VAL A  71      48.381  10.799   7.421  1.00148.01           O
ATOM    552  N   LEU A  72      49.450  10.424   9.376  1.00218.74           N
ATOM    553  CA  LEU A  72      50.616   9.856   8.762  1.00218.74           C
ATOM    554  CB  LEU A  72      51.964  10.563   8.991  1.00218.74           C
ATOM    555  CG  LEU A  72      52.199  11.801   8.109  1.00218.74           C
ATOM    556  CD1 LEU A  72      51.363  12.995   8.569  1.00218.74           C
ATOM    557  CD2 LEU A  72      53.694  12.115   7.963  1.00218.74           C
ATOM    558  C   LEU A  72      50.732   8.476   9.292  1.00218.74           C
ATOM    559  O   LEU A  72      49.757   7.998   9.836  1.00218.74           O
ATOM    560  N   ASN A  73      51.939   7.871   9.331  1.00336.37           N
ATOM    561  CA  ASN A  73      52.105   6.436   9.421  1.00336.37           C
ATOM    562  CB  ASN A  73      53.560   5.925   9.521  1.00336.37           C
ATOM    563  CG  ASN A  73      54.269   6.351  10.792  1.00336.37           C
ATOM    564  OD1 ASN A  73      55.231   5.707  11.205  1.00336.37           O
ATOM    565  ND2 ASN A  73      53.808   7.458  11.428  1.00336.37           N
ATOM    566  C   ASN A  73      51.217   5.683  10.374  1.00336.37           C
ATOM    567  O   ASN A  73      51.061   4.492  10.230  1.00336.37           O
ATOM    568  N   ASP A  74      50.682   6.196  11.458  1.00254.54           N
ATOM    569  CA  ASP A  74      49.629   5.412  12.074  1.00254.54           C
ATOM    570  CB  ASP A  74      50.005   4.068  12.740  1.00254.54           C
ATOM    571  CG  ASP A  74      49.612   2.870  11.876  1.00254.54           C
ATOM    572  OD1 ASP A  74      48.502   2.892  11.280  1.00254.54           O
ATOM    573  OD2 ASP A  74      50.417   1.902  11.821  1.00254.54           O
ATOM    574  C   ASP A  74      49.216   6.282  13.161  1.00254.54           C
ATOM    575  O   ASP A  74      48.685   5.849  14.184  1.00254.54           O
ATOM    576  N   TYR A  75      49.464   7.570  12.911  1.00157.17           N
ATOM    577  CA  TYR A  75      49.187   8.536  13.908  1.00157.17           C
ATOM    578  CB  TYR A  75      50.374   9.373  14.380  1.00157.17           C
ATOM    579  CG  TYR A  75      51.484   8.485  14.775  1.00157.17           C
ATOM    580  CD1 TYR A  75      51.423   7.723  15.914  1.00157.17           C
ATOM    581  CD2 TYR A  75      52.577   8.404  13.955  1.00157.17           C
ATOM    582  CE1 TYR A  75      52.481   6.912  16.250  1.00157.17           C
ATOM    583  CE2 TYR A  75      53.633   7.599  14.285  1.00157.17           C
ATOM    584  CZ  TYR A  75      53.582   6.860  15.431  1.00157.17           C
ATOM    585  OH  TYR A  75      54.681   6.043  15.750  1.00157.17           O
ATOM    586  C   TYR A  75      48.324   9.577  13.305  1.00157.17           C
ATOM    587  O   TYR A  75      48.241   9.755  12.087  1.00157.17           O
ATOM    588  N   LYS A  76      47.665  10.317  14.203  1.00235.10           N
ATOM    589  CA  LYS A  76      46.810  11.363  13.767  1.00235.10           C
ATOM    590  CB  LYS A  76      45.356  10.908  13.965  1.00235.10           C
ATOM    591  CG  LYS A  76      44.399  11.530  12.967  1.00235.10           C
ATOM    592  CD  LYS A  76      44.113  12.983  13.281  1.00235.10           C
ATOM    593  CE  LYS A  76      42.770  13.120  13.988  1.00235.10           C
ATOM    594  NZ  LYS A  76      42.554  11.962  14.895  1.00235.10           N
ATOM    595  C   LYS A  76      47.189  12.571  14.589  1.00235.10           C
ATOM    596  O   LYS A  76      47.187  12.520  15.820  1.00235.10           O
ATOM    597  N   TRP A  77      47.545  13.693  13.916  1.00165.15           N
ATOM    598  CA  TRP A  77      48.074  14.865  14.582  1.00165.15           C
ATOM    599  CB  TRP A  77      49.346  15.346  13.834  1.00165.15           C
ATOM    600  CG  TRP A  77      50.343  14.216  13.585  1.00165.15           C
ATOM    601  CD2 TRP A  77      51.691  14.119  14.065  1.00165.15           C
ATOM    602  CD1 TRP A  77      50.138  13.104  12.830  1.00165.15           C
ATOM    603  NE1 TRP A  77      51.260  12.312  12.831  1.00165.15           N
ATOM    604  CE2 TRP A  77      52.227  12.931  13.582  1.00165.15           C
ATOM    605  CE3 TRP A  77      52.434  14.945  14.833  1.00165.15           C
ATOM    606  CZ2 TRP A  77      53.511  12.553  13.865  1.00165.15           C
ATOM    607  CZ3 TRP A  77      53.729  14.579  15.134  1.00165.15           C
ATOM    608  CH2 TRP A  77      54.258  13.399  14.656  1.00165.15           C
ATOM    609  C   TRP A  77      47.030  15.953  14.510  1.00165.15           C
ATOM    610  O   TRP A  77      46.467  16.195  13.443  1.00165.15           O
ATOM    611  N   PHE A  78      46.721  16.630  15.645  1.00139.50           N
ATOM    612  CA  PHE A  78      45.740  17.690  15.635  1.00139.50           C
ATOM    613  CB  PHE A  78      44.328  17.191  16.018  1.00139.50           C
ATOM    614  CG  PHE A  78      43.443  18.354  16.379  1.00139.50           C
ATOM    615  CD1 PHE A  78      42.992  19.194  15.387  1.00139.50           C
ATOM    616  CD2 PHE A  78      43.095  18.574  17.696  1.00139.50           C
ATOM    617  CE1 PHE A  78      42.187  20.270  15.728  1.00139.50           C
ATOM    618  CE2 PHE A  78      42.288  19.650  18.036  1.00139.50           C
ATOM    619  CZ  PHE A  78      41.843  20.490  17.045  1.00139.50           C
ATOM    620  C   PHE A  78      46.139  18.792  16.568  1.00139.50           C
ATOM    621  O   PHE A  78      46.605  18.554  17.683  1.00139.50           O
ATOM    622  N   ALA A  79      45.958  20.050  16.112  1.00 63.61           N
ATOM    623  CA  ALA A  79      46.274  21.193  16.924  1.00 63.61           C
ATOM    624  CB  ALA A  79      47.785  21.501  17.002  1.00 63.61           C
ATOM    625  C   ALA A  79      45.617  22.400  16.323  1.00 63.61           C
ATOM    626  O   ALA A  79      45.332  22.443  15.127  1.00 63.61           O
ATOM    627  N   PHE A  80      45.357  23.424  17.165  1.00148.68           N
ATOM    628  CA  PHE A  80      44.796  24.658  16.697  1.00148.68           C
ATOM    629  CB  PHE A  80      43.911  25.430  17.706  1.00148.68           C
ATOM    630  CG  PHE A  80      42.649  24.702  18.033  1.00148.68           C
ATOM    631  CD1 PHE A  80      41.569  24.774  17.185  1.00148.68           C
ATOM    632  CD2 PHE A  80      42.541  23.965  19.190  1.00148.68           C
ATOM    633  CE1 PHE A  80      40.400  24.110  17.478  1.00148.68           C
ATOM    634  CE2 PHE A  80      41.373  23.300  19.487  1.00148.68           C
ATOM    635  CZ  PHE A  80      40.302  23.370  18.630  1.00148.68           C
ATOM    636  C   PHE A  80      45.952  25.582  16.477  1.00148.68           C
ATOM    637  O   PHE A  80      46.997  25.453  17.114  1.00148.68           O
ATOM    638  N   PHE A  81      45.788  26.547  15.554  1.00124.38           N
ATOM    639  CA  PHE A  81      46.844  27.488  15.328  1.00124.38           C
ATOM    640  CB  PHE A  81      46.720  28.321  14.045  1.00124.38           C
ATOM    641  CG  PHE A  81      47.110  27.330  13.013  1.00124.38           C
ATOM    642  CD1 PHE A  81      48.448  27.063  12.848  1.00124.38           C
ATOM    643  CD2 PHE A  81      46.175  26.689  12.245  1.00124.38           C
ATOM    644  CE1 PHE A  81      48.865  26.142  11.926  1.00124.38           C
ATOM    645  CE2 PHE A  81      46.568  25.762  11.315  1.00124.38           C
ATOM    646  CZ  PHE A  81      47.915  25.499  11.177  1.00124.38           C
ATOM    647  C   PHE A  81      46.932  28.383  16.522  1.00124.38           C
ATOM    648  O   PHE A  81      45.941  28.657  17.200  1.00124.38           O
ATOM    649  N   LYS A  82      48.154  28.863  16.808  1.00182.03           N
ATOM    650  CA  LYS A  82      48.439  29.578  18.015  1.00182.03           C
ATOM    651  CB  LYS A  82      49.944  29.497  18.331  1.00182.03           C
ATOM    652  CG  LYS A  82      50.415  30.016  19.688  1.00182.03           C
ATOM    653  CD  LYS A  82      50.604  31.529  19.748  1.00182.03           C
ATOM    654  CE  LYS A  82      51.914  31.909  20.445  1.00182.03           C
ATOM    655  NZ  LYS A  82      52.977  30.952  20.048  1.00182.03           N
ATOM    656  C   LYS A  82      47.915  30.994  18.040  1.00182.03           C
ATOM    657  O   LYS A  82      47.878  31.699  17.030  1.00182.03           O
ATOM    658  N   TYR A  83      47.429  31.399  19.238  1.00197.34           N
ATOM    659  CA  TYR A  83      46.957  32.738  19.454  1.00197.34           C
ATOM    660  CB  TYR A  83      45.425  32.857  19.336  1.00197.34           C
ATOM    661  CG  TYR A  83      44.786  32.064  20.437  1.00197.34           C
ATOM    662  CD1 TYR A  83      44.801  30.659  20.378  1.00197.34           C
ATOM    663  CD2 TYR A  83      44.219  32.751  21.518  1.00197.34           C
ATOM    664  CE1 TYR A  83      44.222  29.934  21.407  1.00197.34           C
ATOM    665  CE2 TYR A  83      43.638  32.011  22.538  1.00197.34           C
ATOM    666  CZ  TYR A  83      43.646  30.624  22.472  1.00197.34           C
ATOM    667  OH  TYR A  83      43.060  29.856  23.507  1.00197.34           O
ATOM    668  C   TYR A  83      47.422  33.156  20.819  1.00197.34           C
ATOM    669  O   TYR A  83      47.533  32.313  21.713  1.00197.34           O
ATOM    670  N   LYS A  84      47.719  34.470  20.992  1.00151.44           N
ATOM    671  CA  LYS A  84      48.292  34.999  22.203  1.00151.44           C
ATOM    672  CB  LYS A  84      49.599  35.757  21.935  1.00151.44           C
ATOM    673  CG  LYS A  84      50.839  34.887  21.748  1.00151.44           C
ATOM    674  CD  LYS A  84      51.310  34.263  23.059  1.00151.44           C
ATOM    675  CE  LYS A  84      50.245  33.420  23.769  0.00151.44           C
ATOM    676  NZ  LYS A  84      50.803  32.944  25.061  0.00151.44           N
ATOM    677  C   LYS A  84      47.383  36.028  22.778  1.00151.44           C
ATOM    678  O   LYS A  84      46.730  36.780  22.056  1.00151.44           O
ATOM    679  N   GLU A  85      47.333  36.100  24.115  1.00 85.22           N
ATOM    680  CA  GLU A  85      46.531  37.087  24.759  1.00 85.22           C
ATOM    681  CB  GLU A  85      45.597  36.442  25.787  1.00 85.22           C
ATOM    682  CG  GLU A  85      44.631  35.446  25.147  1.00 85.22           C
ATOM    683  CD  GLU A  85      44.015  34.578  26.231  1.00 85.22           C
ATOM    684  OE1 GLU A  85      44.405  34.731  27.419  1.00 85.22           O
ATOM    685  OE2 GLU A  85      43.142  33.740  25.874  1.00 85.22           O
ATOM    686  C   GLU A  85      47.491  37.958  25.513  1.00 85.22           C
ATOM    687  O   GLU A  85      47.965  37.593  26.586  1.00 85.22           O
ATOM    688  N   GLU A  86      47.824  39.125  24.934  1.00105.76           N
ATOM    689  CA  GLU A  86      48.698  40.111  25.508  1.00105.76           C
ATOM    690  CB  GLU A  86      48.916  41.285  24.539  0.00105.76           C
ATOM    691  CG  GLU A  86      49.475  42.555  25.187  0.00105.76           C
ATOM    692  CD  GLU A  86      50.948  42.346  25.472  0.00105.76           C
ATOM    693  OE1 GLU A  86      51.476  41.279  25.049  0.00105.76           O
ATOM    694  OE2 GLU A  86      51.562  43.239  26.116  0.00105.76           O
ATOM    695  C   GLU A  86      48.008  40.702  26.677  1.00105.76           C
ATOM    696  O   GLU A  86      48.633  41.105  27.655  1.00105.76           O
ATOM    697  N   GLY A  87      46.677  40.783  26.561  1.00 66.62           N
ATOM    698  CA  GLY A  87      45.806  41.430  27.484  1.00 66.62           C
ATOM    699  C   GLY A  87      45.320  42.581  26.682  1.00 66.62           C
ATOM    700  O   GLY A  87      44.126  42.864  26.596  1.00 66.62           O
ATOM    701  N   SER A  88      46.264  43.274  26.035  1.00209.89           N
ATOM    702  CA  SER A  88      45.893  44.331  25.159  1.00209.89           C
ATOM    703  CB  SER A  88      47.108  45.146  24.686  1.00209.89           C
ATOM    704  OG  SER A  88      46.676  46.186  23.825  0.00209.89           O
ATOM    705  C   SER A  88      45.259  43.729  23.965  1.00209.89           C
ATOM    706  O   SER A  88      44.184  44.115  23.516  1.00209.89           O
ATOM    707  N   LYS A  89      45.898  42.699  23.415  1.00208.46           N
ATOM    708  CA  LYS A  89      45.265  42.298  22.211  1.00208.46           C
ATOM    709  CB  LYS A  89      45.900  42.944  20.987  1.00208.46           C
ATOM    710  CG  LYS A  89      47.369  42.534  20.902  1.00208.46           C
ATOM    711  CD  LYS A  89      47.962  42.739  19.517  0.00208.46           C
ATOM    712  CE  LYS A  89      47.347  43.956  18.829  0.00208.46           C
ATOM    713  NZ  LYS A  89      47.577  45.155  19.666  0.00208.46           N
ATOM    714  C   LYS A  89      45.476  40.842  22.027  1.00208.46           C
ATOM    715  O   LYS A  89      46.283  40.212  22.688  1.00208.46           O
ATOM    716  N   VAL A  90      44.700  40.264  21.095  1.00133.99           N
ATOM    717  CA  VAL A  90      44.916  38.893  20.774  1.00133.99           C
ATOM    718  CB  VAL A  90      43.667  38.078  20.690  1.00133.99           C
ATOM    719  CG1 VAL A  90      43.181  37.673  22.087  1.00133.99           C
ATOM    720  CG2 VAL A  90      42.650  38.965  19.961  1.00133.99           C
ATOM    721  C   VAL A  90      45.551  38.858  19.433  1.00133.99           C
ATOM    722  O   VAL A  90      45.133  39.552  18.508  1.00133.99           O
ATOM    723  N   THR A  91      46.621  38.053  19.303  1.00137.09           N
ATOM    724  CA  THR A  91      47.246  37.996  18.021  1.00137.09           C
ATOM    725  CB  THR A  91      48.582  38.673  17.986  1.00137.09           C
ATOM    726  OG1 THR A  91      48.901  39.054  16.657  1.00137.09           O
ATOM    727  CG2 THR A  91      49.632  37.689  18.524  1.00137.09           C
ATOM    728  C   THR A  91      47.404  36.548  17.661  1.00137.09           C
ATOM    729  O   THR A  91      47.571  35.679  18.517  1.00137.09           O
ATOM    730  N   THR A  92      47.346  36.247  16.351  1.00145.07           N
ATOM    731  CA  THR A  92      47.432  34.881  15.918  1.00145.07           C
ATOM    732  CB  THR A  92      46.364  34.477  14.950  1.00145.07           C
ATOM    733  OG1 THR A  92      46.294  35.430  13.903  1.00145.07           O
ATOM    734  CG2 THR A  92      45.019  34.344  15.667  1.00145.07           C
ATOM    735  C   THR A  92      48.730  34.633  15.226  1.00145.07           C
ATOM    736  O   THR A  92      49.340  35.532  14.649  1.00145.07           O
ATOM    737  N   TYR A  93      49.202  33.373  15.333  1.00158.11           N
ATOM    738  CA  TYR A  93      50.411  32.954  14.691  1.00158.11           C
ATOM    739  CB  TYR A  93      51.478  32.532  15.713  1.00158.11           C
ATOM    740  CG  TYR A  93      51.720  33.701  16.607  1.00158.11           C
ATOM    741  CD1 TYR A  93      50.910  33.917  17.701  1.00158.11           C
ATOM    742  CD2 TYR A  93      52.738  34.590  16.352  1.00158.11           C
ATOM    743  CE1 TYR A  93      51.120  34.990  18.535  1.00158.11           C
ATOM    744  CE2 TYR A  93      52.948  35.664  17.185  1.00158.11           C
ATOM    745  CZ  TYR A  93      52.143  35.868  18.280  1.00158.11           C
ATOM    746  OH  TYR A  93      52.363  36.970  19.134  1.00158.11           O
ATOM    747  C   TYR A  93      50.066  31.740  13.891  1.00158.11           C
ATOM    748  O   TYR A  93      49.884  30.655  14.438  1.00158.11           O
ATOM    749  N   CYS A  94      49.949  31.895  12.564  1.00 79.99           N
ATOM    750  CA  CYS A  94      49.623  30.808  11.684  1.00 79.99           C
ATOM    751  CB  CYS A  94      49.104  31.290  10.324  1.00 79.99           C
ATOM    752  SG  CYS A  94      47.553  32.210  10.567  1.00 79.99           S
ATOM    753  C   CYS A  94      50.807  29.896  11.519  1.00 79.99           C
ATOM    754  O   CYS A  94      50.673  28.789  10.998  1.00 79.99           O
ATOM    755  N   ASN A  95      52.007  30.398  11.866  1.00154.45           N
ATOM    756  CA  ASN A  95      53.269  29.706  11.797  1.00154.45           C
ATOM    757  CB  ASN A  95      54.446  30.623  12.176  1.00154.45           C
ATOM    758  CG  ASN A  95      54.118  31.992  11.599  1.00154.45           C
ATOM    759  OD1 ASN A  95      54.118  33.000  12.317  1.00154.45           O
ATOM    760  ND2 ASN A  95      53.758  31.990  10.288  1.00154.45           N
ATOM    761  C   ASN A  95      53.311  28.657  12.865  1.00154.45           C
ATOM    762  O   ASN A  95      54.019  27.660  12.729  1.00154.45           O
ATOM    763  N   GLU A  96      52.611  28.885  13.993  1.00 76.49           N
ATOM    764  CA  GLU A  96      52.765  27.986  15.101  1.00 76.49           C
ATOM    765  CB  GLU A  96      53.381  28.663  16.332  1.00 76.49           C
ATOM    766  CG  GLU A  96      54.823  29.114  16.112  1.00 76.49           C
ATOM    767  CD  GLU A  96      55.290  29.754  17.407  1.00 76.49           C
ATOM    768  OE1 GLU A  96      54.758  30.840  17.760  1.00 76.49           O
ATOM    769  OE2 GLU A  96      56.183  29.159  18.065  1.00 76.49           O
ATOM    770  C   GLU A  96      51.446  27.431  15.534  1.00 76.49           C
ATOM    771  O   GLU A  96      50.397  27.799  15.011  1.00 76.49           O
ATOM    772  N   THR A  97      51.484  26.492  16.509  1.00 58.42           N
ATOM    773  CA  THR A  97      50.271  25.885  16.987  1.00 58.42           C
ATOM    774  CB  THR A  97      50.146  24.431  16.633  1.00 58.42           C
ATOM    775  OG1 THR A  97      51.169  23.678  17.271  1.00 58.42           O
ATOM    776  CG2 THR A  97      50.246  24.288  15.105  1.00 58.42           C
ATOM    777  C   THR A  97      50.223  25.956  18.482  1.00 58.42           C
ATOM    778  O   THR A  97      51.227  26.191  19.151  1.00 58.42           O
ATOM    779  N   MET A  98      49.006  25.801  19.045  1.00 98.33           N
ATOM    780  CA  MET A  98      48.881  25.682  20.466  1.00 98.33           C
ATOM    781  CB  MET A  98      47.488  25.985  21.040  1.00 98.33           C
ATOM    782  CG  MET A  98      47.287  27.474  21.328  1.00 98.33           C
ATOM    783  SD  MET A  98      48.329  28.069  22.700  1.00 98.33           S
ATOM    784  CE  MET A  98      47.623  29.736  22.823  1.00 98.33           C
ATOM    785  C   MET A  98      49.228  24.264  20.767  1.00 98.33           C
ATOM    786  O   MET A  98      49.528  23.495  19.857  1.00 98.33           O
ATOM    787  N   THR A  99      49.246  23.879  22.054  1.00 58.86           N
ATOM    788  CA  THR A  99      49.617  22.520  22.315  1.00 58.86           C
ATOM    789  CB  THR A  99      49.788  22.189  23.767  1.00 58.86           C
ATOM    790  OG1 THR A  99      50.753  23.048  24.354  1.00 58.86           O
ATOM    791  CG2 THR A  99      50.276  20.734  23.873  1.00 58.86           C
ATOM    792  C   THR A  99      48.549  21.647  21.731  1.00 58.86           C
ATOM    793  O   THR A  99      47.358  21.903  21.909  1.00 58.86           O
ATOM    794  N   GLY A 100      48.964  20.588  21.002  1.00 47.09           N
ATOM    795  CA  GLY A 100      48.021  19.746  20.328  1.00 47.09           C
ATOM    796  C   GLY A 100      48.167  18.331  20.791  1.00 47.09           C
ATOM    797  O   GLY A 100      48.972  18.020  21.669  1.00 47.09           O
ATOM    798  N   TRP A 101      47.358  17.430  20.189  1.00105.51           N
ATOM    799  CA  TRP A 101      47.364  16.049  20.581  1.00105.51           C
ATOM    800  CB  TRP A 101      45.983  15.543  21.017  1.00105.51           C
ATOM    801  CG  TRP A 101      45.454  16.182  22.272  1.00105.51           C
ATOM    802  CD2 TRP A 101      44.785  17.451  22.288  1.00105.51           C
ATOM    803  CD1 TRP A 101      45.486  15.742  23.565  1.00105.51           C
ATOM    804  NE1 TRP A 101      44.867  16.656  24.384  1.00105.51           N
ATOM    805  CE2 TRP A 101      44.433  17.713  23.611  1.00105.51           C
ATOM    806  CE3 TRP A 101      44.489  18.325  21.280  1.00105.51           C
ATOM    807  CZ2 TRP A 101      43.777  18.861  23.945  1.00105.51           C
ATOM    808  CZ3 TRP A 101      43.824  19.481  21.623  1.00105.51           C
ATOM    809  CH2 TRP A 101      43.475  19.741  22.931  1.00105.51           C
ATOM    810  C   TRP A 101      47.747  15.187  19.412  1.00105.51           C
ATOM    811  O   TRP A 101      47.268  15.394  18.297  1.00105.51           O
ATOM    812  N   VAL A 102      48.646  14.199  19.634  1.00161.26           N
ATOM    813  CA  VAL A 102      48.926  13.237  18.607  1.00161.26           C
ATOM    814  CB  VAL A 102      50.307  13.258  17.996  1.00161.26           C
ATOM    815  CG1 VAL A 102      50.633  14.686  17.545  1.00161.26           C
ATOM    816  CG2 VAL A 102      51.325  12.602  18.935  1.00161.26           C
ATOM    817  C   VAL A 102      48.759  11.899  19.254  1.00161.26           C
ATOM    818  O   VAL A 102      49.086  11.725  20.430  1.00161.26           O
ATOM    819  N   HIS A 103      48.203  10.924  18.510  1.00 87.11           N
ATOM    820  CA  HIS A 103      47.995   9.612  19.055  1.00 87.11           C
ATOM    821  ND1 HIS A 103      44.952  11.243  19.419  1.00 87.11           N
ATOM    822  CG  HIS A 103      45.485   9.994  19.188  1.00 87.11           C
ATOM    823  CB  HIS A 103      46.706   9.471  19.892  1.00 87.11           C
ATOM    824  NE2 HIS A 103      43.713  10.317  17.824  1.00 87.11           N
ATOM    825  CD2 HIS A 103      44.713   9.440  18.213  1.00 87.11           C
ATOM    826  CE1 HIS A 103      43.894  11.384  18.579  1.00 87.11           C
ATOM    827  C   HIS A 103      47.865   8.692  17.890  1.00 87.11           C
ATOM    828  O   HIS A 103      47.513   9.127  16.794  1.00 87.11           O
ATOM    829  N   ASP A 104      48.129   7.389  18.098  1.00108.46           N
ATOM    830  CA  ASP A 104      48.010   6.478  17.003  1.00108.46           C
ATOM    831  CB  ASP A 104      48.627   5.084  17.241  1.00108.46           C
ATOM    832  CG  ASP A 104      47.976   4.426  18.437  1.00108.46           C
ATOM    833  OD1 ASP A 104      48.369   4.764  19.586  1.00108.46           O
ATOM    834  OD2 ASP A 104      47.092   3.548  18.210  1.00108.46           O
ATOM    835  C   ASP A 104      46.563   6.372  16.636  1.00108.46           C
ATOM    836  O   ASP A 104      45.679   6.812  17.371  1.00108.46           O
ATOM    837  N   VAL A 105      46.298   5.784  15.456  1.00 90.67           N
ATOM    838  CA  VAL A 105      44.978   5.721  14.902  1.00 90.67           C
ATOM    839  CB  VAL A 105      44.941   5.106  13.533  1.00 90.67           C
ATOM    840  CG1 VAL A 105      45.643   6.063  12.551  1.00 90.67           C
ATOM    841  CG2 VAL A 105      45.569   3.704  13.610  1.00 90.67           C
ATOM    842  C   VAL A 105      44.040   4.988  15.827  1.00 90.67           C
ATOM    843  O   VAL A 105      42.850   5.294  15.853  1.00 90.67           O
ATOM    844  N   LEU A 106      44.512   3.972  16.580  1.00157.29           N
ATOM    845  CA  LEU A 106      43.643   3.279  17.507  1.00157.29           C
ATOM    846  CB  LEU A 106      44.211   2.009  18.178  1.00157.29           C
ATOM    847  CG  LEU A 106      44.262   0.722  17.320  1.00157.29           C
ATOM    848  CD1 LEU A 106      45.411   0.733  16.301  1.00157.29           C
ATOM    849  CD2 LEU A 106      44.263  -0.532  18.218  1.00157.29           C
ATOM    850  C   LEU A 106      43.250   4.162  18.652  1.00157.29           C
ATOM    851  O   LEU A 106      42.169   3.996  19.216  1.00157.29           O
ATOM    852  N   GLY A 107      44.138   5.086  19.069  1.00 51.75           N
ATOM    853  CA  GLY A 107      43.836   5.970  20.165  1.00 51.75           C
ATOM    854  C   GLY A 107      44.478   5.467  21.430  1.00 51.75           C
ATOM    855  O   GLY A 107      44.151   5.952  22.512  1.00 51.75           O
ATOM    856  N   ARG A 108      45.342   4.429  21.346  1.00203.52           N
ATOM    857  CA  ARG A 108      46.003   3.908  22.526  1.00203.52           C
ATOM    858  CB  ARG A 108      46.719   2.570  22.302  1.00203.52           C
ATOM    859  CG  ARG A 108      45.805   1.354  22.215  1.00203.52           C
ATOM    860  CD  ARG A 108      44.983   1.324  20.943  1.00203.52           C
ATOM    861  NE  ARG A 108      43.891   0.341  21.161  1.00203.52           N
ATOM    862  CZ  ARG A 108      42.876   0.696  21.998  1.00203.52           C
ATOM    863  NH1 ARG A 108      43.031   1.823  22.754  1.00203.52           N
ATOM    864  NH2 ARG A 108      41.756  -0.074  22.124  1.00203.52           N
ATOM    865  C   ARG A 108      47.062   4.818  23.114  1.00203.52           C
ATOM    866  O   ARG A 108      46.972   5.212  24.278  1.00203.52           O
ATOM    867  N   ASN A 109      48.085   5.208  22.316  1.00106.91           N
ATOM    868  CA  ASN A 109      49.178   6.005  22.824  1.00106.91           C
ATOM    869  CB  ASN A 109      50.558   5.700  22.207  1.00106.91           C
ATOM    870  CG  ASN A 109      51.116   4.375  22.703  1.00106.91           C
ATOM    871  OD1 ASN A 109      51.592   3.567  21.908  1.00106.91           O
ATOM    872  ND2 ASN A 109      51.093   4.147  24.043  1.00106.91           N
ATOM    873  C   ASN A 109      48.926   7.428  22.436  1.00106.91           C
ATOM    874  O   ASN A 109      48.574   7.714  21.293  1.00106.91           O
ATOM    875  N   TRP A 110      49.143   8.357  23.390  1.00 91.83           N
ATOM    876  CA  TRP A 110      48.895   9.761  23.214  1.00 91.83           C
ATOM    877  CB  TRP A 110      47.757  10.280  24.108  1.00 91.83           C
ATOM    878  CG  TRP A 110      46.385   9.766  23.746  1.00 91.83           C
ATOM    879  CD2 TRP A 110      45.294  10.611  23.356  1.00 91.83           C
ATOM    880  CD1 TRP A 110      45.902   8.492  23.763  1.00 91.83           C
ATOM    881  NE1 TRP A 110      44.577   8.487  23.393  1.00 91.83           N
ATOM    882  CE2 TRP A 110      44.189   9.787  23.145  1.00 91.83           C
ATOM    883  CE3 TRP A 110      45.217  11.966  23.195  1.00 91.83           C
ATOM    884  CZ2 TRP A 110      42.981  10.306  22.768  1.00 91.83           C
ATOM    885  CZ3 TRP A 110      44.000  12.485  22.809  1.00 91.83           C
ATOM    886  CH2 TRP A 110      42.905  11.672  22.599  1.00 91.83           C
ATOM    887  C   TRP A 110      50.110  10.525  23.650  1.00 91.83           C
ATOM    888  O   TRP A 110      50.923  10.030  24.429  1.00 91.83           O
ATOM    889  N   ALA A 111      50.257  11.767  23.135  1.00 49.56           N
ATOM    890  CA  ALA A 111      51.346  12.633  23.495  1.00 49.56           C
ATOM    891  CB  ALA A 111      52.616  12.376  22.665  1.00 49.56           C
ATOM    892  C   ALA A 111      50.914  14.038  23.193  1.00 49.56           C
ATOM    893  O   ALA A 111      49.936  14.249  22.477  1.00 49.56           O
ATOM    894  N   CYS A 112      51.641  15.032  23.751  1.00 75.57           N
ATOM    895  CA  CYS A 112      51.364  16.431  23.554  1.00 75.57           C
ATOM    896  CB  CYS A 112      51.437  17.259  24.842  1.00 75.57           C
ATOM    897  SG  CYS A 112      50.148  16.703  25.986  1.00 75.57           S
ATOM    898  C   CYS A 112      52.393  16.943  22.609  1.00 75.57           C
ATOM    899  O   CYS A 112      53.480  16.374  22.493  1.00 75.57           O
ATOM    900  N   PHE A 113      52.082  18.091  21.968  1.00305.92           N
ATOM    901  CA  PHE A 113      52.765  18.402  20.763  1.00305.92           C
ATOM    902  CB  PHE A 113      51.797  17.693  19.843  1.00305.92           C
ATOM    903  CG  PHE A 113      52.013  17.818  18.428  1.00305.92           C
ATOM    904  CD1 PHE A 113      52.993  17.034  17.909  1.00305.92           C
ATOM    905  CD2 PHE A 113      51.222  18.631  17.670  1.00305.92           C
ATOM    906  CE1 PHE A 113      53.147  17.121  16.574  1.00305.92           C
ATOM    907  CE2 PHE A 113      51.381  18.710  16.324  1.00305.92           C
ATOM    908  CZ  PHE A 113      52.362  17.934  15.797  1.00305.92           C
ATOM    909  C   PHE A 113      52.683  19.891  20.514  1.00305.92           C
ATOM    910  O   PHE A 113      51.684  20.531  20.831  1.00305.92           O
ATOM    911  N   THR A 114      53.741  20.478  19.924  1.00134.38           N
ATOM    912  CA  THR A 114      53.704  21.865  19.548  1.00134.38           C
ATOM    913  CB  THR A 114      54.438  22.731  20.539  1.00134.38           C
ATOM    914  OG1 THR A 114      54.391  24.096  20.155  1.00134.38           O
ATOM    915  CG2 THR A 114      55.889  22.258  20.641  1.00134.38           C
ATOM    916  C   THR A 114      54.362  21.937  18.211  1.00134.38           C
ATOM    917  O   THR A 114      55.348  21.244  17.967  1.00134.38           O
ATOM    918  N   GLY A 115      53.841  22.772  17.290  1.00 37.34           N
ATOM    919  CA  GLY A 115      54.422  22.777  15.976  1.00 37.34           C
ATOM    920  C   GLY A 115      54.812  24.166  15.586  1.00 37.34           C
ATOM    921  O   GLY A 115      54.177  25.148  15.972  1.00 37.34           O
ATOM    922  N   LYS A 116      55.896  24.266  14.794  1.00100.20           N
ATOM    923  CA  LYS A 116      56.350  25.527  14.286  1.00100.20           C
ATOM    924  CB  LYS A 116      57.643  26.015  14.955  1.00100.20           C
ATOM    925  CG  LYS A 116      57.461  26.366  16.433  1.00100.20           C
ATOM    926  CD  LYS A 116      58.781  26.486  17.195  1.00100.20           C
ATOM    927  CE  LYS A 116      59.660  27.635  16.704  1.00100.20           C
ATOM    928  NZ  LYS A 116      59.141  28.926  17.207  1.00100.20           N
ATOM    929  C   LYS A 116      56.660  25.306  12.840  1.00100.20           C
ATOM    930  O   LYS A 116      57.288  24.308  12.483  1.00100.20           O
ATOM    931  N   LYS A 117      56.229  26.229  11.956  1.00145.80           N
ATOM    932  CA  LYS A 117      56.500  25.969  10.576  1.00145.80           C
ATOM    933  CB  LYS A 117      55.402  26.425   9.597  1.00145.80           C
ATOM    934  CG  LYS A 117      55.194  27.930   9.490  1.00145.80           C
ATOM    935  CD  LYS A 117      54.263  28.303   8.333  1.00145.80           C
ATOM    936  CE  LYS A 117      54.810  27.917   6.956  1.00145.80           C
ATOM    937  NZ  LYS A 117      53.831  28.263   5.895  1.00145.80           N
ATOM    938  C   LYS A 117      57.823  26.568  10.233  1.00145.80           C
ATOM    939  O   LYS A 117      58.040  27.776  10.324  1.00145.80           O
ATOM    940  N   VAL A 118      58.767  25.685   9.871  1.00 91.57           N
ATOM    941  CA  VAL A 118      60.099  26.086   9.557  1.00 91.57           C
ATOM    942  CB  VAL A 118      61.123  24.996   9.729  1.00 91.57           C
ATOM    943  CG1 VAL A 118      61.253  24.745  11.249  0.00 91.57           C
ATOM    944  CG2 VAL A 118      60.703  23.742   8.948  0.00 91.57           C
ATOM    945  C   VAL A 118      60.163  26.779   8.236  1.00 91.57           C
ATOM    946  O   VAL A 118      61.047  27.591   8.018  1.00 91.57           O
ATOM    947  N   GLY A 119      59.268  26.484   7.284  1.00 34.51           N
ATOM    948  CA  GLY A 119      59.351  27.192   6.039  1.00 34.51           C
ATOM    949  C   GLY A 119      57.923  27.298   5.541  1.00 34.51           C
ATOM    950  O   GLY A 119      57.283  26.223   5.397  1.00 34.51           O
ATOM    951  OXT GLY A 119      57.448  28.445   5.307  1.00 34.51           O
TER     952      GLY A 119
ATOM    953  N   LEU B 120      20.947   7.354  -8.363  1.00 54.97           N
ATOM    954  CA  LEU B 120      20.708   8.519  -7.484  1.00 54.97           C
ATOM    955  CB  LEU B 120      21.789   9.587  -7.737  1.00 54.97           C
ATOM    956  CG  LEU B 120      21.778  10.765  -6.745  1.00 54.97           C
ATOM    957  CD1 LEU B 120      22.118  10.293  -5.320  1.00 54.97           C
ATOM    958  CD2 LEU B 120      22.699  11.899  -7.225  1.00 54.97           C
ATOM    959  C   LEU B 120      19.352   9.084  -7.778  1.00 54.97           C
ATOM    960  O   LEU B 120      18.985   9.295  -8.934  1.00 54.97           O
ATOM    961  N   PRO B 121      18.602   9.302  -6.729  1.00155.93           N
ATOM    962  CA  PRO B 121      17.247   9.782  -6.837  1.00155.93           C
ATOM    963  CD  PRO B 121      18.825   8.569  -5.496  1.00155.93           C
ATOM    964  CB  PRO B 121      16.569   9.432  -5.508  1.00155.93           C
ATOM    965  CG  PRO B 121      17.725   9.076  -4.555  1.00155.93           C
ATOM    966  C   PRO B 121      17.159  11.236  -7.166  1.00155.93           C
ATOM    967  O   PRO B 121      18.139  11.959  -6.995  1.00155.93           O
ATOM    968  N   THR B 122      16.001  11.656  -7.709  1.00 43.64           N
ATOM    969  CA  THR B 122      15.718  13.027  -8.006  1.00 43.64           C
ATOM    970  CB  THR B 122      14.484  13.195  -8.843  1.00 43.64           C
ATOM    971  OG1 THR B 122      13.341  12.729  -8.140  1.00 43.64           O
ATOM    972  CG2 THR B 122      14.665  12.395 -10.144  1.00 43.64           C
ATOM    973  C   THR B 122      15.486  13.751  -6.715  1.00 43.64           C
ATOM    974  O   THR B 122      15.862  14.914  -6.574  1.00 43.64           O
ATOM    975  N   SER B 123      14.828  13.076  -5.745  1.00 85.64           N
ATOM    976  CA  SER B 123      14.525  13.705  -4.489  1.00 85.64           C
ATOM    977  CB  SER B 123      13.045  14.092  -4.324  1.00 85.64           C
ATOM    978  OG  SER B 123      12.708  15.136  -5.224  1.00 85.64           O
ATOM    979  C   SER B 123      14.841  12.762  -3.371  1.00 85.64           C
ATOM    980  O   SER B 123      14.830  11.544  -3.546  1.00 85.64           O
ATOM    981  N   TRP B 124      15.159  13.320  -2.181  1.00 86.53           N
ATOM    982  CA  TRP B 124      15.447  12.482  -1.053  1.00 86.53           C
ATOM    983  CB  TRP B 124      16.922  12.051  -0.993  1.00 86.53           C
ATOM    984  CG  TRP B 124      17.222  11.053   0.096  1.00 86.53           C
ATOM    985  CD2 TRP B 124      17.186   9.630  -0.093  1.00 86.53           C
ATOM    986  CD1 TRP B 124      17.575  11.262   1.396  1.00 86.53           C
ATOM    987  NE1 TRP B 124      17.750  10.057   2.033  1.00 86.53           N
ATOM    988  CE2 TRP B 124      17.515   9.044   1.128  1.00 86.53           C
ATOM    989  CE3 TRP B 124      16.899   8.874  -1.193  1.00 86.53           C
ATOM    990  CZ2 TRP B 124      17.562   7.686   1.268  1.00 86.53           C
ATOM    991  CZ3 TRP B 124      16.949   7.505  -1.049  1.00 86.53           C
ATOM    992  CH2 TRP B 124      17.274   6.922   0.159  1.00 86.53           C
ATOM    993  C   TRP B 124      15.158  13.251   0.206  1.00 86.53           C
ATOM    994  O   TRP B 124      15.419  14.450   0.291  1.00 86.53           O
ATOM    995  N   ASP B 125      14.597  12.564   1.225  1.00 93.87           N
ATOM    996  CA  ASP B 125      14.309  13.178   2.492  1.00 93.87           C
ATOM    997  CB  ASP B 125      12.881  13.759   2.558  1.00 93.87           C
ATOM    998  CG  ASP B 125      12.731  14.624   3.805  1.00 93.87           C
ATOM    999  OD1 ASP B 125      13.565  14.481   4.738  1.00 93.87           O
ATOM   1000  OD2 ASP B 125      11.776  15.447   3.838  1.00 93.87           O
ATOM   1001  C   ASP B 125      14.414  12.087   3.520  1.00 93.87           C
ATOM   1002  O   ASP B 125      13.632  11.138   3.509  1.00 93.87           O
ATOM   1003  N   TRP B 126      15.385  12.197   4.445  1.00119.73           N
ATOM   1004  CA  TRP B 126      15.623  11.188   5.443  1.00119.73           C
ATOM   1005  CB  TRP B 126      16.920  11.374   6.246  1.00119.73           C
ATOM   1006  CG  TRP B 126      18.123  10.935   5.452  1.00119.73           C
ATOM   1007  CD2 TRP B 126      18.390   9.559   5.141  1.00119.73           C
ATOM   1008  CD1 TRP B 126      19.102  11.667   4.849  1.00119.73           C
ATOM   1009  NE1 TRP B 126      19.968  10.831   4.185  1.00119.73           N
ATOM   1010  CE2 TRP B 126      19.539   9.532   4.352  1.00119.73           C
ATOM   1011  CE3 TRP B 126      17.727   8.414   5.481  1.00119.73           C
ATOM   1012  CZ2 TRP B 126      20.044   8.354   3.885  1.00119.73           C
ATOM   1013  CZ3 TRP B 126      18.240   7.226   5.012  1.00119.73           C
ATOM   1014  CH2 TRP B 126      19.374   7.202   4.228  1.00119.73           C
ATOM   1015  C   TRP B 126      14.478  11.090   6.392  1.00119.73           C
ATOM   1016  O   TRP B 126      14.329  10.083   7.082  1.00119.73           O
ATOM   1017  N   ARG B 127      13.711  12.182   6.525  1.00162.53           N
ATOM   1018  CA  ARG B 127      12.555  12.240   7.370  1.00162.53           C
ATOM   1019  CB  ARG B 127      12.021  13.676   7.449  1.00162.53           C
ATOM   1020  CG  ARG B 127      13.025  14.609   8.131  1.00162.53           C
ATOM   1021  CD  ARG B 127      13.032  16.031   7.573  1.00162.53           C
ATOM   1022  NE  ARG B 127      11.751  16.689   7.938  1.00162.53           N
ATOM   1023  CZ  ARG B 127      11.302  17.736   7.189  1.00162.53           C
ATOM   1024  NH1 ARG B 127      11.944  18.071   6.032  1.00162.53           N
ATOM   1025  NH2 ARG B 127      10.224  18.460   7.608  1.00162.53           N
ATOM   1026  C   ARG B 127      11.498  11.341   6.813  1.00162.53           C
ATOM   1027  O   ARG B 127      10.751  10.721   7.567  1.00162.53           O
ATOM   1028  N   ASN B 128      11.371  11.266   5.474  1.00 65.04           N
ATOM   1029  CA  ASN B 128      10.345  10.411   4.960  1.00 65.04           C
ATOM   1030  CB  ASN B 128       9.168  11.201   4.358  1.00 65.04           C
ATOM   1031  CG  ASN B 128       8.034  10.236   4.043  1.00 65.04           C
ATOM   1032  OD1 ASN B 128       8.213   9.271   3.303  1.00 65.04           O
ATOM   1033  ND2 ASN B 128       6.832  10.500   4.621  1.00 65.04           N
ATOM   1034  C   ASN B 128      10.904   9.536   3.887  1.00 65.04           C
ATOM   1035  O   ASN B 128      10.914   9.909   2.714  1.00 65.04           O
ATOM   1036  N   VAL B 129      11.383   8.334   4.264  1.00135.91           N
ATOM   1037  CA  VAL B 129      11.803   7.407   3.261  1.00135.91           C
ATOM   1038  CB  VAL B 129      13.163   6.806   3.527  1.00135.91           C
ATOM   1039  CG1 VAL B 129      14.204   7.931   3.409  1.00135.91           C
ATOM   1040  CG2 VAL B 129      13.196   6.154   4.917  1.00135.91           C
ATOM   1041  C   VAL B 129      10.731   6.358   3.252  1.00135.91           C
ATOM   1042  O   VAL B 129      10.749   5.382   4.001  1.00135.91           O
ATOM   1043  N   HIS B 130       9.742   6.556   2.367  1.00 64.12           N
ATOM   1044  CA  HIS B 130       8.638   5.657   2.241  1.00 64.12           C
ATOM   1045  ND1 HIS B 130       9.179   4.808  -0.783  1.00 64.12           N
ATOM   1046  CG  HIS B 130       9.785   4.441   0.398  1.00 64.12           C
ATOM   1047  CB  HIS B 130       9.061   4.284   1.701  1.00 64.12           C
ATOM   1048  NE2 HIS B 130      11.349   4.595  -1.221  1.00 64.12           N
ATOM   1049  CD2 HIS B 130      11.110   4.313   0.112  1.00 64.12           C
ATOM   1050  CE1 HIS B 130      10.161   4.887  -1.718  1.00 64.12           C
ATOM   1051  C   HIS B 130       7.924   5.497   3.554  1.00 64.12           C
ATOM   1052  O   HIS B 130       7.548   4.389   3.931  1.00 64.12           O
ATOM   1053  N   GLY B 131       7.713   6.613   4.285  1.00 30.24           N
ATOM   1054  CA  GLY B 131       6.917   6.586   5.483  1.00 30.24           C
ATOM   1055  C   GLY B 131       7.761   6.508   6.723  1.00 30.24           C
ATOM   1056  O   GLY B 131       7.283   6.826   7.810  1.00 30.24           O
ATOM   1057  N   ILE B 132       9.041   6.111   6.613  1.00 50.77           N
ATOM   1058  CA  ILE B 132       9.831   5.959   7.808  1.00 50.77           C
ATOM   1059  CB  ILE B 132      10.778   4.796   7.751  1.00 50.77           C
ATOM   1060  CG1 ILE B 132       9.999   3.483   7.571  1.00 50.77           C
ATOM   1061  CG2 ILE B 132      11.644   4.823   9.022  1.00 50.77           C
ATOM   1062  CD1 ILE B 132      10.888   2.291   7.218  1.00 50.77           C
ATOM   1063  C   ILE B 132      10.658   7.193   8.040  1.00 50.77           C
ATOM   1064  O   ILE B 132      11.190   7.780   7.099  1.00 50.77           O
ATOM   1065  N   ASN B 133      10.758   7.626   9.319  1.00 74.19           N
ATOM   1066  CA  ASN B 133      11.515   8.797   9.692  1.00 74.19           C
ATOM   1067  CB  ASN B 133      10.733   9.746  10.619  1.00 74.19           C
ATOM   1068  CG  ASN B 133      11.623  10.934  10.954  1.00 74.19           C
ATOM   1069  OD1 ASN B 133      12.234  11.540  10.076  1.00 74.19           O
ATOM   1070  ND2 ASN B 133      11.707  11.275  12.270  1.00 74.19           N
ATOM   1071  C   ASN B 133      12.757   8.383  10.436  1.00 74.19           C
ATOM   1072  O   ASN B 133      12.693   7.656  11.426  1.00 74.19           O
ATOM   1073  N   PHE B 134      13.933   8.748   9.880  1.00133.47           N
ATOM   1074  CA  PHE B 134      15.257   8.546  10.409  1.00133.47           C
ATOM   1075  CB  PHE B 134      16.277   8.191   9.318  1.00133.47           C
ATOM   1076  CG  PHE B 134      15.866   6.831   8.867  1.00133.47           C
ATOM   1077  CD1 PHE B 134      16.244   5.717   9.582  1.00133.47           C
ATOM   1078  CD2 PHE B 134      15.092   6.669   7.743  1.00133.47           C
ATOM   1079  CE1 PHE B 134      15.864   4.459   9.178  1.00133.47           C
ATOM   1080  CE2 PHE B 134      14.711   5.412   7.335  1.00133.47           C
ATOM   1081  CZ  PHE B 134      15.095   4.305   8.050  1.00133.47           C
ATOM   1082  C   PHE B 134      15.793   9.673  11.261  1.00133.47           C
ATOM   1083  O   PHE B 134      16.798   9.489  11.946  1.00133.47           O
ATOM   1084  N   VAL B 135      15.234  10.899  11.174  1.00124.80           N
ATOM   1085  CA  VAL B 135      15.864  12.009  11.847  1.00124.80           C
ATOM   1086  CB  VAL B 135      15.747  13.294  11.074  1.00124.80           C
ATOM   1087  CG1 VAL B 135      14.384  13.941  11.366  1.00124.80           C
ATOM   1088  CG2 VAL B 135      16.958  14.177  11.387  1.00124.80           C
ATOM   1089  C   VAL B 135      15.282  12.235  13.216  1.00124.80           C
ATOM   1090  O   VAL B 135      14.082  12.087  13.441  1.00124.80           O
ATOM   1091  N   SER B 136      16.153  12.608  14.182  1.00 51.17           N
ATOM   1092  CA  SER B 136      15.748  12.865  15.539  1.00 51.17           C
ATOM   1093  CB  SER B 136      16.926  12.914  16.524  1.00 51.17           C
ATOM   1094  OG  SER B 136      17.781  13.997  16.199  1.00 51.17           O
ATOM   1095  C   SER B 136      15.077  14.208  15.567  1.00 51.17           C
ATOM   1096  O   SER B 136      15.152  14.970  14.606  1.00 51.17           O
ATOM   1097  N   PRO B 137      14.433  14.516  16.666  1.00 73.91           N
ATOM   1098  CA  PRO B 137      13.663  15.732  16.771  1.00 73.91           C
ATOM   1099  CD  PRO B 137      13.880  13.456  17.495  1.00 73.91           C
ATOM   1100  CB  PRO B 137      12.809  15.572  18.027  1.00 73.91           C
ATOM   1101  CG  PRO B 137      12.619  14.049  18.144  1.00 73.91           C
ATOM   1102  C   PRO B 137      14.457  16.997  16.745  1.00 73.91           C
ATOM   1103  O   PRO B 137      15.640  16.983  17.081  1.00 73.91           O
ATOM   1104  N   VAL B 138      13.807  18.100  16.319  1.00 36.30           N
ATOM   1105  CA  VAL B 138      14.431  19.388  16.259  1.00 36.30           C
ATOM   1106  CB  VAL B 138      13.606  20.411  15.528  1.00 36.30           C
ATOM   1107  CG1 VAL B 138      14.303  21.779  15.620  1.00 36.30           C
ATOM   1108  CG2 VAL B 138      13.384  19.918  14.089  1.00 36.30           C
ATOM   1109  C   VAL B 138      14.582  19.857  17.666  1.00 36.30           C
ATOM   1110  O   VAL B 138      13.716  19.622  18.507  1.00 36.30           O
ATOM   1111  N   ARG B 139      15.712  20.526  17.957  1.00134.42           N
ATOM   1112  CA  ARG B 139      15.974  21.000  19.284  1.00134.42           C
ATOM   1113  CB  ARG B 139      17.169  20.311  19.954  1.00134.42           C
ATOM   1114  CG  ARG B 139      16.851  18.948  20.563  1.00134.42           C
ATOM   1115  CD  ARG B 139      16.526  19.063  22.052  1.00134.42           C
ATOM   1116  NE  ARG B 139      16.586  17.701  22.644  1.00134.42           N
ATOM   1117  CZ  ARG B 139      17.236  17.515  23.829  1.00134.42           C
ATOM   1118  NH1 ARG B 139      17.835  18.569  24.457  1.00134.42           N
ATOM   1119  NH2 ARG B 139      17.289  16.271  24.387  1.00134.42           N
ATOM   1120  C   ARG B 139      16.313  22.452  19.205  1.00134.42           C
ATOM   1121  O   ARG B 139      16.453  23.017  18.120  1.00134.42           O
ATOM   1122  N   ASN B 140      16.409  23.104  20.382  1.00 49.35           N
ATOM   1123  CA  ASN B 140      16.764  24.491  20.415  1.00 49.35           C
ATOM   1124  CB  ASN B 140      15.723  25.377  21.122  1.00 49.35           C
ATOM   1125  CG  ASN B 140      16.035  26.832  20.807  1.00 49.35           C
ATOM   1126  OD1 ASN B 140      17.092  27.156  20.267  1.00 49.35           O
ATOM   1127  ND2 ASN B 140      15.086  27.741  21.163  1.00 49.35           N
ATOM   1128  C   ASN B 140      18.051  24.612  21.170  1.00 49.35           C
ATOM   1129  O   ASN B 140      18.182  24.156  22.304  1.00 49.35           O
ATOM   1130  N   GLN B 141      19.052  25.220  20.516  1.00116.91           N
ATOM   1131  CA  GLN B 141      20.353  25.450  21.067  1.00116.91           C
ATOM   1132  CB  GLN B 141      21.358  25.838  19.980  1.00116.91           C
ATOM   1133  CG  GLN B 141      20.962  27.075  19.180  1.00116.91           C
ATOM   1134  CD  GLN B 141      21.884  27.113  17.974  1.00116.91           C
ATOM   1135  OE1 GLN B 141      23.102  27.107  18.117  1.00116.91           O
ATOM   1136  NE2 GLN B 141      21.291  27.138  16.748  1.00116.91           N
ATOM   1137  C   GLN B 141      20.291  26.493  22.134  1.00116.91           C
ATOM   1138  O   GLN B 141      21.139  26.511  23.026  1.00116.91           O
ATOM   1139  N   ALA B 142      19.332  27.437  22.026  1.00227.61           N
ATOM   1140  CA  ALA B 142      19.216  28.450  23.032  1.00227.61           C
ATOM   1141  CB  ALA B 142      19.351  27.956  24.492  1.00227.61           C
ATOM   1142  C   ALA B 142      20.246  29.490  22.708  1.00227.61           C
ATOM   1143  O   ALA B 142      20.711  29.581  21.576  1.00227.61           O
ATOM   1144  N   SER B 143      20.587  30.337  23.697  1.00124.81           N
ATOM   1145  CA  SER B 143      21.497  31.438  23.526  1.00124.81           C
ATOM   1146  CB  SER B 143      21.436  32.443  24.693  1.00124.81           C
ATOM   1147  OG  SER B 143      20.151  33.025  24.781  1.00124.81           O
ATOM   1148  C   SER B 143      22.926  30.997  23.395  1.00124.81           C
ATOM   1149  O   SER B 143      23.810  31.826  23.192  1.00124.81           O
ATOM   1150  N   CYS B 144      23.210  29.691  23.514  1.00 67.48           N
ATOM   1151  CA  CYS B 144      24.588  29.292  23.495  1.00 67.48           C
ATOM   1152  CB  CYS B 144      24.808  28.010  24.290  1.00 67.48           C
ATOM   1153  SG  CYS B 144      26.572  27.704  24.435  1.00 67.48           S
ATOM   1154  C   CYS B 144      25.024  29.046  22.076  1.00 67.48           C
ATOM   1155  O   CYS B 144      24.249  28.550  21.262  1.00 67.48           O
ATOM   1156  N   GLY B 145      26.293  29.369  21.730  1.00 58.35           N
ATOM   1157  CA  GLY B 145      26.717  29.199  20.358  1.00 58.35           C
ATOM   1158  C   GLY B 145      27.127  27.771  20.175  1.00 58.35           C
ATOM   1159  O   GLY B 145      28.281  27.467  19.874  1.00 58.35           O
ATOM   1160  N   SER B 146      26.143  26.875  20.385  1.00101.09           N
ATOM   1161  CA  SER B 146      26.239  25.444  20.376  1.00101.09           C
ATOM   1162  CB  SER B 146      25.259  24.842  21.402  1.00101.09           C
ATOM   1163  OG  SER B 146      25.429  23.437  21.503  1.00101.09           O
ATOM   1164  C   SER B 146      25.974  24.794  19.036  1.00101.09           C
ATOM   1165  O   SER B 146      25.943  23.568  18.967  1.00101.09           O
ATOM   1166  N   CYS B 147      25.811  25.551  17.933  1.00109.60           N
ATOM   1167  CA  CYS B 147      25.341  25.006  16.675  1.00109.60           C
ATOM   1168  CB  CYS B 147      25.500  25.991  15.511  1.00109.60           C
ATOM   1169  SG  CYS B 147      24.794  27.617  15.888  1.00109.60           S
ATOM   1170  C   CYS B 147      26.149  23.811  16.247  1.00109.60           C
ATOM   1171  O   CYS B 147      25.581  22.781  15.884  1.00109.60           O
ATOM   1172  N   TYR B 148      27.489  23.886  16.325  1.00 76.86           N
ATOM   1173  CA  TYR B 148      28.313  22.816  15.830  1.00 76.86           C
ATOM   1174  CB  TYR B 148      29.829  23.090  15.958  1.00 76.86           C
ATOM   1175  CG  TYR B 148      30.198  23.071  17.402  1.00 76.86           C
ATOM   1176  CD1 TYR B 148      29.883  24.137  18.216  1.00 76.86           C
ATOM   1177  CD2 TYR B 148      30.864  21.992  17.940  1.00 76.86           C
ATOM   1178  CE1 TYR B 148      30.216  24.137  19.551  1.00 76.86           C
ATOM   1179  CE2 TYR B 148      31.200  21.983  19.275  1.00 76.86           C
ATOM   1180  CZ  TYR B 148      30.877  23.051  20.080  1.00 76.86           C
ATOM   1181  OH  TYR B 148      31.229  23.024  21.446  1.00 76.86           O
ATOM   1182  C   TYR B 148      28.006  21.548  16.578  1.00 76.86           C
ATOM   1183  O   TYR B 148      28.007  20.468  15.984  1.00 76.86           O
ATOM   1184  N   SER B 149      27.777  21.620  17.907  1.00 97.67           N
ATOM   1185  CA  SER B 149      27.524  20.413  18.644  1.00 97.67           C
ATOM   1186  CB  SER B 149      27.567  20.590  20.170  1.00 97.67           C
ATOM   1187  OG  SER B 149      26.346  21.140  20.632  1.00 97.67           O
ATOM   1188  C   SER B 149      26.191  19.832  18.260  1.00 97.67           C
ATOM   1189  O   SER B 149      26.062  18.617  18.125  1.00 97.67           O
ATOM   1190  N   PHE B 150      25.155  20.679  18.069  1.00 70.29           N
ATOM   1191  CA  PHE B 150      23.858  20.168  17.710  1.00 70.29           C
ATOM   1192  CB  PHE B 150      22.720  21.208  17.723  1.00 70.29           C
ATOM   1193  CG  PHE B 150      22.196  21.339  19.117  1.00 70.29           C
ATOM   1194  CD1 PHE B 150      22.809  22.155  20.037  1.00 70.29           C
ATOM   1195  CD2 PHE B 150      21.067  20.643  19.499  1.00 70.29           C
ATOM   1196  CE1 PHE B 150      22.305  22.264  21.312  1.00 70.29           C
ATOM   1197  CE2 PHE B 150      20.555  20.745  20.773  1.00 70.29           C
ATOM   1198  CZ  PHE B 150      21.181  21.561  21.682  1.00 70.29           C
ATOM   1199  C   PHE B 150      23.910  19.527  16.360  1.00 70.29           C
ATOM   1200  O   PHE B 150      23.327  18.465  16.153  1.00 70.29           O
ATOM   1201  N   ALA B 151      24.609  20.149  15.392  1.00 29.21           N
ATOM   1202  CA  ALA B 151      24.699  19.569  14.083  1.00 29.21           C
ATOM   1203  CB  ALA B 151      25.492  20.443  13.096  1.00 29.21           C
ATOM   1204  C   ALA B 151      25.402  18.250  14.199  1.00 29.21           C
ATOM   1205  O   ALA B 151      24.991  17.263  13.592  1.00 29.21           O
ATOM   1206  N   SER B 152      26.474  18.190  15.009  1.00 47.61           N
ATOM   1207  CA  SER B 152      27.240  16.982  15.123  1.00 47.61           C
ATOM   1208  CB  SER B 152      28.460  17.136  16.045  1.00 47.61           C
ATOM   1209  OG  SER B 152      29.348  18.114  15.520  1.00 47.61           O
ATOM   1210  C   SER B 152      26.397  15.882  15.681  1.00 47.61           C
ATOM   1211  O   SER B 152      26.382  14.778  15.142  1.00 47.61           O
ATOM   1212  N   MET B 153      25.669  16.142  16.779  1.00138.92           N
ATOM   1213  CA  MET B 153      24.902  15.092  17.373  1.00138.92           C
ATOM   1214  CB  MET B 153      24.478  15.417  18.794  1.00138.92           C
ATOM   1215  CG  MET B 153      25.794  15.640  19.520  1.00138.92           C
ATOM   1216  SD  MET B 153      25.842  15.145  21.243  1.00138.92           S
ATOM   1217  CE  MET B 153      27.631  15.411  21.285  1.00138.92           C
ATOM   1218  C   MET B 153      23.777  14.700  16.482  1.00138.92           C
ATOM   1219  O   MET B 153      23.421  13.525  16.409  1.00138.92           O
ATOM   1220  N   GLY B 154      23.202  15.675  15.757  1.00 24.84           N
ATOM   1221  CA  GLY B 154      22.107  15.382  14.881  1.00 24.84           C
ATOM   1222  C   GLY B 154      22.559  14.401  13.842  1.00 24.84           C
ATOM   1223  O   GLY B 154      21.826  13.474  13.501  1.00 24.84           O
ATOM   1224  N   MET B 155      23.774  14.583  13.291  1.00 90.06           N
ATOM   1225  CA  MET B 155      24.226  13.684  12.268  1.00 90.06           C
ATOM   1226  CB  MET B 155      25.620  14.033  11.730  1.00 90.06           C
ATOM   1227  CG  MET B 155      26.061  13.105  10.596  1.00 90.06           C
ATOM   1228  SD  MET B 155      27.853  13.075  10.296  1.00 90.06           S
ATOM   1229  CE  MET B 155      28.025  14.873  10.131  1.00 90.06           C
ATOM   1230  C   MET B 155      24.347  12.300  12.829  1.00 90.06           C
ATOM   1231  O   MET B 155      23.839  11.335  12.260  1.00 90.06           O
ATOM   1232  N   LEU B 156      24.997  12.172  13.997  1.00 62.21           N
ATOM   1233  CA  LEU B 156      25.259  10.881  14.564  1.00 62.21           C
ATOM   1234  CB  LEU B 156      26.163  10.948  15.805  1.00 62.21           C
ATOM   1235  CG  LEU B 156      27.554  11.526  15.480  1.00 62.21           C
ATOM   1236  CD1 LEU B 156      28.531  11.351  16.654  1.00 62.21           C
ATOM   1237  CD2 LEU B 156      28.089  10.973  14.149  1.00 62.21           C
ATOM   1238  C   LEU B 156      23.977  10.203  14.935  1.00 62.21           C
ATOM   1239  O   LEU B 156      23.853   8.987  14.801  1.00 62.21           O
ATOM   1240  N   GLU B 157      22.992  10.970  15.435  1.00 50.11           N
ATOM   1241  CA  GLU B 157      21.752  10.397  15.880  1.00 50.11           C
ATOM   1242  CB  GLU B 157      20.850  11.434  16.565  1.00 50.11           C
ATOM   1243  CG  GLU B 157      21.479  11.957  17.859  1.00 50.11           C
ATOM   1244  CD  GLU B 157      20.548  12.978  18.492  1.00 50.11           C
ATOM   1245  OE1 GLU B 157      19.395  13.113  18.005  1.00 50.11           O
ATOM   1246  OE2 GLU B 157      20.979  13.637  19.479  1.00 50.11           O
ATOM   1247  C   GLU B 157      21.000   9.799  14.727  1.00 50.11           C
ATOM   1248  O   GLU B 157      20.451   8.705  14.848  1.00 50.11           O
ATOM   1249  N   ALA B 158      20.929  10.509  13.583  1.00 38.39           N
ATOM   1250  CA  ALA B 158      20.206  10.001  12.449  1.00 38.39           C
ATOM   1251  CB  ALA B 158      20.099  11.024  11.303  1.00 38.39           C
ATOM   1252  C   ALA B 158      20.892   8.781  11.905  1.00 38.39           C
ATOM   1253  O   ALA B 158      20.248   7.781  11.592  1.00 38.39           O
ATOM   1254  N   ARG B 159      22.234   8.826  11.803  1.00129.64           N
ATOM   1255  CA  ARG B 159      22.999   7.753  11.226  1.00129.64           C
ATOM   1256  CB  ARG B 159      24.497   8.085  11.116  1.00129.64           C
ATOM   1257  CG  ARG B 159      24.776   9.244  10.153  1.00129.64           C
ATOM   1258  CD  ARG B 159      24.874   8.825   8.683  1.00129.64           C
ATOM   1259  NE  ARG B 159      25.115  10.061   7.881  1.00129.64           N
ATOM   1260  CZ  ARG B 159      26.278  10.228   7.182  1.00129.64           C
ATOM   1261  NH1 ARG B 159      27.246   9.266   7.206  1.00129.64           N
ATOM   1262  NH2 ARG B 159      26.477  11.364   6.453  1.00129.64           N
ATOM   1263  C   ARG B 159      22.845   6.514  12.051  1.00129.64           C
ATOM   1264  O   ARG B 159      22.835   5.405  11.522  1.00129.64           O
ATOM   1265  N   ILE B 160      22.761   6.662  13.383  1.00 45.99           N
ATOM   1266  CA  ILE B 160      22.575   5.519  14.228  1.00 45.99           C
ATOM   1267  CB  ILE B 160      22.575   5.863  15.692  1.00 45.99           C
ATOM   1268  CG1 ILE B 160      23.945   6.426  16.113  1.00 45.99           C
ATOM   1269  CG2 ILE B 160      22.150   4.611  16.478  1.00 45.99           C
ATOM   1270  CD1 ILE B 160      23.957   7.021  17.521  1.00 45.99           C
ATOM   1271  C   ILE B 160      21.240   4.925  13.899  1.00 45.99           C
ATOM   1272  O   ILE B 160      21.092   3.705  13.847  1.00 45.99           O
ATOM   1273  N   ARG B 161      20.221   5.780  13.681  1.00109.54           N
ATOM   1274  CA  ARG B 161      18.900   5.285  13.422  1.00109.54           C
ATOM   1275  CB  ARG B 161      17.819   6.377  13.385  1.00109.54           C
ATOM   1276  CG  ARG B 161      17.509   6.929  14.779  1.00109.54           C
ATOM   1277  CD  ARG B 161      16.148   7.619  14.892  1.00109.54           C
ATOM   1278  NE  ARG B 161      16.001   8.092  16.298  1.00109.54           N
ATOM   1279  CZ  ARG B 161      16.394   9.353  16.634  1.00109.54           C
ATOM   1280  NH1 ARG B 161      16.869  10.187  15.665  1.00109.54           N
ATOM   1281  NH2 ARG B 161      16.305   9.774  17.929  1.00109.54           N
ATOM   1282  C   ARG B 161      18.864   4.515  12.141  1.00109.54           C
ATOM   1283  O   ARG B 161      18.279   3.437  12.077  1.00109.54           O
ATOM   1284  N   ILE B 162      19.506   5.036  11.084  1.00117.29           N
ATOM   1285  CA  ILE B 162      19.494   4.365   9.816  1.00117.29           C
ATOM   1286  CB  ILE B 162      20.153   5.184   8.738  1.00117.29           C
ATOM   1287  CG1 ILE B 162      19.880   4.581   7.361  1.00117.29           C
ATOM   1288  CG2 ILE B 162      21.645   5.351   9.054  1.00117.29           C
ATOM   1289  CD1 ILE B 162      20.520   5.402   6.245  1.00117.29           C
ATOM   1290  C   ILE B 162      20.204   3.045   9.932  1.00117.29           C
ATOM   1291  O   ILE B 162      19.719   2.026   9.442  1.00117.29           O
ATOM   1292  N   LEU B 163      21.372   3.014  10.611  1.00 69.21           N
ATOM   1293  CA  LEU B 163      22.155   1.807  10.696  1.00 69.21           C
ATOM   1294  CB  LEU B 163      23.519   2.022  11.379  1.00 69.21           C
ATOM   1295  CG  LEU B 163      24.492   2.837  10.510  1.00 69.21           C
ATOM   1296  CD1 LEU B 163      25.845   3.036  11.210  1.00 69.21           C
ATOM   1297  CD2 LEU B 163      24.644   2.205   9.117  1.00 69.21           C
ATOM   1298  C   LEU B 163      21.414   0.726  11.433  1.00 69.21           C
ATOM   1299  O   LEU B 163      21.476  -0.442  11.055  1.00 69.21           O
ATOM   1300  N   THR B 164      20.748   1.091  12.540  1.00 85.78           N
ATOM   1301  CA  THR B 164      19.959   0.234  13.386  1.00 85.78           C
ATOM   1302  CB  THR B 164      19.814   0.758  14.786  1.00 85.78           C
ATOM   1303  OG1 THR B 164      19.154   2.015  14.783  1.00 85.78           O
ATOM   1304  CG2 THR B 164      21.216   0.894  15.403  1.00 85.78           C
ATOM   1305  C   THR B 164      18.587   0.020  12.816  1.00 85.78           C
ATOM   1306  O   THR B 164      17.845  -0.835  13.297  1.00 85.78           O
ATOM   1307  N   ASN B 165      18.181   0.834  11.824  1.00 77.18           N
ATOM   1308  CA  ASN B 165      16.867   0.739  11.256  1.00 77.18           C
ATOM   1309  CB  ASN B 165      16.560  -0.663  10.696  1.00 77.18           C
ATOM   1310  CG  ASN B 165      15.469  -0.534   9.639  1.00 77.18           C
ATOM   1311  OD1 ASN B 165      14.959   0.554   9.375  1.00 77.18           O
ATOM   1312  ND2 ASN B 165      15.104  -1.680   9.004  1.00 77.18           N
ATOM   1313  C   ASN B 165      15.865   1.080  12.318  1.00 77.18           C
ATOM   1314  O   ASN B 165      14.861   0.393  12.502  1.00 77.18           O
ATOM   1315  N   ASN B 166      16.146   2.184  13.041  1.00 65.66           N
ATOM   1316  CA  ASN B 166      15.323   2.752  14.073  1.00 65.66           C
ATOM   1317  CB  ASN B 166      13.893   3.073  13.600  1.00 65.66           C
ATOM   1318  CG  ASN B 166      13.976   4.268  12.661  1.00 65.66           C
ATOM   1319  OD1 ASN B 166      14.673   5.242  12.941  1.00 65.66           O
ATOM   1320  ND2 ASN B 166      13.254   4.194  11.511  1.00 65.66           N
ATOM   1321  C   ASN B 166      15.241   1.833  15.248  1.00 65.66           C
ATOM   1322  O   ASN B 166      14.386   2.007  16.115  1.00 65.66           O
ATOM   1323  N   SER B 167      16.143   0.838  15.326  1.00 82.00           N
ATOM   1324  CA  SER B 167      16.165  -0.029  16.467  1.00 82.00           C
ATOM   1325  CB  SER B 167      17.133  -1.214  16.297  1.00 82.00           C
ATOM   1326  OG  SER B 167      16.687  -2.066  15.253  1.00 82.00           O
ATOM   1327  C   SER B 167      16.641   0.780  17.635  1.00 82.00           C
ATOM   1328  O   SER B 167      16.138   0.626  18.747  1.00 82.00           O
ATOM   1329  N   GLN B 168      17.641   1.662  17.401  1.00 84.66           N
ATOM   1330  CA  GLN B 168      18.168   2.491  18.454  1.00 84.66           C
ATOM   1331  CB  GLN B 168      19.665   2.294  18.738  1.00 84.66           C
ATOM   1332  CG  GLN B 168      19.996   0.953  19.391  1.00 84.66           C
ATOM   1333  CD  GLN B 168      21.477   0.974  19.735  1.00 84.66           C
ATOM   1334  OE1 GLN B 168      21.971   0.114  20.461  1.00 84.66           O
ATOM   1335  NE2 GLN B 168      22.208   1.993  19.212  1.00 84.66           N
ATOM   1336  C   GLN B 168      17.990   3.929  18.072  1.00 84.66           C
ATOM   1337  O   GLN B 168      18.437   4.378  17.019  1.00 84.66           O
ATOM   1338  N   THR B 169      17.230   4.643  18.918  1.00137.61           N
ATOM   1339  CA  THR B 169      16.842   6.030  18.898  1.00137.61           C
ATOM   1340  CB  THR B 169      15.424   6.221  19.333  1.00137.61           C
ATOM   1341  OG1 THR B 169      15.247   5.748  20.660  1.00137.61           O
ATOM   1342  CG2 THR B 169      14.523   5.441  18.359  1.00137.61           C
ATOM   1343  C   THR B 169      17.708   6.997  19.675  1.00137.61           C
ATOM   1344  O   THR B 169      17.261   8.135  19.798  1.00137.61           O
ATOM   1345  N   PRO B 170      18.825   6.666  20.286  1.00111.53           N
ATOM   1346  CA  PRO B 170      19.477   7.555  21.233  1.00111.53           C
ATOM   1347  CD  PRO B 170      19.796   5.800  19.628  1.00111.53           C
ATOM   1348  CB  PRO B 170      20.859   6.946  21.476  1.00111.53           C
ATOM   1349  CG  PRO B 170      21.174   6.253  20.141  1.00111.53           C
ATOM   1350  C   PRO B 170      19.596   9.015  20.886  1.00111.53           C
ATOM   1351  O   PRO B 170      19.734   9.361  19.714  1.00111.53           O
ATOM   1352  N   ILE B 171      19.485   9.880  21.919  1.00109.30           N
ATOM   1353  CA  ILE B 171      19.622  11.302  21.790  1.00109.30           C
ATOM   1354  CB  ILE B 171      18.564  12.058  22.542  1.00109.30           C
ATOM   1355  CG1 ILE B 171      17.166  11.663  22.036  1.00109.30           C
ATOM   1356  CG2 ILE B 171      18.863  13.562  22.413  1.00109.30           C
ATOM   1357  CD1 ILE B 171      16.950  11.958  20.553  1.00109.30           C
ATOM   1358  C   ILE B 171      20.927  11.603  22.459  1.00109.30           C
ATOM   1359  O   ILE B 171      21.083  11.367  23.656  1.00109.30           O
ATOM   1360  N   LEU B 172      21.907  12.118  21.697  1.00 65.78           N
ATOM   1361  CA  LEU B 172      23.214  12.370  22.238  1.00 65.78           C
ATOM   1362  CB  LEU B 172      24.289  12.417  21.152  1.00 65.78           C
ATOM   1363  CG  LEU B 172      24.412  11.081  20.390  1.00 65.78           C
ATOM   1364  CD1 LEU B 172      25.504  11.200  19.304  1.00 65.78           C
ATOM   1365  CD2 LEU B 172      24.594   9.883  21.359  1.00 65.78           C
ATOM   1366  C   LEU B 172      23.203  13.688  22.952  1.00 65.78           C
ATOM   1367  O   LEU B 172      22.276  14.478  22.787  1.00 65.78           O
ATOM   1368  N   SER B 173      24.244  13.944  23.778  1.00 69.54           N
ATOM   1369  CA  SER B 173      24.282  15.130  24.593  1.00 69.54           C
ATOM   1370  CB  SER B 173      24.777  14.831  26.009  1.00 69.54           C
ATOM   1371  OG  SER B 173      24.921  16.054  26.706  1.00 69.54           O
ATOM   1372  C   SER B 173      25.214  16.174  24.041  1.00 69.54           C
ATOM   1373  O   SER B 173      26.429  15.987  23.980  1.00 69.54           O
ATOM   1374  N   PRO B 174      24.648  17.272  23.609  1.00 92.87           N
ATOM   1375  CA  PRO B 174      25.406  18.387  23.088  1.00 92.87           C
ATOM   1376  CD  PRO B 174      23.275  17.252  23.128  1.00 92.87           C
ATOM   1377  CB  PRO B 174      24.375  19.304  22.429  1.00 92.87           C
ATOM   1378  CG  PRO B 174      23.200  18.368  22.077  1.00 92.87           C
ATOM   1379  C   PRO B 174      26.159  19.080  24.186  1.00 92.87           C
ATOM   1380  O   PRO B 174      27.199  19.686  23.926  1.00 92.87           O
ATOM   1381  N   GLN B 175      25.630  19.021  25.420  1.00 61.19           N
ATOM   1382  CA  GLN B 175      26.193  19.729  26.535  1.00 61.19           C
ATOM   1383  CB  GLN B 175      25.306  19.685  27.790  1.00 61.19           C
ATOM   1384  CG  GLN B 175      25.878  20.502  28.950  1.00 61.19           C
ATOM   1385  CD  GLN B 175      25.902  21.963  28.523  1.00 61.19           C
ATOM   1386  OE1 GLN B 175      24.878  22.521  28.128  1.00 61.19           O
ATOM   1387  NE2 GLN B 175      27.107  22.596  28.593  1.00 61.19           N
ATOM   1388  C   GLN B 175      27.529  19.172  26.912  1.00 61.19           C
ATOM   1389  O   GLN B 175      28.441  19.923  27.255  1.00 61.19           O
ATOM   1390  N   GLU B 176      27.690  17.838  26.861  1.00109.27           N
ATOM   1391  CA  GLU B 176      28.930  17.268  27.296  1.00109.27           C
ATOM   1392  CB  GLU B 176      28.922  15.727  27.209  1.00109.27           C
ATOM   1393  CG  GLU B 176      29.886  15.007  28.162  1.00109.27           C
ATOM   1394  CD  GLU B 176      31.225  14.786  27.476  1.00109.27           C
ATOM   1395  OE1 GLU B 176      31.904  15.813  27.212  1.00109.27           O
ATOM   1396  OE2 GLU B 176      31.581  13.606  27.211  1.00109.27           O
ATOM   1397  C   GLU B 176      29.998  17.822  26.405  1.00109.27           C
ATOM   1398  O   GLU B 176      31.078  18.188  26.865  1.00109.27           O
ATOM   1399  N   VAL B 177      29.707  17.924  25.096  1.00 54.86           N
ATOM   1400  CA  VAL B 177      30.664  18.454  24.167  1.00 54.86           C
ATOM   1401  CB  VAL B 177      30.139  18.481  22.761  1.00 54.86           C
ATOM   1402  CG1 VAL B 177      31.154  19.201  21.858  1.00 54.86           C
ATOM   1403  CG2 VAL B 177      29.854  17.037  22.328  1.00 54.86           C
ATOM   1404  C   VAL B 177      30.969  19.868  24.540  1.00 54.86           C
ATOM   1405  O   VAL B 177      32.131  20.265  24.607  1.00 54.86           O
ATOM   1406  N   VAL B 178      29.924  20.672  24.809  1.00 53.27           N
ATOM   1407  CA  VAL B 178      30.129  22.062  25.115  1.00 53.27           C
ATOM   1408  CB  VAL B 178      28.845  22.814  25.331  1.00 53.27           C
ATOM   1409  CG1 VAL B 178      29.182  24.257  25.749  1.00 53.27           C
ATOM   1410  CG2 VAL B 178      27.999  22.729  24.049  1.00 53.27           C
ATOM   1411  C   VAL B 178      30.944  22.200  26.365  1.00 53.27           C
ATOM   1412  O   VAL B 178      31.831  23.050  26.436  1.00 53.27           O
ATOM   1413  N   SER B 179      30.634  21.411  27.412  1.00 76.95           N
ATOM   1414  CA  SER B 179      31.346  21.549  28.657  1.00 76.95           C
ATOM   1415  CB  SER B 179      30.566  20.946  29.839  1.00 76.95           C
ATOM   1416  OG  SER B 179      29.367  21.681  30.041  1.00 76.95           O
ATOM   1417  C   SER B 179      32.719  20.929  28.650  1.00 76.95           C
ATOM   1418  O   SER B 179      33.677  21.556  29.101  1.00 76.95           O
ATOM   1419  N   CYS B 180      32.819  19.637  28.264  1.00112.26           N
ATOM   1420  CA  CYS B 180      34.050  18.879  28.279  1.00112.26           C
ATOM   1421  CB  CYS B 180      33.839  17.360  28.367  1.00112.26           C
ATOM   1422  SG  CYS B 180      33.798  16.666  30.046  1.00112.26           S
ATOM   1423  C   CYS B 180      35.014  19.052  27.138  1.00112.26           C
ATOM   1424  O   CYS B 180      36.224  19.053  27.363  1.00112.26           O
ATOM   1425  N   SER B 181      34.531  19.183  25.885  1.00136.54           N
ATOM   1426  CA  SER B 181      35.451  18.989  24.795  1.00136.54           C
ATOM   1427  CB  SER B 181      34.787  18.645  23.442  1.00136.54           C
ATOM   1428  OG  SER B 181      34.293  19.803  22.792  1.00136.54           O
ATOM   1429  C   SER B 181      36.453  20.087  24.593  1.00136.54           C
ATOM   1430  O   SER B 181      36.144  21.272  24.493  1.00136.54           O
ATOM   1431  N   GLN B 182      37.720  19.637  24.524  1.00147.70           N
ATOM   1432  CA  GLN B 182      38.961  20.331  24.335  1.00147.70           C
ATOM   1433  CB  GLN B 182      40.104  19.306  24.387  1.00147.70           C
ATOM   1434  CG  GLN B 182      40.008  18.267  25.512  1.00147.70           C
ATOM   1435  CD  GLN B 182      41.043  18.568  26.585  1.00147.70           C
ATOM   1436  OE1 GLN B 182      42.153  19.011  26.291  1.00147.70           O
ATOM   1437  NE2 GLN B 182      40.688  18.286  27.867  1.00147.70           N
ATOM   1438  C   GLN B 182      39.034  20.802  22.915  1.00147.70           C
ATOM   1439  O   GLN B 182      39.725  21.771  22.588  1.00147.70           O
ATOM   1440  N   TYR B 183      38.404  20.008  22.032  1.00176.95           N
ATOM   1441  CA  TYR B 183      38.378  20.143  20.608  1.00176.95           C
ATOM   1442  CB  TYR B 183      37.841  18.905  19.869  1.00176.95           C
ATOM   1443  CG  TYR B 183      38.739  17.760  20.228  1.00176.95           C
ATOM   1444  CD1 TYR B 183      40.113  17.880  20.161  1.00176.95           C
ATOM   1445  CD2 TYR B 183      38.208  16.542  20.590  1.00176.95           C
ATOM   1446  CE1 TYR B 183      40.941  16.827  20.482  1.00176.95           C
ATOM   1447  CE2 TYR B 183      39.028  15.484  20.910  1.00176.95           C
ATOM   1448  CZ  TYR B 183      40.393  15.626  20.860  1.00176.95           C
ATOM   1449  OH  TYR B 183      41.224  14.535  21.190  1.00176.95           O
ATOM   1450  C   TYR B 183      37.585  21.344  20.190  1.00176.95           C
ATOM   1451  O   TYR B 183      37.672  21.757  19.036  1.00176.95           O
ATOM   1452  N   ALA B 184      36.683  21.842  21.057  1.00 76.78           N
ATOM   1453  CA  ALA B 184      35.874  22.977  20.715  1.00 76.78           C
ATOM   1454  CB  ALA B 184      34.397  22.620  20.472  1.00 76.78           C
ATOM   1455  C   ALA B 184      35.897  23.993  21.825  1.00 76.78           C
ATOM   1456  O   ALA B 184      36.462  23.783  22.898  1.00 76.78           O
ATOM   1457  N   GLN B 185      35.338  25.176  21.498  1.00197.72           N
ATOM   1458  CA  GLN B 185      35.196  26.385  22.265  1.00197.72           C
ATOM   1459  CB  GLN B 185      35.203  27.641  21.380  1.00197.72           C
ATOM   1460  CG  GLN B 185      36.496  27.726  20.561  1.00197.72           C
ATOM   1461  CD  GLN B 185      37.644  27.191  21.417  1.00197.72           C
ATOM   1462  OE1 GLN B 185      37.753  27.501  22.602  1.00197.72           O
ATOM   1463  NE2 GLN B 185      38.526  26.354  20.804  1.00197.72           N
ATOM   1464  C   GLN B 185      34.049  26.435  23.244  1.00197.72           C
ATOM   1465  O   GLN B 185      33.886  27.451  23.916  1.00197.72           O
ATOM   1466  N   GLY B 186      33.124  25.458  23.265  1.00 58.36           N
ATOM   1467  CA  GLY B 186      32.044  25.578  24.207  1.00 58.36           C
ATOM   1468  C   GLY B 186      30.989  26.421  23.565  1.00 58.36           C
ATOM   1469  O   GLY B 186      30.566  26.159  22.443  1.00 58.36           O
ATOM   1470  N   CYS B 187      30.512  27.437  24.297  1.00112.43           N
ATOM   1471  CA  CYS B 187      29.463  28.315  23.881  1.00112.43           C
ATOM   1472  CB  CYS B 187      29.008  29.205  25.041  1.00112.43           C
ATOM   1473  SG  CYS B 187      27.263  29.573  24.830  1.00112.43           S
ATOM   1474  C   CYS B 187      29.976  29.193  22.777  1.00112.43           C
ATOM   1475  O   CYS B 187      29.204  29.817  22.050  1.00112.43           O
ATOM   1476  N   GLU B 188      31.312  29.329  22.715  1.00161.88           N
ATOM   1477  CA  GLU B 188      32.047  30.139  21.783  1.00161.88           C
ATOM   1478  CB  GLU B 188      33.482  30.431  22.231  1.00161.88           C
ATOM   1479  CG  GLU B 188      33.485  31.203  23.551  1.00161.88           C
ATOM   1480  CD  GLU B 188      32.148  31.949  23.643  1.00161.88           C
ATOM   1481  OE1 GLU B 188      31.832  32.726  22.703  1.00161.88           O
ATOM   1482  OE2 GLU B 188      31.409  31.733  24.653  1.00161.88           O
ATOM   1483  C   GLU B 188      32.078  29.567  20.391  1.00161.88           C
ATOM   1484  O   GLU B 188      32.488  30.262  19.458  1.00161.88           O
ATOM   1485  N   GLY B 189      31.780  28.265  20.214  1.00 46.39           N
ATOM   1486  CA  GLY B 189      31.746  27.768  18.865  1.00 46.39           C
ATOM   1487  C   GLY B 189      32.607  26.546  18.757  1.00 46.39           C
ATOM   1488  O   GLY B 189      33.246  26.131  19.722  1.00 46.39           O
ATOM   1489  N   GLY B 190      32.644  25.941  17.547  1.00 33.19           N
ATOM   1490  CA  GLY B 190      33.416  24.751  17.308  1.00 33.19           C
ATOM   1491  C   GLY B 190      33.114  24.270  15.915  1.00 33.19           C
ATOM   1492  O   GLY B 190      32.389  24.929  15.168  1.00 33.19           O
ATOM   1493  N   PHE B 191      33.686  23.100  15.526  1.00 88.08           N
ATOM   1494  CA  PHE B 191      33.455  22.563  14.203  1.00 88.08           C
ATOM   1495  CB  PHE B 191      34.653  22.703  13.254  1.00 88.08           C
ATOM   1496  CG  PHE B 191      34.802  24.152  13.003  1.00 88.08           C
ATOM   1497  CD1 PHE B 191      35.547  24.932  13.849  1.00 88.08           C
ATOM   1498  CD2 PHE B 191      34.178  24.729  11.925  1.00 88.08           C
ATOM   1499  CE1 PHE B 191      35.664  26.276  13.598  1.00 88.08           C
ATOM   1500  CE2 PHE B 191      34.299  26.073  11.678  1.00 88.08           C
ATOM   1501  CZ  PHE B 191      35.047  26.857  12.518  1.00 88.08           C
ATOM   1502  C   PHE B 191      33.125  21.097  14.268  1.00 88.08           C
ATOM   1503  O   PHE B 191      33.753  20.318  14.984  1.00 88.08           O
ATOM   1504  N   PRO B 192      32.171  20.712  13.458  1.00 74.12           N
ATOM   1505  CA  PRO B 192      31.682  19.354  13.407  1.00 74.12           C
ATOM   1506  CD  PRO B 192      31.201  21.668  12.948  1.00 74.12           C
ATOM   1507  CB  PRO B 192      30.512  19.389  12.428  1.00 74.12           C
ATOM   1508  CG  PRO B 192      29.976  20.828  12.550  1.00 74.12           C
ATOM   1509  C   PRO B 192      32.735  18.340  13.072  1.00 74.12           C
ATOM   1510  O   PRO B 192      32.635  17.200  13.526  1.00 74.12           O
ATOM   1511  N   TYR B 193      33.752  18.718  12.283  1.00175.71           N
ATOM   1512  CA  TYR B 193      34.786  17.794  11.918  1.00175.71           C
ATOM   1513  CB  TYR B 193      35.840  18.476  11.039  1.00175.71           C
ATOM   1514  CG  TYR B 193      36.849  17.475  10.605  1.00175.71           C
ATOM   1515  CD1 TYR B 193      36.639  16.760   9.452  1.00175.71           C
ATOM   1516  CD2 TYR B 193      37.988  17.251  11.341  1.00175.71           C
ATOM   1517  CE1 TYR B 193      37.560  15.836   9.025  1.00175.71           C
ATOM   1518  CE2 TYR B 193      38.916  16.330  10.922  1.00175.71           C
ATOM   1519  CZ  TYR B 193      38.699  15.625   9.763  1.00175.71           C
ATOM   1520  OH  TYR B 193      39.649  14.679   9.329  1.00175.71           O
ATOM   1521  C   TYR B 193      35.456  17.358  13.190  1.00175.71           C
ATOM   1522  O   TYR B 193      35.759  16.180  13.367  1.00175.71           O
ATOM   1523  N   LEU B 194      35.737  18.313  14.099  1.00152.66           N
ATOM   1524  CA  LEU B 194      36.366  17.976  15.343  1.00152.66           C
ATOM   1525  CB  LEU B 194      36.936  19.174  16.131  1.00152.66           C
ATOM   1526  CG  LEU B 194      38.117  19.920  15.481  1.00152.66           C
ATOM   1527  CD1 LEU B 194      37.662  20.852  14.352  1.00152.66           C
ATOM   1528  CD2 LEU B 194      38.956  20.618  16.553  1.00152.66           C
ATOM   1529  C   LEU B 194      35.422  17.263  16.274  1.00152.66           C
ATOM   1530  O   LEU B 194      35.873  16.481  17.104  1.00152.66           O
ATOM   1531  N   ILE B 195      34.124  17.640  16.311  1.00145.43           N
ATOM   1532  CA  ILE B 195      33.215  16.988  17.228  1.00145.43           C
ATOM   1533  CB  ILE B 195      32.081  17.874  17.641  1.00145.43           C
ATOM   1534  CG1 ILE B 195      32.651  19.137  18.304  1.00145.43           C
ATOM   1535  CG2 ILE B 195      31.158  17.058  18.569  1.00145.43           C
ATOM   1536  CD1 ILE B 195      33.557  18.815  19.492  1.00145.43           C
ATOM   1537  C   ILE B 195      32.600  15.709  16.749  1.00145.43           C
ATOM   1538  O   ILE B 195      32.719  14.659  17.380  1.00145.43           O
ATOM   1539  N   ALA B 196      31.908  15.769  15.598  1.00 65.28           N
ATOM   1540  CA  ALA B 196      31.223  14.610  15.118  1.00 65.28           C
ATOM   1541  CB  ALA B 196      30.478  14.874  13.795  1.00 65.28           C
ATOM   1542  C   ALA B 196      32.272  13.587  14.845  1.00 65.28           C
ATOM   1543  O   ALA B 196      32.056  12.400  15.092  1.00 65.28           O
ATOM   1544  N   GLY B 197      33.378  14.007  14.189  1.00 87.86           N
ATOM   1545  CA  GLY B 197      34.423  13.064  13.908  1.00 87.86           C
ATOM   1546  C   GLY B 197      35.436  12.779  14.992  1.00 87.86           C
ATOM   1547  O   GLY B 197      35.445  11.716  15.608  1.00 87.86           O
ATOM   1548  N   LYS B 198      36.274  13.794  15.294  1.00211.98           N
ATOM   1549  CA  LYS B 198      37.472  13.632  16.085  1.00211.98           C
ATOM   1550  CB  LYS B 198      38.278  14.940  15.977  1.00211.98           C
ATOM   1551  CG  LYS B 198      39.801  14.876  16.107  1.00211.98           C
ATOM   1552  CD  LYS B 198      40.350  14.558  17.484  1.00211.98           C
ATOM   1553  CE  LYS B 198      41.800  14.999  17.654  1.00211.98           C
ATOM   1554  NZ  LYS B 198      42.641  14.395  16.598  1.00211.98           N
ATOM   1555  C   LYS B 198      37.170  13.313  17.524  1.00211.98           C
ATOM   1556  O   LYS B 198      37.647  12.322  18.076  1.00211.98           O
ATOM   1557  N   TYR B 199      36.318  14.135  18.152  1.00 98.00           N
ATOM   1558  CA  TYR B 199      35.959  14.024  19.533  1.00 98.00           C
ATOM   1559  CB  TYR B 199      35.056  15.216  19.922  1.00 98.00           C
ATOM   1560  CG  TYR B 199      34.550  15.090  21.313  1.00 98.00           C
ATOM   1561  CD1 TYR B 199      35.360  15.372  22.388  1.00 98.00           C
ATOM   1562  CD2 TYR B 199      33.243  14.720  21.533  1.00 98.00           C
ATOM   1563  CE1 TYR B 199      34.875  15.258  23.668  1.00 98.00           C
ATOM   1564  CE2 TYR B 199      32.755  14.605  22.810  1.00 98.00           C
ATOM   1565  CZ  TYR B 199      33.574  14.871  23.877  1.00 98.00           C
ATOM   1566  OH  TYR B 199      33.077  14.751  25.186  1.00 98.00           O
ATOM   1567  C   TYR B 199      35.224  12.736  19.724  1.00 98.00           C
ATOM   1568  O   TYR B 199      35.461  12.006  20.687  1.00 98.00           O
ATOM   1569  N   ALA B 200      34.316  12.411  18.787  1.00 38.25           N
ATOM   1570  CA  ALA B 200      33.542  11.208  18.902  1.00 38.25           C
ATOM   1571  CB  ALA B 200      32.554  11.000  17.739  1.00 38.25           C
ATOM   1572  C   ALA B 200      34.468  10.028  18.885  1.00 38.25           C
ATOM   1573  O   ALA B 200      34.271   9.055  19.611  1.00 38.25           O
ATOM   1574  N   GLN B 201      35.486  10.062  18.009  1.00107.96           N
ATOM   1575  CA  GLN B 201      36.403   8.962  17.911  1.00107.96           C
ATOM   1576  CB  GLN B 201      37.397   9.138  16.747  1.00107.96           C
ATOM   1577  CG  GLN B 201      38.514   8.082  16.715  1.00107.96           C
ATOM   1578  CD  GLN B 201      39.650   8.708  15.884  1.00107.96           C
ATOM   1579  OE1 GLN B 201      39.536   9.840  15.431  1.00107.96           O
ATOM   1580  NE2 GLN B 201      40.802   7.974  15.725  1.00107.96           N
ATOM   1581  C   GLN B 201      37.250   8.845  19.154  1.00107.96           C
ATOM   1582  O   GLN B 201      37.417   7.750  19.697  1.00107.96           O
ATOM   1583  N   ASP B 202      37.857   9.957  19.620  1.00128.79           N
ATOM   1584  CA  ASP B 202      38.773   9.903  20.734  1.00128.79           C
ATOM   1585  CB  ASP B 202      39.542  11.216  20.893  1.00128.79           C
ATOM   1586  CG  ASP B 202      40.421  11.302  19.667  1.00128.79           C
ATOM   1587  OD1 ASP B 202      41.368  10.484  19.582  1.00128.79           O
ATOM   1588  OD2 ASP B 202      40.151  12.158  18.789  1.00128.79           O
ATOM   1589  C   ASP B 202      38.120   9.676  22.062  1.00128.79           C
ATOM   1590  O   ASP B 202      38.489   8.759  22.796  1.00128.79           O
ATOM   1591  N   PHE B 203      37.228  10.611  22.450  1.00183.51           N
ATOM   1592  CA  PHE B 203      36.542  10.583  23.713  1.00183.51           C
ATOM   1593  CB  PHE B 203      36.278  11.991  24.262  1.00183.51           C
ATOM   1594  CG  PHE B 203      37.628  12.569  24.509  1.00183.51           C
ATOM   1595  CD1 PHE B 203      38.290  12.322  25.687  1.00183.51           C
ATOM   1596  CD2 PHE B 203      38.238  13.339  23.546  1.00183.51           C
ATOM   1597  CE1 PHE B 203      39.538  12.851  25.907  1.00183.51           C
ATOM   1598  CE2 PHE B 203      39.488  13.870  23.763  1.00183.51           C
ATOM   1599  CZ  PHE B 203      40.140  13.628  24.948  1.00183.51           C
ATOM   1600  C   PHE B 203      35.245   9.832  23.737  1.00183.51           C
ATOM   1601  O   PHE B 203      34.927   9.160  24.718  1.00183.51           O
ATOM   1602  N   GLY B 204      34.430   9.970  22.675  1.00 36.33           N
ATOM   1603  CA  GLY B 204      33.133   9.349  22.670  1.00 36.33           C
ATOM   1604  C   GLY B 204      32.102  10.346  23.123  1.00 36.33           C
ATOM   1605  O   GLY B 204      32.422  11.372  23.724  1.00 36.33           O
ATOM   1606  N   LEU B 205      30.815  10.050  22.833  1.00104.52           N
ATOM   1607  CA  LEU B 205      29.709  10.901  23.177  1.00104.52           C
ATOM   1608  CB  LEU B 205      28.840  11.305  21.973  1.00104.52           C
ATOM   1609  CG  LEU B 205      29.526  12.318  21.038  1.00104.52           C
ATOM   1610  CD1 LEU B 205      30.880  11.782  20.546  1.00104.52           C
ATOM   1611  CD2 LEU B 205      28.600  12.732  19.878  1.00104.52           C
ATOM   1612  C   LEU B 205      28.822  10.168  24.129  1.00104.52           C
ATOM   1613  O   LEU B 205      28.730   8.941  24.101  1.00104.52           O
ATOM   1614  N   VAL B 206      28.142  10.922  25.014  1.00 58.88           N
ATOM   1615  CA  VAL B 206      27.267  10.339  25.989  1.00 58.88           C
ATOM   1616  CB  VAL B 206      27.568  10.791  27.394  1.00 58.88           C
ATOM   1617  CG1 VAL B 206      28.993  10.340  27.765  1.00 58.88           C
ATOM   1618  CG2 VAL B 206      27.357  12.312  27.484  1.00 58.88           C
ATOM   1619  C   VAL B 206      25.866  10.750  25.647  1.00 58.88           C
ATOM   1620  O   VAL B 206      25.646  11.665  24.855  1.00 58.88           O
ATOM   1621  N   GLU B 207      24.869  10.036  26.203  1.00124.83           N
ATOM   1622  CA  GLU B 207      23.504  10.358  25.907  1.00124.83           C
ATOM   1623  CB  GLU B 207      22.554   9.140  25.954  1.00124.83           C
ATOM   1624  CG  GLU B 207      22.900   8.089  27.011  1.00124.83           C
ATOM   1625  CD  GLU B 207      22.303   6.759  26.550  1.00124.83           C
ATOM   1626  OE1 GLU B 207      21.109   6.750  26.149  1.00124.83           O
ATOM   1627  OE2 GLU B 207      23.038   5.731  26.588  1.00124.83           O
ATOM   1628  C   GLU B 207      23.048  11.557  26.687  1.00124.83           C
ATOM   1629  O   GLU B 207      23.675  11.981  27.657  1.00124.83           O
ATOM   1630  N   GLU B 208      21.930  12.153  26.230  1.00102.78           N
ATOM   1631  CA  GLU B 208      21.435  13.412  26.708  1.00102.78           C
ATOM   1632  CB  GLU B 208      20.179  13.840  25.920  1.00102.78           C
ATOM   1633  CG  GLU B 208      20.169  15.323  25.523  1.00102.78           C
ATOM   1634  CD  GLU B 208      19.348  16.142  26.500  1.00102.78           C
ATOM   1635  OE1 GLU B 208      18.594  15.522  27.291  1.00102.78           O
ATOM   1636  OE2 GLU B 208      19.457  17.397  26.464  1.00102.78           O
ATOM   1637  C   GLU B 208      21.139  13.294  28.177  1.00102.78           C
ATOM   1638  O   GLU B 208      21.391  14.223  28.944  1.00102.78           O
ATOM   1639  N   ALA B 209      20.624  12.133  28.619  1.00 38.00           N
ATOM   1640  CA  ALA B 209      20.274  11.918  29.999  1.00 38.00           C
ATOM   1641  CB  ALA B 209      19.660  10.530  30.252  1.00 38.00           C
ATOM   1642  C   ALA B 209      21.500  12.028  30.860  1.00 38.00           C
ATOM   1643  O   ALA B 209      21.426  12.503  31.994  1.00 38.00           O
ATOM   1644  N   CYS B 210      22.658  11.561  30.360  1.00 43.35           N
ATOM   1645  CA  CYS B 210      23.864  11.572  31.140  1.00 43.35           C
ATOM   1646  CB  CYS B 210      25.070  10.966  30.383  1.00 43.35           C
ATOM   1647  SG  CYS B 210      26.607  10.968  31.359  1.00 43.35           S
ATOM   1648  C   CYS B 210      24.216  12.988  31.482  1.00 43.35           C
ATOM   1649  O   CYS B 210      24.598  13.275  32.616  1.00 43.35           O
ATOM   1650  N   PHE B 211      24.117  13.909  30.501  1.00134.39           N
ATOM   1651  CA  PHE B 211      24.478  15.272  30.773  1.00134.39           C
ATOM   1652  CB  PHE B 211      25.927  15.480  30.282  1.00134.39           C
ATOM   1653  CG  PHE B 211      26.547  16.765  30.701  1.00134.39           C
ATOM   1654  CD1 PHE B 211      26.251  17.367  31.902  1.00134.39           C
ATOM   1655  CD2 PHE B 211      27.527  17.310  29.903  1.00134.39           C
ATOM   1656  CE1 PHE B 211      26.873  18.541  32.263  1.00134.39           C
ATOM   1657  CE2 PHE B 211      28.154  18.478  30.261  1.00134.39           C
ATOM   1658  CZ  PHE B 211      27.821  19.099  31.440  1.00134.39           C
ATOM   1659  C   PHE B 211      23.470  16.126  30.056  1.00134.39           C
ATOM   1660  O   PHE B 211      23.611  16.433  28.876  1.00134.39           O
ATOM   1661  N   PRO B 212      22.474  16.573  30.771  1.00 78.04           N
ATOM   1662  CA  PRO B 212      21.395  17.315  30.163  1.00 78.04           C
ATOM   1663  CD  PRO B 212      22.027  15.835  31.941  1.00 78.04           C
ATOM   1664  CB  PRO B 212      20.305  17.401  31.225  1.00 78.04           C
ATOM   1665  CG  PRO B 212      20.522  16.125  32.062  1.00 78.04           C
ATOM   1666  C   PRO B 212      21.851  18.631  29.621  1.00 78.04           C
ATOM   1667  O   PRO B 212      22.825  19.178  30.134  1.00 78.04           O
ATOM   1668  N   TYR B 213      21.148  19.159  28.594  1.00 95.44           N
ATOM   1669  CA  TYR B 213      21.589  20.345  27.912  1.00 95.44           C
ATOM   1670  CB  TYR B 213      20.988  20.455  26.500  1.00 95.44           C
ATOM   1671  CG  TYR B 213      21.584  21.634  25.815  1.00 95.44           C
ATOM   1672  CD1 TYR B 213      22.903  21.612  25.423  1.00 95.44           C
ATOM   1673  CD2 TYR B 213      20.821  22.744  25.536  1.00 95.44           C
ATOM   1674  CE1 TYR B 213      23.463  22.691  24.782  1.00 95.44           C
ATOM   1675  CE2 TYR B 213      21.376  23.825  24.893  1.00 95.44           C
ATOM   1676  CZ  TYR B 213      22.697  23.801  24.517  1.00 95.44           C
ATOM   1677  OH  TYR B 213      23.264  24.912  23.857  1.00 95.44           O
ATOM   1678  C   TYR B 213      21.223  21.565  28.700  1.00 95.44           C
ATOM   1679  O   TYR B 213      20.054  21.805  28.996  1.00 95.44           O
ATOM   1680  N   THR B 214      22.270  22.288  29.159  1.00 82.60           N
ATOM   1681  CA  THR B 214      22.212  23.533  29.877  1.00 82.60           C
ATOM   1682  CB  THR B 214      23.393  23.697  30.781  1.00 82.60           C
ATOM   1683  OG1 THR B 214      23.425  22.644  31.734  1.00 82.60           O
ATOM   1684  CG2 THR B 214      23.292  25.057  31.485  1.00 82.60           C
ATOM   1685  C   THR B 214      22.145  24.742  28.989  1.00 82.60           C
ATOM   1686  O   THR B 214      21.389  25.675  29.258  1.00 82.60           O
ATOM   1687  N   GLY B 215      22.944  24.761  27.900  1.00 35.71           N
ATOM   1688  CA  GLY B 215      23.014  25.926  27.060  1.00 35.71           C
ATOM   1689  C   GLY B 215      24.021  26.884  27.630  1.00 35.71           C
ATOM   1690  O   GLY B 215      24.016  28.066  27.286  1.00 35.71           O
ATOM   1691  N   THR B 216      24.910  26.407  28.527  1.00 61.45           N
ATOM   1692  CA  THR B 216      25.889  27.287  29.103  1.00 61.45           C
ATOM   1693  CB  THR B 216      25.566  27.716  30.503  1.00 61.45           C
ATOM   1694  OG1 THR B 216      25.606  26.599  31.379  1.00 61.45           O
ATOM   1695  CG2 THR B 216      24.164  28.348  30.517  1.00 61.45           C
ATOM   1696  C   THR B 216      27.209  26.573  29.177  1.00 61.45           C
ATOM   1697  O   THR B 216      27.327  25.380  28.911  1.00 61.45           O
ATOM   1698  N   ASP B 217      28.233  27.346  29.572  1.00122.01           N
ATOM   1699  CA  ASP B 217      29.629  27.049  29.741  1.00122.01           C
ATOM   1700  CB  ASP B 217      30.488  28.328  29.824  1.00122.01           C
ATOM   1701  CG  ASP B 217      30.448  29.016  28.456  1.00122.01           C
ATOM   1702  OD1 ASP B 217      30.319  28.290  27.434  1.00122.01           O
ATOM   1703  OD2 ASP B 217      30.545  30.273  28.415  1.00122.01           O
ATOM   1704  C   ASP B 217      29.841  26.225  30.982  1.00122.01           C
ATOM   1705  O   ASP B 217      30.950  26.190  31.513  1.00122.01           O
ATOM   1706  N   SER B 218      28.757  25.653  31.550  1.00 66.75           N
ATOM   1707  CA  SER B 218      28.812  24.910  32.786  1.00 66.75           C
ATOM   1708  CB  SER B 218      27.549  24.073  33.053  1.00 66.75           C
ATOM   1709  OG  SER B 218      27.422  23.051  32.076  1.00 66.75           O
ATOM   1710  C   SER B 218      29.991  23.978  32.825  1.00 66.75           C
ATOM   1711  O   SER B 218      30.591  23.618  31.813  1.00 66.75           O
ATOM   1712  N   PRO B 219      30.336  23.629  34.043  1.00127.40           N
ATOM   1713  CA  PRO B 219      31.470  22.780  34.310  1.00127.40           C
ATOM   1714  CD  PRO B 219      30.058  24.523  35.154  1.00127.40           C
ATOM   1715  CB  PRO B 219      31.730  22.890  35.811  1.00127.40           C
ATOM   1716  CG  PRO B 219      31.185  24.283  36.172  1.00127.40           C
ATOM   1717  C   PRO B 219      31.217  21.391  33.845  1.00127.40           C
ATOM   1718  O   PRO B 219      30.057  20.995  33.748  1.00127.40           O
ATOM   1719  N   CYS B 220      32.280  20.619  33.554  1.00 72.94           N
ATOM   1720  CA  CYS B 220      31.963  19.344  33.009  1.00 72.94           C
ATOM   1721  CB  CYS B 220      32.954  18.836  31.955  1.00 72.94           C
ATOM   1722  SG  CYS B 220      32.209  17.510  30.966  1.00 72.94           S
ATOM   1723  C   CYS B 220      31.845  18.341  34.097  1.00 72.94           C
ATOM   1724  O   CYS B 220      32.833  17.871  34.661  1.00 72.94           O
ATOM   1725  N   LYS B 221      30.592  18.009  34.443  1.00127.62           N
ATOM   1726  CA  LYS B 221      30.413  16.961  35.390  1.00127.62           C
ATOM   1727  CB  LYS B 221      30.370  17.445  36.855  1.00127.62           C
ATOM   1728  CG  LYS B 221      28.995  17.418  37.521  1.00127.62           C
ATOM   1729  CD  LYS B 221      28.620  15.981  37.899  1.00127.62           C
ATOM   1730  CE  LYS B 221      27.259  15.776  38.578  1.00127.62           C
ATOM   1731  NZ  LYS B 221      27.135  14.352  38.997  1.00127.62           N
ATOM   1732  C   LYS B 221      29.103  16.341  35.015  1.00127.62           C
ATOM   1733  O   LYS B 221      28.130  17.045  34.746  1.00127.62           O
ATOM   1734  N   MET B 222      29.058  14.998  34.946  1.00170.17           N
ATOM   1735  CA  MET B 222      27.839  14.319  34.605  1.00170.17           C
ATOM   1736  CB  MET B 222      27.674  13.955  33.116  1.00170.17           C
ATOM   1737  CG  MET B 222      28.664  12.938  32.553  1.00170.17           C
ATOM   1738  SD  MET B 222      30.239  13.618  31.971  1.00170.17           S
ATOM   1739  CE  MET B 222      30.447  12.291  30.749  1.00170.17           C
ATOM   1740  C   MET B 222      27.758  13.052  35.401  1.00170.17           C
ATOM   1741  O   MET B 222      28.490  12.855  36.369  1.00170.17           O
ATOM   1742  N   LYS B 223      26.831  12.164  34.991  1.00135.74           N
ATOM   1743  CA  LYS B 223      26.552  10.905  35.630  1.00135.74           C
ATOM   1744  CB  LYS B 223      25.505  10.063  34.886  1.00135.74           C
ATOM   1745  CG  LYS B 223      24.079  10.604  34.896  1.00135.74           C
ATOM   1746  CD  LYS B 223      23.222   9.980  33.793  1.00135.74           C
ATOM   1747  CE  LYS B 223      23.774   8.650  33.274  1.00135.74           C
ATOM   1748  NZ  LYS B 223      23.770   7.641  34.355  1.00135.74           N
ATOM   1749  C   LYS B 223      27.775  10.050  35.597  1.00135.74           C
ATOM   1750  O   LYS B 223      28.726  10.311  34.864  1.00135.74           O
ATOM   1751  N   GLU B 224      27.736   8.974  36.409  1.00134.34           N
ATOM   1752  CA  GLU B 224      28.784   8.011  36.567  1.00134.34           C
ATOM   1753  CB  GLU B 224      28.436   6.898  37.569  1.00134.34           C
ATOM   1754  CG  GLU B 224      28.552   7.305  39.035  1.00134.34           C
ATOM   1755  CD  GLU B 224      29.898   6.796  39.526  1.00134.34           C
ATOM   1756  OE1 GLU B 224      30.123   5.560  39.417  1.00134.34           O
ATOM   1757  OE2 GLU B 224      30.717   7.622  40.009  1.00134.34           O
ATOM   1758  C   GLU B 224      29.035   7.325  35.267  1.00134.34           C
ATOM   1759  O   GLU B 224      29.421   7.942  34.279  1.00134.34           O
ATOM   1760  N   ASP B 225      28.857   5.995  35.257  1.00174.66           N
ATOM   1761  CA  ASP B 225      29.184   5.218  34.100  1.00174.66           C
ATOM   1762  CB  ASP B 225      29.269   3.715  34.415  1.00174.66           C
ATOM   1763  CG  ASP B 225      29.884   2.965  33.245  1.00174.66           C
ATOM   1764  OD1 ASP B 225      29.835   3.466  32.093  1.00174.66           O
ATOM   1765  OD2 ASP B 225      30.420   1.855  33.502  1.00174.66           O
ATOM   1766  C   ASP B 225      28.150   5.408  33.034  1.00174.66           C
ATOM   1767  O   ASP B 225      27.149   4.693  32.986  1.00174.66           O
ATOM   1768  N   CYS B 226      28.402   6.373  32.124  1.00 56.24           N
ATOM   1769  CA  CYS B 226      27.511   6.606  31.027  1.00 56.24           C
ATOM   1770  CB  CYS B 226      27.324   8.094  30.678  1.00 56.24           C
ATOM   1771  SG  CYS B 226      26.727   9.071  32.088  1.00 56.24           S
ATOM   1772  C   CYS B 226      28.148   5.966  29.831  1.00 56.24           C
ATOM   1773  O   CYS B 226      29.361   6.047  29.640  1.00 56.24           O
ATOM   1774  N   PHE B 227      27.336   5.296  28.991  1.00135.05           N
ATOM   1775  CA  PHE B 227      27.868   4.657  27.821  1.00135.05           C
ATOM   1776  CB  PHE B 227      26.864   3.691  27.147  1.00135.05           C
ATOM   1777  CG  PHE B 227      27.472   2.918  26.014  1.00135.05           C
ATOM   1778  CD1 PHE B 227      28.102   1.712  26.237  1.00135.05           C
ATOM   1779  CD2 PHE B 227      27.403   3.385  24.720  1.00135.05           C
ATOM   1780  CE1 PHE B 227      28.649   0.996  25.195  1.00135.05           C
ATOM   1781  CE2 PHE B 227      27.947   2.676  23.674  1.00135.05           C
ATOM   1782  CZ  PHE B 227      28.574   1.476  23.909  1.00135.05           C
ATOM   1783  C   PHE B 227      28.239   5.743  26.858  1.00135.05           C
ATOM   1784  O   PHE B 227      27.614   6.805  26.834  1.00135.05           O
ATOM   1785  N   ARG B 228      29.304   5.507  26.063  1.00161.54           N
ATOM   1786  CA  ARG B 228      29.772   6.477  25.111  1.00161.54           C
ATOM   1787  CB  ARG B 228      31.220   6.941  25.352  1.00161.54           C
ATOM   1788  CG  ARG B 228      31.389   8.050  26.393  1.00161.54           C
ATOM   1789  CD  ARG B 228      32.856   8.477  26.520  1.00161.54           C
ATOM   1790  NE  ARG B 228      32.897   9.926  26.887  1.00161.54           N
ATOM   1791  CZ  ARG B 228      33.050  10.361  28.168  1.00161.54           C
ATOM   1792  NH1 ARG B 228      33.139   9.467  29.197  1.00161.54           N
ATOM   1793  NH2 ARG B 228      33.116  11.708  28.411  1.00161.54           N
ATOM   1794  C   ARG B 228      29.751   5.874  23.737  1.00161.54           C
ATOM   1795  O   ARG B 228      30.167   4.734  23.527  1.00161.54           O
ATOM   1796  N   TYR B 229      29.253   6.654  22.756  1.00113.82           N
ATOM   1797  CA  TYR B 229      29.205   6.231  21.385  1.00113.82           C
ATOM   1798  CB  TYR B 229      27.928   6.662  20.632  1.00113.82           C
ATOM   1799  CG  TYR B 229      26.753   5.970  21.235  1.00113.82           C
ATOM   1800  CD1 TYR B 229      26.139   6.482  22.355  1.00113.82           C
ATOM   1801  CD2 TYR B 229      26.253   4.815  20.680  1.00113.82           C
ATOM   1802  CE1 TYR B 229      25.056   5.851  22.922  1.00113.82           C
ATOM   1803  CE2 TYR B 229      25.171   4.177  21.239  1.00113.82           C
ATOM   1804  CZ  TYR B 229      24.567   4.693  22.364  1.00113.82           C
ATOM   1805  OH  TYR B 229      23.457   4.040  22.938  1.00113.82           O
ATOM   1806  C   TYR B 229      30.388   6.847  20.692  1.00113.82           C
ATOM   1807  O   TYR B 229      30.718   8.005  20.943  1.00113.82           O
ATOM   1808  N   TYR B 230      31.061   6.084  19.799  1.00104.71           N
ATOM   1809  CA  TYR B 230      32.274   6.546  19.168  1.00104.71           C
ATOM   1810  CB  TYR B 230      33.454   5.571  19.344  1.00104.71           C
ATOM   1811  CG  TYR B 230      33.583   5.283  20.795  1.00104.71           C
ATOM   1812  CD1 TYR B 230      32.878   4.234  21.347  1.00104.71           C
ATOM   1813  CD2 TYR B 230      34.377   6.065  21.601  1.00104.71           C
ATOM   1814  CE1 TYR B 230      32.983   3.945  22.684  1.00104.71           C
ATOM   1815  CE2 TYR B 230      34.482   5.782  22.940  1.00104.71           C
ATOM   1816  CZ  TYR B 230      33.779   4.728  23.484  1.00104.71           C
ATOM   1817  OH  TYR B 230      33.883   4.435  24.859  1.00104.71           O
ATOM   1818  C   TYR B 230      32.047   6.572  17.688  1.00104.71           C
ATOM   1819  O   TYR B 230      31.095   5.970  17.192  1.00104.71           O
ATOM   1820  N   SER B 231      32.916   7.297  16.947  1.00 47.39           N
ATOM   1821  CA  SER B 231      32.800   7.348  15.514  1.00 47.39           C
ATOM   1822  CB  SER B 231      32.861   8.769  14.931  1.00 47.39           C
ATOM   1823  OG  SER B 231      31.736   9.515  15.366  1.00 47.39           O
ATOM   1824  C   SER B 231      33.949   6.591  14.926  1.00 47.39           C
ATOM   1825  O   SER B 231      35.112   6.870  15.212  1.00 47.39           O
ATOM   1826  N   SER B 232      33.626   5.599  14.074  1.00 96.97           N
ATOM   1827  CA  SER B 232      34.583   4.747  13.429  1.00 96.97           C
ATOM   1828  CB  SER B 232      33.888   3.592  12.689  1.00 96.97           C
ATOM   1829  OG  SER B 232      34.835   2.831  11.959  1.00 96.97           O
ATOM   1830  C   SER B 232      35.371   5.528  12.415  1.00 96.97           C
ATOM   1831  O   SER B 232      36.524   5.184  12.140  1.00 96.97           O
ATOM   1832  N   GLU B 233      34.771   6.569  11.790  1.00108.55           N
ATOM   1833  CA  GLU B 233      35.513   7.322  10.803  1.00108.55           C
ATOM   1834  CB  GLU B 233      35.562   6.702   9.397  1.00108.55           C
ATOM   1835  CG  GLU B 233      36.596   7.428   8.537  1.00108.55           C
ATOM   1836  CD  GLU B 233      36.150   7.497   7.095  1.00108.55           C
ATOM   1837  OE1 GLU B 233      34.954   7.217   6.804  1.00108.55           O
ATOM   1838  OE2 GLU B 233      37.033   7.840   6.260  1.00108.55           O
ATOM   1839  C   GLU B 233      34.898   8.679  10.582  1.00108.55           C
ATOM   1840  O   GLU B 233      33.722   8.889  10.875  1.00108.55           O
ATOM   1841  N   TYR B 234      35.706   9.639  10.054  1.00207.76           N
ATOM   1842  CA  TYR B 234      35.217  10.949   9.725  1.00207.76           C
ATOM   1843  CB  TYR B 234      35.307  11.924  10.915  1.00207.76           C
ATOM   1844  CG  TYR B 234      36.704  11.862  11.441  1.00207.76           C
ATOM   1845  CD1 TYR B 234      37.718  12.532  10.776  1.00207.76           C
ATOM   1846  CD2 TYR B 234      36.968  11.125  12.591  1.00207.76           C
ATOM   1847  CE1 TYR B 234      39.007  12.469  11.264  1.00207.76           C
ATOM   1848  CE2 TYR B 234      38.255  11.061  13.079  1.00207.76           C
ATOM   1849  CZ  TYR B 234      39.266  11.736  12.419  1.00207.76           C
ATOM   1850  OH  TYR B 234      40.584  11.671  12.928  1.00207.76           O
ATOM   1851  C   TYR B 234      36.013  11.501   8.569  1.00207.76           C
ATOM   1852  O   TYR B 234      37.151  11.111   8.325  1.00207.76           O
ATOM   1853  N   HIS B 235      35.400  12.449   7.826  1.00245.10           N
ATOM   1854  CA  HIS B 235      35.946  13.017   6.618  1.00245.10           C
ATOM   1855  ND1 HIS B 235      36.805  11.737   3.429  1.00245.10           N
ATOM   1856  CG  HIS B 235      36.153  11.353   4.577  1.00245.10           C
ATOM   1857  CB  HIS B 235      35.390  12.332   5.375  1.00245.10           C
ATOM   1858  NE2 HIS B 235      36.949   9.523   3.547  1.00245.10           N
ATOM   1859  CD2 HIS B 235      36.255   9.999   4.645  1.00245.10           C
ATOM   1860  CE1 HIS B 235      37.259  10.603   2.849  1.00245.10           C
ATOM   1861  C   HIS B 235      35.268  14.316   6.287  1.00245.10           C
ATOM   1862  O   HIS B 235      34.100  14.523   6.604  1.00245.10           O
ATOM   1863  N   TYR B 236      35.978  15.195   5.552  1.00126.57           N
ATOM   1864  CA  TYR B 236      35.273  16.271   4.918  1.00126.57           C
ATOM   1865  CB  TYR B 236      36.094  17.541   4.612  1.00126.57           C
ATOM   1866  CG  TYR B 236      36.200  18.395   5.830  1.00126.57           C
ATOM   1867  CD1 TYR B 236      35.118  19.154   6.217  1.00126.57           C
ATOM   1868  CD2 TYR B 236      37.368  18.474   6.554  1.00126.57           C
ATOM   1869  CE1 TYR B 236      35.188  19.961   7.327  1.00126.57           C
ATOM   1870  CE2 TYR B 236      37.441  19.281   7.665  1.00126.57           C
ATOM   1871  CZ  TYR B 236      36.351  20.022   8.054  1.00126.57           C
ATOM   1872  OH  TYR B 236      36.431  20.850   9.193  1.00126.57           O
ATOM   1873  C   TYR B 236      34.874  15.680   3.598  1.00126.57           C
ATOM   1874  O   TYR B 236      35.680  15.004   2.963  1.00126.57           O
ATOM   1875  N   VAL B 237      33.621  15.875   3.140  1.00 73.48           N
ATOM   1876  CA  VAL B 237      33.291  15.266   1.887  1.00 73.48           C
ATOM   1877  CB  VAL B 237      31.850  15.391   1.471  1.00 73.48           C
ATOM   1878  CG1 VAL B 237      30.967  14.813   2.588  1.00 73.48           C
ATOM   1879  CG2 VAL B 237      31.537  16.850   1.105  1.00 73.48           C
ATOM   1880  C   VAL B 237      34.147  15.925   0.860  1.00 73.48           C
ATOM   1881  O   VAL B 237      34.357  17.138   0.888  1.00 73.48           O
ATOM   1882  N   GLY B 238      34.669  15.125  -0.089  1.00 35.55           N
ATOM   1883  CA  GLY B 238      35.570  15.663  -1.061  1.00 35.55           C
ATOM   1884  C   GLY B 238      36.954  15.223  -0.670  1.00 35.55           C
ATOM   1885  O   GLY B 238      37.892  15.328  -1.457  1.00 35.55           O
ATOM   1886  N   GLY B 239      37.112  14.723   0.574  1.00 43.33           N
ATOM   1887  CA  GLY B 239      38.356  14.158   1.022  1.00 43.33           C
ATOM   1888  C   GLY B 239      39.099  15.087   1.937  1.00 43.33           C
ATOM   1889  O   GLY B 239      39.809  14.629   2.832  1.00 43.33           O
ATOM   1890  N   PHE B 240      38.960  16.411   1.739  1.00 88.33           N
ATOM   1891  CA  PHE B 240      39.636  17.363   2.575  1.00 88.33           C
ATOM   1892  CB  PHE B 240      41.132  17.498   2.229  1.00 88.33           C
ATOM   1893  CG  PHE B 240      41.251  17.733   0.760  1.00 88.33           C
ATOM   1894  CD1 PHE B 240      41.091  16.684  -0.116  1.00 88.33           C
ATOM   1895  CD2 PHE B 240      41.534  18.978   0.242  1.00 88.33           C
ATOM   1896  CE1 PHE B 240      41.194  16.858  -1.479  1.00 88.33           C
ATOM   1897  CE2 PHE B 240      41.643  19.165  -1.120  1.00 88.33           C
ATOM   1898  CZ  PHE B 240      41.475  18.107  -1.981  1.00 88.33           C
ATOM   1899  C   PHE B 240      38.923  18.670   2.431  1.00 88.33           C
ATOM   1900  O   PHE B 240      38.008  18.800   1.618  1.00 88.33           O
ATOM   1901  N   TYR B 241      39.307  19.679   3.234  1.00169.84           N
ATOM   1902  CA  TYR B 241      38.565  20.904   3.194  1.00169.84           C
ATOM   1903  CB  TYR B 241      38.853  21.817   4.402  1.00169.84           C
ATOM   1904  CG  TYR B 241      37.821  22.897   4.453  1.00169.84           C
ATOM   1905  CD1 TYR B 241      36.598  22.650   5.044  1.00169.84           C
ATOM   1906  CD2 TYR B 241      38.056  24.142   3.911  1.00169.84           C
ATOM   1907  CE1 TYR B 241      35.633  23.629   5.101  1.00169.84           C
ATOM   1908  CE2 TYR B 241      37.090  25.120   3.973  1.00169.84           C
ATOM   1909  CZ  TYR B 241      35.879  24.869   4.567  1.00169.84           C
ATOM   1910  OH  TYR B 241      34.898  25.880   4.625  1.00169.84           O
ATOM   1911  C   TYR B 241      38.921  21.606   1.925  1.00169.84           C
ATOM   1912  O   TYR B 241      40.091  21.869   1.645  1.00169.84           O
ATOM   1913  N   GLY B 242      37.878  21.942   1.135  1.00 50.87           N
ATOM   1914  CA  GLY B 242      38.038  22.592  -0.136  1.00 50.87           C
ATOM   1915  C   GLY B 242      37.592  21.677  -1.245  1.00 50.87           C
ATOM   1916  O   GLY B 242      37.421  22.116  -2.381  1.00 50.87           O
ATOM   1917  N   GLY B 243      37.463  20.372  -0.950  1.00 82.94           N
ATOM   1918  CA  GLY B 243      37.022  19.326  -1.838  1.00 82.94           C
ATOM   1919  C   GLY B 243      35.533  19.291  -2.077  1.00 82.94           C
ATOM   1920  O   GLY B 243      35.078  18.628  -3.003  1.00 82.94           O
ATOM   1921  N   CYS B 244      34.718  19.887  -1.191  1.00129.87           N
ATOM   1922  CA  CYS B 244      33.278  19.729  -1.232  1.00129.87           C
ATOM   1923  CB  CYS B 244      32.525  20.484  -0.124  1.00129.87           C
ATOM   1924  SG  CYS B 244      32.630  19.689   1.498  1.00129.87           S
ATOM   1925  C   CYS B 244      32.632  20.199  -2.497  1.00129.87           C
ATOM   1926  O   CYS B 244      33.076  21.145  -3.145  1.00129.87           O
ATOM   1927  N   ASN B 245      31.536  19.502  -2.877  1.00 90.55           N
ATOM   1928  CA  ASN B 245      30.727  19.905  -3.991  1.00 90.55           C
ATOM   1929  CB  ASN B 245      31.293  19.476  -5.361  1.00 90.55           C
ATOM   1930  CG  ASN B 245      31.334  17.959  -5.451  1.00 90.55           C
ATOM   1931  OD1 ASN B 245      30.328  17.328  -5.762  1.00 90.55           O
ATOM   1932  ND2 ASN B 245      32.527  17.356  -5.197  1.00 90.55           N
ATOM   1933  C   ASN B 245      29.359  19.310  -3.795  1.00 90.55           C
ATOM   1934  O   ASN B 245      29.161  18.451  -2.937  1.00 90.55           O
ATOM   1935  N   GLU B 246      28.373  19.780  -4.589  1.00 94.48           N
ATOM   1936  CA  GLU B 246      26.994  19.377  -4.501  1.00 94.48           C
ATOM   1937  CB  GLU B 246      26.127  20.097  -5.541  1.00 94.48           C
ATOM   1938  CG  GLU B 246      24.669  19.640  -5.551  1.00 94.48           C
ATOM   1939  CD  GLU B 246      24.095  20.026  -6.906  1.00 94.48           C
ATOM   1940  OE1 GLU B 246      24.893  20.438  -7.789  1.00 94.48           O
ATOM   1941  OE2 GLU B 246      22.856  19.910  -7.084  1.00 94.48           O
ATOM   1942  C   GLU B 246      26.853  17.925  -4.821  1.00 94.48           C
ATOM   1943  O   GLU B 246      26.142  17.192  -4.132  1.00 94.48           O
ATOM   1944  N   ALA B 247      27.540  17.473  -5.885  1.00 44.04           N
ATOM   1945  CA  ALA B 247      27.379  16.123  -6.336  1.00 44.04           C
ATOM   1946  CB  ALA B 247      28.238  15.814  -7.575  1.00 44.04           C
ATOM   1947  C   ALA B 247      27.796  15.182  -5.249  1.00 44.04           C
ATOM   1948  O   ALA B 247      27.080  14.234  -4.931  1.00 44.04           O
ATOM   1949  N   LEU B 248      28.956  15.434  -4.620  1.00 62.77           N
ATOM   1950  CA  LEU B 248      29.428  14.551  -3.595  1.00 62.77           C
ATOM   1951  CB  LEU B 248      30.867  14.839  -3.136  1.00 62.77           C
ATOM   1952  CG  LEU B 248      31.903  14.493  -4.223  1.00 62.77           C
ATOM   1953  CD1 LEU B 248      33.340  14.673  -3.710  1.00 62.77           C
ATOM   1954  CD2 LEU B 248      31.645  13.092  -4.805  1.00 62.77           C
ATOM   1955  C   LEU B 248      28.516  14.610  -2.416  1.00 62.77           C
ATOM   1956  O   LEU B 248      28.318  13.613  -1.725  1.00 62.77           O
ATOM   1957  N   MET B 249      27.952  15.794  -2.133  1.00105.41           N
ATOM   1958  CA  MET B 249      27.142  15.922  -0.958  1.00105.41           C
ATOM   1959  CB  MET B 249      26.762  17.387  -0.686  1.00105.41           C
ATOM   1960  CG  MET B 249      26.516  17.675   0.794  1.00105.41           C
ATOM   1961  SD  MET B 249      26.733  19.418   1.264  1.00105.41           S
ATOM   1962  CE  MET B 249      25.203  20.007   0.492  1.00105.41           C
ATOM   1963  C   MET B 249      25.922  15.057  -1.081  1.00105.41           C
ATOM   1964  O   MET B 249      25.544  14.368  -0.134  1.00105.41           O
ATOM   1965  N   LYS B 250      25.271  15.047  -2.258  1.00123.92           N
ATOM   1966  CA  LYS B 250      24.087  14.238  -2.378  1.00123.92           C
ATOM   1967  CB  LYS B 250      23.191  14.609  -3.582  1.00123.92           C
ATOM   1968  CG  LYS B 250      23.905  14.854  -4.907  1.00123.92           C
ATOM   1969  CD  LYS B 250      22.922  15.218  -6.018  1.00123.92           C
ATOM   1970  CE  LYS B 250      23.583  15.910  -7.211  1.00123.92           C
ATOM   1971  NZ  LYS B 250      22.592  16.747  -7.927  1.00123.92           N
ATOM   1972  C   LYS B 250      24.428  12.783  -2.344  1.00123.92           C
ATOM   1973  O   LYS B 250      23.640  11.969  -1.859  1.00123.92           O
ATOM   1974  N   LEU B 251      25.609  12.392  -2.871  1.00 46.13           N
ATOM   1975  CA  LEU B 251      25.984  11.002  -2.826  1.00 46.13           C
ATOM   1976  CB  LEU B 251      27.323  10.729  -3.544  1.00 46.13           C
ATOM   1977  CG  LEU B 251      27.262  10.969  -5.063  1.00 46.13           C
ATOM   1978  CD1 LEU B 251      28.622  10.688  -5.723  1.00 46.13           C
ATOM   1979  CD2 LEU B 251      26.112  10.180  -5.711  1.00 46.13           C
ATOM   1980  C   LEU B 251      26.132  10.593  -1.387  1.00 46.13           C
ATOM   1981  O   LEU B 251      25.612   9.558  -0.980  1.00 46.13           O
ATOM   1982  N   GLU B 252      26.818  11.408  -0.559  1.00123.66           N
ATOM   1983  CA  GLU B 252      26.989  11.034   0.822  1.00123.66           C
ATOM   1984  CB  GLU B 252      27.828  12.013   1.667  1.00123.66           C
ATOM   1985  CG  GLU B 252      29.335  11.762   1.637  1.00123.66           C
ATOM   1986  CD  GLU B 252      29.691  10.766   2.742  1.00123.66           C
ATOM   1987  OE1 GLU B 252      28.828  10.518   3.627  1.00123.66           O
ATOM   1988  OE2 GLU B 252      30.839  10.246   2.716  1.00123.66           O
ATOM   1989  C   GLU B 252      25.661  10.960   1.500  1.00123.66           C
ATOM   1990  O   GLU B 252      25.398  10.036   2.269  1.00123.66           O
ATOM   1991  N   LEU B 253      24.773  11.925   1.217  1.00 61.09           N
ATOM   1992  CA  LEU B 253      23.529  11.993   1.930  1.00 61.09           C
ATOM   1993  CB  LEU B 253      22.672  13.184   1.461  1.00 61.09           C
ATOM   1994  CG  LEU B 253      21.325  13.337   2.193  1.00 61.09           C
ATOM   1995  CD1 LEU B 253      21.528  13.645   3.690  1.00 61.09           C
ATOM   1996  CD2 LEU B 253      20.427  14.368   1.488  1.00 61.09           C
ATOM   1997  C   LEU B 253      22.721  10.743   1.739  1.00 61.09           C
ATOM   1998  O   LEU B 253      22.323  10.103   2.711  1.00 61.09           O
ATOM   1999  N   VAL B 254      22.472  10.341   0.483  1.00 66.99           N
ATOM   2000  CA  VAL B 254      21.627   9.201   0.260  1.00 66.99           C
ATOM   2001  CB  VAL B 254      21.210   9.052  -1.175  1.00 66.99           C
ATOM   2002  CG1 VAL B 254      20.456  10.326  -1.592  1.00 66.99           C
ATOM   2003  CG2 VAL B 254      22.447   8.748  -2.036  1.00 66.99           C
ATOM   2004  C   VAL B 254      22.309   7.939   0.690  1.00 66.99           C
ATOM   2005  O   VAL B 254      21.685   7.056   1.276  1.00 66.99           O
ATOM   2006  N   HIS B 255      23.605   7.786   0.363  1.00 81.08           N
ATOM   2007  CA  HIS B 255      24.249   6.559   0.725  1.00 81.08           C
ATOM   2008  ND1 HIS B 255      25.147   5.104  -2.073  1.00 81.08           N
ATOM   2009  CG  HIS B 255      25.520   6.266  -1.434  1.00 81.08           C
ATOM   2010  CB  HIS B 255      25.626   6.401   0.058  1.00 81.08           C
ATOM   2011  NE2 HIS B 255      25.498   6.618  -3.664  1.00 81.08           N
ATOM   2012  CD2 HIS B 255      25.731   7.180  -2.421  1.00 81.08           C
ATOM   2013  CE1 HIS B 255      25.151   5.371  -3.404  1.00 81.08           C
ATOM   2014  C   HIS B 255      24.423   6.446   2.211  1.00 81.08           C
ATOM   2015  O   HIS B 255      24.003   5.456   2.805  1.00 81.08           O
ATOM   2016  N   HIS B 256      25.110   7.432   2.829  1.00116.41           N
ATOM   2017  CA  HIS B 256      25.442   7.422   4.232  1.00116.41           C
ATOM   2018  ND1 HIS B 256      28.524   7.336   2.679  1.00116.41           N
ATOM   2019  CG  HIS B 256      27.818   7.053   3.828  1.00116.41           C
ATOM   2020  CB  HIS B 256      26.844   7.982   4.484  1.00116.41           C
ATOM   2021  NE2 HIS B 256      29.030   5.243   3.243  1.00116.41           N
ATOM   2022  CD2 HIS B 256      28.140   5.772   4.159  1.00116.41           C
ATOM   2023  CE1 HIS B 256      29.232   6.219   2.375  1.00116.41           C
ATOM   2024  C   HIS B 256      24.456   7.994   5.223  1.00116.41           C
ATOM   2025  O   HIS B 256      24.360   7.486   6.339  1.00116.41           O
ATOM   2026  N   GLY B 257      23.737   9.091   4.905  1.00 50.92           N
ATOM   2027  CA  GLY B 257      22.843   9.639   5.896  1.00 50.92           C
ATOM   2028  C   GLY B 257      23.053  11.127   5.978  1.00 50.92           C
ATOM   2029  O   GLY B 257      23.860  11.689   5.240  1.00 50.92           O
ATOM   2030  N   PRO B 258      22.363  11.782   6.888  1.00 78.87           N
ATOM   2031  CA  PRO B 258      22.472  13.212   7.016  1.00 78.87           C
ATOM   2032  CD  PRO B 258      21.086  11.285   7.375  1.00 78.87           C
ATOM   2033  CB  PRO B 258      21.379  13.621   8.001  1.00 78.87           C
ATOM   2034  CG  PRO B 258      20.302  12.535   7.816  1.00 78.87           C
ATOM   2035  C   PRO B 258      23.860  13.570   7.441  1.00 78.87           C
ATOM   2036  O   PRO B 258      24.501  12.768   8.118  1.00 78.87           O
ATOM   2037  N   MET B 259      24.351  14.758   7.036  1.00105.57           N
ATOM   2038  CA  MET B 259      25.696  15.138   7.351  1.00105.57           C
ATOM   2039  CB  MET B 259      26.634  15.004   6.140  1.00105.57           C
ATOM   2040  CG  MET B 259      26.282  15.965   5.003  1.00105.57           C
ATOM   2041  SD  MET B 259      26.990  15.506   3.394  1.00105.57           S
ATOM   2042  CE  MET B 259      25.886  14.079   3.182  1.00105.57           C
ATOM   2043  C   MET B 259      25.684  16.570   7.782  1.00105.57           C
ATOM   2044  O   MET B 259      24.765  17.320   7.454  1.00105.57           O
ATOM   2045  N   ALA B 260      26.703  16.979   8.565  1.00 43.42           N
ATOM   2046  CA  ALA B 260      26.765  18.335   9.034  1.00 43.42           C
ATOM   2047  CB  ALA B 260      27.690  18.525  10.251  1.00 43.42           C
ATOM   2048  C   ALA B 260      27.251  19.229   7.930  1.00 43.42           C
ATOM   2049  O   ALA B 260      28.110  18.849   7.135  1.00 43.42           O
ATOM   2050  N   VAL B 261      26.696  20.460   7.863  1.00 47.56           N
ATOM   2051  CA  VAL B 261      27.088  21.439   6.884  1.00 47.56           C
ATOM   2052  CB  VAL B 261      26.128  21.580   5.732  1.00 47.56           C
ATOM   2053  CG1 VAL B 261      26.097  20.259   4.944  1.00 47.56           C
ATOM   2054  CG2 VAL B 261      24.755  22.008   6.278  1.00 47.56           C
ATOM   2055  C   VAL B 261      27.119  22.764   7.589  1.00 47.56           C
ATOM   2056  O   VAL B 261      26.583  22.902   8.687  1.00 47.56           O
ATOM   2057  N   ALA B 262      27.788  23.770   6.988  1.00 44.25           N
ATOM   2058  CA  ALA B 262      27.848  25.084   7.571  1.00 44.25           C
ATOM   2059  CB  ALA B 262      29.218  25.427   8.183  1.00 44.25           C
ATOM   2060  C   ALA B 262      27.605  26.074   6.470  1.00 44.25           C
ATOM   2061  O   ALA B 262      27.910  25.808   5.308  1.00 44.25           O
ATOM   2062  N   PHE B 263      27.019  27.244   6.806  1.00170.79           N
ATOM   2063  CA  PHE B 263      26.787  28.245   5.801  1.00170.79           C
ATOM   2064  CB  PHE B 263      25.473  28.058   5.010  1.00170.79           C
ATOM   2065  CG  PHE B 263      24.277  28.316   5.870  1.00170.79           C
ATOM   2066  CD1 PHE B 263      23.797  27.345   6.719  1.00170.79           C
ATOM   2067  CD2 PHE B 263      23.635  29.534   5.823  1.00170.79           C
ATOM   2068  CE1 PHE B 263      22.693  27.588   7.507  1.00170.79           C
ATOM   2069  CE2 PHE B 263      22.531  29.783   6.607  1.00170.79           C
ATOM   2070  CZ  PHE B 263      22.060  28.806   7.451  1.00170.79           C
ATOM   2071  C   PHE B 263      26.774  29.587   6.461  1.00170.79           C
ATOM   2072  O   PHE B 263      26.849  29.698   7.684  1.00170.79           O
ATOM   2073  N   GLU B 264      26.697  30.656   5.646  1.00115.60           N
ATOM   2074  CA  GLU B 264      26.719  31.981   6.195  1.00115.60           C
ATOM   2075  CB  GLU B 264      27.460  32.995   5.310  1.00115.60           C
ATOM   2076  CG  GLU B 264      27.607  34.371   5.959  1.00115.60           C
ATOM   2077  CD  GLU B 264      28.705  34.270   7.008  1.00115.60           C
ATOM   2078  OE1 GLU B 264      29.859  33.952   6.618  1.00115.60           O
ATOM   2079  OE2 GLU B 264      28.408  34.501   8.210  1.00115.60           O
ATOM   2080  C   GLU B 264      25.311  32.457   6.336  1.00115.60           C
ATOM   2081  O   GLU B 264      24.571  32.572   5.359  1.00115.60           O
ATOM   2082  N   VAL B 265      24.907  32.735   7.589  1.00 66.14           N
ATOM   2083  CA  VAL B 265      23.602  33.243   7.867  1.00 66.14           C
ATOM   2084  CB  VAL B 265      23.148  33.006   9.280  1.00 66.14           C
ATOM   2085  CG1 VAL B 265      21.826  33.759   9.505  1.00 66.14           C
ATOM   2086  CG2 VAL B 265      23.035  31.488   9.511  1.00 66.14           C
ATOM   2087  C   VAL B 265      23.654  34.719   7.647  1.00 66.14           C
ATOM   2088  O   VAL B 265      24.618  35.382   8.026  1.00 66.14           O
ATOM   2089  N   TYR B 266      22.599  35.268   7.020  1.00 65.00           N
ATOM   2090  CA  TYR B 266      22.530  36.674   6.750  1.00 65.00           C
ATOM   2091  CB  TYR B 266      22.463  37.034   5.252  1.00 65.00           C
ATOM   2092  CG  TYR B 266      23.769  36.712   4.601  1.00 65.00           C
ATOM   2093  CD1 TYR B 266      24.847  37.557   4.741  1.00 65.00           C
ATOM   2094  CD2 TYR B 266      23.914  35.578   3.833  1.00 65.00           C
ATOM   2095  CE1 TYR B 266      26.051  37.271   4.140  1.00 65.00           C
ATOM   2096  CE2 TYR B 266      25.115  35.287   3.229  1.00 65.00           C
ATOM   2097  CZ  TYR B 266      26.187  36.133   3.382  1.00 65.00           C
ATOM   2098  OH  TYR B 266      27.419  35.837   2.762  1.00 65.00           O
ATOM   2099  C   TYR B 266      21.260  37.155   7.379  1.00 65.00           C
ATOM   2100  O   TYR B 266      20.414  36.356   7.774  1.00 65.00           O
ATOM   2101  N   ASP B 267      21.100  38.487   7.483  1.00 44.94           N
ATOM   2102  CA  ASP B 267      19.987  39.083   8.167  1.00 44.94           C
ATOM   2103  CB  ASP B 267      20.013  40.620   8.093  1.00 44.94           C
ATOM   2104  CG  ASP B 267      18.903  41.163   8.982  1.00 44.94           C
ATOM   2105  OD1 ASP B 267      18.621  40.532  10.035  1.00 44.94           O
ATOM   2106  OD2 ASP B 267      18.312  42.212   8.610  1.00 44.94           O
ATOM   2107  C   ASP B 267      18.704  38.634   7.540  1.00 44.94           C
ATOM   2108  O   ASP B 267      17.738  38.343   8.243  1.00 44.94           O
ATOM   2109  N   ASP B 268      18.658  38.542   6.199  1.00 55.03           N
ATOM   2110  CA  ASP B 268      17.436  38.188   5.536  1.00 55.03           C
ATOM   2111  CB  ASP B 268      17.513  38.254   3.994  1.00 55.03           C
ATOM   2112  CG  ASP B 268      18.523  37.248   3.454  1.00 55.03           C
ATOM   2113  OD1 ASP B 268      19.418  36.813   4.227  1.00 55.03           O
ATOM   2114  OD2 ASP B 268      18.413  36.909   2.245  1.00 55.03           O
ATOM   2115  C   ASP B 268      17.033  36.807   5.955  1.00 55.03           C
ATOM   2116  O   ASP B 268      15.846  36.490   5.998  1.00 55.03           O
ATOM   2117  N   PHE B 269      18.020  35.950   6.267  1.00114.94           N
ATOM   2118  CA  PHE B 269      17.810  34.583   6.657  1.00114.94           C
ATOM   2119  CB  PHE B 269      19.135  33.810   6.787  1.00114.94           C
ATOM   2120  CG  PHE B 269      18.837  32.373   7.053  1.00114.94           C
ATOM   2121  CD1 PHE B 269      18.591  31.509   6.010  1.00114.94           C
ATOM   2122  CD2 PHE B 269      18.797  31.888   8.340  1.00114.94           C
ATOM   2123  CE1 PHE B 269      18.315  30.182   6.245  1.00114.94           C
ATOM   2124  CE2 PHE B 269      18.523  30.562   8.581  1.00114.94           C
ATOM   2125  CZ  PHE B 269      18.281  29.706   7.533  1.00114.94           C
ATOM   2126  C   PHE B 269      17.091  34.547   7.974  1.00114.94           C
ATOM   2127  O   PHE B 269      16.266  33.668   8.215  1.00114.94           O
ATOM   2128  N   LEU B 270      17.376  35.515   8.861  1.00 53.04           N
ATOM   2129  CA  LEU B 270      16.809  35.509  10.180  1.00 53.04           C
ATOM   2130  CB  LEU B 270      17.203  36.754  10.992  1.00 53.04           C
ATOM   2131  CG  LEU B 270      18.724  36.885  11.208  1.00 53.04           C
ATOM   2132  CD1 LEU B 270      19.064  38.147  12.019  1.00 53.04           C
ATOM   2133  CD2 LEU B 270      19.315  35.598  11.811  1.00 53.04           C
ATOM   2134  C   LEU B 270      15.309  35.507  10.073  1.00 53.04           C
ATOM   2135  O   LEU B 270      14.624  34.810  10.819  1.00 53.04           O
ATOM   2136  N   HIS B 271      14.771  36.297   9.130  1.00153.82           N
ATOM   2137  CA  HIS B 271      13.368  36.505   8.879  1.00153.82           C
ATOM   2138  ND1 HIS B 271      15.154  39.087   7.607  0.00153.82           N
ATOM   2139  CG  HIS B 271      13.863  38.876   8.037  0.00153.82           C
ATOM   2140  CB  HIS B 271      13.118  37.594   7.820  1.00153.82           C
ATOM   2141  NE2 HIS B 271      14.490  40.977   8.569  0.00153.82           N
ATOM   2142  CD2 HIS B 271      13.472  40.041   8.623  0.00153.82           C
ATOM   2143  CE1 HIS B 271      15.479  40.359   7.950  0.00153.82           C
ATOM   2144  C   HIS B 271      12.718  35.283   8.298  1.00153.82           C
ATOM   2145  O   HIS B 271      11.501  35.164   8.363  1.00153.82           O
ATOM   2146  N   TYR B 272      13.491  34.383   7.661  1.00117.83           N
ATOM   2147  CA  TYR B 272      12.986  33.273   6.884  1.00117.83           C
ATOM   2148  CB  TYR B 272      14.098  32.244   6.596  1.00117.83           C
ATOM   2149  CG  TYR B 272      13.534  30.979   6.042  1.00117.83           C
ATOM   2150  CD1 TYR B 272      13.098  29.987   6.891  1.00117.83           C
ATOM   2151  CD2 TYR B 272      13.455  30.773   4.684  1.00117.83           C
ATOM   2152  CE1 TYR B 272      12.584  28.810   6.399  1.00117.83           C
ATOM   2153  CE2 TYR B 272      12.940  29.598   4.185  1.00117.83           C
ATOM   2154  CZ  TYR B 272      12.504  28.615   5.041  1.00117.83           C
ATOM   2155  OH  TYR B 272      11.978  27.409   4.530  1.00117.83           O
ATOM   2156  C   TYR B 272      11.825  32.570   7.522  1.00117.83           C
ATOM   2157  O   TYR B 272      11.931  32.033   8.624  1.00117.83           O
ATOM   2158  N   LYS B 273      10.644  32.675   6.866  1.00154.23           N
ATOM   2159  CA  LYS B 273       9.438  31.975   7.226  1.00154.23           C
ATOM   2160  CB  LYS B 273       8.180  32.739   6.780  1.00154.23           C
ATOM   2161  CG  LYS B 273       8.233  34.240   7.071  1.00154.23           C
ATOM   2162  CD  LYS B 273       8.519  34.601   8.527  1.00154.23           C
ATOM   2163  CE  LYS B 273       8.591  36.112   8.759  1.00154.23           C
ATOM   2164  NZ  LYS B 273       8.870  36.398  10.183  0.00154.23           N
ATOM   2165  C   LYS B 273       9.332  30.621   6.581  1.00154.23           C
ATOM   2166  O   LYS B 273       9.109  29.611   7.248  1.00154.23           O
ATOM   2167  N   LYS B 274       9.493  30.584   5.234  1.00 95.45           N
ATOM   2168  CA  LYS B 274       9.255  29.379   4.482  1.00 95.45           C
ATOM   2169  CB  LYS B 274       7.759  29.032   4.388  1.00 95.45           C
ATOM   2170  CG  LYS B 274       6.944  30.134   3.706  1.00 95.45           C
ATOM   2171  CD  LYS B 274       5.530  29.714   3.303  1.00 95.45           C
ATOM   2172  CE  LYS B 274       4.749  30.824   2.598  1.00 95.45           C
ATOM   2173  NZ  LYS B 274       3.397  30.344   2.234  1.00 95.45           N
ATOM   2174  C   LYS B 274       9.744  29.575   3.072  1.00 95.45           C
ATOM   2175  O   LYS B 274      10.157  30.668   2.687  1.00 95.45           O
ATOM   2176  N   GLY B 275       9.701  28.497   2.257  1.00 27.56           N
ATOM   2177  CA  GLY B 275      10.105  28.584   0.878  1.00 27.56           C
ATOM   2178  C   GLY B 275      11.541  28.188   0.728  1.00 27.56           C
ATOM   2179  O   GLY B 275      12.142  27.595   1.623  1.00 27.56           O
ATOM   2180  N   ILE B 276      12.119  28.495  -0.453  1.00 47.98           N
ATOM   2181  CA  ILE B 276      13.482  28.140  -0.727  1.00 47.98           C
ATOM   2182  CB  ILE B 276      13.667  27.589  -2.111  1.00 47.98           C
ATOM   2183  CG1 ILE B 276      12.822  26.315  -2.281  1.00 47.98           C
ATOM   2184  CG2 ILE B 276      15.170  27.367  -2.347  1.00 47.98           C
ATOM   2185  CD1 ILE B 276      12.693  25.851  -3.731  1.00 47.98           C
ATOM   2186  C   ILE B 276      14.291  29.395  -0.614  1.00 47.98           C
ATOM   2187  O   ILE B 276      14.180  30.303  -1.435  1.00 47.98           O
ATOM   2188  N   TYR B 277      15.155  29.444   0.419  1.00180.47           N
ATOM   2189  CA  TYR B 277      15.958  30.581   0.774  1.00180.47           C
ATOM   2190  CB  TYR B 277      16.580  30.438   2.173  1.00180.47           C
ATOM   2191  CG  TYR B 277      17.568  31.530   2.392  1.00180.47           C
ATOM   2192  CD1 TYR B 277      17.178  32.733   2.931  1.00180.47           C
ATOM   2193  CD2 TYR B 277      18.889  31.345   2.052  1.00180.47           C
ATOM   2194  CE1 TYR B 277      18.096  33.735   3.137  1.00180.47           C
ATOM   2195  CE2 TYR B 277      19.812  32.342   2.257  1.00180.47           C
ATOM   2196  CZ  TYR B 277      19.414  33.539   2.802  1.00180.47           C
ATOM   2197  OH  TYR B 277      20.354  34.567   3.018  1.00180.47           O
ATOM   2198  C   TYR B 277      17.060  30.814  -0.210  1.00180.47           C
ATOM   2199  O   TYR B 277      17.647  29.873  -0.743  1.00180.47           O
ATOM   2200  N   HIS B 278      17.339  32.109  -0.494  1.00139.61           N
ATOM   2201  CA  HIS B 278      18.370  32.456  -1.431  1.00139.61           C
ATOM   2202  ND1 HIS B 278      19.536  31.783  -4.656  1.00139.61           N
ATOM   2203  CG  HIS B 278      18.871  32.742  -3.927  1.00139.61           C
ATOM   2204  CB  HIS B 278      17.844  32.442  -2.878  1.00139.61           C
ATOM   2205  NE2 HIS B 278      20.271  33.754  -5.379  1.00139.61           N
ATOM   2206  CD2 HIS B 278      19.333  33.939  -4.380  1.00139.61           C
ATOM   2207  CE1 HIS B 278      20.360  32.443  -5.509  1.00139.61           C
ATOM   2208  C   HIS B 278      18.873  33.855  -1.168  1.00139.61           C
ATOM   2209  O   HIS B 278      18.175  34.684  -0.587  1.00139.61           O
ATOM   2210  N   HIS B 279      20.141  34.105  -1.575  1.00239.03           N
ATOM   2211  CA  HIS B 279      20.839  35.374  -1.659  1.00239.03           C
ATOM   2212  ND1 HIS B 279      18.824  37.916  -0.952  0.00239.03           N
ATOM   2213  CG  HIS B 279      18.869  36.996  -1.976  0.00239.03           C
ATOM   2214  CB  HIS B 279      20.139  36.431  -2.543  1.00239.03           C
ATOM   2215  NE2 HIS B 279      16.718  37.527  -1.551  0.00239.03           N
ATOM   2216  CD2 HIS B 279      17.575  36.772  -2.332  0.00239.03           C
ATOM   2217  CE1 HIS B 279      17.513  38.197  -0.737  0.00239.03           C
ATOM   2218  C   HIS B 279      21.245  36.027  -0.373  1.00239.03           C
ATOM   2219  O   HIS B 279      20.879  35.598   0.719  1.00239.03           O
ATOM   2220  N   THR B 280      22.134  37.046  -0.541  1.00127.09           N
ATOM   2221  CA  THR B 280      22.671  37.988   0.416  1.00127.09           C
ATOM   2222  CB  THR B 280      22.202  37.759   1.845  1.00127.09           C
ATOM   2223  OG1 THR B 280      20.786  37.867   1.896  1.00127.09           O
ATOM   2224  CG2 THR B 280      22.766  38.825   2.802  1.00127.09           C
ATOM   2225  C   THR B 280      24.176  37.960   0.261  1.00127.09           C
ATOM   2226  O   THR B 280      24.708  37.231  -0.574  1.00127.09           O
ATOM   2227  N   GLY B 281      24.899  38.827   0.997  1.00 61.34           N
ATOM   2228  CA  GLY B 281      26.332  38.815   1.089  1.00 61.34           C
ATOM   2229  C   GLY B 281      26.993  38.984  -0.244  1.00 61.34           C
ATOM   2230  O   GLY B 281      26.570  39.762  -1.097  1.00 61.34           O
ATOM   2231  N   LEU B 282      28.122  38.271  -0.370  1.00198.82           N
ATOM   2232  CA  LEU B 282      29.002  38.186  -1.497  1.00198.82           C
ATOM   2233  CB  LEU B 282      29.563  39.527  -2.002  1.00198.82           C
ATOM   2234  CG  LEU B 282      28.583  40.313  -2.898  0.00198.82           C
ATOM   2235  CD1 LEU B 282      29.188  41.642  -3.374  0.00198.82           C
ATOM   2236  CD2 LEU B 282      28.087  39.439  -4.059  0.00198.82           C
ATOM   2237  C   LEU B 282      30.137  37.376  -0.995  1.00198.82           C
ATOM   2238  O   LEU B 282      30.138  36.149  -1.073  1.00198.82           O
ATOM   2239  N   ARG B 283      31.168  38.058  -0.464  1.00126.16           N
ATOM   2240  CA  ARG B 283      32.260  37.326   0.097  1.00126.16           C
ATOM   2241  CB  ARG B 283      33.484  37.243  -0.828  1.00126.16           C
ATOM   2242  CG  ARG B 283      33.167  36.721  -2.229  1.00126.16           C
ATOM   2243  CD  ARG B 283      34.371  36.081  -2.914  1.00126.16           C
ATOM   2244  NE  ARG B 283      34.076  34.626  -3.052  1.00126.16           N
ATOM   2245  CZ  ARG B 283      34.057  33.800  -1.965  1.00126.16           C
ATOM   2246  NH1 ARG B 283      34.244  34.294  -0.706  1.00126.16           N
ATOM   2247  NH2 ARG B 283      33.829  32.467  -2.143  1.00126.16           N
ATOM   2248  C   ARG B 283      32.712  38.102   1.324  1.00126.16           C
ATOM   2249  O   ARG B 283      33.117  37.458   2.331  1.00126.16           O
ATOM   2250  OXT ARG B 283      32.673  39.362   1.264  1.00126.16           O
TER    2251      ARG B 283
ATOM   2252  N   ASP C 284      44.191  28.760  -7.299  1.00 69.59           N
ATOM   2253  CA  ASP C 284      45.048  29.738  -8.017  1.00 69.59           C
ATOM   2254  CB  ASP C 284      44.227  30.430  -9.150  1.00 69.59           C
ATOM   2255  CG  ASP C 284      45.096  31.442  -9.932  0.00 69.59           C
ATOM   2256  OD1 ASP C 284      46.268  31.117 -10.300  0.00 69.59           O
ATOM   2257  OD2 ASP C 284      44.594  32.574 -10.127  0.00 69.59           O
ATOM   2258  C   ASP C 284      45.511  30.766  -7.026  1.00 69.59           C
ATOM   2259  O   ASP C 284      45.160  31.935  -7.180  1.00 69.59           O
ATOM   2260  N   PRO C 285      46.277  30.430  -6.001  1.00 91.41           N
ATOM   2261  CA  PRO C 285      46.697  29.089  -5.685  1.00 91.41           C
ATOM   2262  CD  PRO C 285      47.140  31.414  -5.375  1.00 91.41           C
ATOM   2263  CB  PRO C 285      48.013  29.214  -4.915  1.00 91.41           C
ATOM   2264  CG  PRO C 285      47.975  30.636  -4.340  1.00 91.41           C
ATOM   2265  C   PRO C 285      45.622  28.511  -4.831  1.00 91.41           C
ATOM   2266  O   PRO C 285      44.845  29.285  -4.279  1.00 91.41           O
ATOM   2267  N   PHE C 286      45.548  27.178  -4.711  1.00158.35           N
ATOM   2268  CA  PHE C 286      44.466  26.564  -4.000  1.00158.35           C
ATOM   2269  CB  PHE C 286      44.643  25.027  -4.080  1.00158.35           C
ATOM   2270  CG  PHE C 286      43.489  24.264  -3.537  1.00158.35           C
ATOM   2271  CD1 PHE C 286      42.294  24.187  -4.219  1.00158.35           C
ATOM   2272  CD2 PHE C 286      43.604  23.629  -2.325  1.00158.35           C
ATOM   2273  CE1 PHE C 286      41.235  23.474  -3.702  1.00158.35           C
ATOM   2274  CE2 PHE C 286      42.547  22.915  -1.807  1.00158.35           C
ATOM   2275  CZ  PHE C 286      41.359  22.834  -2.495  1.00158.35           C
ATOM   2276  C   PHE C 286      44.434  27.098  -2.596  1.00158.35           C
ATOM   2277  O   PHE C 286      45.417  27.006  -1.862  1.00158.35           O
ATOM   2278  N   ASN C 287      43.281  27.717  -2.230  1.00132.72           N
ATOM   2279  CA  ASN C 287      43.018  28.312  -0.940  1.00132.72           C
ATOM   2280  CB  ASN C 287      43.125  29.845  -0.926  1.00132.72           C
ATOM   2281  CG  ASN C 287      44.568  30.277  -0.869  1.00132.72           C
ATOM   2282  OD1 ASN C 287      44.879  31.452  -1.049  1.00132.72           O
ATOM   2283  ND2 ASN C 287      45.493  29.315  -0.598  1.00132.72           N
ATOM   2284  C   ASN C 287      41.578  28.094  -0.597  1.00132.72           C
ATOM   2285  O   ASN C 287      40.739  28.922  -0.951  1.00132.72           O
ATOM   2286  N   PRO C 288      41.226  27.042   0.080  1.00210.70           N
ATOM   2287  CA  PRO C 288      39.815  26.913   0.355  1.00210.70           C
ATOM   2288  CD  PRO C 288      41.852  25.757  -0.184  1.00210.70           C
ATOM   2289  CB  PRO C 288      39.551  25.418   0.527  1.00210.70           C
ATOM   2290  CG  PRO C 288      40.694  24.748  -0.249  1.00210.70           C
ATOM   2291  C   PRO C 288      39.423  27.698   1.569  1.00210.70           C
ATOM   2292  O   PRO C 288      40.077  27.555   2.602  1.00210.70           O
ATOM   2293  N   PHE C 289      38.351  28.504   1.495  1.00152.86           N
ATOM   2294  CA  PHE C 289      37.880  29.164   2.666  1.00152.86           C
ATOM   2295  CB  PHE C 289      38.908  30.102   3.324  1.00152.86           C
ATOM   2296  CG  PHE C 289      38.274  30.671   4.547  1.00152.86           C
ATOM   2297  CD1 PHE C 289      38.353  30.019   5.759  1.00152.86           C
ATOM   2298  CD2 PHE C 289      37.587  31.860   4.477  1.00152.86           C
ATOM   2299  CE1 PHE C 289      37.767  30.556   6.881  1.00152.86           C
ATOM   2300  CE2 PHE C 289      37.001  32.400   5.594  1.00152.86           C
ATOM   2301  CZ  PHE C 289      37.092  31.751   6.801  1.00152.86           C
ATOM   2302  C   PHE C 289      36.694  29.950   2.262  1.00152.86           C
ATOM   2303  O   PHE C 289      36.776  30.805   1.376  1.00152.86           O
ATOM   2304  N   GLU C 290      35.551  29.661   2.897  1.00137.11           N
ATOM   2305  CA  GLU C 290      34.395  30.436   2.607  1.00137.11           C
ATOM   2306  CB  GLU C 290      33.351  29.686   1.767  1.00137.11           C
ATOM   2307  CG  GLU C 290      32.430  30.663   1.045  1.00137.11           C
ATOM   2308  CD  GLU C 290      31.647  29.953  -0.058  1.00137.11           C
ATOM   2309  OE1 GLU C 290      32.193  28.998  -0.679  1.00137.11           O
ATOM   2310  OE2 GLU C 290      30.487  30.380  -0.302  1.00137.11           O
ATOM   2311  C   GLU C 290      33.832  30.743   3.950  1.00137.11           C
ATOM   2312  O   GLU C 290      33.688  29.847   4.783  1.00137.11           O
ATOM   2313  N   LEU C 291      33.505  32.016   4.217  1.00 84.63           N
ATOM   2314  CA  LEU C 291      33.096  32.304   5.556  1.00 84.63           C
ATOM   2315  CB  LEU C 291      33.096  33.796   5.939  1.00 84.63           C
ATOM   2316  CG  LEU C 291      32.826  34.013   7.444  1.00 84.63           C
ATOM   2317  CD1 LEU C 291      33.922  33.356   8.306  1.00 84.63           C
ATOM   2318  CD2 LEU C 291      32.631  35.501   7.783  1.00 84.63           C
ATOM   2319  C   LEU C 291      31.744  31.728   5.819  1.00 84.63           C
ATOM   2320  O   LEU C 291      30.842  31.791   4.983  1.00 84.63           O
ATOM   2321  N   THR C 292      31.600  31.112   7.012  1.00 70.45           N
ATOM   2322  CA  THR C 292      30.355  30.554   7.453  1.00 70.45           C
ATOM   2323  CB  THR C 292      30.300  29.057   7.346  1.00 70.45           C
ATOM   2324  OG1 THR C 292      31.325  28.470   8.134  1.00 70.45           O
ATOM   2325  CG2 THR C 292      30.466  28.664   5.868  1.00 70.45           C
ATOM   2326  C   THR C 292      30.206  30.928   8.898  1.00 70.45           C
ATOM   2327  O   THR C 292      31.149  31.419   9.516  1.00 70.45           O
ATOM   2328  N   ASN C 293      28.999  30.764   9.480  1.00165.00           N
ATOM   2329  CA  ASN C 293      28.882  31.135  10.865  1.00165.00           C
ATOM   2330  CB  ASN C 293      28.486  32.609  11.071  1.00165.00           C
ATOM   2331  CG  ASN C 293      27.054  32.831  10.605  1.00165.00           C
ATOM   2332  OD1 ASN C 293      26.358  33.705  11.115  1.00165.00           O
ATOM   2333  ND2 ASN C 293      26.582  32.024   9.621  1.00165.00           N
ATOM   2334  C   ASN C 293      27.828  30.301  11.536  1.00165.00           C
ATOM   2335  O   ASN C 293      27.480  30.555  12.689  1.00165.00           O
ATOM   2336  N   HIS C 294      27.295  29.273  10.848  1.00101.95           N
ATOM   2337  CA  HIS C 294      26.244  28.517  11.471  1.00101.95           C
ATOM   2338  ND1 HIS C 294      22.681  27.806  11.293  1.00101.95           N
ATOM   2339  CG  HIS C 294      23.710  28.502  11.887  1.00101.95           C
ATOM   2340  CB  HIS C 294      24.859  29.110  11.141  1.00101.95           C
ATOM   2341  NE2 HIS C 294      22.260  27.821  13.477  1.00101.95           N
ATOM   2342  CD2 HIS C 294      23.438  28.502  13.223  1.00101.95           C
ATOM   2343  CE1 HIS C 294      21.844  27.423  12.289  1.00101.95           C
ATOM   2344  C   HIS C 294      26.310  27.107  10.962  1.00101.95           C
ATOM   2345  O   HIS C 294      26.345  26.879   9.755  1.00101.95           O
ATOM   2346  N   ALA C 295      26.314  26.114  11.879  1.00 48.88           N
ATOM   2347  CA  ALA C 295      26.416  24.730  11.490  1.00 48.88           C
ATOM   2348  CB  ALA C 295      27.399  23.927  12.358  1.00 48.88           C
ATOM   2349  C   ALA C 295      25.066  24.085  11.636  1.00 48.88           C
ATOM   2350  O   ALA C 295      24.377  24.303  12.632  1.00 48.88           O
ATOM   2351  N   VAL C 296      24.664  23.260  10.638  1.00 67.96           N
ATOM   2352  CA  VAL C 296      23.364  22.631  10.633  1.00 67.96           C
ATOM   2353  CB  VAL C 296      22.344  23.400   9.842  1.00 67.96           C
ATOM   2354  CG1 VAL C 296      22.082  24.740  10.552  1.00 67.96           C
ATOM   2355  CG2 VAL C 296      22.868  23.571   8.405  1.00 67.96           C
ATOM   2356  C   VAL C 296      23.454  21.243  10.044  1.00 67.96           C
ATOM   2357  O   VAL C 296      24.547  20.778   9.698  1.00 67.96           O
ATOM   2358  N   LEU C 297      22.297  20.539   9.942  1.00136.87           N
ATOM   2359  CA  LEU C 297      22.232  19.169   9.486  1.00136.87           C
ATOM   2360  CB  LEU C 297      21.585  18.278  10.574  1.00136.87           C
ATOM   2361  CG  LEU C 297      21.433  16.773  10.275  1.00136.87           C
ATOM   2362  CD1 LEU C 297      20.262  16.492   9.325  1.00136.87           C
ATOM   2363  CD2 LEU C 297      22.767  16.173   9.792  1.00136.87           C
ATOM   2364  C   LEU C 297      21.447  19.062   8.195  1.00136.87           C
ATOM   2365  O   LEU C 297      20.275  19.434   8.126  1.00136.87           O
ATOM   2366  N   LEU C 298      22.082  18.513   7.130  1.00 86.58           N
ATOM   2367  CA  LEU C 298      21.477  18.348   5.828  1.00 86.58           C
ATOM   2368  CB  LEU C 298      22.520  18.283   4.699  1.00 86.58           C
ATOM   2369  CG  LEU C 298      21.923  18.108   3.293  1.00 86.58           C
ATOM   2370  CD1 LEU C 298      21.112  19.345   2.869  1.00 86.58           C
ATOM   2371  CD2 LEU C 298      23.009  17.721   2.275  1.00 86.58           C
ATOM   2372  C   LEU C 298      20.744  17.032   5.823  1.00 86.58           C
ATOM   2373  O   LEU C 298      21.344  15.984   6.038  1.00 86.58           O
ATOM   2374  N   VAL C 299      19.399  17.090   5.742  1.00117.97           N
ATOM   2375  CA  VAL C 299      18.502  15.957   5.690  1.00117.97           C
ATOM   2376  CB  VAL C 299      17.250  16.201   6.480  1.00117.97           C
ATOM   2377  CG1 VAL C 299      17.650  16.367   7.957  1.00117.97           C
ATOM   2378  CG2 VAL C 299      16.520  17.423   5.897  1.00117.97           C
ATOM   2379  C   VAL C 299      18.103  15.453   4.322  1.00117.97           C
ATOM   2380  O   VAL C 299      17.750  14.280   4.198  1.00117.97           O
ATOM   2381  N   GLY C 300      18.048  16.313   3.276  1.00 47.01           N
ATOM   2382  CA  GLY C 300      17.544  15.812   2.016  1.00 47.01           C
ATOM   2383  C   GLY C 300      17.623  16.867   0.945  1.00 47.01           C
ATOM   2384  O   GLY C 300      18.185  17.939   1.156  1.00 47.01           O
ATOM   2385  N   TYR C 301      17.101  16.555  -0.268  1.00 71.17           N
ATOM   2386  CA  TYR C 301      17.085  17.514  -1.345  1.00 71.17           C
ATOM   2387  CB  TYR C 301      18.366  17.536  -2.207  1.00 71.17           C
ATOM   2388  CG  TYR C 301      18.592  16.202  -2.832  1.00 71.17           C
ATOM   2389  CD1 TYR C 301      17.952  15.850  -3.998  1.00 71.17           C
ATOM   2390  CD2 TYR C 301      19.462  15.306  -2.253  1.00 71.17           C
ATOM   2391  CE1 TYR C 301      18.171  14.619  -4.571  1.00 71.17           C
ATOM   2392  CE2 TYR C 301      19.684  14.075  -2.820  1.00 71.17           C
ATOM   2393  CZ  TYR C 301      19.036  13.730  -3.981  1.00 71.17           C
ATOM   2394  OH  TYR C 301      19.261  12.466  -4.566  1.00 71.17           O
ATOM   2395  C   TYR C 301      15.900  17.272  -2.235  1.00 71.17           C
ATOM   2396  O   TYR C 301      15.273  16.215  -2.184  1.00 71.17           O
ATOM   2397  N   GLY C 302      15.556  18.269  -3.083  1.00 30.23           N
ATOM   2398  CA  GLY C 302      14.426  18.121  -3.959  1.00 30.23           C
ATOM   2399  C   GLY C 302      14.463  19.211  -4.978  1.00 30.23           C
ATOM   2400  O   GLY C 302      15.424  19.975  -5.052  1.00 30.23           O
ATOM   2401  N   THR C 303      13.417  19.281  -5.829  1.00115.04           N
ATOM   2402  CA  THR C 303      13.363  20.327  -6.805  1.00115.04           C
ATOM   2403  CB  THR C 303      13.724  19.865  -8.186  1.00115.04           C
ATOM   2404  OG1 THR C 303      13.954  20.984  -9.026  1.00115.04           O
ATOM   2405  CG2 THR C 303      12.584  19.001  -8.746  1.00115.04           C
ATOM   2406  C   THR C 303      11.966  20.867  -6.833  1.00115.04           C
ATOM   2407  O   THR C 303      10.993  20.113  -6.806  1.00115.04           O
ATOM   2408  N   ASP C 304      11.833  22.208  -6.867  1.00 56.70           N
ATOM   2409  CA  ASP C 304      10.530  22.804  -6.919  1.00 56.70           C
ATOM   2410  CB  ASP C 304      10.571  24.332  -6.719  1.00 56.70           C
ATOM   2411  CG  ASP C 304       9.168  24.849  -6.433  1.00 56.70           C
ATOM   2412  OD1 ASP C 304       8.253  24.596  -7.260  1.00 56.70           O
ATOM   2413  OD2 ASP C 304       8.992  25.502  -5.370  1.00 56.70           O
ATOM   2414  C   ASP C 304       9.992  22.494  -8.280  1.00 56.70           C
ATOM   2415  O   ASP C 304      10.637  22.765  -9.291  1.00 56.70           O
ATOM   2416  N   SER C 305       8.785  21.907  -8.348  1.00 81.35           N
ATOM   2417  CA  SER C 305       8.259  21.511  -9.622  1.00 81.35           C
ATOM   2418  CB  SER C 305       6.893  20.814  -9.512  1.00 81.35           C
ATOM   2419  OG  SER C 305       7.025  19.603  -8.785  1.00 81.35           O
ATOM   2420  C   SER C 305       8.070  22.707 -10.500  1.00 81.35           C
ATOM   2421  O   SER C 305       8.614  22.773 -11.601  1.00 81.35           O
ATOM   2422  N   ALA C 306       7.272  23.684 -10.033  1.00 39.47           N
ATOM   2423  CA  ALA C 306       6.962  24.820 -10.853  1.00 39.47           C
ATOM   2424  CB  ALA C 306       5.894  25.727 -10.219  1.00 39.47           C
ATOM   2425  C   ALA C 306       8.164  25.675 -11.112  1.00 39.47           C
ATOM   2426  O   ALA C 306       8.457  26.009 -12.259  1.00 39.47           O
ATOM   2427  N   SER C 307       8.901  26.042 -10.047  1.00 35.74           N
ATOM   2428  CA  SER C 307      10.019  26.935 -10.187  1.00 35.74           C
ATOM   2429  CB  SER C 307      10.535  27.453  -8.834  1.00 35.74           C
ATOM   2430  OG  SER C 307      11.635  28.329  -9.032  1.00 35.74           O
ATOM   2431  C   SER C 307      11.143  26.234 -10.877  1.00 35.74           C
ATOM   2432  O   SER C 307      11.857  26.825 -11.686  1.00 35.74           O
ATOM   2433  N   GLY C 308      11.337  24.940 -10.569  1.00 19.37           N
ATOM   2434  CA  GLY C 308      12.394  24.200 -11.193  1.00 19.37           C
ATOM   2435  C   GLY C 308      13.675  24.453 -10.452  1.00 19.37           C
ATOM   2436  O   GLY C 308      14.745  24.055 -10.908  1.00 19.37           O
ATOM   2437  N   MET C 309      13.600  25.108  -9.274  1.00 64.82           N
ATOM   2438  CA  MET C 309      14.798  25.411  -8.540  1.00 64.82           C
ATOM   2439  CB  MET C 309      14.674  26.697  -7.701  1.00 64.82           C
ATOM   2440  CG  MET C 309      15.933  27.047  -6.906  1.00 64.82           C
ATOM   2441  SD  MET C 309      15.803  28.562  -5.905  1.00 64.82           S
ATOM   2442  CE  MET C 309      16.222  29.712  -7.248  1.00 64.82           C
ATOM   2443  C   MET C 309      15.085  24.284  -7.590  1.00 64.82           C
ATOM   2444  O   MET C 309      14.204  23.831  -6.863  1.00 64.82           O
ATOM   2445  N   ASP C 310      16.347  23.795  -7.591  1.00 55.50           N
ATOM   2446  CA  ASP C 310      16.736  22.714  -6.725  1.00 55.50           C
ATOM   2447  CB  ASP C 310      18.028  22.011  -7.175  1.00 55.50           C
ATOM   2448  CG  ASP C 310      17.733  21.268  -8.471  1.00 55.50           C
ATOM   2449  OD1 ASP C 310      16.615  20.698  -8.587  1.00 55.50           O
ATOM   2450  OD2 ASP C 310      18.625  21.257  -9.362  1.00 55.50           O
ATOM   2451  C   ASP C 310      16.967  23.257  -5.349  1.00 55.50           C
ATOM   2452  O   ASP C 310      17.342  24.416  -5.183  1.00 55.50           O
ATOM   2453  N   TYR C 311      16.731  22.426  -4.311  1.00 72.99           N
ATOM   2454  CA  TYR C 311      16.955  22.900  -2.974  1.00 72.99           C
ATOM   2455  CB  TYR C 311      15.718  23.560  -2.329  1.00 72.99           C
ATOM   2456  CG  TYR C 311      14.573  22.604  -2.295  1.00 72.99           C
ATOM   2457  CD1 TYR C 311      14.484  21.642  -1.314  1.00 72.99           C
ATOM   2458  CD2 TYR C 311      13.572  22.683  -3.236  1.00 72.99           C
ATOM   2459  CE1 TYR C 311      13.422  20.767  -1.281  1.00 72.99           C
ATOM   2460  CE2 TYR C 311      12.508  21.812  -3.209  1.00 72.99           C
ATOM   2461  CZ  TYR C 311      12.432  20.852  -2.230  1.00 72.99           C
ATOM   2462  OH  TYR C 311      11.342  19.957  -2.197  1.00 72.99           O
ATOM   2463  C   TYR C 311      17.429  21.789  -2.086  1.00 72.99           C
ATOM   2464  O   TYR C 311      17.358  20.610  -2.435  1.00 72.99           O
ATOM   2465  N   TRP C 312      17.965  22.171  -0.905  1.00 91.39           N
ATOM   2466  CA  TRP C 312      18.413  21.238   0.091  1.00 91.39           C
ATOM   2467  CB  TRP C 312      19.788  21.581   0.696  1.00 91.39           C
ATOM   2468  CG  TRP C 312      20.957  21.555  -0.261  1.00 91.39           C
ATOM   2469  CD2 TRP C 312      21.590  20.359  -0.743  1.00 91.39           C
ATOM   2470  CD1 TRP C 312      21.626  22.601  -0.830  1.00 91.39           C
ATOM   2471  NE1 TRP C 312      22.642  22.132  -1.626  1.00 91.39           N
ATOM   2472  CE2 TRP C 312      22.631  20.753  -1.583  1.00 91.39           C
ATOM   2473  CE3 TRP C 312      21.326  19.041  -0.502  1.00 91.39           C
ATOM   2474  CZ2 TRP C 312      23.428  19.830  -2.198  1.00 91.39           C
ATOM   2475  CZ3 TRP C 312      22.132  18.114  -1.125  1.00 91.39           C
ATOM   2476  CH2 TRP C 312      23.162  18.501  -1.957  1.00 91.39           C
ATOM   2477  C   TRP C 312      17.437  21.380   1.219  1.00 91.39           C
ATOM   2478  O   TRP C 312      16.855  22.447   1.406  1.00 91.39           O
ATOM   2479  N   ILE C 313      17.206  20.297   1.989  1.00 58.56           N
ATOM   2480  CA  ILE C 313      16.323  20.377   3.121  1.00 58.56           C
ATOM   2481  CB  ILE C 313      15.350  19.231   3.204  1.00 58.56           C
ATOM   2482  CG1 ILE C 313      14.431  19.218   1.971  1.00 58.56           C
ATOM   2483  CG2 ILE C 313      14.580  19.339   4.532  1.00 58.56           C
ATOM   2484  CD1 ILE C 313      13.600  17.943   1.844  1.00 58.56           C
ATOM   2485  C   ILE C 313      17.212  20.317   4.322  1.00 58.56           C
ATOM   2486  O   ILE C 313      17.947  19.347   4.504  1.00 58.56           O
ATOM   2487  N   VAL C 314      17.177  21.361   5.179  1.00 51.33           N
ATOM   2488  CA  VAL C 314      18.099  21.415   6.281  1.00 51.33           C
ATOM   2489  CB  VAL C 314      19.038  22.585   6.189  1.00 51.33           C
ATOM   2490  CG1 VAL C 314      19.992  22.563   7.393  1.00 51.33           C
ATOM   2491  CG2 VAL C 314      19.735  22.552   4.816  1.00 51.33           C
ATOM   2492  C   VAL C 314      17.381  21.544   7.596  1.00 51.33           C
ATOM   2493  O   VAL C 314      16.347  22.202   7.700  1.00 51.33           O
ATOM   2494  N   LYS C 315      17.950  20.910   8.649  1.00 83.01           N
ATOM   2495  CA  LYS C 315      17.408  20.946   9.982  1.00 83.01           C
ATOM   2496  CB  LYS C 315      17.521  19.596  10.713  1.00 83.01           C
ATOM   2497  CG  LYS C 315      16.917  19.597  12.118  1.00 83.01           C
ATOM   2498  CD  LYS C 315      16.801  18.202  12.736  1.00 83.01           C
ATOM   2499  CE  LYS C 315      18.091  17.714  13.399  1.00 83.01           C
ATOM   2500  NZ  LYS C 315      17.895  16.359  13.959  1.00 83.01           N
ATOM   2501  C   LYS C 315      18.198  21.945  10.776  1.00 83.01           C
ATOM   2502  O   LYS C 315      19.415  21.841  10.902  1.00 83.01           O
ATOM   2503  N   ASN C 316      17.505  22.953  11.340  1.00 76.49           N
ATOM   2504  CA  ASN C 316      18.120  24.011  12.098  1.00 76.49           C
ATOM   2505  CB  ASN C 316      17.356  25.340  11.918  1.00 76.49           C
ATOM   2506  CG  ASN C 316      18.286  26.519  12.158  1.00 76.49           C
ATOM   2507  OD1 ASN C 316      19.276  26.416  12.877  1.00 76.49           O
ATOM   2508  ND2 ASN C 316      17.959  27.679  11.526  1.00 76.49           N
ATOM   2509  C   ASN C 316      18.078  23.619  13.555  1.00 76.49           C
ATOM   2510  O   ASN C 316      17.455  22.620  13.911  1.00 76.49           O
ATOM   2511  N   SER C 317      18.776  24.377  14.437  1.00146.69           N
ATOM   2512  CA  SER C 317      18.776  24.059  15.846  1.00146.69           C
ATOM   2513  CB  SER C 317      20.194  23.879  16.411  1.00146.69           C
ATOM   2514  OG  SER C 317      20.914  22.914  15.662  1.00146.69           O
ATOM   2515  C   SER C 317      18.218  25.226  16.618  1.00146.69           C
ATOM   2516  O   SER C 317      18.592  25.445  17.770  1.00146.69           O
ATOM   2517  N   TRP C 318      17.358  26.029  15.967  1.00145.82           N
ATOM   2518  CA  TRP C 318      16.655  27.170  16.493  1.00145.82           C
ATOM   2519  CB  TRP C 318      16.422  28.257  15.433  1.00145.82           C
ATOM   2520  CG  TRP C 318      17.746  28.880  15.059  1.00145.82           C
ATOM   2521  CD2 TRP C 318      17.964  29.845  14.017  1.00145.82           C
ATOM   2522  CD1 TRP C 318      18.966  28.641  15.621  1.00145.82           C
ATOM   2523  NE1 TRP C 318      19.931  29.390  14.994  1.00145.82           N
ATOM   2524  CE2 TRP C 318      19.329  30.137  14.005  1.00145.82           C
ATOM   2525  CE3 TRP C 318      17.101  30.438  13.142  1.00145.82           C
ATOM   2526  CZ2 TRP C 318      19.853  31.028  13.112  1.00145.82           C
ATOM   2527  CZ3 TRP C 318      17.634  31.339  12.245  1.00145.82           C
ATOM   2528  CH2 TRP C 318      18.983  31.627  12.230  1.00145.82           C
ATOM   2529  C   TRP C 318      15.375  26.786  17.177  1.00145.82           C
ATOM   2530  O   TRP C 318      14.662  27.644  17.695  1.00145.82           O
ATOM   2531  N   GLY C 319      14.965  25.510  17.089  1.00 37.23           N
ATOM   2532  CA  GLY C 319      13.720  25.137  17.697  1.00 37.23           C
ATOM   2533  C   GLY C 319      12.713  24.995  16.599  1.00 37.23           C
ATOM   2534  O   GLY C 319      12.933  25.436  15.474  1.00 37.23           O
ATOM   2535  N   THR C 320      11.576  24.352  16.926  1.00 49.77           N
ATOM   2536  CA  THR C 320      10.488  24.064  16.031  1.00 49.77           C
ATOM   2537  CB  THR C 320       9.473  23.144  16.642  1.00 49.77           C
ATOM   2538  OG1 THR C 320       8.868  23.757  17.771  1.00 49.77           O
ATOM   2539  CG2 THR C 320      10.185  21.846  17.062  1.00 49.77           C
ATOM   2540  C   THR C 320       9.776  25.331  15.658  1.00 49.77           C
ATOM   2541  O   THR C 320       9.117  25.402  14.623  1.00 49.77           O
ATOM   2542  N   GLY C 321       9.858  26.354  16.523  1.00 41.62           N
ATOM   2543  CA  GLY C 321       9.164  27.598  16.346  1.00 41.62           C
ATOM   2544  C   GLY C 321       9.599  28.289  15.089  1.00 41.62           C
ATOM   2545  O   GLY C 321       8.829  29.058  14.513  1.00 41.62           O
ATOM   2546  N   TRP C 322      10.856  28.082  14.652  1.00 83.04           N
ATOM   2547  CA  TRP C 322      11.337  28.832  13.523  1.00 83.04           C
ATOM   2548  CB  TRP C 322      12.800  29.272  13.693  1.00 83.04           C
ATOM   2549  CG  TRP C 322      13.375  30.043  12.530  1.00 83.04           C
ATOM   2550  CD2 TRP C 322      14.110  29.432  11.458  1.00 83.04           C
ATOM   2551  CD1 TRP C 322      13.354  31.383  12.271  1.00 83.04           C
ATOM   2552  NE1 TRP C 322      14.034  31.646  11.106  1.00 83.04           N
ATOM   2553  CE2 TRP C 322      14.504  30.453  10.595  1.00 83.04           C
ATOM   2554  CE3 TRP C 322      14.431  28.127  11.217  1.00 83.04           C
ATOM   2555  CZ2 TRP C 322      15.232  30.182   9.472  1.00 83.04           C
ATOM   2556  CZ3 TRP C 322      15.161  27.856  10.081  1.00 83.04           C
ATOM   2557  CH2 TRP C 322      15.554  28.864   9.226  1.00 83.04           C
ATOM   2558  C   TRP C 322      11.240  28.056  12.241  1.00 83.04           C
ATOM   2559  O   TRP C 322      11.293  26.829  12.213  1.00 83.04           O
ATOM   2560  N   GLY C 323      11.042  28.798  11.130  1.00 36.75           N
ATOM   2561  CA  GLY C 323      11.041  28.281   9.788  1.00 36.75           C
ATOM   2562  C   GLY C 323       9.934  27.302   9.587  1.00 36.75           C
ATOM   2563  O   GLY C 323       8.820  27.480  10.079  1.00 36.75           O
ATOM   2564  N   GLU C 324      10.231  26.238   8.810  1.00 63.22           N
ATOM   2565  CA  GLU C 324       9.247  25.240   8.530  1.00 63.22           C
ATOM   2566  CB  GLU C 324       9.423  24.619   7.132  1.00 63.22           C
ATOM   2567  CG  GLU C 324       9.233  25.632   5.998  1.00 63.22           C
ATOM   2568  CD  GLU C 324       9.529  24.949   4.667  1.00 63.22           C
ATOM   2569  OE1 GLU C 324      10.557  24.225   4.584  1.00 63.22           O
ATOM   2570  OE2 GLU C 324       8.728  25.144   3.714  1.00 63.22           O
ATOM   2571  C   GLU C 324       9.434  24.158   9.543  1.00 63.22           C
ATOM   2572  O   GLU C 324      10.089  23.150   9.284  1.00 63.22           O
ATOM   2573  N   ASN C 325       8.826  24.346  10.728  1.00 50.42           N
ATOM   2574  CA  ASN C 325       8.885  23.395  11.798  1.00 50.42           C
ATOM   2575  CB  ASN C 325       8.133  22.090  11.488  1.00 50.42           C
ATOM   2576  CG  ASN C 325       6.647  22.423  11.468  1.00 50.42           C
ATOM   2577  OD1 ASN C 325       6.141  23.108  12.356  1.00 50.42           O
ATOM   2578  ND2 ASN C 325       5.927  21.936  10.423  1.00 50.42           N
ATOM   2579  C   ASN C 325      10.306  23.075  12.154  1.00 50.42           C
ATOM   2580  O   ASN C 325      10.626  21.931  12.472  1.00 50.42           O
ATOM   2581  N   GLY C 326      11.195  24.089  12.138  1.00 38.54           N
ATOM   2582  CA  GLY C 326      12.553  23.887  12.560  1.00 38.54           C
ATOM   2583  C   GLY C 326      13.447  23.601  11.390  1.00 38.54           C
ATOM   2584  O   GLY C 326      14.661  23.510  11.561  1.00 38.54           O
ATOM   2585  N   TYR C 327      12.890  23.487  10.168  1.00 97.25           N
ATOM   2586  CA  TYR C 327      13.689  23.156   9.017  1.00 97.25           C
ATOM   2587  CB  TYR C 327      13.201  21.909   8.256  1.00 97.25           C
ATOM   2588  CG  TYR C 327      13.418  20.681   9.072  1.00 97.25           C
ATOM   2589  CD1 TYR C 327      12.570  20.355  10.105  1.00 97.25           C
ATOM   2590  CD2 TYR C 327      14.466  19.839   8.780  1.00 97.25           C
ATOM   2591  CE1 TYR C 327      12.775  19.214  10.845  1.00 97.25           C
ATOM   2592  CE2 TYR C 327      14.676  18.697   9.515  1.00 97.25           C
ATOM   2593  CZ  TYR C 327      13.830  18.384  10.550  1.00 97.25           C
ATOM   2594  OH  TYR C 327      14.040  17.212  11.307  1.00 97.25           O
ATOM   2595  C   TYR C 327      13.587  24.267   8.018  1.00 97.25           C
ATOM   2596  O   TYR C 327      12.705  25.120   8.108  1.00 97.25           O
ATOM   2597  N   PHE C 328      14.546  24.311   7.063  1.00 73.55           N
ATOM   2598  CA  PHE C 328      14.464  25.289   6.016  1.00 73.55           C
ATOM   2599  CB  PHE C 328      15.205  26.611   6.305  1.00 73.55           C
ATOM   2600  CG  PHE C 328      16.674  26.373   6.407  1.00 73.55           C
ATOM   2601  CD1 PHE C 328      17.238  25.944   7.587  1.00 73.55           C
ATOM   2602  CD2 PHE C 328      17.491  26.598   5.323  1.00 73.55           C
ATOM   2603  CE1 PHE C 328      18.594  25.733   7.678  1.00 73.55           C
ATOM   2604  CE2 PHE C 328      18.848  26.389   5.408  1.00 73.55           C
ATOM   2605  CZ  PHE C 328      19.401  25.955   6.587  1.00 73.55           C
ATOM   2606  C   PHE C 328      15.019  24.691   4.762  1.00 73.55           C
ATOM   2607  O   PHE C 328      15.788  23.731   4.795  1.00 73.55           O
ATOM   2608  N   ARG C 329      14.614  25.243   3.603  1.00 78.16           N
ATOM   2609  CA  ARG C 329      15.107  24.741   2.358  1.00 78.16           C
ATOM   2610  CB  ARG C 329      13.986  24.345   1.388  1.00 78.16           C
ATOM   2611  CG  ARG C 329      13.105  23.246   1.989  1.00 78.16           C
ATOM   2612  CD  ARG C 329      12.043  22.693   1.043  1.00 78.16           C
ATOM   2613  NE  ARG C 329      11.210  23.836   0.581  1.00 78.16           N
ATOM   2614  CZ  ARG C 329       9.855  23.700   0.508  1.00 78.16           C
ATOM   2615  NH1 ARG C 329       9.251  22.585   1.011  1.00 78.16           N
ATOM   2616  NH2 ARG C 329       9.107  24.678  -0.077  1.00 78.16           N
ATOM   2617  C   ARG C 329      15.924  25.843   1.766  1.00 78.16           C
ATOM   2618  O   ARG C 329      15.627  27.019   1.971  1.00 78.16           O
ATOM   2619  N   ILE C 330      17.017  25.485   1.063  1.00 64.97           N
ATOM   2620  CA  ILE C 330      17.879  26.480   0.495  1.00 64.97           C
ATOM   2621  CB  ILE C 330      19.130  26.697   1.298  1.00 64.97           C
ATOM   2622  CG1 ILE C 330      19.935  27.883   0.739  1.00 64.97           C
ATOM   2623  CG2 ILE C 330      19.900  25.368   1.355  1.00 64.97           C
ATOM   2624  CD1 ILE C 330      21.068  28.335   1.661  1.00 64.97           C
ATOM   2625  C   ILE C 330      18.282  26.045  -0.880  1.00 64.97           C
ATOM   2626  O   ILE C 330      18.351  24.853  -1.173  1.00 64.97           O
ATOM   2627  N   ARG C 331      18.589  27.026  -1.754  1.00133.58           N
ATOM   2628  CA  ARG C 331      18.912  26.751  -3.125  1.00133.58           C
ATOM   2629  CB  ARG C 331      19.213  28.031  -3.927  1.00133.58           C
ATOM   2630  CG  ARG C 331      19.034  27.875  -5.439  1.00133.58           C
ATOM   2631  CD  ARG C 331      20.330  27.666  -6.218  0.00133.58           C
ATOM   2632  NE  ARG C 331      19.949  27.546  -7.653  0.00133.58           N
ATOM   2633  CZ  ARG C 331      19.731  28.671  -8.394  0.00133.58           C
ATOM   2634  NH1 ARG C 331      19.860  29.900  -7.816  0.00133.58           N
ATOM   2635  NH2 ARG C 331      19.374  28.567  -9.708  0.00133.58           N
ATOM   2636  C   ARG C 331      20.113  25.857  -3.157  1.00133.58           C
ATOM   2637  O   ARG C 331      21.068  26.044  -2.405  1.00133.58           O
ATOM   2638  N   ARG C 332      20.069  24.842  -4.045  1.00159.92           N
ATOM   2639  CA  ARG C 332      21.100  23.849  -4.162  1.00159.92           C
ATOM   2640  CB  ARG C 332      20.529  22.422  -4.057  1.00159.92           C
ATOM   2641  CG  ARG C 332      21.468  21.308  -4.523  1.00159.92           C
ATOM   2642  CD  ARG C 332      20.929  19.903  -4.225  1.00159.92           C
ATOM   2643  NE  ARG C 332      19.593  19.751  -4.874  1.00159.92           N
ATOM   2644  CZ  ARG C 332      19.470  19.112  -6.075  1.00159.92           C
ATOM   2645  NH1 ARG C 332      20.571  18.612  -6.704  1.00159.92           N
ATOM   2646  NH2 ARG C 332      18.236  18.959  -6.639  1.00159.92           N
ATOM   2647  C   ARG C 332      21.752  23.956  -5.509  1.00159.92           C
ATOM   2648  O   ARG C 332      21.097  24.251  -6.507  1.00159.92           O
ATOM   2649  N   GLY C 333      23.083  23.723  -5.556  1.00 51.42           N
ATOM   2650  CA  GLY C 333      23.808  23.687  -6.801  1.00 51.42           C
ATOM   2651  C   GLY C 333      24.629  24.928  -7.024  1.00 51.42           C
ATOM   2652  O   GLY C 333      25.545  24.928  -7.846  1.00 51.42           O
ATOM   2653  N   THR C 334      24.245  26.040  -6.380  1.00113.67           N
ATOM   2654  CA  THR C 334      24.900  27.321  -6.430  1.00113.67           C
ATOM   2655  CB  THR C 334      23.935  28.466  -6.359  1.00113.67           C
ATOM   2656  OG1 THR C 334      23.150  28.383  -5.180  1.00113.67           O
ATOM   2657  CG2 THR C 334      23.037  28.417  -7.605  1.00113.67           C
ATOM   2658  C   THR C 334      25.953  27.515  -5.371  1.00113.67           C
ATOM   2659  O   THR C 334      26.656  28.523  -5.395  1.00113.67           O
ATOM   2660  N   ASP C 335      26.061  26.620  -4.368  1.00 89.25           N
ATOM   2661  CA  ASP C 335      26.954  26.865  -3.265  1.00 89.25           C
ATOM   2662  CB  ASP C 335      28.399  27.192  -3.686  1.00 89.25           C
ATOM   2663  CG  ASP C 335      29.264  27.219  -2.429  1.00 89.25           C
ATOM   2664  OD1 ASP C 335      29.337  26.168  -1.738  1.00 89.25           O
ATOM   2665  OD2 ASP C 335      29.832  28.307  -2.132  1.00 89.25           O
ATOM   2666  C   ASP C 335      26.417  28.055  -2.539  1.00 89.25           C
ATOM   2667  O   ASP C 335      27.159  28.937  -2.106  1.00 89.25           O
ATOM   2668  N   GLU C 336      25.077  28.093  -2.384  1.00142.37           N
ATOM   2669  CA  GLU C 336      24.434  29.200  -1.735  1.00142.37           C
ATOM   2670  CB  GLU C 336      22.903  29.094  -1.631  1.00142.37           C
ATOM   2671  CG  GLU C 336      22.156  29.618  -2.854  1.00142.37           C
ATOM   2672  CD  GLU C 336      22.209  31.139  -2.775  1.00142.37           C
ATOM   2673  OE1 GLU C 336      21.948  31.683  -1.669  1.00142.37           O
ATOM   2674  OE2 GLU C 336      22.524  31.777  -3.815  1.00142.37           O
ATOM   2675  C   GLU C 336      24.936  29.360  -0.342  1.00142.37           C
ATOM   2676  O   GLU C 336      24.850  28.459   0.489  1.00142.37           O
ATOM   2677  N   CYS C 337      25.466  30.561  -0.065  1.00 69.00           N
ATOM   2678  CA  CYS C 337      25.914  30.957   1.237  1.00 69.00           C
ATOM   2679  CB  CYS C 337      24.773  31.064   2.263  1.00 69.00           C
ATOM   2680  SG  CYS C 337      23.567  32.352   1.827  1.00 69.00           S
ATOM   2681  C   CYS C 337      26.928  29.986   1.767  1.00 69.00           C
ATOM   2682  O   CYS C 337      27.007  29.788   2.978  1.00 69.00           O
ATOM   2683  N   ALA C 338      27.756  29.396   0.881  1.00 61.20           N
ATOM   2684  CA  ALA C 338      28.814  28.499   1.263  1.00 61.20           C
ATOM   2685  CB  ALA C 338      29.789  29.121   2.276  1.00 61.20           C
ATOM   2686  C   ALA C 338      28.288  27.234   1.880  1.00 61.20           C
ATOM   2687  O   ALA C 338      29.010  26.555   2.606  1.00 61.20           O
ATOM   2688  N   ILE C 339      27.035  26.852   1.582  1.00 86.07           N
ATOM   2689  CA  ILE C 339      26.449  25.660   2.136  1.00 86.07           C
ATOM   2690  CB  ILE C 339      24.970  25.535   1.875  1.00 86.07           C
ATOM   2691  CG1 ILE C 339      24.355  24.476   2.808  1.00 86.07           C
ATOM   2692  CG2 ILE C 339      24.746  25.259   0.379  1.00 86.07           C
ATOM   2693  CD1 ILE C 339      22.829  24.532   2.888  1.00 86.07           C
ATOM   2694  C   ILE C 339      27.152  24.431   1.622  1.00 86.07           C
ATOM   2695  O   ILE C 339      27.138  23.375   2.247  1.00 86.07           O
ATOM   2696  N   GLU C 340      27.650  24.494   0.384  1.00164.70           N
ATOM   2697  CA  GLU C 340      28.351  23.423  -0.269  1.00164.70           C
ATOM   2698  CB  GLU C 340      28.004  23.323  -1.763  1.00164.70           C
ATOM   2699  CG  GLU C 340      26.582  22.752  -1.876  1.00164.70           C
ATOM   2700  CD  GLU C 340      25.991  22.972  -3.256  1.00164.70           C
ATOM   2701  OE1 GLU C 340      26.198  24.068  -3.835  1.00164.70           O
ATOM   2702  OE2 GLU C 340      25.289  22.042  -3.740  1.00164.70           O
ATOM   2703  C   GLU C 340      29.828  23.336   0.032  1.00164.70           C
ATOM   2704  O   GLU C 340      30.514  22.545  -0.604  1.00164.70           O
ATOM   2705  N   SER C 341      30.403  24.254   0.836  1.00169.19           N
ATOM   2706  CA  SER C 341      31.825  24.279   1.098  1.00169.19           C
ATOM   2707  CB  SER C 341      32.275  25.662   1.604  1.00169.19           C
ATOM   2708  OG  SER C 341      31.939  26.664   0.660  1.00169.19           O
ATOM   2709  C   SER C 341      32.390  23.279   2.103  1.00169.19           C
ATOM   2710  O   SER C 341      33.489  22.771   1.924  1.00169.19           O
ATOM   2711  N   ILE C 342      31.755  23.205   3.280  1.00307.87           N
ATOM   2712  CA  ILE C 342      32.059  22.544   4.533  1.00307.87           C
ATOM   2713  CB  ILE C 342      31.907  23.569   5.640  1.00307.87           C
ATOM   2714  CG1 ILE C 342      32.929  23.466   6.804  1.00307.87           C
ATOM   2715  CG2 ILE C 342      30.441  23.525   6.071  1.00307.87           C
ATOM   2716  CD1 ILE C 342      32.703  22.452   7.919  1.00307.87           C
ATOM   2717  C   ILE C 342      31.483  21.184   4.892  1.00307.87           C
ATOM   2718  O   ILE C 342      31.583  20.826   6.060  1.00307.87           O
ATOM   2719  N   ALA C 343      30.647  20.502   4.077  1.00 77.41           N
ATOM   2720  CA  ALA C 343      29.973  19.307   4.560  1.00 77.41           C
ATOM   2721  CB  ALA C 343      29.203  18.549   3.464  1.00 77.41           C
ATOM   2722  C   ALA C 343      30.920  18.326   5.206  1.00 77.41           C
ATOM   2723  O   ALA C 343      32.023  18.090   4.715  1.00 77.41           O
ATOM   2724  N   VAL C 344      30.493  17.739   6.356  1.00110.20           N
ATOM   2725  CA  VAL C 344      31.335  16.816   7.072  1.00110.20           C
ATOM   2726  CB  VAL C 344      31.814  17.353   8.390  1.00110.20           C
ATOM   2727  CG1 VAL C 344      30.741  17.098   9.461  1.00110.20           C
ATOM   2728  CG2 VAL C 344      33.195  16.759   8.683  1.00110.20           C
ATOM   2729  C   VAL C 344      30.550  15.564   7.337  1.00110.20           C
ATOM   2730  O   VAL C 344      29.352  15.626   7.611  1.00110.20           O
ATOM   2731  N   ALA C 345      31.220  14.391   7.264  1.00 50.99           N
ATOM   2732  CA  ALA C 345      30.561  13.132   7.461  1.00 50.99           C
ATOM   2733  CB  ALA C 345      30.589  12.233   6.209  1.00 50.99           C
ATOM   2734  C   ALA C 345      31.292  12.382   8.531  1.00 50.99           C
ATOM   2735  O   ALA C 345      32.509  12.497   8.662  1.00 50.99           O
ATOM   2736  N   ALA C 346      30.550  11.603   9.346  1.00 40.44           N
ATOM   2737  CA  ALA C 346      31.160  10.788  10.363  1.00 40.44           C
ATOM   2738  CB  ALA C 346      31.214  11.463  11.743  1.00 40.44           C
ATOM   2739  C   ALA C 346      30.299   9.570  10.494  1.00 40.44           C
ATOM   2740  O   ALA C 346      29.101   9.631  10.225  1.00 40.44           O
ATOM   2741  N   THR C 347      30.889   8.425  10.897  1.00 56.58           N
ATOM   2742  CA  THR C 347      30.140   7.202  11.022  1.00 56.58           C
ATOM   2743  CB  THR C 347      30.739   6.088  10.211  1.00 56.58           C
ATOM   2744  OG1 THR C 347      30.758   6.442   8.835  1.00 56.58           O
ATOM   2745  CG2 THR C 347      29.915   4.810  10.423  1.00 56.58           C
ATOM   2746  C   THR C 347      30.157   6.779  12.465  1.00 56.58           C
ATOM   2747  O   THR C 347      31.217   6.493  13.017  1.00 56.58           O
ATOM   2748  N   PRO C 348      28.995   6.741  13.085  1.00177.49           N
ATOM   2749  CA  PRO C 348      28.886   6.375  14.480  1.00177.49           C
ATOM   2750  CD  PRO C 348      27.909   7.619  12.674  1.00177.49           C
ATOM   2751  CB  PRO C 348      27.561   6.949  14.973  1.00177.49           C
ATOM   2752  CG  PRO C 348      27.227   8.065  13.976  1.00177.49           C
ATOM   2753  C   PRO C 348      28.883   4.890  14.650  1.00177.49           C
ATOM   2754  O   PRO C 348      28.554   4.186  13.698  1.00177.49           O
ATOM   2755  N   ILE C 349      29.224   4.383  15.850  1.00 80.72           N
ATOM   2756  CA  ILE C 349      29.113   2.967  16.054  1.00 80.72           C
ATOM   2757  CB  ILE C 349      30.373   2.330  16.552  1.00 80.72           C
ATOM   2758  CG1 ILE C 349      31.467   2.493  15.478  1.00 80.72           C
ATOM   2759  CG2 ILE C 349      30.069   0.860  16.898  1.00 80.72           C
ATOM   2760  CD1 ILE C 349      32.884   2.221  15.983  1.00 80.72           C
ATOM   2761  C   ILE C 349      28.003   2.757  17.048  1.00 80.72           C
ATOM   2762  O   ILE C 349      28.101   3.150  18.210  1.00 80.72           O
ATOM   2763  N   PRO C 350      26.946   2.121  16.601  1.00 95.40           N
ATOM   2764  CA  PRO C 350      25.777   1.908  17.428  1.00 95.40           C
ATOM   2765  CD  PRO C 350      26.610   2.153  15.184  1.00 95.40           C
ATOM   2766  CB  PRO C 350      24.679   1.442  16.474  1.00 95.40           C
ATOM   2767  CG  PRO C 350      25.077   2.055  15.118  1.00 95.40           C
ATOM   2768  C   PRO C 350      26.080   0.903  18.492  1.00 95.40           C
ATOM   2769  O   PRO C 350      27.185   0.368  18.468  1.00 95.40           O
ATOM   2770  N   LYS C 351      25.187   0.674  19.484  1.00247.38           N
ATOM   2771  CA  LYS C 351      25.578  -0.415  20.328  1.00247.38           C
ATOM   2772  CB  LYS C 351      25.467  -0.361  21.880  1.00247.38           C
ATOM   2773  CG  LYS C 351      24.101  -0.256  22.554  1.00247.38           C
ATOM   2774  CD  LYS C 351      23.750   1.130  23.098  1.00247.38           C
ATOM   2775  CE  LYS C 351      23.539   1.131  24.623  1.00247.38           C
ATOM   2776  NZ  LYS C 351      24.580   0.320  25.301  1.00247.38           N
ATOM   2777  C   LYS C 351      24.993  -1.684  19.812  1.00247.38           C
ATOM   2778  O   LYS C 351      24.189  -1.675  18.885  1.00247.38           O
ATOM   2779  N   LEU C 352      25.467  -2.824  20.352  1.00 56.02           N
ATOM   2780  CA  LEU C 352      25.021  -4.112  19.914  1.00 56.02           C
ATOM   2781  CB  LEU C 352      25.519  -5.251  20.822  1.00 56.02           C
ATOM   2782  CG  LEU C 352      27.049  -5.431  20.817  1.00 56.02           C
ATOM   2783  CD1 LEU C 352      27.475  -6.581  21.742  1.00 56.02           C
ATOM   2784  CD2 LEU C 352      27.590  -5.602  19.389  1.00 56.02           C
ATOM   2785  C   LEU C 352      23.501  -4.116  19.931  1.00 56.02           C
ATOM   2786  O   LEU C 352      22.913  -3.892  21.021  1.00 56.02           O
ATOM   2787  OXT LEU C 352      22.901  -4.340  18.847  1.00 56.02           O
TER    2788      LEU C 352
ATOM   2789  N   ASP D 353      47.357 -24.100  22.916  1.00103.05           N
ATOM   2790  CA  ASP D 353      46.036 -24.323  22.277  1.00103.05           C
ATOM   2791  CB  ASP D 353      46.207 -25.170  21.009  1.00103.05           C
ATOM   2792  CG  ASP D 353      45.046 -24.875  20.062  1.00103.05           C
ATOM   2793  OD1 ASP D 353      44.521 -23.730  20.124  1.00103.05           O
ATOM   2794  OD2 ASP D 353      44.698 -25.775  19.246  1.00103.05           O
ATOM   2795  C   ASP D 353      45.153 -25.013  23.261  1.00103.05           C
ATOM   2796  O   ASP D 353      45.628 -25.505  24.284  1.00103.05           O
ATOM   2797  N   THR D 354      43.830 -24.998  23.010  1.00 78.12           N
ATOM   2798  CA  THR D 354      42.883 -25.682  23.836  1.00 78.12           C
ATOM   2799  CB  THR D 354      41.526 -25.036  23.829  1.00 78.12           C
ATOM   2800  OG1 THR D 354      41.017 -24.986  22.502  1.00 78.12           O
ATOM   2801  CG2 THR D 354      41.641 -23.617  24.411  1.00 78.12           C
ATOM   2802  C   THR D 354      42.740 -27.051  23.238  1.00 78.12           C
ATOM   2803  O   THR D 354      43.226 -27.308  22.137  1.00 78.12           O
ATOM   2804  N   PRO D 355      42.102 -27.942  23.939  1.00 99.63           N
ATOM   2805  CA  PRO D 355      41.922 -29.256  23.387  1.00 99.63           C
ATOM   2806  CD  PRO D 355      42.332 -28.013  25.375  1.00 99.63           C
ATOM   2807  CB  PRO D 355      41.631 -30.184  24.565  1.00 99.63           C
ATOM   2808  CG  PRO D 355      42.389 -29.513  25.720  1.00 99.63           C
ATOM   2809  C   PRO D 355      40.950 -29.321  22.250  1.00 99.63           C
ATOM   2810  O   PRO D 355      40.760 -30.410  21.710  1.00 99.63           O
ATOM   2811  N   ALA D 356      40.304 -28.197  21.888  1.00 74.00           N
ATOM   2812  CA  ALA D 356      39.332 -28.240  20.829  1.00 74.00           C
ATOM   2813  CB  ALA D 356      38.477 -26.964  20.746  1.00 74.00           C
ATOM   2814  C   ALA D 356      39.975 -28.391  19.487  1.00 74.00           C
ATOM   2815  O   ALA D 356      41.008 -27.785  19.203  1.00 74.00           O
ATOM   2816  N   ASN D 357      39.383 -29.244  18.625  1.00237.24           N
ATOM   2817  CA  ASN D 357      39.836 -29.305  17.268  1.00237.24           C
ATOM   2818  CB  ASN D 357      40.797 -30.463  16.934  1.00237.24           C
ATOM   2819  CG  ASN D 357      40.117 -31.782  17.211  1.00237.24           C
ATOM   2820  OD1 ASN D 357      39.056 -31.806  17.827  1.00237.24           O
ATOM   2821  ND2 ASN D 357      40.716 -32.902  16.720  1.00237.24           N
ATOM   2822  C   ASN D 357      38.610 -29.343  16.412  1.00237.24           C
ATOM   2823  O   ASN D 357      38.187 -30.385  15.910  1.00237.24           O
ATOM   2824  N   CYS D 358      37.977 -28.187  16.182  1.00196.51           N
ATOM   2825  CA  CYS D 358      36.812 -28.424  15.403  1.00196.51           C
ATOM   2826  CB  CYS D 358      35.460 -27.928  15.950  1.00196.51           C
ATOM   2827  SG  CYS D 358      35.168 -26.170  16.265  1.00196.51           S
ATOM   2828  C   CYS D 358      37.063 -28.105  13.973  1.00196.51           C
ATOM   2829  O   CYS D 358      38.214 -28.145  13.525  1.00196.51           O
ATOM   2830  N   THR D 359      36.021 -27.809  13.190  1.00129.73           N
ATOM   2831  CA  THR D 359      36.272 -27.586  11.801  1.00129.73           C
ATOM   2832  CB  THR D 359      35.809 -28.741  10.967  1.00129.73           C
ATOM   2833  OG1 THR D 359      36.047 -28.515   9.595  1.00129.73           O
ATOM   2834  CG2 THR D 359      34.319 -28.968  11.221  1.00129.73           C
ATOM   2835  C   THR D 359      35.564 -26.353  11.342  1.00129.73           C
ATOM   2836  O   THR D 359      34.675 -25.816  11.999  1.00129.73           O
ATOM   2837  N   TYR D 360      35.982 -25.907  10.154  1.00116.18           N
ATOM   2838  CA  TYR D 360      35.511 -24.756   9.462  1.00116.18           C
ATOM   2839  CB  TYR D 360      36.278 -24.701   8.129  1.00116.18           C
ATOM   2840  CG  TYR D 360      35.708 -23.673   7.238  1.00116.18           C
ATOM   2841  CD1 TYR D 360      36.102 -22.365   7.350  1.00116.18           C
ATOM   2842  CD2 TYR D 360      34.776 -24.027   6.296  1.00116.18           C
ATOM   2843  CE1 TYR D 360      35.566 -21.416   6.519  1.00116.18           C
ATOM   2844  CE2 TYR D 360      34.237 -23.080   5.463  1.00116.18           C
ATOM   2845  CZ  TYR D 360      34.639 -21.776   5.581  1.00116.18           C
ATOM   2846  OH  TYR D 360      34.099 -20.792   4.738  1.00116.18           O
ATOM   2847  C   TYR D 360      34.047 -24.964   9.242  1.00116.18           C
ATOM   2848  O   TYR D 360      33.232 -24.064   9.431  1.00116.18           O
ATOM   2849  N   LEU D 361      33.687 -26.195   8.863  1.00175.04           N
ATOM   2850  CA  LEU D 361      32.359 -26.609   8.525  1.00175.04           C
ATOM   2851  CB  LEU D 361      32.459 -28.043   7.950  1.00175.04           C
ATOM   2852  CG  LEU D 361      31.222 -28.606   7.232  1.00175.04           C
ATOM   2853  CD1 LEU D 361      30.156 -29.070   8.224  1.00175.04           C
ATOM   2854  CD2 LEU D 361      30.680 -27.625   6.175  1.00175.04           C
ATOM   2855  C   LEU D 361      31.502 -26.501   9.758  1.00175.04           C
ATOM   2856  O   LEU D 361      30.339 -26.107   9.691  1.00175.04           O
ATOM   2857  N   ASP D 362      32.065 -26.809  10.943  1.00 76.26           N
ATOM   2858  CA  ASP D 362      31.288 -26.742  12.150  1.00 76.26           C
ATOM   2859  CB  ASP D 362      32.042 -27.310  13.371  1.00 76.26           C
ATOM   2860  CG  ASP D 362      32.117 -28.842  13.219  1.00 76.26           C
ATOM   2861  OD1 ASP D 362      31.747 -29.358  12.125  1.00 76.26           O
ATOM   2862  OD2 ASP D 362      32.531 -29.521  14.196  1.00 76.26           O
ATOM   2863  C   ASP D 362      30.878 -25.316  12.385  1.00 76.26           C
ATOM   2864  O   ASP D 362      29.818 -25.051  12.950  1.00 76.26           O
ATOM   2865  N   LEU D 363      31.748 -24.367  11.983  1.00105.93           N
ATOM   2866  CA  LEU D 363      31.569 -22.944  12.138  1.00105.93           C
ATOM   2867  CB  LEU D 363      32.900 -22.180  11.994  1.00105.93           C
ATOM   2868  CG  LEU D 363      32.864 -20.706  12.450  1.00105.93           C
ATOM   2869  CD1 LEU D 363      32.311 -20.598  13.886  1.00105.93           C
ATOM   2870  CD2 LEU D 363      34.269 -20.072  12.330  1.00105.93           C
ATOM   2871  C   LEU D 363      30.526 -22.370  11.213  1.00105.93           C
ATOM   2872  O   LEU D 363      29.871 -21.388  11.568  1.00105.93           O
ATOM   2873  N   LEU D 364      30.347 -22.913   9.988  1.00108.98           N
ATOM   2874  CA  LEU D 364      29.371 -22.260   9.151  1.00108.98           C
ATOM   2875  CB  LEU D 364      29.422 -22.595   7.652  1.00108.98           C
ATOM   2876  CG  LEU D 364      30.757 -22.206   6.995  1.00108.98           C
ATOM   2877  CD1 LEU D 364      31.835 -23.270   7.215  1.00108.98           C
ATOM   2878  CD2 LEU D 364      30.579 -21.831   5.526  1.00108.98           C
ATOM   2879  C   LEU D 364      27.995 -22.566   9.651  1.00108.98           C
ATOM   2880  O   LEU D 364      27.726 -23.671  10.117  1.00108.98           O
ATOM   2881  N   GLY D 365      27.086 -21.564   9.581  1.00 38.83           N
ATOM   2882  CA  GLY D 365      25.729 -21.773   9.994  1.00 38.83           C
ATOM   2883  C   GLY D 365      25.224 -20.558  10.707  1.00 38.83           C
ATOM   2884  O   GLY D 365      25.714 -19.446  10.512  1.00 38.83           O
ATOM   2885  N   THR D 366      24.195 -20.757  11.556  1.00 40.93           N
ATOM   2886  CA  THR D 366      23.625 -19.661  12.282  1.00 40.93           C
ATOM   2887  CB  THR D 366      22.125 -19.647  12.241  1.00 40.93           C
ATOM   2888  OG1 THR D 366      21.679 -19.573  10.895  1.00 40.93           O
ATOM   2889  CG2 THR D 366      21.610 -18.435  13.035  1.00 40.93           C
ATOM   2890  C   THR D 366      24.033 -19.815  13.710  1.00 40.93           C
ATOM   2891  O   THR D 366      23.990 -20.908  14.275  1.00 40.93           O
ATOM   2892  N   TRP D 367      24.465 -18.699  14.327  1.00 81.86           N
ATOM   2893  CA  TRP D 367      24.929 -18.737  15.682  1.00 81.86           C
ATOM   2894  CB  TRP D 367      26.419 -18.364  15.801  1.00 81.86           C
ATOM   2895  CG  TRP D 367      27.354 -19.356  15.145  1.00 81.86           C
ATOM   2896  CD2 TRP D 367      28.147 -20.319  15.856  1.00 81.86           C
ATOM   2897  CD1 TRP D 367      27.628 -19.532  13.820  1.00 81.86           C
ATOM   2898  NE1 TRP D 367      28.534 -20.554  13.659  1.00 81.86           N
ATOM   2899  CE2 TRP D 367      28.863 -21.045  14.904  1.00 81.86           C
ATOM   2900  CE3 TRP D 367      28.269 -20.575  17.191  1.00 81.86           C
ATOM   2901  CZ2 TRP D 367      29.713 -22.048  15.274  1.00 81.86           C
ATOM   2902  CZ3 TRP D 367      29.127 -21.586  17.560  1.00 81.86           C
ATOM   2903  CH2 TRP D 367      29.835 -22.309  16.621  1.00 81.86           C
ATOM   2904  C   TRP D 367      24.159 -17.716  16.456  1.00 81.86           C
ATOM   2905  O   TRP D 367      23.814 -16.657  15.933  1.00 81.86           O
ATOM   2906  N   VAL D 368      23.837 -18.017  17.730  1.00111.91           N
ATOM   2907  CA  VAL D 368      23.184 -17.016  18.517  1.00111.91           C
ATOM   2908  CB  VAL D 368      21.884 -17.459  19.145  1.00111.91           C
ATOM   2909  CG1 VAL D 368      22.128 -18.128  20.509  1.00111.91           C
ATOM   2910  CG2 VAL D 368      20.939 -16.252  19.180  1.00111.91           C
ATOM   2911  C   VAL D 368      24.165 -16.638  19.584  1.00111.91           C
ATOM   2912  O   VAL D 368      24.769 -17.485  20.242  1.00111.91           O
ATOM   2913  N   PHE D 369      24.381 -15.325  19.747  1.00145.32           N
ATOM   2914  CA  PHE D 369      25.330 -14.826  20.699  1.00145.32           C
ATOM   2915  CB  PHE D 369      26.213 -13.723  20.086  1.00145.32           C
ATOM   2916  CG  PHE D 369      27.168 -14.317  19.105  1.00145.32           C
ATOM   2917  CD1 PHE D 369      26.735 -15.074  18.045  1.00145.32           C
ATOM   2918  CD2 PHE D 369      28.515 -14.064  19.214  1.00145.32           C
ATOM   2919  CE1 PHE D 369      27.629 -15.602  17.143  1.00145.32           C
ATOM   2920  CE2 PHE D 369      29.415 -14.587  18.314  1.00145.32           C
ATOM   2921  CZ  PHE D 369      28.973 -15.365  17.275  1.00145.32           C
ATOM   2922  C   PHE D 369      24.551 -14.180  21.804  1.00145.32           C
ATOM   2923  O   PHE D 369      23.690 -13.336  21.566  1.00145.32           O
ATOM   2924  N   GLN D 370      24.829 -14.568  23.059  1.00 99.65           N
ATOM   2925  CA  GLN D 370      24.164 -13.938  24.161  1.00 99.65           C
ATOM   2926  CB  GLN D 370      23.721 -14.949  25.224  1.00 99.65           C
ATOM   2927  CG  GLN D 370      22.700 -15.941  24.667  1.00 99.65           C
ATOM   2928  CD  GLN D 370      22.343 -16.888  25.793  1.00 99.65           C
ATOM   2929  OE1 GLN D 370      22.736 -16.672  26.936  1.00 99.65           O
ATOM   2930  NE2 GLN D 370      21.582 -17.966  25.462  1.00 99.65           N
ATOM   2931  C   GLN D 370      25.197 -13.036  24.753  1.00 99.65           C
ATOM   2932  O   GLN D 370      26.277 -13.492  25.127  1.00 99.65           O
ATOM   2933  N   VAL D 371      24.883 -11.729  24.850  1.00 61.99           N
ATOM   2934  CA  VAL D 371      25.850 -10.750  25.259  1.00 61.99           C
ATOM   2935  CB  VAL D 371      25.842  -9.578  24.324  1.00 61.99           C
ATOM   2936  CG1 VAL D 371      26.843  -8.516  24.807  1.00 61.99           C
ATOM   2937  CG2 VAL D 371      26.099 -10.120  22.909  1.00 61.99           C
ATOM   2938  C   VAL D 371      25.523 -10.231  26.621  1.00 61.99           C
ATOM   2939  O   VAL D 371      24.395  -9.825  26.895  1.00 61.99           O
ATOM   2940  N   GLY D 372      26.527 -10.243  27.520  1.00 49.29           N
ATOM   2941  CA  GLY D 372      26.362  -9.711  28.836  1.00 49.29           C
ATOM   2942  C   GLY D 372      27.013  -8.378  28.789  1.00 49.29           C
ATOM   2943  O   GLY D 372      26.932  -7.710  27.757  1.00 49.29           O
ATOM   2944  N   SER D 373      27.649  -7.988  29.915  1.00141.95           N
ATOM   2945  CA  SER D 373      28.441  -6.810  30.192  1.00141.95           C
ATOM   2946  CB  SER D 373      29.949  -7.111  30.257  1.00141.95           C
ATOM   2947  OG  SER D 373      30.211  -7.990  31.338  1.00141.95           O
ATOM   2948  C   SER D 373      28.214  -5.643  29.263  1.00141.95           C
ATOM   2949  O   SER D 373      27.138  -5.424  28.719  1.00141.95           O
ATOM   2950  N   SER D 374      29.229  -4.744  29.234  1.00159.33           N
ATOM   2951  CA  SER D 374      29.322  -3.615  28.339  1.00159.33           C
ATOM   2952  CB  SER D 374      27.983  -2.930  28.008  1.00159.33           C
ATOM   2953  OG  SER D 374      28.201  -1.843  27.117  1.00159.33           O
ATOM   2954  C   SER D 374      30.182  -2.580  28.997  1.00159.33           C
ATOM   2955  O   SER D 374      29.683  -1.548  29.440  1.00159.33           O
ATOM   2956  N   GLY D 375      31.514  -2.782  28.998  1.00 59.64           N
ATOM   2957  CA  GLY D 375      32.367  -1.852  29.685  1.00 59.64           C
ATOM   2958  C   GLY D 375      33.620  -1.669  28.891  1.00 59.64           C
ATOM   2959  O   GLY D 375      33.635  -1.826  27.672  1.00 59.64           O
ATOM   2960  N   SER D 376      34.705  -1.274  29.580  1.00 41.64           N
ATOM   2961  CA  SER D 376      35.966  -1.067  28.932  1.00 41.64           C
ATOM   2962  CB  SER D 376      36.821   0.012  29.618  1.00 41.64           C
ATOM   2963  OG  SER D 376      36.139   1.258  29.604  1.00 41.64           O
ATOM   2964  C   SER D 376      36.728  -2.354  28.978  1.00 41.64           C
ATOM   2965  O   SER D 376      36.247  -3.372  29.474  1.00 41.64           O
ATOM   2966  N   GLN D 377      37.958  -2.316  28.434  1.00151.43           N
ATOM   2967  CA  GLN D 377      38.868  -3.423  28.349  1.00151.43           C
ATOM   2968  CB  GLN D 377      40.184  -2.944  27.725  1.00151.43           C
ATOM   2969  CG  GLN D 377      39.962  -2.213  26.401  1.00151.43           C
ATOM   2970  CD  GLN D 377      41.169  -1.322  26.128  1.00151.43           C
ATOM   2971  OE1 GLN D 377      42.318  -1.759  26.194  1.00151.43           O
ATOM   2972  NE2 GLN D 377      40.894  -0.024  25.824  1.00151.43           N
ATOM   2973  C   GLN D 377      39.199  -3.838  29.747  1.00151.43           C
ATOM   2974  O   GLN D 377      39.398  -5.016  30.039  1.00151.43           O
ATOM   2975  N   ARG D 378      39.379  -2.831  30.615  1.00141.13           N
ATOM   2976  CA  ARG D 378      39.674  -2.995  32.007  1.00141.13           C
ATOM   2977  CB  ARG D 378      40.227  -1.693  32.601  1.00141.13           C
ATOM   2978  CG  ARG D 378      40.717  -1.801  34.041  0.00141.13           C
ATOM   2979  CD  ARG D 378      41.642  -0.640  34.402  0.00141.13           C
ATOM   2980  NE  ARG D 378      42.788  -0.722  33.452  0.00141.13           N
ATOM   2981  CZ  ARG D 378      43.101   0.340  32.653  0.00141.13           C
ATOM   2982  NH1 ARG D 378      42.387   1.498  32.751  0.00141.13           N
ATOM   2983  NH2 ARG D 378      44.118   0.234  31.747  0.00141.13           N
ATOM   2984  C   ARG D 378      38.452  -3.400  32.775  1.00141.13           C
ATOM   2985  O   ARG D 378      38.532  -4.169  33.731  1.00141.13           O
ATOM   2986  N   ASP D 379      37.289  -2.863  32.364  1.00 95.91           N
ATOM   2987  CA  ASP D 379      36.024  -3.016  33.028  1.00 95.91           C
ATOM   2988  CB  ASP D 379      34.924  -2.194  32.325  1.00 95.91           C
ATOM   2989  CG  ASP D 379      33.756  -1.979  33.277  0.00 95.91           C
ATOM   2990  OD1 ASP D 379      33.953  -2.205  34.500  0.00 95.91           O
ATOM   2991  OD2 ASP D 379      32.662  -1.572  32.801  0.00 95.91           O
ATOM   2992  C   ASP D 379      35.589  -4.450  33.006  1.00 95.91           C
ATOM   2993  O   ASP D 379      34.979  -4.933  33.960  1.00 95.91           O
ATOM   2994  N   VAL D 380      35.865  -5.182  31.911  1.00111.51           N
ATOM   2995  CA  VAL D 380      35.355  -6.520  31.883  1.00111.51           C
ATOM   2996  CB  VAL D 380      34.279  -6.749  30.853  1.00111.51           C
ATOM   2997  CG1 VAL D 380      34.928  -6.806  29.460  1.00111.51           C
ATOM   2998  CG2 VAL D 380      33.480  -8.010  31.230  1.00111.51           C
ATOM   2999  C   VAL D 380      36.459  -7.487  31.602  1.00111.51           C
ATOM   3000  O   VAL D 380      37.547  -7.119  31.158  1.00111.51           O
ATOM   3001  N   ASN D 381      36.204  -8.763  31.950  1.00 85.78           N
ATOM   3002  CA  ASN D 381      37.100  -9.844  31.663  1.00 85.78           C
ATOM   3003  CB  ASN D 381      38.049 -10.125  32.843  1.00 85.78           C
ATOM   3004  CG  ASN D 381      39.184 -11.003  32.344  0.00 85.78           C
ATOM   3005  OD1 ASN D 381      39.970 -10.597  31.488  0.00 85.78           O
ATOM   3006  ND2 ASN D 381      39.291 -12.243  32.903  0.00 85.78           N
ATOM   3007  C   ASN D 381      36.196 -11.036  31.466  1.00 85.78           C
ATOM   3008  O   ASN D 381      35.444 -11.364  32.384  1.00 85.78           O
ATOM   3009  N   CYS D 382      36.241 -11.717  30.285  1.00107.12           N
ATOM   3010  CA  CYS D 382      35.309 -12.797  30.023  1.00107.12           C
ATOM   3011  CB  CYS D 382      34.884 -12.903  28.514  1.00107.12           C
ATOM   3012  SG  CYS D 382      34.368 -11.232  28.001  1.00107.12           S
ATOM   3013  C   CYS D 382      35.890 -14.114  30.468  1.00107.12           C
ATOM   3014  O   CYS D 382      36.113 -15.014  29.660  1.00107.12           O
ATOM   3015  N   SER D 383      36.218 -14.259  31.766  1.00126.82           N
ATOM   3016  CA  SER D 383      36.605 -15.563  32.223  1.00126.82           C
ATOM   3017  CB  SER D 383      37.428 -15.538  33.527  1.00126.82           C
ATOM   3018  OG  SER D 383      38.649 -14.855  33.322  1.00126.82           O
ATOM   3019  C   SER D 383      35.361 -16.367  32.505  1.00126.82           C
ATOM   3020  O   SER D 383      35.285 -17.549  32.174  1.00126.82           O
ATOM   3021  N   VAL D 384      34.418 -15.765  33.267  1.00164.29           N
ATOM   3022  CA  VAL D 384      33.192 -16.406  33.688  1.00164.29           C
ATOM   3023  CB  VAL D 384      32.742 -15.857  35.013  1.00164.29           C
ATOM   3024  CG1 VAL D 384      32.566 -14.332  34.894  1.00164.29           C
ATOM   3025  CG2 VAL D 384      31.472 -16.605  35.444  1.00164.29           C
ATOM   3026  C   VAL D 384      31.999 -16.415  32.757  1.00164.29           C
ATOM   3027  O   VAL D 384      31.623 -17.482  32.272  1.00164.29           O
ATOM   3028  N   MET D 385      31.402 -15.216  32.479  1.00109.95           N
ATOM   3029  CA  MET D 385      30.143 -15.022  31.776  1.00109.95           C
ATOM   3030  CB  MET D 385      29.291 -16.297  31.559  1.00109.95           C
ATOM   3031  CG  MET D 385      27.908 -16.103  30.917  1.00109.95           C
ATOM   3032  SD  MET D 385      27.893 -15.555  29.186  1.00109.95           S
ATOM   3033  CE  MET D 385      27.588 -13.812  29.608  1.00109.95           C
ATOM   3034  C   MET D 385      29.311 -14.085  32.622  1.00109.95           C
ATOM   3035  O   MET D 385      29.584 -12.888  32.702  1.00109.95           O
ATOM   3036  N   GLY D 386      28.253 -14.616  33.284  1.00 43.13           N
ATOM   3037  CA  GLY D 386      27.407 -13.808  34.127  1.00 43.13           C
ATOM   3038  C   GLY D 386      26.121 -13.503  33.410  1.00 43.13           C
ATOM   3039  O   GLY D 386      25.771 -14.153  32.426  1.00 43.13           O
ATOM   3040  N   PRO D 387      25.412 -12.512  33.903  1.00161.34           N
ATOM   3041  CA  PRO D 387      24.114 -12.140  33.379  1.00161.34           C
ATOM   3042  CD  PRO D 387      25.593 -12.073  35.279  1.00161.34           C
ATOM   3043  CB  PRO D 387      23.590 -11.065  34.331  1.00161.34           C
ATOM   3044  CG  PRO D 387      24.268 -11.399  35.674  1.00161.34           C
ATOM   3045  C   PRO D 387      24.180 -11.701  31.942  1.00161.34           C
ATOM   3046  O   PRO D 387      25.240 -11.248  31.514  1.00161.34           O
ATOM   3047  N   GLN D 388      23.065 -11.837  31.180  1.00108.81           N
ATOM   3048  CA  GLN D 388      23.074 -11.566  29.761  1.00108.81           C
ATOM   3049  CB  GLN D 388      22.812 -12.873  29.007  1.00108.81           C
ATOM   3050  CG  GLN D 388      23.806 -13.944  29.469  1.00108.81           C
ATOM   3051  CD  GLN D 388      23.188 -15.326  29.316  1.00108.81           C
ATOM   3052  OE1 GLN D 388      21.967 -15.491  29.294  1.00108.81           O
ATOM   3053  NE2 GLN D 388      24.075 -16.359  29.246  1.00108.81           N
ATOM   3054  C   GLN D 388      21.945 -10.636  29.394  1.00108.81           C
ATOM   3055  O   GLN D 388      20.777 -10.958  29.614  1.00108.81           O
ATOM   3056  N   GLU D 389      22.282  -9.433  28.866  1.00137.92           N
ATOM   3057  CA  GLU D 389      21.335  -8.442  28.407  1.00137.92           C
ATOM   3058  CB  GLU D 389      21.905  -7.013  28.386  1.00137.92           C
ATOM   3059  CG  GLU D 389      21.742  -6.266  29.717  1.00137.92           C
ATOM   3060  CD  GLU D 389      22.216  -7.129  30.885  1.00137.92           C
ATOM   3061  OE1 GLU D 389      21.473  -8.072  31.275  0.00137.92           O
ATOM   3062  OE2 GLU D 389      23.325  -6.847  31.413  0.00137.92           O
ATOM   3063  C   GLU D 389      20.738  -8.682  27.046  1.00137.92           C
ATOM   3064  O   GLU D 389      19.536  -8.496  26.862  1.00137.92           O
ATOM   3065  N   LYS D 390      21.547  -9.095  26.045  1.00158.32           N
ATOM   3066  CA  LYS D 390      20.996  -9.074  24.715  1.00158.32           C
ATOM   3067  CB  LYS D 390      21.465  -7.847  23.929  1.00158.32           C
ATOM   3068  CG  LYS D 390      21.038  -6.541  24.586  1.00158.32           C
ATOM   3069  CD  LYS D 390      21.878  -5.337  24.170  1.00158.32           C
ATOM   3070  CE  LYS D 390      23.189  -5.219  24.949  1.00158.32           C
ATOM   3071  NZ  LYS D 390      24.045  -6.398  24.689  1.00158.32           N
ATOM   3072  C   LYS D 390      21.450 -10.251  23.913  1.00158.32           C
ATOM   3073  O   LYS D 390      22.412 -10.934  24.262  1.00158.32           O
ATOM   3074  N   LYS D 391      20.731 -10.506  22.794  1.00149.13           N
ATOM   3075  CA  LYS D 391      21.089 -11.551  21.879  1.00149.13           C
ATOM   3076  CB  LYS D 391      19.995 -12.601  21.608  1.00149.13           C
ATOM   3077  CG  LYS D 391      19.880 -13.699  22.663  1.00149.13           C
ATOM   3078  CD  LYS D 391      18.606 -14.529  22.509  1.00149.13           C
ATOM   3079  CE  LYS D 391      17.335 -13.683  22.412  1.00149.13           C
ATOM   3080  NZ  LYS D 391      17.096 -12.986  23.696  1.00149.13           N
ATOM   3081  C   LYS D 391      21.383 -10.924  20.554  1.00149.13           C
ATOM   3082  O   LYS D 391      20.828  -9.884  20.207  1.00149.13           O
ATOM   3083  N   VAL D 392      22.311 -11.548  19.801  1.00 57.69           N
ATOM   3084  CA  VAL D 392      22.675 -11.098  18.491  1.00 57.69           C
ATOM   3085  CB  VAL D 392      24.049 -10.497  18.433  1.00 57.69           C
ATOM   3086  CG1 VAL D 392      24.381 -10.156  16.968  1.00 57.69           C
ATOM   3087  CG2 VAL D 392      24.110  -9.298  19.393  1.00 57.69           C
ATOM   3088  C   VAL D 392      22.729 -12.336  17.657  1.00 57.69           C
ATOM   3089  O   VAL D 392      23.338 -13.328  18.054  1.00 57.69           O
ATOM   3090  N   VAL D 393      22.103 -12.316  16.465  1.00 55.34           N
ATOM   3091  CA  VAL D 393      22.104 -13.495  15.648  1.00 55.34           C
ATOM   3092  CB  VAL D 393      20.734 -13.843  15.127  1.00 55.34           C
ATOM   3093  CG1 VAL D 393      20.835 -15.056  14.184  1.00 55.34           C
ATOM   3094  CG2 VAL D 393      19.807 -14.060  16.340  1.00 55.34           C
ATOM   3095  C   VAL D 393      23.002 -13.230  14.481  1.00 55.34           C
ATOM   3096  O   VAL D 393      22.900 -12.184  13.844  1.00 55.34           O
ATOM   3097  N   VAL D 394      23.924 -14.171  14.180  1.00 57.35           N
ATOM   3098  CA  VAL D 394      24.834 -13.962  13.090  1.00 57.35           C
ATOM   3099  CB  VAL D 394      26.252 -13.774  13.537  1.00 57.35           C
ATOM   3100  CG1 VAL D 394      26.325 -12.508  14.409  1.00 57.35           C
ATOM   3101  CG2 VAL D 394      26.714 -15.057  14.248  1.00 57.35           C
ATOM   3102  C   VAL D 394      24.814 -15.178  12.221  1.00 57.35           C
ATOM   3103  O   VAL D 394      24.673 -16.301  12.700  1.00 57.35           O
ATOM   3104  N   TYR D 395      24.960 -14.964  10.901  1.00 92.76           N
ATOM   3105  CA  TYR D 395      24.962 -16.035   9.952  1.00 92.76           C
ATOM   3106  CB  TYR D 395      23.958 -15.826   8.807  1.00 92.76           C
ATOM   3107  CG  TYR D 395      22.578 -15.834   9.363  1.00 92.76           C
ATOM   3108  CD1 TYR D 395      21.872 -17.010   9.472  1.00 92.76           C
ATOM   3109  CD2 TYR D 395      21.990 -14.661   9.776  1.00 92.76           C
ATOM   3110  CE1 TYR D 395      20.595 -17.018   9.983  1.00 92.76           C
ATOM   3111  CE2 TYR D 395      20.715 -14.664  10.288  1.00 92.76           C
ATOM   3112  CZ  TYR D 395      20.016 -15.842  10.391  1.00 92.76           C
ATOM   3113  OH  TYR D 395      18.706 -15.845  10.916  1.00 92.76           O
ATOM   3114  C   TYR D 395      26.309 -16.038   9.307  1.00 92.76           C
ATOM   3115  O   TYR D 395      26.779 -15.008   8.827  1.00 92.76           O
ATOM   3116  N   LEU D 396      26.979 -17.205   9.285  1.00133.18           N
ATOM   3117  CA  LEU D 396      28.269 -17.254   8.652  1.00133.18           C
ATOM   3118  CB  LEU D 396      29.356 -17.860   9.555  1.00133.18           C
ATOM   3119  CG  LEU D 396      29.624 -17.016  10.819  1.00133.18           C
ATOM   3120  CD1 LEU D 396      28.393 -16.973  11.730  1.00133.18           C
ATOM   3121  CD2 LEU D 396      30.863 -17.508  11.570  1.00133.18           C
ATOM   3122  C   LEU D 396      28.130 -18.102   7.421  1.00133.18           C
ATOM   3123  O   LEU D 396      27.680 -19.244   7.491  1.00133.18           O
ATOM   3124  N   GLN D 397      28.536 -17.565   6.251  1.00 92.24           N
ATOM   3125  CA  GLN D 397      28.313 -18.255   5.014  1.00 92.24           C
ATOM   3126  CB  GLN D 397      27.403 -17.441   4.072  1.00 92.24           C
ATOM   3127  CG  GLN D 397      25.998 -17.246   4.669  1.00 92.24           C
ATOM   3128  CD  GLN D 397      25.211 -16.236   3.837  1.00 92.24           C
ATOM   3129  OE1 GLN D 397      25.758 -15.577   2.952  1.00 92.24           O
ATOM   3130  NE2 GLN D 397      23.890 -16.104   4.140  1.00 92.24           N
ATOM   3131  C   GLN D 397      29.608 -18.575   4.325  1.00 92.24           C
ATOM   3132  O   GLN D 397      30.594 -17.845   4.416  1.00 92.24           O
ATOM   3133  N   LYS D 398      29.583 -19.679   3.552  1.00180.15           N
ATOM   3134  CA  LYS D 398      30.740 -20.278   2.945  1.00180.15           C
ATOM   3135  CB  LYS D 398      30.383 -21.394   1.940  1.00180.15           C
ATOM   3136  CG  LYS D 398      29.509 -20.939   0.779  1.00180.15           C
ATOM   3137  CD  LYS D 398      29.162 -22.056  -0.205  1.00180.15           C
ATOM   3138  CE  LYS D 398      30.286 -22.399  -1.179  1.00180.15           C
ATOM   3139  NZ  LYS D 398      29.844 -23.431  -2.146  1.00180.15           N
ATOM   3140  C   LYS D 398      31.692 -19.300   2.361  1.00180.15           C
ATOM   3141  O   LYS D 398      31.350 -18.380   1.617  1.00180.15           O
ATOM   3142  N   LEU D 399      32.967 -19.557   2.702  1.00199.25           N
ATOM   3143  CA  LEU D 399      34.083 -18.728   2.429  1.00199.25           C
ATOM   3144  CB  LEU D 399      34.049 -18.045   1.046  1.00199.25           C
ATOM   3145  CG  LEU D 399      34.336 -19.069  -0.091  1.00199.25           C
ATOM   3146  CD1 LEU D 399      34.464 -18.392  -1.463  1.00199.25           C
ATOM   3147  CD2 LEU D 399      35.527 -19.997   0.254  1.00199.25           C
ATOM   3148  C   LEU D 399      34.225 -17.793   3.610  1.00199.25           C
ATOM   3149  O   LEU D 399      34.610 -18.227   4.694  1.00199.25           O
ATOM   3150  N   ASP D 400      34.100 -16.479   3.373  1.00270.26           N
ATOM   3151  CA  ASP D 400      34.285 -15.399   4.316  1.00270.26           C
ATOM   3152  CB  ASP D 400      35.139 -14.341   3.575  1.00270.26           C
ATOM   3153  CG  ASP D 400      35.808 -13.358   4.508  1.00270.26           C
ATOM   3154  OD1 ASP D 400      35.080 -12.532   5.102  1.00270.26           O
ATOM   3155  OD2 ASP D 400      37.059 -13.410   4.628  1.00270.26           O
ATOM   3156  C   ASP D 400      33.105 -14.709   4.989  1.00270.26           C
ATOM   3157  O   ASP D 400      33.300 -14.078   6.023  1.00270.26           O
ATOM   3158  N   THR D 401      31.879 -14.734   4.433  1.00170.44           N
ATOM   3159  CA  THR D 401      30.909 -13.726   4.820  1.00170.44           C
ATOM   3160  CB  THR D 401      29.919 -13.491   3.719  1.00170.44           C
ATOM   3161  OG1 THR D 401      28.971 -12.503   4.093  1.00170.44           O
ATOM   3162  CG2 THR D 401      29.220 -14.827   3.432  1.00170.44           C
ATOM   3163  C   THR D 401      30.135 -13.973   6.083  1.00170.44           C
ATOM   3164  O   THR D 401      29.725 -15.087   6.399  1.00170.44           O
ATOM   3165  N   ALA D 402      29.884 -12.870   6.832  1.00 58.60           N
ATOM   3166  CA  ALA D 402      29.089 -12.902   8.024  1.00 58.60           C
ATOM   3167  CB  ALA D 402      29.889 -12.660   9.312  1.00 58.60           C
ATOM   3168  C   ALA D 402      28.084 -11.799   7.903  1.00 58.60           C
ATOM   3169  O   ALA D 402      28.396 -10.734   7.378  1.00 58.60           O
ATOM   3170  N   TYR D 403      26.819 -12.048   8.320  1.00119.08           N
ATOM   3171  CA  TYR D 403      25.850 -10.984   8.269  1.00119.08           C
ATOM   3172  CB  TYR D 403      25.201 -10.822   6.873  1.00119.08           C
ATOM   3173  CG  TYR D 403      24.125 -11.825   6.639  1.00119.08           C
ATOM   3174  CD1 TYR D 403      24.361 -13.175   6.612  1.00119.08           C
ATOM   3175  CD2 TYR D 403      22.839 -11.401   6.463  1.00119.08           C
ATOM   3176  CE1 TYR D 403      23.337 -14.077   6.393  1.00119.08           C
ATOM   3177  CE2 TYR D 403      21.806 -12.283   6.242  1.00119.08           C
ATOM   3178  CZ  TYR D 403      22.045 -13.635   6.204  1.00119.08           C
ATOM   3179  OH  TYR D 403      20.982 -14.552   5.988  1.00119.08           O
ATOM   3180  C   TYR D 403      24.825 -11.234   9.337  1.00119.08           C
ATOM   3181  O   TYR D 403      24.588 -12.372   9.737  1.00119.08           O
ATOM   3182  N   ASP D 404      24.240 -10.139   9.866  1.00116.14           N
ATOM   3183  CA  ASP D 404      23.263 -10.198  10.919  1.00116.14           C
ATOM   3184  CB  ASP D 404      23.611  -9.268  12.104  1.00116.14           C
ATOM   3185  CG  ASP D 404      23.844  -7.857  11.561  1.00116.14           C
ATOM   3186  OD1 ASP D 404      23.065  -7.435  10.656  1.00116.14           O
ATOM   3187  OD2 ASP D 404      24.803  -7.198  12.027  1.00116.14           O
ATOM   3188  C   ASP D 404      21.883  -9.900  10.409  1.00116.14           C
ATOM   3189  O   ASP D 404      21.642  -9.788   9.206  1.00116.14           O
ATOM   3190  N   ASP D 405      20.930  -9.771  11.359  1.00 78.92           N
ATOM   3191  CA  ASP D 405      19.531  -9.513  11.114  1.00 78.92           C
ATOM   3192  CB  ASP D 405      18.646  -9.718  12.361  1.00 78.92           C
ATOM   3193  CG  ASP D 405      18.438 -11.222  12.541  1.00 78.92           C
ATOM   3194  OD1 ASP D 405      18.530 -11.962  11.525  1.00 78.92           O
ATOM   3195  OD2 ASP D 405      18.180 -11.650  13.698  1.00 78.92           O
ATOM   3196  C   ASP D 405      19.313  -8.129  10.564  1.00 78.92           C
ATOM   3197  O   ASP D 405      18.415  -7.906   9.752  1.00 78.92           O
ATOM   3198  N   LEU D 406      20.151  -7.163  10.978  1.00136.19           N
ATOM   3199  CA  LEU D 406      20.048  -5.799  10.538  1.00136.19           C
ATOM   3200  CB  LEU D 406      21.082  -4.837  11.156  1.00136.19           C
ATOM   3201  CG  LEU D 406      20.712  -4.331  12.561  1.00136.19           C
ATOM   3202  CD1 LEU D 406      19.573  -3.300  12.492  1.00136.19           C
ATOM   3203  CD2 LEU D 406      20.394  -5.492  13.513  1.00136.19           C
ATOM   3204  C   LEU D 406      20.256  -5.759   9.067  1.00136.19           C
ATOM   3205  O   LEU D 406      19.849  -4.795   8.424  1.00136.19           O
ATOM   3206  N   GLY D 407      20.938  -6.771   8.501  1.00 42.13           N
ATOM   3207  CA  GLY D 407      21.142  -6.769   7.086  1.00 42.13           C
ATOM   3208  C   GLY D 407      22.524  -6.297   6.811  1.00 42.13           C
ATOM   3209  O   GLY D 407      22.897  -6.046   5.668  1.00 42.13           O
ATOM   3210  N   ASN D 408      23.334  -6.151   7.866  1.00110.90           N
ATOM   3211  CA  ASN D 408      24.667  -5.674   7.661  1.00110.90           C
ATOM   3212  CB  ASN D 408      25.185  -4.867   8.856  1.00110.90           C
ATOM   3213  CG  ASN D 408      24.350  -3.587   8.893  1.00110.90           C
ATOM   3214  OD1 ASN D 408      24.471  -2.739   9.766  1.00110.90           O
ATOM   3215  ND2 ASN D 408      23.429  -3.412   7.921  1.00110.90           N
ATOM   3216  C   ASN D 408      25.558  -6.836   7.312  1.00110.90           C
ATOM   3217  O   ASN D 408      25.264  -7.984   7.647  1.00110.90           O
ATOM   3218  N   SER D 409      26.660  -6.570   6.570  1.00 96.49           N
ATOM   3219  CA  SER D 409      27.520  -7.643   6.140  1.00 96.49           C
ATOM   3220  CB  SER D 409      27.648  -7.805   4.611  1.00 96.49           C
ATOM   3221  OG  SER D 409      26.431  -8.280   4.058  1.00 96.49           O
ATOM   3222  C   SER D 409      28.907  -7.433   6.674  1.00 96.49           C
ATOM   3223  O   SER D 409      29.308  -6.313   6.981  1.00 96.49           O
ATOM   3224  N   GLY D 410      29.687  -8.536   6.782  1.00 43.11           N
ATOM   3225  CA  GLY D 410      31.020  -8.465   7.321  1.00 43.11           C
ATOM   3226  C   GLY D 410      31.786  -9.709   6.950  1.00 43.11           C
ATOM   3227  O   GLY D 410      31.481 -10.372   5.960  1.00 43.11           O
ATOM   3228  N   HIS D 411      32.823 -10.046   7.758  1.00109.37           N
ATOM   3229  CA  HIS D 411      33.688 -11.162   7.462  1.00109.37           C
ATOM   3230  ND1 HIS D 411      34.832  -9.868   4.758  1.00109.37           N
ATOM   3231  CG  HIS D 411      35.315  -9.730   6.040  1.00109.37           C
ATOM   3232  CB  HIS D 411      35.129 -10.736   7.130  1.00109.37           C
ATOM   3233  NE2 HIS D 411      35.974  -7.958   4.800  1.00109.37           N
ATOM   3234  CD2 HIS D 411      36.009  -8.557   6.049  1.00109.37           C
ATOM   3235  CE1 HIS D 411      35.254  -8.783   4.059  1.00109.37           C
ATOM   3236  C   HIS D 411      33.904 -12.014   8.691  1.00109.37           C
ATOM   3237  O   HIS D 411      33.641 -11.586   9.813  1.00109.37           O
ATOM   3238  N   PHE D 412      34.398 -13.271   8.494  1.00176.83           N
ATOM   3239  CA  PHE D 412      34.771 -14.091   9.619  1.00176.83           C
ATOM   3240  CB  PHE D 412      33.645 -14.974  10.205  1.00176.83           C
ATOM   3241  CG  PHE D 412      33.571 -16.332   9.559  1.00176.83           C
ATOM   3242  CD1 PHE D 412      33.077 -16.517   8.282  1.00176.83           C
ATOM   3243  CD2 PHE D 412      34.018 -17.446  10.261  1.00176.83           C
ATOM   3244  CE1 PHE D 412      33.023 -17.779   7.722  1.00176.83           C
ATOM   3245  CE2 PHE D 412      33.965 -18.719   9.713  1.00176.83           C
ATOM   3246  CZ  PHE D 412      33.462 -18.879   8.434  1.00176.83           C
ATOM   3247  C   PHE D 412      35.841 -15.036   9.164  1.00176.83           C
ATOM   3248  O   PHE D 412      35.978 -15.304   7.970  1.00176.83           O
ATOM   3249  N   THR D 413      36.656 -15.528  10.123  1.00147.36           N
ATOM   3250  CA  THR D 413      37.656 -16.511   9.818  1.00147.36           C
ATOM   3251  CB  THR D 413      39.044 -15.940   9.639  1.00147.36           C
ATOM   3252  OG1 THR D 413      39.972 -16.942   9.234  1.00147.36           O
ATOM   3253  CG2 THR D 413      39.507 -15.311  10.963  1.00147.36           C
ATOM   3254  C   THR D 413      37.720 -17.431  10.990  1.00147.36           C
ATOM   3255  O   THR D 413      37.509 -17.030  12.132  1.00147.36           O
ATOM   3256  N   ILE D 414      37.975 -18.718  10.727  1.00112.62           N
ATOM   3257  CA  ILE D 414      38.142 -19.702  11.743  1.00112.62           C
ATOM   3258  CB  ILE D 414      37.949 -21.063  11.160  1.00112.62           C
ATOM   3259  CG1 ILE D 414      37.789 -22.132  12.231  1.00112.62           C
ATOM   3260  CG2 ILE D 414      39.093 -21.321  10.166  1.00112.62           C
ATOM   3261  CD1 ILE D 414      37.120 -23.356  11.617  1.00112.62           C
ATOM   3262  C   ILE D 414      39.574 -19.540  12.130  1.00112.62           C
ATOM   3263  O   ILE D 414      40.391 -19.149  11.298  1.00112.62           O
ATOM   3264  N   ILE D 415      39.930 -19.710  13.411  1.00186.12           N
ATOM   3265  CA  ILE D 415      41.331 -19.572  13.642  1.00186.12           C
ATOM   3266  CB  ILE D 415      41.657 -18.503  14.653  1.00186.12           C
ATOM   3267  CG1 ILE D 415      43.118 -18.089  14.538  1.00186.12           C
ATOM   3268  CG2 ILE D 415      41.218 -18.907  16.066  1.00186.12           C
ATOM   3269  CD1 ILE D 415      43.398 -16.790  15.278  1.00186.12           C
ATOM   3270  C   ILE D 415      41.830 -20.936  13.984  1.00186.12           C
ATOM   3271  O   ILE D 415      41.582 -21.427  15.087  1.00186.12           O
ATOM   3272  N   TYR D 416      42.541 -21.586  13.011  1.00275.14           N
ATOM   3273  CA  TYR D 416      43.026 -22.931  13.211  1.00275.14           C
ATOM   3274  CB  TYR D 416      44.087 -23.019  14.321  1.00275.14           C
ATOM   3275  CG  TYR D 416      44.704 -24.381  14.359  1.00275.14           C
ATOM   3276  CD1 TYR D 416      45.499 -24.823  13.328  1.00275.14           C
ATOM   3277  CD2 TYR D 416      44.533 -25.205  15.451  1.00275.14           C
ATOM   3278  CE1 TYR D 416      46.066 -26.076  13.373  1.00275.14           C
ATOM   3279  CE2 TYR D 416      45.097 -26.461  15.508  1.00275.14           C
ATOM   3280  CZ  TYR D 416      45.865 -26.900  14.455  1.00275.14           C
ATOM   3281  OH  TYR D 416      46.459 -28.182  14.471  1.00275.14           O
ATOM   3282  C   TYR D 416      41.810 -23.664  13.609  1.00275.14           C
ATOM   3283  O   TYR D 416      40.763 -23.406  13.016  1.00275.14           O
ATOM   3284  N   ASN D 417      41.870 -24.695  14.474  1.00339.61           N
ATOM   3285  CA  ASN D 417      40.527 -24.946  14.885  1.00339.61           C
ATOM   3286  CB  ASN D 417      39.884 -26.264  14.616  1.00339.61           C
ATOM   3287  CG  ASN D 417      38.487 -25.665  14.546  1.00339.61           C
ATOM   3288  OD1 ASN D 417      37.778 -25.405  15.521  1.00339.61           O
ATOM   3289  ND2 ASN D 417      38.063 -25.481  13.275  1.00339.61           N
ATOM   3290  C   ASN D 417      40.309 -24.678  16.343  1.00339.61           C
ATOM   3291  O   ASN D 417      39.744 -25.505  17.066  1.00339.61           O
ATOM   3292  N   GLN D 418      40.817 -23.557  16.855  1.00258.66           N
ATOM   3293  CA  GLN D 418      40.475 -23.244  18.209  1.00258.66           C
ATOM   3294  CB  GLN D 418      41.601 -22.702  19.083  1.00258.66           C
ATOM   3295  CG  GLN D 418      42.186 -21.376  18.660  1.00258.66           C
ATOM   3296  CD  GLN D 418      42.940 -20.945  19.893  1.00258.66           C
ATOM   3297  OE1 GLN D 418      43.037 -21.697  20.863  1.00258.66           O
ATOM   3298  NE2 GLN D 418      43.466 -19.699  19.865  1.00258.66           N
ATOM   3299  C   GLN D 418      39.231 -22.418  18.417  1.00258.66           C
ATOM   3300  O   GLN D 418      38.545 -22.576  19.427  1.00258.66           O
ATOM   3301  N   GLY D 419      38.921 -21.483  17.498  1.00 45.32           N
ATOM   3302  CA  GLY D 419      37.823 -20.582  17.692  1.00 45.32           C
ATOM   3303  C   GLY D 419      37.701 -19.750  16.454  1.00 45.32           C
ATOM   3304  O   GLY D 419      38.188 -20.125  15.386  1.00 45.32           O
ATOM   3305  N   PHE D 420      37.032 -18.582  16.569  1.00115.56           N
ATOM   3306  CA  PHE D 420      36.833 -17.800  15.381  1.00115.56           C
ATOM   3307  CB  PHE D 420      35.580 -18.257  14.612  1.00115.56           C
ATOM   3308  CG  PHE D 420      34.360 -17.890  15.389  1.00115.56           C
ATOM   3309  CD1 PHE D 420      34.257 -18.134  16.737  1.00115.56           C
ATOM   3310  CD2 PHE D 420      33.324 -17.236  14.776  1.00115.56           C
ATOM   3311  CE1 PHE D 420      33.133 -17.780  17.450  1.00115.56           C
ATOM   3312  CE2 PHE D 420      32.200 -16.885  15.483  1.00115.56           C
ATOM   3313  CZ  PHE D 420      32.087 -17.155  16.822  1.00115.56           C
ATOM   3314  C   PHE D 420      36.718 -16.343  15.709  1.00115.56           C
ATOM   3315  O   PHE D 420      36.454 -15.961  16.849  1.00115.56           O
ATOM   3316  N   GLU D 421      36.962 -15.481  14.696  1.00105.02           N
ATOM   3317  CA  GLU D 421      36.798 -14.071  14.874  1.00105.02           C
ATOM   3318  CB  GLU D 421      38.111 -13.268  14.854  1.00105.02           C
ATOM   3319  CG  GLU D 421      37.895 -11.812  15.271  1.00105.02           C
ATOM   3320  CD  GLU D 421      39.243 -11.218  15.655  1.00105.02           C
ATOM   3321  OE1 GLU D 421      40.282 -11.644  15.086  1.00105.02           O
ATOM   3322  OE2 GLU D 421      39.247 -10.319  16.542  1.00105.02           O
ATOM   3323  C   GLU D 421      35.903 -13.583  13.778  1.00105.02           C
ATOM   3324  O   GLU D 421      36.044 -13.970  12.619  1.00105.02           O
ATOM   3325  N   ILE D 422      34.918 -12.741  14.142  1.00148.32           N
ATOM   3326  CA  ILE D 422      34.000 -12.183  13.190  1.00148.32           C
ATOM   3327  CB  ILE D 422      32.601 -12.710  13.352  1.00148.32           C
ATOM   3328  CG1 ILE D 422      32.128 -12.611  14.798  1.00148.32           C
ATOM   3329  CG2 ILE D 422      32.501 -14.117  12.784  1.00148.32           C
ATOM   3330  CD1 ILE D 422      30.711 -13.157  14.951  1.00148.32           C
ATOM   3331  C   ILE D 422      33.993 -10.696  13.304  1.00148.32           C
ATOM   3332  O   ILE D 422      33.928 -10.149  14.402  1.00148.32           O
ATOM   3333  N   VAL D 423      34.097 -10.003  12.150  1.00 67.46           N
ATOM   3334  CA  VAL D 423      34.037  -8.571  12.152  1.00 67.46           C
ATOM   3335  CB  VAL D 423      35.182  -7.918  11.426  1.00 67.46           C
ATOM   3336  CG1 VAL D 423      34.988  -6.392  11.460  1.00 67.46           C
ATOM   3337  CG2 VAL D 423      36.499  -8.396  12.066  1.00 67.46           C
ATOM   3338  C   VAL D 423      32.759  -8.228  11.442  1.00 67.46           C
ATOM   3339  O   VAL D 423      32.635  -8.421  10.231  1.00 67.46           O
ATOM   3340  N   LEU D 424      31.775  -7.718  12.212  1.00241.64           N
ATOM   3341  CA  LEU D 424      30.466  -7.345  11.746  1.00241.64           C
ATOM   3342  CB  LEU D 424      29.344  -8.027  12.553  1.00241.64           C
ATOM   3343  CG  LEU D 424      29.208  -9.550  12.401  1.00241.64           C
ATOM   3344  CD1 LEU D 424      28.121 -10.111  13.339  1.00241.64           C
ATOM   3345  CD2 LEU D 424      28.941  -9.917  10.936  1.00241.64           C
ATOM   3346  C   LEU D 424      30.353  -5.932  12.155  1.00241.64           C
ATOM   3347  O   LEU D 424      31.157  -5.538  12.971  1.00241.64           O
ATOM   3348  N   ASN D 425      29.334  -5.179  11.692  1.00190.42           N
ATOM   3349  CA  ASN D 425      29.093  -3.763  11.913  1.00190.42           C
ATOM   3350  CB  ASN D 425      27.671  -3.461  12.417  1.00190.42           C
ATOM   3351  CG  ASN D 425      26.702  -3.631  11.274  1.00190.42           C
ATOM   3352  OD1 ASN D 425      25.631  -4.212  11.434  1.00190.42           O
ATOM   3353  ND2 ASN D 425      27.105  -3.105  10.087  1.00190.42           N
ATOM   3354  C   ASN D 425      29.962  -3.113  12.959  1.00190.42           C
ATOM   3355  O   ASN D 425      29.489  -2.800  14.050  1.00190.42           O
ATOM   3356  N   ASP D 426      31.237  -2.836  12.621  1.00100.75           N
ATOM   3357  CA  ASP D 426      32.167  -2.153  13.485  1.00100.75           C
ATOM   3358  CB  ASP D 426      31.806  -0.685  13.765  1.00100.75           C
ATOM   3359  CG  ASP D 426      32.145   0.137  12.533  1.00100.75           C
ATOM   3360  OD1 ASP D 426      32.772  -0.416  11.592  1.00100.75           O
ATOM   3361  OD2 ASP D 426      31.789   1.342  12.523  1.00100.75           O
ATOM   3362  C   ASP D 426      32.359  -2.826  14.819  1.00100.75           C
ATOM   3363  O   ASP D 426      32.693  -2.159  15.794  1.00100.75           O
ATOM   3364  N   TYR D 427      32.192  -4.158  14.905  1.00121.63           N
ATOM   3365  CA  TYR D 427      32.445  -4.886  16.119  1.00121.63           C
ATOM   3366  CB  TYR D 427      31.242  -5.578  16.785  1.00121.63           C
ATOM   3367  CG  TYR D 427      30.152  -4.639  17.130  1.00121.63           C
ATOM   3368  CD1 TYR D 427      30.160  -3.893  18.287  1.00121.63           C
ATOM   3369  CD2 TYR D 427      29.100  -4.545  16.256  1.00121.63           C
ATOM   3370  CE1 TYR D 427      29.108  -3.050  18.557  1.00121.63           C
ATOM   3371  CE2 TYR D 427      28.055  -3.707  16.522  1.00121.63           C
ATOM   3372  CZ  TYR D 427      28.061  -2.966  17.669  1.00121.63           C
ATOM   3373  OH  TYR D 427      26.971  -2.118  17.915  1.00121.63           O
ATOM   3374  C   TYR D 427      33.264  -6.074  15.722  1.00121.63           C
ATOM   3375  O   TYR D 427      33.214  -6.521  14.575  1.00121.63           O
ATOM   3376  N   LYS D 428      34.050  -6.619  16.668  1.00161.19           N
ATOM   3377  CA  LYS D 428      34.764  -7.826  16.380  1.00161.19           C
ATOM   3378  CB  LYS D 428      36.269  -7.610  16.132  1.00161.19           C
ATOM   3379  CG  LYS D 428      36.946  -6.546  16.992  1.00161.19           C
ATOM   3380  CD  LYS D 428      38.432  -6.428  16.654  1.00161.19           C
ATOM   3381  CE  LYS D 428      38.672  -6.092  15.181  1.00161.19           C
ATOM   3382  NZ  LYS D 428      40.119  -6.118  14.878  1.00161.19           N
ATOM   3383  C   LYS D 428      34.503  -8.804  17.494  1.00161.19           C
ATOM   3384  O   LYS D 428      34.623  -8.468  18.674  1.00161.19           O
ATOM   3385  N   TRP D 429      34.112 -10.054  17.129  1.00116.35           N
ATOM   3386  CA  TRP D 429      33.730 -11.071  18.077  1.00116.35           C
ATOM   3387  CB  TRP D 429      32.358 -11.689  17.739  1.00116.35           C
ATOM   3388  CG  TRP D 429      31.254 -10.659  17.686  1.00116.35           C
ATOM   3389  CD2 TRP D 429      30.108 -10.580  18.554  1.00116.35           C
ATOM   3390  CD1 TRP D 429      31.133  -9.630  16.797  1.00116.35           C
ATOM   3391  NE1 TRP D 429      29.995  -8.906  17.064  1.00116.35           N
ATOM   3392  CE2 TRP D 429      29.354  -9.480  18.142  1.00116.35           C
ATOM   3393  CE3 TRP D 429      29.715 -11.352  19.610  1.00116.35           C
ATOM   3394  CZ2 TRP D 429      28.202  -9.132  18.787  1.00116.35           C
ATOM   3395  CZ3 TRP D 429      28.548 -10.995  20.252  1.00116.35           C
ATOM   3396  CH2 TRP D 429      27.801  -9.910  19.848  1.00116.35           C
ATOM   3397  C   TRP D 429      34.780 -12.153  18.079  1.00116.35           C
ATOM   3398  O   TRP D 429      35.263 -12.577  17.030  1.00116.35           O
ATOM   3399  N   PHE D 430      35.155 -12.616  19.291  1.00203.88           N
ATOM   3400  CA  PHE D 430      36.201 -13.577  19.529  1.00203.88           C
ATOM   3401  CB  PHE D 430      37.332 -12.903  20.350  1.00203.88           C
ATOM   3402  CG  PHE D 430      38.479 -13.771  20.800  1.00203.88           C
ATOM   3403  CD1 PHE D 430      38.314 -14.814  21.694  1.00203.88           C
ATOM   3404  CD2 PHE D 430      39.748 -13.537  20.320  1.00203.88           C
ATOM   3405  CE1 PHE D 430      39.362 -15.597  22.102  1.00203.88           C
ATOM   3406  CE2 PHE D 430      40.809 -14.314  20.725  1.00203.88           C
ATOM   3407  CZ  PHE D 430      40.620 -15.344  21.617  1.00203.88           C
ATOM   3408  C   PHE D 430      35.672 -14.588  20.494  1.00203.88           C
ATOM   3409  O   PHE D 430      34.981 -14.245  21.450  1.00203.88           O
ATOM   3410  N   ALA D 431      36.064 -15.865  20.317  1.00 77.38           N
ATOM   3411  CA  ALA D 431      35.706 -16.855  21.292  1.00 77.38           C
ATOM   3412  CB  ALA D 431      34.195 -17.160  21.339  1.00 77.38           C
ATOM   3413  C   ALA D 431      36.390 -18.132  20.930  1.00 77.38           C
ATOM   3414  O   ALA D 431      36.685 -18.391  19.765  1.00 77.38           O
ATOM   3415  N   PHE D 432      36.654 -18.979  21.942  1.00163.66           N
ATOM   3416  CA  PHE D 432      37.252 -20.257  21.695  1.00163.66           C
ATOM   3417  CB  PHE D 432      38.180 -20.752  22.824  1.00163.66           C
ATOM   3418  CG  PHE D 432      39.233 -19.741  23.130  1.00163.66           C
ATOM   3419  CD1 PHE D 432      40.405 -19.685  22.414  1.00163.66           C
ATOM   3420  CD2 PHE D 432      39.040 -18.842  24.152  1.00163.66           C
ATOM   3421  CE1 PHE D 432      41.369 -18.749  22.715  1.00163.66           C
ATOM   3422  CE2 PHE D 432      39.998 -17.905  24.459  1.00163.66           C
ATOM   3423  CZ  PHE D 432      41.166 -17.855  23.739  1.00163.66           C
ATOM   3424  C   PHE D 432      36.107 -21.229  21.698  1.00163.66           C
ATOM   3425  O   PHE D 432      35.090 -20.991  22.351  1.00163.66           O
ATOM   3426  N   PHE D 433      36.229 -22.350  20.961  1.00 93.91           N
ATOM   3427  CA  PHE D 433      35.172 -23.323  20.934  1.00 93.91           C
ATOM   3428  CB  PHE D 433      35.342 -24.357  19.803  1.00 93.91           C
ATOM   3429  CG  PHE D 433      35.222 -23.613  18.504  1.00 93.91           C
ATOM   3430  CD1 PHE D 433      34.019 -23.058  18.121  1.00 93.91           C
ATOM   3431  CD2 PHE D 433      36.301 -23.485  17.655  1.00 93.91           C
ATOM   3432  CE1 PHE D 433      33.898 -22.378  16.931  1.00 93.91           C
ATOM   3433  CE2 PHE D 433      36.190 -22.807  16.458  1.00 93.91           C
ATOM   3434  CZ  PHE D 433      34.984 -22.251  16.098  1.00 93.91           C
ATOM   3435  C   PHE D 433      35.148 -24.000  22.285  1.00 93.91           C
ATOM   3436  O   PHE D 433      36.176 -24.141  22.943  1.00 93.91           O
ATOM   3437  N   LYS D 434      33.938 -24.417  22.725  1.00162.86           N
ATOM   3438  CA  LYS D 434      33.658 -24.958  24.033  1.00162.86           C
ATOM   3439  CB  LYS D 434      32.138 -25.055  24.284  1.00162.86           C
ATOM   3440  CG  LYS D 434      31.693 -25.330  25.725  1.00162.86           C
ATOM   3441  CD  LYS D 434      31.883 -26.762  26.220  1.00162.86           C
ATOM   3442  CE  LYS D 434      30.625 -27.630  26.120  1.00162.86           C
ATOM   3443  NZ  LYS D 434      30.781 -28.820  26.987  1.00162.86           N
ATOM   3444  C   LYS D 434      34.288 -26.301  24.254  1.00162.86           C
ATOM   3445  O   LYS D 434      34.359 -27.152  23.367  1.00162.86           O
ATOM   3446  N   TYR D 435      34.785 -26.500  25.488  1.00206.34           N
ATOM   3447  CA  TYR D 435      35.494 -27.677  25.870  1.00206.34           C
ATOM   3448  CB  TYR D 435      36.928 -27.435  25.372  1.00206.34           C
ATOM   3449  CG  TYR D 435      38.007 -28.053  26.148  1.00206.34           C
ATOM   3450  CD1 TYR D 435      38.239 -29.408  26.182  1.00206.34           C
ATOM   3451  CD2 TYR D 435      38.828 -27.175  26.807  1.00206.34           C
ATOM   3452  CE1 TYR D 435      39.291 -29.887  26.924  1.00206.34           C
ATOM   3453  CE2 TYR D 435      39.875 -27.655  27.539  1.00206.34           C
ATOM   3454  CZ  TYR D 435      40.100 -29.006  27.602  1.00206.34           C
ATOM   3455  OH  TYR D 435      41.187 -29.493  28.354  1.00206.34           O
ATOM   3456  C   TYR D 435      35.283 -27.881  27.346  1.00206.34           C
ATOM   3457  O   TYR D 435      35.220 -26.916  28.107  1.00206.34           O
ATOM   3458  N   LYS D 436      35.144 -29.155  27.781  1.00174.59           N
ATOM   3459  CA  LYS D 436      34.764 -29.481  29.135  1.00174.59           C
ATOM   3460  CB  LYS D 436      33.461 -30.292  29.102  1.00174.59           C
ATOM   3461  CG  LYS D 436      32.547 -30.185  30.315  1.00174.59           C
ATOM   3462  CD  LYS D 436      31.699 -28.912  30.302  1.00174.59           C
ATOM   3463  CE  LYS D 436      30.503 -28.968  31.255  0.00174.59           C
ATOM   3464  NZ  LYS D 436      29.566 -30.032  30.823  0.00174.59           N
ATOM   3465  C   LYS D 436      35.798 -30.428  29.675  1.00174.59           C
ATOM   3466  O   LYS D 436      36.128 -31.416  29.022  1.00174.59           O
ATOM   3467  N   GLU D 437      36.342 -30.182  30.889  1.00 99.95           N
ATOM   3468  CA  GLU D 437      37.328 -31.128  31.337  1.00 99.95           C
ATOM   3469  CB  GLU D 437      38.717 -30.534  31.640  1.00 99.95           C
ATOM   3470  CG  GLU D 437      39.288 -29.653  30.532  1.00 99.95           C
ATOM   3471  CD  GLU D 437      38.893 -28.234  30.918  1.00 99.95           C
ATOM   3472  OE1 GLU D 437      38.606 -28.032  32.129  1.00 99.95           O
ATOM   3473  OE2 GLU D 437      38.869 -27.334  30.041  1.00 99.95           O
ATOM   3474  C   GLU D 437      36.881 -31.710  32.633  1.00 99.95           C
ATOM   3475  O   GLU D 437      36.772 -31.010  33.639  1.00 99.95           O
ATOM   3476  N   GLU D 438      36.584 -33.018  32.623  1.00112.64           N
ATOM   3477  CA  GLU D 438      36.277 -33.724  33.827  1.00112.64           C
ATOM   3478  CB  GLU D 438      35.838 -35.176  33.555  0.00112.64           C
ATOM   3479  CG  GLU D 438      34.437 -35.280  32.942  0.00112.64           C
ATOM   3480  CD  GLU D 438      33.436 -35.194  34.084  0.00112.64           C
ATOM   3481  OE1 GLU D 438      33.862 -34.862  35.227  0.00112.64           O
ATOM   3482  OE2 GLU D 438      32.233 -35.467  33.826  0.00112.64           O
ATOM   3483  C   GLU D 438      37.563 -33.804  34.580  1.00112.64           C
ATOM   3484  O   GLU D 438      37.604 -33.799  35.804  1.00112.64           O
ATOM   3485  N   GLY D 439      38.666 -33.891  33.821  1.00 73.55           N
ATOM   3486  CA  GLY D 439      40.005 -34.118  34.289  1.00 73.55           C
ATOM   3487  C   GLY D 439      40.419 -35.348  33.553  1.00 73.55           C
ATOM   3488  O   GLY D 439      41.471 -35.400  32.917  1.00 73.55           O
ATOM   3489  N   SER D 440      39.611 -36.405  33.658  1.00203.14           N
ATOM   3490  CA  SER D 440      39.844 -37.585  32.886  1.00203.14           C
ATOM   3491  CB  SER D 440      39.110 -38.798  33.473  1.00203.14           C
ATOM   3492  OG  SER D 440      39.379 -39.954  32.699  0.00203.14           O
ATOM   3493  C   SER D 440      39.318 -37.404  31.497  1.00203.14           C
ATOM   3494  O   SER D 440      39.959 -37.789  30.517  1.00203.14           O
ATOM   3495  N   LYS D 441      38.144 -36.772  31.387  1.00192.05           N
ATOM   3496  CA  LYS D 441      37.528 -36.756  30.101  1.00192.05           C
ATOM   3497  CB  LYS D 441      36.144 -37.451  30.148  1.00192.05           C
ATOM   3498  CG  LYS D 441      35.342 -37.491  28.846  1.00192.05           C
ATOM   3499  CD  LYS D 441      34.779 -36.135  28.417  0.00192.05           C
ATOM   3500  CE  LYS D 441      33.583 -35.657  29.248  0.00192.05           C
ATOM   3501  NZ  LYS D 441      32.391 -36.495  28.981  0.00192.05           N
ATOM   3502  C   LYS D 441      37.377 -35.362  29.582  1.00192.05           C
ATOM   3503  O   LYS D 441      36.825 -34.487  30.249  1.00192.05           O
ATOM   3504  N   VAL D 442      37.862 -35.133  28.345  1.00127.44           N
ATOM   3505  CA  VAL D 442      37.705 -33.844  27.732  1.00127.44           C
ATOM   3506  CB  VAL D 442      38.970 -33.233  27.213  1.00127.44           C
ATOM   3507  CG1 VAL D 442      39.782 -32.703  28.402  1.00127.44           C
ATOM   3508  CG2 VAL D 442      39.704 -34.301  26.382  1.00127.44           C
ATOM   3509  C   VAL D 442      36.772 -33.991  26.590  1.00127.44           C
ATOM   3510  O   VAL D 442      36.918 -34.873  25.744  1.00127.44           O
ATOM   3511  N   THR D 443      35.741 -33.132  26.562  1.00145.29           N
ATOM   3512  CA  THR D 443      34.844 -33.223  25.462  1.00145.29           C
ATOM   3513  CB  THR D 443      33.467 -33.691  25.837  1.00145.29           C
ATOM   3514  OG1 THR D 443      32.830 -34.219  24.688  1.00145.29           O
ATOM   3515  CG2 THR D 443      32.643 -32.526  26.398  1.00145.29           C
ATOM   3516  C   THR D 443      34.779 -31.862  24.866  1.00145.29           C
ATOM   3517  O   THR D 443      34.830 -30.850  25.568  1.00145.29           O
ATOM   3518  N   THR D 444      34.686 -31.790  23.528  1.00135.24           N
ATOM   3519  CA  THR D 444      34.652 -30.480  22.952  1.00135.24           C
ATOM   3520  CB  THR D 444      35.726 -30.212  21.928  1.00135.24           C
ATOM   3521  OG1 THR D 444      35.957 -28.810  21.842  1.00135.24           O
ATOM   3522  CG2 THR D 444      35.282 -30.724  20.544  1.00135.24           C
ATOM   3523  C   THR D 444      33.341 -30.331  22.263  1.00135.24           C
ATOM   3524  O   THR D 444      32.744 -31.314  21.825  1.00135.24           O
ATOM   3525  N   TYR D 445      32.826 -29.089  22.222  1.00171.08           N
ATOM   3526  CA  TYR D 445      31.601 -28.846  21.529  1.00171.08           C
ATOM   3527  CB  TYR D 445      30.452 -28.441  22.460  1.00171.08           C
ATOM   3528  CG  TYR D 445      30.082 -29.678  23.205  1.00171.08           C
ATOM   3529  CD1 TYR D 445      30.763 -30.038  24.344  1.00171.08           C
ATOM   3530  CD2 TYR D 445      29.070 -30.492  22.745  1.00171.08           C
ATOM   3531  CE1 TYR D 445      30.427 -31.178  25.031  1.00171.08           C
ATOM   3532  CE2 TYR D 445      28.733 -31.637  23.432  1.00171.08           C
ATOM   3533  CZ  TYR D 445      29.410 -31.982  24.580  1.00171.08           C
ATOM   3534  OH  TYR D 445      29.065 -33.157  25.285  1.00171.08           O
ATOM   3535  C   TYR D 445      31.856 -27.746  20.563  1.00171.08           C
ATOM   3536  O   TYR D 445      32.036 -26.592  20.949  1.00171.08           O
ATOM   3537  N   CYS D 446      31.902 -28.100  19.269  1.00126.32           N
ATOM   3538  CA  CYS D 446      32.142 -27.117  18.259  1.00126.32           C
ATOM   3539  CB  CYS D 446      32.565 -27.613  16.882  1.00126.32           C
ATOM   3540  SG  CYS D 446      33.168 -26.170  15.953  1.00126.32           S
ATOM   3541  C   CYS D 446      30.913 -26.292  18.071  1.00126.32           C
ATOM   3542  O   CYS D 446      30.947 -25.247  17.421  1.00126.32           O
ATOM   3543  N   ASN D 447      29.774 -26.797  18.561  1.00146.85           N
ATOM   3544  CA  ASN D 447      28.500 -26.141  18.471  1.00146.85           C
ATOM   3545  CB  ASN D 447      27.370 -26.980  19.079  1.00146.85           C
ATOM   3546  CG  ASN D 447      27.408 -28.331  18.397  1.00146.85           C
ATOM   3547  OD1 ASN D 447      28.238 -29.179  18.729  1.00146.85           O
ATOM   3548  ND2 ASN D 447      26.492 -28.529  17.414  1.00146.85           N
ATOM   3549  C   ASN D 447      28.521 -24.903  19.308  1.00146.85           C
ATOM   3550  O   ASN D 447      27.830 -23.937  18.998  1.00146.85           O
ATOM   3551  N   GLU D 448      29.263 -24.901  20.430  1.00149.71           N
ATOM   3552  CA  GLU D 448      29.180 -23.750  21.284  1.00149.71           C
ATOM   3553  CB  GLU D 448      28.298 -23.976  22.527  1.00149.71           C
ATOM   3554  CG  GLU D 448      28.554 -25.278  23.280  1.00149.71           C
ATOM   3555  CD  GLU D 448      27.354 -25.498  24.189  1.00149.71           C
ATOM   3556  OE1 GLU D 448      26.263 -25.827  23.646  1.00149.71           O
ATOM   3557  OE2 GLU D 448      27.500 -25.327  25.427  1.00149.71           O
ATOM   3558  C   GLU D 448      30.532 -23.196  21.622  1.00149.71           C
ATOM   3559  O   GLU D 448      31.552 -23.719  21.176  1.00149.71           O
ATOM   3560  N   THR D 449      30.573 -22.065  22.372  1.00 64.98           N
ATOM   3561  CA  THR D 449      31.836 -21.421  22.630  1.00 64.98           C
ATOM   3562  CB  THR D 449      31.978 -20.075  21.967  1.00 64.98           C
ATOM   3563  OG1 THR D 449      31.039 -19.155  22.509  1.00 64.98           O
ATOM   3564  CG2 THR D 449      31.760 -20.232  20.450  1.00 64.98           C
ATOM   3565  C   THR D 449      32.037 -21.198  24.098  1.00 64.98           C
ATOM   3566  O   THR D 449      31.107 -21.292  24.900  1.00 64.98           O
ATOM   3567  N   MET D 450      33.301 -20.944  24.493  1.00137.52           N
ATOM   3568  CA  MET D 450      33.561 -20.586  25.855  1.00137.52           C
ATOM   3569  CB  MET D 450      34.996 -20.886  26.337  1.00137.52           C
ATOM   3570  CG  MET D 450      35.223 -22.403  26.492  1.00137.52           C
ATOM   3571  SD  MET D 450      36.694 -22.907  27.434  1.00137.52           S
ATOM   3572  CE  MET D 450      36.469 -24.677  27.084  1.00137.52           C
ATOM   3573  C   MET D 450      33.237 -19.125  25.932  1.00137.52           C
ATOM   3574  O   MET D 450      32.791 -18.538  24.948  1.00137.52           O
ATOM   3575  N   THR D 451      33.378 -18.495  27.113  1.00 55.71           N
ATOM   3576  CA  THR D 451      33.034 -17.100  27.183  1.00 55.71           C
ATOM   3577  CB  THR D 451      33.100 -16.523  28.567  1.00 55.71           C
ATOM   3578  OG1 THR D 451      32.228 -17.236  29.432  1.00 55.71           O
ATOM   3579  CG2 THR D 451      32.677 -15.045  28.489  1.00 55.71           C
ATOM   3580  C   THR D 451      34.004 -16.352  26.317  1.00 55.71           C
ATOM   3581  O   THR D 451      35.211 -16.576  26.394  1.00 55.71           O
ATOM   3582  N   GLY D 452      33.488 -15.432  25.468  1.00 53.93           N
ATOM   3583  CA  GLY D 452      34.334 -14.728  24.547  1.00 53.93           C
ATOM   3584  C   GLY D 452      34.161 -13.245  24.697  1.00 53.93           C
ATOM   3585  O   GLY D 452      33.344 -12.763  25.485  1.00 53.93           O
ATOM   3586  N   TRP D 453      34.957 -12.486  23.904  1.00106.91           N
ATOM   3587  CA  TRP D 453      34.931 -11.051  23.983  1.00106.91           C
ATOM   3588  CB  TRP D 453      36.299 -10.394  24.201  1.00106.91           C
ATOM   3589  CG  TRP D 453      36.880 -10.655  25.559  1.00106.91           C
ATOM   3590  CD2 TRP D 453      37.667 -11.814  25.862  1.00106.91           C
ATOM   3591  CD1 TRP D 453      36.793  -9.926  26.711  1.00106.91           C
ATOM   3592  NE1 TRP D 453      37.482 -10.560  27.715  1.00106.91           N
ATOM   3593  CE2 TRP D 453      38.024 -11.724  27.206  1.00106.91           C
ATOM   3594  CE3 TRP D 453      38.053 -12.865  25.077  1.00106.91           C
ATOM   3595  CZ2 TRP D 453      38.783 -12.693  27.794  1.00106.91           C
ATOM   3596  CZ3 TRP D 453      38.821 -13.839  25.674  1.00106.91           C
ATOM   3597  CH2 TRP D 453      39.178 -13.754  27.005  1.00106.91           C
ATOM   3598  C   TRP D 453      34.416 -10.450  22.708  1.00106.91           C
ATOM   3599  O   TRP D 453      34.761 -10.879  21.605  1.00106.91           O
ATOM   3600  N   VAL D 454      33.567  -9.407  22.855  1.00175.01           N
ATOM   3601  CA  VAL D 454      33.057  -8.648  21.745  1.00175.01           C
ATOM   3602  CB  VAL D 454      31.553  -8.562  21.637  1.00175.01           C
ATOM   3603  CG1 VAL D 454      30.955  -9.942  21.857  1.00175.01           C
ATOM   3604  CG2 VAL D 454      30.998  -7.479  22.565  1.00175.01           C
ATOM   3605  C   VAL D 454      33.521  -7.257  22.033  1.00175.01           C
ATOM   3606  O   VAL D 454      33.671  -6.888  23.197  1.00175.01           O
ATOM   3607  N   HIS D 455      33.702  -6.436  20.979  1.00241.81           N
ATOM   3608  CA  HIS D 455      34.444  -5.227  21.176  1.00241.81           C
ATOM   3609  ND1 HIS D 455      37.998  -5.572  22.510  1.00241.81           N
ATOM   3610  CG  HIS D 455      37.154  -5.142  21.510  1.00241.81           C
ATOM   3611  CB  HIS D 455      35.861  -5.835  21.249  1.00241.81           C
ATOM   3612  NE2 HIS D 455      39.097  -4.013  21.360  1.00241.81           N
ATOM   3613  CD2 HIS D 455      37.834  -4.184  20.821  1.00241.81           C
ATOM   3614  CE1 HIS D 455      39.148  -4.867  22.370  1.00241.81           C
ATOM   3615  C   HIS D 455      34.299  -4.438  19.898  1.00241.81           C
ATOM   3616  O   HIS D 455      34.372  -4.995  18.808  1.00241.81           O
ATOM   3617  N   ASP D 456      34.111  -3.112  20.001  1.00186.01           N
ATOM   3618  CA  ASP D 456      34.017  -2.210  18.887  1.00186.01           C
ATOM   3619  CB  ASP D 456      33.719  -0.813  19.498  1.00186.01           C
ATOM   3620  CG  ASP D 456      33.654   0.368  18.536  1.00186.01           C
ATOM   3621  OD1 ASP D 456      34.276   0.349  17.453  1.00186.01           O
ATOM   3622  OD2 ASP D 456      32.958   1.348  18.957  1.00186.01           O
ATOM   3623  C   ASP D 456      35.374  -2.270  18.225  1.00186.01           C
ATOM   3624  O   ASP D 456      36.358  -2.656  18.851  1.00186.01           O
ATOM   3625  N   VAL D 457      35.469  -1.901  16.930  1.00132.88           N
ATOM   3626  CA  VAL D 457      36.677  -1.983  16.151  1.00132.88           C
ATOM   3627  CB  VAL D 457      36.468  -1.481  14.747  1.00132.88           C
ATOM   3628  CG1 VAL D 457      37.792  -1.585  13.976  1.00132.88           C
ATOM   3629  CG2 VAL D 457      35.297  -2.256  14.122  1.00132.88           C
ATOM   3630  C   VAL D 457      37.743  -1.138  16.803  1.00132.88           C
ATOM   3631  O   VAL D 457      38.923  -1.473  16.736  1.00132.88           O
ATOM   3632  N   LEU D 458      37.356  -0.001  17.411  1.00139.74           N
ATOM   3633  CA  LEU D 458      38.218   0.914  18.106  1.00139.74           C
ATOM   3634  CB  LEU D 458      37.467   2.129  18.698  1.00139.74           C
ATOM   3635  CG  LEU D 458      36.925   3.146  17.682  1.00139.74           C
ATOM   3636  CD1 LEU D 458      38.070   3.917  17.019  1.00139.74           C
ATOM   3637  CD2 LEU D 458      35.979   2.482  16.676  1.00139.74           C
ATOM   3638  C   LEU D 458      38.780   0.247  19.312  1.00139.74           C
ATOM   3639  O   LEU D 458      39.926   0.501  19.682  1.00139.74           O
ATOM   3640  N   GLY D 459      37.974  -0.603  19.983  1.00 52.61           N
ATOM   3641  CA  GLY D 459      38.411  -1.249  21.189  1.00 52.61           C
ATOM   3642  C   GLY D 459      37.872  -0.499  22.375  1.00 52.61           C
ATOM   3643  O   GLY D 459      38.275  -0.774  23.503  1.00 52.61           O
ATOM   3644  N   ARG D 460      37.009   0.521  22.159  1.00228.01           N
ATOM   3645  CA  ARG D 460      36.463   1.233  23.290  1.00228.01           C
ATOM   3646  CB  ARG D 460      35.755   2.551  22.963  1.00228.01           C
ATOM   3647  CG  ARG D 460      36.596   3.792  23.272  1.00228.01           C
ATOM   3648  CD  ARG D 460      37.590   4.257  22.213  1.00228.01           C
ATOM   3649  NE  ARG D 460      38.693   3.265  22.153  1.00228.01           N
ATOM   3650  CZ  ARG D 460      39.916   3.675  21.705  1.00228.01           C
ATOM   3651  NH1 ARG D 460      40.157   4.987  21.449  1.00228.01           N
ATOM   3652  NH2 ARG D 460      40.889   2.777  21.444  1.00228.01           N
ATOM   3653  C   ARG D 460      35.484   0.461  24.131  1.00228.01           C
ATOM   3654  O   ARG D 460      35.690   0.307  25.334  1.00228.01           O
ATOM   3655  N   ASN D 461      34.400  -0.076  23.537  1.00127.99           N
ATOM   3656  CA  ASN D 461      33.404  -0.719  24.352  1.00127.99           C
ATOM   3657  CB  ASN D 461      31.972  -0.205  24.088  1.00127.99           C
ATOM   3658  CG  ASN D 461      31.667  -0.238  22.598  1.00127.99           C
ATOM   3659  OD1 ASN D 461      32.464   0.222  21.782  1.00127.99           O
ATOM   3660  ND2 ASN D 461      30.468  -0.766  22.233  1.00127.99           N
ATOM   3661  C   ASN D 461      33.495  -2.209  24.179  1.00127.99           C
ATOM   3662  O   ASN D 461      33.638  -2.715  23.066  1.00127.99           O
ATOM   3663  N   TRP D 462      33.421  -2.940  25.314  1.00128.17           N
ATOM   3664  CA  TRP D 462      33.619  -4.366  25.400  1.00128.17           C
ATOM   3665  CB  TRP D 462      34.778  -4.737  26.332  1.00128.17           C
ATOM   3666  CG  TRP D 462      36.151  -4.454  25.793  1.00128.17           C
ATOM   3667  CD2 TRP D 462      37.231  -5.389  25.894  1.00128.17           C
ATOM   3668  CD1 TRP D 462      36.659  -3.326  25.223  1.00128.17           C
ATOM   3669  NE1 TRP D 462      37.988  -3.514  24.929  1.00128.17           N
ATOM   3670  CE2 TRP D 462      38.357  -4.775  25.353  1.00128.17           C
ATOM   3671  CE3 TRP D 462      37.283  -6.653  26.407  1.00128.17           C
ATOM   3672  CZ2 TRP D 462      39.560  -5.421  25.316  1.00128.17           C
ATOM   3673  CZ3 TRP D 462      38.494  -7.302  26.369  1.00128.17           C
ATOM   3674  CH2 TRP D 462      39.612  -6.697  25.835  1.00128.17           C
ATOM   3675  C   TRP D 462      32.445  -5.013  26.066  1.00128.17           C
ATOM   3676  O   TRP D 462      31.690  -4.362  26.787  1.00128.17           O
ATOM   3677  N   ALA D 463      32.285  -6.336  25.833  1.00 50.30           N
ATOM   3678  CA  ALA D 463      31.260  -7.123  26.464  1.00 50.30           C
ATOM   3679  CB  ALA D 463      29.903  -7.032  25.746  1.00 50.30           C
ATOM   3680  C   ALA D 463      31.685  -8.564  26.392  1.00 50.30           C
ATOM   3681  O   ALA D 463      32.628  -8.897  25.675  1.00 50.30           O
ATOM   3682  N   CYS D 464      31.001  -9.446  27.161  1.00 75.40           N
ATOM   3683  CA  CYS D 464      31.248 -10.868  27.170  1.00 75.40           C
ATOM   3684  CB  CYS D 464      31.273 -11.518  28.549  1.00 75.40           C
ATOM   3685  SG  CYS D 464      32.868 -11.242  29.362  1.00 75.40           S
ATOM   3686  C   CYS D 464      30.096 -11.549  26.520  1.00 75.40           C
ATOM   3687  O   CYS D 464      28.960 -11.098  26.653  1.00 75.40           O
ATOM   3688  N   PHE D 465      30.355 -12.662  25.797  1.00 86.72           N
ATOM   3689  CA  PHE D 465      29.239 -13.351  25.220  1.00 86.72           C
ATOM   3690  CB  PHE D 465      28.871 -12.888  23.797  1.00 86.72           C
ATOM   3691  CG  PHE D 465      29.866 -13.430  22.817  1.00 86.72           C
ATOM   3692  CD1 PHE D 465      31.072 -12.793  22.600  1.00 86.72           C
ATOM   3693  CD2 PHE D 465      29.557 -14.577  22.115  1.00 86.72           C
ATOM   3694  CE1 PHE D 465      31.988 -13.297  21.695  1.00 86.72           C
ATOM   3695  CE2 PHE D 465      30.465 -15.087  21.208  1.00 86.72           C
ATOM   3696  CZ  PHE D 465      31.673 -14.449  21.005  1.00 86.72           C
ATOM   3697  C   PHE D 465      29.541 -14.817  25.132  1.00 86.72           C
ATOM   3698  O   PHE D 465      30.685 -15.254  25.269  1.00 86.72           O
ATOM   3699  N   THR D 466      28.478 -15.620  24.922  1.00 55.41           N
ATOM   3700  CA  THR D 466      28.603 -17.033  24.719  1.00 55.41           C
ATOM   3701  CB  THR D 466      28.058 -17.862  25.848  1.00 55.41           C
ATOM   3702  OG1 THR D 466      26.694 -17.543  26.085  1.00 55.41           O
ATOM   3703  CG2 THR D 466      28.897 -17.604  27.111  1.00 55.41           C
ATOM   3704  C   THR D 466      27.792 -17.321  23.506  1.00 55.41           C
ATOM   3705  O   THR D 466      26.780 -16.666  23.263  1.00 55.41           O
ATOM   3706  N   GLY D 467      28.215 -18.305  22.695  1.00 43.19           N
ATOM   3707  CA  GLY D 467      27.468 -18.519  21.495  1.00 43.19           C
ATOM   3708  C   GLY D 467      27.140 -19.962  21.358  1.00 43.19           C
ATOM   3709  O   GLY D 467      27.862 -20.833  21.842  1.00 43.19           O
ATOM   3710  N   LYS D 468      25.995 -20.244  20.712  1.00160.70           N
ATOM   3711  CA  LYS D 468      25.708 -21.607  20.405  1.00160.70           C
ATOM   3712  CB  LYS D 468      24.828 -22.372  21.406  1.00160.70           C
ATOM   3713  CG  LYS D 468      23.394 -21.890  21.550  1.00160.70           C
ATOM   3714  CD  LYS D 468      22.526 -22.959  22.215  1.00160.70           C
ATOM   3715  CE  LYS D 468      23.259 -23.682  23.350  1.00160.70           C
ATOM   3716  NZ  LYS D 468      22.554 -24.933  23.703  1.00160.70           N
ATOM   3717  C   LYS D 468      25.122 -21.656  19.034  1.00160.70           C
ATOM   3718  O   LYS D 468      24.393 -20.755  18.619  1.00160.70           O
ATOM   3719  N   LYS D 469      25.471 -22.719  18.282  1.00119.10           N
ATOM   3720  CA  LYS D 469      25.045 -22.847  16.922  1.00119.10           C
ATOM   3721  CB  LYS D 469      25.912 -23.844  16.133  1.00119.10           C
ATOM   3722  CG  LYS D 469      25.633 -23.893  14.632  1.00119.10           C
ATOM   3723  CD  LYS D 469      26.705 -24.668  13.864  1.00119.10           C
ATOM   3724  CE  LYS D 469      26.884 -26.104  14.358  1.00119.10           C
ATOM   3725  NZ  LYS D 469      25.708 -26.923  13.994  1.00119.10           N
ATOM   3726  C   LYS D 469      23.631 -23.331  16.901  1.00119.10           C
ATOM   3727  O   LYS D 469      23.311 -24.417  17.382  1.00119.10           O
ATOM   3728  N   VAL D 470      22.744 -22.487  16.354  1.00 82.75           N
ATOM   3729  CA  VAL D 470      21.347 -22.749  16.193  1.00 82.75           C
ATOM   3730  CB  VAL D 470      20.520 -21.503  16.057  1.00 82.75           C
ATOM   3731  CG1 VAL D 470      20.572 -20.757  17.403  0.00 82.75           C
ATOM   3732  CG2 VAL D 470      21.058 -20.672  14.884  0.00 82.75           C
ATOM   3733  C   VAL D 470      21.122 -23.659  15.034  1.00 82.75           C
ATOM   3734  O   VAL D 470      20.046 -24.222  14.891  1.00 82.75           O
ATOM   3735  N   GLY D 471      22.088 -23.778  14.115  1.00 39.75           N
ATOM   3736  CA  GLY D 471      21.883 -24.612  12.969  1.00 39.75           C
ATOM   3737  C   GLY D 471      22.530 -23.811  11.849  1.00 39.75           C
ATOM   3738  O   GLY D 471      23.790 -23.873  11.761  1.00 39.75           O
ATOM   3739  OXT GLY D 471      21.794 -23.113  11.101  1.00 39.75           O
TER    3740      GLY D 471
ATOM   3741  N   LEU E 472      58.346  -8.192  -8.464  1.00 56.51           N
ATOM   3742  CA  LEU E 472      58.683  -9.170  -7.409  1.00 56.51           C
ATOM   3743  CB  LEU E 472      57.603 -10.265  -7.363  1.00 56.51           C
ATOM   3744  CG  LEU E 472      57.748 -11.252  -6.193  1.00 56.51           C
ATOM   3745  CD1 LEU E 472      57.559 -10.542  -4.841  1.00 56.51           C
ATOM   3746  CD2 LEU E 472      56.807 -12.455  -6.369  1.00 56.51           C
ATOM   3747  C   LEU E 472      60.017  -9.785  -7.706  1.00 56.51           C
ATOM   3748  O   LEU E 472      60.270 -10.253  -8.816  1.00 56.51           O
ATOM   3749  N   PRO E 473      60.875  -9.762  -6.717  1.00 79.47           N
ATOM   3750  CA  PRO E 473      62.214 -10.269  -6.884  1.00 79.47           C
ATOM   3751  CD  PRO E 473      60.836  -8.652  -5.776  1.00 79.47           C
ATOM   3752  CB  PRO E 473      63.034  -9.673  -5.743  1.00 79.47           C
ATOM   3753  CG  PRO E 473      62.299  -8.368  -5.404  1.00 79.47           C
ATOM   3754  C   PRO E 473      62.289 -11.759  -6.922  1.00 79.47           C
ATOM   3755  O   PRO E 473      61.348 -12.428  -6.500  1.00 79.47           O
ATOM   3756  N   THR E 474      63.388 -12.283  -7.495  1.00 44.24           N
ATOM   3757  CA  THR E 474      63.664 -13.686  -7.545  1.00 44.24           C
ATOM   3758  CB  THR E 474      64.794 -14.019  -8.474  1.00 44.24           C
ATOM   3759  OG1 THR E 474      65.994 -13.404  -8.030  1.00 44.24           O
ATOM   3760  CG2 THR E 474      64.434 -13.516  -9.884  1.00 44.24           C
ATOM   3761  C   THR E 474      64.054 -14.139  -6.175  1.00 44.24           C
ATOM   3762  O   THR E 474      63.738 -15.259  -5.775  1.00 44.24           O
ATOM   3763  N   SER E 475      64.779 -13.279  -5.425  1.00 41.99           N
ATOM   3764  CA  SER E 475      65.243 -13.666  -4.123  1.00 41.99           C
ATOM   3765  CB  SER E 475      66.739 -14.030  -4.113  1.00 41.99           C
ATOM   3766  OG  SER E 475      67.155 -14.404  -2.810  1.00 41.99           O
ATOM   3767  C   SER E 475      65.040 -12.522  -3.172  1.00 41.99           C
ATOM   3768  O   SER E 475      65.046 -11.361  -3.579  1.00 41.99           O
ATOM   3769  N   TRP E 476      64.813 -12.831  -1.874  1.00 83.88           N
ATOM   3770  CA  TRP E 476      64.658 -11.778  -0.906  1.00 83.88           C
ATOM   3771  CB  TRP E 476      63.213 -11.259  -0.783  1.00 83.88           C
ATOM   3772  CG  TRP E 476      63.067 -10.026   0.079  1.00 83.88           C
ATOM   3773  CD2 TRP E 476      63.133  -8.688  -0.436  1.00 83.88           C
ATOM   3774  CD1 TRP E 476      62.843  -9.914   1.420  1.00 83.88           C
ATOM   3775  NE1 TRP E 476      62.772  -8.588   1.774  1.00 83.88           N
ATOM   3776  CE2 TRP E 476      62.945  -7.821   0.641  1.00 83.88           C
ATOM   3777  CE3 TRP E 476      63.330  -8.219  -1.704  1.00 83.88           C
ATOM   3778  CZ2 TRP E 476      62.955  -6.467   0.465  1.00 83.88           C
ATOM   3779  CZ3 TRP E 476      63.339  -6.853  -1.878  1.00 83.88           C
ATOM   3780  CH2 TRP E 476      63.154  -5.995  -0.814  1.00 83.88           C
ATOM   3781  C   TRP E 476      65.063 -12.300   0.444  1.00 83.88           C
ATOM   3782  O   TRP E 476      64.804 -13.454   0.786  1.00 83.88           O
ATOM   3783  N   ASP E 477      65.731 -11.444   1.247  1.00 87.16           N
ATOM   3784  CA  ASP E 477      66.158 -11.818   2.565  1.00 87.16           C
ATOM   3785  CB  ASP E 477      67.598 -12.369   2.580  1.00 87.16           C
ATOM   3786  CG  ASP E 477      67.909 -12.980   3.940  1.00 87.16           C
ATOM   3787  OD1 ASP E 477      67.185 -12.663   4.921  1.00 87.16           O
ATOM   3788  OD2 ASP E 477      68.881 -13.779   4.013  1.00 87.16           O
ATOM   3789  C   ASP E 477      66.137 -10.561   3.382  1.00 87.16           C
ATOM   3790  O   ASP E 477      66.898  -9.630   3.125  1.00 87.16           O
ATOM   3791  N   TRP E 478      65.265 -10.504   4.404  1.00110.45           N
ATOM   3792  CA  TRP E 478      65.121  -9.330   5.217  1.00110.45           C
ATOM   3793  CB  TRP E 478      63.905  -9.343   6.152  1.00110.45           C
ATOM   3794  CG  TRP E 478      62.654  -8.945   5.415  1.00110.45           C
ATOM   3795  CD2 TRP E 478      62.410  -7.594   4.997  1.00110.45           C
ATOM   3796  CD1 TRP E 478      61.595  -9.685   4.976  1.00110.45           C
ATOM   3797  NE1 TRP E 478      60.700  -8.873   4.317  1.00110.45           N
ATOM   3798  CE2 TRP E 478      61.193  -7.584   4.321  1.00110.45           C
ATOM   3799  CE3 TRP E 478      63.148  -6.456   5.162  1.00110.45           C
ATOM   3800  CZ2 TRP E 478      60.690  -6.427   3.797  1.00110.45           C
ATOM   3801  CZ3 TRP E 478      62.637  -5.291   4.636  1.00110.45           C
ATOM   3802  CH2 TRP E 478      61.432  -5.278   3.967  1.00110.45           C
ATOM   3803  C   TRP E 478      66.356  -9.058   6.008  1.00110.45           C
ATOM   3804  O   TRP E 478      66.551  -7.939   6.479  1.00110.45           O
ATOM   3805  N   ARG E 479      67.166 -10.097   6.264  1.00 93.62           N
ATOM   3806  CA  ARG E 479      68.399  -9.931   6.976  1.00 93.62           C
ATOM   3807  CB  ARG E 479      69.085 -11.268   7.292  1.00 93.62           C
ATOM   3808  CG  ARG E 479      68.277 -12.160   8.236  1.00 93.62           C
ATOM   3809  CD  ARG E 479      68.948 -13.506   8.506  1.00 93.62           C
ATOM   3810  NE  ARG E 479      69.161 -14.150   7.179  1.00 93.62           N
ATOM   3811  CZ  ARG E 479      69.450 -15.481   7.094  1.00 93.62           C
ATOM   3812  NH1 ARG E 479      69.511 -16.244   8.224  1.00 93.62           N
ATOM   3813  NH2 ARG E 479      69.675 -16.049   5.873  1.00 93.62           N
ATOM   3814  C   ARG E 479      69.345  -9.133   6.138  1.00 93.62           C
ATOM   3815  O   ARG E 479      70.123  -8.340   6.664  1.00 93.62           O
ATOM   3816  N   ASN E 480      69.340  -9.347   4.808  1.00 67.67           N
ATOM   3817  CA  ASN E 480      70.282  -8.621   4.010  1.00 67.67           C
ATOM   3818  CB  ASN E 480      71.363  -9.535   3.407  1.00 67.67           C
ATOM   3819  CG  ASN E 480      72.447  -8.667   2.788  1.00 67.67           C
ATOM   3820  OD1 ASN E 480      72.459  -7.450   2.966  1.00 67.67           O
ATOM   3821  ND2 ASN E 480      73.382  -9.305   2.035  1.00 67.67           N
ATOM   3822  C   ASN E 480      69.583  -7.965   2.865  1.00 67.67           C
ATOM   3823  O   ASN E 480      69.443  -8.553   1.794  1.00 67.67           O
ATOM   3824  N   VAL E 481      69.133  -6.713   3.057  1.00131.56           N
ATOM   3825  CA  VAL E 481      68.584  -5.994   1.953  1.00131.56           C
ATOM   3826  CB  VAL E 481      67.251  -5.370   2.268  1.00131.56           C
ATOM   3827  CG1 VAL E 481      67.351  -4.615   3.603  1.00131.56           C
ATOM   3828  CG2 VAL E 481      66.832  -4.483   1.084  1.00131.56           C
ATOM   3829  C   VAL E 481      69.598  -4.937   1.653  1.00131.56           C
ATOM   3830  O   VAL E 481      69.586  -3.844   2.217  1.00131.56           O
ATOM   3831  N   HIS E 482      70.511  -5.265   0.724  1.00 67.45           N
ATOM   3832  CA  HIS E 482      71.564  -4.386   0.318  1.00 67.45           C
ATOM   3833  ND1 HIS E 482      70.926  -4.075  -2.811  1.00 67.45           N
ATOM   3834  CG  HIS E 482      70.308  -3.604  -1.675  1.00 67.45           C
ATOM   3835  CB  HIS E 482      71.043  -3.161  -0.448  1.00 67.45           C
ATOM   3836  NE2 HIS E 482      68.736  -4.215  -3.173  1.00 67.45           N
ATOM   3837  CD2 HIS E 482      68.971  -3.693  -1.914  1.00 67.45           C
ATOM   3838  CE1 HIS E 482      69.940  -4.428  -3.674  1.00 67.45           C
ATOM   3839  C   HIS E 482      72.395  -3.957   1.492  1.00 67.45           C
ATOM   3840  O   HIS E 482      72.743  -2.785   1.622  1.00 67.45           O
ATOM   3841  N   GLY E 483      72.740  -4.913   2.380  1.00 30.80           N
ATOM   3842  CA  GLY E 483      73.652  -4.657   3.462  1.00 30.80           C
ATOM   3843  C   GLY E 483      72.937  -4.375   4.751  1.00 30.80           C
ATOM   3844  O   GLY E 483      73.539  -4.462   5.819  1.00 30.80           O
ATOM   3845  N   ILE E 484      71.633  -4.056   4.714  1.00 52.53           N
ATOM   3846  CA  ILE E 484      70.976  -3.704   5.945  1.00 52.53           C
ATOM   3847  CB  ILE E 484      69.990  -2.581   5.793  1.00 52.53           C
ATOM   3848  CG1 ILE E 484      70.694  -1.314   5.279  1.00 52.53           C
ATOM   3849  CG2 ILE E 484      69.288  -2.379   7.146  1.00 52.53           C
ATOM   3850  CD1 ILE E 484      69.727  -0.225   4.817  1.00 52.53           C
ATOM   3851  C   ILE E 484      70.217  -4.886   6.483  1.00 52.53           C
ATOM   3852  O   ILE E 484      69.612  -5.642   5.725  1.00 52.53           O
ATOM   3853  N   ASN E 485      70.262  -5.083   7.825  1.00 69.96           N
ATOM   3854  CA  ASN E 485      69.575  -6.179   8.469  1.00 69.96           C
ATOM   3855  CB  ASN E 485      70.463  -6.955   9.457  1.00 69.96           C
ATOM   3856  CG  ASN E 485      69.641  -8.097  10.037  1.00 69.96           C
ATOM   3857  OD1 ASN E 485      68.658  -8.535   9.441  1.00 69.96           O
ATOM   3858  ND2 ASN E 485      70.043  -8.590  11.239  1.00 69.96           N
ATOM   3859  C   ASN E 485      68.413  -5.643   9.270  1.00 69.96           C
ATOM   3860  O   ASN E 485      68.576  -4.763  10.112  1.00 69.96           O
ATOM   3861  N   PHE E 486      67.189  -6.093   8.919  1.00129.49           N
ATOM   3862  CA  PHE E 486      65.924  -5.799   9.545  1.00129.49           C
ATOM   3863  CB  PHE E 486      64.799  -5.607   8.524  1.00129.49           C
ATOM   3864  CG  PHE E 486      65.141  -4.311   7.872  1.00129.49           C
ATOM   3865  CD1 PHE E 486      64.803  -3.123   8.479  1.00129.49           C
ATOM   3866  CD2 PHE E 486      65.809  -4.278   6.670  1.00129.49           C
ATOM   3867  CE1 PHE E 486      65.116  -1.920   7.893  1.00129.49           C
ATOM   3868  CE2 PHE E 486      66.124  -3.076   6.079  1.00129.49           C
ATOM   3869  CZ  PHE E 486      65.776  -1.895   6.689  1.00129.49           C
ATOM   3870  C   PHE E 486      65.486  -6.744  10.639  1.00129.49           C
ATOM   3871  O   PHE E 486      64.546  -6.430  11.370  1.00129.49           O
ATOM   3872  N   VAL E 487      66.053  -7.967  10.727  1.00 66.59           N
ATOM   3873  CA  VAL E 487      65.534  -8.938  11.658  1.00 66.59           C
ATOM   3874  CB  VAL E 487      65.685 -10.345  11.151  1.00 66.59           C
ATOM   3875  CG1 VAL E 487      65.133 -11.324  12.202  1.00 66.59           C
ATOM   3876  CG2 VAL E 487      65.004 -10.447   9.780  1.00 66.59           C
ATOM   3877  C   VAL E 487      66.235  -8.864  12.991  1.00 66.59           C
ATOM   3878  O   VAL E 487      67.442  -8.640  13.079  1.00 66.59           O
ATOM   3879  N   SER E 488      65.461  -9.064  14.076  1.00104.34           N
ATOM   3880  CA  SER E 488      65.941  -9.031  15.434  1.00104.34           C
ATOM   3881  CB  SER E 488      64.781  -8.918  16.442  1.00104.34           C
ATOM   3882  OG  SER E 488      65.259  -8.921  17.777  1.00104.34           O
ATOM   3883  C   SER E 488      66.658 -10.335  15.664  1.00104.34           C
ATOM   3884  O   SER E 488      66.500 -11.262  14.877  1.00104.34           O
ATOM   3885  N   PRO E 489      67.445 -10.446  16.710  1.00156.04           N
ATOM   3886  CA  PRO E 489      68.231 -11.630  16.954  1.00156.04           C
ATOM   3887  CD  PRO E 489      68.059  -9.272  17.308  1.00156.04           C
ATOM   3888  CB  PRO E 489      69.275 -11.241  18.004  1.00156.04           C
ATOM   3889  CG  PRO E 489      68.851  -9.842  18.491  1.00156.04           C
ATOM   3890  C   PRO E 489      67.444 -12.850  17.302  1.00156.04           C
ATOM   3891  O   PRO E 489      66.313 -12.731  17.774  1.00156.04           O
ATOM   3892  N   VAL E 490      68.043 -14.034  17.040  1.00 48.25           N
ATOM   3893  CA  VAL E 490      67.434 -15.297  17.318  1.00 48.25           C
ATOM   3894  CB  VAL E 490      68.214 -16.454  16.760  1.00 48.25           C
ATOM   3895  CG1 VAL E 490      67.534 -17.762  17.193  1.00 48.25           C
ATOM   3896  CG2 VAL E 490      68.346 -16.282  15.235  1.00 48.25           C
ATOM   3897  C   VAL E 490      67.398 -15.467  18.804  1.00 48.25           C
ATOM   3898  O   VAL E 490      68.298 -15.028  19.519  1.00 48.25           O
ATOM   3899  N   ARG E 491      66.319 -16.100  19.300  1.00140.02           N
ATOM   3900  CA  ARG E 491      66.171 -16.354  20.708  1.00140.02           C
ATOM   3901  CB  ARG E 491      64.970 -15.694  21.408  1.00140.02           C
ATOM   3902  CG  ARG E 491      65.195 -14.332  22.062  1.00140.02           C
ATOM   3903  CD  ARG E 491      64.921 -13.096  21.215  1.00140.02           C
ATOM   3904  NE  ARG E 491      64.899 -11.964  22.187  1.00140.02           N
ATOM   3905  CZ  ARG E 491      63.832 -11.794  23.028  1.00140.02           C
ATOM   3906  NH1 ARG E 491      62.775 -12.659  23.002  1.00140.02           N
ATOM   3907  NH2 ARG E 491      63.809 -10.759  23.915  1.00140.02           N
ATOM   3908  C   ARG E 491      65.904 -17.811  20.912  1.00140.02           C
ATOM   3909  O   ARG E 491      65.716 -18.577  19.969  1.00140.02           O
ATOM   3910  N   ASN E 492      65.894 -18.222  22.196  1.00 65.23           N
ATOM   3911  CA  ASN E 492      65.644 -19.586  22.562  1.00 65.23           C
ATOM   3912  CB  ASN E 492      66.842 -20.157  23.348  1.00 65.23           C
ATOM   3913  CG  ASN E 492      66.617 -21.616  23.705  1.00 65.23           C
ATOM   3914  OD1 ASN E 492      65.832 -21.933  24.593  1.00 65.23           O
ATOM   3915  ND2 ASN E 492      67.341 -22.532  23.005  1.00 65.23           N
ATOM   3916  C   ASN E 492      64.409 -19.611  23.428  1.00 65.23           C
ATOM   3917  O   ASN E 492      64.343 -18.952  24.462  1.00 65.23           O
ATOM   3918  N   GLN E 493      63.380 -20.368  23.000  1.00121.42           N
ATOM   3919  CA  GLN E 493      62.115 -20.494  23.674  1.00121.42           C
ATOM   3920  CB  GLN E 493      61.097 -21.234  22.794  1.00121.42           C
ATOM   3921  CG  GLN E 493      61.500 -22.679  22.511  1.00121.42           C
ATOM   3922  CD  GLN E 493      60.694 -23.186  21.325  1.00121.42           C
ATOM   3923  OE1 GLN E 493      59.600 -23.744  21.447  1.00121.42           O
ATOM   3924  NE2 GLN E 493      61.308 -23.001  20.130  1.00121.42           N
ATOM   3925  C   GLN E 493      62.286 -21.252  24.958  1.00121.42           C
ATOM   3926  O   GLN E 493      61.512 -21.056  25.896  1.00121.42           O
ATOM   3927  N   ALA E 494      63.254 -22.195  25.002  1.00239.62           N
ATOM   3928  CA  ALA E 494      63.469 -23.002  26.177  1.00239.62           C
ATOM   3929  CB  ALA E 494      63.324 -22.280  27.535  1.00239.62           C
ATOM   3930  C   ALA E 494      62.440 -24.083  26.085  1.00239.62           C
ATOM   3931  O   ALA E 494      61.905 -24.312  25.006  1.00239.62           O
ATOM   3932  N   SER E 495      62.146 -24.810  27.185  1.00159.74           N
ATOM   3933  CA  SER E 495      61.145 -25.824  27.003  1.00159.74           C
ATOM   3934  CB  SER E 495      61.446 -27.155  27.721  1.00159.74           C
ATOM   3935  OG  SER E 495      62.498 -27.833  27.076  1.00159.74           O
ATOM   3936  C   SER E 495      59.812 -25.336  27.467  1.00159.74           C
ATOM   3937  O   SER E 495      59.143 -25.963  28.285  1.00159.74           O
ATOM   3938  N   CYS E 496      59.375 -24.201  26.906  1.00 71.32           N
ATOM   3939  CA  CYS E 496      58.050 -23.708  27.152  1.00 71.32           C
ATOM   3940  CB  CYS E 496      58.028 -22.274  27.713  1.00 71.32           C
ATOM   3941  SG  CYS E 496      56.374 -21.512  27.761  1.00 71.32           S
ATOM   3942  C   CYS E 496      57.450 -23.696  25.784  1.00 71.32           C
ATOM   3943  O   CYS E 496      58.137 -23.354  24.825  1.00 71.32           O
ATOM   3944  N   GLY E 497      56.167 -24.080  25.635  1.00 55.49           N
ATOM   3945  CA  GLY E 497      55.622 -24.119  24.303  1.00 55.49           C
ATOM   3946  C   GLY E 497      55.223 -22.724  23.925  1.00 55.49           C
ATOM   3947  O   GLY E 497      54.044 -22.453  23.701  1.00 55.49           O
ATOM   3948  N   SER E 498      56.231 -21.828  23.863  1.00153.39           N
ATOM   3949  CA  SER E 498      56.151 -20.426  23.549  1.00153.39           C
ATOM   3950  CB  SER E 498      57.245 -19.572  24.218  1.00153.39           C
ATOM   3951  OG  SER E 498      57.000 -19.406  25.597  1.00153.39           O
ATOM   3952  C   SER E 498      56.293 -20.066  22.098  1.00153.39           C
ATOM   3953  O   SER E 498      56.313 -18.876  21.801  1.00153.39           O
ATOM   3954  N   CYS E 499      56.394 -21.022  21.160  1.00 70.38           N
ATOM   3955  CA  CYS E 499      56.762 -20.682  19.806  1.00 70.38           C
ATOM   3956  CB  CYS E 499      56.753 -21.909  18.876  1.00 70.38           C
ATOM   3957  SG  CYS E 499      55.115 -22.686  18.813  1.00 70.38           S
ATOM   3958  C   CYS E 499      55.875 -19.617  19.215  1.00 70.38           C
ATOM   3959  O   CYS E 499      56.378 -18.689  18.580  1.00 70.38           O
ATOM   3960  N   TYR E 500      54.550 -19.680  19.440  1.00 82.40           N
ATOM   3961  CA  TYR E 500      53.631 -18.736  18.856  1.00 82.40           C
ATOM   3962  CB  TYR E 500      52.148 -18.979  19.235  1.00 82.40           C
ATOM   3963  CG  TYR E 500      51.934 -18.574  20.655  1.00 82.40           C
ATOM   3964  CD1 TYR E 500      52.306 -19.398  21.694  1.00 82.40           C
ATOM   3965  CD2 TYR E 500      51.347 -17.364  20.960  1.00 82.40           C
ATOM   3966  CE1 TYR E 500      52.107 -19.022  23.002  1.00 82.40           C
ATOM   3967  CE2 TYR E 500      51.145 -16.980  22.265  1.00 82.40           C
ATOM   3968  CZ  TYR E 500      51.529 -17.811  23.292  1.00 82.40           C
ATOM   3969  OH  TYR E 500      51.326 -17.432  24.633  1.00 82.40           O
ATOM   3970  C   TYR E 500      53.979 -17.338  19.299  1.00 82.40           C
ATOM   3971  O   TYR E 500      53.846 -16.390  18.524  1.00 82.40           O
ATOM   3972  N   SER E 501      54.377 -17.165  20.578  1.00 99.73           N
ATOM   3973  CA  SER E 501      54.717 -15.868  21.109  1.00 99.73           C
ATOM   3974  CB  SER E 501      55.002 -15.883  22.622  1.00 99.73           C
ATOM   3975  OG  SER E 501      53.816 -16.126  23.361  1.00 99.73           O
ATOM   3976  C   SER E 501      55.967 -15.363  20.462  1.00 99.73           C
ATOM   3977  O   SER E 501      56.057 -14.192  20.095  1.00 99.73           O
ATOM   3978  N   PHE E 502      56.972 -16.248  20.321  1.00100.15           N
ATOM   3979  CA  PHE E 502      58.231 -15.892  19.740  1.00100.15           C
ATOM   3980  CB  PHE E 502      59.215 -17.084  19.785  1.00100.15           C
ATOM   3981  CG  PHE E 502      60.013 -16.985  21.051  1.00100.15           C
ATOM   3982  CD1 PHE E 502      59.383 -16.926  22.286  1.00100.15           C
ATOM   3983  CD2 PHE E 502      61.405 -16.982  20.959  1.00100.15           C
ATOM   3984  CE1 PHE E 502      60.149 -16.828  23.431  1.00100.15           C
ATOM   3985  CE2 PHE E 502      62.178 -16.888  22.098  1.00100.15           C
ATOM   3986  CZ  PHE E 502      61.535 -16.808  23.318  1.00100.15           C
ATOM   3987  C   PHE E 502      58.031 -15.462  18.320  1.00100.15           C
ATOM   3988  O   PHE E 502      58.565 -14.437  17.896  1.00100.15           O
ATOM   3989  N   ALA E 503      57.240 -16.226  17.546  1.00 33.35           N
ATOM   3990  CA  ALA E 503      57.021 -15.890  16.168  1.00 33.35           C
ATOM   3991  CB  ALA E 503      56.125 -16.913  15.443  1.00 33.35           C
ATOM   3992  C   ALA E 503      56.337 -14.561  16.104  1.00 33.35           C
ATOM   3993  O   ALA E 503      56.683 -13.700  15.294  1.00 33.35           O
ATOM   3994  N   SER E 504      55.350 -14.357  16.987  1.00 89.88           N
ATOM   3995  CA  SER E 504      54.567 -13.162  16.984  1.00 89.88           C
ATOM   3996  CB  SER E 504      53.505 -13.179  18.086  1.00 89.88           C
ATOM   3997  OG  SER E 504      52.758 -11.975  18.043  1.00 89.88           O
ATOM   3998  C   SER E 504      55.444 -11.976  17.219  1.00 89.88           C
ATOM   3999  O   SER E 504      55.408 -11.015  16.458  1.00 89.88           O
ATOM   4000  N   MET E 505      56.265 -12.011  18.274  1.00177.68           N
ATOM   4001  CA  MET E 505      57.093 -10.875  18.566  1.00177.68           C
ATOM   4002  CB  MET E 505      57.682 -10.923  19.972  1.00177.68           C
ATOM   4003  CG  MET E 505      56.612 -10.362  20.902  1.00177.68           C
ATOM   4004  SD  MET E 505      56.375 -11.230  22.465  1.00177.68           S
ATOM   4005  CE  MET E 505      54.981 -12.218  21.836  1.00177.68           C
ATOM   4006  C   MET E 505      58.117 -10.678  17.500  1.00177.68           C
ATOM   4007  O   MET E 505      58.445  -9.543  17.158  1.00177.68           O
ATOM   4008  N   GLY E 506      58.635 -11.773  16.921  1.00 25.93           N
ATOM   4009  CA  GLY E 506      59.635 -11.635  15.907  1.00 25.93           C
ATOM   4010  C   GLY E 506      59.074 -10.860  14.753  1.00 25.93           C
ATOM   4011  O   GLY E 506      59.754 -10.010  14.180  1.00 25.93           O
ATOM   4012  N   MET E 507      57.820 -11.149  14.365  1.00 88.31           N
ATOM   4013  CA  MET E 507      57.220 -10.479  13.247  1.00 88.31           C
ATOM   4014  CB  MET E 507      55.805 -11.009  12.991  1.00 88.31           C
ATOM   4015  CG  MET E 507      55.083 -10.380  11.803  1.00 88.31           C
ATOM   4016  SD  MET E 507      53.410 -11.046  11.563  1.00 88.31           S
ATOM   4017  CE  MET E 507      53.136 -10.180   9.999  1.00 88.31           C
ATOM   4018  C   MET E 507      57.106  -9.010  13.539  1.00 88.31           C
ATOM   4019  O   MET E 507      57.511  -8.172  12.735  1.00 88.31           O
ATOM   4020  N   LEU E 508      56.586  -8.660  14.729  1.00110.67           N
ATOM   4021  CA  LEU E 508      56.384  -7.282  15.083  1.00110.67           C
ATOM   4022  CB  LEU E 508      55.709  -7.094  16.461  1.00110.67           C
ATOM   4023  CG  LEU E 508      54.189  -7.370  16.529  1.00110.67           C
ATOM   4024  CD1 LEU E 508      53.393  -6.301  15.767  1.00110.67           C
ATOM   4025  CD2 LEU E 508      53.827  -8.798  16.098  1.00110.67           C
ATOM   4026  C   LEU E 508      57.699  -6.565  15.154  1.00110.67           C
ATOM   4027  O   LEU E 508      57.797  -5.402  14.765  1.00110.67           O
ATOM   4028  N   GLU E 509      58.744  -7.227  15.684  1.00 59.75           N
ATOM   4029  CA  GLU E 509      60.012  -6.571  15.867  1.00 59.75           C
ATOM   4030  CB  GLU E 509      61.016  -7.445  16.641  1.00 59.75           C
ATOM   4031  CG  GLU E 509      60.559  -7.740  18.075  1.00 59.75           C
ATOM   4032  CD  GLU E 509      61.564  -8.681  18.728  1.00 59.75           C
ATOM   4033  OE1 GLU E 509      62.788  -8.437  18.558  1.00 59.75           O
ATOM   4034  OE2 GLU E 509      61.121  -9.654  19.398  1.00 59.75           O
ATOM   4035  C   GLU E 509      60.623  -6.211  14.542  1.00 59.75           C
ATOM   4036  O   GLU E 509      61.148  -5.110  14.381  1.00 59.75           O
ATOM   4037  N   ALA E 510      60.594  -7.133  13.560  1.00 39.66           N
ATOM   4038  CA  ALA E 510      61.190  -6.863  12.281  1.00 39.66           C
ATOM   4039  CB  ALA E 510      61.185  -8.092  11.354  1.00 39.66           C
ATOM   4040  C   ALA E 510      60.440  -5.772  11.579  1.00 39.66           C
ATOM   4041  O   ALA E 510      61.040  -4.855  11.019  1.00 39.66           O
ATOM   4042  N   ARG E 511      59.096  -5.830  11.612  1.00 92.26           N
ATOM   4043  CA  ARG E 511      58.286  -4.880  10.897  1.00 92.26           C
ATOM   4044  CB  ARG E 511      56.790  -5.260  10.856  1.00 92.26           C
ATOM   4045  CG  ARG E 511      56.548  -6.485   9.958  1.00 92.26           C
ATOM   4046  CD  ARG E 511      55.084  -6.795   9.619  1.00 92.26           C
ATOM   4047  NE  ARG E 511      55.094  -7.906   8.619  1.00 92.26           N
ATOM   4048  CZ  ARG E 511      53.962  -8.248   7.931  1.00 92.26           C
ATOM   4049  NH1 ARG E 511      52.791  -7.585   8.156  1.00 92.26           N
ATOM   4050  NH2 ARG E 511      53.999  -9.263   7.019  1.00 92.26           N
ATOM   4051  C   ARG E 511      58.482  -3.501  11.454  1.00 92.26           C
ATOM   4052  O   ARG E 511      58.415  -2.518  10.718  1.00 92.26           O
ATOM   4053  N   ILE E 512      58.709  -3.387  12.775  1.00106.50           N
ATOM   4054  CA  ILE E 512      58.962  -2.112  13.392  1.00106.50           C
ATOM   4055  CB  ILE E 512      59.248  -2.234  14.868  1.00106.50           C
ATOM   4056  CG1 ILE E 512      58.053  -2.789  15.665  1.00106.50           C
ATOM   4057  CG2 ILE E 512      59.717  -0.856  15.360  1.00106.50           C
ATOM   4058  CD1 ILE E 512      56.884  -1.817  15.814  1.00106.50           C
ATOM   4059  C   ILE E 512      60.229  -1.584  12.789  1.00106.50           C
ATOM   4060  O   ILE E 512      60.332  -0.403  12.460  1.00106.50           O
ATOM   4061  N   ARG E 513      61.238  -2.465  12.635  1.00115.95           N
ATOM   4062  CA  ARG E 513      62.521  -2.063  12.131  1.00115.95           C
ATOM   4063  CB  ARG E 513      63.550  -3.211  12.115  1.00115.95           C
ATOM   4064  CG  ARG E 513      64.245  -3.478  13.456  1.00115.95           C
ATOM   4065  CD  ARG E 513      65.225  -4.654  13.378  1.00115.95           C
ATOM   4066  NE  ARG E 513      66.192  -4.558  14.510  1.00115.95           N
ATOM   4067  CZ  ARG E 513      65.963  -5.161  15.714  1.00115.95           C
ATOM   4068  NH1 ARG E 513      64.792  -5.818  15.958  1.00115.95           N
ATOM   4069  NH2 ARG E 513      66.928  -5.116  16.678  1.00115.95           N
ATOM   4070  C   ARG E 513      62.401  -1.542  10.732  1.00115.95           C
ATOM   4071  O   ARG E 513      62.953  -0.493  10.410  1.00115.95           O
ATOM   4072  N   ILE E 514      61.665  -2.251   9.859  1.00 43.88           N
ATOM   4073  CA  ILE E 514      61.538  -1.849   8.486  1.00 43.88           C
ATOM   4074  CB  ILE E 514      60.724  -2.823   7.684  1.00 43.88           C
ATOM   4075  CG1 ILE E 514      61.388  -4.210   7.698  1.00 43.88           C
ATOM   4076  CG2 ILE E 514      60.531  -2.240   6.273  1.00 43.88           C
ATOM   4077  CD1 ILE E 514      60.478  -5.326   7.189  1.00 43.88           C
ATOM   4078  C   ILE E 514      60.833  -0.526   8.406  1.00 43.88           C
ATOM   4079  O   ILE E 514      61.263   0.371   7.683  1.00 43.88           O
ATOM   4080  N   LEU E 515      59.738  -0.366   9.164  1.00 66.97           N
ATOM   4081  CA  LEU E 515      58.956   0.835   9.054  1.00 66.97           C
ATOM   4082  CB  LEU E 515      57.663   0.802   9.888  1.00 66.97           C
ATOM   4083  CG  LEU E 515      56.587  -0.116   9.276  1.00 66.97           C
ATOM   4084  CD1 LEU E 515      55.301  -0.126  10.123  1.00 66.97           C
ATOM   4085  CD2 LEU E 515      56.314   0.267   7.811  1.00 66.97           C
ATOM   4086  C   LEU E 515      59.760   2.027   9.458  1.00 66.97           C
ATOM   4087  O   LEU E 515      59.674   3.084   8.831  1.00 66.97           O
ATOM   4088  N   THR E 516      60.522   1.896  10.553  1.00 86.48           N
ATOM   4089  CA  THR E 516      61.373   2.894  11.137  1.00 86.48           C
ATOM   4090  CB  THR E 516      61.635   2.629  12.589  1.00 86.48           C
ATOM   4091  OG1 THR E 516      62.309   1.392  12.757  1.00 86.48           O
ATOM   4092  CG2 THR E 516      60.284   2.601  13.321  1.00 86.48           C
ATOM   4093  C   THR E 516      62.689   2.990  10.422  1.00 86.48           C
ATOM   4094  O   THR E 516      63.455   3.924  10.657  1.00 86.48           O
ATOM   4095  N   ASN E 517      63.020   1.993   9.584  1.00 81.15           N
ATOM   4096  CA  ASN E 517      64.291   1.942   8.919  1.00 81.15           C
ATOM   4097  CB  ASN E 517      64.575   3.149   8.008  1.00 81.15           C
ATOM   4098  CG  ASN E 517      65.642   2.704   7.017  1.00 81.15           C
ATOM   4099  OD1 ASN E 517      65.464   1.714   6.309  1.00 81.15           O
ATOM   4100  ND2 ASN E 517      66.783   3.443   6.966  1.00 81.15           N
ATOM   4101  C   ASN E 517      65.371   1.843   9.954  1.00 81.15           C
ATOM   4102  O   ASN E 517      66.359   2.576   9.925  1.00 81.15           O
ATOM   4103  N   ASN E 518      65.174   0.904  10.905  1.00 64.66           N
ATOM   4104  CA  ASN E 518      66.090   0.567  11.961  1.00 64.66           C
ATOM   4105  CB  ASN E 518      67.491   0.173  11.457  1.00 64.66           C
ATOM   4106  CG  ASN E 518      67.403  -1.209  10.825  1.00 64.66           C
ATOM   4107  OD1 ASN E 518      66.759  -2.109  11.361  1.00 64.66           O
ATOM   4108  ND2 ASN E 518      68.065  -1.385   9.651  1.00 64.66           N
ATOM   4109  C   ASN E 518      66.252   1.703  12.916  1.00 64.66           C
ATOM   4110  O   ASN E 518      67.176   1.700  13.728  1.00 64.66           O
ATOM   4111  N   SER E 519      65.355   2.703  12.868  1.00 86.57           N
ATOM   4112  CA  SER E 519      65.464   3.768  13.823  1.00 86.57           C
ATOM   4113  CB  SER E 519      64.579   4.984  13.499  1.00 86.57           C
ATOM   4114  OG  SER E 519      63.205   4.666  13.650  1.00 86.57           O
ATOM   4115  C   SER E 519      65.059   3.221  15.162  1.00 86.57           C
ATOM   4116  O   SER E 519      65.601   3.628  16.190  1.00 86.57           O
ATOM   4117  N   GLN E 520      64.090   2.276  15.167  1.00 86.41           N
ATOM   4118  CA  GLN E 520      63.621   1.668  16.391  1.00 86.41           C
ATOM   4119  CB  GLN E 520      62.111   1.804  16.622  1.00 86.41           C
ATOM   4120  CG  GLN E 520      61.601   3.232  16.780  1.00 86.41           C
ATOM   4121  CD  GLN E 520      60.096   3.095  16.995  1.00 86.41           C
ATOM   4122  OE1 GLN E 520      59.523   3.664  17.911  1.00 86.41           O
ATOM   4123  NE2 GLN E 520      59.449   2.290  16.108  1.00 86.41           N
ATOM   4124  C   GLN E 520      63.841   0.185  16.311  1.00 86.41           C
ATOM   4125  O   GLN E 520      63.339  -0.485  15.413  1.00 86.41           O
ATOM   4126  N   THR E 521      64.680  -0.327  17.230  1.00141.55           N
ATOM   4127  CA  THR E 521      65.099  -1.687  17.471  1.00141.55           C
ATOM   4128  CB  THR E 521      66.553  -1.770  17.816  1.00141.55           C
ATOM   4129  OG1 THR E 521      66.810  -1.061  19.018  1.00141.55           O
ATOM   4130  CG2 THR E 521      67.358  -1.164  16.649  1.00141.55           C
ATOM   4131  C   THR E 521      64.327  -2.493  18.506  1.00141.55           C
ATOM   4132  O   THR E 521      64.806  -3.584  18.812  1.00141.55           O
ATOM   4133  N   PRO E 522      63.264  -2.053  19.140  1.00207.70           N
ATOM   4134  CA  PRO E 522      62.713  -2.721  20.307  1.00207.70           C
ATOM   4135  CD  PRO E 522      62.236  -1.297  18.445  1.00207.70           C
ATOM   4136  CB  PRO E 522      61.327  -2.108  20.532  1.00207.70           C
ATOM   4137  CG  PRO E 522      61.248  -0.921  19.556  1.00207.70           C
ATOM   4138  C   PRO E 522      62.596  -4.216  20.284  1.00207.70           C
ATOM   4139  O   PRO E 522      62.343  -4.800  19.232  1.00207.70           O
ATOM   4140  N   ILE E 523      62.821  -4.855  21.452  1.00136.32           N
ATOM   4141  CA  ILE E 523      62.649  -6.271  21.515  1.00136.32           C
ATOM   4142  CB  ILE E 523      63.898  -6.998  21.931  1.00136.32           C
ATOM   4143  CG1 ILE E 523      63.890  -8.404  21.329  1.00136.32           C
ATOM   4144  CG2 ILE E 523      64.057  -6.980  23.461  1.00136.32           C
ATOM   4145  CD1 ILE E 523      65.296  -8.977  21.198  1.00136.32           C
ATOM   4146  C   ILE E 523      61.486  -6.477  22.445  1.00136.32           C
ATOM   4147  O   ILE E 523      61.498  -6.051  23.600  1.00136.32           O
ATOM   4148  N   LEU E 524      60.412  -7.102  21.918  1.00 75.23           N
ATOM   4149  CA  LEU E 524      59.179  -7.256  22.639  1.00 75.23           C
ATOM   4150  CB  LEU E 524      57.972  -7.501  21.715  1.00 75.23           C
ATOM   4151  CG  LEU E 524      57.686  -6.327  20.756  1.00 75.23           C
ATOM   4152  CD1 LEU E 524      56.479  -6.632  19.854  1.00 75.23           C
ATOM   4153  CD2 LEU E 524      57.580  -4.984  21.511  1.00 75.23           C
ATOM   4154  C   LEU E 524      59.290  -8.417  23.587  1.00 75.23           C
ATOM   4155  O   LEU E 524      60.228  -9.211  23.499  1.00 75.23           O
ATOM   4156  N   SER E 525      58.329  -8.525  24.537  1.00 69.98           N
ATOM   4157  CA  SER E 525      58.404  -9.548  25.548  1.00 69.98           C
ATOM   4158  CB  SER E 525      58.108  -9.007  26.953  1.00 69.98           C
ATOM   4159  OG  SER E 525      58.055 -10.083  27.878  1.00 69.98           O
ATOM   4160  C   SER E 525      57.432 -10.673  25.298  1.00 69.98           C
ATOM   4161  O   SER E 525      56.215 -10.497  25.320  1.00 69.98           O
ATOM   4162  N   PRO E 526      57.977 -11.848  25.052  1.00103.22           N
ATOM   4163  CA  PRO E 526      57.186 -13.043  24.851  1.00103.22           C
ATOM   4164  CD  PRO E 526      59.287 -11.943  24.421  1.00103.22           C
ATOM   4165  CB  PRO E 526      58.145 -14.084  24.273  1.00103.22           C
ATOM   4166  CG  PRO E 526      59.248 -13.243  23.603  1.00103.22           C
ATOM   4167  C   PRO E 526      56.560 -13.505  26.132  1.00103.22           C
ATOM   4168  O   PRO E 526      55.506 -14.140  26.098  1.00103.22           O
ATOM   4169  N   GLN E 527      57.210 -13.220  27.271  1.00158.26           N
ATOM   4170  CA  GLN E 527      56.730 -13.678  28.545  1.00158.26           C
ATOM   4171  CB  GLN E 527      57.655 -13.360  29.722  1.00158.26           C
ATOM   4172  CG  GLN E 527      58.718 -14.421  29.945  1.00158.26           C
ATOM   4173  CD  GLN E 527      58.007 -15.659  30.476  1.00158.26           C
ATOM   4174  OE1 GLN E 527      58.183 -16.768  29.976  1.00158.26           O
ATOM   4175  NE2 GLN E 527      57.168 -15.467  31.529  1.00158.26           N
ATOM   4176  C   GLN E 527      55.435 -13.052  28.903  1.00158.26           C
ATOM   4177  O   GLN E 527      54.557 -13.708  29.459  1.00158.26           O
ATOM   4178  N   GLU E 528      55.284 -11.757  28.607  1.00111.63           N
ATOM   4179  CA  GLU E 528      54.104 -11.092  29.045  1.00111.63           C
ATOM   4180  CB  GLU E 528      54.156  -9.592  28.707  1.00111.63           C
ATOM   4181  CG  GLU E 528      53.167  -8.728  29.491  1.00111.63           C
ATOM   4182  CD  GLU E 528      51.839  -8.687  28.741  1.00111.63           C
ATOM   4183  OE1 GLU E 528      51.863  -8.356  27.526  1.00111.63           O
ATOM   4184  OE2 GLU E 528      50.793  -8.999  29.375  1.00111.63           O
ATOM   4185  C   GLU E 528      52.939 -11.767  28.393  1.00111.63           C
ATOM   4186  O   GLU E 528      51.910 -11.990  29.030  1.00111.63           O
ATOM   4187  N   VAL E 529      53.075 -12.138  27.105  1.00 63.90           N
ATOM   4188  CA  VAL E 529      51.999 -12.821  26.449  1.00 63.90           C
ATOM   4189  CB  VAL E 529      52.260 -13.145  25.016  1.00 63.90           C
ATOM   4190  CG1 VAL E 529      51.074 -14.014  24.556  1.00 63.90           C
ATOM   4191  CG2 VAL E 529      52.444 -11.839  24.224  1.00 63.90           C
ATOM   4192  C   VAL E 529      51.763 -14.142  27.111  1.00 63.90           C
ATOM   4193  O   VAL E 529      50.625 -14.522  27.378  1.00 63.90           O
ATOM   4194  N   VAL E 530      52.847 -14.887  27.395  1.00 56.04           N
ATOM   4195  CA  VAL E 530      52.722 -16.196  27.976  1.00 56.04           C
ATOM   4196  CB  VAL E 530      54.058 -16.835  28.231  1.00 56.04           C
ATOM   4197  CG1 VAL E 530      53.841 -18.171  28.966  1.00 56.04           C
ATOM   4198  CG2 VAL E 530      54.800 -16.970  26.890  1.00 56.04           C
ATOM   4199  C   VAL E 530      52.032 -16.096  29.299  1.00 56.04           C
ATOM   4200  O   VAL E 530      51.155 -16.901  29.607  1.00 56.04           O
ATOM   4201  N   SER E 531      52.447 -15.128  30.135  1.00 80.65           N
ATOM   4202  CA  SER E 531      51.896 -15.004  31.455  1.00 80.65           C
ATOM   4203  CB  SER E 531      52.782 -14.126  32.360  1.00 80.65           C
ATOM   4204  OG  SER E 531      54.066 -14.715  32.511  1.00 80.65           O
ATOM   4205  C   SER E 531      50.511 -14.411  31.476  1.00 80.65           C
ATOM   4206  O   SER E 531      49.633 -14.917  32.173  1.00 80.65           O
ATOM   4207  N   CYS E 532      50.334 -13.244  30.822  1.00114.72           N
ATOM   4208  CA  CYS E 532      49.111 -12.470  30.849  1.00114.72           C
ATOM   4209  CB  CYS E 532      49.415 -10.978  30.728  1.00114.72           C
ATOM   4210  SG  CYS E 532      50.392 -10.578  32.185  1.00114.72           S
ATOM   4211  C   CYS E 532      48.000 -12.800  29.890  1.00114.72           C
ATOM   4212  O   CYS E 532      46.825 -12.718  30.248  1.00114.72           O
ATOM   4213  N   SER E 533      48.338 -13.168  28.641  1.00 84.55           N
ATOM   4214  CA  SER E 533      47.359 -13.211  27.586  1.00 84.55           C
ATOM   4215  CB  SER E 533      48.005 -13.328  26.195  1.00 84.55           C
ATOM   4216  OG  SER E 533      47.016 -13.314  25.177  1.00 84.55           O
ATOM   4217  C   SER E 533      46.356 -14.316  27.719  1.00 84.55           C
ATOM   4218  O   SER E 533      46.688 -15.498  27.783  1.00 84.55           O
ATOM   4219  N   GLN E 534      45.075 -13.908  27.758  1.00147.79           N
ATOM   4220  CA  GLN E 534      43.890 -14.714  27.840  1.00147.79           C
ATOM   4221  CB  GLN E 534      42.707 -13.864  28.321  1.00147.79           C
ATOM   4222  CG  GLN E 534      41.580 -14.692  28.915  1.00147.79           C
ATOM   4223  CD  GLN E 534      40.756 -13.748  29.780  1.00147.79           C
ATOM   4224  OE1 GLN E 534      39.769 -14.148  30.396  1.00147.79           O
ATOM   4225  NE2 GLN E 534      41.185 -12.460  29.852  1.00147.79           N
ATOM   4226  C   GLN E 534      43.590 -15.333  26.498  1.00147.79           C
ATOM   4227  O   GLN E 534      42.843 -16.307  26.397  1.00147.79           O
ATOM   4228  N   TYR E 535      44.102 -14.691  25.427  1.00167.58           N
ATOM   4229  CA  TYR E 535      43.972 -15.060  24.046  1.00167.58           C
ATOM   4230  CB  TYR E 535      44.400 -13.950  23.066  1.00167.58           C
ATOM   4231  CG  TYR E 535      43.511 -12.780  23.343  1.00167.58           C
ATOM   4232  CD1 TYR E 535      42.161 -12.973  23.550  1.00167.58           C
ATOM   4233  CD2 TYR E 535      44.009 -11.494  23.342  1.00167.58           C
ATOM   4234  CE1 TYR E 535      41.326 -11.907  23.795  1.00167.58           C
ATOM   4235  CE2 TYR E 535      43.178 -10.424  23.585  1.00167.58           C
ATOM   4236  CZ  TYR E 535      41.835 -10.630  23.816  1.00167.58           C
ATOM   4237  OH  TYR E 535      40.978  -9.538  24.066  1.00167.58           O
ATOM   4238  C   TYR E 535      44.746 -16.321  23.752  1.00167.58           C
ATOM   4239  O   TYR E 535      44.568 -16.921  22.695  1.00167.58           O
ATOM   4240  N   ALA E 536      45.728 -16.674  24.609  1.00 80.63           N
ATOM   4241  CA  ALA E 536      46.549 -17.837  24.399  1.00 80.63           C
ATOM   4242  CB  ALA E 536      47.983 -17.479  23.967  1.00 80.63           C
ATOM   4243  C   ALA E 536      46.659 -18.640  25.670  1.00 80.63           C
ATOM   4244  O   ALA E 536      46.208 -18.238  26.738  1.00 80.63           O
ATOM   4245  N   GLN E 537      47.199 -19.866  25.518  1.00197.64           N
ATOM   4246  CA  GLN E 537      47.415 -20.909  26.486  1.00197.64           C
ATOM   4247  CB  GLN E 537      47.304 -22.303  25.855  1.00197.64           C
ATOM   4248  CG  GLN E 537      45.976 -22.457  25.100  1.00197.64           C
ATOM   4249  CD  GLN E 537      44.875 -21.717  25.864  1.00197.64           C
ATOM   4250  OE1 GLN E 537      44.614 -22.008  27.029  1.00197.64           O
ATOM   4251  NE2 GLN E 537      44.207 -20.734  25.197  1.00197.64           N
ATOM   4252  C   GLN E 537      48.656 -20.802  27.340  1.00197.64           C
ATOM   4253  O   GLN E 537      48.884 -21.690  28.157  1.00197.64           O
ATOM   4254  N   GLY E 538      49.582 -19.848  27.105  1.00 54.63           N
ATOM   4255  CA  GLY E 538      50.753 -19.824  27.950  1.00 54.63           C
ATOM   4256  C   GLY E 538      51.751 -20.765  27.344  1.00 54.63           C
ATOM   4257  O   GLY E 538      51.996 -20.712  26.142  1.00 54.63           O
ATOM   4258  N   CYS E 539      52.382 -21.626  28.169  1.00 92.57           N
ATOM   4259  CA  CYS E 539      53.360 -22.585  27.721  1.00 92.57           C
ATOM   4260  CB  CYS E 539      54.159 -23.264  28.844  1.00 92.57           C
ATOM   4261  SG  CYS E 539      55.499 -22.207  29.464  1.00 92.57           S
ATOM   4262  C   CYS E 539      52.699 -23.662  26.918  1.00 92.57           C
ATOM   4263  O   CYS E 539      53.362 -24.457  26.257  1.00 92.57           O
ATOM   4264  N   GLU E 540      51.376 -23.773  27.055  1.00134.50           N
ATOM   4265  CA  GLU E 540      50.535 -24.740  26.417  1.00134.50           C
ATOM   4266  CB  GLU E 540      49.228 -24.854  27.183  1.00134.50           C
ATOM   4267  CG  GLU E 540      49.566 -25.456  28.545  1.00134.50           C
ATOM   4268  CD  GLU E 540      48.769 -24.710  29.593  1.00134.50           C
ATOM   4269  OE1 GLU E 540      47.515 -24.737  29.514  1.00134.50           O
ATOM   4270  OE2 GLU E 540      49.401 -24.078  30.486  1.00134.50           O
ATOM   4271  C   GLU E 540      50.328 -24.459  24.954  1.00134.50           C
ATOM   4272  O   GLU E 540      49.812 -25.313  24.231  1.00134.50           O
ATOM   4273  N   GLY E 541      50.611 -23.224  24.490  1.00 46.97           N
ATOM   4274  CA  GLY E 541      50.504 -22.977  23.075  1.00 46.97           C
ATOM   4275  C   GLY E 541      49.630 -21.781  22.825  1.00 46.97           C
ATOM   4276  O   GLY E 541      49.065 -21.203  23.752  1.00 46.97           O
ATOM   4277  N   GLY E 542      49.498 -21.386  21.536  1.00 45.06           N
ATOM   4278  CA  GLY E 542      48.702 -20.246  21.165  1.00 45.06           C
ATOM   4279  C   GLY E 542      48.816 -20.058  19.677  1.00 45.06           C
ATOM   4280  O   GLY E 542      49.432 -20.875  18.990  1.00 45.06           O
ATOM   4281  N   PHE E 543      48.209 -18.970  19.136  1.00168.37           N
ATOM   4282  CA  PHE E 543      48.266 -18.714  17.714  1.00168.37           C
ATOM   4283  CB  PHE E 543      46.919 -18.825  16.986  1.00168.37           C
ATOM   4284  CG  PHE E 543      46.457 -20.226  17.048  1.00168.37           C
ATOM   4285  CD1 PHE E 543      46.906 -21.130  16.119  1.00168.37           C
ATOM   4286  CD2 PHE E 543      45.593 -20.630  18.033  1.00168.37           C
ATOM   4287  CE1 PHE E 543      46.481 -22.436  16.166  1.00168.37           C
ATOM   4288  CE2 PHE E 543      45.162 -21.929  18.089  1.00168.37           C
ATOM   4289  CZ  PHE E 543      45.607 -22.827  17.154  1.00168.37           C
ATOM   4290  C   PHE E 543      48.659 -17.283  17.462  1.00168.37           C
ATOM   4291  O   PHE E 543      48.140 -16.368  18.097  1.00168.37           O
ATOM   4292  N   PRO E 544      49.515 -17.056  16.495  1.00155.28           N
ATOM   4293  CA  PRO E 544      49.970 -15.726  16.193  1.00155.28           C
ATOM   4294  CD  PRO E 544      50.451 -18.061  16.018  1.00155.28           C
ATOM   4295  CB  PRO E 544      51.142 -15.876  15.218  1.00155.28           C
ATOM   4296  CG  PRO E 544      51.135 -17.369  14.825  1.00155.28           C
ATOM   4297  C   PRO E 544      48.868 -14.814  15.754  1.00155.28           C
ATOM   4298  O   PRO E 544      48.983 -13.609  15.964  1.00155.28           O
ATOM   4299  N   TYR E 545      47.793 -15.342  15.153  1.00 97.87           N
ATOM   4300  CA  TYR E 545      46.737 -14.484  14.712  1.00 97.87           C
ATOM   4301  CB  TYR E 545      45.620 -15.299  14.063  1.00 97.87           C
ATOM   4302  CG  TYR E 545      44.585 -14.384  13.530  1.00 97.87           C
ATOM   4303  CD1 TYR E 545      43.528 -13.980  14.311  1.00 97.87           C
ATOM   4304  CD2 TYR E 545      44.684 -13.932  12.238  1.00 97.87           C
ATOM   4305  CE1 TYR E 545      42.568 -13.135  13.806  1.00 97.87           C
ATOM   4306  CE2 TYR E 545      43.733 -13.087  11.723  1.00 97.87           C
ATOM   4307  CZ  TYR E 545      42.675 -12.689  12.507  1.00 97.87           C
ATOM   4308  OH  TYR E 545      41.702 -11.820  11.966  1.00 97.87           O
ATOM   4309  C   TYR E 545      46.185 -13.792  15.926  1.00 97.87           C
ATOM   4310  O   TYR E 545      45.905 -12.595  15.890  1.00 97.87           O
ATOM   4311  N   LEU E 546      45.975 -14.545  17.026  1.00177.74           N
ATOM   4312  CA  LEU E 546      45.510 -13.990  18.270  1.00177.74           C
ATOM   4313  CB  LEU E 546      45.034 -15.032  19.297  1.00177.74           C
ATOM   4314  CG  LEU E 546      43.515 -15.289  19.326  1.00177.74           C
ATOM   4315  CD1 LEU E 546      42.939 -15.768  17.999  1.00177.74           C
ATOM   4316  CD2 LEU E 546      43.171 -16.253  20.456  1.00177.74           C
ATOM   4317  C   LEU E 546      46.545 -13.148  18.960  1.00177.74           C
ATOM   4318  O   LEU E 546      46.187 -12.233  19.699  1.00177.74           O
ATOM   4319  N   ILE E 547      47.833 -13.529  18.916  1.00175.91           N
ATOM   4320  CA  ILE E 547      48.793 -12.705  19.597  1.00175.91           C
ATOM   4321  CB  ILE E 547      49.930 -13.501  20.154  1.00175.91           C
ATOM   4322  CG1 ILE E 547      50.755 -12.603  21.069  1.00175.91           C
ATOM   4323  CG2 ILE E 547      50.724 -14.155  19.017  1.00175.91           C
ATOM   4324  CD1 ILE E 547      51.832 -13.391  21.789  1.00175.91           C
ATOM   4325  C   ILE E 547      49.342 -11.547  18.813  1.00175.91           C
ATOM   4326  O   ILE E 547      49.275 -10.396  19.243  1.00175.91           O
ATOM   4327  N   ALA E 548      49.918 -11.826  17.627  1.00 71.57           N
ATOM   4328  CA  ALA E 548      50.534 -10.777  16.870  1.00 71.57           C
ATOM   4329  CB  ALA E 548      51.163 -11.273  15.552  1.00 71.57           C
ATOM   4330  C   ALA E 548      49.444  -9.828  16.509  1.00 71.57           C
ATOM   4331  O   ALA E 548      49.651  -8.613  16.473  1.00 71.57           O
ATOM   4332  N   GLY E 549      48.294 -10.379  16.070  1.00 86.23           N
ATOM   4333  CA  GLY E 549      47.193  -9.523  15.732  1.00 86.23           C
ATOM   4334  C   GLY E 549      46.287  -9.035  16.846  1.00 86.23           C
ATOM   4335  O   GLY E 549      46.322  -7.870  17.236  1.00 86.23           O
ATOM   4336  N   LYS E 550      45.478  -9.949  17.430  1.00130.75           N
ATOM   4337  CA  LYS E 550      44.407  -9.510  18.298  1.00130.75           C
ATOM   4338  CB  LYS E 550      43.378 -10.603  18.635  1.00130.75           C
ATOM   4339  CG  LYS E 550      42.227 -10.047  19.476  1.00130.75           C
ATOM   4340  CD  LYS E 550      40.965 -10.905  19.507  1.00130.75           C
ATOM   4341  CE  LYS E 550      39.818 -10.201  20.235  1.00130.75           C
ATOM   4342  NZ  LYS E 550      39.450  -8.960  19.515  1.00130.75           N
ATOM   4343  C   LYS E 550      44.883  -8.958  19.601  1.00130.75           C
ATOM   4344  O   LYS E 550      44.492  -7.863  20.010  1.00130.75           O
ATOM   4345  N   TYR E 551      45.754  -9.708  20.288  1.00111.59           N
ATOM   4346  CA  TYR E 551      46.230  -9.318  21.579  1.00111.59           C
ATOM   4347  CB  TYR E 551      47.043 -10.470  22.223  1.00111.59           C
ATOM   4348  CG  TYR E 551      47.607 -10.090  23.557  1.00111.59           C
ATOM   4349  CD1 TYR E 551      46.811  -9.473  24.510  1.00111.59           C
ATOM   4350  CD2 TYR E 551      48.926 -10.424  23.843  1.00111.59           C
ATOM   4351  CE1 TYR E 551      47.340  -9.150  25.742  1.00111.59           C
ATOM   4352  CE2 TYR E 551      49.453 -10.102  25.074  1.00111.59           C
ATOM   4353  CZ  TYR E 551      48.661  -9.466  26.011  1.00111.59           C
ATOM   4354  OH  TYR E 551      49.218  -9.146  27.271  1.00111.59           O
ATOM   4355  C   TYR E 551      47.018  -8.053  21.416  1.00111.59           C
ATOM   4356  O   TYR E 551      46.930  -7.135  22.230  1.00111.59           O
ATOM   4357  N   ALA E 552      47.806  -7.953  20.330  1.00 42.19           N
ATOM   4358  CA  ALA E 552      48.571  -6.761  20.118  1.00 42.19           C
ATOM   4359  CB  ALA E 552      49.439  -6.840  18.850  1.00 42.19           C
ATOM   4360  C   ALA E 552      47.643  -5.586  19.970  1.00 42.19           C
ATOM   4361  O   ALA E 552      47.913  -4.518  20.519  1.00 42.19           O
ATOM   4362  N   GLN E 553      46.539  -5.728  19.206  1.00149.80           N
ATOM   4363  CA  GLN E 553      45.679  -4.589  19.032  1.00149.80           C
ATOM   4364  CB  GLN E 553      44.660  -4.739  17.886  1.00149.80           C
ATOM   4365  CG  GLN E 553      43.622  -5.814  18.174  1.00149.80           C
ATOM   4366  CD  GLN E 553      42.596  -5.816  17.059  1.00149.80           C
ATOM   4367  OE1 GLN E 553      42.898  -5.554  15.897  1.00149.80           O
ATOM   4368  NE2 GLN E 553      41.328  -6.122  17.434  1.00149.80           N
ATOM   4369  C   GLN E 553      44.911  -4.262  20.287  1.00149.80           C
ATOM   4370  O   GLN E 553      44.829  -3.094  20.667  1.00149.80           O
ATOM   4371  N   ASP E 554      44.278  -5.251  20.955  1.00212.90           N
ATOM   4372  CA  ASP E 554      43.505  -4.806  22.079  1.00212.90           C
ATOM   4373  CB  ASP E 554      42.185  -5.573  22.341  1.00212.90           C
ATOM   4374  CG  ASP E 554      42.399  -7.044  22.597  1.00212.90           C
ATOM   4375  OD1 ASP E 554      43.453  -7.396  23.180  1.00212.90           O
ATOM   4376  OD2 ASP E 554      41.478  -7.828  22.229  1.00212.90           O
ATOM   4377  C   ASP E 554      44.286  -4.502  23.331  1.00212.90           C
ATOM   4378  O   ASP E 554      44.005  -3.490  23.976  1.00212.90           O
ATOM   4379  N   PHE E 555      45.203  -5.397  23.780  1.00196.40           N
ATOM   4380  CA  PHE E 555      46.008  -5.113  24.950  1.00196.40           C
ATOM   4381  CB  PHE E 555      46.277  -6.349  25.830  1.00196.40           C
ATOM   4382  CG  PHE E 555      44.944  -6.685  26.393  1.00196.40           C
ATOM   4383  CD1 PHE E 555      44.423  -5.905  27.399  1.00196.40           C
ATOM   4384  CD2 PHE E 555      44.195  -7.722  25.897  1.00196.40           C
ATOM   4385  CE1 PHE E 555      43.185  -6.172  27.937  1.00196.40           C
ATOM   4386  CE2 PHE E 555      42.960  -7.999  26.427  1.00196.40           C
ATOM   4387  CZ  PHE E 555      42.454  -7.229  27.446  1.00196.40           C
ATOM   4388  C   PHE E 555      47.310  -4.398  24.706  1.00196.40           C
ATOM   4389  O   PHE E 555      47.680  -3.498  25.454  1.00196.40           O
ATOM   4390  N   GLY E 556      48.065  -4.791  23.653  1.00 38.49           N
ATOM   4391  CA  GLY E 556      49.347  -4.182  23.398  1.00 38.49           C
ATOM   4392  C   GLY E 556      50.427  -5.067  23.952  1.00 38.49           C
ATOM   4393  O   GLY E 556      50.168  -5.921  24.799  1.00 38.49           O
ATOM   4394  N   LEU E 557      51.677  -4.882  23.463  1.00120.39           N
ATOM   4395  CA  LEU E 557      52.795  -5.650  23.934  1.00120.39           C
ATOM   4396  CB  LEU E 557      53.577  -6.445  22.867  1.00120.39           C
ATOM   4397  CG  LEU E 557      52.835  -7.680  22.325  1.00120.39           C
ATOM   4398  CD1 LEU E 557      52.367  -8.568  23.495  1.00120.39           C
ATOM   4399  CD2 LEU E 557      51.735  -7.319  21.312  1.00120.39           C
ATOM   4400  C   LEU E 557      53.781  -4.739  24.590  1.00120.39           C
ATOM   4401  O   LEU E 557      53.860  -3.552  24.274  1.00120.39           O
ATOM   4402  N   VAL E 558      54.560  -5.296  25.541  1.00 63.12           N
ATOM   4403  CA  VAL E 558      55.544  -4.545  26.265  1.00 63.12           C
ATOM   4404  CB  VAL E 558      55.430  -4.687  27.760  1.00 63.12           C
ATOM   4405  CG1 VAL E 558      54.063  -4.131  28.179  1.00 63.12           C
ATOM   4406  CG2 VAL E 558      55.633  -6.163  28.149  1.00 63.12           C
ATOM   4407  C   VAL E 558      56.900  -5.037  25.862  1.00 63.12           C
ATOM   4408  O   VAL E 558      57.047  -6.105  25.270  1.00 63.12           O
ATOM   4409  N   GLU E 559      57.937  -4.229  26.150  1.00144.42           N
ATOM   4410  CA  GLU E 559      59.284  -4.583  25.810  1.00144.42           C
ATOM   4411  CB  GLU E 559      60.224  -3.362  25.726  1.00144.42           C
ATOM   4412  CG  GLU E 559      59.942  -2.261  26.752  1.00144.42           C
ATOM   4413  CD  GLU E 559      59.187  -1.115  26.074  1.00144.42           C
ATOM   4414  OE1 GLU E 559      58.140  -1.373  25.412  1.00144.42           O
ATOM   4415  OE2 GLU E 559      59.660   0.040  26.208  1.00144.42           O
ATOM   4416  C   GLU E 559      59.797  -5.646  26.740  1.00144.42           C
ATOM   4417  O   GLU E 559      59.257  -5.864  27.826  1.00144.42           O
ATOM   4418  N   GLU E 560      60.857  -6.370  26.317  1.00129.60           N
ATOM   4419  CA  GLU E 560      61.301  -7.492  27.096  1.00129.60           C
ATOM   4420  CB  GLU E 560      62.383  -8.383  26.468  1.00129.60           C
ATOM   4421  CG  GLU E 560      63.817  -7.863  26.449  1.00129.60           C
ATOM   4422  CD  GLU E 560      64.620  -9.164  26.456  1.00129.60           C
ATOM   4423  OE1 GLU E 560      64.425  -9.962  27.412  1.00129.60           O
ATOM   4424  OE2 GLU E 560      65.408  -9.387  25.492  1.00129.60           O
ATOM   4425  C   GLU E 560      61.772  -7.050  28.440  1.00129.60           C
ATOM   4426  O   GLU E 560      61.599  -7.765  29.426  1.00129.60           O
ATOM   4427  N   ALA E 561      62.364  -5.849  28.525  1.00 38.95           N
ATOM   4428  CA  ALA E 561      62.890  -5.367  29.767  1.00 38.95           C
ATOM   4429  CB  ALA E 561      63.483  -3.953  29.642  1.00 38.95           C
ATOM   4430  C   ALA E 561      61.773  -5.313  30.766  1.00 38.95           C
ATOM   4431  O   ALA E 561      61.986  -5.556  31.955  1.00 38.95           O
ATOM   4432  N   CYS E 562      60.552  -4.962  30.324  1.00103.42           N
ATOM   4433  CA  CYS E 562      59.464  -4.867  31.258  1.00103.42           C
ATOM   4434  CB  CYS E 562      58.142  -4.402  30.638  1.00103.42           C
ATOM   4435  SG  CYS E 562      58.191  -2.648  30.208  1.00103.42           S
ATOM   4436  C   CYS E 562      59.191  -6.199  31.867  1.00103.42           C
ATOM   4437  O   CYS E 562      58.969  -6.283  33.075  1.00103.42           O
ATOM   4438  N   PHE E 563      59.151  -7.273  31.051  1.00141.31           N
ATOM   4439  CA  PHE E 563      58.934  -8.551  31.654  1.00141.31           C
ATOM   4440  CB  PHE E 563      57.508  -9.089  31.443  1.00141.31           C
ATOM   4441  CG  PHE E 563      57.314 -10.150  32.466  1.00141.31           C
ATOM   4442  CD1 PHE E 563      57.010  -9.791  33.754  1.00141.31           C
ATOM   4443  CD2 PHE E 563      57.469 -11.487  32.178  1.00141.31           C
ATOM   4444  CE1 PHE E 563      56.837 -10.751  34.725  1.00141.31           C
ATOM   4445  CE2 PHE E 563      57.293 -12.450  33.146  1.00141.31           C
ATOM   4446  CZ  PHE E 563      56.973 -12.083  34.428  1.00141.31           C
ATOM   4447  C   PHE E 563      59.892  -9.495  31.003  1.00141.31           C
ATOM   4448  O   PHE E 563      59.613 -10.004  29.920  1.00141.31           O
ATOM   4449  N   PRO E 564      60.983  -9.806  31.645  1.00150.95           N
ATOM   4450  CA  PRO E 564      61.975 -10.660  31.044  1.00150.95           C
ATOM   4451  CD  PRO E 564      61.569  -8.923  32.634  1.00150.95           C
ATOM   4452  CB  PRO E 564      63.221 -10.556  31.923  1.00150.95           C
ATOM   4453  CG  PRO E 564      62.764  -9.738  33.151  1.00150.95           C
ATOM   4454  C   PRO E 564      61.469 -12.049  30.842  1.00150.95           C
ATOM   4455  O   PRO E 564      60.557 -12.469  31.551  1.00150.95           O
ATOM   4456  N   TYR E 565      62.063 -12.775  29.873  1.00182.12           N
ATOM   4457  CA  TYR E 565      61.595 -14.071  29.472  1.00182.12           C
ATOM   4458  CB  TYR E 565      62.158 -14.430  28.084  1.00182.12           C
ATOM   4459  CG  TYR E 565      61.530 -15.691  27.620  1.00182.12           C
ATOM   4460  CD1 TYR E 565      62.059 -16.909  27.981  1.00182.12           C
ATOM   4461  CD2 TYR E 565      60.418 -15.655  26.812  1.00182.12           C
ATOM   4462  CE1 TYR E 565      61.472 -18.077  27.554  1.00182.12           C
ATOM   4463  CE2 TYR E 565      59.827 -16.816  26.379  1.00182.12           C
ATOM   4464  CZ  TYR E 565      60.355 -18.028  26.751  1.00182.12           C
ATOM   4465  OH  TYR E 565      59.738 -19.211  26.302  1.00182.12           O
ATOM   4466  C   TYR E 565      62.016 -15.125  30.468  1.00182.12           C
ATOM   4467  O   TYR E 565      63.209 -15.324  30.704  1.00182.12           O
ATOM   4468  N   THR E 566      61.001 -15.724  31.147  1.00 93.58           N
ATOM   4469  CA  THR E 566      61.087 -16.826  32.078  1.00 93.58           C
ATOM   4470  CB  THR E 566      59.976 -16.804  33.089  1.00 93.58           C
ATOM   4471  OG1 THR E 566      60.021 -15.593  33.828  1.00 93.58           O
ATOM   4472  CG2 THR E 566      60.110 -18.030  34.031  1.00 93.58           C
ATOM   4473  C   THR E 566      61.074 -18.185  31.432  1.00 93.58           C
ATOM   4474  O   THR E 566      61.870 -19.048  31.801  1.00 93.58           O
ATOM   4475  N   GLY E 567      60.174 -18.413  30.448  1.00 44.02           N
ATOM   4476  CA  GLY E 567      60.035 -19.714  29.854  1.00 44.02           C
ATOM   4477  C   GLY E 567      59.090 -20.547  30.676  1.00 44.02           C
ATOM   4478  O   GLY E 567      59.074 -21.773  30.560  1.00 44.02           O
ATOM   4479  N   THR E 568      58.280 -19.913  31.551  1.00 62.49           N
ATOM   4480  CA  THR E 568      57.361 -20.677  32.349  1.00 62.49           C
ATOM   4481  CB  THR E 568      57.838 -20.957  33.747  1.00 62.49           C
ATOM   4482  OG1 THR E 568      57.963 -19.743  34.477  1.00 62.49           O
ATOM   4483  CG2 THR E 568      59.198 -21.669  33.678  1.00 62.49           C
ATOM   4484  C   THR E 568      56.078 -19.910  32.455  1.00 62.49           C
ATOM   4485  O   THR E 568      55.956 -18.777  31.998  1.00 62.49           O
ATOM   4486  N   ASP E 569      55.099 -20.560  33.105  1.00121.79           N
ATOM   4487  CA  ASP E 569      53.738 -20.203  33.387  1.00121.79           C
ATOM   4488  CB  ASP E 569      52.909 -21.408  33.863  1.00121.79           C
ATOM   4489  CG  ASP E 569      52.609 -22.305  32.660  1.00121.79           C
ATOM   4490  OD1 ASP E 569      51.768 -21.904  31.812  1.00121.79           O
ATOM   4491  OD2 ASP E 569      53.225 -23.405  32.574  1.00121.79           O
ATOM   4492  C   ASP E 569      53.688 -19.142  34.444  1.00121.79           C
ATOM   4493  O   ASP E 569      52.660 -18.976  35.100  1.00121.79           O
ATOM   4494  N   SER E 570      54.838 -18.507  34.729  1.00118.90           N
ATOM   4495  CA  SER E 570      54.991 -17.483  35.730  1.00118.90           C
ATOM   4496  CB  SER E 570      56.247 -16.643  35.441  1.00118.90           C
ATOM   4497  OG  SER E 570      56.342 -15.538  36.319  1.00118.90           O
ATOM   4498  C   SER E 570      53.785 -16.575  35.772  1.00118.90           C
ATOM   4499  O   SER E 570      53.035 -16.413  34.810  1.00118.90           O
ATOM   4500  N   PRO E 571      53.573 -16.015  36.935  1.00 86.01           N
ATOM   4501  CA  PRO E 571      52.445 -15.152  37.174  1.00 86.01           C
ATOM   4502  CD  PRO E 571      54.031 -16.655  38.155  1.00 86.01           C
ATOM   4503  CB  PRO E 571      52.294 -15.067  38.696  1.00 86.01           C
ATOM   4504  CG  PRO E 571      53.584 -15.690  39.260  1.00 86.01           C
ATOM   4505  C   PRO E 571      52.588 -13.824  36.498  1.00 86.01           C
ATOM   4506  O   PRO E 571      53.709 -13.405  36.216  1.00 86.01           O
ATOM   4507  N   CYS E 572      51.454 -13.147  36.232  1.00107.49           N
ATOM   4508  CA  CYS E 572      51.485 -11.891  35.548  1.00107.49           C
ATOM   4509  CB  CYS E 572      50.130 -11.420  35.029  1.00107.49           C
ATOM   4510  SG  CYS E 572      49.751 -12.070  33.401  1.00107.49           S
ATOM   4511  C   CYS E 572      51.901 -10.798  36.463  1.00107.49           C
ATOM   4512  O   CYS E 572      51.083 -10.217  37.174  1.00107.49           O
ATOM   4513  N   LYS E 573      53.205 -10.486  36.446  1.00199.11           N
ATOM   4514  CA  LYS E 573      53.678  -9.310  37.108  1.00199.11           C
ATOM   4515  CB  LYS E 573      54.782  -9.449  38.152  1.00199.11           C
ATOM   4516  CG  LYS E 573      54.439  -9.703  39.605  1.00199.11           C
ATOM   4517  CD  LYS E 573      55.687  -9.305  40.382  1.00199.11           C
ATOM   4518  CE  LYS E 573      56.124  -7.888  39.953  1.00199.11           C
ATOM   4519  NZ  LYS E 573      57.593  -7.721  40.013  1.00199.11           N
ATOM   4520  C   LYS E 573      54.457  -8.610  36.058  1.00199.11           C
ATOM   4521  O   LYS E 573      54.646  -9.148  34.979  1.00199.11           O
ATOM   4522  N   MET E 574      54.884  -7.368  36.313  1.00179.28           N
ATOM   4523  CA  MET E 574      55.831  -6.700  35.460  1.00179.28           C
ATOM   4524  CB  MET E 574      55.416  -6.143  34.076  1.00179.28           C
ATOM   4525  CG  MET E 574      55.056  -7.112  32.953  1.00179.28           C
ATOM   4526  SD  MET E 574      53.286  -7.445  32.778  1.00179.28           S
ATOM   4527  CE  MET E 574      53.072  -5.900  31.847  1.00179.28           C
ATOM   4528  C   MET E 574      56.185  -5.440  36.157  1.00179.28           C
ATOM   4529  O   MET E 574      55.802  -5.211  37.303  1.00179.28           O
ATOM   4530  N   LYS E 575      56.961  -4.589  35.460  1.00 65.90           N
ATOM   4531  CA  LYS E 575      57.247  -3.284  35.972  1.00 65.90           C
ATOM   4532  CB  LYS E 575      58.492  -2.614  35.366  1.00 65.90           C
ATOM   4533  CG  LYS E 575      59.799  -3.218  35.879  1.00 65.90           C
ATOM   4534  CD  LYS E 575      61.052  -2.596  35.265  1.00 65.90           C
ATOM   4535  CE  LYS E 575      62.347  -3.078  35.920  1.00 65.90           C
ATOM   4536  NZ  LYS E 575      63.490  -2.285  35.416  1.00 65.90           N
ATOM   4537  C   LYS E 575      56.059  -2.427  35.650  1.00 65.90           C
ATOM   4538  O   LYS E 575      55.262  -2.764  34.776  1.00 65.90           O
ATOM   4539  N   GLU E 576      55.883  -1.302  36.374  1.00147.55           N
ATOM   4540  CA  GLU E 576      54.741  -0.467  36.121  1.00147.55           C
ATOM   4541  CB  GLU E 576      54.284   0.406  37.309  1.00147.55           C
ATOM   4542  CG  GLU E 576      55.127   1.664  37.521  1.00147.55           C
ATOM   4543  CD  GLU E 576      56.511   1.253  37.991  1.00147.55           C
ATOM   4544  OE1 GLU E 576      57.328   0.839  37.128  1.00147.55           O
ATOM   4545  OE2 GLU E 576      56.771   1.346  39.220  1.00147.55           O
ATOM   4546  C   GLU E 576      55.073   0.470  35.004  1.00147.55           C
ATOM   4547  O   GLU E 576      56.231   0.615  34.613  1.00147.55           O
ATOM   4548  N   ASP E 577      54.030   1.112  34.445  1.00101.68           N
ATOM   4549  CA  ASP E 577      54.185   2.127  33.442  1.00101.68           C
ATOM   4550  CB  ASP E 577      54.830   3.405  33.998  1.00101.68           C
ATOM   4551  CG  ASP E 577      54.707   4.508  32.962  1.00101.68           C
ATOM   4552  OD1 ASP E 577      54.170   4.232  31.855  1.00101.68           O
ATOM   4553  OD2 ASP E 577      55.164   5.644  33.260  1.00101.68           O
ATOM   4554  C   ASP E 577      55.019   1.641  32.315  1.00101.68           C
ATOM   4555  O   ASP E 577      55.996   2.276  31.921  1.00101.68           O
ATOM   4556  N   CYS E 578      54.627   0.493  31.746  1.00108.41           N
ATOM   4557  CA  CYS E 578      55.380  -0.053  30.667  1.00108.41           C
ATOM   4558  CB  CYS E 578      55.435  -1.584  30.757  1.00108.41           C
ATOM   4559  SG  CYS E 578      56.372  -2.314  29.399  1.00108.41           S
ATOM   4560  C   CYS E 578      54.724   0.358  29.375  1.00108.41           C
ATOM   4561  O   CYS E 578      53.509   0.247  29.197  1.00108.41           O
ATOM   4562  N   PHE E 579      55.556   0.854  28.437  1.00185.44           N
ATOM   4563  CA  PHE E 579      55.203   1.325  27.124  1.00185.44           C
ATOM   4564  CB  PHE E 579      56.456   1.832  26.369  1.00185.44           C
ATOM   4565  CG  PHE E 579      55.861   2.536  25.224  1.00185.44           C
ATOM   4566  CD1 PHE E 579      55.543   1.886  24.049  1.00185.44           C
ATOM   4567  CD2 PHE E 579      55.594   3.874  25.415  1.00185.44           C
ATOM   4568  CE1 PHE E 579      54.953   2.612  23.046  1.00185.44           C
ATOM   4569  CE2 PHE E 579      55.006   4.615  24.425  1.00185.44           C
ATOM   4570  CZ  PHE E 579      54.695   3.958  23.249  1.00185.44           C
ATOM   4571  C   PHE E 579      54.653   0.145  26.379  1.00185.44           C
ATOM   4572  O   PHE E 579      55.127  -0.976  26.556  1.00185.44           O
ATOM   4573  N   ARG E 580      53.634   0.352  25.515  1.00191.86           N
ATOM   4574  CA  ARG E 580      53.029  -0.804  24.911  1.00191.86           C
ATOM   4575  CB  ARG E 580      51.655  -1.016  25.540  1.00191.86           C
ATOM   4576  CG  ARG E 580      51.207  -2.457  25.689  1.00191.86           C
ATOM   4577  CD  ARG E 580      49.997  -2.512  26.613  1.00191.86           C
ATOM   4578  NE  ARG E 580      49.802  -3.936  27.001  1.00191.86           N
ATOM   4579  CZ  ARG E 580      50.473  -4.475  28.070  1.00191.86           C
ATOM   4580  NH1 ARG E 580      51.304  -3.681  28.809  1.00191.86           N
ATOM   4581  NH2 ARG E 580      50.316  -5.804  28.332  1.00191.86           N
ATOM   4582  C   ARG E 580      52.857  -0.550  23.440  1.00191.86           C
ATOM   4583  O   ARG E 580      52.384   0.509  23.038  1.00191.86           O
ATOM   4584  N   TYR E 581      53.221  -1.536  22.591  1.00166.34           N
ATOM   4585  CA  TYR E 581      53.102  -1.381  21.163  1.00166.34           C
ATOM   4586  CB  TYR E 581      54.291  -1.942  20.360  1.00166.34           C
ATOM   4587  CG  TYR E 581      55.526  -1.259  20.848  1.00166.34           C
ATOM   4588  CD1 TYR E 581      55.642   0.111  20.759  1.00166.34           C
ATOM   4589  CD2 TYR E 581      56.582  -1.976  21.356  1.00166.34           C
ATOM   4590  CE1 TYR E 581      56.762   0.772  21.197  1.00166.34           C
ATOM   4591  CE2 TYR E 581      57.708  -1.317  21.799  1.00166.34           C
ATOM   4592  CZ  TYR E 581      57.802   0.054  21.715  1.00166.34           C
ATOM   4593  OH  TYR E 581      58.954   0.728  22.169  1.00166.34           O
ATOM   4594  C   TYR E 581      51.866  -2.106  20.715  1.00166.34           C
ATOM   4595  O   TYR E 581      51.541  -3.174  21.234  1.00166.34           O
ATOM   4596  N   TYR E 582      51.137  -1.535  19.728  1.00164.28           N
ATOM   4597  CA  TYR E 582      49.872  -2.106  19.343  1.00164.28           C
ATOM   4598  CB  TYR E 582      48.712  -1.102  19.438  1.00164.28           C
ATOM   4599  CG  TYR E 582      48.887  -0.319  20.690  1.00164.28           C
ATOM   4600  CD1 TYR E 582      48.634  -0.843  21.935  1.00164.28           C
ATOM   4601  CD2 TYR E 582      49.316   0.980  20.602  1.00164.28           C
ATOM   4602  CE1 TYR E 582      48.798  -0.095  23.078  1.00164.28           C
ATOM   4603  CE2 TYR E 582      49.486   1.736  21.735  1.00164.28           C
ATOM   4604  CZ  TYR E 582      49.229   1.201  22.977  1.00164.28           C
ATOM   4605  OH  TYR E 582      49.398   1.981  24.141  1.00164.28           O
ATOM   4606  C   TYR E 582      49.930  -2.435  17.881  1.00164.28           C
ATOM   4607  O   TYR E 582      50.808  -1.964  17.160  1.00164.28           O
ATOM   4608  N   SER E 583      48.981  -3.272  17.412  1.00 89.91           N
ATOM   4609  CA  SER E 583      48.959  -3.620  16.022  1.00 89.91           C
ATOM   4610  CB  SER E 583      48.910  -5.141  15.807  1.00 89.91           C
ATOM   4611  OG  SER E 583      49.146  -5.456  14.446  1.00 89.91           O
ATOM   4612  C   SER E 583      47.738  -3.001  15.398  1.00 89.91           C
ATOM   4613  O   SER E 583      46.609  -3.202  15.842  1.00 89.91           O
ATOM   4614  N   SER E 584      47.960  -2.216  14.329  1.00104.60           N
ATOM   4615  CA  SER E 584      46.945  -1.504  13.606  1.00104.60           C
ATOM   4616  CB  SER E 584      47.576  -0.514  12.614  1.00104.60           C
ATOM   4617  OG  SER E 584      46.574   0.112  11.832  1.00104.60           O
ATOM   4618  C   SER E 584      46.073  -2.453  12.827  1.00104.60           C
ATOM   4619  O   SER E 584      44.893  -2.164  12.634  1.00104.60           O
ATOM   4620  N   GLU E 585      46.614  -3.588  12.325  1.00155.79           N
ATOM   4621  CA  GLU E 585      45.778  -4.466  11.540  1.00155.79           C
ATOM   4622  CB  GLU E 585      45.698  -4.122  10.033  1.00155.79           C
ATOM   4623  CG  GLU E 585      46.978  -4.445   9.243  1.00155.79           C
ATOM   4624  CD  GLU E 585      46.825  -5.729   8.404  1.00155.79           C
ATOM   4625  OE1 GLU E 585      46.176  -6.720   8.831  1.00155.79           O
ATOM   4626  OE2 GLU E 585      47.387  -5.715   7.277  1.00155.79           O
ATOM   4627  C   GLU E 585      46.354  -5.845  11.569  1.00155.79           C
ATOM   4628  O   GLU E 585      47.543  -6.031  11.822  1.00155.79           O
ATOM   4629  N   TYR E 586      45.503  -6.866  11.345  1.00195.28           N
ATOM   4630  CA  TYR E 586      46.004  -8.209  11.230  1.00195.28           C
ATOM   4631  CB  TYR E 586      46.062  -8.982  12.566  1.00195.28           C
ATOM   4632  CG  TYR E 586      44.741  -8.973  13.277  1.00195.28           C
ATOM   4633  CD1 TYR E 586      43.615  -9.590  12.778  1.00195.28           C
ATOM   4634  CD2 TYR E 586      44.629  -8.375  14.508  1.00195.28           C
ATOM   4635  CE1 TYR E 586      42.423  -9.581  13.460  1.00195.28           C
ATOM   4636  CE2 TYR E 586      43.442  -8.360  15.203  1.00195.28           C
ATOM   4637  CZ  TYR E 586      42.327  -8.961  14.680  1.00195.28           C
ATOM   4638  OH  TYR E 586      41.101  -8.943  15.381  1.00195.28           O
ATOM   4639  C   TYR E 586      45.092  -8.985  10.327  1.00195.28           C
ATOM   4640  O   TYR E 586      43.930  -8.613  10.166  1.00195.28           O
ATOM   4641  N   HIS E 587      45.596 -10.073   9.706  1.00119.00           N
ATOM   4642  CA  HIS E 587      44.728 -10.979   9.010  1.00119.00           C
ATOM   4643  ND1 HIS E 587      44.483 -10.944   5.426  1.00119.00           N
ATOM   4644  CG  HIS E 587      44.696 -10.180   6.556  1.00119.00           C
ATOM   4645  CB  HIS E 587      43.929 -10.374   7.835  1.00119.00           C
ATOM   4646  NE2 HIS E 587      46.057  -9.459   4.902  1.00119.00           N
ATOM   4647  CD2 HIS E 587      45.665  -9.276   6.218  1.00119.00           C
ATOM   4648  CE1 HIS E 587      45.319 -10.471   4.467  1.00119.00           C
ATOM   4649  C   HIS E 587      45.545 -12.129   8.524  1.00119.00           C
ATOM   4650  O   HIS E 587      46.773 -12.045   8.471  1.00119.00           O
ATOM   4651  N   TYR E 588      44.878 -13.260   8.207  1.00103.83           N
ATOM   4652  CA  TYR E 588      45.573 -14.380   7.624  1.00103.83           C
ATOM   4653  CB  TYR E 588      44.821 -15.732   7.606  1.00103.83           C
ATOM   4654  CG  TYR E 588      44.909 -16.406   8.930  1.00103.83           C
ATOM   4655  CD1 TYR E 588      46.093 -16.992   9.293  1.00103.83           C
ATOM   4656  CD2 TYR E 588      43.854 -16.456   9.810  1.00103.83           C
ATOM   4657  CE1 TYR E 588      46.224 -17.624  10.504  1.00103.83           C
ATOM   4658  CE2 TYR E 588      43.985 -17.092  11.026  1.00103.83           C
ATOM   4659  CZ  TYR E 588      45.172 -17.681  11.377  1.00103.83           C
ATOM   4660  OH  TYR E 588      45.324 -18.334  12.619  1.00103.83           O
ATOM   4661  C   TYR E 588      45.814 -14.050   6.182  1.00103.83           C
ATOM   4662  O   TYR E 588      44.933 -13.540   5.499  1.00103.83           O
ATOM   4663  N   VAL E 589      47.030 -14.323   5.667  1.00114.91           N
ATOM   4664  CA  VAL E 589      47.276 -14.031   4.286  1.00114.91           C
ATOM   4665  CB  VAL E 589      48.695 -14.297   3.853  1.00114.91           C
ATOM   4666  CG1 VAL E 589      49.059 -15.740   4.216  1.00114.91           C
ATOM   4667  CG2 VAL E 589      48.840 -13.969   2.355  1.00114.91           C
ATOM   4668  C   VAL E 589      46.312 -14.846   3.486  1.00114.91           C
ATOM   4669  O   VAL E 589      46.096 -16.026   3.764  1.00114.91           O
ATOM   4670  N   GLY E 590      45.693 -14.212   2.464  1.00 39.92           N
ATOM   4671  CA  GLY E 590      44.690 -14.891   1.704  1.00 39.92           C
ATOM   4672  C   GLY E 590      43.348 -14.378   2.145  1.00 39.92           C
ATOM   4673  O   GLY E 590      42.335 -14.647   1.504  1.00 39.92           O
ATOM   4674  N   GLY E 591      43.301 -13.639   3.272  1.00 46.53           N
ATOM   4675  CA  GLY E 591      42.087 -13.002   3.703  1.00 46.53           C
ATOM   4676  C   GLY E 591      41.443 -13.737   4.839  1.00 46.53           C
ATOM   4677  O   GLY E 591      40.805 -13.114   5.685  1.00 46.53           O
ATOM   4678  N   PHE E 592      41.569 -15.075   4.893  1.00 99.74           N
ATOM   4679  CA  PHE E 592      41.010 -15.816   5.985  1.00 99.74           C
ATOM   4680  CB  PHE E 592      39.485 -16.046   5.877  1.00 99.74           C
ATOM   4681  CG  PHE E 592      39.149 -16.780   4.617  1.00 99.74           C
ATOM   4682  CD1 PHE E 592      39.122 -16.124   3.405  1.00 99.74           C
ATOM   4683  CD2 PHE E 592      38.837 -18.119   4.661  1.00 99.74           C
ATOM   4684  CE1 PHE E 592      38.806 -16.802   2.250  1.00 99.74           C
ATOM   4685  CE2 PHE E 592      38.519 -18.802   3.506  1.00 99.74           C
ATOM   4686  CZ  PHE E 592      38.506 -18.142   2.298  1.00 99.74           C
ATOM   4687  C   PHE E 592      41.731 -17.126   6.033  1.00 99.74           C
ATOM   4688  O   PHE E 592      42.547 -17.432   5.165  1.00 99.74           O
ATOM   4689  N   TYR E 593      41.451 -17.948   7.061  1.00108.65           N
ATOM   4690  CA  TYR E 593      42.173 -19.182   7.204  1.00108.65           C
ATOM   4691  CB  TYR E 593      41.830 -19.902   8.514  1.00108.65           C
ATOM   4692  CG  TYR E 593      42.795 -21.006   8.781  1.00108.65           C
ATOM   4693  CD1 TYR E 593      42.774 -22.198   8.094  1.00108.65           C
ATOM   4694  CD2 TYR E 593      43.763 -20.830   9.734  1.00108.65           C
ATOM   4695  CE1 TYR E 593      43.677 -23.203   8.378  1.00108.65           C
ATOM   4696  CE2 TYR E 593      44.662 -21.826  10.022  1.00108.65           C
ATOM   4697  CZ  TYR E 593      44.627 -23.019   9.348  1.00108.65           C
ATOM   4698  OH  TYR E 593      45.556 -24.038   9.652  1.00108.65           O
ATOM   4699  C   TYR E 593      41.726 -20.089   6.102  1.00108.65           C
ATOM   4700  O   TYR E 593      40.537 -20.389   5.978  1.00108.65           O
ATOM   4701  N   GLY E 594      42.699 -20.590   5.311  1.00 55.61           N
ATOM   4702  CA  GLY E 594      42.425 -21.475   4.214  1.00 55.61           C
ATOM   4703  C   GLY E 594      42.760 -20.797   2.920  1.00 55.61           C
ATOM   4704  O   GLY E 594      42.864 -21.445   1.880  1.00 55.61           O
ATOM   4705  N   GLY E 595      42.857 -19.461   2.951  1.00 86.79           N
ATOM   4706  CA  GLY E 595      43.188 -18.599   1.851  1.00 86.79           C
ATOM   4707  C   GLY E 595      44.645 -18.586   1.476  1.00 86.79           C
ATOM   4708  O   GLY E 595      44.974 -18.136   0.384  1.00 86.79           O
ATOM   4709  N   CYS E 596      45.595 -18.957   2.356  1.00169.84           N
ATOM   4710  CA  CYS E 596      46.928 -18.637   1.918  1.00169.84           C
ATOM   4711  CB  CYS E 596      47.921 -18.159   2.985  1.00169.84           C
ATOM   4712  SG  CYS E 596      48.502 -19.360   4.194  1.00169.84           S
ATOM   4713  C   CYS E 596      47.561 -19.552   0.917  1.00169.84           C
ATOM   4714  O   CYS E 596      47.123 -20.674   0.667  1.00169.84           O
ATOM   4715  N   ASN E 597      48.587 -19.000   0.229  1.00 77.10           N
ATOM   4716  CA  ASN E 597      49.325 -19.708  -0.772  1.00 77.10           C
ATOM   4717  CB  ASN E 597      48.651 -19.722  -2.159  1.00 77.10           C
ATOM   4718  CG  ASN E 597      48.449 -18.300  -2.662  1.00 77.10           C
ATOM   4719  OD1 ASN E 597      49.386 -17.505  -2.720  1.00 77.10           O
ATOM   4720  ND2 ASN E 597      47.186 -17.967  -3.041  1.00 77.10           N
ATOM   4721  C   ASN E 597      50.680 -19.072  -0.873  1.00 77.10           C
ATOM   4722  O   ASN E 597      50.943 -18.038  -0.263  1.00 77.10           O
ATOM   4723  N   GLU E 598      51.587 -19.697  -1.648  1.00113.25           N
ATOM   4724  CA  GLU E 598      52.948 -19.257  -1.750  1.00113.25           C
ATOM   4725  CB  GLU E 598      53.795 -20.234  -2.585  1.00113.25           C
ATOM   4726  CG  GLU E 598      55.295 -19.933  -2.607  1.00113.25           C
ATOM   4727  CD  GLU E 598      55.633 -19.242  -3.922  1.00113.25           C
ATOM   4728  OE1 GLU E 598      54.695 -18.693  -4.559  1.00113.25           O
ATOM   4729  OE2 GLU E 598      56.838 -19.263  -4.305  1.00113.25           O
ATOM   4730  C   GLU E 598      53.026 -17.897  -2.376  1.00113.25           C
ATOM   4731  O   GLU E 598      53.792 -17.050  -1.919  1.00113.25           O
ATOM   4732  N   ALA E 599      52.222 -17.641  -3.427  1.00 48.94           N
ATOM   4733  CA  ALA E 599      52.325 -16.397  -4.139  1.00 48.94           C
ATOM   4734  CB  ALA E 599      51.355 -16.312  -5.332  1.00 48.94           C
ATOM   4735  C   ALA E 599      52.010 -15.259  -3.222  1.00 48.94           C
ATOM   4736  O   ALA E 599      52.736 -14.268  -3.171  1.00 48.94           O
ATOM   4737  N   LEU E 600      50.922 -15.396  -2.448  1.00 54.22           N
ATOM   4738  CA  LEU E 600      50.496 -14.356  -1.558  1.00 54.22           C
ATOM   4739  CB  LEU E 600      49.140 -14.655  -0.898  1.00 54.22           C
ATOM   4740  CG  LEU E 600      47.980 -14.701  -1.915  1.00 54.22           C
ATOM   4741  CD1 LEU E 600      46.638 -14.999  -1.221  1.00 54.22           C
ATOM   4742  CD2 LEU E 600      47.946 -13.428  -2.784  1.00 54.22           C
ATOM   4743  C   LEU E 600      51.524 -14.174  -0.488  1.00 54.22           C
ATOM   4744  O   LEU E 600      51.765 -13.057  -0.034  1.00 54.22           O
ATOM   4745  N   MET E 601      52.154 -15.274  -0.039  1.00 52.08           N
ATOM   4746  CA  MET E 601      53.110 -15.186   1.032  1.00 52.08           C
ATOM   4747  CB  MET E 601      53.647 -16.566   1.449  1.00 52.08           C
ATOM   4748  CG  MET E 601      52.591 -17.418   2.158  1.00 52.08           C
ATOM   4749  SD  MET E 601      53.088 -19.135   2.477  1.00 52.08           S
ATOM   4750  CE  MET E 601      54.429 -18.713   3.625  1.00 52.08           C
ATOM   4751  C   MET E 601      54.271 -14.337   0.615  1.00 52.08           C
ATOM   4752  O   MET E 601      54.738 -13.489   1.374  1.00 52.08           O
ATOM   4753  N   LYS E 602      54.765 -14.535  -0.616  1.00143.46           N
ATOM   4754  CA  LYS E 602      55.909 -13.808  -1.083  1.00143.46           C
ATOM   4755  CB  LYS E 602      56.348 -14.299  -2.472  1.00143.46           C
ATOM   4756  CG  LYS E 602      57.747 -13.867  -2.891  1.00143.46           C
ATOM   4757  CD  LYS E 602      58.210 -14.525  -4.194  1.00143.46           C
ATOM   4758  CE  LYS E 602      57.458 -15.815  -4.537  1.00143.46           C
ATOM   4759  NZ  LYS E 602      57.602 -16.807  -3.448  1.00143.46           N
ATOM   4760  C   LYS E 602      55.574 -12.351  -1.206  1.00143.46           C
ATOM   4761  O   LYS E 602      56.399 -11.499  -0.884  1.00143.46           O
ATOM   4762  N   LEU E 603      54.365 -12.014  -1.701  1.00 56.57           N
ATOM   4763  CA  LEU E 603      54.041 -10.620  -1.842  1.00 56.57           C
ATOM   4764  CB  LEU E 603      52.722 -10.325  -2.578  1.00 56.57           C
ATOM   4765  CG  LEU E 603      52.827 -10.517  -4.103  1.00 56.57           C
ATOM   4766  CD1 LEU E 603      51.492 -10.209  -4.803  1.00 56.57           C
ATOM   4767  CD2 LEU E 603      53.996  -9.701  -4.682  1.00 56.57           C
ATOM   4768  C   LEU E 603      53.985  -9.985  -0.492  1.00 56.57           C
ATOM   4769  O   LEU E 603      54.465  -8.869  -0.303  1.00 56.57           O
ATOM   4770  N   GLU E 604      53.410 -10.695   0.492  1.00 97.75           N
ATOM   4771  CA  GLU E 604      53.285 -10.171   1.820  1.00 97.75           C
ATOM   4772  CB  GLU E 604      52.630 -11.208   2.754  1.00 97.75           C
ATOM   4773  CG  GLU E 604      52.357 -10.723   4.177  1.00 97.75           C
ATOM   4774  CD  GLU E 604      51.051  -9.949   4.138  1.00 97.75           C
ATOM   4775  OE1 GLU E 604      50.976  -8.973   3.348  1.00 97.75           O
ATOM   4776  OE2 GLU E 604      50.108 -10.326   4.879  1.00 97.75           O
ATOM   4777  C   GLU E 604      54.660  -9.906   2.356  1.00 97.75           C
ATOM   4778  O   GLU E 604      54.934  -8.841   2.906  1.00 97.75           O
ATOM   4779  N   LEU E 605      55.577 -10.871   2.166  1.00 62.19           N
ATOM   4780  CA  LEU E 605      56.881 -10.786   2.763  1.00 62.19           C
ATOM   4781  CB  LEU E 605      57.729 -12.037   2.465  1.00 62.19           C
ATOM   4782  CG  LEU E 605      59.134 -12.007   3.089  1.00 62.19           C
ATOM   4783  CD1 LEU E 605      59.055 -11.998   4.622  1.00 62.19           C
ATOM   4784  CD2 LEU E 605      60.004 -13.155   2.552  1.00 62.19           C
ATOM   4785  C   LEU E 605      57.638  -9.593   2.258  1.00 62.19           C
ATOM   4786  O   LEU E 605      58.122  -8.778   3.041  1.00 62.19           O
ATOM   4787  N   VAL E 606      57.746  -9.453   0.929  1.00131.27           N
ATOM   4788  CA  VAL E 606      58.535  -8.399   0.364  1.00131.27           C
ATOM   4789  CB  VAL E 606      58.709  -8.589  -1.113  1.00131.27           C
ATOM   4790  CG1 VAL E 606      59.546  -7.442  -1.680  1.00131.27           C
ATOM   4791  CG2 VAL E 606      59.331  -9.973  -1.353  1.00131.27           C
ATOM   4792  C   VAL E 606      57.888  -7.063   0.615  1.00131.27           C
ATOM   4793  O   VAL E 606      58.563  -6.091   0.948  1.00131.27           O
ATOM   4794  N   HIS E 607      56.569  -6.968   0.411  1.00113.56           N
ATOM   4795  CA  HIS E 607      55.920  -5.696   0.604  1.00113.56           C
ATOM   4796  ND1 HIS E 607      55.087  -6.674  -2.183  1.00113.56           N
ATOM   4797  CG  HIS E 607      54.406  -5.757  -1.413  1.00113.56           C
ATOM   4798  CB  HIS E 607      54.475  -5.702   0.085  1.00113.56           C
ATOM   4799  NE2 HIS E 607      53.938  -5.394  -3.591  1.00113.56           N
ATOM   4800  CD2 HIS E 607      53.708  -4.984  -2.289  1.00113.56           C
ATOM   4801  CE1 HIS E 607      54.773  -6.409  -3.476  1.00113.56           C
ATOM   4802  C   HIS E 607      55.892  -5.314   2.055  1.00113.56           C
ATOM   4803  O   HIS E 607      56.338  -4.228   2.411  1.00113.56           O
ATOM   4804  N   HIS E 608      55.298  -6.177   2.904  1.00127.37           N
ATOM   4805  CA  HIS E 608      55.097  -5.921   4.310  1.00127.37           C
ATOM   4806  ND1 HIS E 608      51.495  -6.387   3.650  1.00127.37           N
ATOM   4807  CG  HIS E 608      52.658  -5.793   4.081  1.00127.37           C
ATOM   4808  CB  HIS E 608      53.765  -6.491   4.805  1.00127.37           C
ATOM   4809  NE2 HIS E 608      51.406  -4.266   2.988  1.00127.37           N
ATOM   4810  CD2 HIS E 608      52.587  -4.498   3.669  1.00127.37           C
ATOM   4811  CE1 HIS E 608      50.783  -5.430   3.003  1.00127.37           C
ATOM   4812  C   HIS E 608      56.196  -6.276   5.284  1.00127.37           C
ATOM   4813  O   HIS E 608      56.379  -5.566   6.271  1.00127.37           O
ATOM   4814  N   GLY E 609      56.923  -7.399   5.101  1.00 52.30           N
ATOM   4815  CA  GLY E 609      57.924  -7.745   6.081  1.00 52.30           C
ATOM   4816  C   GLY E 609      57.747  -9.188   6.471  1.00 52.30           C
ATOM   4817  O   GLY E 609      56.878  -9.879   5.942  1.00 52.30           O
ATOM   4818  N   PRO E 610      58.533  -9.659   7.420  1.00 76.49           N
ATOM   4819  CA  PRO E 610      58.454 -11.035   7.833  1.00 76.49           C
ATOM   4820  CD  PRO E 610      59.849  -9.092   7.671  1.00 76.49           C
ATOM   4821  CB  PRO E 610      59.638 -11.256   8.770  1.00 76.49           C
ATOM   4822  CG  PRO E 610      60.682 -10.238   8.274  1.00 76.49           C
ATOM   4823  C   PRO E 610      57.121 -11.300   8.451  1.00 76.49           C
ATOM   4824  O   PRO E 610      56.539 -10.382   9.028  1.00 76.49           O
ATOM   4825  N   MET E 611      56.613 -12.542   8.329  1.00105.89           N
ATOM   4826  CA  MET E 611      55.310 -12.856   8.835  1.00105.89           C
ATOM   4827  CB  MET E 611      54.277 -13.036   7.713  1.00105.89           C
ATOM   4828  CG  MET E 611      54.524 -14.305   6.893  1.00105.89           C
ATOM   4829  SD  MET E 611      53.718 -14.336   5.266  1.00105.89           S
ATOM   4830  CE  MET E 611      54.895 -13.162   4.534  1.00105.89           C
ATOM   4831  C   MET E 611      55.400 -14.166   9.544  1.00105.89           C
ATOM   4832  O   MET E 611      56.311 -14.956   9.303  1.00105.89           O
ATOM   4833  N   ALA E 612      54.448 -14.413  10.466  1.00 43.40           N
ATOM   4834  CA  ALA E 612      54.434 -15.642  11.206  1.00 43.40           C
ATOM   4835  CB  ALA E 612      53.572 -15.579  12.476  1.00 43.40           C
ATOM   4836  C   ALA E 612      53.873 -16.734  10.345  1.00 43.40           C
ATOM   4837  O   ALA E 612      52.929 -16.525   9.584  1.00 43.40           O
ATOM   4838  N   VAL E 613      54.449 -17.947  10.467  1.00 48.25           N
ATOM   4839  CA  VAL E 613      53.991 -19.092   9.729  1.00 48.25           C
ATOM   4840  CB  VAL E 613      54.880 -19.458   8.576  1.00 48.25           C
ATOM   4841  CG1 VAL E 613      54.861 -18.308   7.555  1.00 48.25           C
ATOM   4842  CG2 VAL E 613      56.280 -19.790   9.121  1.00 48.25           C
ATOM   4843  C   VAL E 613      54.032 -20.250  10.676  1.00 48.25           C
ATOM   4844  O   VAL E 613      54.682 -20.183  11.718  1.00 48.25           O
ATOM   4845  N   ALA E 614      53.303 -21.337  10.353  1.00 45.57           N
ATOM   4846  CA  ALA E 614      53.330 -22.506  11.188  1.00 45.57           C
ATOM   4847  CB  ALA E 614      52.039 -22.708  11.998  1.00 45.57           C
ATOM   4848  C   ALA E 614      53.494 -23.692  10.287  1.00 45.57           C
ATOM   4849  O   ALA E 614      53.088 -23.657   9.126  1.00 45.57           O
ATOM   4850  N   PHE E 615      54.131 -24.771  10.794  1.00178.14           N
ATOM   4851  CA  PHE E 615      54.311 -25.952   9.996  1.00178.14           C
ATOM   4852  CB  PHE E 615      55.559 -25.915   9.085  1.00178.14           C
ATOM   4853  CG  PHE E 615      56.825 -25.917   9.880  1.00178.14           C
ATOM   4854  CD1 PHE E 615      57.348 -24.747  10.382  1.00178.14           C
ATOM   4855  CD2 PHE E 615      57.499 -27.093  10.120  1.00178.14           C
ATOM   4856  CE1 PHE E 615      58.518 -24.751  11.107  1.00178.14           C
ATOM   4857  CE2 PHE E 615      58.670 -27.104  10.844  1.00178.14           C
ATOM   4858  CZ  PHE E 615      59.183 -25.931  11.340  1.00178.14           C
ATOM   4859  C   PHE E 615      54.399 -27.136  10.907  1.00178.14           C
ATOM   4860  O   PHE E 615      54.381 -27.009  12.131  1.00178.14           O
ATOM   4861  N   GLU E 616      54.466 -28.340  10.311  1.00130.96           N
ATOM   4862  CA  GLU E 616      54.528 -29.544  11.088  1.00130.96           C
ATOM   4863  CB  GLU E 616      53.803 -30.720  10.413  1.00130.96           C
ATOM   4864  CG  GLU E 616      53.659 -31.959  11.296  1.00130.96           C
ATOM   4865  CD  GLU E 616      52.521 -31.690  12.266  1.00130.96           C
ATOM   4866  OE1 GLU E 616      52.475 -30.563  12.824  1.00130.96           O
ATOM   4867  OE2 GLU E 616      51.673 -32.600  12.454  1.00130.96           O
ATOM   4868  C   GLU E 616      55.966 -29.934  11.220  1.00130.96           C
ATOM   4869  O   GLU E 616      56.642 -30.208  10.229  1.00130.96           O
ATOM   4870  N   VAL E 617      56.474 -29.956  12.467  1.00 69.91           N
ATOM   4871  CA  VAL E 617      57.831 -30.354  12.696  1.00 69.91           C
ATOM   4872  CB  VAL E 617      58.432 -29.785  13.953  1.00 69.91           C
ATOM   4873  CG1 VAL E 617      59.807 -30.435  14.182  1.00 69.91           C
ATOM   4874  CG2 VAL E 617      58.502 -28.254  13.814  1.00 69.91           C
ATOM   4875  C   VAL E 617      57.846 -31.839  12.814  1.00 69.91           C
ATOM   4876  O   VAL E 617      56.963 -32.434  13.430  1.00 69.91           O
ATOM   4877  N   TYR E 618      58.871 -32.471  12.213  1.00 65.44           N
ATOM   4878  CA  TYR E 618      59.003 -33.897  12.245  1.00 65.44           C
ATOM   4879  CB  TYR E 618      58.939 -34.570  10.861  1.00 65.44           C
ATOM   4880  CG  TYR E 618      57.555 -34.425  10.325  1.00 65.44           C
ATOM   4881  CD1 TYR E 618      56.544 -35.242  10.778  1.00 65.44           C
ATOM   4882  CD2 TYR E 618      57.269 -33.487   9.359  1.00 65.44           C
ATOM   4883  CE1 TYR E 618      55.266 -35.120  10.285  1.00 65.44           C
ATOM   4884  CE2 TYR E 618      55.992 -33.359   8.863  1.00 65.44           C
ATOM   4885  CZ  TYR E 618      54.989 -34.177   9.325  1.00 65.44           C
ATOM   4886  OH  TYR E 618      53.680 -34.046   8.815  1.00 65.44           O
ATOM   4887  C   TYR E 618      60.356 -34.183  12.815  1.00 65.44           C
ATOM   4888  O   TYR E 618      61.200 -33.294  12.903  1.00 65.44           O
ATOM   4889  N   ASP E 619      60.592 -35.447  13.215  1.00 47.81           N
ATOM   4890  CA  ASP E 619      61.806 -35.832  13.878  1.00 47.81           C
ATOM   4891  CB  ASP E 619      61.863 -37.332  14.213  1.00 47.81           C
ATOM   4892  CG  ASP E 619      63.152 -37.589  14.983  1.00 47.81           C
ATOM   4893  OD1 ASP E 619      63.655 -36.635  15.635  1.00 47.81           O
ATOM   4894  OD2 ASP E 619      63.659 -38.741  14.921  1.00 47.81           O
ATOM   4895  C   ASP E 619      62.983 -35.549  13.000  1.00 47.81           C
ATOM   4896  O   ASP E 619      64.020 -35.098  13.484  1.00 47.81           O
ATOM   4897  N   ASP E 620      62.861 -35.785  11.682  1.00 55.73           N
ATOM   4898  CA  ASP E 620      63.991 -35.593  10.822  1.00 55.73           C
ATOM   4899  CB  ASP E 620      63.752 -36.000   9.352  1.00 55.73           C
ATOM   4900  CG  ASP E 620      62.686 -35.124   8.712  1.00 55.73           C
ATOM   4901  OD1 ASP E 620      61.846 -34.554   9.457  1.00 55.73           O
ATOM   4902  OD2 ASP E 620      62.699 -35.020   7.455  1.00 55.73           O
ATOM   4903  C   ASP E 620      64.388 -34.152  10.877  1.00 55.73           C
ATOM   4904  O   ASP E 620      65.559 -33.816  10.709  1.00 55.73           O
ATOM   4905  N   PHE E 621      63.408 -33.263  11.112  1.00119.90           N
ATOM   4906  CA  PHE E 621      63.615 -31.846  11.179  1.00119.90           C
ATOM   4907  CB  PHE E 621      62.283 -31.078  11.312  1.00119.90           C
ATOM   4908  CG  PHE E 621      62.531 -29.616  11.154  1.00119.90           C
ATOM   4909  CD1 PHE E 621      62.529 -29.043   9.903  1.00119.90           C
ATOM   4910  CD2 PHE E 621      62.770 -28.818  12.248  1.00119.90           C
ATOM   4911  CE1 PHE E 621      62.757 -27.696   9.744  1.00119.90           C
ATOM   4912  CE2 PHE E 621      62.997 -27.471  12.095  1.00119.90           C
ATOM   4913  CZ  PHE E 621      62.989 -26.905  10.843  1.00119.90           C
ATOM   4914  C   PHE E 621      64.480 -31.543  12.365  1.00119.90           C
ATOM   4915  O   PHE E 621      65.308 -30.634  12.325  1.00119.90           O
ATOM   4916  N   LEU E 622      64.326 -32.313  13.460  1.00 60.06           N
ATOM   4917  CA  LEU E 622      65.042 -32.028  14.671  1.00 60.06           C
ATOM   4918  CB  LEU E 622      64.773 -33.058  15.780  1.00 60.06           C
ATOM   4919  CG  LEU E 622      63.310 -33.082  16.259  1.00 60.06           C
ATOM   4920  CD1 LEU E 622      63.098 -34.128  17.364  1.00 60.06           C
ATOM   4921  CD2 LEU E 622      62.833 -31.675  16.660  1.00 60.06           C
ATOM   4922  C   LEU E 622      66.520 -32.042  14.403  1.00 60.06           C
ATOM   4923  O   LEU E 622      67.249 -31.186  14.898  1.00 60.06           O
ATOM   4924  N   HIS E 623      66.993 -33.014  13.609  1.00127.09           N
ATOM   4925  CA  HIS E 623      68.378 -33.236  13.284  1.00127.09           C
ATOM   4926  ND1 HIS E 623      68.508 -36.095  14.646  0.00127.09           N
ATOM   4927  CG  HIS E 623      68.066 -35.738  13.392  0.00127.09           C
ATOM   4928  CB  HIS E 623      68.615 -34.592  12.600  1.00127.09           C
ATOM   4929  NE2 HIS E 623      66.896 -37.529  14.108  0.00127.09           N
ATOM   4930  CD2 HIS E 623      67.082 -36.623  13.078  0.00127.09           C
ATOM   4931  CE1 HIS E 623      67.773 -37.170  15.027  0.00127.09           C
ATOM   4932  C   HIS E 623      68.932 -32.197  12.350  1.00127.09           C
ATOM   4933  O   HIS E 623      70.147 -32.107  12.212  1.00127.09           O
ATOM   4934  N   TYR E 624      68.081 -31.444  11.630  1.00124.96           N
ATOM   4935  CA  TYR E 624      68.494 -30.539  10.578  1.00124.96           C
ATOM   4936  CB  TYR E 624      67.322 -29.631  10.141  1.00124.96           C
ATOM   4937  CG  TYR E 624      67.785 -28.478   9.312  1.00124.96           C
ATOM   4938  CD1 TYR E 624      68.215 -27.319   9.919  1.00124.96           C
ATOM   4939  CD2 TYR E 624      67.770 -28.536   7.937  1.00124.96           C
ATOM   4940  CE1 TYR E 624      68.635 -26.241   9.175  1.00124.96           C
ATOM   4941  CE2 TYR E 624      68.188 -27.460   7.187  1.00124.96           C
ATOM   4942  CZ  TYR E 624      68.622 -26.309   7.803  1.00124.96           C
ATOM   4943  OH  TYR E 624      69.050 -25.205   7.035  1.00124.96           O
ATOM   4944  C   TYR E 624      69.667 -29.671  10.947  1.00124.96           C
ATOM   4945  O   TYR E 624      69.609 -28.885  11.893  1.00124.96           O
ATOM   4946  N   LYS E 625      70.815 -29.889  10.253  1.00128.56           N
ATOM   4947  CA  LYS E 625      71.987 -29.052  10.346  1.00128.56           C
ATOM   4948  CB  LYS E 625      73.293 -29.807  10.047  1.00128.56           C
ATOM   4949  CG  LYS E 625      73.684 -30.832  11.112  1.00128.56           C
ATOM   4950  CD  LYS E 625      72.770 -32.057  11.160  1.00128.56           C
ATOM   4951  CE  LYS E 625      73.179 -33.073  12.228  1.00128.56           C
ATOM   4952  NZ  LYS E 625      72.277 -34.245  12.189  0.00128.56           N
ATOM   4953  C   LYS E 625      71.962 -27.880   9.402  1.00128.56           C
ATOM   4954  O   LYS E 625      72.157 -26.734   9.810  1.00128.56           O
ATOM   4955  N   LYS E 626      71.718 -28.155   8.095  1.00 94.17           N
ATOM   4956  CA  LYS E 626      71.807 -27.126   7.091  1.00 94.17           C
ATOM   4957  CB  LYS E 626      73.259 -26.745   6.749  1.00 94.17           C
ATOM   4958  CG  LYS E 626      74.067 -27.916   6.183  1.00 94.17           C
ATOM   4959  CD  LYS E 626      75.396 -27.511   5.542  1.00 94.17           C
ATOM   4960  CE  LYS E 626      76.188 -28.700   4.991  1.00 94.17           C
ATOM   4961  NZ  LYS E 626      77.456 -28.234   4.387  1.00 94.17           N
ATOM   4962  C   LYS E 626      71.178 -27.620   5.818  1.00 94.17           C
ATOM   4963  O   LYS E 626      70.771 -28.776   5.714  1.00 94.17           O
ATOM   4964  N   GLY E 627      71.086 -26.734   4.801  1.00 29.05           N
ATOM   4965  CA  GLY E 627      70.538 -27.116   3.527  1.00 29.05           C
ATOM   4966  C   GLY E 627      69.082 -26.772   3.460  1.00 29.05           C
ATOM   4967  O   GLY E 627      68.561 -26.017   4.280  1.00 29.05           O
ATOM   4968  N   ILE E 628      68.392 -27.318   2.435  1.00 50.59           N
ATOM   4969  CA  ILE E 628      66.997 -27.042   2.240  1.00 50.59           C
ATOM   4970  CB  ILE E 628      66.659 -26.763   0.804  1.00 50.59           C
ATOM   4971  CG1 ILE E 628      67.426 -25.517   0.323  1.00 50.59           C
ATOM   4972  CG2 ILE E 628      65.132 -26.635   0.677  1.00 50.59           C
ATOM   4973  CD1 ILE E 628      67.395 -25.317  -1.191  1.00 50.59           C
ATOM   4974  C   ILE E 628      66.242 -28.259   2.680  1.00 50.59           C
ATOM   4975  O   ILE E 628      66.308 -29.315   2.054  1.00 50.59           O
ATOM   4976  N   TYR E 629      65.478 -28.104   3.779  1.00181.50           N
ATOM   4977  CA  TYR E 629      64.752 -29.151   4.444  1.00181.50           C
ATOM   4978  CB  TYR E 629      64.296 -28.732   5.851  1.00181.50           C
ATOM   4979  CG  TYR E 629      63.376 -29.764   6.402  1.00181.50           C
ATOM   4980  CD1 TYR E 629      63.861 -30.830   7.122  1.00181.50           C
ATOM   4981  CD2 TYR E 629      62.020 -29.661   6.191  1.00181.50           C
ATOM   4982  CE1 TYR E 629      63.003 -31.776   7.632  1.00181.50           C
ATOM   4983  CE2 TYR E 629      61.157 -30.602   6.700  1.00181.50           C
ATOM   4984  CZ  TYR E 629      61.650 -31.660   7.423  1.00181.50           C
ATOM   4985  OH  TYR E 629      60.770 -32.628   7.950  1.00181.50           O
ATOM   4986  C   TYR E 629      63.549 -29.583   3.664  1.00181.50           C
ATOM   4987  O   TYR E 629      62.874 -28.771   3.031  1.00181.50           O
ATOM   4988  N   HIS E 630      63.278 -30.910   3.674  1.00137.80           N
ATOM   4989  CA  HIS E 630      62.151 -31.442   2.961  1.00137.80           C
ATOM   4990  ND1 HIS E 630      60.433 -31.425   0.006  1.00137.80           N
ATOM   4991  CG  HIS E 630      61.345 -32.218   0.664  1.00137.80           C
ATOM   4992  CB  HIS E 630      62.486 -31.694   1.480  1.00137.80           C
ATOM   4993  NE2 HIS E 630      59.866 -33.533  -0.420  1.00137.80           N
ATOM   4994  CD2 HIS E 630      60.983 -33.502   0.394  1.00137.80           C
ATOM   4995  CE1 HIS E 630      59.571 -32.263  -0.626  1.00137.80           C
ATOM   4996  C   HIS E 630      61.729 -32.766   3.550  1.00137.80           C
ATOM   4997  O   HIS E 630      62.517 -33.463   4.187  1.00137.80           O
ATOM   4998  N   HIS E 631      60.427 -33.096   3.367  1.00238.84           N
ATOM   4999  CA  HIS E 631      59.770 -34.364   3.616  1.00238.84           C
ATOM   5000  ND1 HIS E 631      61.734 -36.756   4.751  0.00238.84           N
ATOM   5001  CG  HIS E 631      61.694 -36.070   3.557  0.00238.84           C
ATOM   5002  CB  HIS E 631      60.427 -35.577   2.920  1.00238.84           C
ATOM   5003  NE2 HIS E 631      63.833 -36.616   4.029  0.00238.84           N
ATOM   5004  CD2 HIS E 631      62.985 -35.994   3.130  0.00238.84           C
ATOM   5005  CE1 HIS E 631      63.036 -37.058   4.986  0.00238.84           C
ATOM   5006  C   HIS E 631      59.503 -34.732   5.045  1.00238.84           C
ATOM   5007  O   HIS E 631      59.952 -34.073   5.980  1.00238.84           O
ATOM   5008  N   THR E 632      58.639 -35.777   5.183  1.00125.91           N
ATOM   5009  CA  THR E 632      58.233 -36.501   6.367  1.00125.91           C
ATOM   5010  CB  THR E 632      58.861 -35.979   7.652  1.00125.91           C
ATOM   5011  OG1 THR E 632      60.276 -36.065   7.549  1.00125.91           O
ATOM   5012  CG2 THR E 632      58.452 -36.829   8.869  1.00125.91           C
ATOM   5013  C   THR E 632      56.718 -36.506   6.387  1.00125.91           C
ATOM   5014  O   THR E 632      56.075 -35.996   5.471  1.00125.91           O
ATOM   5015  N   GLY E 633      56.106 -37.171   7.389  1.00 56.00           N
ATOM   5016  CA  GLY E 633      54.694 -37.130   7.656  1.00 56.00           C
ATOM   5017  C   GLY E 633      53.865 -37.641   6.530  1.00 56.00           C
ATOM   5018  O   GLY E 633      54.162 -38.644   5.882  1.00 56.00           O
ATOM   5019  N   LEU E 634      52.729 -36.945   6.340  1.00101.66           N
ATOM   5020  CA  LEU E 634      51.742 -37.278   5.366  1.00101.66           C
ATOM   5021  CB  LEU E 634      51.225 -38.717   5.527  1.00101.66           C
ATOM   5022  CG  LEU E 634      50.166 -39.128   4.489  0.00101.66           C
ATOM   5023  CD1 LEU E 634      50.748 -39.144   3.066  0.00101.66           C
ATOM   5024  CD2 LEU E 634      49.496 -40.454   4.878  0.00101.66           C
ATOM   5025  C   LEU E 634      50.618 -36.338   5.651  1.00101.66           C
ATOM   5026  O   LEU E 634      50.592 -35.201   5.183  1.00101.66           O
ATOM   5027  N   ARG E 635      49.632 -36.816   6.428  1.00149.90           N
ATOM   5028  CA  ARG E 635      48.541 -35.969   6.799  1.00149.90           C
ATOM   5029  CB  ARG E 635      47.376 -36.000   5.796  1.00149.90           C
ATOM   5030  CG  ARG E 635      46.259 -35.027   6.172  1.00149.90           C
[truncated: 483,567 more chars]
