# Supplementary material for: Evolutionary Analysis of Dipeptidyl Peptidase I
Source: Int J Mol Sci. 2022 Feb 6;23(3):1852. doi: 10.3390/ijms23031852 (PMC8836896; doi:10.3390/ijms23031852)
Supplement: Supplementary file 1 [file ijms-23-01852-s001.zip › Supplementary File S2 Homology models/Modeller/Homo sapiens/mod.B99990010.pdb]

EXPDTA    THEORETICAL MODEL, MODELLER 10.1 2021/11/05 13:34:33
REMARK   6 MODELLER OBJECTIVE FUNCTION:     11633.0586
REMARK   6 MODELLER BEST TEMPLATE % SEQ ID: 100.000
REMARK   6 SEQUENCE: mod
REMARK   6 ALIGNMENT: alignment.pir
REMARK   6 SCRIPT: model.py
REMARK   6 DOPE score: -172185.40625
REMARK   6 GA341 score: 1.00000
REMARK   6 DOPE-HR score: -147150.90625
REMARK   6 TEMPLATE: 1K3B 1:A - 119:A MODELS 1:A - 119:A AT 100.0%
REMARK   6 TEMPLATE: 1K3B 120:B - 283:B MODELS 120:B - 283:B AT 100.0%
REMARK   6 TEMPLATE: 1K3B 284:C - 352:C MODELS 284:C - 352:C AT 100.0%
REMARK   6 TEMPLATE: 1K3B 353:D - 471:D MODELS 353:D - 471:D AT 100.0%
REMARK   6 TEMPLATE: 1K3B 472:E - 635:E MODELS 472:E - 635:E AT 100.0%
REMARK   6 TEMPLATE: 1K3B 636:F - 704:F MODELS 636:F - 704:F AT 100.0%
REMARK   6 TEMPLATE: 1K3B 705:G - 823:G MODELS 705:G - 823:G AT 100.0%
REMARK   6 TEMPLATE: 1K3B 824:H - 987:H MODELS 824:H - 987:H AT 100.0%
REMARK   6 TEMPLATE: 1K3B 988:I - 1056:I MODELS 988:I - 1056:I AT 100.0%
REMARK   6 TEMPLATE: 1K3B 1057:J - 1175:J MODELS 1057:J - 1175:J AT 100.0%
REMARK   6 TEMPLATE: 1K3B 1176:K - 1339:K MODELS 1176:K - 1339:K AT 100.0%
REMARK   6 TEMPLATE: 1K3B 1340:L - 1408:L MODELS 1340:L - 1408:L AT 100.0%
SSBOND   1 CYS A    6    CYS A   94                          1555   1555  2.03
SSBOND   2 CYS A   30    CYS A  112                          1555   1555  1.99
SSBOND   3 CYS B  144    CYS B  187                          1555   1555  2.02
SSBOND   4 CYS B  180    CYS B  220                          1555   1555  2.02
SSBOND   5 CYS B  210    CYS B  226                          1555   1555  2.03
SSBOND   6 CYS D  358    CYS D  446                          1555   1555  2.03
SSBOND   7 CYS D  382    CYS D  464                          1555   1555  2.03
SSBOND   8 CYS E  496    CYS E  539                          1555   1555  2.03
SSBOND   9 CYS E  532    CYS E  572                          1555   1555  2.04
SSBOND  10 CYS E  562    CYS E  578                          1555   1555  2.03
SSBOND  11 CYS G  710    CYS G  798                          1555   1555  2.02
SSBOND  12 CYS G  734    CYS G  816                          1555   1555  2.02
SSBOND  13 CYS H  848    CYS H  891                          1555   1555  2.03
SSBOND  14 CYS H  884    CYS H  924                          1555   1555  2.03
SSBOND  15 CYS H  914    CYS H  930                          1555   1555  2.04
SSBOND  16 CYS J 1062    CYS J 1150                          1555   1555  2.03
SSBOND  17 CYS J 1086    CYS J 1168                          1555   1555  2.03
SSBOND  18 CYS K 1200    CYS K 1243                          1555   1555  2.02
SSBOND  19 CYS K 1236    CYS K 1276                          1555   1555  2.02
SSBOND  20 CYS K 1266    CYS K 1282                          1555   1555  2.03
ATOM      1  N   ASP A   1      32.649  22.010  25.421  1.00 44.49           N
ATOM      2  CA  ASP A   1      33.858  22.477  24.703  1.00 44.49           C
ATOM      3  CB  ASP A   1      33.504  23.381  23.515  1.00 44.49           C
ATOM      4  CG  ASP A   1      32.825  22.525  22.455  1.00 44.49           C
ATOM      5  OD1 ASP A   1      32.490  21.348  22.753  1.00 44.49           O
ATOM      6  OD2 ASP A   1      32.636  23.041  21.323  1.00 44.49           O
ATOM      7  C   ASP A   1      34.758  23.226  25.614  1.00 44.49           C
ATOM      8  O   ASP A   1      34.378  23.629  26.712  1.00 44.49           O
ATOM      9  N   THR A   2      36.005  23.403  25.157  1.00148.85           N
ATOM     10  CA  THR A   2      37.034  24.071  25.883  1.00148.85           C
ATOM     11  CB  THR A   2      38.360  23.486  25.475  1.00148.85           C
ATOM     12  OG1 THR A   2      38.289  22.070  25.547  1.00148.85           O
ATOM     13  CG2 THR A   2      39.449  23.948  26.440  1.00148.85           C
ATOM     14  C   THR A   2      36.939  25.488  25.409  1.00148.85           C
ATOM     15  O   THR A   2      36.215  25.765  24.455  1.00148.85           O
ATOM     16  N   PRO A   3      37.610  26.402  26.039  1.00 87.12           N
ATOM     17  CA  PRO A   3      37.547  27.770  25.598  1.00 87.12           C
ATOM     18  CD  PRO A   3      37.857  26.303  27.471  1.00 87.12           C
ATOM     19  CB  PRO A   3      38.170  28.588  26.728  1.00 87.12           C
ATOM     20  CG  PRO A   3      37.901  27.749  27.988  1.00 87.12           C
ATOM     21  C   PRO A   3      38.262  27.952  24.297  1.00 87.12           C
ATOM     22  O   PRO A   3      38.181  29.041  23.733  1.00 87.12           O
ATOM     23  N   ALA A   4      38.998  26.930  23.820  1.00 76.96           N
ATOM     24  CA  ALA A   4      39.812  27.106  22.648  1.00 76.96           C
ATOM     25  CB  ALA A   4      40.918  26.045  22.517  1.00 76.96           C
ATOM     26  C   ALA A   4      39.025  27.052  21.378  1.00 76.96           C
ATOM     27  O   ALA A   4      38.098  26.258  21.224  1.00 76.96           O
ATOM     28  N   ASN A   5      39.375  27.945  20.428  1.00227.61           N
ATOM     29  CA  ASN A   5      38.857  27.798  19.102  1.00227.61           C
ATOM     30  CB  ASN A   5      37.675  28.707  18.700  1.00227.61           C
ATOM     31  CG  ASN A   5      38.079  30.147  18.786  1.00227.61           C
ATOM     32  OD1 ASN A   5      38.410  30.624  19.865  1.00227.61           O
ATOM     33  ND2 ASN A   5      38.067  30.857  17.628  1.00227.61           N
ATOM     34  C   ASN A   5      40.018  27.958  18.170  1.00227.61           C
ATOM     35  O   ASN A   5      40.324  29.045  17.681  1.00227.61           O
ATOM     36  N   CYS A   6      40.697  26.835  17.884  1.00 72.91           N
ATOM     37  CA  CYS A   6      41.860  26.877  17.054  1.00 72.91           C
ATOM     38  CB  CYS A   6      43.039  26.078  17.627  1.00 72.91           C
ATOM     39  SG  CYS A   6      43.641  26.887  19.136  1.00 72.91           S
ATOM     40  C   CYS A   6      41.504  26.347  15.708  1.00 72.91           C
ATOM     41  O   CYS A   6      40.435  25.770  15.507  1.00 72.91           O
ATOM     42  N   THR A   7      42.413  26.537  14.737  1.00 62.75           N
ATOM     43  CA  THR A   7      42.088  26.143  13.408  1.00 62.75           C
ATOM     44  CB  THR A   7      42.162  27.252  12.403  1.00 62.75           C
ATOM     45  OG1 THR A   7      43.500  27.704  12.252  1.00 62.75           O
ATOM     46  CG2 THR A   7      41.262  28.399  12.885  1.00 62.75           C
ATOM     47  C   THR A   7      43.008  25.084  12.927  1.00 62.75           C
ATOM     48  O   THR A   7      44.004  24.708  13.541  1.00 62.75           O
ATOM     49  N   TYR A   8      42.643  24.606  11.736  1.00192.55           N
ATOM     50  CA  TYR A   8      43.213  23.549  10.976  1.00192.55           C
ATOM     51  CB  TYR A   8      42.341  23.429   9.701  1.00192.55           C
ATOM     52  CG  TYR A   8      42.812  22.312   8.852  1.00192.55           C
ATOM     53  CD1 TYR A   8      43.791  22.578   7.923  1.00192.55           C
ATOM     54  CD2 TYR A   8      42.297  21.040   8.966  1.00192.55           C
ATOM     55  CE1 TYR A   8      44.276  21.585   7.115  1.00192.55           C
ATOM     56  CE2 TYR A   8      42.786  20.049   8.151  1.00192.55           C
ATOM     57  CZ  TYR A   8      43.778  20.321   7.234  1.00192.55           C
ATOM     58  OH  TYR A   8      44.263  19.282   6.417  1.00192.55           O
ATOM     59  C   TYR A   8      44.642  23.884  10.668  1.00192.55           C
ATOM     60  O   TYR A   8      45.545  23.054  10.801  1.00192.55           O
ATOM     61  N   LEU A   9      44.849  25.150  10.271  1.00129.85           N
ATOM     62  CA  LEU A   9      46.112  25.707   9.874  1.00129.85           C
ATOM     63  CB  LEU A   9      46.052  27.217   9.534  1.00129.85           C
ATOM     64  CG  LEU A   9      44.888  27.662   8.631  1.00129.85           C
ATOM     65  CD1 LEU A   9      44.911  26.972   7.252  1.00129.85           C
ATOM     66  CD2 LEU A   9      43.578  27.503   9.406  1.00129.85           C
ATOM     67  C   LEU A   9      47.015  25.674  11.071  1.00129.85           C
ATOM     68  O   LEU A   9      48.207  25.389  10.966  1.00129.85           O
ATOM     69  N   ASP A  10      46.444  25.968  12.256  1.00 63.08           N
ATOM     70  CA  ASP A  10      47.193  26.032  13.476  1.00 63.08           C
ATOM     71  CB  ASP A  10      46.300  26.244  14.721  1.00 63.08           C
ATOM     72  CG  ASP A  10      45.656  27.623  14.703  1.00 63.08           C
ATOM     73  OD1 ASP A  10      46.183  28.542  14.026  1.00 63.08           O
ATOM     74  OD2 ASP A  10      44.609  27.776  15.379  1.00 63.08           O
ATOM     75  C   ASP A  10      47.842  24.690  13.663  1.00 63.08           C
ATOM     76  O   ASP A  10      48.981  24.598  14.120  1.00 63.08           O
ATOM     77  N   LEU A  11      47.100  23.614  13.329  1.00200.40           N
ATOM     78  CA  LEU A  11      47.540  22.245  13.440  1.00200.40           C
ATOM     79  CB  LEU A  11      46.455  21.186  13.152  1.00200.40           C
ATOM     80  CG  LEU A  11      45.514  20.865  14.316  1.00200.40           C
ATOM     81  CD1 LEU A  11      46.282  20.180  15.453  1.00200.40           C
ATOM     82  CD2 LEU A  11      44.759  22.104  14.796  1.00200.40           C
ATOM     83  C   LEU A  11      48.628  21.882  12.477  1.00200.40           C
ATOM     84  O   LEU A  11      49.501  21.083  12.809  1.00200.40           O
ATOM     85  N   LEU A  12      48.592  22.402  11.238  1.00 69.37           N
ATOM     86  CA  LEU A  12      49.542  21.936  10.261  1.00 69.37           C
ATOM     87  CB  LEU A  12      49.239  22.466   8.849  1.00 69.37           C
ATOM     88  CG  LEU A  12      47.868  22.006   8.308  1.00 69.37           C
ATOM     89  CD1 LEU A  12      47.598  22.560   6.899  1.00 69.37           C
ATOM     90  CD2 LEU A  12      47.729  20.475   8.372  1.00 69.37           C
ATOM     91  C   LEU A  12      50.911  22.393  10.662  1.00 69.37           C
ATOM     92  O   LEU A  12      51.094  23.527  11.103  1.00 69.37           O
ATOM     93  N   GLY A  13      51.925  21.508  10.535  1.00 37.83           N
ATOM     94  CA  GLY A  13      53.263  21.921  10.861  1.00 37.83           C
ATOM     95  C   GLY A  13      53.960  20.840  11.621  1.00 37.83           C
ATOM     96  O   GLY A  13      53.553  19.678  11.602  1.00 37.83           O
ATOM     97  N   THR A  14      55.062  21.203  12.317  1.00 63.87           N
ATOM     98  CA  THR A  14      55.765  20.193  13.053  1.00 63.87           C
ATOM     99  CB  THR A  14      57.243  20.151  12.785  1.00 63.87           C
ATOM    100  OG1 THR A  14      57.473  19.948  11.398  1.00 63.87           O
ATOM    101  CG2 THR A  14      57.868  18.992  13.585  1.00 63.87           C
ATOM    102  C   THR A  14      55.514  20.428  14.504  1.00 63.87           C
ATOM    103  O   THR A  14      55.447  21.564  14.970  1.00 63.87           O
ATOM    104  N   TRP A  15      55.321  19.329  15.252  1.00 84.91           N
ATOM    105  CA  TRP A  15      55.006  19.426  16.644  1.00 84.91           C
ATOM    106  CB  TRP A  15      53.590  18.917  16.964  1.00 84.91           C
ATOM    107  CG  TRP A  15      52.491  19.791  16.401  1.00 84.91           C
ATOM    108  CD2 TRP A  15      51.680  20.670  17.198  1.00 84.91           C
ATOM    109  CD1 TRP A  15      52.044  19.914  15.121  1.00 84.91           C
ATOM    110  NE1 TRP A  15      51.015  20.827  15.062  1.00 84.91           N
ATOM    111  CE2 TRP A  15      50.777  21.294  16.335  1.00 84.91           C
ATOM    112  CE3 TRP A  15      51.683  20.928  18.537  1.00 84.91           C
ATOM    113  CZ2 TRP A  15      49.854  22.190  16.807  1.00 84.91           C
ATOM    114  CZ3 TRP A  15      50.757  21.840  19.002  1.00 84.91           C
ATOM    115  CH2 TRP A  15      49.861  22.458  18.157  1.00 84.91           C
ATOM    116  C   TRP A  15      55.975  18.576  17.395  1.00 84.91           C
ATOM    117  O   TRP A  15      56.415  17.530  16.921  1.00 84.91           O
ATOM    118  N   VAL A  16      56.358  19.037  18.599  1.00 48.73           N
ATOM    119  CA  VAL A  16      57.245  18.276  19.426  1.00 48.73           C
ATOM    120  CB  VAL A  16      58.395  19.097  19.939  1.00 48.73           C
ATOM    121  CG1 VAL A  16      59.167  18.275  20.983  1.00 48.73           C
ATOM    122  CG2 VAL A  16      59.249  19.544  18.737  1.00 48.73           C
ATOM    123  C   VAL A  16      56.425  17.826  20.591  1.00 48.73           C
ATOM    124  O   VAL A  16      55.761  18.628  21.246  1.00 48.73           O
ATOM    125  N   PHE A  17      56.425  16.509  20.869  1.00 90.16           N
ATOM    126  CA  PHE A  17      55.642  16.026  21.971  1.00 90.16           C
ATOM    127  CB  PHE A  17      54.733  14.826  21.636  1.00 90.16           C
ATOM    128  CG  PHE A  17      53.792  15.187  20.536  1.00 90.16           C
ATOM    129  CD1 PHE A  17      52.896  16.225  20.674  1.00 90.16           C
ATOM    130  CD2 PHE A  17      53.771  14.447  19.373  1.00 90.16           C
ATOM    131  CE1 PHE A  17      52.028  16.540  19.654  1.00 90.16           C
ATOM    132  CE2 PHE A  17      52.901  14.756  18.353  1.00 90.16           C
ATOM    133  CZ  PHE A  17      52.029  15.811  18.491  1.00 90.16           C
ATOM    134  C   PHE A  17      56.596  15.526  23.012  1.00 90.16           C
ATOM    135  O   PHE A  17      57.464  14.701  22.729  1.00 90.16           O
ATOM    136  N   GLN A  18      56.456  16.018  24.259  1.00 54.21           N
ATOM    137  CA  GLN A  18      57.287  15.534  25.325  1.00 54.21           C
ATOM    138  CB  GLN A  18      57.786  16.643  26.266  1.00 54.21           C
ATOM    139  CG  GLN A  18      58.809  17.587  25.630  1.00 54.21           C
ATOM    140  CD  GLN A  18      60.180  16.927  25.724  1.00 54.21           C
ATOM    141  OE1 GLN A  18      60.377  15.976  26.479  1.00 54.21           O
ATOM    142  NE2 GLN A  18      61.163  17.453  24.944  1.00 54.21           N
ATOM    143  C   GLN A  18      56.424  14.583  26.092  1.00 54.21           C
ATOM    144  O   GLN A  18      55.314  14.924  26.500  1.00 54.21           O
ATOM    145  N   VAL A  19      56.921  13.348  26.297  1.00 54.66           N
ATOM    146  CA  VAL A  19      56.128  12.315  26.900  1.00 54.66           C
ATOM    147  CB  VAL A  19      56.152  11.048  26.084  1.00 54.66           C
ATOM    148  CG1 VAL A  19      55.378   9.943  26.821  1.00 54.66           C
ATOM    149  CG2 VAL A  19      55.609  11.358  24.678  1.00 54.66           C
ATOM    150  C   VAL A  19      56.671  11.970  28.251  1.00 54.66           C
ATOM    151  O   VAL A  19      57.871  11.768  28.425  1.00 54.66           O
ATOM    152  N   GLY A  20      55.772  11.905  29.255  1.00 50.54           N
ATOM    153  CA  GLY A  20      56.134  11.502  30.586  1.00 50.54           C
ATOM    154  C   GLY A  20      55.624  10.104  30.743  1.00 50.54           C
ATOM    155  O   GLY A  20      55.630   9.338  29.783  1.00 50.54           O
ATOM    156  N   SER A  21      55.205   9.761  31.983  1.00141.62           N
ATOM    157  CA  SER A  21      54.549   8.545  32.414  1.00141.62           C
ATOM    158  CB  SER A  21      53.014   8.668  32.415  1.00141.62           C
ATOM    159  OG  SER A  21      52.610   9.678  33.329  1.00141.62           O
ATOM    160  C   SER A  21      54.916   7.319  31.621  1.00141.62           C
ATOM    161  O   SER A  21      55.997   7.199  31.049  1.00141.62           O
ATOM    162  N   SER A  22      54.032   6.299  31.726  1.00201.39           N
ATOM    163  CA  SER A  22      54.051   5.067  30.978  1.00201.39           C
ATOM    164  CB  SER A  22      55.451   4.547  30.594  1.00201.39           C
ATOM    165  OG  SER A  22      55.926   5.197  29.425  1.00201.39           O
ATOM    166  C   SER A  22      53.407   4.001  31.810  1.00201.39           C
ATOM    167  O   SER A  22      54.090   3.149  32.372  1.00201.39           O
ATOM    168  N   GLY A  23      52.061   3.958  31.842  1.00 60.32           N
ATOM    169  CA  GLY A  23      51.400   2.996  32.682  1.00 60.32           C
ATOM    170  C   GLY A  23      50.147   2.548  31.997  1.00 60.32           C
ATOM    171  O   GLY A  23      50.050   2.582  30.773  1.00 60.32           O
ATOM    172  N   SER A  24      49.164   2.053  32.776  1.00 35.92           N
ATOM    173  CA  SER A  24      47.916   1.623  32.208  1.00 35.92           C
ATOM    174  CB  SER A  24      47.272   0.445  32.956  1.00 35.92           C
ATOM    175  OG  SER A  24      48.099  -0.704  32.850  1.00 35.92           O
ATOM    176  C   SER A  24      46.966   2.778  32.252  1.00 35.92           C
ATOM    177  O   SER A  24      47.315   3.867  32.705  1.00 35.92           O
ATOM    178  N   GLN A  25      45.729   2.567  31.754  1.00 75.46           N
ATOM    179  CA  GLN A  25      44.752   3.621  31.747  1.00 75.46           C
ATOM    180  CB  GLN A  25      43.468   3.308  30.951  1.00 75.46           C
ATOM    181  CG  GLN A  25      42.633   2.143  31.479  1.00 75.46           C
ATOM    182  CD  GLN A  25      41.429   2.014  30.556  1.00 75.46           C
ATOM    183  OE1 GLN A  25      40.589   2.914  30.488  1.00 75.46           O
ATOM    184  NE2 GLN A  25      41.341   0.877  29.819  1.00 75.46           N
ATOM    185  C   GLN A  25      44.394   3.978  33.158  1.00 75.46           C
ATOM    186  O   GLN A  25      43.993   5.107  33.434  1.00 75.46           O
ATOM    187  N   ARG A  26      44.417   2.984  34.068  1.00 76.34           N
ATOM    188  CA  ARG A  26      44.163   3.197  35.469  1.00 76.34           C
ATOM    189  CB  ARG A  26      43.883   1.884  36.222  1.00 76.34           C
ATOM    190  CG  ARG A  26      43.466   2.078  37.684  0.00 76.34           C
ATOM    191  CD  ARG A  26      43.194   0.762  38.417  0.00 76.34           C
ATOM    192  NE  ARG A  26      42.802   1.085  39.818  0.00 76.34           N
ATOM    193  CZ  ARG A  26      42.355   0.091  40.642  0.00 76.34           C
ATOM    194  NH1 ARG A  26      42.262  -1.188  40.174  0.00 76.34           N
ATOM    195  NH2 ARG A  26      42.014   0.370  41.933  0.00 76.34           N
ATOM    196  C   ARG A  26      45.329   3.869  36.134  1.00 76.34           C
ATOM    197  O   ARG A  26      45.153   4.712  37.014  1.00 76.34           O
ATOM    198  N   ASP A  27      46.555   3.486  35.727  1.00 51.92           N
ATOM    199  CA  ASP A  27      47.787   3.938  36.314  1.00 51.92           C
ATOM    200  CB  ASP A  27      49.006   3.171  35.779  1.00 51.92           C
ATOM    201  CG  ASP A  27      48.929   1.761  36.350  0.00 51.92           C
ATOM    202  OD1 ASP A  27      48.380   1.611  37.474  0.00 51.92           O
ATOM    203  OD2 ASP A  27      49.409   0.817  35.669  0.00 51.92           O
ATOM    204  C   ASP A  27      48.008   5.397  36.071  1.00 51.92           C
ATOM    205  O   ASP A  27      48.624   6.075  36.893  1.00 51.92           O
ATOM    206  N   VAL A  28      47.549   5.937  34.929  1.00107.78           N
ATOM    207  CA  VAL A  28      47.855   7.319  34.709  1.00107.78           C
ATOM    208  CB  VAL A  28      48.787   7.546  33.552  1.00107.78           C
ATOM    209  CG1 VAL A  28      48.024   7.282  32.244  1.00107.78           C
ATOM    210  CG2 VAL A  28      49.379   8.960  33.660  1.00107.78           C
ATOM    211  C   VAL A  28      46.600   8.079  34.426  1.00107.78           C
ATOM    212  O   VAL A  28      45.565   7.516  34.073  1.00107.78           O
ATOM    213  N   ASN A  29      46.656   9.400  34.671  1.00 93.10           N
ATOM    214  CA  ASN A  29      45.589  10.284  34.317  1.00 93.10           C
ATOM    215  CB  ASN A  29      44.574  10.543  35.441  1.00 93.10           C
ATOM    216  CG  ASN A  29      43.442  11.361  34.837  0.00 93.10           C
ATOM    217  OD1 ASN A  29      42.448  10.811  34.365  0.00 93.10           O
ATOM    218  ND2 ASN A  29      43.595  12.713  34.846  0.00 93.10           N
ATOM    219  C   ASN A  29      46.267  11.571  34.022  1.00 93.10           C
ATOM    220  O   ASN A  29      46.990  12.090  34.873  1.00 93.10           O
ATOM    221  N   CYS A  30      46.080  12.147  32.819  1.00152.35           N
ATOM    222  CA  CYS A  30      46.885  13.311  32.732  1.00152.35           C
ATOM    223  CB  CYS A  30      48.082  13.230  31.816  1.00152.35           C
ATOM    224  SG  CYS A  30      49.245  12.408  32.932  1.00152.35           S
ATOM    225  C   CYS A  30      46.153  14.590  32.734  1.00152.35           C
ATOM    226  O   CYS A  30      45.779  15.165  31.713  1.00152.35           O
ATOM    227  N   SER A  31      45.851  14.982  33.982  1.00132.52           N
ATOM    228  CA  SER A  31      45.326  16.250  34.335  1.00132.52           C
ATOM    229  CB  SER A  31      44.617  16.218  35.699  1.00132.52           C
ATOM    230  OG  SER A  31      43.531  15.304  35.661  1.00132.52           O
ATOM    231  C   SER A  31      46.477  17.217  34.451  1.00132.52           C
ATOM    232  O   SER A  31      46.391  18.357  33.999  1.00132.52           O
ATOM    233  N   VAL A  32      47.530  16.814  35.206  1.00158.44           N
ATOM    234  CA  VAL A  32      48.692  17.634  35.468  1.00158.44           C
ATOM    235  CB  VAL A  32      49.293  17.329  36.810  1.00158.44           C
ATOM    236  CG1 VAL A  32      49.712  15.851  36.868  1.00158.44           C
ATOM    237  CG2 VAL A  32      50.446  18.314  37.043  1.00158.44           C
ATOM    238  C   VAL A  32      49.821  17.663  34.459  1.00158.44           C
ATOM    239  O   VAL A  32      50.091  18.715  33.881  1.00158.44           O
ATOM    240  N   MET A  33      50.491  16.499  34.234  1.00162.46           N
ATOM    241  CA  MET A  33      51.689  16.322  33.434  1.00162.46           C
ATOM    242  CB  MET A  33      52.239  17.554  32.672  1.00162.46           C
ATOM    243  CG  MET A  33      53.648  17.333  32.103  1.00162.46           C
ATOM    244  SD  MET A  33      53.831  15.911  30.991  1.00162.46           S
ATOM    245  CE  MET A  33      54.162  16.926  29.533  1.00162.46           C
ATOM    246  C   MET A  33      52.777  15.731  34.302  1.00162.46           C
ATOM    247  O   MET A  33      52.788  14.525  34.544  1.00162.46           O
ATOM    248  N   GLY A  34      53.732  16.564  34.789  1.00 46.38           N
ATOM    249  CA  GLY A  34      54.834  16.091  35.588  1.00 46.38           C
ATOM    250  C   GLY A  34      56.043  15.916  34.709  1.00 46.38           C
ATOM    251  O   GLY A  34      56.091  16.384  33.574  1.00 46.38           O
ATOM    252  N   PRO A  35      57.027  15.240  35.251  1.00 76.40           N
ATOM    253  CA  PRO A  35      58.308  14.992  34.624  1.00 76.40           C
ATOM    254  CD  PRO A  35      56.826  14.432  36.442  1.00 76.40           C
ATOM    255  CB  PRO A  35      59.097  14.162  35.636  1.00 76.40           C
ATOM    256  CG  PRO A  35      58.003  13.443  36.448  1.00 76.40           C
ATOM    257  C   PRO A  35      58.163  14.288  33.306  1.00 76.40           C
ATOM    258  O   PRO A  35      57.177  13.578  33.112  1.00 76.40           O
ATOM    259  N   GLN A  36      59.140  14.477  32.386  1.00 90.48           N
ATOM    260  CA  GLN A  36      59.010  13.934  31.062  1.00 90.48           C
ATOM    261  CB  GLN A  36      58.701  15.063  30.069  1.00 90.48           C
ATOM    262  CG  GLN A  36      57.405  15.767  30.484  1.00 90.48           C
ATOM    263  CD  GLN A  36      57.290  17.124  29.809  1.00 90.48           C
ATOM    264  OE1 GLN A  36      56.749  17.252  28.716  1.00 90.48           O
ATOM    265  NE2 GLN A  36      57.783  18.187  30.494  1.00 90.48           N
ATOM    266  C   GLN A  36      60.263  13.207  30.650  1.00 90.48           C
ATOM    267  O   GLN A  36      61.374  13.727  30.758  1.00 90.48           O
ATOM    268  N   GLU A  37      60.086  11.929  30.240  1.00110.69           N
ATOM    269  CA  GLU A  37      61.133  11.042  29.802  1.00110.69           C
ATOM    270  CB  GLU A  37      60.739   9.563  29.937  1.00110.69           C
ATOM    271  CG  GLU A  37      60.644   9.106  31.392  1.00110.69           C
ATOM    272  CD  GLU A  37      59.445   9.797  32.022  1.00110.69           C
ATOM    273  OE1 GLU A  37      58.291   9.429  31.672  0.00110.69           O
ATOM    274  OE2 GLU A  37      59.668  10.709  32.862  0.00110.69           O
ATOM    275  C   GLU A  37      61.602  11.247  28.387  1.00110.69           C
ATOM    276  O   GLU A  37      62.804  11.201  28.130  1.00110.69           O
ATOM    277  N   LYS A  38      60.690  11.470  27.415  1.00153.79           N
ATOM    278  CA  LYS A  38      61.179  11.428  26.060  1.00153.79           C
ATOM    279  CB  LYS A  38      61.057  10.020  25.464  1.00153.79           C
ATOM    280  CG  LYS A  38      59.627   9.488  25.544  1.00153.79           C
ATOM    281  CD  LYS A  38      59.445   8.136  24.867  1.00153.79           C
ATOM    282  CE  LYS A  38      59.915   6.962  25.731  1.00153.79           C
ATOM    283  NZ  LYS A  38      58.908   6.643  26.774  1.00153.79           N
ATOM    284  C   LYS A  38      60.435  12.373  25.163  1.00153.79           C
ATOM    285  O   LYS A  38      59.407  12.930  25.524  1.00153.79           O
ATOM    286  N   LYS A  39      60.989  12.575  23.944  1.00131.30           N
ATOM    287  CA  LYS A  39      60.420  13.482  22.986  1.00131.30           C
ATOM    288  CB  LYS A  39      61.351  14.679  22.710  1.00131.30           C
ATOM    289  CG  LYS A  39      60.849  15.717  21.703  1.00131.30           C
ATOM    290  CD  LYS A  39      60.823  15.226  20.255  1.00131.30           C
ATOM    291  CE  LYS A  39      60.555  16.342  19.244  1.00131.30           C
ATOM    292  NZ  LYS A  39      61.567  17.411  19.404  1.00131.30           N
ATOM    293  C   LYS A  39      60.167  12.740  21.706  1.00131.30           C
ATOM    294  O   LYS A  39      60.915  11.836  21.342  1.00131.30           O
ATOM    295  N   VAL A  40      59.054  13.089  21.016  1.00132.40           N
ATOM    296  CA  VAL A  40      58.723  12.535  19.733  1.00132.40           C
ATOM    297  CB  VAL A  40      57.551  11.595  19.739  1.00132.40           C
ATOM    298  CG1 VAL A  40      57.978  10.268  20.366  1.00132.40           C
ATOM    299  CG2 VAL A  40      56.414  12.267  20.518  1.00132.40           C
ATOM    300  C   VAL A  40      58.357  13.671  18.836  1.00132.40           C
ATOM    301  O   VAL A  40      57.620  14.572  19.232  1.00132.40           O
ATOM    302  N   VAL A  41      58.856  13.656  17.587  1.00127.88           N
ATOM    303  CA  VAL A  41      58.534  14.756  16.722  1.00127.88           C
ATOM    304  CB  VAL A  41      59.726  15.353  16.025  1.00127.88           C
ATOM    305  CG1 VAL A  41      60.100  14.478  14.836  1.00127.88           C
ATOM    306  CG2 VAL A  41      59.375  16.800  15.655  1.00127.88           C
ATOM    307  C   VAL A  41      57.589  14.263  15.679  1.00127.88           C
ATOM    308  O   VAL A  41      57.737  13.158  15.154  1.00127.88           O
ATOM    309  N   VAL A  42      56.561  15.064  15.354  1.00140.38           N
ATOM    310  CA  VAL A  42      55.620  14.616  14.382  1.00140.38           C
ATOM    311  CB  VAL A  42      54.274  14.298  14.956  1.00140.38           C
ATOM    312  CG1 VAL A  42      53.377  13.816  13.825  1.00140.38           C
ATOM    313  CG2 VAL A  42      54.411  13.267  16.086  1.00140.38           C
ATOM    314  C   VAL A  42      55.398  15.716  13.396  1.00140.38           C
ATOM    315  O   VAL A  42      55.441  16.895  13.746  1.00140.38           O
ATOM    316  N   TYR A  43      55.127  15.341  12.135  1.00183.91           N
ATOM    317  CA  TYR A  43      54.897  16.258  11.052  1.00183.91           C
ATOM    318  CB  TYR A  43      55.729  15.890   9.807  1.00183.91           C
ATOM    319  CG  TYR A  43      57.151  15.827  10.226  1.00183.91           C
ATOM    320  CD1 TYR A  43      57.667  14.694  10.810  1.00183.91           C
ATOM    321  CD2 TYR A  43      57.975  16.902  10.026  1.00183.91           C
ATOM    322  CE1 TYR A  43      58.985  14.641  11.201  1.00183.91           C
ATOM    323  CE2 TYR A  43      59.288  16.853  10.415  1.00183.91           C
ATOM    324  CZ  TYR A  43      59.798  15.731  11.003  1.00183.91           C
ATOM    325  OH  TYR A  43      61.153  15.725  11.387  1.00183.91           O
ATOM    326  C   TYR A  43      53.477  16.054  10.615  1.00183.91           C
ATOM    327  O   TYR A  43      53.067  14.929  10.330  1.00183.91           O
ATOM    328  N   LEU A  44      52.685  17.141  10.530  1.00 77.61           N
ATOM    329  CA  LEU A  44      51.323  17.008  10.071  1.00 77.61           C
ATOM    330  CB  LEU A  44      50.297  17.663  11.012  1.00 77.61           C
ATOM    331  CG  LEU A  44      50.329  17.068  12.433  1.00 77.61           C
ATOM    332  CD1 LEU A  44      49.281  17.724  13.348  1.00 77.61           C
ATOM    333  CD2 LEU A  44      50.232  15.536  12.400  1.00 77.61           C
ATOM    334  C   LEU A  44      51.237  17.729   8.759  1.00 77.61           C
ATOM    335  O   LEU A  44      51.568  18.911   8.673  1.00 77.61           O
ATOM    336  N   GLN A  45      50.753  17.039   7.707  1.00133.23           N
ATOM    337  CA  GLN A  45      50.758  17.594   6.382  1.00133.23           C
ATOM    338  CB  GLN A  45      51.490  16.657   5.409  1.00133.23           C
ATOM    339  CG  GLN A  45      52.895  16.246   5.870  1.00133.23           C
ATOM    340  CD  GLN A  45      53.939  16.717   4.871  1.00133.23           C
ATOM    341  OE1 GLN A  45      53.627  17.017   3.721  1.00133.23           O
ATOM    342  NE2 GLN A  45      55.224  16.749   5.313  1.00133.23           N
ATOM    343  C   GLN A  45      49.359  17.722   5.857  1.00133.23           C
ATOM    344  O   GLN A  45      48.487  16.889   6.098  1.00133.23           O
ATOM    345  N   LYS A  46      49.176  18.753   5.013  1.00150.89           N
ATOM    346  CA  LYS A  46      47.939  19.193   4.427  1.00150.89           C
ATOM    347  CB  LYS A  46      48.221  20.076   3.205  1.00150.89           C
ATOM    348  CG  LYS A  46      47.041  20.880   2.674  1.00150.89           C
ATOM    349  CD  LYS A  46      47.518  22.053   1.815  1.00150.89           C
ATOM    350  CE  LYS A  46      48.910  21.832   1.208  1.00150.89           C
ATOM    351  NZ  LYS A  46      49.378  23.057   0.521  1.00150.89           N
ATOM    352  C   LYS A  46      47.083  18.044   4.032  1.00150.89           C
ATOM    353  O   LYS A  46      47.480  17.138   3.300  1.00150.89           O
ATOM    354  N   LEU A  47      45.833  18.107   4.528  1.00200.91           N
ATOM    355  CA  LEU A  47      44.843  17.095   4.395  1.00200.91           C
ATOM    356  CB  LEU A  47      44.868  16.332   3.068  1.00200.91           C
ATOM    357  CG  LEU A  47      44.176  17.215   2.010  1.00200.91           C
ATOM    358  CD1 LEU A  47      44.147  16.571   0.626  1.00200.91           C
ATOM    359  CD2 LEU A  47      42.758  17.617   2.470  1.00200.91           C
ATOM    360  C   LEU A  47      44.930  16.238   5.627  1.00200.91           C
ATOM    361  O   LEU A  47      44.522  16.688   6.696  1.00200.91           O
ATOM    362  N   ASP A  48      45.276  14.944   5.465  1.00262.33           N
ATOM    363  CA  ASP A  48      45.379  13.916   6.487  1.00262.33           C
ATOM    364  CB  ASP A  48      44.634  12.660   5.995  1.00262.33           C
ATOM    365  CG  ASP A  48      44.302  11.691   7.122  1.00262.33           C
ATOM    366  OD1 ASP A  48      44.285  12.105   8.310  1.00262.33           O
ATOM    367  OD2 ASP A  48      44.042  10.503   6.796  1.00262.33           O
ATOM    368  C   ASP A  48      46.715  13.427   7.041  1.00262.33           C
ATOM    369  O   ASP A  48      46.715  12.792   8.092  1.00262.33           O
ATOM    370  N   THR A  49      47.868  13.602   6.360  1.00128.17           N
ATOM    371  CA  THR A  49      49.035  12.793   6.689  1.00128.17           C
ATOM    372  CB  THR A  49      50.027  12.728   5.551  1.00128.17           C
ATOM    373  OG1 THR A  49      49.425  12.157   4.404  1.00128.17           O
ATOM    374  CG2 THR A  49      51.229  11.869   5.951  1.00128.17           C
ATOM    375  C   THR A  49      49.813  13.197   7.910  1.00128.17           C
ATOM    376  O   THR A  49      50.067  14.375   8.154  1.00128.17           O
ATOM    377  N   ALA A  50      50.252  12.168   8.684  1.00 69.37           N
ATOM    378  CA  ALA A  50      51.062  12.313   9.866  1.00 69.37           C
ATOM    379  CB  ALA A  50      50.402  11.752  11.138  1.00 69.37           C
ATOM    380  C   ALA A  50      52.317  11.528   9.615  1.00 69.37           C
ATOM    381  O   ALA A  50      52.284  10.468   8.992  1.00 69.37           O
ATOM    382  N   TYR A  51      53.451  12.027  10.145  1.00282.91           N
ATOM    383  CA  TYR A  51      54.774  11.590   9.781  1.00282.91           C
ATOM    384  CB  TYR A  51      55.203  12.772   8.922  1.00282.91           C
ATOM    385  CG  TYR A  51      56.366  12.738   8.020  1.00282.91           C
ATOM    386  CD1 TYR A  51      57.487  11.970   8.204  1.00282.91           C
ATOM    387  CD2 TYR A  51      56.260  13.562   6.927  1.00282.91           C
ATOM    388  CE1 TYR A  51      58.504  12.046   7.278  1.00282.91           C
ATOM    389  CE2 TYR A  51      57.266  13.646   6.005  1.00282.91           C
ATOM    390  CZ  TYR A  51      58.390  12.887   6.194  1.00282.91           C
ATOM    391  OH  TYR A  51      59.425  12.976   5.251  1.00282.91           O
ATOM    392  C   TYR A  51      55.630  11.681  11.015  1.00282.91           C
ATOM    393  O   TYR A  51      55.451  12.598  11.809  1.00282.91           O
ATOM    394  N   ASP A  52      56.620  10.779  11.160  1.00224.51           N
ATOM    395  CA  ASP A  52      57.516  10.716  12.286  1.00224.51           C
ATOM    396  CB  ASP A  52      57.312   9.332  12.953  1.00224.51           C
ATOM    397  CG  ASP A  52      57.927   9.190  14.333  1.00224.51           C
ATOM    398  OD1 ASP A  52      59.156   9.418  14.460  1.00224.51           O
ATOM    399  OD2 ASP A  52      57.180   8.802  15.274  1.00224.51           O
ATOM    400  C   ASP A  52      58.909  10.777  11.701  1.00224.51           C
ATOM    401  O   ASP A  52      59.069  10.671  10.487  1.00224.51           O
ATOM    402  N   ASP A  53      59.952  10.991  12.538  1.00 99.66           N
ATOM    403  CA  ASP A  53      61.329  10.992  12.098  1.00 99.66           C
ATOM    404  CB  ASP A  53      62.332  11.525  13.132  1.00 99.66           C
ATOM    405  CG  ASP A  53      62.340  13.026  12.901  1.00 99.66           C
ATOM    406  OD1 ASP A  53      62.162  13.398  11.715  1.00 99.66           O
ATOM    407  OD2 ASP A  53      62.542  13.814  13.858  1.00 99.66           O
ATOM    408  C   ASP A  53      61.757   9.625  11.656  1.00 99.66           C
ATOM    409  O   ASP A  53      62.598   9.482  10.769  1.00 99.66           O
ATOM    410  N   LEU A  54      61.170   8.585  12.266  1.00136.14           N
ATOM    411  CA  LEU A  54      61.461   7.215  11.957  1.00136.14           C
ATOM    412  CB  LEU A  54      60.700   6.204  12.831  1.00136.14           C
ATOM    413  CG  LEU A  54      61.296   6.015  14.237  1.00136.14           C
ATOM    414  CD1 LEU A  54      62.670   5.338  14.141  1.00136.14           C
ATOM    415  CD2 LEU A  54      61.334   7.323  15.043  1.00136.14           C
ATOM    416  C   LEU A  54      61.089   6.944  10.536  1.00136.14           C
ATOM    417  O   LEU A  54      61.546   5.959   9.961  1.00136.14           O
ATOM    418  N   GLY A  55      60.195   7.757   9.943  1.00 34.89           N
ATOM    419  CA  GLY A  55      59.863   7.527   8.567  1.00 34.89           C
ATOM    420  C   GLY A  55      58.531   6.856   8.496  1.00 34.89           C
ATOM    421  O   GLY A  55      58.066   6.504   7.413  1.00 34.89           O
ATOM    422  N   ASN A  56      57.880   6.645   9.654  1.00133.14           N
ATOM    423  CA  ASN A  56      56.586   6.029   9.637  1.00133.14           C
ATOM    424  CB  ASN A  56      56.240   5.282  10.943  1.00133.14           C
ATOM    425  CG  ASN A  56      56.524   6.170  12.137  1.00133.14           C
ATOM    426  OD1 ASN A  56      55.718   7.014  12.517  1.00133.14           O
ATOM    427  ND2 ASN A  56      57.709   5.952  12.767  1.00133.14           N
ATOM    428  C   ASN A  56      55.537   7.036   9.278  1.00133.14           C
ATOM    429  O   ASN A  56      55.675   8.228   9.554  1.00133.14           O
ATOM    430  N   SER A  57      54.458   6.572   8.609  1.00 95.40           N
ATOM    431  CA  SER A  57      53.413   7.473   8.211  1.00 95.40           C
ATOM    432  CB  SER A  57      53.184   7.579   6.699  1.00 95.40           C
ATOM    433  OG  SER A  57      54.219   8.351   6.111  1.00 95.40           O
ATOM    434  C   SER A  57      52.118   7.060   8.838  1.00 95.40           C
ATOM    435  O   SER A  57      51.921   5.900   9.200  1.00 95.40           O
ATOM    436  N   GLY A  58      51.184   8.028   8.972  1.00 38.71           N
ATOM    437  CA  GLY A  58      49.930   7.761   9.619  1.00 38.71           C
ATOM    438  C   GLY A  58      48.948   8.837   9.248  1.00 38.71           C
ATOM    439  O   GLY A  58      49.070   9.468   8.198  1.00 38.71           O
ATOM    440  N   HIS A  59      47.930   9.069  10.110  1.00 73.64           N
ATOM    441  CA  HIS A  59      46.903  10.020   9.774  1.00 73.64           C
ATOM    442  ND1 HIS A  59      45.978   6.888   9.103  1.00 73.64           N
ATOM    443  CG  HIS A  59      45.628   8.136   8.638  1.00 73.64           C
ATOM    444  CB  HIS A  59      45.546   9.350   9.510  1.00 73.64           C
ATOM    445  NE2 HIS A  59      45.582   6.665   6.929  1.00 73.64           N
ATOM    446  CD2 HIS A  59      45.390   7.982   7.307  1.00 73.64           C
ATOM    447  CE1 HIS A  59      45.934   6.046   8.041  1.00 73.64           C
ATOM    448  C   HIS A  59      46.633  10.903  10.963  1.00 73.64           C
ATOM    449  O   HIS A  59      47.028  10.582  12.083  1.00 73.64           O
ATOM    450  N   PHE A  60      45.953  12.056  10.740  1.00169.11           N
ATOM    451  CA  PHE A  60      45.585  12.891  11.850  1.00169.11           C
ATOM    452  CB  PHE A  60      46.632  13.961  12.228  1.00169.11           C
ATOM    453  CG  PHE A  60      46.267  15.289  11.647  1.00169.11           C
ATOM    454  CD1 PHE A  60      46.282  15.564  10.300  1.00169.11           C
ATOM    455  CD2 PHE A  60      45.917  16.300  12.506  1.00169.11           C
ATOM    456  CE1 PHE A  60      45.939  16.815   9.831  1.00169.11           C
ATOM    457  CE2 PHE A  60      45.572  17.549  12.046  1.00169.11           C
ATOM    458  CZ  PHE A  60      45.582  17.813  10.700  1.00169.11           C
ATOM    459  C   PHE A  60      44.355  13.633  11.435  1.00169.11           C
ATOM    460  O   PHE A  60      44.049  13.741  10.249  1.00169.11           O
ATOM    461  N   THR A  61      43.580  14.113  12.424  1.00138.10           N
ATOM    462  CA  THR A  61      42.431  14.917  12.137  1.00138.10           C
ATOM    463  CB  THR A  61      41.132  14.152  12.137  1.00138.10           C
ATOM    464  OG1 THR A  61      40.050  15.006  11.790  1.00138.10           O
ATOM    465  CG2 THR A  61      40.905  13.549  13.533  1.00138.10           C
ATOM    466  C   THR A  61      42.335  15.898  13.248  1.00138.10           C
ATOM    467  O   THR A  61      42.738  15.630  14.378  1.00138.10           O
ATOM    468  N   ILE A  62      41.808  17.086  12.939  1.00187.36           N
ATOM    469  CA  ILE A  62      41.580  18.026  13.982  1.00187.36           C
ATOM    470  CB  ILE A  62      41.430  19.407  13.507  1.00187.36           C
ATOM    471  CG1 ILE A  62      42.689  19.812  12.792  1.00187.36           C
ATOM    472  CG2 ILE A  62      41.106  20.309  14.696  1.00187.36           C
ATOM    473  CD1 ILE A  62      42.351  20.963  11.903  1.00187.36           C
ATOM    474  C   ILE A  62      40.239  17.646  14.482  1.00187.36           C
ATOM    475  O   ILE A  62      39.443  17.063  13.749  1.00187.36           O
ATOM    476  N   ILE A  63      39.972  17.887  15.767  1.00102.48           N
ATOM    477  CA  ILE A  63      38.653  17.592  16.215  1.00102.48           C
ATOM    478  CB  ILE A  63      38.640  16.895  17.549  1.00102.48           C
ATOM    479  CG1 ILE A  63      39.393  15.553  17.477  1.00102.48           C
ATOM    480  CG2 ILE A  63      37.180  16.741  17.999  1.00102.48           C
ATOM    481  CD1 ILE A  63      39.730  14.931  18.838  1.00102.48           C
ATOM    482  C   ILE A  63      37.997  18.918  16.389  1.00102.48           C
ATOM    483  O   ILE A  63      38.176  19.544  17.436  1.00102.48           O
ATOM    484  N   TYR A  64      37.219  19.369  15.372  1.00210.25           N
ATOM    485  CA  TYR A  64      36.570  20.634  15.519  1.00210.25           C
ATOM    486  CB  TYR A  64      35.572  20.616  16.678  1.00210.25           C
ATOM    487  CG  TYR A  64      34.551  21.647  16.379  1.00210.25           C
ATOM    488  CD1 TYR A  64      33.762  21.479  15.266  1.00210.25           C
ATOM    489  CD2 TYR A  64      34.354  22.733  17.195  1.00210.25           C
ATOM    490  CE1 TYR A  64      32.792  22.395  14.943  1.00210.25           C
ATOM    491  CE2 TYR A  64      33.382  23.657  16.877  1.00210.25           C
ATOM    492  CZ  TYR A  64      32.599  23.493  15.751  1.00210.25           C
ATOM    493  OH  TYR A  64      31.600  24.446  15.433  1.00210.25           O
ATOM    494  C   TYR A  64      37.694  21.614  15.755  1.00210.25           C
ATOM    495  O   TYR A  64      38.701  21.551  15.061  1.00210.25           O
ATOM    496  N   ASN A  65      37.453  22.665  16.567  1.00151.16           N
ATOM    497  CA  ASN A  65      38.438  23.628  17.019  1.00151.16           C
ATOM    498  CB  ASN A  65      37.854  25.038  17.278  1.00151.16           C
ATOM    499  CG  ASN A  65      36.843  24.978  18.408  1.00151.16           C
ATOM    500  OD1 ASN A  65      36.503  23.901  18.892  1.00151.16           O
ATOM    501  ND2 ASN A  65      36.341  26.168  18.837  1.00151.16           N
ATOM    502  C   ASN A  65      39.184  23.189  18.273  1.00151.16           C
ATOM    503  O   ASN A  65      40.093  23.887  18.720  1.00151.16           O
ATOM    504  N   GLN A  66      38.723  22.117  18.954  1.00169.51           N
ATOM    505  CA  GLN A  66      39.224  21.729  20.254  1.00169.51           C
ATOM    506  CB  GLN A  66      38.323  20.734  20.972  1.00169.51           C
ATOM    507  CG  GLN A  66      37.001  21.307  21.450  1.00169.51           C
ATOM    508  CD  GLN A  66      36.459  20.175  22.282  1.00169.51           C
ATOM    509  OE1 GLN A  66      35.636  20.371  23.173  1.00169.51           O
ATOM    510  NE2 GLN A  66      36.949  18.945  21.979  1.00169.51           N
ATOM    511  C   GLN A  66      40.586  21.123  20.377  1.00169.51           C
ATOM    512  O   GLN A  66      41.324  21.470  21.298  1.00169.51           O
ATOM    513  N   GLY A  67      40.955  20.173  19.505  1.00 45.51           N
ATOM    514  CA  GLY A  67      42.199  19.486  19.721  1.00 45.51           C
ATOM    515  C   GLY A  67      42.406  18.587  18.546  1.00 45.51           C
ATOM    516  O   GLY A  67      41.827  18.815  17.487  1.00 45.51           O
ATOM    517  N   PHE A  68      43.244  17.538  18.705  1.00184.20           N
ATOM    518  CA  PHE A  68      43.524  16.710  17.571  1.00184.20           C
ATOM    519  CB  PHE A  68      44.773  17.197  16.818  1.00184.20           C
ATOM    520  CG  PHE A  68      45.889  17.245  17.811  1.00184.20           C
ATOM    521  CD1 PHE A  68      46.629  16.128  18.121  1.00184.20           C
ATOM    522  CD2 PHE A  68      46.187  18.418  18.466  1.00184.20           C
ATOM    523  CE1 PHE A  68      47.659  16.171  19.036  1.00184.20           C
ATOM    524  CE2 PHE A  68      47.211  18.476  19.378  1.00184.20           C
ATOM    525  CZ  PHE A  68      47.955  17.355  19.666  1.00184.20           C
ATOM    526  C   PHE A  68      43.794  15.299  17.997  1.00184.20           C
ATOM    527  O   PHE A  68      44.044  15.017  19.166  1.00184.20           O
ATOM    528  N   GLU A  69      43.716  14.363  17.022  1.00 98.07           N
ATOM    529  CA  GLU A  69      44.069  13.001  17.268  1.00 98.07           C
ATOM    530  CB  GLU A  69      42.887  12.030  17.358  1.00 98.07           C
ATOM    531  CG  GLU A  69      43.295  10.598  17.709  1.00 98.07           C
ATOM    532  CD  GLU A  69      42.008   9.825  17.950  1.00 98.07           C
ATOM    533  OE1 GLU A  69      40.987  10.467  18.315  1.00 98.07           O
ATOM    534  OE2 GLU A  69      42.016   8.583  17.770  1.00 98.07           O
ATOM    535  C   GLU A  69      44.918  12.564  16.127  1.00 98.07           C
ATOM    536  O   GLU A  69      44.579  12.775  14.962  1.00 98.07           O
ATOM    537  N   ILE A  70      46.072  11.955  16.452  1.00127.09           N
ATOM    538  CA  ILE A  70      46.928  11.463  15.413  1.00127.09           C
ATOM    539  CB  ILE A  70      48.319  12.043  15.341  1.00127.09           C
ATOM    540  CG1 ILE A  70      48.350  13.547  15.028  1.00127.09           C
ATOM    541  CG2 ILE A  70      49.033  11.249  14.249  1.00127.09           C
ATOM    542  CD1 ILE A  70      48.097  14.440  16.229  1.00127.09           C
ATOM    543  C   ILE A  70      47.143  10.008  15.649  1.00127.09           C
ATOM    544  O   ILE A  70      47.352   9.580  16.783  1.00127.09           O
ATOM    545  N   VAL A  71      47.054   9.185  14.586  1.00136.44           N
ATOM    546  CA  VAL A  71      47.361   7.811  14.826  1.00136.44           C
ATOM    547  CB  VAL A  71      46.202   6.870  14.603  1.00136.44           C
ATOM    548  CG1 VAL A  71      45.977   6.632  13.108  1.00136.44           C
ATOM    549  CG2 VAL A  71      46.429   5.615  15.454  1.00136.44           C
ATOM    550  C   VAL A  71      48.548   7.490  13.970  1.00136.44           C
ATOM    551  O   VAL A  71      48.509   7.604  12.743  1.00136.44           O
ATOM    552  N   LEU A  72      49.682   7.157  14.622  1.00185.24           N
ATOM    553  CA  LEU A  72      50.841   6.846  13.840  1.00185.24           C
ATOM    554  CB  LEU A  72      51.989   7.867  13.782  1.00185.24           C
ATOM    555  CG  LEU A  72      51.637   9.346  13.780  1.00185.24           C
ATOM    556  CD1 LEU A  72      51.486   9.824  15.229  1.00185.24           C
ATOM    557  CD2 LEU A  72      52.638  10.171  12.968  1.00185.24           C
ATOM    558  C   LEU A  72      51.563   5.791  14.598  1.00185.24           C
ATOM    559  O   LEU A  72      51.570   5.804  15.828  1.00185.24           O
ATOM    560  N   ASN A  73      52.201   4.862  13.870  1.00 94.15           N
ATOM    561  CA  ASN A  73      53.069   3.901  14.479  1.00 94.15           C
ATOM    562  CB  ASN A  73      54.368   4.551  14.994  1.00 94.15           C
ATOM    563  CG  ASN A  73      55.426   3.478  15.191  1.00 94.15           C
ATOM    564  OD1 ASN A  73      55.217   2.317  14.845  1.00 94.15           O
ATOM    565  ND2 ASN A  73      56.599   3.873  15.755  1.00 94.15           N
ATOM    566  C   ASN A  73      52.405   3.201  15.636  1.00 94.15           C
ATOM    567  O   ASN A  73      53.011   3.049  16.695  1.00 94.15           O
ATOM    568  N   ASP A  74      51.146   2.754  15.457  1.00 93.35           N
ATOM    569  CA  ASP A  74      50.398   2.009  16.439  1.00 93.35           C
ATOM    570  CB  ASP A  74      50.997   0.633  16.787  1.00 93.35           C
ATOM    571  CG  ASP A  74      50.597  -0.376  15.715  1.00 93.35           C
ATOM    572  OD1 ASP A  74      49.769  -0.026  14.833  1.00 93.35           O
ATOM    573  OD2 ASP A  74      51.107  -1.525  15.779  1.00 93.35           O
ATOM    574  C   ASP A  74      50.203   2.757  17.725  1.00 93.35           C
ATOM    575  O   ASP A  74      49.978   2.138  18.765  1.00 93.35           O
ATOM    576  N   TYR A  75      50.237   4.098  17.687  1.00 93.92           N
ATOM    577  CA  TYR A  75      49.960   4.898  18.845  1.00 93.92           C
ATOM    578  CB  TYR A  75      51.178   5.640  19.435  1.00 93.92           C
ATOM    579  CG  TYR A  75      51.841   4.676  20.352  1.00 93.92           C
ATOM    580  CD1 TYR A  75      51.450   4.639  21.671  1.00 93.92           C
ATOM    581  CD2 TYR A  75      52.829   3.824  19.920  1.00 93.92           C
ATOM    582  CE1 TYR A  75      52.023   3.757  22.555  1.00 93.92           C
ATOM    583  CE2 TYR A  75      53.408   2.938  20.800  1.00 93.92           C
ATOM    584  CZ  TYR A  75      53.009   2.911  22.119  1.00 93.92           C
ATOM    585  OH  TYR A  75      53.608   2.003  23.015  1.00 93.92           O
ATOM    586  C   TYR A  75      48.943   5.914  18.450  1.00 93.92           C
ATOM    587  O   TYR A  75      48.832   6.281  17.280  1.00 93.92           O
ATOM    588  N   LYS A  76      48.149   6.367  19.436  1.00146.61           N
ATOM    589  CA  LYS A  76      47.113   7.313  19.176  1.00146.61           C
ATOM    590  CB  LYS A  76      45.755   6.707  19.555  1.00146.61           C
ATOM    591  CG  LYS A  76      44.571   7.198  18.734  1.00146.61           C
ATOM    592  CD  LYS A  76      43.343   6.293  18.889  1.00146.61           C
ATOM    593  CE  LYS A  76      43.645   4.815  18.635  1.00146.61           C
ATOM    594  NZ  LYS A  76      42.427   4.000  18.850  1.00146.61           N
ATOM    595  C   LYS A  76      47.413   8.460  20.098  1.00146.61           C
ATOM    596  O   LYS A  76      47.601   8.255  21.297  1.00146.61           O
ATOM    597  N   TRP A  77      47.476   9.699  19.556  1.00115.06           N
ATOM    598  CA  TRP A  77      47.839  10.850  20.340  1.00115.06           C
ATOM    599  CB  TRP A  77      48.936  11.695  19.646  1.00115.06           C
ATOM    600  CG  TRP A  77      50.197  10.898  19.353  1.00115.06           C
ATOM    601  CD2 TRP A  77      51.458  11.011  20.056  1.00115.06           C
ATOM    602  CD1 TRP A  77      50.358   9.930  18.421  1.00115.06           C
ATOM    603  NE1 TRP A  77      51.626   9.408  18.489  1.00115.06           N
ATOM    604  CE2 TRP A  77      52.305  10.056  19.487  1.00115.06           C
ATOM    605  CE3 TRP A  77      51.860  11.820  21.063  1.00115.06           C
ATOM    606  CZ2 TRP A  77      53.587   9.895  19.946  1.00115.06           C
ATOM    607  CZ3 TRP A  77      53.148  11.645  21.532  1.00115.06           C
ATOM    608  CH2 TRP A  77      53.984  10.696  20.986  1.00115.06           C
ATOM    609  C   TRP A  77      46.611  11.716  20.423  1.00115.06           C
ATOM    610  O   TRP A  77      45.957  11.971  19.411  1.00115.06           O
ATOM    611  N   PHE A  78      46.261  12.190  21.637  1.00160.11           N
ATOM    612  CA  PHE A  78      45.098  13.019  21.817  1.00160.11           C
ATOM    613  CB  PHE A  78      43.918  12.234  22.437  1.00160.11           C
ATOM    614  CG  PHE A  78      42.816  13.164  22.844  1.00160.11           C
ATOM    615  CD1 PHE A  78      42.822  13.760  24.085  1.00160.11           C
ATOM    616  CD2 PHE A  78      41.760  13.433  22.008  1.00160.11           C
ATOM    617  CE1 PHE A  78      41.829  14.615  24.484  1.00160.11           C
ATOM    618  CE2 PHE A  78      40.760  14.290  22.404  1.00160.11           C
ATOM    619  CZ  PHE A  78      40.791  14.884  23.639  1.00160.11           C
ATOM    620  C   PHE A  78      45.426  14.105  22.788  1.00160.11           C
ATOM    621  O   PHE A  78      46.089  13.874  23.797  1.00160.11           O
ATOM    622  N   ALA A  79      44.928  15.331  22.518  1.00 59.67           N
ATOM    623  CA  ALA A  79      45.138  16.416  23.433  1.00 59.67           C
ATOM    624  CB  ALA A  79      46.597  16.913  23.474  1.00 59.67           C
ATOM    625  C   ALA A  79      44.282  17.561  22.994  1.00 59.67           C
ATOM    626  O   ALA A  79      43.932  17.683  21.820  1.00 59.67           O
ATOM    627  N   PHE A  80      43.919  18.436  23.950  1.00158.58           N
ATOM    628  CA  PHE A  80      43.151  19.605  23.635  1.00158.58           C
ATOM    629  CB  PHE A  80      42.149  20.042  24.733  1.00158.58           C
ATOM    630  CG  PHE A  80      40.988  19.105  24.838  1.00158.58           C
ATOM    631  CD1 PHE A  80      39.905  19.222  23.998  1.00158.58           C
ATOM    632  CD2 PHE A  80      40.969  18.118  25.790  1.00158.58           C
ATOM    633  CE1 PHE A  80      38.833  18.364  24.097  1.00158.58           C
ATOM    634  CE2 PHE A  80      39.902  17.263  25.889  1.00158.58           C
ATOM    635  CZ  PHE A  80      38.829  17.375  25.048  1.00158.58           C
ATOM    636  C   PHE A  80      44.140  20.727  23.503  1.00158.58           C
ATOM    637  O   PHE A  80      45.211  20.692  24.109  1.00158.58           O
ATOM    638  N   PHE A  81      43.823  21.750  22.681  1.00158.05           N
ATOM    639  CA  PHE A  81      44.730  22.863  22.546  1.00158.05           C
ATOM    640  CB  PHE A  81      44.362  23.851  21.417  1.00158.05           C
ATOM    641  CG  PHE A  81      44.687  23.172  20.123  1.00158.05           C
ATOM    642  CD1 PHE A  81      43.878  22.192  19.604  1.00158.05           C
ATOM    643  CD2 PHE A  81      45.810  23.518  19.406  1.00158.05           C
ATOM    644  CE1 PHE A  81      44.177  21.571  18.415  1.00158.05           C
ATOM    645  CE2 PHE A  81      46.111  22.899  18.212  1.00158.05           C
ATOM    646  CZ  PHE A  81      45.297  21.921  17.709  1.00158.05           C
ATOM    647  C   PHE A  81      44.727  23.565  23.870  1.00158.05           C
ATOM    648  O   PHE A  81      43.725  23.539  24.582  1.00158.05           O
ATOM    649  N   LYS A  82      45.856  24.195  24.259  1.00206.70           N
ATOM    650  CA  LYS A  82      45.932  24.685  25.609  1.00206.70           C
ATOM    651  CB  LYS A  82      47.343  24.605  26.244  1.00206.70           C
ATOM    652  CG  LYS A  82      48.326  25.714  25.892  1.00206.70           C
ATOM    653  CD  LYS A  82      48.157  26.970  26.739  1.00206.70           C
ATOM    654  CE  LYS A  82      49.246  27.156  27.796  1.00206.70           C
ATOM    655  NZ  LYS A  82      48.925  26.339  28.983  1.00206.70           N
ATOM    656  C   LYS A  82      45.273  26.017  25.816  1.00206.70           C
ATOM    657  O   LYS A  82      45.150  26.836  24.905  1.00206.70           O
ATOM    658  N   TYR A  83      44.750  26.216  27.052  1.00186.95           N
ATOM    659  CA  TYR A  83      44.086  27.430  27.457  1.00186.95           C
ATOM    660  CB  TYR A  83      42.557  27.305  27.370  1.00186.95           C
ATOM    661  CG  TYR A  83      42.158  26.191  28.285  1.00186.95           C
ATOM    662  CD1 TYR A  83      42.214  24.886  27.852  1.00186.95           C
ATOM    663  CD2 TYR A  83      41.766  26.453  29.575  1.00186.95           C
ATOM    664  CE1 TYR A  83      41.859  23.854  28.691  1.00186.95           C
ATOM    665  CE2 TYR A  83      41.406  25.432  30.420  1.00186.95           C
ATOM    666  CZ  TYR A  83      41.443  24.131  29.970  1.00186.95           C
ATOM    667  OH  TYR A  83      41.073  23.075  30.822  1.00186.95           O
ATOM    668  C   TYR A  83      44.456  27.666  28.902  1.00186.95           C
ATOM    669  O   TYR A  83      44.773  26.723  29.626  1.00186.95           O
ATOM    670  N   LYS A  84      44.442  28.940  29.357  1.00166.45           N
ATOM    671  CA  LYS A  84      44.754  29.297  30.721  1.00166.45           C
ATOM    672  CB  LYS A  84      45.878  30.345  30.790  1.00166.45           C
ATOM    673  CG  LYS A  84      47.228  29.880  30.238  1.00166.45           C
ATOM    674  CD  LYS A  84      47.974  28.920  31.161  1.00166.45           C
ATOM    675  CE  LYS A  84      49.027  29.619  32.020  0.00166.45           C
ATOM    676  NZ  LYS A  84      48.494  30.907  32.511  0.00166.45           N
ATOM    677  C   LYS A  84      43.540  29.996  31.291  1.00166.45           C
ATOM    678  O   LYS A  84      43.016  30.914  30.664  1.00166.45           O
ATOM    679  N   GLU A  85      43.048  29.603  32.490  1.00124.85           N
ATOM    680  CA  GLU A  85      41.915  30.324  33.009  1.00124.85           C
ATOM    681  CB  GLU A  85      40.660  29.461  33.198  1.00124.85           C
ATOM    682  CG  GLU A  85      40.859  28.259  34.110  1.00124.85           C
ATOM    683  CD  GLU A  85      39.568  27.459  34.059  1.00124.85           C
ATOM    684  OE1 GLU A  85      38.830  27.602  33.047  1.00124.85           O
ATOM    685  OE2 GLU A  85      39.302  26.694  35.023  1.00124.85           O
ATOM    686  C   GLU A  85      42.294  30.962  34.301  1.00124.85           C
ATOM    687  O   GLU A  85      42.357  30.331  35.355  1.00124.85           O
ATOM    688  N   GLU A  86      42.578  32.267  34.200  1.00122.04           N
ATOM    689  CA  GLU A  86      42.970  33.153  35.250  1.00122.04           C
ATOM    690  CB  GLU A  86      43.652  34.426  34.737  0.00122.04           C
ATOM    691  CG  GLU A  86      44.126  35.304  35.888  0.00122.04           C
ATOM    692  CD  GLU A  86      44.984  34.417  36.774  0.00122.04           C
ATOM    693  OE1 GLU A  86      45.622  33.470  36.243  0.00122.04           O
ATOM    694  OE2 GLU A  86      45.003  34.671  38.005  0.00122.04           O
ATOM    695  C   GLU A  86      41.791  33.550  36.079  1.00122.04           C
ATOM    696  O   GLU A  86      41.966  34.075  37.175  1.00122.04           O
ATOM    697  N   GLY A  87      40.550  33.317  35.605  1.00 61.40           N
ATOM    698  CA  GLY A  87      39.459  33.909  36.320  1.00 61.40           C
ATOM    699  C   GLY A  87      39.209  35.209  35.628  1.00 61.40           C
ATOM    700  O   GLY A  87      39.753  36.251  35.985  1.00 61.40           O
ATOM    701  N   SER A  88      38.385  35.130  34.562  1.00 60.07           N
ATOM    702  CA  SER A  88      38.030  36.214  33.691  1.00 60.07           C
ATOM    703  CB  SER A  88      37.694  37.519  34.435  1.00 60.07           C
ATOM    704  OG  SER A  88      36.523  37.353  35.221  0.00 60.07           O
ATOM    705  C   SER A  88      39.183  36.504  32.786  1.00 60.07           C
ATOM    706  O   SER A  88      39.112  37.393  31.941  1.00 60.07           O
ATOM    707  N   LYS A  89      40.278  35.736  32.900  1.00153.50           N
ATOM    708  CA  LYS A  89      41.358  35.975  31.988  1.00153.50           C
ATOM    709  CB  LYS A  89      42.622  36.449  32.739  1.00153.50           C
ATOM    710  CG  LYS A  89      43.749  37.038  31.888  1.00153.50           C
ATOM    711  CD  LYS A  89      44.518  36.032  31.036  0.00153.50           C
ATOM    712  CE  LYS A  89      45.678  36.685  30.283  0.00153.50           C
ATOM    713  NZ  LYS A  89      46.562  37.382  31.244  0.00153.50           N
ATOM    714  C   LYS A  89      41.632  34.656  31.336  1.00153.50           C
ATOM    715  O   LYS A  89      42.302  33.807  31.920  1.00153.50           O
ATOM    716  N   VAL A  90      41.119  34.440  30.104  1.00 55.20           N
ATOM    717  CA  VAL A  90      41.335  33.166  29.469  1.00 55.20           C
ATOM    718  CB  VAL A  90      40.067  32.474  29.059  1.00 55.20           C
ATOM    719  CG1 VAL A  90      40.433  31.162  28.343  1.00 55.20           C
ATOM    720  CG2 VAL A  90      39.202  32.268  30.317  1.00 55.20           C
ATOM    721  C   VAL A  90      42.189  33.379  28.265  1.00 55.20           C
ATOM    722  O   VAL A  90      41.937  34.262  27.445  1.00 55.20           O
ATOM    723  N   THR A  91      43.253  32.564  28.144  1.00 55.82           N
ATOM    724  CA  THR A  91      44.130  32.698  27.020  1.00 55.82           C
ATOM    725  CB  THR A  91      45.510  33.118  27.421  1.00 55.82           C
ATOM    726  OG1 THR A  91      45.461  34.350  28.126  1.00 55.82           O
ATOM    727  CG2 THR A  91      46.374  33.259  26.159  1.00 55.82           C
ATOM    728  C   THR A  91      44.266  31.353  26.380  1.00 55.82           C
ATOM    729  O   THR A  91      44.483  30.348  27.055  1.00 55.82           O
ATOM    730  N   THR A  92      44.152  31.300  25.039  1.00140.58           N
ATOM    731  CA  THR A  92      44.318  30.047  24.359  1.00140.58           C
ATOM    732  CB  THR A  92      43.191  29.647  23.450  1.00140.58           C
ATOM    733  OG1 THR A  92      42.822  30.726  22.608  1.00140.58           O
ATOM    734  CG2 THR A  92      42.010  29.140  24.277  1.00140.58           C
ATOM    735  C   THR A  92      45.565  30.083  23.546  1.00140.58           C
ATOM    736  O   THR A  92      45.971  31.129  23.039  1.00140.58           O
ATOM    737  N   TYR A  93      46.235  28.913  23.471  1.00170.64           N
ATOM    738  CA  TYR A  93      47.428  28.781  22.690  1.00170.64           C
ATOM    739  CB  TYR A  93      48.659  28.431  23.536  1.00170.64           C
ATOM    740  CG  TYR A  93      48.932  29.578  24.446  1.00170.64           C
ATOM    741  CD1 TYR A  93      48.259  29.683  25.641  1.00170.64           C
ATOM    742  CD2 TYR A  93      49.830  30.560  24.101  1.00170.64           C
ATOM    743  CE1 TYR A  93      48.487  30.724  26.503  1.00170.64           C
ATOM    744  CE2 TYR A  93      50.063  31.610  24.962  1.00170.64           C
ATOM    745  CZ  TYR A  93      49.398  31.689  26.166  1.00170.64           C
ATOM    746  OH  TYR A  93      49.637  32.762  27.051  1.00170.64           O
ATOM    747  C   TYR A  93      47.217  27.634  21.751  1.00170.64           C
ATOM    748  O   TYR A  93      47.199  26.474  22.159  1.00170.64           O
ATOM    749  N   CYS A  94      47.053  27.951  20.456  1.00 82.40           N
ATOM    750  CA  CYS A  94      46.841  27.001  19.395  1.00 82.40           C
ATOM    751  CB  CYS A  94      46.343  27.683  18.110  1.00 82.40           C
ATOM    752  SG  CYS A  94      44.724  28.446  18.418  1.00 82.40           S
ATOM    753  C   CYS A  94      48.123  26.282  19.116  1.00 82.40           C
ATOM    754  O   CYS A  94      48.152  25.211  18.512  1.00 82.40           O
ATOM    755  N   ASN A  95      49.222  26.945  19.497  1.00152.82           N
ATOM    756  CA  ASN A  95      50.600  26.558  19.408  1.00152.82           C
ATOM    757  CB  ASN A  95      51.448  27.766  19.854  1.00152.82           C
ATOM    758  CG  ASN A  95      52.813  27.354  20.357  1.00152.82           C
ATOM    759  OD1 ASN A  95      52.927  26.788  21.443  1.00152.82           O
ATOM    760  ND2 ASN A  95      53.880  27.680  19.578  1.00152.82           N
ATOM    761  C   ASN A  95      50.883  25.389  20.303  1.00152.82           C
ATOM    762  O   ASN A  95      51.806  24.623  20.039  1.00152.82           O
ATOM    763  N   GLU A  96      50.160  25.236  21.425  1.00153.13           N
ATOM    764  CA  GLU A  96      50.529  24.145  22.280  1.00153.13           C
ATOM    765  CB  GLU A  96      51.494  24.542  23.407  1.00153.13           C
ATOM    766  CG  GLU A  96      50.930  25.554  24.387  1.00153.13           C
ATOM    767  CD  GLU A  96      52.117  26.294  24.994  1.00153.13           C
ATOM    768  OE1 GLU A  96      53.006  25.632  25.593  1.00153.13           O
ATOM    769  OE2 GLU A  96      52.161  27.544  24.840  1.00153.13           O
ATOM    770  C   GLU A  96      49.324  23.424  22.803  1.00153.13           C
ATOM    771  O   GLU A  96      48.190  23.763  22.464  1.00153.13           O
ATOM    772  N   THR A  97      49.540  22.368  23.622  1.00 59.91           N
ATOM    773  CA  THR A  97      48.420  21.581  24.064  1.00 59.91           C
ATOM    774  CB  THR A  97      48.446  20.167  23.568  1.00 59.91           C
ATOM    775  OG1 THR A  97      49.563  19.482  24.116  1.00 59.91           O
ATOM    776  CG2 THR A  97      48.525  20.177  22.032  1.00 59.91           C
ATOM    777  C   THR A  97      48.390  21.476  25.552  1.00 59.91           C
ATOM    778  O   THR A  97      49.344  21.811  26.252  1.00 59.91           O
ATOM    779  N   MET A  98      47.235  21.030  26.076  1.00189.61           N
ATOM    780  CA  MET A  98      47.140  20.779  27.476  1.00189.61           C
ATOM    781  CB  MET A  98      45.709  20.846  28.023  1.00189.61           C
ATOM    782  CG  MET A  98      45.694  21.107  29.526  1.00189.61           C
ATOM    783  SD  MET A  98      44.081  21.614  30.180  1.00189.61           S
ATOM    784  CE  MET A  98      43.331  19.959  30.184  1.00189.61           C
ATOM    785  C   MET A  98      47.693  19.398  27.624  1.00189.61           C
ATOM    786  O   MET A  98      48.092  18.792  26.630  1.00189.61           O
ATOM    787  N   THR A  99      47.792  18.868  28.857  1.00138.44           N
ATOM    788  CA  THR A  99      48.328  17.539  28.947  1.00138.44           C
ATOM    789  CB  THR A  99      48.555  17.008  30.334  1.00138.44           C
ATOM    790  OG1 THR A  99      47.375  17.104  31.116  1.00138.44           O
ATOM    791  CG2 THR A  99      49.716  17.774  30.978  1.00138.44           C
ATOM    792  C   THR A  99      47.399  16.616  28.235  1.00138.44           C
ATOM    793  O   THR A  99      46.184  16.661  28.429  1.00138.44           O
ATOM    794  N   GLY A 100      47.968  15.746  27.378  1.00 53.08           N
ATOM    795  CA  GLY A 100      47.155  14.875  26.594  1.00 53.08           C
ATOM    796  C   GLY A 100      47.507  13.465  26.895  1.00 53.08           C
ATOM    797  O   GLY A 100      48.370  13.180  27.728  1.00 53.08           O
ATOM    798  N   TRP A 101      46.815  12.535  26.204  1.00105.58           N
ATOM    799  CA  TRP A 101      47.055  11.150  26.463  1.00105.58           C
ATOM    800  CB  TRP A 101      45.807  10.405  26.956  1.00105.58           C
ATOM    801  CG  TRP A 101      45.254  10.961  28.248  1.00105.58           C
ATOM    802  CD2 TRP A 101      44.340  12.077  28.301  1.00105.58           C
ATOM    803  CD1 TRP A 101      45.480  10.578  29.538  1.00105.58           C
ATOM    804  NE1 TRP A 101      44.758  11.369  30.398  1.00105.58           N
ATOM    805  CE2 TRP A 101      44.059  12.294  29.649  1.00105.58           C
ATOM    806  CE3 TRP A 101      43.789  12.831  27.301  1.00105.58           C
ATOM    807  CZ2 TRP A 101      43.206  13.296  30.017  1.00105.58           C
ATOM    808  CZ3 TRP A 101      42.931  13.845  27.685  1.00105.58           C
ATOM    809  CH2 TRP A 101      42.650  14.067  29.018  1.00105.58           C
ATOM    810  C   TRP A 101      47.493  10.487  25.196  1.00105.58           C
ATOM    811  O   TRP A 101      46.969  10.744  24.112  1.00105.58           O
ATOM    812  N   VAL A 102      48.517   9.625  25.329  1.00 90.81           N
ATOM    813  CA  VAL A 102      49.028   8.832  24.256  1.00 90.81           C
ATOM    814  CB  VAL A 102      50.486   9.025  23.980  1.00 90.81           C
ATOM    815  CG1 VAL A 102      50.943   7.909  23.031  1.00 90.81           C
ATOM    816  CG2 VAL A 102      50.708  10.408  23.372  1.00 90.81           C
ATOM    817  C   VAL A 102      48.944   7.424  24.722  1.00 90.81           C
ATOM    818  O   VAL A 102      49.246   7.127  25.876  1.00 90.81           O
ATOM    819  N   HIS A 103      48.512   6.517  23.833  1.00 77.64           N
ATOM    820  CA  HIS A 103      48.468   5.136  24.194  1.00 77.64           C
ATOM    821  ND1 HIS A 103      45.195   6.246  24.590  1.00 77.64           N
ATOM    822  CG  HIS A 103      45.931   5.129  24.268  1.00 77.64           C
ATOM    823  CB  HIS A 103      47.197   4.726  24.963  1.00 77.64           C
ATOM    824  NE2 HIS A 103      44.143   5.260  22.900  1.00 77.64           N
ATOM    825  CD2 HIS A 103      45.276   4.538  23.232  1.00 77.64           C
ATOM    826  CE1 HIS A 103      44.136   6.277  23.741  1.00 77.64           C
ATOM    827  C   HIS A 103      48.497   4.369  22.921  1.00 77.64           C
ATOM    828  O   HIS A 103      48.199   4.892  21.849  1.00 77.64           O
ATOM    829  N   ASP A 104      48.866   3.091  23.035  1.00177.73           N
ATOM    830  CA  ASP A 104      48.937   2.180  21.944  1.00177.73           C
ATOM    831  CB  ASP A 104      49.396   0.836  22.525  1.00177.73           C
ATOM    832  CG  ASP A 104      49.495  -0.245  21.485  1.00177.73           C
ATOM    833  OD1 ASP A 104      50.500  -0.229  20.733  1.00177.73           O
ATOM    834  OD2 ASP A 104      48.578  -1.108  21.446  1.00177.73           O
ATOM    835  C   ASP A 104      47.540   2.039  21.422  1.00177.73           C
ATOM    836  O   ASP A 104      46.573   2.326  22.121  1.00177.73           O
ATOM    837  N   VAL A 105      47.407   1.583  20.166  1.00141.51           N
ATOM    838  CA  VAL A 105      46.135   1.431  19.521  1.00141.51           C
ATOM    839  CB  VAL A 105      46.308   0.939  18.114  1.00141.51           C
ATOM    840  CG1 VAL A 105      47.143  -0.343  18.145  1.00141.51           C
ATOM    841  CG2 VAL A 105      44.935   0.752  17.468  1.00141.51           C
ATOM    842  C   VAL A 105      45.283   0.476  20.319  1.00141.51           C
ATOM    843  O   VAL A 105      44.058   0.591  20.333  1.00141.51           O
ATOM    844  N   LEU A 106      45.905  -0.527  20.969  1.00 89.90           N
ATOM    845  CA  LEU A 106      45.219  -1.490  21.794  1.00 89.90           C
ATOM    846  CB  LEU A 106      46.120  -2.656  22.240  1.00 89.90           C
ATOM    847  CG  LEU A 106      46.572  -3.565  21.086  1.00 89.90           C
ATOM    848  CD1 LEU A 106      47.401  -4.749  21.608  1.00 89.90           C
ATOM    849  CD2 LEU A 106      45.380  -4.012  20.227  1.00 89.90           C
ATOM    850  C   LEU A 106      44.694  -0.843  23.041  1.00 89.90           C
ATOM    851  O   LEU A 106      43.662  -1.265  23.559  1.00 89.90           O
ATOM    852  N   GLY A 107      45.401   0.174  23.578  1.00 47.20           N
ATOM    853  CA  GLY A 107      44.965   0.820  24.788  1.00 47.20           C
ATOM    854  C   GLY A 107      45.700   0.248  25.969  1.00 47.20           C
ATOM    855  O   GLY A 107      45.318   0.491  27.113  1.00 47.20           O
ATOM    856  N   ARG A 108      46.728  -0.589  25.722  1.00200.90           N
ATOM    857  CA  ARG A 108      47.486  -1.210  26.781  1.00200.90           C
ATOM    858  CB  ARG A 108      48.472  -2.248  26.224  1.00200.90           C
ATOM    859  CG  ARG A 108      47.800  -3.438  25.539  1.00200.90           C
ATOM    860  CD  ARG A 108      47.144  -4.387  26.542  1.00200.90           C
ATOM    861  NE  ARG A 108      45.811  -3.811  26.861  1.00200.90           N
ATOM    862  CZ  ARG A 108      44.719  -4.210  26.141  1.00200.90           C
ATOM    863  NH1 ARG A 108      44.849  -5.210  25.219  1.00200.90           N
ATOM    864  NH2 ARG A 108      43.512  -3.614  26.344  1.00200.90           N
ATOM    865  C   ARG A 108      48.328  -0.239  27.562  1.00200.90           C
ATOM    866  O   ARG A 108      48.122  -0.041  28.759  1.00200.90           O
ATOM    867  N   ASN A 109      49.270   0.443  26.874  1.00 82.34           N
ATOM    868  CA  ASN A 109      50.211   1.287  27.552  1.00 82.34           C
ATOM    869  CB  ASN A 109      51.657   1.086  27.079  1.00 82.34           C
ATOM    870  CG  ASN A 109      52.073  -0.295  27.555  1.00 82.34           C
ATOM    871  OD1 ASN A 109      51.462  -1.299  27.198  1.00 82.34           O
ATOM    872  ND2 ASN A 109      53.131  -0.354  28.404  1.00 82.34           N
ATOM    873  C   ASN A 109      49.835   2.701  27.278  1.00 82.34           C
ATOM    874  O   ASN A 109      49.534   3.071  26.144  1.00 82.34           O
ATOM    875  N   TRP A 110      49.856   3.523  28.345  1.00 83.35           N
ATOM    876  CA  TRP A 110      49.450   4.897  28.292  1.00 83.35           C
ATOM    877  CB  TRP A 110      48.208   5.191  29.156  1.00 83.35           C
ATOM    878  CG  TRP A 110      46.903   4.629  28.646  1.00 83.35           C
ATOM    879  CD2 TRP A 110      45.735   5.424  28.390  1.00 83.35           C
ATOM    880  CD1 TRP A 110      46.548   3.332  28.406  1.00 83.35           C
ATOM    881  NE1 TRP A 110      45.233   3.272  28.012  1.00 83.35           N
ATOM    882  CE2 TRP A 110      44.719   4.553  28.000  1.00 83.35           C
ATOM    883  CE3 TRP A 110      45.523   6.771  28.482  1.00 83.35           C
ATOM    884  CZ2 TRP A 110      43.471   5.014  27.697  1.00 83.35           C
ATOM    885  CZ3 TRP A 110      44.266   7.237  28.165  1.00 83.35           C
ATOM    886  CH2 TRP A 110      43.259   6.374  27.780  1.00 83.35           C
ATOM    887  C   TRP A 110      50.544   5.750  28.854  1.00 83.35           C
ATOM    888  O   TRP A 110      51.390   5.289  29.620  1.00 83.35           O
ATOM    889  N   ALA A 111      50.541   7.038  28.459  1.00 47.23           N
ATOM    890  CA  ALA A 111      51.488   8.003  28.931  1.00 47.23           C
ATOM    891  CB  ALA A 111      52.806   8.003  28.137  1.00 47.23           C
ATOM    892  C   ALA A 111      50.850   9.341  28.734  1.00 47.23           C
ATOM    893  O   ALA A 111      49.800   9.459  28.104  1.00 47.23           O
ATOM    894  N   CYS A 112      51.471  10.390  29.298  1.00 77.12           N
ATOM    895  CA  CYS A 112      50.935  11.718  29.221  1.00 77.12           C
ATOM    896  CB  CYS A 112      50.915  12.354  30.589  1.00 77.12           C
ATOM    897  SG  CYS A 112      50.233  11.155  31.741  1.00 77.12           S
ATOM    898  C   CYS A 112      51.925  12.520  28.453  1.00 77.12           C
ATOM    899  O   CYS A 112      53.118  12.236  28.522  1.00 77.12           O
ATOM    900  N   PHE A 113      51.467  13.541  27.697  1.00 77.23           N
ATOM    901  CA  PHE A 113      52.445  14.328  27.008  1.00 77.23           C
ATOM    902  CB  PHE A 113      52.848  13.761  25.628  1.00 77.23           C
ATOM    903  CG  PHE A 113      51.702  13.929  24.696  1.00 77.23           C
ATOM    904  CD1 PHE A 113      50.651  13.049  24.692  1.00 77.23           C
ATOM    905  CD2 PHE A 113      51.688  14.976  23.804  1.00 77.23           C
ATOM    906  CE1 PHE A 113      49.599  13.215  23.829  1.00 77.23           C
ATOM    907  CE2 PHE A 113      50.643  15.155  22.934  1.00 77.23           C
ATOM    908  CZ  PHE A 113      49.593  14.271  22.951  1.00 77.23           C
ATOM    909  C   PHE A 113      51.910  15.713  26.800  1.00 77.23           C
ATOM    910  O   PHE A 113      50.727  15.977  27.005  1.00 77.23           O
ATOM    911  N   THR A 114      52.805  16.646  26.413  1.00 53.34           N
ATOM    912  CA  THR A 114      52.408  17.985  26.092  1.00 53.34           C
ATOM    913  CB  THR A 114      52.831  19.009  27.105  1.00 53.34           C
ATOM    914  OG1 THR A 114      54.237  18.971  27.298  1.00 53.34           O
ATOM    915  CG2 THR A 114      52.102  18.712  28.423  1.00 53.34           C
ATOM    916  C   THR A 114      53.079  18.289  24.797  1.00 53.34           C
ATOM    917  O   THR A 114      54.166  17.781  24.521  1.00 53.34           O
ATOM    918  N   GLY A 115      52.444  19.119  23.952  1.00 41.40           N
ATOM    919  CA  GLY A 115      53.049  19.352  22.678  1.00 41.40           C
ATOM    920  C   GLY A 115      53.124  20.815  22.410  1.00 41.40           C
ATOM    921  O   GLY A 115      52.270  21.586  22.841  1.00 41.40           O
ATOM    922  N   LYS A 116      54.192  21.242  21.709  1.00214.23           N
ATOM    923  CA  LYS A 116      54.245  22.602  21.267  1.00214.23           C
ATOM    924  CB  LYS A 116      55.144  23.581  22.045  1.00214.23           C
ATOM    925  CG  LYS A 116      56.534  23.079  22.405  1.00214.23           C
ATOM    926  CD  LYS A 116      56.532  22.129  23.596  1.00214.23           C
ATOM    927  CE  LYS A 116      56.009  22.814  24.862  1.00214.23           C
ATOM    928  NZ  LYS A 116      56.696  24.112  25.053  1.00214.23           N
ATOM    929  C   LYS A 116      54.652  22.586  19.837  1.00214.23           C
ATOM    930  O   LYS A 116      55.463  21.759  19.417  1.00214.23           O
ATOM    931  N   LYS A 117      54.062  23.492  19.032  1.00150.22           N
ATOM    932  CA  LYS A 117      54.388  23.428  17.643  1.00150.22           C
ATOM    933  CB  LYS A 117      53.312  23.954  16.682  1.00150.22           C
ATOM    934  CG  LYS A 117      53.282  25.467  16.530  1.00150.22           C
ATOM    935  CD  LYS A 117      52.536  25.907  15.273  1.00150.22           C
ATOM    936  CE  LYS A 117      51.160  26.497  15.554  1.00150.22           C
ATOM    937  NZ  LYS A 117      51.311  27.843  16.147  1.00150.22           N
ATOM    938  C   LYS A 117      55.657  24.170  17.399  1.00150.22           C
ATOM    939  O   LYS A 117      55.822  25.325  17.790  1.00150.22           O
ATOM    940  N   VAL A 118      56.599  23.464  16.756  1.00138.87           N
ATOM    941  CA  VAL A 118      57.901  23.924  16.387  1.00138.87           C
ATOM    942  CB  VAL A 118      58.805  22.788  16.022  1.00138.87           C
ATOM    943  CG1 VAL A 118      58.148  22.003  14.886  0.00138.87           C
ATOM    944  CG2 VAL A 118      60.192  23.337  15.669  0.00138.87           C
ATOM    945  C   VAL A 118      57.816  24.885  15.249  1.00138.87           C
ATOM    946  O   VAL A 118      58.710  25.697  15.075  1.00138.87           O
ATOM    947  N   GLY A 119      56.787  24.802  14.393  1.00 37.81           N
ATOM    948  CA  GLY A 119      56.730  25.730  13.299  1.00 37.81           C
ATOM    949  C   GLY A 119      55.688  25.210  12.317  1.00 37.81           C
ATOM    950  O   GLY A 119      54.924  24.286  12.701  1.00 37.81           O
ATOM    951  OXT GLY A 119      55.648  25.721  11.165  1.00 37.81           O
TER     952      GLY A 119
ATOM    953  N   LEU B 120      21.864   2.277  -3.704  1.00 56.82           N
ATOM    954  CA  LEU B 120      21.477   3.241  -2.652  1.00 56.82           C
ATOM    955  CB  LEU B 120      22.396   4.477  -2.719  1.00 56.82           C
ATOM    956  CG  LEU B 120      22.251   5.456  -1.539  1.00 56.82           C
ATOM    957  CD1 LEU B 120      22.699   4.799  -0.221  1.00 56.82           C
ATOM    958  CD2 LEU B 120      22.988   6.777  -1.816  1.00 56.82           C
ATOM    959  C   LEU B 120      20.051   3.649  -2.866  1.00 56.82           C
ATOM    960  O   LEU B 120      19.644   3.987  -3.978  1.00 56.82           O
ATOM    961  N   PRO B 121      19.287   3.589  -1.805  1.00 75.95           N
ATOM    962  CA  PRO B 121      17.880   3.895  -1.886  1.00 75.95           C
ATOM    963  CD  PRO B 121      19.561   2.580  -0.793  1.00 75.95           C
ATOM    964  CB  PRO B 121      17.248   3.287  -0.635  1.00 75.95           C
ATOM    965  CG  PRO B 121      18.188   2.126  -0.274  1.00 75.95           C
ATOM    966  C   PRO B 121      17.601   5.358  -2.012  1.00 75.95           C
ATOM    967  O   PRO B 121      18.476   6.171  -1.723  1.00 75.95           O
ATOM    968  N   THR B 122      16.397   5.698  -2.511  1.00 98.15           N
ATOM    969  CA  THR B 122      15.941   7.051  -2.621  1.00 98.15           C
ATOM    970  CB  THR B 122      14.701   7.174  -3.454  1.00 98.15           C
ATOM    971  OG1 THR B 122      14.322   8.537  -3.567  1.00 98.15           O
ATOM    972  CG2 THR B 122      13.580   6.354  -2.798  1.00 98.15           C
ATOM    973  C   THR B 122      15.621   7.560  -1.250  1.00 98.15           C
ATOM    974  O   THR B 122      15.834   8.736  -0.954  1.00 98.15           O
ATOM    975  N   SER B 123      15.067   6.681  -0.386  1.00 86.22           N
ATOM    976  CA  SER B 123      14.690   7.087   0.938  1.00 86.22           C
ATOM    977  CB  SER B 123      13.172   7.226   1.138  1.00 86.22           C
ATOM    978  OG  SER B 123      12.674   8.309   0.368  1.00 86.22           O
ATOM    979  C   SER B 123      15.154   6.054   1.916  1.00 86.22           C
ATOM    980  O   SER B 123      15.322   4.885   1.571  1.00 86.22           O
ATOM    981  N   TRP B 124      15.405   6.480   3.174  1.00 79.17           N
ATOM    982  CA  TRP B 124      15.815   5.537   4.175  1.00 79.17           C
ATOM    983  CB  TRP B 124      17.332   5.273   4.159  1.00 79.17           C
ATOM    984  CG  TRP B 124      17.790   4.173   5.087  1.00 79.17           C
ATOM    985  CD2 TRP B 124      17.875   2.790   4.711  1.00 79.17           C
ATOM    986  CD1 TRP B 124      18.202   4.246   6.385  1.00 79.17           C
ATOM    987  NE1 TRP B 124      18.534   2.994   6.843  1.00 79.17           N
ATOM    988  CE2 TRP B 124      18.339   2.086   5.822  1.00 79.17           C
ATOM    989  CE3 TRP B 124      17.590   2.156   3.534  1.00 79.17           C
ATOM    990  CZ2 TRP B 124      18.524   0.735   5.776  1.00 79.17           C
ATOM    991  CZ3 TRP B 124      17.779   0.793   3.491  1.00 79.17           C
ATOM    992  CH2 TRP B 124      18.237   0.096   4.591  1.00 79.17           C
ATOM    993  C   TRP B 124      15.454   6.086   5.527  1.00 79.17           C
ATOM    994  O   TRP B 124      15.555   7.288   5.772  1.00 79.17           O
ATOM    995  N   ASP B 125      15.003   5.199   6.440  1.00 92.87           N
ATOM    996  CA  ASP B 125      14.658   5.590   7.779  1.00 92.87           C
ATOM    997  CB  ASP B 125      13.169   5.964   7.927  1.00 92.87           C
ATOM    998  CG  ASP B 125      12.940   6.642   9.273  1.00 92.87           C
ATOM    999  OD1 ASP B 125      13.798   6.477  10.180  1.00 92.87           O
ATOM   1000  OD2 ASP B 125      11.899   7.340   9.409  1.00 92.87           O
ATOM   1001  C   ASP B 125      14.926   4.391   8.645  1.00 92.87           C
ATOM   1002  O   ASP B 125      14.287   3.353   8.494  1.00 92.87           O
ATOM   1003  N   TRP B 126      15.882   4.508   9.587  1.00102.91           N
ATOM   1004  CA  TRP B 126      16.270   3.412  10.435  1.00102.91           C
ATOM   1005  CB  TRP B 126      17.552   3.653  11.248  1.00102.91           C
ATOM   1006  CG  TRP B 126      18.801   3.473  10.417  1.00102.91           C
ATOM   1007  CD2 TRP B 126      19.308   2.184  10.033  1.00102.91           C
ATOM   1008  CD1 TRP B 126      19.642   4.397   9.872  1.00102.91           C
ATOM   1009  NE1 TRP B 126      20.647   3.764   9.177  1.00102.91           N
ATOM   1010  CE2 TRP B 126      20.451   2.401   9.267  1.00102.91           C
ATOM   1011  CE3 TRP B 126      18.854   0.923  10.295  1.00102.91           C
ATOM   1012  CZ2 TRP B 126      21.163   1.355   8.750  1.00102.91           C
ATOM   1013  CZ3 TRP B 126      19.574  -0.129   9.775  1.00102.91           C
ATOM   1014  CH2 TRP B 126      20.707   0.083   9.018  1.00102.91           C
ATOM   1015  C   TRP B 126      15.161   3.024  11.356  1.00102.91           C
ATOM   1016  O   TRP B 126      15.170   1.928  11.914  1.00102.91           O
ATOM   1017  N   ARG B 127      14.241   3.962  11.619  1.00161.47           N
ATOM   1018  CA  ARG B 127      13.092   3.737  12.444  1.00161.47           C
ATOM   1019  CB  ARG B 127      12.364   5.061  12.711  1.00161.47           C
ATOM   1020  CG  ARG B 127      13.250   6.022  13.510  1.00161.47           C
ATOM   1021  CD  ARG B 127      13.041   7.496  13.165  1.00161.47           C
ATOM   1022  NE  ARG B 127      11.697   7.903  13.649  1.00161.47           N
ATOM   1023  CZ  ARG B 127      11.085   8.982  13.084  1.00161.47           C
ATOM   1024  NH1 ARG B 127      11.641   9.591  11.996  1.00161.47           N
ATOM   1025  NH2 ARG B 127       9.929   9.466  13.623  1.00161.47           N
ATOM   1026  C   ARG B 127      12.173   2.782  11.750  1.00161.47           C
ATOM   1027  O   ARG B 127      11.511   1.974  12.399  1.00161.47           O
ATOM   1028  N   ASN B 128      12.072   2.865  10.409  1.00 65.23           N
ATOM   1029  CA  ASN B 128      11.173   1.965   9.749  1.00 65.23           C
ATOM   1030  CB  ASN B 128       9.938   2.696   9.189  1.00 65.23           C
ATOM   1031  CG  ASN B 128       8.913   1.675   8.716  1.00 65.23           C
ATOM   1032  OD1 ASN B 128       9.245   0.524   8.441  1.00 65.23           O
ATOM   1033  ND2 ASN B 128       7.629   2.108   8.607  1.00 65.23           N
ATOM   1034  C   ASN B 128      11.869   1.314   8.597  1.00 65.23           C
ATOM   1035  O   ASN B 128      11.840   1.826   7.478  1.00 65.23           O
ATOM   1036  N   VAL B 129      12.508   0.152   8.835  1.00133.22           N
ATOM   1037  CA  VAL B 129      13.064  -0.565   7.731  1.00133.22           C
ATOM   1038  CB  VAL B 129      14.499  -0.993   7.941  1.00133.22           C
ATOM   1039  CG1 VAL B 129      15.363   0.278   7.990  1.00133.22           C
ATOM   1040  CG2 VAL B 129      14.633  -1.817   9.231  1.00133.22           C
ATOM   1041  C   VAL B 129      12.163  -1.749   7.556  1.00133.22           C
ATOM   1042  O   VAL B 129      12.323  -2.801   8.174  1.00133.22           O
ATOM   1043  N   HIS B 130      11.163  -1.585   6.676  1.00 60.33           N
ATOM   1044  CA  HIS B 130      10.210  -2.616   6.406  1.00 60.33           C
ATOM   1045  ND1 HIS B 130      10.767  -3.033   3.276  1.00 60.33           N
ATOM   1046  CG  HIS B 130      11.476  -3.397   4.402  1.00 60.33           C
ATOM   1047  CB  HIS B 130      10.838  -3.822   5.692  1.00 60.33           C
ATOM   1048  NE2 HIS B 130      12.922  -2.795   2.778  1.00 60.33           N
ATOM   1049  CD2 HIS B 130      12.787  -3.247   4.080  1.00 60.33           C
ATOM   1050  CE1 HIS B 130      11.682  -2.683   2.338  1.00 60.33           C
ATOM   1051  C   HIS B 130       9.529  -3.056   7.671  1.00 60.33           C
ATOM   1052  O   HIS B 130       9.328  -4.249   7.892  1.00 60.33           O
ATOM   1053  N   GLY B 131       9.150  -2.092   8.536  1.00 30.89           N
ATOM   1054  CA  GLY B 131       8.365  -2.387   9.704  1.00 30.89           C
ATOM   1055  C   GLY B 131       9.205  -2.483  10.946  1.00 30.89           C
ATOM   1056  O   GLY B 131       8.679  -2.357  12.050  1.00 30.89           O
ATOM   1057  N   ILE B 132      10.529  -2.679  10.825  1.00 52.81           N
ATOM   1058  CA  ILE B 132      11.322  -2.856  12.015  1.00 52.81           C
ATOM   1059  CB  ILE B 132      12.437  -3.847  11.844  1.00 52.81           C
ATOM   1060  CG1 ILE B 132      11.874  -5.230  11.474  1.00 52.81           C
ATOM   1061  CG2 ILE B 132      13.270  -3.853  13.137  1.00 52.81           C
ATOM   1062  CD1 ILE B 132      12.944  -6.216  11.003  1.00 52.81           C
ATOM   1063  C   ILE B 132      11.948  -1.549  12.420  1.00 52.81           C
ATOM   1064  O   ILE B 132      12.388  -0.774  11.571  1.00 52.81           O
ATOM   1065  N   ASN B 133      11.976  -1.267  13.747  1.00 70.33           N
ATOM   1066  CA  ASN B 133      12.548  -0.045  14.262  1.00 70.33           C
ATOM   1067  CB  ASN B 133      11.624   0.688  15.253  1.00 70.33           C
ATOM   1068  CG  ASN B 133      12.332   1.952  15.720  1.00 70.33           C
ATOM   1069  OD1 ASN B 133      13.068   2.584  14.965  1.00 70.33           O
ATOM   1070  ND2 ASN B 133      12.112   2.330  17.009  1.00 70.33           N
ATOM   1071  C   ASN B 133      13.823  -0.354  15.006  1.00 70.33           C
ATOM   1072  O   ASN B 133      13.846  -1.187  15.911  1.00 70.33           O
ATOM   1073  N   PHE B 134      14.941   0.238  14.534  1.00130.17           N
ATOM   1074  CA  PHE B 134      16.277   0.172  15.074  1.00130.17           C
ATOM   1075  CB  PHE B 134      17.346   0.118  13.977  1.00130.17           C
ATOM   1076  CG  PHE B 134      17.142  -1.213  13.341  1.00130.17           C
ATOM   1077  CD1 PHE B 134      17.661  -2.347  13.923  1.00130.17           C
ATOM   1078  CD2 PHE B 134      16.421  -1.331  12.177  1.00130.17           C
ATOM   1079  CE1 PHE B 134      17.474  -3.581  13.346  1.00130.17           C
ATOM   1080  CE2 PHE B 134      16.231  -2.562  11.596  1.00130.17           C
ATOM   1081  CZ  PHE B 134      16.758  -3.690  12.179  1.00130.17           C
ATOM   1082  C   PHE B 134      16.641   1.246  16.073  1.00130.17           C
ATOM   1083  O   PHE B 134      17.658   1.124  16.750  1.00130.17           O
ATOM   1084  N   VAL B 135      15.917   2.381  16.126  1.00 65.63           N
ATOM   1085  CA  VAL B 135      16.369   3.468  16.959  1.00 65.63           C
ATOM   1086  CB  VAL B 135      16.045   4.815  16.382  1.00 65.63           C
ATOM   1087  CG1 VAL B 135      16.552   5.910  17.336  1.00 65.63           C
ATOM   1088  CG2 VAL B 135      16.632   4.893  14.956  1.00 65.63           C
ATOM   1089  C   VAL B 135      15.771   3.404  18.333  1.00 65.63           C
ATOM   1090  O   VAL B 135      14.611   3.045  18.512  1.00 65.63           O
ATOM   1091  N   SER B 136      16.582   3.772  19.354  1.00 60.15           N
ATOM   1092  CA  SER B 136      16.153   3.766  20.730  1.00 60.15           C
ATOM   1093  CB  SER B 136      17.309   3.862  21.728  1.00 60.15           C
ATOM   1094  OG  SER B 136      17.961   5.112  21.568  1.00 60.15           O
ATOM   1095  C   SER B 136      15.284   4.970  20.934  1.00 60.15           C
ATOM   1096  O   SER B 136      15.233   5.858  20.085  1.00 60.15           O
ATOM   1097  N   PRO B 137      14.619   5.026  22.059  1.00 73.30           N
ATOM   1098  CA  PRO B 137      13.681   6.087  22.323  1.00 73.30           C
ATOM   1099  CD  PRO B 137      14.260   3.802  22.759  1.00 73.30           C
ATOM   1100  CB  PRO B 137      12.899   5.650  23.560  1.00 73.30           C
ATOM   1101  CG  PRO B 137      12.945   4.113  23.493  1.00 73.30           C
ATOM   1102  C   PRO B 137      14.298   7.438  22.454  1.00 73.30           C
ATOM   1103  O   PRO B 137      15.477   7.543  22.788  1.00 73.30           O
ATOM   1104  N   VAL B 138      13.503   8.488  22.165  1.00 97.36           N
ATOM   1105  CA  VAL B 138      13.990   9.827  22.274  1.00 97.36           C
ATOM   1106  CB  VAL B 138      13.125  10.842  21.592  1.00 97.36           C
ATOM   1107  CG1 VAL B 138      11.921  11.125  22.492  1.00 97.36           C
ATOM   1108  CG2 VAL B 138      13.971  12.076  21.248  1.00 97.36           C
ATOM   1109  C   VAL B 138      14.021  10.137  23.735  1.00 97.36           C
ATOM   1110  O   VAL B 138      13.181   9.664  24.498  1.00 97.36           O
ATOM   1111  N   ARG B 139      15.026  10.917  24.168  1.00207.54           N
ATOM   1112  CA  ARG B 139      15.159  11.259  25.554  1.00207.54           C
ATOM   1113  CB  ARG B 139      16.286  10.466  26.245  1.00207.54           C
ATOM   1114  CG  ARG B 139      17.622  10.529  25.510  1.00207.54           C
ATOM   1115  CD  ARG B 139      18.494   9.283  25.717  1.00207.54           C
ATOM   1116  NE  ARG B 139      19.128   9.351  27.064  1.00207.54           N
ATOM   1117  CZ  ARG B 139      18.543   8.800  28.168  1.00207.54           C
ATOM   1118  NH1 ARG B 139      17.356   8.138  28.066  1.00207.54           N
ATOM   1119  NH2 ARG B 139      19.160   8.902  29.380  1.00207.54           N
ATOM   1120  C   ARG B 139      15.373  12.736  25.657  1.00207.54           C
ATOM   1121  O   ARG B 139      15.488  13.427  24.645  1.00207.54           O
ATOM   1122  N   ASN B 140      15.352  13.273  26.895  1.00 64.53           N
ATOM   1123  CA  ASN B 140      15.535  14.687  27.051  1.00 64.53           C
ATOM   1124  CB  ASN B 140      14.382  15.390  27.788  1.00 64.53           C
ATOM   1125  CG  ASN B 140      14.616  16.892  27.690  1.00 64.53           C
ATOM   1126  OD1 ASN B 140      14.281  17.644  28.602  1.00 64.53           O
ATOM   1127  ND2 ASN B 140      15.218  17.350  26.560  1.00 64.53           N
ATOM   1128  C   ASN B 140      16.794  14.931  27.825  1.00 64.53           C
ATOM   1129  O   ASN B 140      17.017  14.365  28.894  1.00 64.53           O
ATOM   1130  N   GLN B 141      17.657  15.794  27.261  1.00110.30           N
ATOM   1131  CA  GLN B 141      18.920  16.189  27.817  1.00110.30           C
ATOM   1132  CB  GLN B 141      19.762  16.986  26.806  1.00110.30           C
ATOM   1133  CG  GLN B 141      19.107  18.301  26.375  1.00110.30           C
ATOM   1134  CD  GLN B 141      20.012  18.960  25.346  1.00110.30           C
ATOM   1135  OE1 GLN B 141      21.049  19.528  25.683  1.00110.30           O
ATOM   1136  NE2 GLN B 141      19.612  18.883  24.049  1.00110.30           N
ATOM   1137  C   GLN B 141      18.708  17.027  29.037  1.00110.30           C
ATOM   1138  O   GLN B 141      19.561  17.041  29.925  1.00110.30           O
ATOM   1139  N   ALA B 142      17.603  17.805  29.081  1.00224.71           N
ATOM   1140  CA  ALA B 142      17.340  18.629  30.227  1.00224.71           C
ATOM   1141  CB  ALA B 142      17.614  17.969  31.595  1.00224.71           C
ATOM   1142  C   ALA B 142      18.182  19.854  30.076  1.00224.71           C
ATOM   1143  O   ALA B 142      18.578  20.212  28.970  1.00224.71           O
ATOM   1144  N   SER B 143      18.444  20.546  31.198  1.00119.42           N
ATOM   1145  CA  SER B 143      19.176  21.779  31.238  1.00119.42           C
ATOM   1146  CB  SER B 143      19.088  22.457  32.617  1.00119.42           C
ATOM   1147  OG  SER B 143      19.827  23.670  32.613  1.00119.42           O
ATOM   1148  C   SER B 143      20.648  21.606  30.924  1.00119.42           C
ATOM   1149  O   SER B 143      21.306  22.593  30.599  1.00119.42           O
ATOM   1150  N   CYS B 144      21.240  20.390  31.019  1.00128.79           N
ATOM   1151  CA  CYS B 144      22.669  20.324  30.771  1.00128.79           C
ATOM   1152  CB  CYS B 144      23.447  19.140  31.372  1.00128.79           C
ATOM   1153  SG  CYS B 144      23.991  19.495  33.057  1.00128.79           S
ATOM   1154  C   CYS B 144      23.006  20.311  29.317  1.00128.79           C
ATOM   1155  O   CYS B 144      22.245  19.836  28.477  1.00128.79           O
ATOM   1156  N   GLY B 145      24.214  20.823  28.995  1.00 64.13           N
ATOM   1157  CA  GLY B 145      24.645  20.876  27.627  1.00 64.13           C
ATOM   1158  C   GLY B 145      25.272  19.554  27.303  1.00 64.13           C
ATOM   1159  O   GLY B 145      26.449  19.477  26.947  1.00 64.13           O
ATOM   1160  N   SER B 146      24.465  18.482  27.458  1.00168.26           N
ATOM   1161  CA  SER B 146      24.835  17.105  27.254  1.00168.26           C
ATOM   1162  CB  SER B 146      24.163  16.142  28.249  1.00168.26           C
ATOM   1163  OG  SER B 146      22.757  16.160  28.076  1.00168.26           O
ATOM   1164  C   SER B 146      24.585  16.572  25.869  1.00168.26           C
ATOM   1165  O   SER B 146      24.708  15.368  25.649  1.00168.26           O
ATOM   1166  N   CYS B 147      24.268  17.421  24.883  1.00131.43           N
ATOM   1167  CA  CYS B 147      23.784  16.943  23.620  1.00131.43           C
ATOM   1168  CB  CYS B 147      23.480  18.121  22.700  1.00131.43           C
ATOM   1169  SG  CYS B 147      21.988  17.751  21.747  1.00131.43           S
ATOM   1170  C   CYS B 147      24.766  15.996  22.980  1.00131.43           C
ATOM   1171  O   CYS B 147      24.361  14.967  22.443  1.00131.43           O
ATOM   1172  N   TYR B 148      26.083  16.267  23.056  1.00 80.81           N
ATOM   1173  CA  TYR B 148      27.064  15.422  22.417  1.00 80.81           C
ATOM   1174  CB  TYR B 148      28.518  15.914  22.607  1.00 80.81           C
ATOM   1175  CG  TYR B 148      28.922  15.701  24.024  1.00 80.81           C
ATOM   1176  CD1 TYR B 148      28.546  16.587  25.006  1.00 80.81           C
ATOM   1177  CD2 TYR B 148      29.684  14.607  24.362  1.00 80.81           C
ATOM   1178  CE1 TYR B 148      28.919  16.381  26.315  1.00 80.81           C
ATOM   1179  CE2 TYR B 148      30.056  14.403  25.670  1.00 80.81           C
ATOM   1180  CZ  TYR B 148      29.673  15.284  26.649  1.00 80.81           C
ATOM   1181  OH  TYR B 148      30.054  15.075  27.989  1.00 80.81           O
ATOM   1182  C   TYR B 148      26.980  14.034  22.986  1.00 80.81           C
ATOM   1183  O   TYR B 148      27.159  13.048  22.271  1.00 80.81           O
ATOM   1184  N   SER B 149      26.753  13.914  24.307  1.00 57.90           N
ATOM   1185  CA  SER B 149      26.661  12.633  24.954  1.00 57.90           C
ATOM   1186  CB  SER B 149      26.521  12.758  26.482  1.00 57.90           C
ATOM   1187  OG  SER B 149      26.348  11.470  27.048  1.00 57.90           O
ATOM   1188  C   SER B 149      25.453  11.893  24.457  1.00 57.90           C
ATOM   1189  O   SER B 149      25.522  10.700  24.161  1.00 57.90           O
ATOM   1190  N   PHE B 150      24.299  12.582  24.352  1.00139.85           N
ATOM   1191  CA  PHE B 150      23.107  11.906  23.919  1.00139.85           C
ATOM   1192  CB  PHE B 150      21.821  12.753  23.971  1.00139.85           C
ATOM   1193  CG  PHE B 150      21.385  12.862  25.389  1.00139.85           C
ATOM   1194  CD1 PHE B 150      20.905  11.764  26.056  1.00139.85           C
ATOM   1195  CD2 PHE B 150      21.410  14.061  26.054  1.00139.85           C
ATOM   1196  CE1 PHE B 150      20.490  11.852  27.363  1.00139.85           C
ATOM   1197  CE2 PHE B 150      20.991  14.140  27.361  1.00139.85           C
ATOM   1198  CZ  PHE B 150      20.530  13.043  28.034  1.00139.85           C
ATOM   1199  C   PHE B 150      23.279  11.433  22.511  1.00139.85           C
ATOM   1200  O   PHE B 150      22.922  10.302  22.191  1.00139.85           O
ATOM   1201  N   ALA B 151      23.848  12.275  21.629  1.00 33.95           N
ATOM   1202  CA  ALA B 151      24.000  11.890  20.254  1.00 33.95           C
ATOM   1203  CB  ALA B 151      24.667  12.982  19.404  1.00 33.95           C
ATOM   1204  C   ALA B 151      24.872  10.682  20.205  1.00 33.95           C
ATOM   1205  O   ALA B 151      24.587   9.725  19.488  1.00 33.95           O
ATOM   1206  N   SER B 152      25.944  10.690  21.010  1.00 88.79           N
ATOM   1207  CA  SER B 152      26.901   9.626  21.035  1.00 88.79           C
ATOM   1208  CB  SER B 152      28.013   9.915  22.050  1.00 88.79           C
ATOM   1209  OG  SER B 152      28.956   8.858  22.070  1.00 88.79           O
ATOM   1210  C   SER B 152      26.241   8.344  21.441  1.00 88.79           C
ATOM   1211  O   SER B 152      26.399   7.326  20.768  1.00 88.79           O
ATOM   1212  N   MET B 153      25.477   8.357  22.549  1.00 57.63           N
ATOM   1213  CA  MET B 153      24.847   7.170  23.051  1.00 57.63           C
ATOM   1214  CB  MET B 153      24.070   7.427  24.353  1.00 57.63           C
ATOM   1215  CG  MET B 153      24.910   8.018  25.491  1.00 57.63           C
ATOM   1216  SD  MET B 153      26.306   6.999  26.055  1.00 57.63           S
ATOM   1217  CE  MET B 153      27.434   7.560  24.748  1.00 57.63           C
ATOM   1218  C   MET B 153      23.850   6.707  22.035  1.00 57.63           C
ATOM   1219  O   MET B 153      23.725   5.513  21.775  1.00 57.63           O
ATOM   1220  N   GLY B 154      23.127   7.656  21.414  1.00 27.58           N
ATOM   1221  CA  GLY B 154      22.089   7.312  20.489  1.00 27.58           C
ATOM   1222  C   GLY B 154      22.666   6.546  19.343  1.00 27.58           C
ATOM   1223  O   GLY B 154      22.070   5.573  18.884  1.00 27.58           O
ATOM   1224  N   MET B 155      23.834   6.973  18.830  1.00 94.68           N
ATOM   1225  CA  MET B 155      24.415   6.287  17.713  1.00 94.68           C
ATOM   1226  CB  MET B 155      25.732   6.915  17.238  1.00 94.68           C
ATOM   1227  CG  MET B 155      26.271   6.268  15.961  1.00 94.68           C
ATOM   1228  SD  MET B 155      28.047   6.527  15.665  1.00 94.68           S
ATOM   1229  CE  MET B 155      28.028   8.320  15.943  1.00 94.68           C
ATOM   1230  C   MET B 155      24.762   4.888  18.117  1.00 94.68           C
ATOM   1231  O   MET B 155      24.414   3.928  17.431  1.00 94.68           O
ATOM   1232  N   LEU B 156      25.434   4.729  19.270  1.00116.55           N
ATOM   1233  CA  LEU B 156      25.866   3.419  19.662  1.00116.55           C
ATOM   1234  CB  LEU B 156      26.830   3.396  20.865  1.00116.55           C
ATOM   1235  CG  LEU B 156      28.249   3.898  20.517  1.00116.55           C
ATOM   1236  CD1 LEU B 156      28.281   5.408  20.254  1.00116.55           C
ATOM   1237  CD2 LEU B 156      29.280   3.437  21.557  1.00116.55           C
ATOM   1238  C   LEU B 156      24.695   2.533  19.948  1.00116.55           C
ATOM   1239  O   LEU B 156      24.733   1.341  19.648  1.00116.55           O
ATOM   1240  N   GLU B 157      23.624   3.071  20.556  1.00125.17           N
ATOM   1241  CA  GLU B 157      22.519   2.211  20.873  1.00125.17           C
ATOM   1242  CB  GLU B 157      21.568   2.785  21.944  1.00125.17           C
ATOM   1243  CG  GLU B 157      21.276   4.279  21.853  1.00125.17           C
ATOM   1244  CD  GLU B 157      20.728   4.682  23.218  1.00125.17           C
ATOM   1245  OE1 GLU B 157      19.527   4.418  23.488  1.00125.17           O
ATOM   1246  OE2 GLU B 157      21.519   5.243  24.021  1.00125.17           O
ATOM   1247  C   GLU B 157      21.806   1.714  19.645  1.00125.17           C
ATOM   1248  O   GLU B 157      21.388   0.557  19.611  1.00125.17           O
ATOM   1249  N   ALA B 158      21.628   2.556  18.606  1.00 41.85           N
ATOM   1250  CA  ALA B 158      20.973   2.109  17.403  1.00 41.85           C
ATOM   1251  CB  ALA B 158      20.731   3.253  16.403  1.00 41.85           C
ATOM   1252  C   ALA B 158      21.819   1.080  16.709  1.00 41.85           C
ATOM   1253  O   ALA B 158      21.319   0.052  16.253  1.00 41.85           O
ATOM   1254  N   ARG B 159      23.139   1.329  16.631  1.00110.85           N
ATOM   1255  CA  ARG B 159      24.052   0.468  15.927  1.00110.85           C
ATOM   1256  CB  ARG B 159      25.486   1.031  15.903  1.00110.85           C
ATOM   1257  CG  ARG B 159      25.623   2.307  15.063  1.00110.85           C
ATOM   1258  CD  ARG B 159      26.391   2.113  13.751  1.00110.85           C
ATOM   1259  NE  ARG B 159      26.342   3.400  12.995  1.00110.85           N
ATOM   1260  CZ  ARG B 159      27.351   3.734  12.135  1.00110.85           C
ATOM   1261  NH1 ARG B 159      28.430   2.910  11.995  1.00110.85           N
ATOM   1262  NH2 ARG B 159      27.280   4.890  11.413  1.00110.85           N
ATOM   1263  C   ARG B 159      24.076  -0.881  16.575  1.00110.85           C
ATOM   1264  O   ARG B 159      24.196  -1.899  15.894  1.00110.85           O
ATOM   1265  N   ILE B 160      23.992  -0.927  17.916  1.00 49.56           N
ATOM   1266  CA  ILE B 160      23.979  -2.184  18.609  1.00 49.56           C
ATOM   1267  CB  ILE B 160      23.953  -2.042  20.109  1.00 49.56           C
ATOM   1268  CG1 ILE B 160      25.261  -1.412  20.622  1.00 49.56           C
ATOM   1269  CG2 ILE B 160      23.654  -3.423  20.717  1.00 49.56           C
ATOM   1270  CD1 ILE B 160      25.225  -1.045  22.106  1.00 49.56           C
ATOM   1271  C   ILE B 160      22.737  -2.914  18.198  1.00 49.56           C
ATOM   1272  O   ILE B 160      22.763  -4.126  17.989  1.00 49.56           O
ATOM   1273  N   ARG B 161      21.606  -2.190  18.080  1.00 77.73           N
ATOM   1274  CA  ARG B 161      20.361  -2.821  17.745  1.00 77.73           C
ATOM   1275  CB  ARG B 161      19.150  -1.870  17.797  1.00 77.73           C
ATOM   1276  CG  ARG B 161      18.804  -1.412  19.220  1.00 77.73           C
ATOM   1277  CD  ARG B 161      17.410  -0.788  19.356  1.00 77.73           C
ATOM   1278  NE  ARG B 161      17.228  -0.389  20.782  1.00 77.73           N
ATOM   1279  CZ  ARG B 161      15.974  -0.216  21.300  1.00 77.73           C
ATOM   1280  NH1 ARG B 161      14.875  -0.466  20.530  1.00 77.73           N
ATOM   1281  NH2 ARG B 161      15.822   0.209  22.588  1.00 77.73           N
ATOM   1282  C   ARG B 161      20.434  -3.430  16.375  1.00 77.73           C
ATOM   1283  O   ARG B 161      20.022  -4.571  16.182  1.00 77.73           O
ATOM   1284  N   ILE B 162      20.981  -2.698  15.388  1.00 42.63           N
ATOM   1285  CA  ILE B 162      21.060  -3.199  14.042  1.00 42.63           C
ATOM   1286  CB  ILE B 162      21.659  -2.213  13.082  1.00 42.63           C
ATOM   1287  CG1 ILE B 162      20.801  -0.939  12.997  1.00 42.63           C
ATOM   1288  CG2 ILE B 162      21.836  -2.922  11.729  1.00 42.63           C
ATOM   1289  CD1 ILE B 162      21.495   0.211  12.269  1.00 42.63           C
ATOM   1290  C   ILE B 162      21.951  -4.406  14.023  1.00 42.63           C
ATOM   1291  O   ILE B 162      21.626  -5.420  13.408  1.00 42.63           O
ATOM   1292  N   LEU B 163      23.099  -4.330  14.720  1.00 60.32           N
ATOM   1293  CA  LEU B 163      24.069  -5.386  14.678  1.00 60.32           C
ATOM   1294  CB  LEU B 163      25.323  -5.072  15.520  1.00 60.32           C
ATOM   1295  CG  LEU B 163      26.157  -3.901  14.965  1.00 60.32           C
ATOM   1296  CD1 LEU B 163      27.391  -3.625  15.839  1.00 60.32           C
ATOM   1297  CD2 LEU B 163      26.519  -4.133  13.487  1.00 60.32           C
ATOM   1298  C   LEU B 163      23.478  -6.660  15.213  1.00 60.32           C
ATOM   1299  O   LEU B 163      23.693  -7.732  14.653  1.00 60.32           O
ATOM   1300  N   THR B 164      22.761  -6.564  16.345  1.00 89.58           N
ATOM   1301  CA  THR B 164      22.106  -7.633  17.049  1.00 89.58           C
ATOM   1302  CB  THR B 164      21.906  -7.335  18.506  1.00 89.58           C
ATOM   1303  OG1 THR B 164      21.074  -6.196  18.670  1.00 89.58           O
ATOM   1304  CG2 THR B 164      23.282  -7.086  19.147  1.00 89.58           C
ATOM   1305  C   THR B 164      20.771  -7.967  16.450  1.00 89.58           C
ATOM   1306  O   THR B 164      20.165  -8.969  16.825  1.00 89.58           O
ATOM   1307  N   ASN B 165      20.235  -7.109  15.559  1.00 99.51           N
ATOM   1308  CA  ASN B 165      18.916  -7.321  15.028  1.00 99.51           C
ATOM   1309  CB  ASN B 165      18.740  -8.644  14.262  1.00 99.51           C
ATOM   1310  CG  ASN B 165      19.279  -8.428  12.855  1.00 99.51           C
ATOM   1311  OD1 ASN B 165      18.954  -7.437  12.203  1.00 99.51           O
ATOM   1312  ND2 ASN B 165      20.123  -9.378  12.371  1.00 99.51           N
ATOM   1313  C   ASN B 165      17.920  -7.263  16.142  1.00 99.51           C
ATOM   1314  O   ASN B 165      17.038  -8.113  16.265  1.00 99.51           O
ATOM   1315  N   ASN B 166      18.063  -6.219  16.981  1.00 66.19           N
ATOM   1316  CA  ASN B 166      17.183  -5.900  18.068  1.00 66.19           C
ATOM   1317  CB  ASN B 166      15.721  -5.710  17.624  1.00 66.19           C
ATOM   1318  CG  ASN B 166      15.645  -4.426  16.807  1.00 66.19           C
ATOM   1319  OD1 ASN B 166      16.201  -3.398  17.191  1.00 66.19           O
ATOM   1320  ND2 ASN B 166      14.944  -4.484  15.643  1.00 66.19           N
ATOM   1321  C   ASN B 166      17.232  -6.959  19.123  1.00 66.19           C
ATOM   1322  O   ASN B 166      16.370  -7.005  19.999  1.00 66.19           O
ATOM   1323  N   SER B 167      18.257  -7.829  19.085  1.00 35.78           N
ATOM   1324  CA  SER B 167      18.395  -8.818  20.114  1.00 35.78           C
ATOM   1325  CB  SER B 167      19.465  -9.874  19.783  1.00 35.78           C
ATOM   1326  OG  SER B 167      19.556 -10.821  20.837  1.00 35.78           O
ATOM   1327  C   SER B 167      18.830  -8.110  21.363  1.00 35.78           C
ATOM   1328  O   SER B 167      18.449  -8.495  22.468  1.00 35.78           O
ATOM   1329  N   GLN B 168      19.650  -7.043  21.199  1.00114.24           N
ATOM   1330  CA  GLN B 168      20.202  -6.286  22.296  1.00114.24           C
ATOM   1331  CB  GLN B 168      21.732  -6.176  22.210  1.00114.24           C
ATOM   1332  CG  GLN B 168      22.466  -7.519  22.162  1.00114.24           C
ATOM   1333  CD  GLN B 168      23.074  -7.826  23.522  1.00114.24           C
ATOM   1334  OE1 GLN B 168      23.136  -6.973  24.406  1.00114.24           O
ATOM   1335  NE2 GLN B 168      23.562  -9.085  23.680  1.00114.24           N
ATOM   1336  C   GLN B 168      19.711  -4.869  22.165  1.00114.24           C
ATOM   1337  O   GLN B 168      20.011  -4.184  21.190  1.00114.24           O
ATOM   1338  N   THR B 169      18.878  -4.441  23.129  1.00137.28           N
ATOM   1339  CA  THR B 169      18.259  -3.150  23.317  1.00137.28           C
ATOM   1340  CB  THR B 169      16.849  -3.271  23.813  1.00137.28           C
ATOM   1341  OG1 THR B 169      16.820  -3.906  25.083  1.00137.28           O
ATOM   1342  CG2 THR B 169      16.050  -4.096  22.786  1.00137.28           C
ATOM   1343  C   THR B 169      18.991  -2.155  24.202  1.00137.28           C
ATOM   1344  O   THR B 169      18.374  -1.131  24.485  1.00137.28           O
ATOM   1345  N   PRO B 170      20.172  -2.362  24.747  1.00202.25           N
ATOM   1346  CA  PRO B 170      20.711  -1.508  25.794  1.00202.25           C
ATOM   1347  CD  PRO B 170      21.241  -3.016  24.012  1.00202.25           C
ATOM   1348  CB  PRO B 170      22.200  -1.849  25.898  1.00202.25           C
ATOM   1349  CG  PRO B 170      22.391  -3.100  25.025  1.00202.25           C
ATOM   1350  C   PRO B 170      20.580  -0.020  25.647  1.00202.25           C
ATOM   1351  O   PRO B 170      20.649   0.505  24.536  1.00202.25           O
ATOM   1352  N   ILE B 171      20.348   0.670  26.784  1.00 84.26           N
ATOM   1353  CA  ILE B 171      20.345   2.099  26.793  1.00 84.26           C
ATOM   1354  CB  ILE B 171      19.093   2.708  27.345  1.00 84.26           C
ATOM   1355  CG1 ILE B 171      17.948   2.375  26.373  1.00 84.26           C
ATOM   1356  CG2 ILE B 171      19.313   4.218  27.537  1.00 84.26           C
ATOM   1357  CD1 ILE B 171      16.558   2.735  26.876  1.00 84.26           C
ATOM   1358  C   ILE B 171      21.544   2.494  27.593  1.00 84.26           C
ATOM   1359  O   ILE B 171      21.672   2.154  28.768  1.00 84.26           O
ATOM   1360  N   LEU B 172      22.475   3.205  26.931  1.00 67.80           N
ATOM   1361  CA  LEU B 172      23.737   3.599  27.492  1.00 67.80           C
ATOM   1362  CB  LEU B 172      24.745   4.003  26.404  1.00 67.80           C
ATOM   1363  CG  LEU B 172      25.083   2.864  25.424  1.00 67.80           C
ATOM   1364  CD1 LEU B 172      26.088   3.323  24.356  1.00 67.80           C
ATOM   1365  CD2 LEU B 172      25.558   1.613  26.175  1.00 67.80           C
ATOM   1366  C   LEU B 172      23.522   4.782  28.382  1.00 67.80           C
ATOM   1367  O   LEU B 172      22.468   5.413  28.325  1.00 67.80           O
ATOM   1368  N   SER B 173      24.516   5.111  29.245  1.00116.02           N
ATOM   1369  CA  SER B 173      24.308   6.218  30.144  1.00116.02           C
ATOM   1370  CB  SER B 173      24.666   5.921  31.612  1.00116.02           C
ATOM   1371  OG  SER B 173      26.074   5.932  31.790  1.00116.02           O
ATOM   1372  C   SER B 173      25.124   7.412  29.724  1.00116.02           C
ATOM   1373  O   SER B 173      26.354   7.386  29.676  1.00116.02           O
ATOM   1374  N   PRO B 174      24.419   8.467  29.403  1.00 94.27           N
ATOM   1375  CA  PRO B 174      25.041   9.717  29.032  1.00 94.27           C
ATOM   1376  CD  PRO B 174      23.102   8.312  28.805  1.00 94.27           C
ATOM   1377  CB  PRO B 174      23.939  10.559  28.389  1.00 94.27           C
ATOM   1378  CG  PRO B 174      22.948   9.510  27.853  1.00 94.27           C
ATOM   1379  C   PRO B 174      25.669  10.381  30.221  1.00 94.27           C
ATOM   1380  O   PRO B 174      26.597  11.171  30.061  1.00 94.27           O
ATOM   1381  N   GLN B 175      25.150  10.077  31.422  1.00156.36           N
ATOM   1382  CA  GLN B 175      25.521  10.691  32.666  1.00156.36           C
ATOM   1383  CB  GLN B 175      24.670  10.084  33.803  1.00156.36           C
ATOM   1384  CG  GLN B 175      24.163  11.027  34.907  1.00156.36           C
ATOM   1385  CD  GLN B 175      25.271  11.714  35.671  1.00156.36           C
ATOM   1386  OE1 GLN B 175      26.241  12.189  35.085  1.00156.36           O
ATOM   1387  NE2 GLN B 175      25.096  11.798  37.016  1.00156.36           N
ATOM   1388  C   GLN B 175      26.954  10.349  32.951  1.00156.36           C
ATOM   1389  O   GLN B 175      27.749  11.220  33.302  1.00156.36           O
ATOM   1390  N   GLU B 176      27.340   9.073  32.748  1.00104.74           N
ATOM   1391  CA  GLU B 176      28.673   8.674  33.102  1.00104.74           C
ATOM   1392  CB  GLU B 176      28.959   7.178  32.840  1.00104.74           C
ATOM   1393  CG  GLU B 176      30.295   6.682  33.409  1.00104.74           C
ATOM   1394  CD  GLU B 176      31.352   6.769  32.316  1.00104.74           C
ATOM   1395  OE1 GLU B 176      31.321   5.912  31.394  1.00104.74           O
ATOM   1396  OE2 GLU B 176      32.205   7.692  32.384  1.00104.74           O
ATOM   1397  C   GLU B 176      29.645   9.488  32.304  1.00104.74           C
ATOM   1398  O   GLU B 176      30.658   9.944  32.834  1.00104.74           O
ATOM   1399  N   VAL B 177      29.378   9.694  30.997  1.00140.79           N
ATOM   1400  CA  VAL B 177      30.314  10.480  30.244  1.00140.79           C
ATOM   1401  CB  VAL B 177      30.128  10.515  28.747  1.00140.79           C
ATOM   1402  CG1 VAL B 177      30.378   9.114  28.185  1.00140.79           C
ATOM   1403  CG2 VAL B 177      28.754  11.077  28.391  1.00140.79           C
ATOM   1404  C   VAL B 177      30.328  11.882  30.761  1.00140.79           C
ATOM   1405  O   VAL B 177      31.395  12.479  30.901  1.00140.79           O
ATOM   1406  N   VAL B 178      29.145  12.443  31.076  1.00 69.47           N
ATOM   1407  CA  VAL B 178      29.094  13.799  31.556  1.00 69.47           C
ATOM   1408  CB  VAL B 178      27.694  14.260  31.860  1.00 69.47           C
ATOM   1409  CG1 VAL B 178      27.771  15.629  32.561  1.00 69.47           C
ATOM   1410  CG2 VAL B 178      26.874  14.268  30.557  1.00 69.47           C
ATOM   1411  C   VAL B 178      29.891  13.922  32.823  1.00 69.47           C
ATOM   1412  O   VAL B 178      30.630  14.890  32.996  1.00 69.47           O
ATOM   1413  N   SER B 179      29.724  12.979  33.774  1.00 85.08           N
ATOM   1414  CA  SER B 179      30.428  13.078  35.030  1.00 85.08           C
ATOM   1415  CB  SER B 179      29.758  12.258  36.153  1.00 85.08           C
ATOM   1416  OG  SER B 179      28.472  12.783  36.453  1.00 85.08           O
ATOM   1417  C   SER B 179      31.881  12.662  34.964  1.00 85.08           C
ATOM   1418  O   SER B 179      32.744  13.362  35.491  1.00 85.08           O
ATOM   1419  N   CYS B 180      32.170  11.455  34.423  1.00113.72           N
ATOM   1420  CA  CYS B 180      33.491  10.867  34.362  1.00113.72           C
ATOM   1421  CB  CYS B 180      33.450   9.334  34.213  1.00113.72           C
ATOM   1422  SG  CYS B 180      33.399   8.392  35.770  1.00113.72           S
ATOM   1423  C   CYS B 180      34.440  11.333  33.284  1.00113.72           C
ATOM   1424  O   CYS B 180      35.636  11.477  33.537  1.00113.72           O
ATOM   1425  N   SER B 181      33.948  11.550  32.050  1.00 91.51           N
ATOM   1426  CA  SER B 181      34.816  11.706  30.910  1.00 91.51           C
ATOM   1427  CB  SER B 181      34.039  11.624  29.583  1.00 91.51           C
ATOM   1428  OG  SER B 181      34.920  11.789  28.484  1.00 91.51           O
ATOM   1429  C   SER B 181      35.651  12.957  30.893  1.00 91.51           C
ATOM   1430  O   SER B 181      35.154  14.080  30.932  1.00 91.51           O
ATOM   1431  N   GLN B 182      36.983  12.737  30.810  1.00136.50           N
ATOM   1432  CA  GLN B 182      38.044  13.705  30.698  1.00136.50           C
ATOM   1433  CB  GLN B 182      39.425  13.072  30.950  1.00136.50           C
ATOM   1434  CG  GLN B 182      39.672  12.644  32.398  1.00136.50           C
ATOM   1435  CD  GLN B 182      40.427  13.773  33.079  1.00136.50           C
ATOM   1436  OE1 GLN B 182      40.546  13.813  34.301  1.00136.50           O
ATOM   1437  NE2 GLN B 182      40.965  14.714  32.261  1.00136.50           N
ATOM   1438  C   GLN B 182      38.082  14.256  29.302  1.00136.50           C
ATOM   1439  O   GLN B 182      38.631  15.332  29.058  1.00136.50           O
ATOM   1440  N   TYR B 183      37.596  13.447  28.344  1.00164.73           N
ATOM   1441  CA  TYR B 183      37.544  13.717  26.936  1.00164.73           C
ATOM   1442  CB  TYR B 183      37.230  12.480  26.067  1.00164.73           C
ATOM   1443  CG  TYR B 183      38.359  11.519  26.271  1.00164.73           C
ATOM   1444  CD1 TYR B 183      39.660  11.932  26.090  1.00164.73           C
ATOM   1445  CD2 TYR B 183      38.118  10.204  26.596  1.00164.73           C
ATOM   1446  CE1 TYR B 183      40.710  11.061  26.276  1.00164.73           C
ATOM   1447  CE2 TYR B 183      39.163   9.327  26.781  1.00164.73           C
ATOM   1448  CZ  TYR B 183      40.460   9.754  26.623  1.00164.73           C
ATOM   1449  OH  TYR B 183      41.524   8.852  26.816  1.00164.73           O
ATOM   1450  C   TYR B 183      36.558  14.814  26.645  1.00164.73           C
ATOM   1451  O   TYR B 183      36.535  15.347  25.536  1.00164.73           O
ATOM   1452  N   ALA B 184      35.620  15.081  27.573  1.00 76.65           N
ATOM   1453  CA  ALA B 184      34.644  16.104  27.338  1.00 76.65           C
ATOM   1454  CB  ALA B 184      33.245  15.560  27.015  1.00 76.65           C
ATOM   1455  C   ALA B 184      34.501  16.964  28.558  1.00 76.65           C
ATOM   1456  O   ALA B 184      35.079  16.700  29.613  1.00 76.65           O
ATOM   1457  N   GLN B 185      33.757  18.065  28.375  1.00199.15           N
ATOM   1458  CA  GLN B 185      33.400  19.132  29.268  1.00199.15           C
ATOM   1459  CB  GLN B 185      33.059  20.420  28.518  1.00199.15           C
ATOM   1460  CG  GLN B 185      34.302  21.168  28.048  1.00199.15           C
ATOM   1461  CD  GLN B 185      35.018  20.453  26.895  1.00199.15           C
ATOM   1462  OE1 GLN B 185      36.205  20.695  26.665  1.00199.15           O
ATOM   1463  NE2 GLN B 185      34.297  19.569  26.155  1.00199.15           N
ATOM   1464  C   GLN B 185      32.275  18.835  30.228  1.00199.15           C
ATOM   1465  O   GLN B 185      31.958  19.705  31.034  1.00199.15           O
ATOM   1466  N   GLY B 186      31.522  17.723  30.123  1.00 64.51           N
ATOM   1467  CA  GLY B 186      30.466  17.619  31.099  1.00 64.51           C
ATOM   1468  C   GLY B 186      29.293  18.370  30.540  1.00 64.51           C
ATOM   1469  O   GLY B 186      28.956  18.206  29.371  1.00 64.51           O
ATOM   1470  N   CYS B 187      28.618  19.190  31.371  1.00 94.68           N
ATOM   1471  CA  CYS B 187      27.457  19.953  30.985  1.00 94.68           C
ATOM   1472  CB  CYS B 187      26.683  20.504  32.176  1.00 94.68           C
ATOM   1473  SG  CYS B 187      25.978  19.128  33.121  1.00 94.68           S
ATOM   1474  C   CYS B 187      27.836  21.079  30.078  1.00 94.68           C
ATOM   1475  O   CYS B 187      26.986  21.718  29.461  1.00 94.68           O
ATOM   1476  N   GLU B 188      29.131  21.400  30.076  1.00143.31           N
ATOM   1477  CA  GLU B 188      29.789  22.421  29.323  1.00143.31           C
ATOM   1478  CB  GLU B 188      31.129  22.724  29.985  1.00143.31           C
ATOM   1479  CG  GLU B 188      30.839  23.381  31.344  1.00143.31           C
ATOM   1480  CD  GLU B 188      31.881  22.976  32.386  1.00143.31           C
ATOM   1481  OE1 GLU B 188      32.325  21.798  32.367  1.00143.31           O
ATOM   1482  OE2 GLU B 188      32.206  23.836  33.247  1.00143.31           O
ATOM   1483  C   GLU B 188      29.913  22.065  27.860  1.00143.31           C
ATOM   1484  O   GLU B 188      30.244  22.927  27.045  1.00143.31           O
ATOM   1485  N   GLY B 189      29.753  20.775  27.482  1.00 47.33           N
ATOM   1486  CA  GLY B 189      29.794  20.439  26.077  1.00 47.33           C
ATOM   1487  C   GLY B 189      30.839  19.381  25.830  1.00 47.33           C
ATOM   1488  O   GLY B 189      31.559  18.969  26.736  1.00 47.33           O
ATOM   1489  N   GLY B 190      30.941  18.910  24.562  1.00 36.71           N
ATOM   1490  CA  GLY B 190      31.881  17.883  24.184  1.00 36.71           C
ATOM   1491  C   GLY B 190      31.647  17.524  22.741  1.00 36.71           C
ATOM   1492  O   GLY B 190      30.827  18.142  22.063  1.00 36.71           O
ATOM   1493  N   PHE B 191      32.385  16.510  22.226  1.00 88.14           N
ATOM   1494  CA  PHE B 191      32.209  16.116  20.847  1.00 88.14           C
ATOM   1495  CB  PHE B 191      33.340  16.567  19.912  1.00 88.14           C
ATOM   1496  CG  PHE B 191      33.165  18.030  19.717  1.00 88.14           C
ATOM   1497  CD1 PHE B 191      33.694  18.924  20.618  1.00 88.14           C
ATOM   1498  CD2 PHE B 191      32.467  18.506  18.631  1.00 88.14           C
ATOM   1499  CE1 PHE B 191      33.528  20.276  20.441  1.00 88.14           C
ATOM   1500  CE2 PHE B 191      32.298  19.854  18.447  1.00 88.14           C
ATOM   1501  CZ  PHE B 191      32.829  20.740  19.354  1.00 88.14           C
ATOM   1502  C   PHE B 191      32.089  14.623  20.721  1.00 88.14           C
ATOM   1503  O   PHE B 191      32.815  13.866  21.371  1.00 88.14           O
ATOM   1504  N   PRO B 192      31.206  14.183  19.854  1.00153.23           N
ATOM   1505  CA  PRO B 192      30.931  12.787  19.641  1.00153.23           C
ATOM   1506  CD  PRO B 192      30.154  15.030  19.324  1.00153.23           C
ATOM   1507  CB  PRO B 192      29.712  12.725  18.717  1.00153.23           C
ATOM   1508  CG  PRO B 192      29.525  14.170  18.217  1.00153.23           C
ATOM   1509  C   PRO B 192      32.123  12.016  19.174  1.00153.23           C
ATOM   1510  O   PRO B 192      32.219  10.831  19.486  1.00153.23           O
ATOM   1511  N   TYR B 193      33.053  12.648  18.443  1.00 72.00           N
ATOM   1512  CA  TYR B 193      34.206  11.939  17.975  1.00 72.00           C
ATOM   1513  CB  TYR B 193      35.127  12.870  17.162  1.00 72.00           C
ATOM   1514  CG  TYR B 193      36.310  12.124  16.643  1.00 72.00           C
ATOM   1515  CD1 TYR B 193      37.458  12.017  17.394  1.00 72.00           C
ATOM   1516  CD2 TYR B 193      36.272  11.543  15.394  1.00 72.00           C
ATOM   1517  CE1 TYR B 193      38.550  11.339  16.906  1.00 72.00           C
ATOM   1518  CE2 TYR B 193      37.363  10.862  14.905  1.00 72.00           C
ATOM   1519  CZ  TYR B 193      38.505  10.759  15.661  1.00 72.00           C
ATOM   1520  OH  TYR B 193      39.631  10.065  15.167  1.00 72.00           O
ATOM   1521  C   TYR B 193      34.941  11.461  19.194  1.00 72.00           C
ATOM   1522  O   TYR B 193      35.411  10.325  19.241  1.00 72.00           O
ATOM   1523  N   LEU B 194      35.087  12.334  20.209  1.00156.71           N
ATOM   1524  CA  LEU B 194      35.761  11.952  21.414  1.00156.71           C
ATOM   1525  CB  LEU B 194      36.131  13.102  22.360  1.00156.71           C
ATOM   1526  CG  LEU B 194      37.346  13.934  21.919  1.00156.71           C
ATOM   1527  CD1 LEU B 194      37.052  14.821  20.709  1.00156.71           C
ATOM   1528  CD2 LEU B 194      37.905  14.723  23.101  1.00156.71           C
ATOM   1529  C   LEU B 194      34.964  10.992  22.246  1.00156.71           C
ATOM   1530  O   LEU B 194      35.553  10.189  22.952  1.00156.71           O
ATOM   1531  N   ILE B 195      33.627  11.155  22.364  1.00130.77           N
ATOM   1532  CA  ILE B 195      32.926  10.189  23.170  1.00130.77           C
ATOM   1533  CB  ILE B 195      31.904  10.758  24.102  1.00130.77           C
ATOM   1534  CG1 ILE B 195      32.704  11.495  25.195  1.00130.77           C
ATOM   1535  CG2 ILE B 195      31.016   9.626  24.658  1.00130.77           C
ATOM   1536  CD1 ILE B 195      31.867  12.165  26.271  1.00130.77           C
ATOM   1537  C   ILE B 195      32.427   8.948  22.497  1.00130.77           C
ATOM   1538  O   ILE B 195      32.671   7.839  22.977  1.00130.77           O
ATOM   1539  N   ALA B 196      31.705   9.082  21.366  1.00 65.22           N
ATOM   1540  CA  ALA B 196      31.195   7.895  20.745  1.00 65.22           C
ATOM   1541  CB  ALA B 196      30.377   8.197  19.477  1.00 65.22           C
ATOM   1542  C   ALA B 196      32.381   7.094  20.341  1.00 65.22           C
ATOM   1543  O   ALA B 196      32.370   5.870  20.456  1.00 65.22           O
ATOM   1544  N   GLY B 197      33.390   7.766  19.745  1.00 87.60           N
ATOM   1545  CA  GLY B 197      34.578   7.059  19.360  1.00 87.60           C
ATOM   1546  C   GLY B 197      35.626   6.790  20.417  1.00 87.60           C
ATOM   1547  O   GLY B 197      35.781   5.666  20.889  1.00 87.60           O
ATOM   1548  N   LYS B 198      36.333   7.854  20.873  1.00139.93           N
ATOM   1549  CA  LYS B 198      37.525   7.692  21.682  1.00139.93           C
ATOM   1550  CB  LYS B 198      38.323   9.008  21.827  1.00139.93           C
ATOM   1551  CG  LYS B 198      39.779   8.802  22.271  1.00139.93           C
ATOM   1552  CD  LYS B 198      40.648  10.037  22.026  1.00139.93           C
ATOM   1553  CE  LYS B 198      42.131   9.721  21.808  1.00139.93           C
ATOM   1554  NZ  LYS B 198      42.716   9.112  23.022  1.00139.93           N
ATOM   1555  C   LYS B 198      37.240   7.173  23.060  1.00139.93           C
ATOM   1556  O   LYS B 198      37.809   6.168  23.489  1.00139.93           O
ATOM   1557  N   TYR B 199      36.317   7.827  23.786  1.00150.90           N
ATOM   1558  CA  TYR B 199      36.052   7.468  25.148  1.00150.90           C
ATOM   1559  CB  TYR B 199      34.999   8.385  25.805  1.00150.90           C
ATOM   1560  CG  TYR B 199      34.952   8.113  27.275  1.00150.90           C
ATOM   1561  CD1 TYR B 199      34.434   6.948  27.788  1.00150.90           C
ATOM   1562  CD2 TYR B 199      35.421   9.056  28.156  1.00150.90           C
ATOM   1563  CE1 TYR B 199      34.389   6.729  29.146  1.00150.90           C
ATOM   1564  CE2 TYR B 199      35.377   8.847  29.515  1.00150.90           C
ATOM   1565  CZ  TYR B 199      34.866   7.679  30.014  1.00150.90           C
ATOM   1566  OH  TYR B 199      34.817   7.465  31.408  1.00150.90           O
ATOM   1567  C   TYR B 199      35.507   6.080  25.141  1.00150.90           C
ATOM   1568  O   TYR B 199      35.871   5.247  25.968  1.00150.90           O
ATOM   1569  N   ALA B 200      34.626   5.786  24.173  1.00 45.12           N
ATOM   1570  CA  ALA B 200      34.015   4.494  24.140  1.00 45.12           C
ATOM   1571  CB  ALA B 200      33.026   4.337  22.974  1.00 45.12           C
ATOM   1572  C   ALA B 200      35.081   3.453  23.993  1.00 45.12           C
ATOM   1573  O   ALA B 200      35.016   2.408  24.635  1.00 45.12           O
ATOM   1574  N   GLN B 201      36.083   3.686  23.125  1.00 95.41           N
ATOM   1575  CA  GLN B 201      37.109   2.700  22.931  1.00 95.41           C
ATOM   1576  CB  GLN B 201      37.977   2.995  21.698  1.00 95.41           C
ATOM   1577  CG  GLN B 201      38.939   1.866  21.311  1.00 95.41           C
ATOM   1578  CD  GLN B 201      39.701   2.340  20.088  1.00 95.41           C
ATOM   1579  OE1 GLN B 201      40.234   1.558  19.304  1.00 95.41           O
ATOM   1580  NE2 GLN B 201      39.757   3.681  19.914  1.00 95.41           N
ATOM   1581  C   GLN B 201      38.015   2.583  24.132  1.00 95.41           C
ATOM   1582  O   GLN B 201      38.340   1.473  24.556  1.00 95.41           O
ATOM   1583  N   ASP B 202      38.481   3.724  24.690  1.00115.40           N
ATOM   1584  CA  ASP B 202      39.425   3.695  25.778  1.00115.40           C
ATOM   1585  CB  ASP B 202      40.028   5.083  26.068  1.00115.40           C
ATOM   1586  CG  ASP B 202      40.901   5.489  24.888  1.00115.40           C
ATOM   1587  OD1 ASP B 202      41.164   4.608  24.028  1.00115.40           O
ATOM   1588  OD2 ASP B 202      41.312   6.680  24.831  1.00115.40           O
ATOM   1589  C   ASP B 202      38.829   3.219  27.078  1.00115.40           C
ATOM   1590  O   ASP B 202      39.330   2.277  27.692  1.00115.40           O
ATOM   1591  N   PHE B 203      37.811   3.953  27.581  1.00181.64           N
ATOM   1592  CA  PHE B 203      37.161   3.671  28.834  1.00181.64           C
ATOM   1593  CB  PHE B 203      36.745   4.964  29.543  1.00181.64           C
ATOM   1594  CG  PHE B 203      38.036   5.686  29.713  1.00181.64           C
ATOM   1595  CD1 PHE B 203      38.936   5.281  30.664  1.00181.64           C
ATOM   1596  CD2 PHE B 203      38.360   6.757  28.918  1.00181.64           C
ATOM   1597  CE1 PHE B 203      40.132   5.936  30.825  1.00181.64           C
ATOM   1598  CE2 PHE B 203      39.558   7.414  29.077  1.00181.64           C
ATOM   1599  CZ  PHE B 203      40.452   7.005  30.033  1.00181.64           C
ATOM   1600  C   PHE B 203      35.981   2.746  28.753  1.00181.64           C
ATOM   1601  O   PHE B 203      35.776   1.901  29.623  1.00181.64           O
ATOM   1602  N   GLY B 204      35.142   2.909  27.714  1.00 39.63           N
ATOM   1603  CA  GLY B 204      33.955   2.106  27.619  1.00 39.63           C
ATOM   1604  C   GLY B 204      32.797   2.874  28.186  1.00 39.63           C
ATOM   1605  O   GLY B 204      32.972   3.874  28.878  1.00 39.63           O
ATOM   1606  N   LEU B 205      31.567   2.405  27.889  1.00123.07           N
ATOM   1607  CA  LEU B 205      30.354   3.038  28.323  1.00123.07           C
ATOM   1608  CB  LEU B 205      29.489   3.528  27.146  1.00123.07           C
ATOM   1609  CG  LEU B 205      29.995   4.857  26.547  1.00123.07           C
ATOM   1610  CD1 LEU B 205      31.501   4.811  26.250  1.00123.07           C
ATOM   1611  CD2 LEU B 205      29.165   5.255  25.316  1.00123.07           C
ATOM   1612  C   LEU B 205      29.574   2.064  29.147  1.00123.07           C
ATOM   1613  O   LEU B 205      29.664   0.853  28.953  1.00123.07           O
ATOM   1614  N   VAL B 206      28.794   2.586  30.117  1.00 72.13           N
ATOM   1615  CA  VAL B 206      28.014   1.754  30.987  1.00 72.13           C
ATOM   1616  CB  VAL B 206      28.277   2.003  32.445  1.00 72.13           C
ATOM   1617  CG1 VAL B 206      29.735   1.605  32.742  1.00 72.13           C
ATOM   1618  CG2 VAL B 206      27.966   3.474  32.764  1.00 72.13           C
ATOM   1619  C   VAL B 206      26.569   2.005  30.696  1.00 72.13           C
ATOM   1620  O   VAL B 206      26.208   2.943  29.987  1.00 72.13           O
ATOM   1621  N   GLU B 207      25.701   1.121  31.218  1.00104.80           N
ATOM   1622  CA  GLU B 207      24.295   1.185  30.953  1.00104.80           C
ATOM   1623  CB  GLU B 207      23.626  -0.179  31.206  1.00104.80           C
ATOM   1624  CG  GLU B 207      22.417  -0.450  30.318  1.00104.80           C
ATOM   1625  CD  GLU B 207      22.278  -1.963  30.208  1.00104.80           C
ATOM   1626  OE1 GLU B 207      22.706  -2.673  31.157  1.00104.80           O
ATOM   1627  OE2 GLU B 207      21.754  -2.432  29.162  1.00104.80           O
ATOM   1628  C   GLU B 207      23.688   2.257  31.811  1.00104.80           C
ATOM   1629  O   GLU B 207      24.280   2.696  32.797  1.00104.80           O
ATOM   1630  N   GLU B 208      22.475   2.714  31.441  1.00 81.76           N
ATOM   1631  CA  GLU B 208      21.841   3.804  32.129  1.00 81.76           C
ATOM   1632  CB  GLU B 208      20.508   4.236  31.501  1.00 81.76           C
ATOM   1633  CG  GLU B 208      19.946   5.501  32.149  1.00 81.76           C
ATOM   1634  CD  GLU B 208      19.053   6.177  31.126  1.00 81.76           C
ATOM   1635  OE1 GLU B 208      19.517   6.317  29.964  1.00 81.76           O
ATOM   1636  OE2 GLU B 208      17.916   6.577  31.490  1.00 81.76           O
ATOM   1637  C   GLU B 208      21.617   3.445  33.568  1.00 81.76           C
ATOM   1638  O   GLU B 208      21.744   4.295  34.449  1.00 81.76           O
ATOM   1639  N   ALA B 209      21.300   2.170  33.854  1.00 40.15           N
ATOM   1640  CA  ALA B 209      21.035   1.735  35.201  1.00 40.15           C
ATOM   1641  CB  ALA B 209      20.654   0.247  35.297  1.00 40.15           C
ATOM   1642  C   ALA B 209      22.256   1.951  36.050  1.00 40.15           C
ATOM   1643  O   ALA B 209      22.139   2.236  37.241  1.00 40.15           O
ATOM   1644  N   CYS B 210      23.464   1.790  35.470  1.00129.47           N
ATOM   1645  CA  CYS B 210      24.674   1.961  36.233  1.00129.47           C
ATOM   1646  CB  CYS B 210      25.965   2.066  35.404  1.00129.47           C
ATOM   1647  SG  CYS B 210      26.471   0.567  34.554  1.00129.47           S
ATOM   1648  C   CYS B 210      24.686   3.331  36.791  1.00129.47           C
ATOM   1649  O   CYS B 210      24.927   3.524  37.982  1.00129.47           O
ATOM   1650  N   PHE B 211      24.473   4.326  35.911  1.00142.61           N
ATOM   1651  CA  PHE B 211      24.572   5.672  36.373  1.00142.61           C
ATOM   1652  CB  PHE B 211      25.976   6.223  36.027  1.00142.61           C
ATOM   1653  CG  PHE B 211      26.281   7.503  36.716  1.00142.61           C
ATOM   1654  CD1 PHE B 211      25.887   7.726  38.015  1.00142.61           C
ATOM   1655  CD2 PHE B 211      27.063   8.440  36.084  1.00142.61           C
ATOM   1656  CE1 PHE B 211      26.199   8.906  38.650  1.00142.61           C
ATOM   1657  CE2 PHE B 211      27.383   9.618  36.710  1.00142.61           C
ATOM   1658  CZ  PHE B 211      26.948   9.851  37.993  1.00142.61           C
ATOM   1659  C   PHE B 211      23.472   6.435  35.703  1.00142.61           C
ATOM   1660  O   PHE B 211      23.603   6.908  34.573  1.00142.61           O
ATOM   1661  N   PRO B 212      22.397   6.599  36.425  1.00157.02           N
ATOM   1662  CA  PRO B 212      21.191   7.227  35.951  1.00157.02           C
ATOM   1663  CD  PRO B 212      22.265   6.049  37.762  1.00157.02           C
ATOM   1664  CB  PRO B 212      20.166   7.063  37.076  1.00157.02           C
ATOM   1665  CG  PRO B 212      21.013   6.741  38.323  1.00157.02           C
ATOM   1666  C   PRO B 212      21.453   8.651  35.568  1.00157.02           C
ATOM   1667  O   PRO B 212      22.338   9.274  36.151  1.00157.02           O
ATOM   1668  N   TYR B 213      20.681   9.179  34.596  1.00123.86           N
ATOM   1669  CA  TYR B 213      20.930  10.487  34.055  1.00123.86           C
ATOM   1670  CB  TYR B 213      20.296  10.641  32.661  1.00123.86           C
ATOM   1671  CG  TYR B 213      20.717  11.941  32.087  1.00123.86           C
ATOM   1672  CD1 TYR B 213      21.989  12.115  31.592  1.00123.86           C
ATOM   1673  CD2 TYR B 213      19.823  12.979  32.028  1.00123.86           C
ATOM   1674  CE1 TYR B 213      22.366  13.325  31.059  1.00123.86           C
ATOM   1675  CE2 TYR B 213      20.195  14.188  31.497  1.00123.86           C
ATOM   1676  CZ  TYR B 213      21.468  14.364  31.016  1.00123.86           C
ATOM   1677  OH  TYR B 213      21.838  15.611  30.474  1.00123.86           O
ATOM   1678  C   TYR B 213      20.405  11.535  34.986  1.00123.86           C
ATOM   1679  O   TYR B 213      19.226  11.553  35.337  1.00123.86           O
ATOM   1680  N   THR B 214      21.352  12.346  35.511  1.00161.07           N
ATOM   1681  CA  THR B 214      21.142  13.458  36.392  1.00161.07           C
ATOM   1682  CB  THR B 214      22.328  13.659  37.293  1.00161.07           C
ATOM   1683  OG1 THR B 214      22.007  14.582  38.318  1.00161.07           O
ATOM   1684  CG2 THR B 214      23.532  14.153  36.472  1.00161.07           C
ATOM   1685  C   THR B 214      20.861  14.743  35.676  1.00161.07           C
ATOM   1686  O   THR B 214      19.991  15.512  36.085  1.00161.07           O
ATOM   1687  N   GLY B 215      21.602  15.008  34.577  1.00 46.95           N
ATOM   1688  CA  GLY B 215      21.488  16.269  33.903  1.00 46.95           C
ATOM   1689  C   GLY B 215      22.291  17.291  34.659  1.00 46.95           C
ATOM   1690  O   GLY B 215      21.947  18.471  34.650  1.00 46.95           O
ATOM   1691  N   THR B 216      23.361  16.865  35.371  1.00 71.17           N
ATOM   1692  CA  THR B 216      24.183  17.803  36.095  1.00 71.17           C
ATOM   1693  CB  THR B 216      23.793  17.960  37.535  1.00 71.17           C
ATOM   1694  OG1 THR B 216      23.996  16.740  38.234  1.00 71.17           O
ATOM   1695  CG2 THR B 216      22.310  18.371  37.598  1.00 71.17           C
ATOM   1696  C   THR B 216      25.609  17.316  36.100  1.00 71.17           C
ATOM   1697  O   THR B 216      25.918  16.194  35.705  1.00 71.17           O
ATOM   1698  N   ASP B 217      26.506  18.191  36.591  1.00124.60           N
ATOM   1699  CA  ASP B 217      27.932  18.056  36.745  1.00124.60           C
ATOM   1700  CB  ASP B 217      28.682  19.388  36.949  1.00124.60           C
ATOM   1701  CG  ASP B 217      28.882  20.035  35.579  1.00124.60           C
ATOM   1702  OD1 ASP B 217      28.982  19.277  34.577  1.00124.60           O
ATOM   1703  OD2 ASP B 217      28.950  21.292  35.517  1.00124.60           O
ATOM   1704  C   ASP B 217      28.261  17.139  37.884  1.00124.60           C
ATOM   1705  O   ASP B 217      29.359  17.217  38.432  1.00124.60           O
ATOM   1706  N   SER B 218      27.269  16.358  38.353  1.00117.26           N
ATOM   1707  CA  SER B 218      27.399  15.440  39.456  1.00117.26           C
ATOM   1708  CB  SER B 218      26.287  14.377  39.411  1.00117.26           C
ATOM   1709  OG  SER B 218      26.409  13.463  40.485  1.00117.26           O
ATOM   1710  C   SER B 218      28.731  14.742  39.414  1.00117.26           C
ATOM   1711  O   SER B 218      29.373  14.608  38.373  1.00117.26           O
ATOM   1712  N   PRO B 219      29.168  14.335  40.579  1.00 86.37           N
ATOM   1713  CA  PRO B 219      30.435  13.673  40.747  1.00 86.37           C
ATOM   1714  CD  PRO B 219      28.702  14.939  41.812  1.00 86.37           C
ATOM   1715  CB  PRO B 219      30.727  13.684  42.251  1.00 86.37           C
ATOM   1716  CG  PRO B 219      29.400  14.115  42.903  1.00 86.37           C
ATOM   1717  C   PRO B 219      30.378  12.316  40.141  1.00 86.37           C
ATOM   1718  O   PRO B 219      29.284  11.769  40.005  1.00 86.37           O
ATOM   1719  N   CYS B 220      31.535  11.741  39.760  1.00 79.40           N
ATOM   1720  CA  CYS B 220      31.384  10.499  39.083  1.00 79.40           C
ATOM   1721  CB  CYS B 220      32.411  10.233  37.966  1.00 79.40           C
ATOM   1722  SG  CYS B 220      31.760   9.019  36.777  1.00 79.40           S
ATOM   1723  C   CYS B 220      31.419   9.382  40.064  1.00 79.40           C
ATOM   1724  O   CYS B 220      32.478   8.965  40.534  1.00 79.40           O
ATOM   1725  N   LYS B 221      30.220   8.893  40.420  1.00127.28           N
ATOM   1726  CA  LYS B 221      30.138   7.725  41.233  1.00127.28           C
ATOM   1727  CB  LYS B 221      29.662   7.929  42.673  1.00127.28           C
ATOM   1728  CG  LYS B 221      29.731   6.586  43.398  1.00127.28           C
ATOM   1729  CD  LYS B 221      29.044   6.526  44.755  1.00127.28           C
ATOM   1730  CE  LYS B 221      27.727   5.751  44.672  1.00127.28           C
ATOM   1731  NZ  LYS B 221      27.971   4.400  44.112  1.00127.28           N
ATOM   1732  C   LYS B 221      29.061   6.910  40.614  1.00127.28           C
ATOM   1733  O   LYS B 221      27.993   7.426  40.290  1.00127.28           O
ATOM   1734  N   MET B 222      29.311   5.604  40.435  1.00100.71           N
ATOM   1735  CA  MET B 222      28.331   4.753  39.828  1.00100.71           C
ATOM   1736  CB  MET B 222      28.704   4.265  38.413  1.00100.71           C
ATOM   1737  CG  MET B 222      28.986   5.372  37.399  1.00100.71           C
ATOM   1738  SD  MET B 222      29.219   4.808  35.687  1.00100.71           S
ATOM   1739  CE  MET B 222      30.596   3.673  36.006  1.00100.71           C
ATOM   1740  C   MET B 222      28.301   3.522  40.647  1.00100.71           C
ATOM   1741  O   MET B 222      29.039   3.392  41.621  1.00100.71           O
ATOM   1742  N   LYS B 223      27.424   2.574  40.283  1.00113.03           N
ATOM   1743  CA  LYS B 223      27.463   1.380  41.056  1.00113.03           C
ATOM   1744  CB  LYS B 223      26.153   0.581  41.165  1.00113.03           C
ATOM   1745  CG  LYS B 223      25.269   1.245  42.228  1.00113.03           C
ATOM   1746  CD  LYS B 223      23.923   0.585  42.532  1.00113.03           C
ATOM   1747  CE  LYS B 223      23.276   1.180  43.790  1.00113.03           C
ATOM   1748  NZ  LYS B 223      22.058   0.425  44.168  1.00113.03           N
ATOM   1749  C   LYS B 223      28.618   0.545  40.621  1.00113.03           C
ATOM   1750  O   LYS B 223      29.353   0.935  39.718  1.00113.03           O
ATOM   1751  N   GLU B 224      28.793  -0.592  41.333  1.00151.70           N
ATOM   1752  CA  GLU B 224      29.804  -1.625  41.319  1.00151.70           C
ATOM   1753  CB  GLU B 224      29.306  -2.955  41.909  1.00151.70           C
ATOM   1754  CG  GLU B 224      29.164  -2.958  43.428  1.00151.70           C
ATOM   1755  CD  GLU B 224      30.519  -3.333  44.010  1.00151.70           C
ATOM   1756  OE1 GLU B 224      31.392  -3.822  43.244  1.00151.70           O
ATOM   1757  OE2 GLU B 224      30.696  -3.134  45.241  1.00151.70           O
ATOM   1758  C   GLU B 224      30.344  -1.967  39.970  1.00151.70           C
ATOM   1759  O   GLU B 224      30.633  -1.129  39.124  1.00151.70           O
ATOM   1760  N   ASP B 225      30.597  -3.264  39.755  1.00180.50           N
ATOM   1761  CA  ASP B 225      31.192  -3.625  38.509  1.00180.50           C
ATOM   1762  CB  ASP B 225      31.974  -4.946  38.588  1.00180.50           C
ATOM   1763  CG  ASP B 225      33.021  -4.953  37.486  1.00180.50           C
ATOM   1764  OD1 ASP B 225      32.753  -4.390  36.391  1.00180.50           O
ATOM   1765  OD2 ASP B 225      34.122  -5.508  37.742  1.00180.50           O
ATOM   1766  C   ASP B 225      30.111  -3.752  37.478  1.00180.50           C
ATOM   1767  O   ASP B 225      29.492  -4.805  37.328  1.00180.50           O
ATOM   1768  N   CYS B 226      29.838  -2.658  36.736  1.00142.77           N
ATOM   1769  CA  CYS B 226      28.870  -2.809  35.697  1.00142.77           C
ATOM   1770  CB  CYS B 226      27.705  -1.807  35.681  1.00142.77           C
ATOM   1771  SG  CYS B 226      28.099  -0.051  35.593  1.00142.77           S
ATOM   1772  C   CYS B 226      29.588  -2.934  34.387  1.00142.77           C
ATOM   1773  O   CYS B 226      30.731  -2.506  34.224  1.00142.77           O
ATOM   1774  N   PHE B 227      28.917  -3.599  33.431  1.00151.06           N
ATOM   1775  CA  PHE B 227      29.453  -3.962  32.148  1.00151.06           C
ATOM   1776  CB  PHE B 227      28.448  -4.817  31.357  1.00151.06           C
ATOM   1777  CG  PHE B 227      29.058  -5.465  30.169  1.00151.06           C
ATOM   1778  CD1 PHE B 227      29.216  -4.812  28.968  1.00151.06           C
ATOM   1779  CD2 PHE B 227      29.456  -6.775  30.270  1.00151.06           C
ATOM   1780  CE1 PHE B 227      29.774  -5.452  27.888  1.00151.06           C
ATOM   1781  CE2 PHE B 227      30.012  -7.428  29.198  1.00151.06           C
ATOM   1782  CZ  PHE B 227      30.169  -6.764  28.005  1.00151.06           C
ATOM   1783  C   PHE B 227      29.717  -2.716  31.368  1.00151.06           C
ATOM   1784  O   PHE B 227      29.060  -1.696  31.569  1.00151.06           O
ATOM   1785  N   ARG B 228      30.724  -2.753  30.467  1.00163.93           N
ATOM   1786  CA  ARG B 228      31.006  -1.568  29.702  1.00163.93           C
ATOM   1787  CB  ARG B 228      32.348  -0.932  30.050  1.00163.93           C
ATOM   1788  CG  ARG B 228      32.486  -0.627  31.538  1.00163.93           C
ATOM   1789  CD  ARG B 228      33.681   0.273  31.832  1.00163.93           C
ATOM   1790  NE  ARG B 228      33.341   1.623  31.296  1.00163.93           N
ATOM   1791  CZ  ARG B 228      33.708   2.752  31.973  1.00163.93           C
ATOM   1792  NH1 ARG B 228      34.410   2.672  33.140  1.00163.93           N
ATOM   1793  NH2 ARG B 228      33.376   3.984  31.499  1.00163.93           N
ATOM   1794  C   ARG B 228      31.075  -1.948  28.253  1.00163.93           C
ATOM   1795  O   ARG B 228      31.652  -2.973  27.901  1.00163.93           O
ATOM   1796  N   TYR B 229      30.500  -1.110  27.368  1.00 99.55           N
ATOM   1797  CA  TYR B 229      30.490  -1.370  25.952  1.00 99.55           C
ATOM   1798  CB  TYR B 229      29.158  -0.991  25.274  1.00 99.55           C
ATOM   1799  CG  TYR B 229      28.077  -1.693  26.029  1.00 99.55           C
ATOM   1800  CD1 TYR B 229      27.635  -1.149  27.213  1.00 99.55           C
ATOM   1801  CD2 TYR B 229      27.511  -2.868  25.579  1.00 99.55           C
ATOM   1802  CE1 TYR B 229      26.639  -1.749  27.950  1.00 99.55           C
ATOM   1803  CE2 TYR B 229      26.512  -3.478  26.310  1.00 99.55           C
ATOM   1804  CZ  TYR B 229      26.077  -2.921  27.495  1.00 99.55           C
ATOM   1805  OH  TYR B 229      25.052  -3.526  28.253  1.00 99.55           O
ATOM   1806  C   TYR B 229      31.572  -0.530  25.333  1.00 99.55           C
ATOM   1807  O   TYR B 229      31.779   0.613  25.739  1.00 99.55           O
ATOM   1808  N   TYR B 230      32.294  -1.073  24.324  1.00170.04           N
ATOM   1809  CA  TYR B 230      33.428  -0.355  23.796  1.00170.04           C
ATOM   1810  CB  TYR B 230      34.730  -1.180  23.860  1.00170.04           C
ATOM   1811  CG  TYR B 230      34.707  -2.057  25.069  1.00170.04           C
ATOM   1812  CD1 TYR B 230      34.630  -1.577  26.359  1.00170.04           C
ATOM   1813  CD2 TYR B 230      34.785  -3.417  24.875  1.00170.04           C
ATOM   1814  CE1 TYR B 230      34.614  -2.446  27.429  1.00170.04           C
ATOM   1815  CE2 TYR B 230      34.770  -4.286  25.938  1.00170.04           C
ATOM   1816  CZ  TYR B 230      34.678  -3.802  27.220  1.00170.04           C
ATOM   1817  OH  TYR B 230      34.656  -4.688  28.318  1.00170.04           O
ATOM   1818  C   TYR B 230      33.190  -0.157  22.321  1.00170.04           C
ATOM   1819  O   TYR B 230      32.330  -0.808  21.731  1.00170.04           O
ATOM   1820  N   SER B 231      33.935   0.777  21.687  1.00 94.79           N
ATOM   1821  CA  SER B 231      33.795   0.980  20.269  1.00 94.79           C
ATOM   1822  CB  SER B 231      33.515   2.436  19.865  1.00 94.79           C
ATOM   1823  OG  SER B 231      34.555   3.282  20.326  1.00 94.79           O
ATOM   1824  C   SER B 231      35.062   0.533  19.598  1.00 94.79           C
ATOM   1825  O   SER B 231      36.162   0.959  19.945  1.00 94.79           O
ATOM   1826  N   SER B 232      34.913  -0.362  18.602  1.00112.34           N
ATOM   1827  CA  SER B 232      35.996  -0.949  17.861  1.00112.34           C
ATOM   1828  CB  SER B 232      35.510  -2.014  16.882  1.00112.34           C
ATOM   1829  OG  SER B 232      34.664  -2.900  17.594  1.00112.34           O
ATOM   1830  C   SER B 232      36.640   0.059  16.972  1.00112.34           C
ATOM   1831  O   SER B 232      37.846  -0.023  16.731  1.00112.34           O
ATOM   1832  N   GLU B 233      35.844   0.991  16.404  1.00117.92           N
ATOM   1833  CA  GLU B 233      36.445   1.910  15.482  1.00117.92           C
ATOM   1834  CB  GLU B 233      36.497   1.367  14.037  1.00117.92           C
ATOM   1835  CG  GLU B 233      35.218   1.570  13.215  1.00117.92           C
ATOM   1836  CD  GLU B 233      35.512   2.627  12.148  1.00117.92           C
ATOM   1837  OE1 GLU B 233      36.604   2.518  11.528  1.00117.92           O
ATOM   1838  OE2 GLU B 233      34.672   3.539  11.925  1.00117.92           O
ATOM   1839  C   GLU B 233      35.617   3.157  15.459  1.00117.92           C
ATOM   1840  O   GLU B 233      34.447   3.144  15.838  1.00117.92           O
ATOM   1841  N   TYR B 234      36.243   4.289  15.077  1.00 99.77           N
ATOM   1842  CA  TYR B 234      35.534   5.529  14.910  1.00 99.77           C
ATOM   1843  CB  TYR B 234      35.351   6.342  16.205  1.00 99.77           C
ATOM   1844  CG  TYR B 234      36.686   6.453  16.834  1.00 99.77           C
ATOM   1845  CD1 TYR B 234      37.178   5.411  17.590  1.00 99.77           C
ATOM   1846  CD2 TYR B 234      37.432   7.595  16.682  1.00 99.77           C
ATOM   1847  CE1 TYR B 234      38.413   5.511  18.173  1.00 99.77           C
ATOM   1848  CE2 TYR B 234      38.669   7.688  17.270  1.00 99.77           C
ATOM   1849  CZ  TYR B 234      39.161   6.644  18.012  1.00 99.77           C
ATOM   1850  OH  TYR B 234      40.431   6.727  18.620  1.00 99.77           O
ATOM   1851  C   TYR B 234      36.291   6.378  13.945  1.00 99.77           C
ATOM   1852  O   TYR B 234      37.494   6.201  13.760  1.00 99.77           O
ATOM   1853  N   HIS B 235      35.594   7.316  13.272  1.00107.17           N
ATOM   1854  CA  HIS B 235      36.289   8.230  12.420  1.00107.17           C
ATOM   1855  ND1 HIS B 235      35.279   7.146   9.693  1.00107.17           N
ATOM   1856  CG  HIS B 235      36.308   6.657  10.456  1.00107.17           C
ATOM   1857  CB  HIS B 235      37.131   7.542  11.331  1.00107.17           C
ATOM   1858  NE2 HIS B 235      35.395   4.971   9.287  1.00107.17           N
ATOM   1859  CD2 HIS B 235      36.367   5.320  10.201  1.00107.17           C
ATOM   1860  CE1 HIS B 235      34.769   6.099   9.015  1.00107.17           C
ATOM   1861  C   HIS B 235      35.293   9.173  11.807  1.00107.17           C
ATOM   1862  O   HIS B 235      34.102   8.870  11.717  1.00107.17           O
ATOM   1863  N   TYR B 236      35.764  10.368  11.389  1.00 95.67           N
ATOM   1864  CA  TYR B 236      34.884  11.340  10.787  1.00 95.67           C
ATOM   1865  CB  TYR B 236      35.474  12.754  10.596  1.00 95.67           C
ATOM   1866  CG  TYR B 236      35.437  13.563  11.846  1.00 95.67           C
ATOM   1867  CD1 TYR B 236      34.284  14.256  12.143  1.00 95.67           C
ATOM   1868  CD2 TYR B 236      36.515  13.640  12.702  1.00 95.67           C
ATOM   1869  CE1 TYR B 236      34.202  15.024  13.279  1.00 95.67           C
ATOM   1870  CE2 TYR B 236      36.433  14.411  13.838  1.00 95.67           C
ATOM   1871  CZ  TYR B 236      35.279  15.105  14.126  1.00 95.67           C
ATOM   1872  OH  TYR B 236      35.203  15.902  15.288  1.00 95.67           O
ATOM   1873  C   TYR B 236      34.568  10.869   9.404  1.00 95.67           C
ATOM   1874  O   TYR B 236      35.449  10.373   8.707  1.00 95.67           O
ATOM   1875  N   VAL B 237      33.298  11.014   8.957  1.00 59.54           N
ATOM   1876  CA  VAL B 237      32.964  10.577   7.631  1.00 59.54           C
ATOM   1877  CB  VAL B 237      31.507  10.678   7.283  1.00 59.54           C
ATOM   1878  CG1 VAL B 237      30.705   9.842   8.292  1.00 59.54           C
ATOM   1879  CG2 VAL B 237      31.104  12.163   7.220  1.00 59.54           C
ATOM   1880  C   VAL B 237      33.718  11.464   6.695  1.00 59.54           C
ATOM   1881  O   VAL B 237      33.779  12.680   6.879  1.00 59.54           O
ATOM   1882  N   GLY B 238      34.321  10.864   5.651  1.00 34.29           N
ATOM   1883  CA  GLY B 238      35.122  11.624   4.743  1.00 34.29           C
ATOM   1884  C   GLY B 238      36.553  11.358   5.097  1.00 34.29           C
ATOM   1885  O   GLY B 238      37.456  11.710   4.342  1.00 34.29           O
ATOM   1886  N   GLY B 239      36.787  10.739   6.272  1.00 45.35           N
ATOM   1887  CA  GLY B 239      38.100  10.318   6.667  1.00 45.35           C
ATOM   1888  C   GLY B 239      38.692  11.218   7.712  1.00 45.35           C
ATOM   1889  O   GLY B 239      39.442  10.748   8.567  1.00 45.35           O
ATOM   1890  N   PHE B 240      38.397  12.530   7.671  1.00 81.41           N
ATOM   1891  CA  PHE B 240      38.911  13.444   8.653  1.00 81.41           C
ATOM   1892  CB  PHE B 240      40.357  13.907   8.376  1.00 81.41           C
ATOM   1893  CG  PHE B 240      40.459  14.363   6.960  1.00 81.41           C
ATOM   1894  CD1 PHE B 240      40.790  13.453   5.984  1.00 81.41           C
ATOM   1895  CD2 PHE B 240      40.227  15.672   6.597  1.00 81.41           C
ATOM   1896  CE1 PHE B 240      40.893  13.832   4.669  1.00 81.41           C
ATOM   1897  CE2 PHE B 240      40.327  16.060   5.280  1.00 81.41           C
ATOM   1898  CZ  PHE B 240      40.662  15.141   4.317  1.00 81.41           C
ATOM   1899  C   PHE B 240      38.006  14.628   8.678  1.00 81.41           C
ATOM   1900  O   PHE B 240      37.076  14.725   7.878  1.00 81.41           O
ATOM   1901  N   TYR B 241      38.249  15.567   9.610  1.00160.60           N
ATOM   1902  CA  TYR B 241      37.359  16.684   9.735  1.00160.60           C
ATOM   1903  CB  TYR B 241      37.615  17.473  11.032  1.00160.60           C
ATOM   1904  CG  TYR B 241      36.593  18.539  11.191  1.00160.60           C
ATOM   1905  CD1 TYR B 241      35.380  18.247  11.769  1.00160.60           C
ATOM   1906  CD2 TYR B 241      36.848  19.825  10.778  1.00160.60           C
ATOM   1907  CE1 TYR B 241      34.426  19.225  11.919  1.00160.60           C
ATOM   1908  CE2 TYR B 241      35.894  20.806  10.927  1.00160.60           C
ATOM   1909  CZ  TYR B 241      34.678  20.506  11.495  1.00160.60           C
ATOM   1910  OH  TYR B 241      33.700  21.513  11.649  1.00160.60           O
ATOM   1911  C   TYR B 241      37.560  17.578   8.550  1.00160.60           C
ATOM   1912  O   TYR B 241      38.659  18.072   8.299  1.00160.60           O
ATOM   1913  N   GLY B 242      36.461  17.840   7.811  1.00 49.42           N
ATOM   1914  CA  GLY B 242      36.509  18.666   6.633  1.00 49.42           C
ATOM   1915  C   GLY B 242      36.180  17.862   5.403  1.00 49.42           C
ATOM   1916  O   GLY B 242      35.885  18.418   4.347  1.00 49.42           O
ATOM   1917  N   GLY B 243      36.274  16.526   5.507  1.00 78.84           N
ATOM   1918  CA  GLY B 243      36.002  15.551   4.478  1.00 78.84           C
ATOM   1919  C   GLY B 243      34.553  15.313   4.211  1.00 78.84           C
ATOM   1920  O   GLY B 243      34.219  14.698   3.210  1.00 78.84           O
ATOM   1921  N   CYS B 244      33.662  15.634   5.157  1.00 77.97           N
ATOM   1922  CA  CYS B 244      32.287  15.210   5.097  1.00 77.97           C
ATOM   1923  CB  CYS B 244      31.495  15.536   6.377  1.00 77.97           C
ATOM   1924  SG  CYS B 244      29.837  14.821   6.316  1.00 77.97           S
ATOM   1925  C   CYS B 244      31.541  15.800   3.939  1.00 77.97           C
ATOM   1926  O   CYS B 244      31.831  16.906   3.483  1.00 77.97           O
ATOM   1927  N   ASN B 245      30.565  15.023   3.410  1.00 78.94           N
ATOM   1928  CA  ASN B 245      29.672  15.480   2.381  1.00 78.94           C
ATOM   1929  CB  ASN B 245      30.258  15.449   0.955  1.00 78.94           C
ATOM   1930  CG  ASN B 245      30.612  14.028   0.554  1.00 78.94           C
ATOM   1931  OD1 ASN B 245      29.775  13.131   0.590  1.00 78.94           O
ATOM   1932  ND2 ASN B 245      31.887  13.818   0.133  1.00 78.94           N
ATOM   1933  C   ASN B 245      28.424  14.646   2.454  1.00 78.94           C
ATOM   1934  O   ASN B 245      28.376  13.648   3.171  1.00 78.94           O
ATOM   1935  N   GLU B 246      27.365  15.064   1.731  1.00110.37           N
ATOM   1936  CA  GLU B 246      26.082  14.420   1.787  1.00110.37           C
ATOM   1937  CB  GLU B 246      25.010  15.181   0.985  1.00110.37           C
ATOM   1938  CG  GLU B 246      23.614  14.550   1.018  1.00110.37           C
ATOM   1939  CD  GLU B 246      23.367  13.822  -0.298  1.00110.37           C
ATOM   1940  OE1 GLU B 246      24.339  13.632  -1.076  1.00110.37           O
ATOM   1941  OE2 GLU B 246      22.189  13.456  -0.552  1.00110.37           O
ATOM   1942  C   GLU B 246      26.152  13.025   1.250  1.00110.37           C
ATOM   1943  O   GLU B 246      25.558  12.113   1.822  1.00110.37           O
ATOM   1944  N   ALA B 247      26.888  12.813   0.142  1.00 40.85           N
ATOM   1945  CA  ALA B 247      26.915  11.518  -0.480  1.00 40.85           C
ATOM   1946  CB  ALA B 247      27.795  11.477  -1.741  1.00 40.85           C
ATOM   1947  C   ALA B 247      27.478  10.515   0.476  1.00 40.85           C
ATOM   1948  O   ALA B 247      26.927   9.430   0.650  1.00 40.85           O
ATOM   1949  N   LEU B 248      28.590  10.870   1.143  1.00 52.68           N
ATOM   1950  CA  LEU B 248      29.253   9.987   2.060  1.00 52.68           C
ATOM   1951  CB  LEU B 248      30.577  10.578   2.578  1.00 52.68           C
ATOM   1952  CG  LEU B 248      31.619  10.771   1.462  1.00 52.68           C
ATOM   1953  CD1 LEU B 248      32.930  11.351   2.011  1.00 52.68           C
ATOM   1954  CD2 LEU B 248      31.838   9.469   0.674  1.00 52.68           C
ATOM   1955  C   LEU B 248      28.365   9.727   3.234  1.00 52.68           C
ATOM   1956  O   LEU B 248      28.345   8.622   3.774  1.00 52.68           O
ATOM   1957  N   MET B 249      27.610  10.748   3.674  1.00 49.54           N
ATOM   1958  CA  MET B 249      26.783  10.595   4.836  1.00 49.54           C
ATOM   1959  CB  MET B 249      26.089  11.908   5.245  1.00 49.54           C
ATOM   1960  CG  MET B 249      27.069  12.957   5.778  1.00 49.54           C
ATOM   1961  SD  MET B 249      26.345  14.590   6.106  1.00 49.54           S
ATOM   1962  CE  MET B 249      25.304  14.019   7.477  1.00 49.54           C
ATOM   1963  C   MET B 249      25.736   9.552   4.579  1.00 49.54           C
ATOM   1964  O   MET B 249      25.482   8.698   5.427  1.00 49.54           O
ATOM   1965  N   LYS B 250      25.110   9.579   3.390  1.00127.29           N
ATOM   1966  CA  LYS B 250      24.067   8.639   3.091  1.00127.29           C
ATOM   1967  CB  LYS B 250      23.414   8.893   1.727  1.00127.29           C
ATOM   1968  CG  LYS B 250      22.700  10.238   1.642  1.00127.29           C
ATOM   1969  CD  LYS B 250      22.440  10.695   0.209  1.00127.29           C
ATOM   1970  CE  LYS B 250      21.045  10.376  -0.321  1.00127.29           C
ATOM   1971  NZ  LYS B 250      20.811  11.160  -1.554  1.00127.29           N
ATOM   1972  C   LYS B 250      24.633   7.254   3.031  1.00127.29           C
ATOM   1973  O   LYS B 250      23.987   6.299   3.457  1.00127.29           O
ATOM   1974  N   LEU B 251      25.847   7.102   2.471  1.00 43.78           N
ATOM   1975  CA  LEU B 251      26.420   5.796   2.355  1.00 43.78           C
ATOM   1976  CB  LEU B 251      27.777   5.789   1.630  1.00 43.78           C
ATOM   1977  CG  LEU B 251      27.679   6.120   0.129  1.00 43.78           C
ATOM   1978  CD1 LEU B 251      29.063   6.098  -0.539  1.00 43.78           C
ATOM   1979  CD2 LEU B 251      26.669   5.204  -0.575  1.00 43.78           C
ATOM   1980  C   LEU B 251      26.640   5.239   3.730  1.00 43.78           C
ATOM   1981  O   LEU B 251      26.308   4.085   4.001  1.00 43.78           O
ATOM   1982  N   GLU B 252      27.189   6.057   4.648  1.00 91.42           N
ATOM   1983  CA  GLU B 252      27.465   5.580   5.973  1.00 91.42           C
ATOM   1984  CB  GLU B 252      28.187   6.619   6.850  1.00 91.42           C
ATOM   1985  CG  GLU B 252      28.493   6.134   8.273  1.00 91.42           C
ATOM   1986  CD  GLU B 252      29.633   5.129   8.224  1.00 91.42           C
ATOM   1987  OE1 GLU B 252      29.928   4.626   7.110  1.00 91.42           O
ATOM   1988  OE2 GLU B 252      30.224   4.841   9.299  1.00 91.42           O
ATOM   1989  C   GLU B 252      26.182   5.220   6.653  1.00 91.42           C
ATOM   1990  O   GLU B 252      26.089   4.191   7.321  1.00 91.42           O
ATOM   1991  N   LEU B 253      25.141   6.054   6.482  1.00 57.06           N
ATOM   1992  CA  LEU B 253      23.916   5.843   7.197  1.00 57.06           C
ATOM   1993  CB  LEU B 253      22.884   6.944   6.889  1.00 57.06           C
ATOM   1994  CG  LEU B 253      21.544   6.780   7.625  1.00 57.06           C
ATOM   1995  CD1 LEU B 253      21.734   6.900   9.145  1.00 57.06           C
ATOM   1996  CD2 LEU B 253      20.488   7.758   7.086  1.00 57.06           C
ATOM   1997  C   LEU B 253      23.302   4.524   6.839  1.00 57.06           C
ATOM   1998  O   LEU B 253      23.008   3.719   7.721  1.00 57.06           O
ATOM   1999  N   VAL B 254      23.110   4.251   5.534  1.00 67.44           N
ATOM   2000  CA  VAL B 254      22.441   3.035   5.168  1.00 67.44           C
ATOM   2001  CB  VAL B 254      22.044   2.989   3.717  1.00 67.44           C
ATOM   2002  CG1 VAL B 254      21.130   4.190   3.422  1.00 67.44           C
ATOM   2003  CG2 VAL B 254      23.301   2.929   2.841  1.00 67.44           C
ATOM   2004  C   VAL B 254      23.302   1.844   5.455  1.00 67.44           C
ATOM   2005  O   VAL B 254      22.813   0.814   5.914  1.00 67.44           O
ATOM   2006  N   HIS B 255      24.607   1.919   5.137  1.00 83.75           N
ATOM   2007  CA  HIS B 255      25.421   0.762   5.362  1.00 83.75           C
ATOM   2008  ND1 HIS B 255      26.347  -0.200   2.444  1.00 83.75           N
ATOM   2009  CG  HIS B 255      26.682   0.898   3.204  1.00 83.75           C
ATOM   2010  CB  HIS B 255      26.801   0.869   4.697  1.00 83.75           C
ATOM   2011  NE2 HIS B 255      26.609   1.495   1.030  1.00 83.75           N
ATOM   2012  CD2 HIS B 255      26.839   1.925   2.325  1.00 83.75           C
ATOM   2013  CE1 HIS B 255      26.317   0.213   1.152  1.00 83.75           C
ATOM   2014  C   HIS B 255      25.624   0.501   6.827  1.00 83.75           C
ATOM   2015  O   HIS B 255      25.366  -0.604   7.297  1.00 83.75           O
ATOM   2016  N   HIS B 256      26.161   1.498   7.562  1.00116.81           N
ATOM   2017  CA  HIS B 256      26.496   1.370   8.959  1.00116.81           C
ATOM   2018  ND1 HIS B 256      29.475   1.607   7.464  1.00116.81           N
ATOM   2019  CG  HIS B 256      28.923   1.336   8.695  1.00116.81           C
ATOM   2020  CB  HIS B 256      27.794   2.100   9.308  1.00116.81           C
ATOM   2021  NE2 HIS B 256      30.511  -0.200   8.244  1.00116.81           N
ATOM   2022  CD2 HIS B 256      29.567   0.231   9.159  1.00116.81           C
ATOM   2023  CE1 HIS B 256      30.420   0.657   7.244  1.00116.81           C
ATOM   2024  C   HIS B 256      25.444   1.657  10.001  1.00116.81           C
ATOM   2025  O   HIS B 256      25.438   1.010  11.048  1.00116.81           O
ATOM   2026  N   GLY B 257      24.562   2.657   9.807  1.00 52.60           N
ATOM   2027  CA  GLY B 257      23.605   2.936  10.848  1.00 52.60           C
ATOM   2028  C   GLY B 257      23.589   4.416  11.111  1.00 52.60           C
ATOM   2029  O   GLY B 257      24.289   5.178  10.448  1.00 52.60           O
ATOM   2030  N   PRO B 258      22.825   4.842  12.094  1.00 79.85           N
ATOM   2031  CA  PRO B 258      22.727   6.245  12.395  1.00 79.85           C
ATOM   2032  CD  PRO B 258      21.630   4.118  12.494  1.00 79.85           C
ATOM   2033  CB  PRO B 258      21.591   6.375  13.406  1.00 79.85           C
ATOM   2034  CG  PRO B 258      20.678   5.182  13.071  1.00 79.85           C
ATOM   2035  C   PRO B 258      24.051   6.748  12.874  1.00 79.85           C
ATOM   2036  O   PRO B 258      24.804   5.976  13.465  1.00 79.85           O
ATOM   2037  N   MET B 259      24.353   8.036  12.612  1.00133.89           N
ATOM   2038  CA  MET B 259      25.624   8.610  12.955  1.00133.89           C
ATOM   2039  CB  MET B 259      26.422   9.112  11.748  1.00133.89           C
ATOM   2040  CG  MET B 259      26.844   8.073  10.729  1.00133.89           C
ATOM   2041  SD  MET B 259      27.213   8.799   9.107  1.00133.89           S
ATOM   2042  CE  MET B 259      25.481   8.723   8.566  1.00133.89           C
ATOM   2043  C   MET B 259      25.356   9.901  13.644  1.00133.89           C
ATOM   2044  O   MET B 259      24.304  10.509  13.460  1.00133.89           O
ATOM   2045  N   ALA B 260      26.334  10.357  14.449  1.00 50.28           N
ATOM   2046  CA  ALA B 260      26.201  11.625  15.103  1.00 50.28           C
ATOM   2047  CB  ALA B 260      27.127  11.782  16.322  1.00 50.28           C
ATOM   2048  C   ALA B 260      26.536  12.711  14.122  1.00 50.28           C
ATOM   2049  O   ALA B 260      27.432  12.564  13.291  1.00 50.28           O
ATOM   2050  N   VAL B 261      25.803  13.843  14.200  1.00 58.99           N
ATOM   2051  CA  VAL B 261      26.065  14.984  13.363  1.00 58.99           C
ATOM   2052  CB  VAL B 261      25.146  15.129  12.176  1.00 58.99           C
ATOM   2053  CG1 VAL B 261      25.350  13.918  11.249  1.00 58.99           C
ATOM   2054  CG2 VAL B 261      23.699  15.313  12.665  1.00 58.99           C
ATOM   2055  C   VAL B 261      25.886  16.197  14.225  1.00 58.99           C
ATOM   2056  O   VAL B 261      25.316  16.117  15.312  1.00 58.99           O
ATOM   2057  N   ALA B 262      26.413  17.355  13.775  1.00 45.24           N
ATOM   2058  CA  ALA B 262      26.253  18.566  14.531  1.00 45.24           C
ATOM   2059  CB  ALA B 262      27.537  19.022  15.242  1.00 45.24           C
ATOM   2060  C   ALA B 262      25.863  19.654  13.577  1.00 45.24           C
ATOM   2061  O   ALA B 262      26.183  19.595  12.391  1.00 45.24           O
ATOM   2062  N   PHE B 263      25.124  20.669  14.074  1.00178.69           N
ATOM   2063  CA  PHE B 263      24.724  21.769  13.240  1.00178.69           C
ATOM   2064  CB  PHE B 263      23.418  21.523  12.462  1.00178.69           C
ATOM   2065  CG  PHE B 263      22.271  21.390  13.405  1.00178.69           C
ATOM   2066  CD1 PHE B 263      21.925  20.164  13.925  1.00178.69           C
ATOM   2067  CD2 PHE B 263      21.537  22.494  13.773  1.00178.69           C
ATOM   2068  CE1 PHE B 263      20.864  20.044  14.793  1.00178.69           C
ATOM   2069  CE2 PHE B 263      20.475  22.380  14.640  1.00178.69           C
ATOM   2070  CZ  PHE B 263      20.136  21.152  15.153  1.00178.69           C
ATOM   2071  C   PHE B 263      24.531  22.973  14.105  1.00178.69           C
ATOM   2072  O   PHE B 263      24.603  22.891  15.329  1.00178.69           O
ATOM   2073  N   GLU B 264      24.298  24.146  13.480  1.00129.54           N
ATOM   2074  CA  GLU B 264      24.130  25.333  14.271  1.00129.54           C
ATOM   2075  CB  GLU B 264      24.765  26.598  13.663  1.00129.54           C
ATOM   2076  CG  GLU B 264      24.670  27.840  14.561  1.00129.54           C
ATOM   2077  CD  GLU B 264      25.749  27.762  15.634  1.00129.54           C
ATOM   2078  OE1 GLU B 264      26.490  26.744  15.653  1.00129.54           O
ATOM   2079  OE2 GLU B 264      25.850  28.721  16.445  1.00129.54           O
ATOM   2080  C   GLU B 264      22.670  25.588  14.455  1.00129.54           C
ATOM   2081  O   GLU B 264      21.918  25.764  13.496  1.00129.54           O
ATOM   2082  N   VAL B 265      22.241  25.595  15.731  1.00 70.69           N
ATOM   2083  CA  VAL B 265      20.876  25.846  16.075  1.00 70.69           C
ATOM   2084  CB  VAL B 265      20.510  25.308  17.432  1.00 70.69           C
ATOM   2085  CG1 VAL B 265      19.098  25.795  17.792  1.00 70.69           C
ATOM   2086  CG2 VAL B 265      20.649  23.776  17.411  1.00 70.69           C
ATOM   2087  C   VAL B 265      20.689  27.326  16.118  1.00 70.69           C
ATOM   2088  O   VAL B 265      21.532  28.056  16.637  1.00 70.69           O
ATOM   2089  N   TYR B 266      19.559  27.800  15.562  1.00 75.15           N
ATOM   2090  CA  TYR B 266      19.244  29.198  15.572  1.00 75.15           C
ATOM   2091  CB  TYR B 266      19.220  29.870  14.187  1.00 75.15           C
ATOM   2092  CG  TYR B 266      20.640  30.074  13.779  1.00 75.15           C
ATOM   2093  CD1 TYR B 266      21.362  31.103  14.340  1.00 75.15           C
ATOM   2094  CD2 TYR B 266      21.250  29.264  12.847  1.00 75.15           C
ATOM   2095  CE1 TYR B 266      22.672  31.322  13.988  1.00 75.15           C
ATOM   2096  CE2 TYR B 266      22.562  29.480  12.490  1.00 75.15           C
ATOM   2097  CZ  TYR B 266      23.275  30.507  13.062  1.00 75.15           C
ATOM   2098  OH  TYR B 266      24.621  30.730  12.701  1.00 75.15           O
ATOM   2099  C   TYR B 266      17.896  29.330  16.203  1.00 75.15           C
ATOM   2100  O   TYR B 266      17.181  28.345  16.371  1.00 75.15           O
ATOM   2101  N   ASP B 267      17.517  30.567  16.574  1.00 50.71           N
ATOM   2102  CA  ASP B 267      16.312  30.796  17.315  1.00 50.71           C
ATOM   2103  CB  ASP B 267      16.071  32.279  17.639  1.00 50.71           C
ATOM   2104  CG  ASP B 267      14.980  32.345  18.700  1.00 50.71           C
ATOM   2105  OD1 ASP B 267      14.504  31.261  19.131  1.00 50.71           O
ATOM   2106  OD2 ASP B 267      14.617  33.480  19.103  1.00 50.71           O
ATOM   2107  C   ASP B 267      15.129  30.305  16.539  1.00 50.71           C
ATOM   2108  O   ASP B 267      14.199  29.746  17.116  1.00 50.71           O
ATOM   2109  N   ASP B 268      15.134  30.471  15.206  1.00 47.54           N
ATOM   2110  CA  ASP B 268      13.994  30.070  14.432  1.00 47.54           C
ATOM   2111  CB  ASP B 268      14.116  30.386  12.926  1.00 47.54           C
ATOM   2112  CG  ASP B 268      15.270  29.613  12.298  1.00 47.54           C
ATOM   2113  OD1 ASP B 268      16.228  29.252  13.032  1.00 47.54           O
ATOM   2114  OD2 ASP B 268      15.209  29.383  11.061  1.00 47.54           O
ATOM   2115  C   ASP B 268      13.794  28.597  14.607  1.00 47.54           C
ATOM   2116  O   ASP B 268      12.669  28.105  14.564  1.00 47.54           O
ATOM   2117  N   PHE B 269      14.899  27.859  14.807  1.00116.84           N
ATOM   2118  CA  PHE B 269      14.903  26.434  14.980  1.00116.84           C
ATOM   2119  CB  PHE B 269      16.339  25.871  15.033  1.00116.84           C
ATOM   2120  CG  PHE B 269      16.311  24.380  15.109  1.00116.84           C
ATOM   2121  CD1 PHE B 269      16.290  23.623  13.959  1.00116.84           C
ATOM   2122  CD2 PHE B 269      16.314  23.733  16.324  1.00116.84           C
ATOM   2123  CE1 PHE B 269      16.268  22.248  14.018  1.00116.84           C
ATOM   2124  CE2 PHE B 269      16.293  22.359  16.390  1.00116.84           C
ATOM   2125  CZ  PHE B 269      16.271  21.612  15.236  1.00116.84           C
ATOM   2126  C   PHE B 269      14.201  26.092  16.260  1.00116.84           C
ATOM   2127  O   PHE B 269      13.516  25.074  16.349  1.00116.84           O
ATOM   2128  N   LEU B 270      14.334  26.950  17.290  1.00 57.23           N
ATOM   2129  CA  LEU B 270      13.788  26.653  18.586  1.00 57.23           C
ATOM   2130  CB  LEU B 270      13.973  27.817  19.574  1.00 57.23           C
ATOM   2131  CG  LEU B 270      15.447  28.160  19.860  1.00 57.23           C
ATOM   2132  CD1 LEU B 270      15.565  29.327  20.854  1.00 57.23           C
ATOM   2133  CD2 LEU B 270      16.235  26.918  20.305  1.00 57.23           C
ATOM   2134  C   LEU B 270      12.310  26.414  18.465  1.00 57.23           C
ATOM   2135  O   LEU B 270      11.768  25.489  19.067  1.00 57.23           O
ATOM   2136  N   HIS B 271      11.629  27.256  17.672  1.00122.24           N
ATOM   2137  CA  HIS B 271      10.207  27.266  17.462  1.00122.24           C
ATOM   2138  ND1 HIS B 271      10.032  30.190  18.680  0.00122.24           N
ATOM   2139  CG  HIS B 271      10.317  29.777  17.400  0.00122.24           C
ATOM   2140  CB  HIS B 271       9.746  28.550  16.755  1.00122.24           C
ATOM   2141  NE2 HIS B 271      11.470  31.664  17.843  0.00122.24           N
ATOM   2142  CD2 HIS B 271      11.197  30.689  16.901  0.00122.24           C
ATOM   2143  CE1 HIS B 271      10.749  31.323  18.895  0.00122.24           C
ATOM   2144  C   HIS B 271       9.741  26.110  16.623  1.00122.24           C
ATOM   2145  O   HIS B 271       8.551  25.822  16.611  1.00122.24           O
ATOM   2146  N   TYR B 272      10.633  25.460  15.852  1.00120.68           N
ATOM   2147  CA  TYR B 272      10.285  24.451  14.876  1.00120.68           C
ATOM   2148  CB  TYR B 272      11.549  23.706  14.393  1.00120.68           C
ATOM   2149  CG  TYR B 272      11.216  22.471  13.626  1.00120.68           C
ATOM   2150  CD1 TYR B 272      11.000  21.285  14.290  1.00120.68           C
ATOM   2151  CD2 TYR B 272      11.143  22.483  12.252  1.00120.68           C
ATOM   2152  CE1 TYR B 272      10.703  20.131  13.602  1.00120.68           C
ATOM   2153  CE2 TYR B 272      10.846  21.332  11.557  1.00120.68           C
ATOM   2154  CZ  TYR B 272      10.627  20.153  12.230  1.00120.68           C
ATOM   2155  OH  TYR B 272      10.325  18.970  11.520  1.00120.68           O
ATOM   2156  C   TYR B 272       9.284  23.450  15.379  1.00120.68           C
ATOM   2157  O   TYR B 272       9.522  22.755  16.365  1.00120.68           O
ATOM   2158  N   LYS B 273       8.071  23.459  14.768  1.00157.49           N
ATOM   2159  CA  LYS B 273       7.034  22.484  14.994  1.00157.49           C
ATOM   2160  CB  LYS B 273       5.622  23.050  14.768  1.00157.49           C
ATOM   2161  CG  LYS B 273       5.160  24.014  15.861  1.00157.49           C
ATOM   2162  CD  LYS B 273       5.947  25.325  15.904  1.00157.49           C
ATOM   2163  CE  LYS B 273       5.626  26.273  14.748  1.00157.49           C
ATOM   2164  NZ  LYS B 273       6.369  27.543  14.911  0.00157.49           N
ATOM   2165  C   LYS B 273       7.150  21.267  14.118  1.00157.49           C
ATOM   2166  O   LYS B 273       7.150  20.139  14.607  1.00157.49           O
ATOM   2167  N   LYS B 274       7.248  21.478  12.781  1.00124.91           N
ATOM   2168  CA  LYS B 274       7.252  20.382  11.844  1.00124.91           C
ATOM   2169  CB  LYS B 274       5.877  19.735  11.606  1.00124.91           C
ATOM   2170  CG  LYS B 274       5.352  18.891  12.766  1.00124.91           C
ATOM   2171  CD  LYS B 274       3.882  18.498  12.602  1.00124.91           C
ATOM   2172  CE  LYS B 274       3.384  17.523  13.670  1.00124.91           C
ATOM   2173  NZ  LYS B 274       4.004  16.195  13.469  1.00124.91           N
ATOM   2174  C   LYS B 274       7.694  20.879  10.500  1.00124.91           C
ATOM   2175  O   LYS B 274       7.927  22.070  10.300  1.00124.91           O
ATOM   2176  N   GLY B 275       7.809  19.947   9.529  1.00 28.57           N
ATOM   2177  CA  GLY B 275       8.191  20.306   8.191  1.00 28.57           C
ATOM   2178  C   GLY B 275       9.670  20.154   8.019  1.00 28.57           C
ATOM   2179  O   GLY B 275      10.352  19.533   8.833  1.00 28.57           O
ATOM   2180  N   ILE B 276      10.198  20.713   6.910  1.00 48.60           N
ATOM   2181  CA  ILE B 276      11.601  20.607   6.631  1.00 48.60           C
ATOM   2182  CB  ILE B 276      11.888  20.285   5.193  1.00 48.60           C
ATOM   2183  CG1 ILE B 276      11.269  18.924   4.828  1.00 48.60           C
ATOM   2184  CG2 ILE B 276      13.410  20.350   4.975  1.00 48.60           C
ATOM   2185  CD1 ILE B 276      11.238  18.643   3.326  1.00 48.60           C
ATOM   2186  C   ILE B 276      12.212  21.939   6.941  1.00 48.60           C
ATOM   2187  O   ILE B 276      11.965  22.930   6.257  1.00 48.60           O
ATOM   2188  N   TYR B 277      13.058  21.965   7.988  1.00 99.65           N
ATOM   2189  CA  TYR B 277      13.684  23.144   8.521  1.00 99.65           C
ATOM   2190  CB  TYR B 277      14.345  22.884   9.888  1.00 99.65           C
ATOM   2191  CG  TYR B 277      15.194  24.045  10.287  1.00 99.65           C
ATOM   2192  CD1 TYR B 277      16.521  24.090   9.921  1.00 99.65           C
ATOM   2193  CD2 TYR B 277      14.674  25.082  11.026  1.00 99.65           C
ATOM   2194  CE1 TYR B 277      17.318  25.148  10.290  1.00 99.65           C
ATOM   2195  CE2 TYR B 277      15.465  26.143  11.398  1.00 99.65           C
ATOM   2196  CZ  TYR B 277      16.789  26.176  11.033  1.00 99.65           C
ATOM   2197  OH  TYR B 277      17.600  27.264  11.420  1.00 99.65           O
ATOM   2198  C   TYR B 277      14.727  23.686   7.594  1.00 99.65           C
ATOM   2199  O   TYR B 277      15.439  22.933   6.931  1.00 99.65           O
ATOM   2200  N   HIS B 278      14.801  25.036   7.510  1.00101.36           N
ATOM   2201  CA  HIS B 278      15.762  25.704   6.675  1.00101.36           C
ATOM   2202  ND1 HIS B 278      15.963  28.072   4.210  1.00101.36           N
ATOM   2203  CG  HIS B 278      16.159  26.716   4.364  1.00101.36           C
ATOM   2204  CB  HIS B 278      15.279  25.848   5.217  1.00101.36           C
ATOM   2205  NE2 HIS B 278      17.748  27.549   2.993  1.00101.36           N
ATOM   2206  CD2 HIS B 278      17.253  26.414   3.614  1.00101.36           C
ATOM   2207  CE1 HIS B 278      16.940  28.519   3.381  1.00101.36           C
ATOM   2208  C   HIS B 278      16.040  27.102   7.176  1.00101.36           C
ATOM   2209  O   HIS B 278      15.219  27.718   7.854  1.00101.36           O
ATOM   2210  N   HIS B 279      17.263  27.593   6.861  1.00230.84           N
ATOM   2211  CA  HIS B 279      17.768  28.947   6.985  1.00230.84           C
ATOM   2212  ND1 HIS B 279      15.695  31.337   8.051  0.00230.84           N
ATOM   2213  CG  HIS B 279      15.686  30.456   6.991  0.00230.84           C
ATOM   2214  CB  HIS B 279      16.923  30.018   6.262  1.00230.84           C
ATOM   2215  NE2 HIS B 279      13.567  30.810   7.681  0.00230.84           N
ATOM   2216  CD2 HIS B 279      14.379  30.145   6.778  0.00230.84           C
ATOM   2217  CE1 HIS B 279      14.402  31.512   8.424  0.00230.84           C
ATOM   2218  C   HIS B 279      18.073  29.449   8.362  1.00230.84           C
ATOM   2219  O   HIS B 279      17.778  28.807   9.367  1.00230.84           O
ATOM   2220  N   THR B 280      18.793  30.606   8.368  1.00127.50           N
ATOM   2221  CA  THR B 280      19.179  31.460   9.468  1.00127.50           C
ATOM   2222  CB  THR B 280      18.763  30.935  10.837  1.00127.50           C
ATOM   2223  OG1 THR B 280      17.348  30.820  10.882  1.00127.50           O
ATOM   2224  CG2 THR B 280      19.170  31.892  11.973  1.00127.50           C
ATOM   2225  C   THR B 280      20.670  31.693   9.346  1.00127.50           C
ATOM   2226  O   THR B 280      21.317  31.186   8.431  1.00127.50           O
ATOM   2227  N   GLY B 281      21.240  32.549  10.218  1.00 57.09           N
ATOM   2228  CA  GLY B 281      22.655  32.740  10.363  1.00 57.09           C
ATOM   2229  C   GLY B 281      23.319  33.252   9.130  1.00 57.09           C
ATOM   2230  O   GLY B 281      22.833  34.123   8.414  1.00 57.09           O
ATOM   2231  N   LEU B 282      24.538  32.723   8.934  1.00108.00           N
ATOM   2232  CA  LEU B 282      25.445  33.041   7.881  1.00108.00           C
ATOM   2233  CB  LEU B 282      25.868  34.519   7.862  1.00108.00           C
ATOM   2234  CG  LEU B 282      26.845  34.864   6.721  0.00108.00           C
ATOM   2235  CD1 LEU B 282      26.187  34.696   5.344  0.00108.00           C
ATOM   2236  CD2 LEU B 282      27.476  36.252   6.924  0.00108.00           C
ATOM   2237  C   LEU B 282      26.643  32.237   8.248  1.00108.00           C
ATOM   2238  O   LEU B 282      26.709  31.040   7.982  1.00108.00           O
ATOM   2239  N   ARG B 283      27.640  32.898   8.858  1.00144.77           N
ATOM   2240  CA  ARG B 283      28.769  32.174   9.368  1.00144.77           C
ATOM   2241  CB  ARG B 283      29.809  31.749   8.317  1.00144.77           C
ATOM   2242  CG  ARG B 283      29.364  30.549   7.481  1.00144.77           C
ATOM   2243  CD  ARG B 283      30.518  29.614   7.117  1.00144.77           C
ATOM   2244  NE  ARG B 283      29.952  28.486   6.327  1.00144.77           N
ATOM   2245  CZ  ARG B 283      29.869  28.593   4.971  1.00144.77           C
ATOM   2246  NH1 ARG B 283      30.336  29.718   4.359  1.00144.77           N
ATOM   2247  NH2 ARG B 283      29.326  27.581   4.233  1.00144.77           N
ATOM   2248  C   ARG B 283      29.496  33.033  10.394  1.00144.77           C
ATOM   2249  O   ARG B 283      29.737  32.517  11.518  1.00144.77           O
ATOM   2250  OXT ARG B 283      29.834  34.203  10.067  1.00144.77           O
TER    2251      ARG B 283
ATOM   2252  N   ASP C 284      41.413  26.390   0.019  1.00 91.07           N
ATOM   2253  CA  ASP C 284      42.461  27.393  -0.189  1.00 91.07           C
ATOM   2254  CB  ASP C 284      42.373  28.005  -1.596  1.00 91.07           C
ATOM   2255  CG  ASP C 284      43.642  28.810  -1.842  0.00 91.07           C
ATOM   2256  OD1 ASP C 284      44.722  28.335  -1.409  0.00 91.07           O
ATOM   2257  OD2 ASP C 284      43.567  29.887  -2.490  0.00 91.07           O
ATOM   2258  C   ASP C 284      42.282  28.452   0.828  1.00 91.07           C
ATOM   2259  O   ASP C 284      41.572  29.436   0.616  1.00 91.07           O
ATOM   2260  N   PRO C 285      42.982  28.340   1.915  1.00297.00           N
ATOM   2261  CA  PRO C 285      43.930  27.267   2.156  1.00297.00           C
ATOM   2262  CD  PRO C 285      43.444  29.596   2.487  1.00297.00           C
ATOM   2263  CB  PRO C 285      45.058  27.858   2.989  1.00297.00           C
ATOM   2264  CG  PRO C 285      44.921  29.370   2.808  1.00297.00           C
ATOM   2265  C   PRO C 285      43.473  26.014   2.846  1.00297.00           C
ATOM   2266  O   PRO C 285      44.140  25.727   3.813  1.00297.00           O
ATOM   2267  N   PHE C 286      42.381  25.300   2.544  1.00235.85           N
ATOM   2268  CA  PHE C 286      41.914  24.156   3.313  1.00235.85           C
ATOM   2269  CB  PHE C 286      42.619  22.823   3.028  1.00235.85           C
ATOM   2270  CG  PHE C 286      41.684  21.795   3.564  1.00235.85           C
ATOM   2271  CD1 PHE C 286      40.566  21.433   2.844  1.00235.85           C
ATOM   2272  CD2 PHE C 286      41.888  21.217   4.793  1.00235.85           C
ATOM   2273  CE1 PHE C 286      39.687  20.493   3.321  1.00235.85           C
ATOM   2274  CE2 PHE C 286      41.011  20.276   5.279  1.00235.85           C
ATOM   2275  CZ  PHE C 286      39.909  19.910   4.543  1.00235.85           C
ATOM   2276  C   PHE C 286      41.910  24.448   4.784  1.00235.85           C
ATOM   2277  O   PHE C 286      42.910  24.357   5.499  1.00235.85           O
ATOM   2278  N   ASN C 287      40.711  24.791   5.275  1.00169.41           N
ATOM   2279  CA  ASN C 287      40.555  25.242   6.613  1.00169.41           C
ATOM   2280  CB  ASN C 287      40.543  26.780   6.522  1.00169.41           C
ATOM   2281  CG  ASN C 287      41.100  27.460   7.746  1.00169.41           C
ATOM   2282  OD1 ASN C 287      40.933  26.995   8.874  1.00169.41           O
ATOM   2283  ND2 ASN C 287      41.815  28.590   7.481  1.00169.41           N
ATOM   2284  C   ASN C 287      39.181  24.786   7.012  1.00169.41           C
ATOM   2285  O   ASN C 287      38.281  25.621   7.078  1.00169.41           O
ATOM   2286  N   PRO C 288      38.909  23.522   7.274  1.00118.31           N
ATOM   2287  CA  PRO C 288      37.583  23.115   7.622  1.00118.31           C
ATOM   2288  CD  PRO C 288      39.862  22.420   7.318  1.00118.31           C
ATOM   2289  CB  PRO C 288      37.591  21.602   7.602  1.00118.31           C
ATOM   2290  CG  PRO C 288      39.055  21.244   7.909  1.00118.31           C
ATOM   2291  C   PRO C 288      37.228  23.641   8.962  1.00118.31           C
ATOM   2292  O   PRO C 288      37.989  23.455   9.910  1.00118.31           O
ATOM   2293  N   PHE C 289      36.074  24.315   9.043  1.00159.20           N
ATOM   2294  CA  PHE C 289      35.456  24.709  10.270  1.00159.20           C
ATOM   2295  CB  PHE C 289      36.203  25.772  11.104  1.00159.20           C
ATOM   2296  CG  PHE C 289      35.535  25.975  12.448  1.00159.20           C
ATOM   2297  CD1 PHE C 289      35.870  25.166  13.508  1.00159.20           C
ATOM   2298  CD2 PHE C 289      34.570  26.932  12.684  1.00159.20           C
ATOM   2299  CE1 PHE C 289      35.302  25.293  14.760  1.00159.20           C
ATOM   2300  CE2 PHE C 289      33.995  27.072  13.945  1.00159.20           C
ATOM   2301  CZ  PHE C 289      34.354  26.256  14.995  1.00159.20           C
ATOM   2302  C   PHE C 289      34.143  25.266   9.869  1.00159.20           C
ATOM   2303  O   PHE C 289      34.039  26.018   8.902  1.00159.20           O
ATOM   2304  N   GLU C 290      33.091  24.866  10.587  1.00103.93           N
ATOM   2305  CA  GLU C 290      31.821  25.485  10.394  1.00103.93           C
ATOM   2306  CB  GLU C 290      30.905  24.776   9.375  1.00103.93           C
ATOM   2307  CG  GLU C 290      31.353  24.964   7.908  1.00103.93           C
ATOM   2308  CD  GLU C 290      30.312  24.334   6.967  1.00103.93           C
ATOM   2309  OE1 GLU C 290      29.161  24.098   7.421  1.00103.93           O
ATOM   2310  OE2 GLU C 290      30.646  24.089   5.776  1.00103.93           O
ATOM   2311  C   GLU C 290      31.201  25.512  11.758  1.00103.93           C
ATOM   2312  O   GLU C 290      31.183  24.508  12.471  1.00103.93           O
ATOM   2313  N   LEU C 291      30.685  26.680  12.178  1.00155.29           N
ATOM   2314  CA  LEU C 291      30.171  26.771  13.516  1.00155.29           C
ATOM   2315  CB  LEU C 291      29.530  28.111  13.896  1.00155.29           C
ATOM   2316  CG  LEU C 291      30.500  29.257  14.124  1.00155.29           C
ATOM   2317  CD1 LEU C 291      31.360  29.460  12.879  1.00155.29           C
ATOM   2318  CD2 LEU C 291      29.750  30.523  14.563  1.00155.29           C
ATOM   2319  C   LEU C 291      29.043  25.824  13.702  1.00155.29           C
ATOM   2320  O   LEU C 291      28.134  25.733  12.878  1.00155.29           O
ATOM   2321  N   THR C 292      29.080  25.114  14.842  1.00 84.60           N
ATOM   2322  CA  THR C 292      28.019  24.232  15.218  1.00 84.60           C
ATOM   2323  CB  THR C 292      28.367  22.777  15.095  1.00 84.60           C
ATOM   2324  OG1 THR C 292      29.469  22.460  15.932  1.00 84.60           O
ATOM   2325  CG2 THR C 292      28.708  22.479  13.623  1.00 84.60           C
ATOM   2326  C   THR C 292      27.750  24.527  16.655  1.00 84.60           C
ATOM   2327  O   THR C 292      28.499  25.274  17.282  1.00 84.60           O
ATOM   2328  N   ASN C 293      26.656  23.964  17.203  1.00217.01           N
ATOM   2329  CA  ASN C 293      26.248  24.314  18.528  1.00217.01           C
ATOM   2330  CB  ASN C 293      25.324  25.533  18.396  1.00217.01           C
ATOM   2331  CG  ASN C 293      24.676  25.897  19.704  1.00217.01           C
ATOM   2332  OD1 ASN C 293      23.757  25.220  20.158  1.00217.01           O
ATOM   2333  ND2 ASN C 293      25.142  27.017  20.314  1.00217.01           N
ATOM   2334  C   ASN C 293      25.462  23.183  19.119  1.00217.01           C
ATOM   2335  O   ASN C 293      25.227  23.162  20.325  1.00217.01           O
ATOM   2336  N   HIS C 294      25.039  22.198  18.299  1.00111.15           N
ATOM   2337  CA  HIS C 294      24.183  21.183  18.852  1.00111.15           C
ATOM   2338  ND1 HIS C 294      20.823  19.890  18.809  1.00111.15           N
ATOM   2339  CG  HIS C 294      21.674  20.808  19.372  1.00111.15           C
ATOM   2340  CB  HIS C 294      22.711  21.571  18.614  1.00111.15           C
ATOM   2341  NE2 HIS C 294      20.270  20.028  20.959  1.00111.15           N
ATOM   2342  CD2 HIS C 294      21.323  20.879  20.691  1.00111.15           C
ATOM   2343  CE1 HIS C 294      20.002  19.453  19.799  1.00111.15           C
ATOM   2344  C   HIS C 294      24.473  19.876  18.162  1.00111.15           C
ATOM   2345  O   HIS C 294      24.555  19.826  16.936  1.00111.15           O
ATOM   2346  N   ALA C 295      24.617  18.771  18.932  1.00 56.21           N
ATOM   2347  CA  ALA C 295      24.921  17.491  18.341  1.00 56.21           C
ATOM   2348  CB  ALA C 295      26.026  16.713  19.076  1.00 56.21           C
ATOM   2349  C   ALA C 295      23.691  16.634  18.368  1.00 56.21           C
ATOM   2350  O   ALA C 295      22.992  16.581  19.371  1.00 56.21           O
ATOM   2351  N   VAL C 296      23.401  15.915  17.262  1.00 71.15           N
ATOM   2352  CA  VAL C 296      22.205  15.113  17.188  1.00 71.15           C
ATOM   2353  CB  VAL C 296      21.077  15.813  16.486  1.00 71.15           C
ATOM   2354  CG1 VAL C 296      20.638  17.015  17.346  1.00 71.15           C
ATOM   2355  CG2 VAL C 296      21.549  16.215  15.077  1.00 71.15           C
ATOM   2356  C   VAL C 296      22.496  13.838  16.438  1.00 71.15           C
ATOM   2357  O   VAL C 296      23.635  13.573  16.060  1.00 71.15           O
ATOM   2358  N   LEU C 297      21.450  12.997  16.233  1.00 86.34           N
ATOM   2359  CA  LEU C 297      21.596  11.712  15.590  1.00 86.34           C
ATOM   2360  CB  LEU C 297      21.044  10.572  16.465  1.00 86.34           C
ATOM   2361  CG  LEU C 297      21.169   9.167  15.855  1.00 86.34           C
ATOM   2362  CD1 LEU C 297      22.633   8.717  15.759  1.00 86.34           C
ATOM   2363  CD2 LEU C 297      20.302   8.164  16.615  1.00 86.34           C
ATOM   2364  C   LEU C 297      20.839  11.672  14.283  1.00 86.34           C
ATOM   2365  O   LEU C 297      19.629  11.885  14.244  1.00 86.34           O
ATOM   2366  N   LEU C 298      21.547  11.343  13.180  1.00 88.69           N
ATOM   2367  CA  LEU C 298      20.977  11.260  11.857  1.00 88.69           C
ATOM   2368  CB  LEU C 298      22.046  11.467  10.772  1.00 88.69           C
ATOM   2369  CG  LEU C 298      21.526  11.387   9.328  1.00 88.69           C
ATOM   2370  CD1 LEU C 298      20.577  12.556   9.012  1.00 88.69           C
ATOM   2371  CD2 LEU C 298      22.694  11.265   8.336  1.00 88.69           C
ATOM   2372  C   LEU C 298      20.438   9.864  11.686  1.00 88.69           C
ATOM   2373  O   LEU C 298      21.178   8.887  11.791  1.00 88.69           O
ATOM   2374  N   VAL C 299      19.095   9.739  11.586  1.00117.95           N
ATOM   2375  CA  VAL C 299      18.379   8.506  11.381  1.00117.95           C
ATOM   2376  CB  VAL C 299      17.116   8.463  12.188  1.00117.95           C
ATOM   2377  CG1 VAL C 299      17.513   8.508  13.674  1.00117.95           C
ATOM   2378  CG2 VAL C 299      16.205   9.625  11.758  1.00117.95           C
ATOM   2379  C   VAL C 299      18.046   8.134   9.955  1.00117.95           C
ATOM   2380  O   VAL C 299      17.873   6.948   9.670  1.00117.95           O
ATOM   2381  N   GLY C 300      17.855   9.109   9.033  1.00 46.34           N
ATOM   2382  CA  GLY C 300      17.414   8.717   7.711  1.00 46.34           C
ATOM   2383  C   GLY C 300      17.340   9.905   6.787  1.00 46.34           C
ATOM   2384  O   GLY C 300      17.755  11.007   7.137  1.00 46.34           O
ATOM   2385  N   TYR C 301      16.848   9.684   5.541  1.00 71.01           N
ATOM   2386  CA  TYR C 301      16.707  10.757   4.588  1.00 71.01           C
ATOM   2387  CB  TYR C 301      17.976  11.019   3.750  1.00 71.01           C
ATOM   2388  CG  TYR C 301      18.358   9.779   3.015  1.00 71.01           C
ATOM   2389  CD1 TYR C 301      17.783   9.473   1.803  1.00 71.01           C
ATOM   2390  CD2 TYR C 301      19.304   8.926   3.536  1.00 71.01           C
ATOM   2391  CE1 TYR C 301      18.142   8.330   1.128  1.00 71.01           C
ATOM   2392  CE2 TYR C 301      19.668   7.782   2.866  1.00 71.01           C
ATOM   2393  CZ  TYR C 301      19.086   7.483   1.658  1.00 71.01           C
ATOM   2394  OH  TYR C 301      19.455   6.310   0.966  1.00 71.01           O
ATOM   2395  C   TYR C 301      15.557  10.481   3.662  1.00 71.01           C
ATOM   2396  O   TYR C 301      15.078   9.353   3.563  1.00 71.01           O
ATOM   2397  N   GLY C 302      15.076  11.528   2.951  1.00 24.41           N
ATOM   2398  CA  GLY C 302      13.970  11.351   2.048  1.00 24.41           C
ATOM   2399  C   GLY C 302      13.862  12.564   1.180  1.00 24.41           C
ATOM   2400  O   GLY C 302      14.706  13.457   1.238  1.00 24.41           O
ATOM   2401  N   THR C 303      12.825  12.601   0.315  1.00 44.05           N
ATOM   2402  CA  THR C 303      12.611  13.740  -0.532  1.00 44.05           C
ATOM   2403  CB  THR C 303      12.968  13.480  -1.966  1.00 44.05           C
ATOM   2404  OG1 THR C 303      14.328  13.082  -2.062  1.00 44.05           O
ATOM   2405  CG2 THR C 303      12.740  14.768  -2.775  1.00 44.05           C
ATOM   2406  C   THR C 303      11.154  14.080  -0.483  1.00 44.05           C
ATOM   2407  O   THR C 303      10.297  13.201  -0.574  1.00 44.05           O
ATOM   2408  N   ASP C 304      10.835  15.381  -0.327  1.00 60.73           N
ATOM   2409  CA  ASP C 304       9.461  15.790  -0.284  1.00 60.73           C
ATOM   2410  CB  ASP C 304       9.280  17.268   0.106  1.00 60.73           C
ATOM   2411  CG  ASP C 304       7.821  17.497   0.476  1.00 60.73           C
ATOM   2412  OD1 ASP C 304       7.267  16.662   1.240  1.00 60.73           O
ATOM   2413  OD2 ASP C 304       7.247  18.520   0.017  1.00 60.73           O
ATOM   2414  C   ASP C 304       8.924  15.601  -1.666  1.00 60.73           C
ATOM   2415  O   ASP C 304       9.503  16.073  -2.642  1.00 60.73           O
ATOM   2416  N   SER C 305       7.785  14.899  -1.787  1.00 79.91           N
ATOM   2417  CA  SER C 305       7.257  14.620  -3.089  1.00 79.91           C
ATOM   2418  CB  SER C 305       5.968  13.784  -3.038  1.00 79.91           C
ATOM   2419  OG  SER C 305       6.235  12.515  -2.464  1.00 79.91           O
ATOM   2420  C   SER C 305       6.917  15.895  -3.794  1.00 79.91           C
ATOM   2421  O   SER C 305       7.427  16.170  -4.879  1.00 79.91           O
ATOM   2422  N   ALA C 306       6.027  16.706  -3.192  1.00 45.55           N
ATOM   2423  CA  ALA C 306       5.565  17.895  -3.850  1.00 45.55           C
ATOM   2424  CB  ALA C 306       4.428  18.586  -3.079  1.00 45.55           C
ATOM   2425  C   ALA C 306       6.656  18.907  -4.021  1.00 45.55           C
ATOM   2426  O   ALA C 306       6.874  19.410  -5.122  1.00 45.55           O
ATOM   2427  N   SER C 307       7.381  19.222  -2.930  1.00 85.78           N
ATOM   2428  CA  SER C 307       8.392  20.243  -2.978  1.00 85.78           C
ATOM   2429  CB  SER C 307       8.936  20.616  -1.588  1.00 85.78           C
ATOM   2430  OG  SER C 307       7.918  21.212  -0.800  1.00 85.78           O
ATOM   2431  C   SER C 307       9.557  19.759  -3.773  1.00 85.78           C
ATOM   2432  O   SER C 307      10.160  20.511  -4.536  1.00 85.78           O
ATOM   2433  N   GLY C 308       9.912  18.474  -3.610  1.00 21.34           N
ATOM   2434  CA  GLY C 308      11.047  17.957  -4.314  1.00 21.34           C
ATOM   2435  C   GLY C 308      12.278  18.312  -3.536  1.00 21.34           C
ATOM   2436  O   GLY C 308      13.396  18.169  -4.029  1.00 21.34           O
ATOM   2437  N   MET C 309      12.108  18.770  -2.278  1.00 58.90           N
ATOM   2438  CA  MET C 309      13.234  19.186  -1.486  1.00 58.90           C
ATOM   2439  CB  MET C 309      12.854  20.301  -0.495  1.00 58.90           C
ATOM   2440  CG  MET C 309      14.026  21.096   0.083  1.00 58.90           C
ATOM   2441  SD  MET C 309      13.503  22.396   1.243  1.00 58.90           S
ATOM   2442  CE  MET C 309      14.908  23.504   0.940  1.00 58.90           C
ATOM   2443  C   MET C 309      13.716  18.005  -0.691  1.00 58.90           C
ATOM   2444  O   MET C 309      12.927  17.317  -0.046  1.00 58.90           O
ATOM   2445  N   ASP C 310      15.040  17.736  -0.737  1.00 54.70           N
ATOM   2446  CA  ASP C 310      15.621  16.625  -0.027  1.00 54.70           C
ATOM   2447  CB  ASP C 310      17.049  16.284  -0.490  1.00 54.70           C
ATOM   2448  CG  ASP C 310      16.988  15.748  -1.912  1.00 54.70           C
ATOM   2449  OD1 ASP C 310      15.991  15.051  -2.240  1.00 54.70           O
ATOM   2450  OD2 ASP C 310      17.941  16.026  -2.688  1.00 54.70           O
ATOM   2451  C   ASP C 310      15.728  16.987   1.421  1.00 54.70           C
ATOM   2452  O   ASP C 310      15.882  18.157   1.769  1.00 54.70           O
ATOM   2453  N   TYR C 311      15.644  15.978   2.316  1.00 69.57           N
ATOM   2454  CA  TYR C 311      15.757  16.268   3.717  1.00 69.57           C
ATOM   2455  CB  TYR C 311      14.403  16.547   4.394  1.00 69.57           C
ATOM   2456  CG  TYR C 311      13.512  15.373   4.174  1.00 69.57           C
ATOM   2457  CD1 TYR C 311      13.606  14.254   4.969  1.00 69.57           C
ATOM   2458  CD2 TYR C 311      12.570  15.398   3.171  1.00 69.57           C
ATOM   2459  CE1 TYR C 311      12.780  13.175   4.761  1.00 69.57           C
ATOM   2460  CE2 TYR C 311      11.740  14.323   2.959  1.00 69.57           C
ATOM   2461  CZ  TYR C 311      11.843  13.210   3.756  1.00 69.57           C
ATOM   2462  OH  TYR C 311      10.993  12.105   3.541  1.00 69.57           O
ATOM   2463  C   TYR C 311      16.418  15.134   4.442  1.00 69.57           C
ATOM   2464  O   TYR C 311      16.535  14.021   3.928  1.00 69.57           O
ATOM   2465  N   TRP C 312      16.893  15.421   5.675  1.00 91.08           N
ATOM   2466  CA  TRP C 312      17.473  14.427   6.534  1.00 91.08           C
ATOM   2467  CB  TRP C 312      18.776  14.860   7.235  1.00 91.08           C
ATOM   2468  CG  TRP C 312      19.990  15.103   6.367  1.00 91.08           C
ATOM   2469  CD2 TRP C 312      20.796  14.067   5.786  1.00 91.08           C
ATOM   2470  CD1 TRP C 312      20.559  16.286   5.997  1.00 91.08           C
ATOM   2471  NE1 TRP C 312      21.683  16.053   5.242  1.00 91.08           N
ATOM   2472  CE2 TRP C 312      21.838  14.691   5.099  1.00 91.08           C
ATOM   2473  CE3 TRP C 312      20.681  12.707   5.825  1.00 91.08           C
ATOM   2474  CZ2 TRP C 312      22.783  13.961   4.438  1.00 91.08           C
ATOM   2475  CZ3 TRP C 312      21.635  11.974   5.156  1.00 91.08           C
ATOM   2476  CH2 TRP C 312      22.666  12.589   4.477  1.00 91.08           C
ATOM   2477  C   TRP C 312      16.485  14.264   7.647  1.00 91.08           C
ATOM   2478  O   TRP C 312      15.745  15.194   7.963  1.00 91.08           O
ATOM   2479  N   ILE C 313      16.430  13.063   8.259  1.00 60.12           N
ATOM   2480  CA  ILE C 313      15.545  12.853   9.371  1.00 60.12           C
ATOM   2481  CB  ILE C 313      14.762  11.571   9.272  1.00 60.12           C
ATOM   2482  CG1 ILE C 313      13.876  11.588   8.016  1.00 60.12           C
ATOM   2483  CG2 ILE C 313      13.969  11.383  10.578  1.00 60.12           C
ATOM   2484  CD1 ILE C 313      13.251  10.230   7.693  1.00 60.12           C
ATOM   2485  C   ILE C 313      16.441  12.759  10.570  1.00 60.12           C
ATOM   2486  O   ILE C 313      17.307  11.891  10.629  1.00 60.12           O
ATOM   2487  N   VAL C 314      16.253  13.666  11.556  1.00 53.18           N
ATOM   2488  CA  VAL C 314      17.163  13.695  12.672  1.00 53.18           C
ATOM   2489  CB  VAL C 314      17.947  14.973  12.744  1.00 53.18           C
ATOM   2490  CG1 VAL C 314      18.882  14.915  13.962  1.00 53.18           C
ATOM   2491  CG2 VAL C 314      18.674  15.176  11.403  1.00 53.18           C
ATOM   2492  C   VAL C 314      16.433  13.549  13.978  1.00 53.18           C
ATOM   2493  O   VAL C 314      15.310  14.015  14.153  1.00 53.18           O
ATOM   2494  N   LYS C 315      17.104  12.880  14.949  1.00 72.56           N
ATOM   2495  CA  LYS C 315      16.608  12.626  16.279  1.00 72.56           C
ATOM   2496  CB  LYS C 315      17.071  11.255  16.793  1.00 72.56           C
ATOM   2497  CG  LYS C 315      16.677  10.939  18.235  1.00 72.56           C
ATOM   2498  CD  LYS C 315      17.157   9.557  18.678  1.00 72.56           C
ATOM   2499  CE  LYS C 315      16.970   9.289  20.172  1.00 72.56           C
ATOM   2500  NZ  LYS C 315      17.633   8.019  20.541  1.00 72.56           N
ATOM   2501  C   LYS C 315      17.217  13.641  17.202  1.00 72.56           C
ATOM   2502  O   LYS C 315      18.436  13.732  17.320  1.00 72.56           O
ATOM   2503  N   ASN C 316      16.369  14.424  17.895  1.00 74.91           N
ATOM   2504  CA  ASN C 316      16.825  15.454  18.789  1.00 74.91           C
ATOM   2505  CB  ASN C 316      15.870  16.661  18.778  1.00 74.91           C
ATOM   2506  CG  ASN C 316      16.610  17.918  19.198  1.00 74.91           C
ATOM   2507  OD1 ASN C 316      17.669  17.856  19.817  1.00 74.91           O
ATOM   2508  ND2 ASN C 316      16.035  19.100  18.843  1.00 74.91           N
ATOM   2509  C   ASN C 316      16.855  14.879  20.181  1.00 74.91           C
ATOM   2510  O   ASN C 316      16.395  13.760  20.402  1.00 74.91           O
ATOM   2511  N   SER C 317      17.432  15.616  21.160  1.00 97.84           N
ATOM   2512  CA  SER C 317      17.463  15.106  22.509  1.00 97.84           C
ATOM   2513  CB  SER C 317      18.897  14.935  23.035  1.00 97.84           C
ATOM   2514  OG  SER C 317      19.562  16.189  23.048  1.00 97.84           O
ATOM   2515  C   SER C 317      16.766  16.068  23.433  1.00 97.84           C
ATOM   2516  O   SER C 317      17.148  16.217  24.594  1.00 97.84           O
ATOM   2517  N   TRP C 318      15.759  16.784  22.901  1.00146.77           N
ATOM   2518  CA  TRP C 318      14.878  17.708  23.568  1.00146.77           C
ATOM   2519  CB  TRP C 318      14.448  18.874  22.669  1.00146.77           C
ATOM   2520  CG  TRP C 318      15.641  19.751  22.389  1.00146.77           C
ATOM   2521  CD2 TRP C 318      15.652  20.917  21.552  1.00146.77           C
ATOM   2522  CD1 TRP C 318      16.913  19.600  22.857  1.00146.77           C
ATOM   2523  NE1 TRP C 318      17.718  20.594  22.362  1.00146.77           N
ATOM   2524  CE2 TRP C 318      16.956  21.413  21.557  1.00146.77           C
ATOM   2525  CE3 TRP C 318      14.660  21.525  20.838  1.00146.77           C
ATOM   2526  CZ2 TRP C 318      17.290  22.527  20.843  1.00146.77           C
ATOM   2527  CZ3 TRP C 318      15.002  22.651  20.121  1.00146.77           C
ATOM   2528  CH2 TRP C 318      16.291  23.142  20.122  1.00146.77           C
ATOM   2529  C   TRP C 318      13.681  17.033  24.169  1.00146.77           C
ATOM   2530  O   TRP C 318      12.841  17.691  24.780  1.00146.77           O
ATOM   2531  N   GLY C 319      13.483  15.731  23.907  1.00 36.52           N
ATOM   2532  CA  GLY C 319      12.318  15.086  24.444  1.00 36.52           C
ATOM   2533  C   GLY C 319      11.330  14.925  23.325  1.00 36.52           C
ATOM   2534  O   GLY C 319      11.471  15.528  22.264  1.00 36.52           O
ATOM   2535  N   THR C 320      10.304  14.082  23.557  1.00 53.06           N
ATOM   2536  CA  THR C 320       9.262  13.747  22.620  1.00 53.06           C
ATOM   2537  CB  THR C 320       8.341  12.664  23.114  1.00 53.06           C
ATOM   2538  OG1 THR C 320       7.639  13.107  24.266  1.00 53.06           O
ATOM   2539  CG2 THR C 320       9.156  11.408  23.449  1.00 53.06           C
ATOM   2540  C   THR C 320       8.379  14.933  22.386  1.00 53.06           C
ATOM   2541  O   THR C 320       7.733  15.045  21.346  1.00 53.06           O
ATOM   2542  N   GLY C 321       8.295  15.830  23.380  1.00 41.01           N
ATOM   2543  CA  GLY C 321       7.410  16.959  23.348  1.00 41.01           C
ATOM   2544  C   GLY C 321       7.730  17.856  22.194  1.00 41.01           C
ATOM   2545  O   GLY C 321       6.848  18.554  21.696  1.00 41.01           O
ATOM   2546  N   TRP C 322       9.006  17.903  21.767  1.00 81.79           N
ATOM   2547  CA  TRP C 322       9.383  18.849  20.752  1.00 81.79           C
ATOM   2548  CB  TRP C 322      10.786  19.432  20.991  1.00 81.79           C
ATOM   2549  CG  TRP C 322      11.264  20.405  19.941  1.00 81.79           C
ATOM   2550  CD2 TRP C 322      12.074  20.032  18.816  1.00 81.79           C
ATOM   2551  CD1 TRP C 322      11.074  21.753  19.851  1.00 81.79           C
ATOM   2552  NE1 TRP C 322      11.722  22.245  18.743  1.00 81.79           N
ATOM   2553  CE2 TRP C 322      12.341  21.196  18.096  1.00 81.79           C
ATOM   2554  CE3 TRP C 322      12.561  18.819  18.420  1.00 81.79           C
ATOM   2555  CZ2 TRP C 322      13.104  21.164  16.964  1.00 81.79           C
ATOM   2556  CZ3 TRP C 322      13.324  18.789  17.273  1.00 81.79           C
ATOM   2557  CH2 TRP C 322      13.591  19.939  16.561  1.00 81.79           C
ATOM   2558  C   TRP C 322       9.377  18.252  19.374  1.00 81.79           C
ATOM   2559  O   TRP C 322       9.584  17.057  19.176  1.00 81.79           O
ATOM   2560  N   GLY C 323       9.084  19.114  18.378  1.00 38.76           N
ATOM   2561  CA  GLY C 323       9.142  18.805  16.974  1.00 38.76           C
ATOM   2562  C   GLY C 323       8.196  17.709  16.632  1.00 38.76           C
ATOM   2563  O   GLY C 323       7.082  17.636  17.149  1.00 38.76           O
ATOM   2564  N   GLU C 324       8.625  16.833  15.701  1.00122.95           N
ATOM   2565  CA  GLU C 324       7.776  15.751  15.328  1.00122.95           C
ATOM   2566  CB  GLU C 324       7.793  15.463  13.814  1.00122.95           C
ATOM   2567  CG  GLU C 324       9.187  15.299  13.210  1.00122.95           C
ATOM   2568  CD  GLU C 324       9.027  15.307  11.694  1.00122.95           C
ATOM   2569  OE1 GLU C 324       7.889  15.572  11.221  1.00122.95           O
ATOM   2570  OE2 GLU C 324      10.038  15.050  10.987  1.00122.95           O
ATOM   2571  C   GLU C 324       8.201  14.554  16.112  1.00122.95           C
ATOM   2572  O   GLU C 324       9.040  13.763  15.686  1.00122.95           O
ATOM   2573  N   ASN C 325       7.587  14.401  17.301  1.00 51.76           N
ATOM   2574  CA  ASN C 325       7.832  13.306  18.191  1.00 51.76           C
ATOM   2575  CB  ASN C 325       7.434  11.945  17.593  1.00 51.76           C
ATOM   2576  CG  ASN C 325       5.920  11.916  17.436  1.00 51.76           C
ATOM   2577  OD1 ASN C 325       5.182  12.344  18.323  1.00 51.76           O
ATOM   2578  ND2 ASN C 325       5.441  11.403  16.272  1.00 51.76           N
ATOM   2579  C   ASN C 325       9.281  13.237  18.572  1.00 51.76           C
ATOM   2580  O   ASN C 325       9.812  12.146  18.773  1.00 51.76           O
ATOM   2581  N   GLY C 326       9.957  14.395  18.712  1.00 37.53           N
ATOM   2582  CA  GLY C 326      11.325  14.391  19.150  1.00 37.53           C
ATOM   2583  C   GLY C 326      12.261  14.412  17.977  1.00 37.53           C
ATOM   2584  O   GLY C 326      13.473  14.496  18.164  1.00 37.53           O
ATOM   2585  N   TYR C 327      11.733  14.372  16.737  1.00 99.87           N
ATOM   2586  CA  TYR C 327      12.572  14.333  15.567  1.00 99.87           C
ATOM   2587  CB  TYR C 327      12.310  13.115  14.659  1.00 99.87           C
ATOM   2588  CG  TYR C 327      12.772  11.868  15.334  1.00 99.87           C
ATOM   2589  CD1 TYR C 327      12.042  11.296  16.351  1.00 99.87           C
ATOM   2590  CD2 TYR C 327      13.935  11.255  14.927  1.00 99.87           C
ATOM   2591  CE1 TYR C 327      12.473  10.141  16.961  1.00 99.87           C
ATOM   2592  CE2 TYR C 327      14.371  10.101  15.532  1.00 99.87           C
ATOM   2593  CZ  TYR C 327      13.640   9.543  16.552  1.00 99.87           C
ATOM   2594  OH  TYR C 327      14.084   8.358  17.177  1.00 99.87           O
ATOM   2595  C   TYR C 327      12.287  15.535  14.719  1.00 99.87           C
ATOM   2596  O   TYR C 327      11.275  16.211  14.901  1.00 99.87           O
ATOM   2597  N   PHE C 328      13.225  15.864  13.798  1.00 78.35           N
ATOM   2598  CA  PHE C 328      13.001  16.961  12.897  1.00 78.35           C
ATOM   2599  CB  PHE C 328      13.581  18.309  13.378  1.00 78.35           C
ATOM   2600  CG  PHE C 328      15.071  18.237  13.447  1.00 78.35           C
ATOM   2601  CD1 PHE C 328      15.702  17.704  14.548  1.00 78.35           C
ATOM   2602  CD2 PHE C 328      15.841  18.721  12.413  1.00 78.35           C
ATOM   2603  CE1 PHE C 328      17.076  17.648  14.608  1.00 78.35           C
ATOM   2604  CE2 PHE C 328      17.215  18.668  12.467  1.00 78.35           C
ATOM   2605  CZ  PHE C 328      17.835  18.128  13.567  1.00 78.35           C
ATOM   2606  C   PHE C 328      13.623  16.632  11.575  1.00 78.35           C
ATOM   2607  O   PHE C 328      14.521  15.797  11.479  1.00 78.35           O
ATOM   2608  N   ARG C 329      13.131  17.279  10.501  1.00 96.16           N
ATOM   2609  CA  ARG C 329      13.689  17.064   9.200  1.00 96.16           C
ATOM   2610  CB  ARG C 329      12.647  16.685   8.136  1.00 96.16           C
ATOM   2611  CG  ARG C 329      12.160  15.243   8.287  1.00 96.16           C
ATOM   2612  CD  ARG C 329      11.001  14.882   7.360  1.00 96.16           C
ATOM   2613  NE  ARG C 329       9.795  15.586   7.876  1.00 96.16           N
ATOM   2614  CZ  ARG C 329       8.656  15.620   7.127  1.00 96.16           C
ATOM   2615  NH1 ARG C 329       8.635  15.038   5.893  1.00 96.16           N
ATOM   2616  NH2 ARG C 329       7.540  16.235   7.616  1.00 96.16           N
ATOM   2617  C   ARG C 329      14.337  18.351   8.805  1.00 96.16           C
ATOM   2618  O   ARG C 329      13.876  19.426   9.184  1.00 96.16           O
ATOM   2619  N   ILE C 330      15.467  18.266   8.074  1.00 57.33           N
ATOM   2620  CA  ILE C 330      16.170  19.448   7.675  1.00 57.33           C
ATOM   2621  CB  ILE C 330      17.385  19.718   8.517  1.00 57.33           C
ATOM   2622  CG1 ILE C 330      18.005  21.079   8.159  1.00 57.33           C
ATOM   2623  CG2 ILE C 330      18.340  18.521   8.382  1.00 57.33           C
ATOM   2624  CD1 ILE C 330      19.063  21.547   9.158  1.00 57.33           C
ATOM   2625  C   ILE C 330      16.614  19.282   6.256  1.00 57.33           C
ATOM   2626  O   ILE C 330      16.856  18.168   5.795  1.00 57.33           O
ATOM   2627  N   ARG C 331      16.757  20.411   5.531  1.00136.17           N
ATOM   2628  CA  ARG C 331      17.099  20.377   4.138  1.00136.17           C
ATOM   2629  CB  ARG C 331      17.190  21.781   3.516  1.00136.17           C
ATOM   2630  CG  ARG C 331      17.069  21.800   1.992  1.00136.17           C
ATOM   2631  CD  ARG C 331      18.399  21.679   1.258  0.00136.17           C
ATOM   2632  NE  ARG C 331      18.119  21.792  -0.202  0.00136.17           N
ATOM   2633  CZ  ARG C 331      18.010  23.022  -0.786  0.00136.17           C
ATOM   2634  NH1 ARG C 331      18.111  24.152  -0.028  0.00136.17           N
ATOM   2635  NH2 ARG C 331      17.800  23.122  -2.131  0.00136.17           N
ATOM   2636  C   ARG C 331      18.420  19.687   3.995  1.00136.17           C
ATOM   2637  O   ARG C 331      19.341  19.910   4.779  1.00136.17           O
ATOM   2638  N   ARG C 332      18.526  18.816   2.970  1.00117.48           N
ATOM   2639  CA  ARG C 332      19.697  18.015   2.746  1.00117.48           C
ATOM   2640  CB  ARG C 332      19.361  16.512   2.675  1.00117.48           C
ATOM   2641  CG  ARG C 332      20.560  15.590   2.439  1.00117.48           C
ATOM   2642  CD  ARG C 332      20.205  14.099   2.497  1.00117.48           C
ATOM   2643  NE  ARG C 332      20.026  13.606   1.100  1.00117.48           N
ATOM   2644  CZ  ARG C 332      18.784  13.508   0.542  1.00117.48           C
ATOM   2645  NH1 ARG C 332      17.678  13.860   1.259  1.00117.48           N
ATOM   2646  NH2 ARG C 332      18.661  13.044  -0.737  1.00117.48           N
ATOM   2647  C   ARG C 332      20.316  18.399   1.431  1.00117.48           C
ATOM   2648  O   ARG C 332      19.617  18.733   0.477  1.00117.48           O
ATOM   2649  N   GLY C 333      21.667  18.371   1.358  1.00 53.17           N
ATOM   2650  CA  GLY C 333      22.369  18.613   0.124  1.00 53.17           C
ATOM   2651  C   GLY C 333      22.983  19.989   0.078  1.00 53.17           C
ATOM   2652  O   GLY C 333      23.867  20.252  -0.737  1.00 53.17           O
ATOM   2653  N   THR C 334      22.447  20.921   0.880  1.00174.35           N
ATOM   2654  CA  THR C 334      22.861  22.294   1.013  1.00174.35           C
ATOM   2655  CB  THR C 334      21.697  23.171   1.360  1.00174.35           C
ATOM   2656  OG1 THR C 334      20.682  23.002   0.388  1.00174.35           O
ATOM   2657  CG2 THR C 334      22.133  24.639   1.353  1.00174.35           C
ATOM   2658  C   THR C 334      23.919  22.486   2.067  1.00174.35           C
ATOM   2659  O   THR C 334      24.513  23.560   2.153  1.00174.35           O
ATOM   2660  N   ASP C 335      24.155  21.487   2.942  1.00 93.96           N
ATOM   2661  CA  ASP C 335      25.021  21.719   4.067  1.00 93.96           C
ATOM   2662  CB  ASP C 335      26.403  22.274   3.673  1.00 93.96           C
ATOM   2663  CG  ASP C 335      27.280  22.294   4.920  1.00 93.96           C
ATOM   2664  OD1 ASP C 335      27.721  21.198   5.354  1.00 93.96           O
ATOM   2665  OD2 ASP C 335      27.520  23.408   5.458  1.00 93.96           O
ATOM   2666  C   ASP C 335      24.335  22.719   4.948  1.00 93.96           C
ATOM   2667  O   ASP C 335      24.953  23.630   5.502  1.00 93.96           O
ATOM   2668  N   GLU C 336      23.006  22.535   5.105  1.00139.54           N
ATOM   2669  CA  GLU C 336      22.187  23.418   5.887  1.00139.54           C
ATOM   2670  CB  GLU C 336      20.715  22.987   5.975  1.00139.54           C
ATOM   2671  CG  GLU C 336      19.891  23.345   4.746  1.00139.54           C
ATOM   2672  CD  GLU C 336      19.748  24.858   4.753  1.00139.54           C
ATOM   2673  OE1 GLU C 336      19.522  25.424   5.856  1.00139.54           O
ATOM   2674  OE2 GLU C 336      19.875  25.467   3.659  1.00139.54           O
ATOM   2675  C   GLU C 336      22.673  23.474   7.297  1.00139.54           C
ATOM   2676  O   GLU C 336      22.735  22.469   8.001  1.00139.54           O
ATOM   2677  N   CYS C 337      23.014  24.694   7.741  1.00 69.45           N
ATOM   2678  CA  CYS C 337      23.403  24.959   9.095  1.00 69.45           C
ATOM   2679  CB  CYS C 337      22.255  24.799  10.105  1.00 69.45           C
ATOM   2680  SG  CYS C 337      20.974  26.072   9.896  1.00 69.45           S
ATOM   2681  C   CYS C 337      24.534  24.060   9.499  1.00 69.45           C
ATOM   2682  O   CYS C 337      24.643  23.693  10.668  1.00 69.45           O
ATOM   2683  N   ALA C 338      25.428  23.729   8.544  1.00 67.27           N
ATOM   2684  CA  ALA C 338      26.607  22.935   8.770  1.00 67.27           C
ATOM   2685  CB  ALA C 338      27.551  23.546   9.824  1.00 67.27           C
ATOM   2686  C   ALA C 338      26.295  21.527   9.203  1.00 67.27           C
ATOM   2687  O   ALA C 338      27.135  20.878   9.821  1.00 67.27           O
ATOM   2688  N   ILE C 339      25.107  20.984   8.871  1.00184.46           N
ATOM   2689  CA  ILE C 339      24.788  19.642   9.295  1.00184.46           C
ATOM   2690  CB  ILE C 339      23.344  19.221   9.202  1.00184.46           C
ATOM   2691  CG1 ILE C 339      22.833  19.063   7.779  1.00184.46           C
ATOM   2692  CG2 ILE C 339      22.507  20.235   9.983  1.00184.46           C
ATOM   2693  CD1 ILE C 339      21.442  18.438   7.804  1.00184.46           C
ATOM   2694  C   ILE C 339      25.638  18.623   8.577  1.00184.46           C
ATOM   2695  O   ILE C 339      25.794  17.489   9.020  1.00184.46           O
ATOM   2696  N   GLU C 340      26.066  18.960   7.356  1.00173.66           N
ATOM   2697  CA  GLU C 340      26.866  18.166   6.459  1.00173.66           C
ATOM   2698  CB  GLU C 340      26.732  18.672   5.014  1.00173.66           C
ATOM   2699  CG  GLU C 340      25.270  18.815   4.571  1.00173.66           C
ATOM   2700  CD  GLU C 340      24.777  17.563   3.868  1.00173.66           C
ATOM   2701  OE1 GLU C 340      24.972  16.445   4.409  1.00173.66           O
ATOM   2702  OE2 GLU C 340      24.190  17.715   2.764  1.00173.66           O
ATOM   2703  C   GLU C 340      28.331  18.182   6.811  1.00173.66           C
ATOM   2704  O   GLU C 340      29.122  17.577   6.102  1.00173.66           O
ATOM   2705  N   SER C 341      28.769  19.031   7.755  1.00172.46           N
ATOM   2706  CA  SER C 341      30.169  19.219   8.049  1.00172.46           C
ATOM   2707  CB  SER C 341      30.378  20.600   8.680  1.00172.46           C
ATOM   2708  OG  SER C 341      31.747  20.788   8.977  1.00172.46           O
ATOM   2709  C   SER C 341      30.897  18.204   8.921  1.00172.46           C
ATOM   2710  O   SER C 341      32.061  17.906   8.682  1.00172.46           O
ATOM   2711  N   ILE C 342      30.310  17.873  10.079  1.00239.96           N
ATOM   2712  CA  ILE C 342      30.752  17.087  11.207  1.00239.96           C
ATOM   2713  CB  ILE C 342      30.553  17.847  12.494  1.00239.96           C
ATOM   2714  CG1 ILE C 342      31.583  17.423  13.562  1.00239.96           C
ATOM   2715  CG2 ILE C 342      29.089  17.686  12.923  1.00239.96           C
ATOM   2716  CD1 ILE C 342      31.693  18.386  14.740  1.00239.96           C
ATOM   2717  C   ILE C 342      30.384  15.624  11.378  1.00239.96           C
ATOM   2718  O   ILE C 342      30.543  15.147  12.499  1.00239.96           O
ATOM   2719  N   ALA C 343      29.644  14.947  10.473  1.00 76.19           N
ATOM   2720  CA  ALA C 343      29.162  13.616  10.798  1.00 76.19           C
ATOM   2721  CB  ALA C 343      28.483  12.902   9.616  1.00 76.19           C
ATOM   2722  C   ALA C 343      30.261  12.718  11.308  1.00 76.19           C
ATOM   2723  O   ALA C 343      31.377  12.722  10.789  1.00 76.19           O
ATOM   2724  N   VAL C 344      29.956  11.936  12.379  1.00109.93           N
ATOM   2725  CA  VAL C 344      30.948  11.083  12.973  1.00109.93           C
ATOM   2726  CB  VAL C 344      31.377  11.550  14.334  1.00109.93           C
ATOM   2727  CG1 VAL C 344      30.513  10.866  15.403  1.00109.93           C
ATOM   2728  CG2 VAL C 344      32.891  11.366  14.469  1.00109.93           C
ATOM   2729  C   VAL C 344      30.362   9.707  13.103  1.00109.93           C
ATOM   2730  O   VAL C 344      29.177   9.553  13.399  1.00109.93           O
ATOM   2731  N   ALA C 345      31.185   8.660  12.875  1.00 44.99           N
ATOM   2732  CA  ALA C 345      30.704   7.308  12.945  1.00 44.99           C
ATOM   2733  CB  ALA C 345      30.790   6.555  11.604  1.00 44.99           C
ATOM   2734  C   ALA C 345      31.563   6.551  13.911  1.00 44.99           C
ATOM   2735  O   ALA C 345      32.752   6.834  14.054  1.00 44.99           O
ATOM   2736  N   ALA C 346      30.958   5.575  14.621  1.00 39.40           N
ATOM   2737  CA  ALA C 346      31.685   4.747  15.542  1.00 39.40           C
ATOM   2738  CB  ALA C 346      31.628   5.249  16.996  1.00 39.40           C
ATOM   2739  C   ALA C 346      31.016   3.409  15.507  1.00 39.40           C
ATOM   2740  O   ALA C 346      29.822   3.317  15.226  1.00 39.40           O
ATOM   2741  N   THR C 347      31.770   2.327  15.783  1.00 54.80           N
ATOM   2742  CA  THR C 347      31.198   1.009  15.753  1.00 54.80           C
ATOM   2743  CB  THR C 347      31.973   0.071  14.870  1.00 54.80           C
ATOM   2744  OG1 THR C 347      32.019   0.570  13.542  1.00 54.80           O
ATOM   2745  CG2 THR C 347      31.313  -1.319  14.899  1.00 54.80           C
ATOM   2746  C   THR C 347      31.257   0.435  17.142  1.00 54.80           C
ATOM   2747  O   THR C 347      32.343   0.240  17.684  1.00 54.80           O
ATOM   2748  N   PRO C 348      30.112   0.170  17.732  1.00176.14           N
ATOM   2749  CA  PRO C 348      30.082  -0.408  19.057  1.00176.14           C
ATOM   2750  CD  PRO C 348      28.980   1.062  17.522  1.00176.14           C
ATOM   2751  CB  PRO C 348      28.725  -0.050  19.659  1.00176.14           C
ATOM   2752  CG  PRO C 348      28.302   1.210  18.894  1.00176.14           C
ATOM   2753  C   PRO C 348      30.294  -1.892  19.030  1.00176.14           C
ATOM   2754  O   PRO C 348      30.079  -2.513  17.990  1.00176.14           O
ATOM   2755  N   ILE C 349      30.699  -2.473  20.178  1.00138.25           N
ATOM   2756  CA  ILE C 349      30.906  -3.889  20.329  1.00138.25           C
ATOM   2757  CB  ILE C 349      32.101  -4.203  21.189  1.00138.25           C
ATOM   2758  CG1 ILE C 349      33.434  -3.824  20.542  1.00138.25           C
ATOM   2759  CG2 ILE C 349      32.043  -5.700  21.507  1.00138.25           C
ATOM   2760  CD1 ILE C 349      33.907  -4.857  19.526  1.00138.25           C
ATOM   2761  C   ILE C 349      29.761  -4.400  21.154  1.00138.25           C
ATOM   2762  O   ILE C 349      29.745  -4.164  22.362  1.00138.25           O
ATOM   2763  N   PRO C 350      28.830  -5.119  20.574  1.00 81.05           N
ATOM   2764  CA  PRO C 350      27.713  -5.634  21.333  1.00 81.05           C
ATOM   2765  CD  PRO C 350      28.462  -4.867  19.188  1.00 81.05           C
ATOM   2766  CB  PRO C 350      26.673  -6.075  20.306  1.00 81.05           C
ATOM   2767  CG  PRO C 350      26.958  -5.177  19.090  1.00 81.05           C
ATOM   2768  C   PRO C 350      28.154  -6.756  22.221  1.00 81.05           C
ATOM   2769  O   PRO C 350      29.288  -7.212  22.085  1.00 81.05           O
ATOM   2770  N   LYS C 351      27.294  -7.190  23.165  1.00125.25           N
ATOM   2771  CA  LYS C 351      27.667  -8.288  24.008  1.00125.25           C
ATOM   2772  CB  LYS C 351      26.870  -8.423  25.323  1.00125.25           C
ATOM   2773  CG  LYS C 351      27.122  -7.288  26.315  1.00125.25           C
ATOM   2774  CD  LYS C 351      26.381  -7.435  27.647  1.00125.25           C
ATOM   2775  CE  LYS C 351      24.859  -7.437  27.548  1.00125.25           C
ATOM   2776  NZ  LYS C 351      24.341  -6.054  27.525  1.00125.25           N
ATOM   2777  C   LYS C 351      27.479  -9.540  23.214  1.00125.25           C
ATOM   2778  O   LYS C 351      26.839  -9.529  22.164  1.00125.25           O
ATOM   2779  N   LEU C 352      28.087 -10.648  23.675  1.00 40.38           N
ATOM   2780  CA  LEU C 352      27.958 -11.892  22.973  1.00 40.38           C
ATOM   2781  CB  LEU C 352      28.872 -12.999  23.526  1.00 40.38           C
ATOM   2782  CG  LEU C 352      30.368 -12.772  23.269  1.00 40.38           C
ATOM   2783  CD1 LEU C 352      31.213 -13.919  23.849  1.00 40.38           C
ATOM   2784  CD2 LEU C 352      30.645 -12.548  21.776  1.00 40.38           C
ATOM   2785  C   LEU C 352      26.526 -12.368  23.150  1.00 40.38           C
ATOM   2786  O   LEU C 352      25.879 -11.939  24.141  1.00 40.38           O
ATOM   2787  OXT LEU C 352      26.065 -13.182  22.307  1.00 40.38           O
TER    2788      LEU C 352
ATOM   2789  N   ASP D 353      52.940 -28.321  23.311  1.00 44.51           N
ATOM   2790  CA  ASP D 353      51.789 -28.872  22.561  1.00 44.51           C
ATOM   2791  CB  ASP D 353      52.277 -29.824  21.453  1.00 44.51           C
ATOM   2792  CG  ASP D 353      53.049 -29.048  20.391  1.00 44.51           C
ATOM   2793  OD1 ASP D 353      53.636 -27.982  20.721  1.00 44.51           O
ATOM   2794  OD2 ASP D 353      53.052 -29.519  19.223  1.00 44.51           O
ATOM   2795  C   ASP D 353      50.963 -29.672  23.507  1.00 44.51           C
ATOM   2796  O   ASP D 353      51.452 -30.114  24.546  1.00 44.51           O
ATOM   2797  N   THR D 354      49.669 -29.834  23.184  1.00 45.51           N
ATOM   2798  CA  THR D 354      48.818 -30.676  23.962  1.00 45.51           C
ATOM   2799  CB  THR D 354      47.388 -30.219  24.011  1.00 45.51           C
ATOM   2800  OG1 THR D 354      46.830 -30.209  22.706  1.00 45.51           O
ATOM   2801  CG2 THR D 354      47.336 -28.810  24.627  1.00 45.51           C
ATOM   2802  C   THR D 354      48.857 -31.991  23.259  1.00 45.51           C
ATOM   2803  O   THR D 354      49.457 -32.120  22.194  1.00 45.51           O
ATOM   2804  N   PRO D 355      48.250 -32.978  23.838  1.00 76.52           N
ATOM   2805  CA  PRO D 355      48.244 -34.287  23.240  1.00 76.52           C
ATOM   2806  CD  PRO D 355      48.165 -33.038  25.289  1.00 76.52           C
ATOM   2807  CB  PRO D 355      47.775 -35.237  24.341  1.00 76.52           C
ATOM   2808  CG  PRO D 355      48.199 -34.533  25.642  1.00 76.52           C
ATOM   2809  C   PRO D 355      47.386 -34.351  22.011  1.00 76.52           C
ATOM   2810  O   PRO D 355      47.399 -35.383  21.341  1.00 76.52           O
ATOM   2811  N   ALA D 356      46.612 -33.291  21.712  1.00 59.82           N
ATOM   2812  CA  ALA D 356      45.669 -33.347  20.626  1.00 59.82           C
ATOM   2813  CB  ALA D 356      44.628 -32.216  20.667  1.00 59.82           C
ATOM   2814  C   ALA D 356      46.326 -33.295  19.279  1.00 59.82           C
ATOM   2815  O   ALA D 356      47.288 -32.563  19.053  1.00 59.82           O
ATOM   2816  N   ASN D 357      45.788 -34.110  18.343  1.00141.08           N
ATOM   2817  CA  ASN D 357      46.210 -34.138  16.971  1.00141.08           C
ATOM   2818  CB  ASN D 357      46.915 -35.457  16.602  1.00141.08           C
ATOM   2819  CG  ASN D 357      47.418 -35.383  15.167  1.00141.08           C
ATOM   2820  OD1 ASN D 357      47.117 -34.444  14.432  1.00141.08           O
ATOM   2821  ND2 ASN D 357      48.200 -36.413  14.746  1.00141.08           N
ATOM   2822  C   ASN D 357      44.953 -34.064  16.152  1.00141.08           C
ATOM   2823  O   ASN D 357      44.519 -35.065  15.585  1.00141.08           O
ATOM   2824  N   CYS D 358      44.352 -32.862  16.033  1.00 65.52           N
ATOM   2825  CA  CYS D 358      43.103 -32.752  15.327  1.00 65.52           C
ATOM   2826  CB  CYS D 358      42.042 -31.938  16.085  1.00 65.52           C
ATOM   2827  SG  CYS D 358      41.525 -32.817  17.588  1.00 65.52           S
ATOM   2828  C   CYS D 358      43.335 -32.133  13.983  1.00 65.52           C
ATOM   2829  O   CYS D 358      44.379 -31.538  13.726  1.00 65.52           O
ATOM   2830  N   THR D 359      42.343 -32.261  13.077  1.00 49.39           N
ATOM   2831  CA  THR D 359      42.541 -31.798  11.734  1.00 49.39           C
ATOM   2832  CB  THR D 359      42.291 -32.853  10.696  1.00 49.39           C
ATOM   2833  OG1 THR D 359      40.928 -33.252  10.727  1.00 49.39           O
ATOM   2834  CG2 THR D 359      43.202 -34.055  10.982  1.00 49.39           C
ATOM   2835  C   THR D 359      41.602 -30.678  11.419  1.00 49.39           C
ATOM   2836  O   THR D 359      40.642 -30.406  12.137  1.00 49.39           O
ATOM   2837  N   TYR D 360      41.886 -30.010  10.283  1.00 92.07           N
ATOM   2838  CA  TYR D 360      41.142 -28.890   9.775  1.00 92.07           C
ATOM   2839  CB  TYR D 360      41.692 -28.387   8.424  1.00 92.07           C
ATOM   2840  CG  TYR D 360      40.724 -27.418   7.822  1.00 92.07           C
ATOM   2841  CD1 TYR D 360      40.726 -26.087   8.172  1.00 92.07           C
ATOM   2842  CD2 TYR D 360      39.810 -27.849   6.885  1.00 92.07           C
ATOM   2843  CE1 TYR D 360      39.831 -25.211   7.605  1.00 92.07           C
ATOM   2844  CE2 TYR D 360      38.911 -26.979   6.311  1.00 92.07           C
ATOM   2845  CZ  TYR D 360      38.922 -25.654   6.673  1.00 92.07           C
ATOM   2846  OH  TYR D 360      38.005 -24.755   6.089  1.00 92.07           O
ATOM   2847  C   TYR D 360      39.744 -29.344   9.523  1.00 92.07           C
ATOM   2848  O   TYR D 360      38.784 -28.618   9.775  1.00 92.07           O
ATOM   2849  N   LEU D 361      39.609 -30.571   8.999  1.00154.03           N
ATOM   2850  CA  LEU D 361      38.348 -31.133   8.625  1.00154.03           C
ATOM   2851  CB  LEU D 361      38.588 -32.474   7.900  1.00154.03           C
ATOM   2852  CG  LEU D 361      37.376 -33.056   7.166  1.00154.03           C
ATOM   2853  CD1 LEU D 361      36.339 -33.590   8.150  1.00154.03           C
ATOM   2854  CD2 LEU D 361      36.790 -32.044   6.171  1.00154.03           C
ATOM   2855  C   LEU D 361      37.507 -31.297   9.861  1.00154.03           C
ATOM   2856  O   LEU D 361      36.297 -31.079   9.838  1.00154.03           O
ATOM   2857  N   ASP D 362      38.132 -31.668  10.993  1.00 56.62           N
ATOM   2858  CA  ASP D 362      37.404 -31.856  12.220  1.00 56.62           C
ATOM   2859  CB  ASP D 362      38.290 -32.341  13.380  1.00 56.62           C
ATOM   2860  CG  ASP D 362      38.643 -33.800  13.128  1.00 56.62           C
ATOM   2861  OD1 ASP D 362      37.794 -34.523  12.540  1.00 56.62           O
ATOM   2862  OD2 ASP D 362      39.764 -34.213  13.528  1.00 56.62           O
ATOM   2863  C   ASP D 362      36.796 -30.546  12.624  1.00 56.62           C
ATOM   2864  O   ASP D 362      35.721 -30.512  13.220  1.00 56.62           O
ATOM   2865  N   LEU D 363      37.508 -29.440  12.342  1.00 77.39           N
ATOM   2866  CA  LEU D 363      37.129 -28.092  12.679  1.00 77.39           C
ATOM   2867  CB  LEU D 363      38.307 -27.117  12.508  1.00 77.39           C
ATOM   2868  CG  LEU D 363      38.021 -25.679  12.969  1.00 77.39           C
ATOM   2869  CD1 LEU D 363      37.691 -25.636  14.469  1.00 77.39           C
ATOM   2870  CD2 LEU D 363      39.185 -24.745  12.601  1.00 77.39           C
ATOM   2871  C   LEU D 363      35.971 -27.587  11.859  1.00 77.39           C
ATOM   2872  O   LEU D 363      35.179 -26.769  12.324  1.00 77.39           O
ATOM   2873  N   LEU D 364      35.859 -28.024  10.595  1.00127.71           N
ATOM   2874  CA  LEU D 364      34.872 -27.489   9.700  1.00127.71           C
ATOM   2875  CB  LEU D 364      35.221 -27.981   8.281  1.00127.71           C
ATOM   2876  CG  LEU D 364      34.651 -27.184   7.098  1.00127.71           C
ATOM   2877  CD1 LEU D 364      34.989 -27.880   5.768  1.00127.71           C
ATOM   2878  CD2 LEU D 364      33.168 -26.855   7.265  1.00127.71           C
ATOM   2879  C   LEU D 364      33.520 -27.988  10.157  1.00127.71           C
ATOM   2880  O   LEU D 364      33.367 -29.165  10.480  1.00127.71           O
ATOM   2881  N   GLY D 365      32.498 -27.099  10.227  1.00 35.81           N
ATOM   2882  CA  GLY D 365      31.193 -27.553  10.630  1.00 35.81           C
ATOM   2883  C   GLY D 365      30.546 -26.545  11.530  1.00 35.81           C
ATOM   2884  O   GLY D 365      30.908 -25.368  11.549  1.00 35.81           O
ATOM   2885  N   THR D 366      29.543 -27.000  12.312  1.00 42.88           N
ATOM   2886  CA  THR D 366      28.847 -26.096  13.181  1.00 42.88           C
ATOM   2887  CB  THR D 366      27.357 -26.239  13.100  1.00 42.88           C
ATOM   2888  OG1 THR D 366      26.920 -26.030  11.765  1.00 42.88           O
ATOM   2889  CG2 THR D 366      26.707 -25.207  14.038  1.00 42.88           C
ATOM   2890  C   THR D 366      29.272 -26.376  14.590  1.00 42.88           C
ATOM   2891  O   THR D 366      29.394 -27.527  15.005  1.00 42.88           O
ATOM   2892  N   TRP D 367      29.528 -25.301  15.363  1.00 57.88           N
ATOM   2893  CA  TRP D 367      29.978 -25.449  16.719  1.00 57.88           C
ATOM   2894  CB  TRP D 367      31.395 -24.894  16.954  1.00 57.88           C
ATOM   2895  CG  TRP D 367      32.498 -25.660  16.266  1.00 57.88           C
ATOM   2896  CD2 TRP D 367      33.406 -26.546  16.939  1.00 57.88           C
ATOM   2897  CD1 TRP D 367      32.868 -25.653  14.953  1.00 57.88           C
ATOM   2898  NE1 TRP D 367      33.945 -26.486  14.764  1.00 57.88           N
ATOM   2899  CE2 TRP D 367      34.287 -27.041  15.979  1.00 57.88           C
ATOM   2900  CE3 TRP D 367      33.498 -26.915  18.251  1.00 57.88           C
ATOM   2901  CZ2 TRP D 367      35.280 -27.916  16.316  1.00 57.88           C
ATOM   2902  CZ3 TRP D 367      34.498 -27.801  18.587  1.00 57.88           C
ATOM   2903  CH2 TRP D 367      35.371 -28.291  17.638  1.00 57.88           C
ATOM   2904  C   TRP D 367      29.074 -24.651  17.602  1.00 57.88           C
ATOM   2905  O   TRP D 367      28.587 -23.589  17.219  1.00 57.88           O
ATOM   2906  N   VAL D 368      28.814 -25.165  18.820  1.00 38.80           N
ATOM   2907  CA  VAL D 368      28.019 -24.433  19.761  1.00 38.80           C
ATOM   2908  CB  VAL D 368      26.893 -25.239  20.340  1.00 38.80           C
ATOM   2909  CG1 VAL D 368      26.208 -24.410  21.440  1.00 38.80           C
ATOM   2910  CG2 VAL D 368      25.950 -25.649  19.197  1.00 38.80           C
ATOM   2911  C   VAL D 368      28.935 -24.065  20.882  1.00 38.80           C
ATOM   2912  O   VAL D 368      29.605 -24.924  21.455  1.00 38.80           O
ATOM   2913  N   PHE D 369      29.003 -22.763  21.220  1.00 73.69           N
ATOM   2914  CA  PHE D 369      29.878 -22.381  22.289  1.00 73.69           C
ATOM   2915  CB  PHE D 369      30.817 -21.202  21.971  1.00 73.69           C
ATOM   2916  CG  PHE D 369      31.708 -21.566  20.832  1.00 73.69           C
ATOM   2917  CD1 PHE D 369      32.533 -22.664  20.902  1.00 73.69           C
ATOM   2918  CD2 PHE D 369      31.752 -20.772  19.708  1.00 73.69           C
ATOM   2919  CE1 PHE D 369      33.362 -22.987  19.853  1.00 73.69           C
ATOM   2920  CE2 PHE D 369      32.579 -21.089  18.657  1.00 73.69           C
ATOM   2921  CZ  PHE D 369      33.384 -22.200  18.726  1.00 73.69           C
ATOM   2922  C   PHE D 369      29.034 -21.935  23.441  1.00 73.69           C
ATOM   2923  O   PHE D 369      28.149 -21.094  23.290  1.00 73.69           O
ATOM   2924  N   GLN D 370      29.291 -22.501  24.636  1.00 43.50           N
ATOM   2925  CA  GLN D 370      28.569 -22.083  25.803  1.00 43.50           C
ATOM   2926  CB  GLN D 370      28.216 -23.243  26.749  1.00 43.50           C
ATOM   2927  CG  GLN D 370      27.256 -24.262  26.132  1.00 43.50           C
ATOM   2928  CD  GLN D 370      25.866 -23.643  26.075  1.00 43.50           C
ATOM   2929  OE1 GLN D 370      25.618 -22.584  26.649  1.00 43.50           O
ATOM   2930  NE2 GLN D 370      24.927 -24.327  25.366  1.00 43.50           N
ATOM   2931  C   GLN D 370      29.502 -21.158  26.515  1.00 43.50           C
ATOM   2932  O   GLN D 370      30.644 -21.521  26.801  1.00 43.50           O
ATOM   2933  N   VAL D 371      29.035 -19.929  26.817  1.00 46.52           N
ATOM   2934  CA  VAL D 371      29.916 -18.954  27.386  1.00 46.52           C
ATOM   2935  CB  VAL D 371      29.911 -17.663  26.615  1.00 46.52           C
ATOM   2936  CG1 VAL D 371      30.864 -16.668  27.295  1.00 46.52           C
ATOM   2937  CG2 VAL D 371      30.257 -17.971  25.150  1.00 46.52           C
ATOM   2938  C   VAL D 371      29.499 -18.634  28.791  1.00 46.52           C
ATOM   2939  O   VAL D 371      28.325 -18.394  29.077  1.00 46.52           O
ATOM   2940  N   GLY D 372      30.484 -18.635  29.714  1.00 48.69           N
ATOM   2941  CA  GLY D 372      30.245 -18.274  31.084  1.00 48.69           C
ATOM   2942  C   GLY D 372      30.786 -16.891  31.245  1.00 48.69           C
ATOM   2943  O   GLY D 372      30.709 -16.091  30.316  1.00 48.69           O
ATOM   2944  N   SER D 373      31.312 -16.596  32.456  1.00140.31           N
ATOM   2945  CA  SER D 373      32.012 -15.395  32.858  1.00140.31           C
ATOM   2946  CB  SER D 373      33.537 -15.494  32.673  1.00140.31           C
ATOM   2947  OG  SER D 373      34.054 -16.532  33.491  1.00140.31           O
ATOM   2948  C   SER D 373      31.549 -14.142  32.166  1.00140.31           C
ATOM   2949  O   SER D 373      30.415 -14.024  31.704  1.00140.31           O
ATOM   2950  N   SER D 374      32.415 -13.105  32.240  1.00153.93           N
ATOM   2951  CA  SER D 374      32.276 -11.844  31.552  1.00153.93           C
ATOM   2952  CB  SER D 374      30.827 -11.339  31.428  1.00153.93           C
ATOM   2953  OG  SER D 374      30.796 -10.098  30.738  1.00153.93           O
ATOM   2954  C   SER D 374      32.995 -10.807  32.360  1.00153.93           C
ATOM   2955  O   SER D 374      32.364  -9.965  32.997  1.00153.93           O
ATOM   2956  N   GLY D 375      34.338 -10.778  32.300  1.00 56.70           N
ATOM   2957  CA  GLY D 375      35.064  -9.836  33.110  1.00 56.70           C
ATOM   2958  C   GLY D 375      36.246  -9.363  32.328  1.00 56.70           C
ATOM   2959  O   GLY D 375      36.231  -9.359  31.100  1.00 56.70           O
ATOM   2960  N   SER D 376      37.295  -8.898  33.032  1.00 36.49           N
ATOM   2961  CA  SER D 376      38.484  -8.442  32.375  1.00 36.49           C
ATOM   2962  CB  SER D 376      39.197  -7.297  33.118  1.00 36.49           C
ATOM   2963  OG  SER D 376      38.358  -6.152  33.159  1.00 36.49           O
ATOM   2964  C   SER D 376      39.433  -9.593  32.280  1.00 36.49           C
ATOM   2965  O   SER D 376      39.130 -10.711  32.693  1.00 36.49           O
ATOM   2966  N   GLN D 377      40.619  -9.328  31.705  1.00134.50           N
ATOM   2967  CA  GLN D 377      41.648 -10.310  31.530  1.00134.50           C
ATOM   2968  CB  GLN D 377      42.849  -9.726  30.772  1.00134.50           C
ATOM   2969  CG  GLN D 377      43.998 -10.702  30.546  1.00134.50           C
ATOM   2970  CD  GLN D 377      44.992 -10.005  29.625  1.00134.50           C
ATOM   2971  OE1 GLN D 377      45.561 -10.625  28.728  1.00134.50           O
ATOM   2972  NE2 GLN D 377      45.202  -8.679  29.840  1.00134.50           N
ATOM   2973  C   GLN D 377      42.105 -10.759  32.886  1.00134.50           C
ATOM   2974  O   GLN D 377      42.521 -11.903  33.068  1.00134.50           O
ATOM   2975  N   ARG D 378      42.133  -9.820  33.852  1.00150.26           N
ATOM   2976  CA  ARG D 378      42.491 -10.093  35.217  1.00150.26           C
ATOM   2977  CB  ARG D 378      42.721  -8.802  36.023  1.00150.26           C
ATOM   2978  CG  ARG D 378      43.911  -7.975  35.532  0.00150.26           C
ATOM   2979  CD  ARG D 378      44.139  -6.690  36.333  0.00150.26           C
ATOM   2980  NE  ARG D 378      44.675  -7.074  37.669  0.00150.26           N
ATOM   2981  CZ  ARG D 378      45.242  -6.125  38.470  0.00150.26           C
ATOM   2982  NH1 ARG D 378      45.317  -4.830  38.045  0.00150.26           N
ATOM   2983  NH2 ARG D 378      45.733  -6.470  39.696  0.00150.26           N
ATOM   2984  C   ARG D 378      41.400 -10.843  35.916  1.00150.26           C
ATOM   2985  O   ARG D 378      41.664 -11.745  36.709  1.00150.26           O
ATOM   2986  N   ASP D 379      40.139 -10.461  35.638  1.00 51.02           N
ATOM   2987  CA  ASP D 379      38.978 -10.982  36.305  1.00 51.02           C
ATOM   2988  CB  ASP D 379      37.687 -10.243  35.916  1.00 51.02           C
ATOM   2989  CG  ASP D 379      37.735  -8.862  36.552  0.00 51.02           C
ATOM   2990  OD1 ASP D 379      38.553  -8.669  37.490  0.00 51.02           O
ATOM   2991  OD2 ASP D 379      36.951  -7.982  36.109  0.00 51.02           O
ATOM   2992  C   ASP D 379      38.770 -12.432  36.006  1.00 51.02           C
ATOM   2993  O   ASP D 379      38.306 -13.175  36.869  1.00 51.02           O
ATOM   2994  N   VAL D 380      39.082 -12.890  34.780  1.00132.73           N
ATOM   2995  CA  VAL D 380      38.786 -14.264  34.497  1.00132.73           C
ATOM   2996  CB  VAL D 380      37.921 -14.506  33.290  1.00132.73           C
ATOM   2997  CG1 VAL D 380      36.564 -13.826  33.482  1.00132.73           C
ATOM   2998  CG2 VAL D 380      38.679 -14.061  32.033  1.00132.73           C
ATOM   2999  C   VAL D 380      40.040 -15.008  34.198  1.00132.73           C
ATOM   3000  O   VAL D 380      41.080 -14.431  33.884  1.00132.73           O
ATOM   3001  N   ASN D 381      39.948 -16.341  34.359  1.00 92.81           N
ATOM   3002  CA  ASN D 381      40.992 -17.256  34.024  1.00 92.81           C
ATOM   3003  CB  ASN D 381      41.877 -17.597  35.236  1.00 92.81           C
ATOM   3004  CG  ASN D 381      43.182 -18.204  34.747  0.00 92.81           C
ATOM   3005  OD1 ASN D 381      44.236 -17.577  34.827  0.00 92.81           O
ATOM   3006  ND2 ASN D 381      43.116 -19.459  34.229  0.00 92.81           N
ATOM   3007  C   ASN D 381      40.249 -18.492  33.626  1.00 92.81           C
ATOM   3008  O   ASN D 381      39.503 -19.045  34.432  1.00 92.81           O
ATOM   3009  N   CYS D 382      40.438 -18.975  32.382  1.00 80.23           N
ATOM   3010  CA  CYS D 382      39.606 -20.056  31.936  1.00 80.23           C
ATOM   3011  CB  CYS D 382      39.213 -19.871  30.465  1.00 80.23           C
ATOM   3012  SG  CYS D 382      38.496 -18.220  30.230  1.00 80.23           S
ATOM   3013  C   CYS D 382      40.321 -21.360  32.080  1.00 80.23           C
ATOM   3014  O   CYS D 382      40.598 -22.045  31.096  1.00 80.23           O
ATOM   3015  N   SER D 383      40.700 -21.705  33.323  1.00123.53           N
ATOM   3016  CA  SER D 383      41.278 -22.984  33.597  1.00123.53           C
ATOM   3017  CB  SER D 383      42.086 -22.994  34.905  1.00123.53           C
ATOM   3018  OG  SER D 383      43.183 -22.099  34.810  1.00123.53           O
ATOM   3019  C   SER D 383      40.186 -24.008  33.750  1.00123.53           C
ATOM   3020  O   SER D 383      40.279 -25.114  33.219  1.00123.53           O
ATOM   3021  N   VAL D 384      39.195 -23.706  34.620  1.00157.52           N
ATOM   3022  CA  VAL D 384      38.115 -24.616  34.910  1.00157.52           C
ATOM   3023  CB  VAL D 384      37.623 -24.455  36.320  1.00157.52           C
ATOM   3024  CG1 VAL D 384      37.136 -23.012  36.532  1.00157.52           C
ATOM   3025  CG2 VAL D 384      36.552 -25.524  36.574  1.00157.52           C
ATOM   3026  C   VAL D 384      36.914 -24.623  33.995  1.00157.52           C
ATOM   3027  O   VAL D 384      36.652 -25.641  33.356  1.00157.52           O
ATOM   3028  N   MET D 385      36.177 -23.478  33.918  1.00 97.59           N
ATOM   3029  CA  MET D 385      34.913 -23.301  33.225  1.00 97.59           C
ATOM   3030  CB  MET D 385      34.266 -24.565  32.623  1.00 97.59           C
ATOM   3031  CG  MET D 385      32.924 -24.306  31.931  1.00 97.59           C
ATOM   3032  SD  MET D 385      33.002 -23.237  30.463  1.00 97.59           S
ATOM   3033  CE  MET D 385      32.702 -21.699  31.382  1.00 97.59           C
ATOM   3034  C   MET D 385      33.925 -22.723  34.208  1.00 97.59           C
ATOM   3035  O   MET D 385      33.988 -21.542  34.547  1.00 97.59           O
ATOM   3036  N   GLY D 386      32.961 -23.553  34.679  1.00 40.35           N
ATOM   3037  CA  GLY D 386      31.976 -23.103  35.632  1.00 40.35           C
ATOM   3038  C   GLY D 386      30.677 -22.840  34.922  1.00 40.35           C
ATOM   3039  O   GLY D 386      30.487 -23.226  33.771  1.00 40.35           O
ATOM   3040  N   PRO D 387      29.773 -22.189  35.616  1.00 69.87           N
ATOM   3041  CA  PRO D 387      28.437 -21.915  35.137  1.00 69.87           C
ATOM   3042  CD  PRO D 387      30.158 -21.287  36.689  1.00 69.87           C
ATOM   3043  CB  PRO D 387      27.789 -21.064  36.224  1.00 69.87           C
ATOM   3044  CG  PRO D 387      28.984 -20.302  36.827  1.00 69.87           C
ATOM   3045  C   PRO D 387      28.471 -21.172  33.833  1.00 69.87           C
ATOM   3046  O   PRO D 387      29.445 -20.465  33.577  1.00 69.87           O
ATOM   3047  N   GLN D 388      27.422 -21.325  32.989  1.00 69.67           N
ATOM   3048  CA  GLN D 388      27.434 -20.684  31.702  1.00 69.67           C
ATOM   3049  CB  GLN D 388      27.638 -21.704  30.572  1.00 69.67           C
ATOM   3050  CG  GLN D 388      28.996 -22.402  30.702  1.00 69.67           C
ATOM   3051  CD  GLN D 388      29.025 -23.625  29.801  1.00 69.67           C
ATOM   3052  OE1 GLN D 388      28.052 -24.373  29.717  1.00 69.67           O
ATOM   3053  NE2 GLN D 388      30.178 -23.843  29.115  1.00 69.67           N
ATOM   3054  C   GLN D 388      26.154 -19.927  31.467  1.00 69.67           C
ATOM   3055  O   GLN D 388      25.055 -20.447  31.660  1.00 69.67           O
ATOM   3056  N   GLU D 389      26.300 -18.627  31.120  1.00104.56           N
ATOM   3057  CA  GLU D 389      25.220 -17.715  30.842  1.00104.56           C
ATOM   3058  CB  GLU D 389      25.643 -16.247  31.014  1.00104.56           C
ATOM   3059  CG  GLU D 389      25.938 -15.885  32.470  1.00104.56           C
ATOM   3060  CD  GLU D 389      27.236 -16.571  32.869  1.00104.56           C
ATOM   3061  OE1 GLU D 389      28.306 -16.170  32.338  0.00104.56           O
ATOM   3062  OE2 GLU D 389      27.174 -17.508  33.708  0.00104.56           O
ATOM   3063  C   GLU D 389      24.609 -17.844  29.470  1.00104.56           C
ATOM   3064  O   GLU D 389      23.384 -17.842  29.349  1.00104.56           O
ATOM   3065  N   LYS D 390      25.419 -17.956  28.390  1.00144.40           N
ATOM   3066  CA  LYS D 390      24.788 -17.908  27.095  1.00144.40           C
ATOM   3067  CB  LYS D 390      24.756 -16.503  26.464  1.00144.40           C
ATOM   3068  CG  LYS D 390      26.126 -15.849  26.275  1.00144.40           C
ATOM   3069  CD  LYS D 390      26.835 -15.493  27.582  1.00144.40           C
ATOM   3070  CE  LYS D 390      28.174 -14.785  27.364  1.00144.40           C
ATOM   3071  NZ  LYS D 390      28.682 -14.249  28.645  1.00144.40           N
ATOM   3072  C   LYS D 390      25.430 -18.831  26.104  1.00144.40           C
ATOM   3073  O   LYS D 390      26.505 -19.386  26.329  1.00144.40           O
ATOM   3074  N   LYS D 391      24.735 -19.011  24.958  1.00 68.03           N
ATOM   3075  CA  LYS D 391      25.138 -19.883  23.890  1.00 68.03           C
ATOM   3076  CB  LYS D 391      24.045 -20.922  23.580  1.00 68.03           C
ATOM   3077  CG  LYS D 391      24.322 -21.840  22.390  1.00 68.03           C
ATOM   3078  CD  LYS D 391      23.352 -23.024  22.322  1.00 68.03           C
ATOM   3079  CE  LYS D 391      23.317 -23.722  20.963  1.00 68.03           C
ATOM   3080  NZ  LYS D 391      22.517 -22.919  20.010  1.00 68.03           N
ATOM   3081  C   LYS D 391      25.336 -19.058  22.652  1.00 68.03           C
ATOM   3082  O   LYS D 391      24.627 -18.078  22.430  1.00 68.03           O
ATOM   3083  N   VAL D 392      26.343 -19.425  21.828  1.00 42.60           N
ATOM   3084  CA  VAL D 392      26.589 -18.755  20.579  1.00 42.60           C
ATOM   3085  CB  VAL D 392      27.793 -17.859  20.617  1.00 42.60           C
ATOM   3086  CG1 VAL D 392      28.024 -17.281  19.211  1.00 42.60           C
ATOM   3087  CG2 VAL D 392      27.578 -16.789  21.701  1.00 42.60           C
ATOM   3088  C   VAL D 392      26.868 -19.833  19.574  1.00 42.60           C
ATOM   3089  O   VAL D 392      27.668 -20.732  19.828  1.00 42.60           O
ATOM   3090  N   VAL D 393      26.228 -19.773  18.388  1.00 37.26           N
ATOM   3091  CA  VAL D 393      26.448 -20.813  17.420  1.00 37.26           C
ATOM   3092  CB  VAL D 393      25.181 -21.347  16.815  1.00 37.26           C
ATOM   3093  CG1 VAL D 393      25.547 -22.383  15.738  1.00 37.26           C
ATOM   3094  CG2 VAL D 393      24.298 -21.908  17.942  1.00 37.26           C
ATOM   3095  C   VAL D 393      27.264 -20.239  16.304  1.00 37.26           C
ATOM   3096  O   VAL D 393      27.010 -19.126  15.847  1.00 37.26           O
ATOM   3097  N   VAL D 394      28.289 -20.988  15.842  1.00 38.48           N
ATOM   3098  CA  VAL D 394      29.109 -20.490  14.773  1.00 38.48           C
ATOM   3099  CB  VAL D 394      30.483 -20.076  15.217  1.00 38.48           C
ATOM   3100  CG1 VAL D 394      30.347 -18.899  16.200  1.00 38.48           C
ATOM   3101  CG2 VAL D 394      31.205 -21.301  15.807  1.00 38.48           C
ATOM   3102  C   VAL D 394      29.273 -21.567  13.745  1.00 38.48           C
ATOM   3103  O   VAL D 394      29.343 -22.751  14.070  1.00 38.48           O
ATOM   3104  N   TYR D 395      29.351 -21.162  12.461  1.00 66.60           N
ATOM   3105  CA  TYR D 395      29.495 -22.081  11.372  1.00 66.60           C
ATOM   3106  CB  TYR D 395      28.414 -21.888  10.297  1.00 66.60           C
ATOM   3107  CG  TYR D 395      27.083 -22.089  10.945  1.00 66.60           C
ATOM   3108  CD1 TYR D 395      26.529 -23.344  11.065  1.00 66.60           C
ATOM   3109  CD2 TYR D 395      26.380 -21.010  11.431  1.00 66.60           C
ATOM   3110  CE1 TYR D 395      25.302 -23.517  11.665  1.00 66.60           C
ATOM   3111  CE2 TYR D 395      25.154 -21.174  12.033  1.00 66.60           C
ATOM   3112  CZ  TYR D 395      24.613 -22.431  12.152  1.00 66.60           C
ATOM   3113  OH  TYR D 395      23.356 -22.606  12.769  1.00 66.60           O
ATOM   3114  C   TYR D 395      30.813 -21.781  10.724  1.00 66.60           C
ATOM   3115  O   TYR D 395      31.112 -20.630  10.404  1.00 66.60           O
ATOM   3116  N   LEU D 396      31.648 -22.818  10.527  1.00 64.89           N
ATOM   3117  CA  LEU D 396      32.945 -22.596   9.943  1.00 64.89           C
ATOM   3118  CB  LEU D 396      34.066 -23.226  10.789  1.00 64.89           C
ATOM   3119  CG  LEU D 396      34.064 -22.715  12.241  1.00 64.89           C
ATOM   3120  CD1 LEU D 396      35.219 -23.326  13.044  1.00 64.89           C
ATOM   3121  CD2 LEU D 396      34.048 -21.178  12.292  1.00 64.89           C
ATOM   3122  C   LEU D 396      32.959 -23.263   8.599  1.00 64.89           C
ATOM   3123  O   LEU D 396      32.680 -24.454   8.495  1.00 64.89           O
ATOM   3124  N   GLN D 397      33.312 -22.523   7.525  1.00 77.25           N
ATOM   3125  CA  GLN D 397      33.246 -23.124   6.222  1.00 77.25           C
ATOM   3126  CB  GLN D 397      32.173 -22.498   5.314  1.00 77.25           C
ATOM   3127  CG  GLN D 397      30.759 -22.786   5.824  1.00 77.25           C
ATOM   3128  CD  GLN D 397      29.749 -22.143   4.889  1.00 77.25           C
ATOM   3129  OE1 GLN D 397      30.110 -21.394   3.983  1.00 77.25           O
ATOM   3130  NE2 GLN D 397      28.440 -22.423   5.139  1.00 77.25           N
ATOM   3131  C   GLN D 397      34.563 -23.068   5.509  1.00 77.25           C
ATOM   3132  O   GLN D 397      35.380 -22.166   5.695  1.00 77.25           O
ATOM   3133  N   LYS D 398      34.722 -24.048   4.595  1.00172.03           N
ATOM   3134  CA  LYS D 398      35.881 -24.359   3.806  1.00172.03           C
ATOM   3135  CB  LYS D 398      35.484 -24.994   2.467  1.00172.03           C
ATOM   3136  CG  LYS D 398      34.740 -26.316   2.635  1.00172.03           C
ATOM   3137  CD  LYS D 398      33.800 -26.646   1.473  1.00172.03           C
ATOM   3138  CE  LYS D 398      34.476 -26.744   0.105  1.00172.03           C
ATOM   3139  NZ  LYS D 398      33.457 -27.014  -0.936  1.00172.03           N
ATOM   3140  C   LYS D 398      36.672 -23.145   3.476  1.00172.03           C
ATOM   3141  O   LYS D 398      36.179 -22.160   2.926  1.00172.03           O
ATOM   3142  N   LEU D 399      37.970 -23.259   3.800  1.00263.05           N
ATOM   3143  CA  LEU D 399      38.950 -22.243   3.632  1.00263.05           C
ATOM   3144  CB  LEU D 399      38.742 -21.357   2.389  1.00263.05           C
ATOM   3145  CG  LEU D 399      40.047 -20.657   1.971  1.00263.05           C
ATOM   3146  CD1 LEU D 399      41.153 -21.710   1.776  1.00263.05           C
ATOM   3147  CD2 LEU D 399      39.864 -19.807   0.701  1.00263.05           C
ATOM   3148  C   LEU D 399      38.930 -21.484   4.939  1.00263.05           C
ATOM   3149  O   LEU D 399      39.337 -22.032   5.961  1.00263.05           O
ATOM   3150  N   ASP D 400      38.635 -20.168   4.920  1.00185.18           N
ATOM   3151  CA  ASP D 400      38.609 -19.322   6.093  1.00185.18           C
ATOM   3152  CB  ASP D 400      39.561 -18.120   5.953  1.00185.18           C
ATOM   3153  CG  ASP D 400      39.166 -17.289   4.744  1.00185.18           C
ATOM   3154  OD1 ASP D 400      38.168 -17.654   4.068  1.00185.18           O
ATOM   3155  OD2 ASP D 400      39.866 -16.275   4.480  1.00185.18           O
ATOM   3156  C   ASP D 400      37.326 -18.846   6.746  1.00185.18           C
ATOM   3157  O   ASP D 400      37.424 -18.245   7.810  1.00185.18           O
ATOM   3158  N   THR D 401      36.117 -18.982   6.162  1.00162.15           N
ATOM   3159  CA  THR D 401      34.999 -18.194   6.651  1.00162.15           C
ATOM   3160  CB  THR D 401      33.990 -17.944   5.568  1.00162.15           C
ATOM   3161  OG1 THR D 401      32.909 -17.165   6.052  1.00162.15           O
ATOM   3162  CG2 THR D 401      33.493 -19.292   5.025  1.00162.15           C
ATOM   3163  C   THR D 401      34.274 -18.721   7.861  1.00162.15           C
ATOM   3164  O   THR D 401      34.057 -19.919   8.019  1.00162.15           O
ATOM   3165  N   ALA D 402      33.864 -17.784   8.756  1.00 50.43           N
ATOM   3166  CA  ALA D 402      33.087 -18.112   9.924  1.00 50.43           C
ATOM   3167  CB  ALA D 402      33.835 -17.881  11.247  1.00 50.43           C
ATOM   3168  C   ALA D 402      31.892 -17.198   9.938  1.00 50.43           C
ATOM   3169  O   ALA D 402      32.004 -16.027   9.580  1.00 50.43           O
ATOM   3170  N   TYR D 403      30.695 -17.719  10.303  1.00 79.35           N
ATOM   3171  CA  TYR D 403      29.549 -16.853  10.412  1.00 79.35           C
ATOM   3172  CB  TYR D 403      28.742 -16.666   9.108  1.00 79.35           C
ATOM   3173  CG  TYR D 403      28.120 -17.943   8.654  1.00 79.35           C
ATOM   3174  CD1 TYR D 403      28.840 -18.860   7.922  1.00 79.35           C
ATOM   3175  CD2 TYR D 403      26.801 -18.211   8.942  1.00 79.35           C
ATOM   3176  CE1 TYR D 403      28.256 -20.030   7.496  1.00 79.35           C
ATOM   3177  CE2 TYR D 403      26.212 -19.379   8.518  1.00 79.35           C
ATOM   3178  CZ  TYR D 403      26.940 -20.291   7.793  1.00 79.35           C
ATOM   3179  OH  TYR D 403      26.338 -21.490   7.355  1.00 79.35           O
ATOM   3180  C   TYR D 403      28.641 -17.366  11.493  1.00 79.35           C
ATOM   3181  O   TYR D 403      28.691 -18.543  11.848  1.00 79.35           O
ATOM   3182  N   ASP D 404      27.828 -16.462  12.090  1.00 83.89           N
ATOM   3183  CA  ASP D 404      26.906 -16.824  13.134  1.00 83.89           C
ATOM   3184  CB  ASP D 404      27.079 -15.979  14.413  1.00 83.89           C
ATOM   3185  CG  ASP D 404      26.901 -14.501  14.089  1.00 83.89           C
ATOM   3186  OD1 ASP D 404      26.415 -14.178  12.972  1.00 83.89           O
ATOM   3187  OD2 ASP D 404      27.261 -13.670  14.965  1.00 83.89           O
ATOM   3188  C   ASP D 404      25.481 -16.735  12.654  1.00 83.89           C
ATOM   3189  O   ASP D 404      25.212 -16.523  11.473  1.00 83.89           O
ATOM   3190  N   ASP D 405      24.527 -16.915  13.595  1.00 64.28           N
ATOM   3191  CA  ASP D 405      23.107 -16.888  13.353  1.00 64.28           C
ATOM   3192  CB  ASP D 405      22.284 -17.335  14.572  1.00 64.28           C
ATOM   3193  CG  ASP D 405      22.465 -18.841  14.726  1.00 64.28           C
ATOM   3194  OD1 ASP D 405      22.467 -19.545  13.681  1.00 64.28           O
ATOM   3195  OD2 ASP D 405      22.596 -19.308  15.888  1.00 64.28           O
ATOM   3196  C   ASP D 405      22.657 -15.507  12.963  1.00 64.28           C
ATOM   3197  O   ASP D 405      21.730 -15.350  12.169  1.00 64.28           O
ATOM   3198  N   LEU D 406      23.306 -14.471  13.520  1.00 80.81           N
ATOM   3199  CA  LEU D 406      22.975 -13.090  13.297  1.00 80.81           C
ATOM   3200  CB  LEU D 406      23.793 -12.117  14.170  1.00 80.81           C
ATOM   3201  CG  LEU D 406      23.463 -12.224  15.672  1.00 80.81           C
ATOM   3202  CD1 LEU D 406      24.297 -11.234  16.503  1.00 80.81           C
ATOM   3203  CD2 LEU D 406      21.953 -12.081  15.925  1.00 80.81           C
ATOM   3204  C   LEU D 406      23.211 -12.754  11.859  1.00 80.81           C
ATOM   3205  O   LEU D 406      22.682 -11.759  11.367  1.00 80.81           O
ATOM   3206  N   GLY D 407      24.054 -13.529  11.152  1.00 30.02           N
ATOM   3207  CA  GLY D 407      24.277 -13.241   9.766  1.00 30.02           C
ATOM   3208  C   GLY D 407      25.598 -12.552   9.618  1.00 30.02           C
ATOM   3209  O   GLY D 407      25.952 -12.103   8.528  1.00 30.02           O
ATOM   3210  N   ASN D 408      26.361 -12.448  10.723  1.00 45.06           N
ATOM   3211  CA  ASN D 408      27.645 -11.804  10.690  1.00 45.06           C
ATOM   3212  CB  ASN D 408      28.180 -11.438  12.087  1.00 45.06           C
ATOM   3213  CG  ASN D 408      27.276 -10.369  12.690  1.00 45.06           C
ATOM   3214  OD1 ASN D 408      27.039  -9.324  12.087  1.00 45.06           O
ATOM   3215  ND2 ASN D 408      26.751 -10.641  13.915  1.00 45.06           N
ATOM   3216  C   ASN D 408      28.637 -12.727  10.052  1.00 45.06           C
ATOM   3217  O   ASN D 408      28.507 -13.949  10.128  1.00 45.06           O
ATOM   3218  N   SER D 409      29.670 -12.154   9.398  1.00 38.24           N
ATOM   3219  CA  SER D 409      30.659 -12.949   8.729  1.00 38.24           C
ATOM   3220  CB  SER D 409      30.698 -12.688   7.212  1.00 38.24           C
ATOM   3221  OG  SER D 409      31.685 -13.494   6.590  1.00 38.24           O
ATOM   3222  C   SER D 409      32.010 -12.617   9.299  1.00 38.24           C
ATOM   3223  O   SER D 409      32.245 -11.495   9.746  1.00 38.24           O
ATOM   3224  N   GLY D 410      32.942 -13.595   9.294  1.00 30.37           N
ATOM   3225  CA  GLY D 410      34.250 -13.383   9.861  1.00 30.37           C
ATOM   3226  C   GLY D 410      35.171 -14.458   9.359  1.00 30.37           C
ATOM   3227  O   GLY D 410      34.895 -15.091   8.340  1.00 30.37           O
ATOM   3228  N   HIS D 411      36.308 -14.684  10.060  1.00 55.97           N
ATOM   3229  CA  HIS D 411      37.251 -15.660   9.579  1.00 55.97           C
ATOM   3230  ND1 HIS D 411      37.781 -12.793   7.907  1.00 55.97           N
ATOM   3231  CG  HIS D 411      38.089 -14.127   7.762  1.00 55.97           C
ATOM   3232  CB  HIS D 411      38.475 -15.022   8.902  1.00 55.97           C
ATOM   3233  NE2 HIS D 411      37.555 -13.265   5.747  1.00 55.97           N
ATOM   3234  CD2 HIS D 411      37.946 -14.399   6.435  1.00 55.97           C
ATOM   3235  CE1 HIS D 411      37.469 -12.326   6.672  1.00 55.97           C
ATOM   3236  C   HIS D 411      37.757 -16.508  10.710  1.00 55.97           C
ATOM   3237  O   HIS D 411      37.575 -16.179  11.881  1.00 55.97           O
ATOM   3238  N   PHE D 412      38.384 -17.662  10.376  1.00 78.15           N
ATOM   3239  CA  PHE D 412      38.946 -18.517  11.384  1.00 78.15           C
ATOM   3240  CB  PHE D 412      37.974 -19.565  11.962  1.00 78.15           C
ATOM   3241  CG  PHE D 412      37.681 -20.625  10.955  1.00 78.15           C
ATOM   3242  CD1 PHE D 412      38.485 -21.739  10.869  1.00 78.15           C
ATOM   3243  CD2 PHE D 412      36.605 -20.518  10.103  1.00 78.15           C
ATOM   3244  CE1 PHE D 412      38.222 -22.728   9.950  1.00 78.15           C
ATOM   3245  CE2 PHE D 412      36.337 -21.505   9.183  1.00 78.15           C
ATOM   3246  CZ  PHE D 412      37.146 -22.613   9.103  1.00 78.15           C
ATOM   3247  C   PHE D 412      40.109 -19.249  10.797  1.00 78.15           C
ATOM   3248  O   PHE D 412      40.299 -19.281   9.582  1.00 78.15           O
ATOM   3249  N   THR D 413      40.962 -19.810  11.676  1.00117.46           N
ATOM   3250  CA  THR D 413      42.071 -20.598  11.234  1.00117.46           C
ATOM   3251  CB  THR D 413      43.348 -19.817  11.111  1.00117.46           C
ATOM   3252  OG1 THR D 413      44.387 -20.647  10.611  1.00117.46           O
ATOM   3253  CG2 THR D 413      43.726 -19.257  12.493  1.00117.46           C
ATOM   3254  C   THR D 413      42.289 -21.641  12.277  1.00117.46           C
ATOM   3255  O   THR D 413      42.039 -21.414  13.459  1.00117.46           O
ATOM   3256  N   ILE D 414      42.740 -22.833  11.857  1.00 75.04           N
ATOM   3257  CA  ILE D 414      43.075 -23.847  12.806  1.00 75.04           C
ATOM   3258  CB  ILE D 414      43.046 -25.241  12.246  1.00 75.04           C
ATOM   3259  CG1 ILE D 414      43.165 -26.276  13.378  1.00 75.04           C
ATOM   3260  CG2 ILE D 414      44.138 -25.351  11.169  1.00 75.04           C
ATOM   3261  CD1 ILE D 414      42.831 -27.700  12.938  1.00 75.04           C
ATOM   3262  C   ILE D 414      44.479 -23.517  13.189  1.00 75.04           C
ATOM   3263  O   ILE D 414      45.201 -22.901  12.408  1.00 75.04           O
ATOM   3264  N   ILE D 415      44.882 -23.811  14.437  1.00 84.88           N
ATOM   3265  CA  ILE D 415      46.242 -23.529  14.786  1.00 84.88           C
ATOM   3266  CB  ILE D 415      46.376 -22.876  16.133  1.00 84.88           C
ATOM   3267  CG1 ILE D 415      45.659 -21.516  16.131  1.00 84.88           C
ATOM   3268  CG2 ILE D 415      47.869 -22.789  16.489  1.00 84.88           C
ATOM   3269  CD1 ILE D 415      45.489 -20.910  17.523  1.00 84.88           C
ATOM   3270  C   ILE D 415      46.924 -24.849  14.849  1.00 84.88           C
ATOM   3271  O   ILE D 415      46.799 -25.539  15.862  1.00 84.88           O
ATOM   3272  N   TYR D 416      47.679 -25.215  13.777  1.00207.29           N
ATOM   3273  CA  TYR D 416      48.330 -26.494  13.789  1.00207.29           C
ATOM   3274  CB  TYR D 416      49.426 -26.596  14.867  1.00207.29           C
ATOM   3275  CG  TYR D 416      50.259 -27.807  14.614  1.00207.29           C
ATOM   3276  CD1 TYR D 416      51.036 -27.888  13.483  1.00207.29           C
ATOM   3277  CD2 TYR D 416      50.305 -28.839  15.521  1.00207.29           C
ATOM   3278  CE1 TYR D 416      51.818 -28.993  13.246  1.00207.29           C
ATOM   3279  CE2 TYR D 416      51.084 -29.948  15.293  1.00207.29           C
ATOM   3280  CZ  TYR D 416      51.842 -30.028  14.151  1.00207.29           C
ATOM   3281  OH  TYR D 416      52.647 -31.162  13.909  1.00207.29           O
ATOM   3282  C   TYR D 416      47.224 -27.478  14.026  1.00207.29           C
ATOM   3283  O   TYR D 416      46.176 -27.366  13.392  1.00207.29           O
ATOM   3284  N   ASN D 417      47.459 -28.537  14.825  1.00133.04           N
ATOM   3285  CA  ASN D 417      46.363 -29.421  15.131  1.00133.04           C
ATOM   3286  CB  ASN D 417      46.747 -30.900  14.956  1.00133.04           C
ATOM   3287  CG  ASN D 417      47.885 -31.260  15.908  1.00133.04           C
ATOM   3288  OD1 ASN D 417      48.385 -30.430  16.665  1.00133.04           O
ATOM   3289  ND2 ASN D 417      48.320 -32.546  15.857  1.00133.04           N
ATOM   3290  C   ASN D 417      45.923 -29.241  16.569  1.00133.04           C
ATOM   3291  O   ASN D 417      45.241 -30.105  17.120  1.00133.04           O
ATOM   3292  N   GLN D 418      46.346 -28.134  17.218  1.00105.17           N
ATOM   3293  CA  GLN D 418      46.088 -27.823  18.608  1.00105.17           C
ATOM   3294  CB  GLN D 418      47.102 -26.802  19.147  1.00105.17           C
ATOM   3295  CG  GLN D 418      48.538 -27.322  19.128  1.00105.17           C
ATOM   3296  CD  GLN D 418      48.659 -28.362  20.228  1.00105.17           C
ATOM   3297  OE1 GLN D 418      49.187 -28.081  21.302  1.00105.17           O
ATOM   3298  NE2 GLN D 418      48.149 -29.595  19.965  1.00105.17           N
ATOM   3299  C   GLN D 418      44.732 -27.268  18.951  1.00105.17           C
ATOM   3300  O   GLN D 418      44.127 -27.676  19.942  1.00105.17           O
ATOM   3301  N   GLY D 419      44.225 -26.300  18.164  1.00 35.53           N
ATOM   3302  CA  GLY D 419      43.007 -25.625  18.524  1.00 35.53           C
ATOM   3303  C   GLY D 419      42.718 -24.641  17.432  1.00 35.53           C
ATOM   3304  O   GLY D 419      43.228 -24.785  16.322  1.00 35.53           O
ATOM   3305  N   PHE D 420      41.887 -23.610  17.712  1.00 66.65           N
ATOM   3306  CA  PHE D 420      41.529 -22.703  16.656  1.00 66.65           C
ATOM   3307  CB  PHE D 420      40.237 -23.132  15.937  1.00 66.65           C
ATOM   3308  CG  PHE D 420      39.167 -23.226  16.976  1.00 66.65           C
ATOM   3309  CD1 PHE D 420      39.008 -24.383  17.706  1.00 66.65           C
ATOM   3310  CD2 PHE D 420      38.324 -22.168  17.229  1.00 66.65           C
ATOM   3311  CE1 PHE D 420      38.027 -24.485  18.665  1.00 66.65           C
ATOM   3312  CE2 PHE D 420      37.341 -22.262  18.189  1.00 66.65           C
ATOM   3313  CZ  PHE D 420      37.191 -23.422  18.911  1.00 66.65           C
ATOM   3314  C   PHE D 420      41.284 -21.323  17.181  1.00 66.65           C
ATOM   3315  O   PHE D 420      41.093 -21.115  18.378  1.00 66.65           O
ATOM   3316  N   GLU D 421      41.317 -20.330  16.264  1.00 75.03           N
ATOM   3317  CA  GLU D 421      40.991 -18.977  16.606  1.00 75.03           C
ATOM   3318  CB  GLU D 421      42.178 -17.999  16.583  1.00 75.03           C
ATOM   3319  CG  GLU D 421      41.770 -16.588  17.014  1.00 75.03           C
ATOM   3320  CD  GLU D 421      43.012 -15.718  17.129  1.00 75.03           C
ATOM   3321  OE1 GLU D 421      43.407 -15.113  16.098  1.00 75.03           O
ATOM   3322  OE2 GLU D 421      43.580 -15.644  18.252  1.00 75.03           O
ATOM   3323  C   GLU D 421      39.984 -18.504  15.602  1.00 75.03           C
ATOM   3324  O   GLU D 421      40.138 -18.717  14.399  1.00 75.03           O
ATOM   3325  N   ILE D 422      38.900 -17.863  16.084  1.00 45.94           N
ATOM   3326  CA  ILE D 422      37.877 -17.370  15.205  1.00 45.94           C
ATOM   3327  CB  ILE D 422      36.544 -18.022  15.437  1.00 45.94           C
ATOM   3328  CG1 ILE D 422      36.633 -19.540  15.208  1.00 45.94           C
ATOM   3329  CG2 ILE D 422      35.507 -17.325  14.541  1.00 45.94           C
ATOM   3330  CD1 ILE D 422      35.412 -20.305  15.718  1.00 45.94           C
ATOM   3331  C   ILE D 422      37.699 -15.915  15.501  1.00 45.94           C
ATOM   3332  O   ILE D 422      37.605 -15.518  16.661  1.00 45.94           O
ATOM   3333  N   VAL D 423      37.678 -15.072  14.449  1.00 51.39           N
ATOM   3334  CA  VAL D 423      37.433 -13.674  14.654  1.00 51.39           C
ATOM   3335  CB  VAL D 423      38.457 -12.790  14.001  1.00 51.39           C
ATOM   3336  CG1 VAL D 423      38.087 -11.320  14.266  1.00 51.39           C
ATOM   3337  CG2 VAL D 423      39.850 -13.189  14.518  1.00 51.39           C
ATOM   3338  C   VAL D 423      36.117 -13.402  14.004  1.00 51.39           C
ATOM   3339  O   VAL D 423      35.982 -13.524  12.786  1.00 51.39           O
ATOM   3340  N   LEU D 424      35.100 -13.040  14.808  1.00121.20           N
ATOM   3341  CA  LEU D 424      33.813 -12.816  14.228  1.00121.20           C
ATOM   3342  CB  LEU D 424      32.975 -14.115  14.220  1.00121.20           C
ATOM   3343  CG  LEU D 424      31.621 -14.093  13.469  1.00121.20           C
ATOM   3344  CD1 LEU D 424      30.939 -15.470  13.564  1.00121.20           C
ATOM   3345  CD2 LEU D 424      30.692 -12.965  13.934  1.00121.20           C
ATOM   3346  C   LEU D 424      33.126 -11.798  15.087  1.00121.20           C
ATOM   3347  O   LEU D 424      33.197 -11.861  16.314  1.00121.20           O
ATOM   3348  N   ASN D 425      32.458 -10.820  14.447  1.00 85.28           N
ATOM   3349  CA  ASN D 425      31.666  -9.839  15.129  1.00 85.28           C
ATOM   3350  CB  ASN D 425      30.377 -10.436  15.722  1.00 85.28           C
ATOM   3351  CG  ASN D 425      29.388  -9.308  15.983  1.00 85.28           C
ATOM   3352  OD1 ASN D 425      29.107  -8.492  15.106  1.00 85.28           O
ATOM   3353  ND2 ASN D 425      28.828  -9.272  17.221  1.00 85.28           N
ATOM   3354  C   ASN D 425      32.443  -9.173  16.235  1.00 85.28           C
ATOM   3355  O   ASN D 425      31.943  -9.019  17.349  1.00 85.28           O
ATOM   3356  N   ASP D 426      33.685  -8.749  15.931  1.00108.63           N
ATOM   3357  CA  ASP D 426      34.592  -8.057  16.813  1.00108.63           C
ATOM   3358  CB  ASP D 426      34.232  -6.588  17.088  1.00108.63           C
ATOM   3359  CG  ASP D 426      34.733  -5.845  15.855  1.00108.63           C
ATOM   3360  OD1 ASP D 426      34.521  -6.365  14.731  1.00108.63           O
ATOM   3361  OD2 ASP D 426      35.372  -4.774  16.005  1.00108.63           O
ATOM   3362  C   ASP D 426      34.876  -8.800  18.086  1.00108.63           C
ATOM   3363  O   ASP D 426      35.163  -8.199  19.120  1.00108.63           O
ATOM   3364  N   TYR D 427      34.851 -10.144  18.025  1.00 67.82           N
ATOM   3365  CA  TYR D 427      35.224 -10.983  19.133  1.00 67.82           C
ATOM   3366  CB  TYR D 427      34.054 -11.737  19.793  1.00 67.82           C
ATOM   3367  CG  TYR D 427      33.355 -10.823  20.741  1.00 67.82           C
ATOM   3368  CD1 TYR D 427      33.783 -10.755  22.047  1.00 67.82           C
ATOM   3369  CD2 TYR D 427      32.290 -10.046  20.349  1.00 67.82           C
ATOM   3370  CE1 TYR D 427      33.166  -9.927  22.953  1.00 67.82           C
ATOM   3371  CE2 TYR D 427      31.667  -9.214  21.252  1.00 67.82           C
ATOM   3372  CZ  TYR D 427      32.103  -9.155  22.554  1.00 67.82           C
ATOM   3373  OH  TYR D 427      31.464  -8.302  23.478  1.00 67.82           O
ATOM   3374  C   TYR D 427      36.165 -12.021  18.611  1.00 67.82           C
ATOM   3375  O   TYR D 427      36.077 -12.416  17.450  1.00 67.82           O
ATOM   3376  N   LYS D 428      37.116 -12.473  19.455  1.00 49.32           N
ATOM   3377  CA  LYS D 428      38.029 -13.500  19.042  1.00 49.32           C
ATOM   3378  CB  LYS D 428      39.511 -13.090  19.106  1.00 49.32           C
ATOM   3379  CG  LYS D 428      39.880 -12.030  18.066  1.00 49.32           C
ATOM   3380  CD  LYS D 428      41.295 -11.475  18.225  1.00 49.32           C
ATOM   3381  CE  LYS D 428      41.660 -10.431  17.167  1.00 49.32           C
ATOM   3382  NZ  LYS D 428      43.083 -10.050  17.306  1.00 49.32           N
ATOM   3383  C   LYS D 428      37.828 -14.666  19.959  1.00 49.32           C
ATOM   3384  O   LYS D 428      37.770 -14.504  21.177  1.00 49.32           O
ATOM   3385  N   TRP D 429      37.711 -15.882  19.384  1.00 73.23           N
ATOM   3386  CA  TRP D 429      37.471 -17.060  20.170  1.00 73.23           C
ATOM   3387  CB  TRP D 429      36.296 -17.903  19.633  1.00 73.23           C
ATOM   3388  CG  TRP D 429      34.965 -17.184  19.570  1.00 73.23           C
ATOM   3389  CD2 TRP D 429      33.889 -17.345  20.513  1.00 73.23           C
ATOM   3390  CD1 TRP D 429      34.521 -16.303  18.628  1.00 73.23           C
ATOM   3391  NE1 TRP D 429      33.241 -15.900  18.923  1.00 73.23           N
ATOM   3392  CE2 TRP D 429      32.839 -16.534  20.079  1.00 73.23           C
ATOM   3393  CE3 TRP D 429      33.783 -18.105  21.640  1.00 73.23           C
ATOM   3394  CZ2 TRP D 429      31.663 -16.472  20.772  1.00 73.23           C
ATOM   3395  CZ3 TRP D 429      32.597 -18.037  22.337  1.00 73.23           C
ATOM   3396  CH2 TRP D 429      31.557 -17.237  21.912  1.00 73.23           C
ATOM   3397  C   TRP D 429      38.687 -17.932  20.049  1.00 73.23           C
ATOM   3398  O   TRP D 429      39.211 -18.124  18.952  1.00 73.23           O
ATOM   3399  N   PHE D 430      39.183 -18.473  21.185  1.00111.55           N
ATOM   3400  CA  PHE D 430      40.320 -19.350  21.136  1.00111.55           C
ATOM   3401  CB  PHE D 430      41.656 -18.622  21.379  1.00111.55           C
ATOM   3402  CG  PHE D 430      42.721 -19.633  21.636  1.00111.55           C
ATOM   3403  CD1 PHE D 430      43.228 -20.413  20.623  1.00111.55           C
ATOM   3404  CD2 PHE D 430      43.193 -19.815  22.916  1.00111.55           C
ATOM   3405  CE1 PHE D 430      44.206 -21.345  20.882  1.00111.55           C
ATOM   3406  CE2 PHE D 430      44.172 -20.742  23.181  1.00111.55           C
ATOM   3407  CZ  PHE D 430      44.682 -21.509  22.161  1.00111.55           C
ATOM   3408  C   PHE D 430      40.172 -20.441  22.153  1.00111.55           C
ATOM   3409  O   PHE D 430      39.735 -20.209  23.279  1.00111.55           O
ATOM   3410  N   ALA D 431      40.534 -21.681  21.761  1.00 49.03           N
ATOM   3411  CA  ALA D 431      40.464 -22.796  22.662  1.00 49.03           C
ATOM   3412  CB  ALA D 431      39.034 -23.320  22.879  1.00 49.03           C
ATOM   3413  C   ALA D 431      41.256 -23.918  22.067  1.00 49.03           C
ATOM   3414  O   ALA D 431      41.459 -23.980  20.855  1.00 49.03           O
ATOM   3415  N   PHE D 432      41.734 -24.840  22.928  1.00129.48           N
ATOM   3416  CA  PHE D 432      42.458 -25.987  22.465  1.00129.48           C
ATOM   3417  CB  PHE D 432      43.552 -26.507  23.420  1.00129.48           C
ATOM   3418  CG  PHE D 432      44.688 -25.544  23.506  1.00129.48           C
ATOM   3419  CD1 PHE D 432      45.671 -25.542  22.543  1.00129.48           C
ATOM   3420  CD2 PHE D 432      44.774 -24.644  24.543  1.00129.48           C
ATOM   3421  CE1 PHE D 432      46.726 -24.663  22.616  1.00129.48           C
ATOM   3422  CE2 PHE D 432      45.826 -23.763  24.621  1.00129.48           C
ATOM   3423  CZ  PHE D 432      46.805 -23.770  23.656  1.00129.48           C
ATOM   3424  C   PHE D 432      41.462 -27.100  22.370  1.00129.48           C
ATOM   3425  O   PHE D 432      40.452 -27.103  23.070  1.00129.48           O
ATOM   3426  N   PHE D 433      41.717 -28.078  21.478  1.00 61.23           N
ATOM   3427  CA  PHE D 433      40.815 -29.188  21.352  1.00 61.23           C
ATOM   3428  CB  PHE D 433      41.126 -30.120  20.166  1.00 61.23           C
ATOM   3429  CG  PHE D 433      40.880 -29.354  18.909  1.00 61.23           C
ATOM   3430  CD1 PHE D 433      39.597 -29.146  18.457  1.00 61.23           C
ATOM   3431  CD2 PHE D 433      41.930 -28.853  18.175  1.00 61.23           C
ATOM   3432  CE1 PHE D 433      39.364 -28.443  17.298  1.00 61.23           C
ATOM   3433  CE2 PHE D 433      41.704 -28.149  17.015  1.00 61.23           C
ATOM   3434  CZ  PHE D 433      40.419 -27.941  16.573  1.00 61.23           C
ATOM   3435  C   PHE D 433      40.925 -29.980  22.624  1.00 61.23           C
ATOM   3436  O   PHE D 433      41.972 -29.993  23.269  1.00 61.23           O
ATOM   3437  N   LYS D 434      39.824 -30.651  23.018  1.00 53.99           N
ATOM   3438  CA  LYS D 434      39.725 -31.346  24.275  1.00 53.99           C
ATOM   3439  CB  LYS D 434      38.273 -31.709  24.636  1.00 53.99           C
ATOM   3440  CG  LYS D 434      38.124 -32.404  25.990  1.00 53.99           C
ATOM   3441  CD  LYS D 434      36.670 -32.535  26.449  1.00 53.99           C
ATOM   3442  CE  LYS D 434      36.522 -33.232  27.802  1.00 53.99           C
ATOM   3443  NZ  LYS D 434      35.092 -33.453  28.110  1.00 53.99           N
ATOM   3444  C   LYS D 434      40.516 -32.621  24.310  1.00 53.99           C
ATOM   3445  O   LYS D 434      40.631 -33.340  23.318  1.00 53.99           O
ATOM   3446  N   TYR D 435      41.122 -32.899  25.488  1.00 69.72           N
ATOM   3447  CA  TYR D 435      41.818 -34.130  25.743  1.00 69.72           C
ATOM   3448  CB  TYR D 435      43.323 -34.073  25.414  1.00 69.72           C
ATOM   3449  CG  TYR D 435      43.978 -33.006  26.225  1.00 69.72           C
ATOM   3450  CD1 TYR D 435      44.483 -33.282  27.475  1.00 69.72           C
ATOM   3451  CD2 TYR D 435      44.090 -31.727  25.729  1.00 69.72           C
ATOM   3452  CE1 TYR D 435      45.089 -32.297  28.219  1.00 69.72           C
ATOM   3453  CE2 TYR D 435      44.695 -30.738  26.468  1.00 69.72           C
ATOM   3454  CZ  TYR D 435      45.197 -31.023  27.715  1.00 69.72           C
ATOM   3455  OH  TYR D 435      45.819 -30.010  28.475  1.00 69.72           O
ATOM   3456  C   TYR D 435      41.640 -34.451  27.201  1.00 69.72           C
ATOM   3457  O   TYR D 435      41.483 -33.546  28.019  1.00 69.72           O
ATOM   3458  N   LYS D 436      41.642 -35.753  27.570  1.00 60.19           N
ATOM   3459  CA  LYS D 436      41.462 -36.108  28.954  1.00 60.19           C
ATOM   3460  CB  LYS D 436      40.136 -36.840  29.228  1.00 60.19           C
ATOM   3461  CG  LYS D 436      38.906 -35.963  28.973  1.00 60.19           C
ATOM   3462  CD  LYS D 436      37.584 -36.732  28.917  1.00 60.19           C
ATOM   3463  CE  LYS D 436      36.805 -36.716  30.234  0.00 60.19           C
ATOM   3464  NZ  LYS D 436      35.459 -37.297  30.032  0.00 60.19           N
ATOM   3465  C   LYS D 436      42.579 -37.020  29.355  1.00 60.19           C
ATOM   3466  O   LYS D 436      42.973 -37.905  28.599  1.00 60.19           O
ATOM   3467  N   GLU D 437      43.122 -36.819  30.573  1.00 53.45           N
ATOM   3468  CA  GLU D 437      44.221 -37.629  31.006  1.00 53.45           C
ATOM   3469  CB  GLU D 437      45.405 -36.797  31.526  1.00 53.45           C
ATOM   3470  CG  GLU D 437      46.046 -35.943  30.429  1.00 53.45           C
ATOM   3471  CD  GLU D 437      47.199 -35.157  31.034  1.00 53.45           C
ATOM   3472  OE1 GLU D 437      47.519 -35.397  32.229  1.00 53.45           O
ATOM   3473  OE2 GLU D 437      47.773 -34.302  30.308  1.00 53.45           O
ATOM   3474  C   GLU D 437      43.762 -38.534  32.106  1.00 53.45           C
ATOM   3475  O   GLU D 437      43.486 -38.108  33.226  1.00 53.45           O
ATOM   3476  N   GLU D 438      43.663 -39.829  31.762  1.00 97.06           N
ATOM   3477  CA  GLU D 438      43.303 -40.930  32.605  1.00 97.06           C
ATOM   3478  CB  GLU D 438      42.927 -42.206  31.831  0.00 97.06           C
ATOM   3479  CG  GLU D 438      41.612 -42.101  31.058  0.00 97.06           C
ATOM   3480  CD  GLU D 438      41.332 -43.461  30.433  0.00 97.06           C
ATOM   3481  OE1 GLU D 438      42.100 -44.415  30.728  0.00 97.06           O
ATOM   3482  OE2 GLU D 438      40.345 -43.565  29.656  0.00 97.06           O
ATOM   3483  C   GLU D 438      44.463 -41.271  33.481  1.00 97.06           C
ATOM   3484  O   GLU D 438      44.308 -42.016  34.445  1.00 97.06           O
ATOM   3485  N   GLY D 439      45.668 -40.747  33.183  1.00 61.96           N
ATOM   3486  CA  GLY D 439      46.805 -41.255  33.887  1.00 61.96           C
ATOM   3487  C   GLY D 439      47.399 -42.277  32.975  1.00 61.96           C
ATOM   3488  O   GLY D 439      47.134 -43.471  33.078  1.00 61.96           O
ATOM   3489  N   SER D 440      48.187 -41.760  32.009  1.00108.76           N
ATOM   3490  CA  SER D 440      48.885 -42.445  30.957  1.00108.76           C
ATOM   3491  CB  SER D 440      49.685 -43.685  31.409  1.00108.76           C
ATOM   3492  OG  SER D 440      48.828 -44.789  31.661  0.00108.76           O
ATOM   3493  C   SER D 440      47.908 -42.866  29.908  1.00108.76           C
ATOM   3494  O   SER D 440      48.292 -43.419  28.879  1.00108.76           O
ATOM   3495  N   LYS D 441      46.611 -42.574  30.106  1.00132.63           N
ATOM   3496  CA  LYS D 441      45.682 -42.892  29.061  1.00132.63           C
ATOM   3497  CB  LYS D 441      44.499 -43.748  29.553  1.00132.63           C
ATOM   3498  CG  LYS D 441      43.628 -44.356  28.448  1.00132.63           C
ATOM   3499  CD  LYS D 441      42.866 -43.335  27.605  0.00132.63           C
ATOM   3500  CE  LYS D 441      41.980 -43.972  26.532  0.00132.63           C
ATOM   3501  NZ  LYS D 441      42.819 -44.670  25.534  0.00132.63           N
ATOM   3502  C   LYS D 441      45.158 -41.572  28.588  1.00132.63           C
ATOM   3503  O   LYS D 441      44.518 -40.845  29.346  1.00132.63           O
ATOM   3504  N   VAL D 442      45.425 -41.213  27.316  1.00 42.51           N
ATOM   3505  CA  VAL D 442      44.994 -39.924  26.849  1.00 42.51           C
ATOM   3506  CB  VAL D 442      46.109 -39.094  26.279  1.00 42.51           C
ATOM   3507  CG1 VAL D 442      45.519 -37.781  25.735  1.00 42.51           C
ATOM   3508  CG2 VAL D 442      47.178 -38.894  27.368  1.00 42.51           C
ATOM   3509  C   VAL D 442      43.981 -40.103  25.764  1.00 42.51           C
ATOM   3510  O   VAL D 442      44.154 -40.911  24.853  1.00 42.51           O
ATOM   3511  N   THR D 443      42.874 -39.337  25.850  1.00 39.31           N
ATOM   3512  CA  THR D 443      41.854 -39.410  24.846  1.00 39.31           C
ATOM   3513  CB  THR D 443      40.533 -39.886  25.377  1.00 39.31           C
ATOM   3514  OG1 THR D 443      40.678 -41.171  25.964  1.00 39.31           O
ATOM   3515  CG2 THR D 443      39.525 -39.946  24.218  1.00 39.31           C
ATOM   3516  C   THR D 443      41.646 -38.023  24.332  1.00 39.31           C
ATOM   3517  O   THR D 443      41.559 -37.070  25.104  1.00 39.31           O
ATOM   3518  N   THR D 444      41.554 -37.866  22.998  1.00111.24           N
ATOM   3519  CA  THR D 444      41.381 -36.538  22.496  1.00111.24           C
ATOM   3520  CB  THR D 444      42.396 -36.139  21.469  1.00111.24           C
ATOM   3521  OG1 THR D 444      42.450 -34.726  21.373  1.00111.24           O
ATOM   3522  CG2 THR D 444      41.977 -36.730  20.112  1.00111.24           C
ATOM   3523  C   THR D 444      40.039 -36.477  21.846  1.00111.24           C
ATOM   3524  O   THR D 444      39.559 -37.470  21.301  1.00111.24           O
ATOM   3525  N   TYR D 445      39.372 -35.309  21.950  1.00 67.04           N
ATOM   3526  CA  TYR D 445      38.098 -35.129  21.321  1.00 67.04           C
ATOM   3527  CB  TYR D 445      36.966 -34.849  22.323  1.00 67.04           C
ATOM   3528  CG  TYR D 445      36.815 -36.074  23.154  1.00 67.04           C
ATOM   3529  CD1 TYR D 445      35.960 -37.079  22.765  1.00 67.04           C
ATOM   3530  CD2 TYR D 445      37.542 -36.223  24.313  1.00 67.04           C
ATOM   3531  CE1 TYR D 445      35.823 -38.213  23.529  1.00 67.04           C
ATOM   3532  CE2 TYR D 445      37.409 -37.356  25.081  1.00 67.04           C
ATOM   3533  CZ  TYR D 445      36.549 -38.352  24.688  1.00 67.04           C
ATOM   3534  OH  TYR D 445      36.409 -39.515  25.474  1.00 67.04           O
ATOM   3535  C   TYR D 445      38.208 -33.925  20.443  1.00 67.04           C
ATOM   3536  O   TYR D 445      38.266 -32.794  20.921  1.00 67.04           O
ATOM   3537  N   CYS D 446      38.244 -34.149  19.120  1.00 67.48           N
ATOM   3538  CA  CYS D 446      38.343 -33.104  18.142  1.00 67.48           C
ATOM   3539  CB  CYS D 446      38.748 -33.638  16.762  1.00 67.48           C
ATOM   3540  SG  CYS D 446      40.412 -34.357  16.868  1.00 67.48           S
ATOM   3541  C   CYS D 446      37.037 -32.375  18.050  1.00 67.48           C
ATOM   3542  O   CYS D 446      36.964 -31.267  17.520  1.00 67.48           O
ATOM   3543  N   ASN D 447      35.959 -33.048  18.489  1.00140.83           N
ATOM   3544  CA  ASN D 447      34.606 -32.568  18.493  1.00140.83           C
ATOM   3545  CB  ASN D 447      33.615 -33.665  18.897  1.00140.83           C
ATOM   3546  CG  ASN D 447      33.959 -34.895  18.082  1.00140.83           C
ATOM   3547  OD1 ASN D 447      34.875 -35.634  18.438  1.00140.83           O
ATOM   3548  ND2 ASN D 447      33.218 -35.123  16.964  1.00140.83           N
ATOM   3549  C   ASN D 447      34.441 -31.497  19.536  1.00140.83           C
ATOM   3550  O   ASN D 447      33.560 -30.650  19.415  1.00140.83           O
ATOM   3551  N   GLU D 448      35.235 -31.540  20.621  1.00 64.55           N
ATOM   3552  CA  GLU D 448      35.008 -30.612  21.699  1.00 64.55           C
ATOM   3553  CB  GLU D 448      34.541 -31.303  22.989  1.00 64.55           C
ATOM   3554  CG  GLU D 448      33.168 -31.957  22.839  1.00 64.55           C
ATOM   3555  CD  GLU D 448      32.802 -32.605  24.164  1.00 64.55           C
ATOM   3556  OE1 GLU D 448      33.518 -32.350  25.169  1.00 64.55           O
ATOM   3557  OE2 GLU D 448      31.800 -33.368  24.187  1.00 64.55           O
ATOM   3558  C   GLU D 448      36.252 -29.841  22.017  1.00 64.55           C
ATOM   3559  O   GLU D 448      37.314 -30.077  21.445  1.00 64.55           O
ATOM   3560  N   THR D 449      36.131 -28.854  22.941  1.00 47.82           N
ATOM   3561  CA  THR D 449      37.255 -28.031  23.285  1.00 47.82           C
ATOM   3562  CB  THR D 449      37.106 -26.597  22.862  1.00 47.82           C
ATOM   3563  OG1 THR D 449      36.032 -25.990  23.565  1.00 47.82           O
ATOM   3564  CG2 THR D 449      36.842 -26.553  21.347  1.00 47.82           C
ATOM   3565  C   THR D 449      37.442 -28.004  24.770  1.00 47.82           C
ATOM   3566  O   THR D 449      36.559 -28.372  25.543  1.00 47.82           O
ATOM   3567  N   MET D 450      38.652 -27.590  25.196  1.00 49.96           N
ATOM   3568  CA  MET D 450      38.941 -27.389  26.584  1.00 49.96           C
ATOM   3569  CB  MET D 450      40.445 -27.320  26.899  1.00 49.96           C
ATOM   3570  CG  MET D 450      41.185 -28.631  26.625  1.00 49.96           C
ATOM   3571  SD  MET D 450      40.703 -30.014  27.703  1.00 49.96           S
ATOM   3572  CE  MET D 450      41.627 -29.420  29.149  1.00 49.96           C
ATOM   3573  C   MET D 450      38.352 -26.047  26.872  1.00 49.96           C
ATOM   3574  O   MET D 450      37.789 -25.415  25.981  1.00 49.96           O
ATOM   3575  N   THR D 451      38.422 -25.583  28.130  1.00 41.17           N
ATOM   3576  CA  THR D 451      37.871 -24.288  28.406  1.00 41.17           C
ATOM   3577  CB  THR D 451      37.917 -23.921  29.861  1.00 41.17           C
ATOM   3578  OG1 THR D 451      37.218 -24.887  30.631  1.00 41.17           O
ATOM   3579  CG2 THR D 451      37.266 -22.540  30.041  1.00 41.17           C
ATOM   3580  C   THR D 451      38.702 -23.300  27.645  1.00 41.17           C
ATOM   3581  O   THR D 451      39.930 -23.349  27.696  1.00 41.17           O
ATOM   3582  N   GLY D 452      38.045 -22.367  26.919  1.00 42.74           N
ATOM   3583  CA  GLY D 452      38.768 -21.438  26.098  1.00 42.74           C
ATOM   3584  C   GLY D 452      38.465 -20.029  26.505  1.00 42.74           C
ATOM   3585  O   GLY D 452      37.704 -19.781  27.441  1.00 42.74           O
ATOM   3586  N   TRP D 453      39.078 -19.066  25.779  1.00 86.72           N
ATOM   3587  CA  TRP D 453      38.941 -17.675  26.101  1.00 86.72           C
ATOM   3588  CB  TRP D 453      40.300 -16.996  26.315  1.00 86.72           C
ATOM   3589  CG  TRP D 453      41.116 -17.599  27.430  1.00 86.72           C
ATOM   3590  CD2 TRP D 453      41.921 -18.776  27.268  1.00 86.72           C
ATOM   3591  CD1 TRP D 453      41.261 -17.206  28.728  1.00 86.72           C
ATOM   3592  NE1 TRP D 453      42.117 -18.060  29.382  1.00 86.72           N
ATOM   3593  CE2 TRP D 453      42.528 -19.033  28.495  1.00 86.72           C
ATOM   3594  CE3 TRP D 453      42.135 -19.577  26.183  1.00 86.72           C
ATOM   3595  CZ2 TRP D 453      43.364 -20.100  28.657  1.00 86.72           C
ATOM   3596  CZ3 TRP D 453      42.979 -20.653  26.349  1.00 86.72           C
ATOM   3597  CH2 TRP D 453      43.582 -20.909  27.563  1.00 86.72           C
ATOM   3598  C   TRP D 453      38.310 -16.962  24.941  1.00 86.72           C
ATOM   3599  O   TRP D 453      38.681 -17.169  23.786  1.00 86.72           O
ATOM   3600  N   VAL D 454      37.319 -16.094  25.230  1.00101.16           N
ATOM   3601  CA  VAL D 454      36.705 -15.289  24.215  1.00101.16           C
ATOM   3602  CB  VAL D 454      35.271 -15.650  23.944  1.00101.16           C
ATOM   3603  CG1 VAL D 454      34.455 -15.445  25.232  1.00101.16           C
ATOM   3604  CG2 VAL D 454      34.770 -14.810  22.758  1.00101.16           C
ATOM   3605  C   VAL D 454      36.736 -13.886  24.733  1.00101.16           C
ATOM   3606  O   VAL D 454      36.465 -13.649  25.909  1.00101.16           O
ATOM   3607  N   HIS D 455      37.103 -12.918  23.871  1.00 59.97           N
ATOM   3608  CA  HIS D 455      37.145 -11.547  24.291  1.00 59.97           C
ATOM   3609  ND1 HIS D 455      40.471 -12.582  24.343  1.00 59.97           N
ATOM   3610  CG  HIS D 455      39.687 -11.463  24.162  1.00 59.97           C
ATOM   3611  CB  HIS D 455      38.465 -11.148  24.976  1.00 59.97           C
ATOM   3612  NE2 HIS D 455      41.384 -11.431  22.674  1.00 59.97           N
ATOM   3613  CD2 HIS D 455      40.260 -10.772  23.138  1.00 59.97           C
ATOM   3614  CE1 HIS D 455      41.471 -12.512  23.428  1.00 59.97           C
ATOM   3615  C   HIS D 455      37.001 -10.702  23.067  1.00 59.97           C
ATOM   3616  O   HIS D 455      37.235 -11.162  21.952  1.00 59.97           O
ATOM   3617  N   ASP D 456      36.616  -9.425  23.243  1.00 88.24           N
ATOM   3618  CA  ASP D 456      36.463  -8.592  22.089  1.00 88.24           C
ATOM   3619  CB  ASP D 456      35.720  -7.270  22.361  1.00 88.24           C
ATOM   3620  CG  ASP D 456      36.447  -6.497  23.451  1.00 88.24           C
ATOM   3621  OD1 ASP D 456      36.163  -6.755  24.651  1.00 88.24           O
ATOM   3622  OD2 ASP D 456      37.281  -5.622  23.098  1.00 88.24           O
ATOM   3623  C   ASP D 456      37.826  -8.318  21.533  1.00 88.24           C
ATOM   3624  O   ASP D 456      38.843  -8.581  22.172  1.00 88.24           O
ATOM   3625  N   VAL D 457      37.872  -7.767  20.307  1.00124.24           N
ATOM   3626  CA  VAL D 457      39.093  -7.547  19.578  1.00124.24           C
ATOM   3627  CB  VAL D 457      38.835  -6.862  18.262  1.00124.24           C
ATOM   3628  CG1 VAL D 457      40.174  -6.657  17.538  1.00124.24           C
ATOM   3629  CG2 VAL D 457      37.813  -7.689  17.468  1.00124.24           C
ATOM   3630  C   VAL D 457      40.003  -6.661  20.380  1.00124.24           C
ATOM   3631  O   VAL D 457      41.227  -6.776  20.294  1.00124.24           O
ATOM   3632  N   LEU D 458      39.430  -5.706  21.144  1.00144.12           N
ATOM   3633  CA  LEU D 458      40.168  -4.781  21.953  1.00144.12           C
ATOM   3634  CB  LEU D 458      39.257  -3.734  22.633  1.00144.12           C
ATOM   3635  CG  LEU D 458      38.508  -2.759  21.700  1.00144.12           C
ATOM   3636  CD1 LEU D 458      39.472  -1.806  20.985  1.00144.12           C
ATOM   3637  CD2 LEU D 458      37.569  -3.490  20.732  1.00144.12           C
ATOM   3638  C   LEU D 458      40.848  -5.491  23.090  1.00144.12           C
ATOM   3639  O   LEU D 458      41.934  -5.090  23.514  1.00144.12           O
ATOM   3640  N   GLY D 459      40.207  -6.546  23.637  1.00 49.03           N
ATOM   3641  CA  GLY D 459      40.757  -7.263  24.755  1.00 49.03           C
ATOM   3642  C   GLY D 459      40.156  -6.745  26.030  1.00 49.03           C
ATOM   3643  O   GLY D 459      40.665  -7.027  27.113  1.00 49.03           O
ATOM   3644  N   ARG D 460      39.106  -5.907  25.935  1.00142.00           N
ATOM   3645  CA  ARG D 460      38.489  -5.357  27.110  1.00142.00           C
ATOM   3646  CB  ARG D 460      37.606  -4.167  26.742  1.00142.00           C
ATOM   3647  CG  ARG D 460      38.409  -3.263  25.823  1.00142.00           C
ATOM   3648  CD  ARG D 460      37.916  -1.838  25.644  1.00142.00           C
ATOM   3649  NE  ARG D 460      38.921  -1.238  24.724  1.00142.00           N
ATOM   3650  CZ  ARG D 460      40.203  -1.075  25.162  1.00142.00           C
ATOM   3651  NH1 ARG D 460      40.503  -1.395  26.451  1.00142.00           N
ATOM   3652  NH2 ARG D 460      41.187  -0.653  24.318  1.00142.00           N
ATOM   3653  C   ARG D 460      37.666  -6.346  27.883  1.00142.00           C
ATOM   3654  O   ARG D 460      37.918  -6.594  29.063  1.00142.00           O
ATOM   3655  N   ASN D 461      36.691  -6.994  27.214  1.00115.54           N
ATOM   3656  CA  ASN D 461      35.783  -7.825  27.943  1.00115.54           C
ATOM   3657  CB  ASN D 461      34.330  -7.475  27.603  1.00115.54           C
ATOM   3658  CG  ASN D 461      33.528  -7.741  28.852  1.00115.54           C
ATOM   3659  OD1 ASN D 461      33.493  -8.863  29.348  1.00115.54           O
ATOM   3660  ND2 ASN D 461      32.896  -6.671  29.404  1.00115.54           N
ATOM   3661  C   ASN D 461      36.079  -9.249  27.576  1.00115.54           C
ATOM   3662  O   ASN D 461      36.217  -9.580  26.398  1.00115.54           O
ATOM   3663  N   TRP D 462      36.189 -10.119  28.603  1.00 95.49           N
ATOM   3664  CA  TRP D 462      36.584 -11.494  28.454  1.00 95.49           C
ATOM   3665  CB  TRP D 462      37.886 -11.818  29.207  1.00 95.49           C
ATOM   3666  CG  TRP D 462      39.143 -11.230  28.617  1.00 95.49           C
ATOM   3667  CD2 TRP D 462      40.284 -12.010  28.231  1.00 95.49           C
ATOM   3668  CD1 TRP D 462      39.472  -9.925  28.389  1.00 95.49           C
ATOM   3669  NE1 TRP D 462      40.741  -9.846  27.868  1.00 95.49           N
ATOM   3670  CE2 TRP D 462      41.256 -11.123  27.771  1.00 95.49           C
ATOM   3671  CE3 TRP D 462      40.509 -13.358  28.264  1.00 95.49           C
ATOM   3672  CZ2 TRP D 462      42.469 -11.570  27.332  1.00 95.49           C
ATOM   3673  CZ3 TRP D 462      41.734 -13.804  27.816  1.00 95.49           C
ATOM   3674  CH2 TRP D 462      42.695 -12.928  27.359  1.00 95.49           C
ATOM   3675  C   TRP D 462      35.552 -12.388  29.070  1.00 95.49           C
ATOM   3676  O   TRP D 462      34.744 -11.963  29.893  1.00 95.49           O
ATOM   3677  N   ALA D 463      35.568 -13.675  28.655  1.00 40.64           N
ATOM   3678  CA  ALA D 463      34.696 -14.692  29.177  1.00 40.64           C
ATOM   3679  CB  ALA D 463      33.290 -14.684  28.551  1.00 40.64           C
ATOM   3680  C   ALA D 463      35.324 -16.015  28.846  1.00 40.64           C
ATOM   3681  O   ALA D 463      36.274 -16.084  28.068  1.00 40.64           O
ATOM   3682  N   CYS D 464      34.816 -17.105  29.457  1.00 46.77           N
ATOM   3683  CA  CYS D 464      35.339 -18.425  29.223  1.00 46.77           C
ATOM   3684  CB  CYS D 464      35.672 -19.157  30.531  1.00 46.77           C
ATOM   3685  SG  CYS D 464      36.906 -18.233  31.484  1.00 46.77           S
ATOM   3686  C   CYS D 464      34.260 -19.201  28.532  1.00 46.77           C
ATOM   3687  O   CYS D 464      33.079 -18.945  28.760  1.00 46.77           O
ATOM   3688  N   PHE D 465      34.627 -20.157  27.647  1.00 61.57           N
ATOM   3689  CA  PHE D 465      33.599 -20.903  26.974  1.00 61.57           C
ATOM   3690  CB  PHE D 465      33.173 -20.290  25.628  1.00 61.57           C
ATOM   3691  CG  PHE D 465      34.297 -20.448  24.659  1.00 61.57           C
ATOM   3692  CD1 PHE D 465      35.374 -19.592  24.669  1.00 61.57           C
ATOM   3693  CD2 PHE D 465      34.263 -21.459  23.725  1.00 61.57           C
ATOM   3694  CE1 PHE D 465      36.402 -19.750  23.767  1.00 61.57           C
ATOM   3695  CE2 PHE D 465      35.286 -21.621  22.821  1.00 61.57           C
ATOM   3696  CZ  PHE D 465      36.360 -20.765  22.842  1.00 61.57           C
ATOM   3697  C   PHE D 465      34.092 -22.286  26.674  1.00 61.57           C
ATOM   3698  O   PHE D 465      35.283 -22.579  26.768  1.00 61.57           O
ATOM   3699  N   THR D 466      33.148 -23.191  26.335  1.00 42.91           N
ATOM   3700  CA  THR D 466      33.481 -24.527  25.933  1.00 42.91           C
ATOM   3701  CB  THR D 466      33.057 -25.584  26.912  1.00 42.91           C
ATOM   3702  OG1 THR D 466      31.649 -25.552  27.093  1.00 42.91           O
ATOM   3703  CG2 THR D 466      33.775 -25.340  28.249  1.00 42.91           C
ATOM   3704  C   THR D 466      32.722 -24.752  24.666  1.00 42.91           C
ATOM   3705  O   THR D 466      31.615 -24.240  24.506  1.00 42.91           O
ATOM   3706  N   GLY D 467      33.292 -25.522  23.720  1.00 32.60           N
ATOM   3707  CA  GLY D 467      32.596 -25.684  22.477  1.00 32.60           C
ATOM   3708  C   GLY D 467      32.428 -27.135  22.165  1.00 32.60           C
ATOM   3709  O   GLY D 467      33.282 -27.961  22.481  1.00 32.60           O
ATOM   3710  N   LYS D 468      31.286 -27.465  21.525  1.00101.82           N
ATOM   3711  CA  LYS D 468      31.003 -28.804  21.099  1.00101.82           C
ATOM   3712  CB  LYS D 468      29.825 -29.465  21.837  1.00101.82           C
ATOM   3713  CG  LYS D 468      30.056 -29.705  23.332  1.00101.82           C
ATOM   3714  CD  LYS D 468      30.021 -28.437  24.187  1.00101.82           C
ATOM   3715  CE  LYS D 468      30.115 -28.713  25.690  1.00101.82           C
ATOM   3716  NZ  LYS D 468      31.503 -29.071  26.058  1.00101.82           N
ATOM   3717  C   LYS D 468      30.600 -28.708  19.661  1.00101.82           C
ATOM   3718  O   LYS D 468      29.878 -27.790  19.273  1.00101.82           O
ATOM   3719  N   LYS D 469      31.064 -29.661  18.830  1.00 80.47           N
ATOM   3720  CA  LYS D 469      30.751 -29.636  17.432  1.00 80.47           C
ATOM   3721  CB  LYS D 469      31.825 -30.352  16.593  1.00 80.47           C
ATOM   3722  CG  LYS D 469      31.707 -30.164  15.081  1.00 80.47           C
ATOM   3723  CD  LYS D 469      33.003 -30.524  14.350  1.00 80.47           C
ATOM   3724  CE  LYS D 469      32.882 -30.551  12.826  1.00 80.47           C
ATOM   3725  NZ  LYS D 469      32.424 -31.886  12.380  1.00 80.47           N
ATOM   3726  C   LYS D 469      29.438 -30.327  17.250  1.00 80.47           C
ATOM   3727  O   LYS D 469      29.285 -31.508  17.557  1.00 80.47           O
ATOM   3728  N   VAL D 470      28.440 -29.561  16.776  1.00 74.94           N
ATOM   3729  CA  VAL D 470      27.109 -30.029  16.532  1.00 74.94           C
ATOM   3730  CB  VAL D 470      26.099 -28.926  16.445  1.00 74.94           C
ATOM   3731  CG1 VAL D 470      26.011 -28.263  17.828  0.00 74.94           C
ATOM   3732  CG2 VAL D 470      26.509 -27.955  15.334  0.00 74.94           C
ATOM   3733  C   VAL D 470      27.056 -30.870  15.302  1.00 74.94           C
ATOM   3734  O   VAL D 470      26.140 -31.663  15.154  1.00 74.94           O
ATOM   3735  N   GLY D 471      27.974 -30.694  14.339  1.00 25.16           N
ATOM   3736  CA  GLY D 471      27.900 -31.524  13.171  1.00 25.16           C
ATOM   3737  C   GLY D 471      28.500 -30.736  12.017  1.00 25.16           C
ATOM   3738  O   GLY D 471      29.488 -29.993  12.261  1.00 25.16           O
ATOM   3739  OXT GLY D 471      27.982 -30.867  10.875  1.00 25.16           O
TER    3740      GLY D 471
ATOM   3741  N   LEU E 472      61.075  -7.006  -5.534  1.00117.72           N
ATOM   3742  CA  LEU E 472      61.845  -7.874  -4.613  1.00117.72           C
ATOM   3743  CB  LEU E 472      61.144  -9.216  -4.331  1.00117.72           C
ATOM   3744  CG  LEU E 472      60.097  -9.149  -3.209  1.00117.72           C
ATOM   3745  CD1 LEU E 472      59.008  -8.117  -3.519  1.00117.72           C
ATOM   3746  CD2 LEU E 472      59.532 -10.543  -2.888  1.00117.72           C
ATOM   3747  C   LEU E 472      63.233  -8.182  -5.039  1.00117.72           C
ATOM   3748  O   LEU E 472      63.546  -8.361  -6.216  1.00117.72           O
ATOM   3749  N   PRO E 473      64.054  -8.218  -4.027  1.00 75.54           N
ATOM   3750  CA  PRO E 473      65.449  -8.498  -4.219  1.00 75.54           C
ATOM   3751  CD  PRO E 473      63.835  -7.310  -2.911  1.00 75.54           C
ATOM   3752  CB  PRO E 473      66.158  -7.987  -2.966  1.00 75.54           C
ATOM   3753  CG  PRO E 473      65.231  -6.878  -2.442  1.00 75.54           C
ATOM   3754  C   PRO E 473      65.693  -9.951  -4.452  1.00 75.54           C
ATOM   3755  O   PRO E 473      64.828 -10.769  -4.144  1.00 75.54           O
ATOM   3756  N   THR E 474      66.850 -10.269  -5.061  1.00 98.83           N
ATOM   3757  CA  THR E 474      67.293 -11.609  -5.285  1.00 98.83           C
ATOM   3758  CB  THR E 474      68.457 -11.676  -6.223  1.00 98.83           C
ATOM   3759  OG1 THR E 474      68.844 -13.027  -6.427  1.00 98.83           O
ATOM   3760  CG2 THR E 474      69.620 -10.865  -5.626  1.00 98.83           C
ATOM   3761  C   THR E 474      67.731 -12.194  -3.976  1.00 98.83           C
ATOM   3762  O   THR E 474      67.560 -13.387  -3.734  1.00 98.83           O
ATOM   3763  N   SER E 475      68.341 -11.359  -3.108  1.00 42.10           N
ATOM   3764  CA  SER E 475      68.842 -11.852  -1.856  1.00 42.10           C
ATOM   3765  CB  SER E 475      70.373 -12.011  -1.848  1.00 42.10           C
ATOM   3766  OG  SER E 475      70.816 -12.504  -0.592  1.00 42.10           O
ATOM   3767  C   SER E 475      68.472 -10.891  -0.768  1.00 42.10           C
ATOM   3768  O   SER E 475      68.287  -9.702  -1.017  1.00 42.10           O
ATOM   3769  N   TRP E 476      68.321 -11.400   0.478  1.00 78.53           N
ATOM   3770  CA  TRP E 476      67.994 -10.530   1.575  1.00 78.53           C
ATOM   3771  CB  TRP E 476      66.481 -10.284   1.716  1.00 78.53           C
ATOM   3772  CG  TRP E 476      66.100  -9.272   2.770  1.00 78.53           C
ATOM   3773  CD2 TRP E 476      65.978  -7.863   2.518  1.00 78.53           C
ATOM   3774  CD1 TRP E 476      65.802  -9.456   4.088  1.00 78.53           C
ATOM   3775  NE1 TRP E 476      65.504  -8.250   4.675  1.00 78.53           N
ATOM   3776  CE2 TRP E 476      65.608  -7.260   3.721  1.00 78.53           C
ATOM   3777  CE3 TRP E 476      66.158  -7.132   1.379  1.00 78.53           C
ATOM   3778  CZ2 TRP E 476      65.413  -5.910   3.803  1.00 78.53           C
ATOM   3779  CZ3 TRP E 476      65.960  -5.772   1.465  1.00 78.53           C
ATOM   3780  CH2 TRP E 476      65.595  -5.173   2.654  1.00 78.53           C
ATOM   3781  C   TRP E 476      68.475 -11.157   2.853  1.00 78.53           C
ATOM   3782  O   TRP E 476      68.388 -12.371   3.039  1.00 78.53           O
ATOM   3783  N   ASP E 477      69.011 -10.325   3.772  1.00 85.41           N
ATOM   3784  CA  ASP E 477      69.482 -10.802   5.042  1.00 85.41           C
ATOM   3785  CB  ASP E 477      70.982 -11.149   5.023  1.00 85.41           C
ATOM   3786  CG  ASP E 477      71.346 -11.893   6.300  1.00 85.41           C
ATOM   3787  OD1 ASP E 477      70.567 -11.807   7.286  1.00 85.41           O
ATOM   3788  OD2 ASP E 477      72.413 -12.564   6.302  1.00 85.41           O
ATOM   3789  C   ASP E 477      69.280  -9.674   6.011  1.00 85.41           C
ATOM   3790  O   ASP E 477      69.889  -8.614   5.878  1.00 85.41           O
ATOM   3791  N   TRP E 478      68.419  -9.876   7.025  1.00107.83           N
ATOM   3792  CA  TRP E 478      68.109  -8.847   7.979  1.00107.83           C
ATOM   3793  CB  TRP E 478      66.923  -9.163   8.906  1.00107.83           C
ATOM   3794  CG  TRP E 478      65.584  -8.980   8.231  1.00107.83           C
ATOM   3795  CD2 TRP E 478      64.950  -7.704   8.051  1.00107.83           C
ATOM   3796  CD1 TRP E 478      64.751  -9.906   7.671  1.00107.83           C
ATOM   3797  NE1 TRP E 478      63.637  -9.284   7.158  1.00107.83           N
ATOM   3798  CE2 TRP E 478      63.747  -7.927   7.382  1.00107.83           C
ATOM   3799  CE3 TRP E 478      65.341  -6.444   8.410  1.00107.83           C
ATOM   3800  CZ2 TRP E 478      62.913  -6.895   7.063  1.00107.83           C
ATOM   3801  CZ3 TRP E 478      64.497  -5.405   8.087  1.00107.83           C
ATOM   3802  CH2 TRP E 478      63.306  -5.626   7.427  1.00107.83           C
ATOM   3803  C   TRP E 478      69.305  -8.512   8.807  1.00107.83           C
ATOM   3804  O   TRP E 478      69.351  -7.448   9.423  1.00107.83           O
ATOM   3805  N   ARG E 479      70.253  -9.456   8.928  1.00 95.71           N
ATOM   3806  CA  ARG E 479      71.464  -9.233   9.663  1.00 95.71           C
ATOM   3807  CB  ARG E 479      72.293 -10.516   9.817  1.00 95.71           C
ATOM   3808  CG  ARG E 479      71.582 -11.577  10.661  1.00 95.71           C
ATOM   3809  CD  ARG E 479      72.340 -12.901  10.741  1.00 95.71           C
ATOM   3810  NE  ARG E 479      72.432 -13.431   9.352  1.00 95.71           N
ATOM   3811  CZ  ARG E 479      73.153 -14.560   9.096  1.00 95.71           C
ATOM   3812  NH1 ARG E 479      73.770 -15.222  10.118  1.00 95.71           N
ATOM   3813  NH2 ARG E 479      73.259 -15.024   7.817  1.00 95.71           N
ATOM   3814  C   ARG E 479      72.292  -8.211   8.953  1.00 95.71           C
ATOM   3815  O   ARG E 479      72.968  -7.408   9.593  1.00 95.71           O
ATOM   3816  N   ASN E 480      72.304  -8.225   7.605  1.00 63.18           N
ATOM   3817  CA  ASN E 480      73.122  -7.250   6.946  1.00 63.18           C
ATOM   3818  CB  ASN E 480      74.358  -7.872   6.270  1.00 63.18           C
ATOM   3819  CG  ASN E 480      75.290  -6.754   5.824  1.00 63.18           C
ATOM   3820  OD1 ASN E 480      74.873  -5.809   5.158  1.00 63.18           O
ATOM   3821  ND2 ASN E 480      76.592  -6.861   6.203  1.00 63.18           N
ATOM   3822  C   ASN E 480      72.331  -6.556   5.885  1.00 63.18           C
ATOM   3823  O   ASN E 480      72.270  -7.016   4.745  1.00 63.18           O
ATOM   3824  N   VAL E 481      71.707  -5.414   6.233  1.00137.69           N
ATOM   3825  CA  VAL E 481      71.047  -4.645   5.225  1.00137.69           C
ATOM   3826  CB  VAL E 481      69.637  -4.245   5.600  1.00137.69           C
ATOM   3827  CG1 VAL E 481      68.786  -5.525   5.656  1.00137.69           C
ATOM   3828  CG2 VAL E 481      69.626  -3.507   6.950  1.00137.69           C
ATOM   3829  C   VAL E 481      71.919  -3.441   5.039  1.00137.69           C
ATOM   3830  O   VAL E 481      71.811  -2.430   5.731  1.00137.69           O
ATOM   3831  N   HIS E 482      72.835  -3.541   4.064  1.00101.76           N
ATOM   3832  CA  HIS E 482      73.744  -2.478   3.773  1.00101.76           C
ATOM   3833  ND1 HIS E 482      70.943  -1.763   1.808  1.00101.76           N
ATOM   3834  CG  HIS E 482      72.314  -1.648   1.912  1.00101.76           C
ATOM   3835  CB  HIS E 482      73.040  -1.255   3.165  1.00101.76           C
ATOM   3836  NE2 HIS E 482      71.783  -2.359  -0.163  1.00101.76           N
ATOM   3837  CD2 HIS E 482      72.808  -2.012   0.701  1.00101.76           C
ATOM   3838  CE1 HIS E 482      70.683  -2.191   0.548  1.00101.76           C
ATOM   3839  C   HIS E 482      74.514  -2.091   5.003  1.00101.76           C
ATOM   3840  O   HIS E 482      74.692  -0.907   5.286  1.00101.76           O
ATOM   3841  N   GLY E 483      74.994  -3.094   5.770  1.00 32.17           N
ATOM   3842  CA  GLY E 483      75.870  -2.841   6.883  1.00 32.17           C
ATOM   3843  C   GLY E 483      75.145  -2.845   8.200  1.00 32.17           C
ATOM   3844  O   GLY E 483      75.776  -3.000   9.244  1.00 32.17           O
ATOM   3845  N   ILE E 484      73.809  -2.706   8.215  1.00 52.35           N
ATOM   3846  CA  ILE E 484      73.141  -2.626   9.489  1.00 52.35           C
ATOM   3847  CB  ILE E 484      72.025  -1.622   9.518  1.00 52.35           C
ATOM   3848  CG1 ILE E 484      72.568  -0.211   9.234  1.00 52.35           C
ATOM   3849  CG2 ILE E 484      71.311  -1.740  10.874  1.00 52.35           C
ATOM   3850  CD1 ILE E 484      71.474   0.823   8.973  1.00 52.35           C
ATOM   3851  C   ILE E 484      72.552  -3.959   9.856  1.00 52.35           C
ATOM   3852  O   ILE E 484      72.044  -4.682   9.000  1.00 52.35           O
ATOM   3853  N   ASN E 485      72.638  -4.324  11.161  1.00 72.10           N
ATOM   3854  CA  ASN E 485      72.122  -5.580  11.658  1.00 72.10           C
ATOM   3855  CB  ASN E 485      73.133  -6.334  12.540  1.00 72.10           C
ATOM   3856  CG  ASN E 485      72.490  -7.631  13.010  1.00 72.10           C
ATOM   3857  OD1 ASN E 485      71.815  -8.320  12.249  1.00 72.10           O
ATOM   3858  ND2 ASN E 485      72.693  -7.967  14.314  1.00 72.10           N
ATOM   3859  C   ASN E 485      70.902  -5.331  12.510  1.00 72.10           C
ATOM   3860  O   ASN E 485      70.943  -4.553  13.461  1.00 72.10           O
ATOM   3861  N   PHE E 486      69.755  -5.909  12.096  1.00134.09           N
ATOM   3862  CA  PHE E 486      68.470  -5.886  12.752  1.00134.09           C
ATOM   3863  CB  PHE E 486      67.300  -5.758  11.767  1.00134.09           C
ATOM   3864  CG  PHE E 486      67.443  -4.385  11.207  1.00134.09           C
ATOM   3865  CD1 PHE E 486      67.018  -3.291  11.926  1.00134.09           C
ATOM   3866  CD2 PHE E 486      68.008  -4.189   9.969  1.00134.09           C
ATOM   3867  CE1 PHE E 486      67.149  -2.020  11.417  1.00134.09           C
ATOM   3868  CE2 PHE E 486      68.143  -2.920   9.455  1.00134.09           C
ATOM   3869  CZ  PHE E 486      67.711  -1.833  10.177  1.00134.09           C
ATOM   3870  C   PHE E 486      68.197  -7.023  13.710  1.00134.09           C
ATOM   3871  O   PHE E 486      67.246  -6.948  14.486  1.00134.09           O
ATOM   3872  N   VAL E 487      68.924  -8.158  13.626  1.00 62.63           N
ATOM   3873  CA  VAL E 487      68.563  -9.305  14.424  1.00 62.63           C
ATOM   3874  CB  VAL E 487      68.878 -10.601  13.732  1.00 62.63           C
ATOM   3875  CG1 VAL E 487      68.473 -11.770  14.643  1.00 62.63           C
ATOM   3876  CG2 VAL E 487      68.171 -10.600  12.368  1.00 62.63           C
ATOM   3877  C   VAL E 487      69.267  -9.316  15.754  1.00 62.63           C
ATOM   3878  O   VAL E 487      70.437  -8.955  15.866  1.00 62.63           O
ATOM   3879  N   SER E 488      68.540  -9.754  16.808  1.00 49.09           N
ATOM   3880  CA  SER E 488      69.080  -9.832  18.143  1.00 49.09           C
ATOM   3881  CB  SER E 488      68.007  -9.963  19.234  1.00 49.09           C
ATOM   3882  OG  SER E 488      67.289 -11.175  19.062  1.00 49.09           O
ATOM   3883  C   SER E 488      69.959 -11.046  18.203  1.00 49.09           C
ATOM   3884  O   SER E 488      69.945 -11.875  17.296  1.00 49.09           O
ATOM   3885  N   PRO E 489      70.717 -11.175  19.262  1.00 69.64           N
ATOM   3886  CA  PRO E 489      71.672 -12.251  19.371  1.00 69.64           C
ATOM   3887  CD  PRO E 489      71.157  -9.993  19.986  1.00 69.64           C
ATOM   3888  CB  PRO E 489      72.580 -11.882  20.541  1.00 69.64           C
ATOM   3889  CG  PRO E 489      72.540 -10.344  20.559  1.00 69.64           C
ATOM   3890  C   PRO E 489      71.077 -13.616  19.484  1.00 69.64           C
ATOM   3891  O   PRO E 489      69.929 -13.751  19.905  1.00 69.64           O
ATOM   3892  N   VAL E 490      71.857 -14.640  19.082  1.00 32.22           N
ATOM   3893  CA  VAL E 490      71.434 -16.008  19.153  1.00 32.22           C
ATOM   3894  CB  VAL E 490      72.347 -16.948  18.418  1.00 32.22           C
ATOM   3895  CG1 VAL E 490      71.863 -18.389  18.645  1.00 32.22           C
ATOM   3896  CG2 VAL E 490      72.397 -16.531  16.938  1.00 32.22           C
ATOM   3897  C   VAL E 490      71.464 -16.394  20.596  1.00 32.22           C
ATOM   3898  O   VAL E 490      72.329 -15.949  21.348  1.00 32.22           O
ATOM   3899  N   ARG E 491      70.495 -17.226  21.023  1.00104.76           N
ATOM   3900  CA  ARG E 491      70.435 -17.647  22.395  1.00104.76           C
ATOM   3901  CB  ARG E 491      69.231 -17.079  23.165  1.00104.76           C
ATOM   3902  CG  ARG E 491      69.287 -15.563  23.362  1.00104.76           C
ATOM   3903  CD  ARG E 491      68.145 -15.024  24.225  1.00104.76           C
ATOM   3904  NE  ARG E 491      68.370 -15.512  25.615  1.00104.76           N
ATOM   3905  CZ  ARG E 491      67.432 -15.288  26.581  1.00104.76           C
ATOM   3906  NH1 ARG E 491      66.279 -14.625  26.277  1.00104.76           N
ATOM   3907  NH2 ARG E 491      67.641 -15.729  27.855  1.00104.76           N
ATOM   3908  C   ARG E 491      70.308 -19.138  22.421  1.00104.76           C
ATOM   3909  O   ARG E 491      70.163 -19.781  21.381  1.00104.76           O
ATOM   3910  N   ASN E 492      70.405 -19.733  23.629  1.00 43.00           N
ATOM   3911  CA  ASN E 492      70.286 -21.160  23.745  1.00 43.00           C
ATOM   3912  CB  ASN E 492      71.513 -21.816  24.404  1.00 43.00           C
ATOM   3913  CG  ASN E 492      71.462 -23.315  24.144  1.00 43.00           C
ATOM   3914  OD1 ASN E 492      70.390 -23.897  23.986  1.00 43.00           O
ATOM   3915  ND2 ASN E 492      72.658 -23.961  24.096  1.00 43.00           N
ATOM   3916  C   ASN E 492      69.091 -21.465  24.601  1.00 43.00           C
ATOM   3917  O   ASN E 492      68.974 -20.987  25.728  1.00 43.00           O
ATOM   3918  N   GLN E 493      68.158 -22.269  24.057  1.00107.85           N
ATOM   3919  CA  GLN E 493      66.954 -22.674  24.730  1.00107.85           C
ATOM   3920  CB  GLN E 493      65.920 -23.295  23.773  1.00107.85           C
ATOM   3921  CG  GLN E 493      66.380 -24.571  23.069  1.00107.85           C
ATOM   3922  CD  GLN E 493      65.284 -24.957  22.086  1.00107.85           C
ATOM   3923  OE1 GLN E 493      64.156 -25.253  22.476  1.00107.85           O
ATOM   3924  NE2 GLN E 493      65.621 -24.940  20.769  1.00107.85           N
ATOM   3925  C   GLN E 493      67.264 -23.625  25.840  1.00107.85           C
ATOM   3926  O   GLN E 493      66.503 -23.707  26.804  1.00107.85           O
ATOM   3927  N   ALA E 494      68.342 -24.426  25.697  1.00222.94           N
ATOM   3928  CA  ALA E 494      68.703 -25.346  26.738  1.00222.94           C
ATOM   3929  CB  ALA E 494      68.586 -24.807  28.179  1.00222.94           C
ATOM   3930  C   ALA E 494      67.823 -26.544  26.576  1.00222.94           C
ATOM   3931  O   ALA E 494      67.290 -26.791  25.497  1.00222.94           O
ATOM   3932  N   SER E 495      67.686 -27.338  27.654  1.00121.70           N
ATOM   3933  CA  SER E 495      66.940 -28.566  27.666  1.00121.70           C
ATOM   3934  CB  SER E 495      67.188 -29.391  28.939  1.00121.70           C
ATOM   3935  OG  SER E 495      68.549 -29.786  29.008  1.00121.70           O
ATOM   3936  C   SER E 495      65.452 -28.350  27.575  1.00121.70           C
ATOM   3937  O   SER E 495      64.719 -29.302  27.320  1.00121.70           O
ATOM   3938  N   CYS E 496      64.949 -27.123  27.803  1.00 64.76           N
ATOM   3939  CA  CYS E 496      63.523 -26.894  27.814  1.00 64.76           C
ATOM   3940  CB  CYS E 496      63.174 -25.564  28.514  1.00 64.76           C
ATOM   3941  SG  CYS E 496      61.400 -25.177  28.594  1.00 64.76           S
ATOM   3942  C   CYS E 496      62.997 -26.851  26.405  1.00 64.76           C
ATOM   3943  O   CYS E 496      63.658 -26.344  25.505  1.00 64.76           O
ATOM   3944  N   GLY E 497      61.770 -27.370  26.168  1.00 56.74           N
ATOM   3945  CA  GLY E 497      61.237 -27.379  24.827  1.00 56.74           C
ATOM   3946  C   GLY E 497      60.590 -26.049  24.590  1.00 56.74           C
ATOM   3947  O   GLY E 497      59.387 -25.958  24.344  1.00 56.74           O
ATOM   3948  N   SER E 498      61.411 -24.984  24.691  1.00152.38           N
ATOM   3949  CA  SER E 498      61.013 -23.610  24.573  1.00152.38           C
ATOM   3950  CB  SER E 498      61.736 -22.682  25.567  1.00152.38           C
ATOM   3951  OG  SER E 498      63.112 -22.575  25.247  1.00152.38           O
ATOM   3952  C   SER E 498      61.140 -23.006  23.195  1.00152.38           C
ATOM   3953  O   SER E 498      60.992 -21.792  23.069  1.00152.38           O
ATOM   3954  N   CYS E 499      61.378 -23.788  22.123  1.00 62.98           N
ATOM   3955  CA  CYS E 499      61.686 -23.219  20.831  1.00 62.98           C
ATOM   3956  CB  CYS E 499      61.805 -24.288  19.731  1.00 62.98           C
ATOM   3957  SG  CYS E 499      60.260 -25.215  19.490  1.00 62.98           S
ATOM   3958  C   CYS E 499      60.650 -22.220  20.389  1.00 62.98           C
ATOM   3959  O   CYS E 499      61.000 -21.140  19.915  1.00 62.98           O
ATOM   3960  N   TYR E 500      59.352 -22.513  20.574  1.00 65.29           N
ATOM   3961  CA  TYR E 500      58.319 -21.631  20.101  1.00 65.29           C
ATOM   3962  CB  TYR E 500      56.898 -22.154  20.387  1.00 65.29           C
ATOM   3963  CG  TYR E 500      56.685 -22.223  21.862  1.00 65.29           C
ATOM   3964  CD1 TYR E 500      57.159 -23.289  22.591  1.00 65.29           C
ATOM   3965  CD2 TYR E 500      55.997 -21.226  22.514  1.00 65.29           C
ATOM   3966  CE1 TYR E 500      56.958 -23.355  23.951  1.00 65.29           C
ATOM   3967  CE2 TYR E 500      55.793 -21.284  23.873  1.00 65.29           C
ATOM   3968  CZ  TYR E 500      56.274 -22.350  24.594  1.00 65.29           C
ATOM   3969  OH  TYR E 500      56.064 -22.414  25.987  1.00 65.29           O
ATOM   3970  C   TYR E 500      58.463 -20.284  20.747  1.00 65.29           C
ATOM   3971  O   TYR E 500      58.223 -19.258  20.109  1.00 65.29           O
ATOM   3972  N   SER E 501      58.820 -20.249  22.044  1.00 44.66           N
ATOM   3973  CA  SER E 501      58.963 -19.005  22.749  1.00 44.66           C
ATOM   3974  CB  SER E 501      59.224 -19.216  24.253  1.00 44.66           C
ATOM   3975  OG  SER E 501      59.364 -17.964  24.907  1.00 44.66           O
ATOM   3976  C   SER E 501      60.124 -18.228  22.192  1.00 44.66           C
ATOM   3977  O   SER E 501      60.023 -17.022  21.982  1.00 44.66           O
ATOM   3978  N   PHE E 502      61.264 -18.901  21.938  1.00 55.35           N
ATOM   3979  CA  PHE E 502      62.428 -18.219  21.432  1.00 55.35           C
ATOM   3980  CB  PHE E 502      63.679 -19.106  21.344  1.00 55.35           C
ATOM   3981  CG  PHE E 502      64.278 -19.192  22.708  1.00 55.35           C
ATOM   3982  CD1 PHE E 502      63.763 -20.031  23.669  1.00 55.35           C
ATOM   3983  CD2 PHE E 502      65.374 -18.420  23.023  1.00 55.35           C
ATOM   3984  CE1 PHE E 502      64.332 -20.093  24.921  1.00 55.35           C
ATOM   3985  CE2 PHE E 502      65.946 -18.479  24.272  1.00 55.35           C
ATOM   3986  CZ  PHE E 502      65.424 -19.317  25.226  1.00 55.35           C
ATOM   3987  C   PHE E 502      62.142 -17.657  20.074  1.00 55.35           C
ATOM   3988  O   PHE E 502      62.491 -16.514  19.787  1.00 55.35           O
ATOM   3989  N   ALA E 503      61.494 -18.443  19.194  1.00 28.29           N
ATOM   3990  CA  ALA E 503      61.216 -17.971  17.867  1.00 28.29           C
ATOM   3991  CB  ALA E 503      60.481 -19.011  17.007  1.00 28.29           C
ATOM   3992  C   ALA E 503      60.333 -16.767  17.974  1.00 28.29           C
ATOM   3993  O   ALA E 503      60.537 -15.769  17.283  1.00 28.29           O
ATOM   3994  N   SER E 504      59.333 -16.826  18.869  1.00 37.43           N
ATOM   3995  CA  SER E 504      58.396 -15.750  19.011  1.00 37.43           C
ATOM   3996  CB  SER E 504      57.312 -16.039  20.064  1.00 37.43           C
ATOM   3997  OG  SER E 504      56.512 -17.139  19.654  1.00 37.43           O
ATOM   3998  C   SER E 504      59.104 -14.499  19.434  1.00 37.43           C
ATOM   3999  O   SER E 504      58.903 -13.442  18.839  1.00 37.43           O
ATOM   4000  N   MET E 505      59.961 -14.588  20.470  1.00 50.92           N
ATOM   4001  CA  MET E 505      60.637 -13.429  20.985  1.00 50.92           C
ATOM   4002  CB  MET E 505      61.531 -13.746  22.197  1.00 50.92           C
ATOM   4003  CG  MET E 505      60.797 -14.372  23.387  1.00 50.92           C
ATOM   4004  SD  MET E 505      59.425 -13.393  24.066  1.00 50.92           S
ATOM   4005  CE  MET E 505      58.216 -13.989  22.850  1.00 50.92           C
ATOM   4006  C   MET E 505      61.540 -12.895  19.919  1.00 50.92           C
ATOM   4007  O   MET E 505      61.644 -11.684  19.728  1.00 50.92           O
ATOM   4008  N   GLY E 506      62.210 -13.799  19.181  1.00 24.86           N
ATOM   4009  CA  GLY E 506      63.164 -13.389  18.193  1.00 24.86           C
ATOM   4010  C   GLY E 506      62.487 -12.557  17.152  1.00 24.86           C
ATOM   4011  O   GLY E 506      63.033 -11.549  16.706  1.00 24.86           O
ATOM   4012  N   MET E 507      61.282 -12.966  16.718  1.00 46.96           N
ATOM   4013  CA  MET E 507      60.598 -12.228  15.698  1.00 46.96           C
ATOM   4014  CB  MET E 507      59.275 -12.901  15.292  1.00 46.96           C
ATOM   4015  CG  MET E 507      58.504 -12.155  14.204  1.00 46.96           C
ATOM   4016  SD  MET E 507      57.080 -13.068  13.536  1.00 46.96           S
ATOM   4017  CE  MET E 507      56.122 -13.063  15.079  1.00 46.96           C
ATOM   4018  C   MET E 507      60.284 -10.852  16.195  1.00 46.96           C
ATOM   4019  O   MET E 507      60.560  -9.855  15.530  1.00 46.96           O
ATOM   4020  N   LEU E 508      59.738 -10.758  17.419  1.00 57.95           N
ATOM   4021  CA  LEU E 508      59.321  -9.495  17.963  1.00 57.95           C
ATOM   4022  CB  LEU E 508      58.616  -9.650  19.319  1.00 57.95           C
ATOM   4023  CG  LEU E 508      57.350 -10.531  19.253  1.00 57.95           C
ATOM   4024  CD1 LEU E 508      56.597 -10.535  20.592  1.00 57.95           C
ATOM   4025  CD2 LEU E 508      56.455 -10.146  18.065  1.00 57.95           C
ATOM   4026  C   LEU E 508      60.509  -8.602  18.156  1.00 57.95           C
ATOM   4027  O   LEU E 508      60.428  -7.395  17.934  1.00 57.95           O
ATOM   4028  N   GLU E 509      61.644  -9.168  18.602  1.00 52.88           N
ATOM   4029  CA  GLU E 509      62.811  -8.380  18.893  1.00 52.88           C
ATOM   4030  CB  GLU E 509      63.912  -9.231  19.549  1.00 52.88           C
ATOM   4031  CG  GLU E 509      63.505  -9.717  20.944  1.00 52.88           C
ATOM   4032  CD  GLU E 509      64.438 -10.840  21.372  1.00 52.88           C
ATOM   4033  OE1 GLU E 509      65.152 -11.388  20.491  1.00 52.88           O
ATOM   4034  OE2 GLU E 509      64.440 -11.172  22.587  1.00 52.88           O
ATOM   4035  C   GLU E 509      63.360  -7.753  17.643  1.00 52.88           C
ATOM   4036  O   GLU E 509      63.728  -6.578  17.650  1.00 52.88           O
ATOM   4037  N   ALA E 510      63.454  -8.520  16.538  1.00 38.87           N
ATOM   4038  CA  ALA E 510      63.991  -7.990  15.314  1.00 38.87           C
ATOM   4039  CB  ALA E 510      64.157  -9.065  14.226  1.00 38.87           C
ATOM   4040  C   ALA E 510      63.077  -6.934  14.763  1.00 38.87           C
ATOM   4041  O   ALA E 510      63.525  -5.872  14.335  1.00 38.87           O
ATOM   4042  N   ARG E 511      61.758  -7.197  14.785  1.00 66.38           N
ATOM   4043  CA  ARG E 511      60.789  -6.302  14.213  1.00 66.38           C
ATOM   4044  CB  ARG E 511      59.356  -6.865  14.254  1.00 66.38           C
ATOM   4045  CG  ARG E 511      59.136  -8.017  13.267  1.00 66.38           C
ATOM   4046  CD  ARG E 511      57.730  -8.622  13.316  1.00 66.38           C
ATOM   4047  NE  ARG E 511      57.652  -9.679  12.266  1.00 66.38           N
ATOM   4048  CZ  ARG E 511      57.020  -9.426  11.083  1.00 66.38           C
ATOM   4049  NH1 ARG E 511      56.410  -8.222  10.881  1.00 66.38           N
ATOM   4050  NH2 ARG E 511      56.985 -10.379  10.105  1.00 66.38           N
ATOM   4051  C   ARG E 511      60.811  -4.993  14.934  1.00 66.38           C
ATOM   4052  O   ARG E 511      60.621  -3.940  14.327  1.00 66.38           O
ATOM   4053  N   ILE E 512      61.012  -5.023  16.261  1.00 42.61           N
ATOM   4054  CA  ILE E 512      61.076  -3.809  17.021  1.00 42.61           C
ATOM   4055  CB  ILE E 512      61.236  -4.056  18.496  1.00 42.61           C
ATOM   4056  CG1 ILE E 512      60.000  -4.787  19.050  1.00 42.61           C
ATOM   4057  CG2 ILE E 512      61.520  -2.710  19.184  1.00 42.61           C
ATOM   4058  CD1 ILE E 512      60.181  -5.307  20.476  1.00 42.61           C
ATOM   4059  C   ILE E 512      62.270  -3.042  16.542  1.00 42.61           C
ATOM   4060  O   ILE E 512      62.217  -1.822  16.392  1.00 42.61           O
ATOM   4061  N   ARG E 513      63.389  -3.749  16.292  1.00 78.11           N
ATOM   4062  CA  ARG E 513      64.599  -3.092  15.890  1.00 78.11           C
ATOM   4063  CB  ARG E 513      65.799  -4.054  15.808  1.00 78.11           C
ATOM   4064  CG  ARG E 513      66.167  -4.622  17.183  1.00 78.11           C
ATOM   4065  CD  ARG E 513      67.498  -5.372  17.231  1.00 78.11           C
ATOM   4066  NE  ARG E 513      67.681  -5.845  18.633  1.00 78.11           N
ATOM   4067  CZ  ARG E 513      68.916  -6.214  19.079  1.00 78.11           C
ATOM   4068  NH1 ARG E 513      69.999  -6.112  18.255  1.00 78.11           N
ATOM   4069  NH2 ARG E 513      69.070  -6.679  20.353  1.00 78.11           N
ATOM   4070  C   ARG E 513      64.416  -2.412  14.566  1.00 78.11           C
ATOM   4071  O   ARG E 513      64.784  -1.250  14.410  1.00 78.11           O
ATOM   4072  N   ILE E 514      63.826  -3.101  13.572  1.00135.48           N
ATOM   4073  CA  ILE E 514      63.658  -2.499  12.280  1.00135.48           C
ATOM   4074  CB  ILE E 514      63.275  -3.472  11.195  1.00135.48           C
ATOM   4075  CG1 ILE E 514      61.958  -4.203  11.466  1.00135.48           C
ATOM   4076  CG2 ILE E 514      64.459  -4.433  11.018  1.00135.48           C
ATOM   4077  CD1 ILE E 514      61.539  -5.105  10.302  1.00135.48           C
ATOM   4078  C   ILE E 514      62.695  -1.344  12.359  1.00135.48           C
ATOM   4079  O   ILE E 514      62.924  -0.306  11.740  1.00135.48           O
ATOM   4080  N   LEU E 515      61.608  -1.479  13.137  1.00 70.93           N
ATOM   4081  CA  LEU E 515      60.625  -0.437  13.208  1.00 70.93           C
ATOM   4082  CB  LEU E 515      59.437  -0.794  14.128  1.00 70.93           C
ATOM   4083  CG  LEU E 515      58.496  -1.859  13.537  1.00 70.93           C
ATOM   4084  CD1 LEU E 515      57.336  -2.179  14.498  1.00 70.93           C
ATOM   4085  CD2 LEU E 515      57.994  -1.429  12.147  1.00 70.93           C
ATOM   4086  C   LEU E 515      61.243   0.818  13.744  1.00 70.93           C
ATOM   4087  O   LEU E 515      60.972   1.909  13.248  1.00 70.93           O
ATOM   4088  N   THR E 516      62.050   0.683  14.810  1.00 91.78           N
ATOM   4089  CA  THR E 516      62.749   1.731  15.503  1.00 91.78           C
ATOM   4090  CB  THR E 516      63.066   1.377  16.927  1.00 91.78           C
ATOM   4091  OG1 THR E 516      63.911   0.238  16.977  1.00 91.78           O
ATOM   4092  CG2 THR E 516      61.744   1.092  17.661  1.00 91.78           C
ATOM   4093  C   THR E 516      64.024   2.112  14.813  1.00 91.78           C
ATOM   4094  O   THR E 516      64.641   3.112  15.173  1.00 91.78           O
ATOM   4095  N   ASN E 517      64.501   1.297  13.855  1.00 70.85           N
ATOM   4096  CA  ASN E 517      65.758   1.577  13.220  1.00 70.85           C
ATOM   4097  CB  ASN E 517      65.816   2.981  12.592  1.00 70.85           C
ATOM   4098  CG  ASN E 517      67.001   3.026  11.638  1.00 70.85           C
ATOM   4099  OD1 ASN E 517      67.899   2.188  11.695  1.00 70.85           O
ATOM   4100  ND2 ASN E 517      67.004   4.038  10.729  1.00 70.85           N
ATOM   4101  C   ASN E 517      66.851   1.459  14.241  1.00 70.85           C
ATOM   4102  O   ASN E 517      67.745   2.299  14.324  1.00 70.85           O
ATOM   4103  N   ASN E 518      66.782   0.377  15.045  1.00 62.36           N
ATOM   4104  CA  ASN E 518      67.747   0.011  16.048  1.00 62.36           C
ATOM   4105  CB  ASN E 518      69.171  -0.161  15.491  1.00 62.36           C
ATOM   4106  CG  ASN E 518      69.202  -1.449  14.679  1.00 62.36           C
ATOM   4107  OD1 ASN E 518      68.604  -2.453  15.064  1.00 62.36           O
ATOM   4108  ND2 ASN E 518      69.918  -1.424  13.522  1.00 62.36           N
ATOM   4109  C   ASN E 518      67.783   1.017  17.148  1.00 62.36           C
ATOM   4110  O   ASN E 518      68.719   1.037  17.947  1.00 62.36           O
ATOM   4111  N   SER E 519      66.753   1.874  17.236  1.00 39.18           N
ATOM   4112  CA  SER E 519      66.694   2.808  18.317  1.00 39.18           C
ATOM   4113  CB  SER E 519      65.587   3.861  18.128  1.00 39.18           C
ATOM   4114  OG  SER E 519      65.571   4.763  19.225  1.00 39.18           O
ATOM   4115  C   SER E 519      66.383   2.033  19.567  1.00 39.18           C
ATOM   4116  O   SER E 519      66.856   2.376  20.650  1.00 39.18           O
ATOM   4117  N   GLN E 520      65.573   0.958  19.429  1.00112.93           N
ATOM   4118  CA  GLN E 520      65.127   0.140  20.530  1.00112.93           C
ATOM   4119  CB  GLN E 520      63.592   0.006  20.556  1.00112.93           C
ATOM   4120  CG  GLN E 520      62.826   1.328  20.647  1.00112.93           C
ATOM   4121  CD  GLN E 520      62.279   1.488  22.054  1.00112.93           C
ATOM   4122  OE1 GLN E 520      62.271   0.545  22.844  1.00112.93           O
ATOM   4123  NE2 GLN E 520      61.786   2.714  22.371  1.00112.93           N
ATOM   4124  C   GLN E 520      65.617  -1.266  20.293  1.00112.93           C
ATOM   4125  O   GLN E 520      65.245  -1.902  19.310  1.00112.93           O
ATOM   4126  N   THR E 521      66.531  -1.738  21.160  1.00134.92           N
ATOM   4127  CA  THR E 521      67.173  -3.033  21.217  1.00134.92           C
ATOM   4128  CB  THR E 521      68.624  -2.925  21.569  1.00134.92           C
ATOM   4129  OG1 THR E 521      68.781  -2.318  22.843  1.00134.92           O
ATOM   4130  CG2 THR E 521      69.310  -2.079  20.480  1.00134.92           C
ATOM   4131  C   THR E 521      66.548  -4.086  22.112  1.00134.92           C
ATOM   4132  O   THR E 521      67.192  -5.121  22.268  1.00134.92           O
ATOM   4133  N   PRO E 522      65.436  -3.917  22.787  1.00106.65           N
ATOM   4134  CA  PRO E 522      65.023  -4.843  23.830  1.00106.65           C
ATOM   4135  CD  PRO E 522      64.286  -3.273  22.171  1.00106.65           C
ATOM   4136  CB  PRO E 522      63.583  -4.456  24.162  1.00106.65           C
ATOM   4137  CG  PRO E 522      63.052  -3.916  22.824  1.00106.65           C
ATOM   4138  C   PRO E 522      65.120  -6.323  23.579  1.00106.65           C
ATOM   4139  O   PRO E 522      64.934  -6.778  22.451  1.00106.65           O
ATOM   4140  N   ILE E 523      65.455  -7.082  24.650  1.00106.48           N
ATOM   4141  CA  ILE E 523      65.520  -8.518  24.625  1.00106.48           C
ATOM   4142  CB  ILE E 523      66.759  -9.068  25.276  1.00106.48           C
ATOM   4143  CG1 ILE E 523      68.015  -8.581  24.535  1.00106.48           C
ATOM   4144  CG2 ILE E 523      66.630 -10.601  25.341  1.00106.48           C
ATOM   4145  CD1 ILE E 523      68.067  -9.010  23.069  1.00106.48           C
ATOM   4146  C   ILE E 523      64.354  -8.967  25.448  1.00106.48           C
ATOM   4147  O   ILE E 523      64.280  -8.682  26.642  1.00106.48           O
ATOM   4148  N   LEU E 524      63.397  -9.680  24.817  1.00 58.32           N
ATOM   4149  CA  LEU E 524      62.191 -10.118  25.465  1.00 58.32           C
ATOM   4150  CB  LEU E 524      61.061 -10.431  24.472  1.00 58.32           C
ATOM   4151  CG  LEU E 524      60.619  -9.204  23.650  1.00 58.32           C
ATOM   4152  CD1 LEU E 524      59.492  -9.564  22.671  1.00 58.32           C
ATOM   4153  CD2 LEU E 524      60.258  -8.020  24.562  1.00 58.32           C
ATOM   4154  C   LEU E 524      62.471 -11.360  26.259  1.00 58.32           C
ATOM   4155  O   LEU E 524      63.510 -11.993  26.084  1.00 58.32           O
ATOM   4156  N   SER E 525      61.539 -11.739  27.165  1.00 60.93           N
ATOM   4157  CA  SER E 525      61.763 -12.871  28.034  1.00 60.93           C
ATOM   4158  CB  SER E 525      61.382 -12.580  29.495  1.00 60.93           C
ATOM   4159  OG  SER E 525      61.498 -13.760  30.273  1.00 60.93           O
ATOM   4160  C   SER E 525      60.954 -14.071  27.614  1.00 60.93           C
ATOM   4161  O   SER E 525      59.725 -14.076  27.672  1.00 60.93           O
ATOM   4162  N   PRO E 526      61.645 -15.102  27.190  1.00 85.56           N
ATOM   4163  CA  PRO E 526      61.008 -16.345  26.824  1.00 85.56           C
ATOM   4164  CD  PRO E 526      62.903 -14.908  26.487  1.00 85.56           C
ATOM   4165  CB  PRO E 526      62.066 -17.150  26.074  1.00 85.56           C
ATOM   4166  CG  PRO E 526      63.005 -16.078  25.495  1.00 85.56           C
ATOM   4167  C   PRO E 526      60.485 -17.071  28.026  1.00 85.56           C
ATOM   4168  O   PRO E 526      59.533 -17.840  27.904  1.00 85.56           O
ATOM   4169  N   GLN E 527      61.115 -16.854  29.193  1.00 56.26           N
ATOM   4170  CA  GLN E 527      60.774 -17.569  30.390  1.00 56.26           C
ATOM   4171  CB  GLN E 527      61.754 -17.310  31.543  1.00 56.26           C
ATOM   4172  CG  GLN E 527      61.430 -18.144  32.782  1.00 56.26           C
ATOM   4173  CD  GLN E 527      61.561 -19.608  32.389  1.00 56.26           C
ATOM   4174  OE1 GLN E 527      62.448 -19.981  31.624  1.00 56.26           O
ATOM   4175  NE2 GLN E 527      60.645 -20.463  32.918  1.00 56.26           N
ATOM   4176  C   GLN E 527      59.405 -17.198  30.861  1.00 56.26           C
ATOM   4177  O   GLN E 527      58.647 -18.054  31.315  1.00 56.26           O
ATOM   4178  N   GLU E 528      59.041 -15.908  30.757  1.00 87.22           N
ATOM   4179  CA  GLU E 528      57.765 -15.491  31.259  1.00 87.22           C
ATOM   4180  CB  GLU E 528      57.541 -13.978  31.071  1.00 87.22           C
ATOM   4181  CG  GLU E 528      56.289 -13.435  31.761  1.00 87.22           C
ATOM   4182  CD  GLU E 528      55.148 -13.416  30.754  1.00 87.22           C
ATOM   4183  OE1 GLU E 528      55.428 -13.566  29.535  1.00 87.22           O
ATOM   4184  OE2 GLU E 528      53.981 -13.243  31.193  1.00 87.22           O
ATOM   4185  C   GLU E 528      56.712 -16.250  30.511  1.00 87.22           C
ATOM   4186  O   GLU E 528      55.730 -16.707  31.094  1.00 87.22           O
ATOM   4187  N   VAL E 529      56.897 -16.415  29.188  1.00 46.82           N
ATOM   4188  CA  VAL E 529      55.943 -17.145  28.403  1.00 46.82           C
ATOM   4189  CB  VAL E 529      56.283 -17.158  26.939  1.00 46.82           C
ATOM   4190  CG1 VAL E 529      55.300 -18.091  26.213  1.00 46.82           C
ATOM   4191  CG2 VAL E 529      56.265 -15.710  26.415  1.00 46.82           C
ATOM   4192  C   VAL E 529      55.908 -18.566  28.871  1.00 46.82           C
ATOM   4193  O   VAL E 529      54.838 -19.142  29.063  1.00 46.82           O
ATOM   4194  N   VAL E 530      57.091 -19.169  29.087  1.00 52.29           N
ATOM   4195  CA  VAL E 530      57.145 -20.551  29.480  1.00 52.29           C
ATOM   4196  CB  VAL E 530      58.552 -21.064  29.612  1.00 52.29           C
ATOM   4197  CG1 VAL E 530      58.501 -22.503  30.155  1.00 52.29           C
ATOM   4198  CG2 VAL E 530      59.252 -20.941  28.246  1.00 52.29           C
ATOM   4199  C   VAL E 530      56.464 -20.740  30.803  1.00 52.29           C
ATOM   4200  O   VAL E 530      55.723 -21.704  30.988  1.00 52.29           O
ATOM   4201  N   SER E 531      56.734 -19.856  31.782  1.00 70.91           N
ATOM   4202  CA  SER E 531      56.161 -20.027  33.093  1.00 70.91           C
ATOM   4203  CB  SER E 531      56.914 -19.225  34.169  1.00 70.91           C
ATOM   4204  OG  SER E 531      58.247 -19.701  34.287  1.00 70.91           O
ATOM   4205  C   SER E 531      54.712 -19.625  33.187  1.00 70.91           C
ATOM   4206  O   SER E 531      53.905 -20.347  33.770  1.00 70.91           O
ATOM   4207  N   CYS E 532      54.389 -18.396  32.730  1.00102.30           N
ATOM   4208  CA  CYS E 532      53.089 -17.789  32.872  1.00102.30           C
ATOM   4209  CB  CYS E 532      53.229 -16.259  32.953  1.00102.30           C
ATOM   4210  SG  CYS E 532      54.579 -15.759  34.081  1.00102.30           S
ATOM   4211  C   CYS E 532      52.025 -18.133  31.846  1.00102.30           C
ATOM   4212  O   CYS E 532      50.847 -18.213  32.194  1.00102.30           O
ATOM   4213  N   SER E 533      52.389 -18.332  30.559  1.00 76.49           N
ATOM   4214  CA  SER E 533      51.403 -18.384  29.503  1.00 76.49           C
ATOM   4215  CB  SER E 533      52.020 -18.175  28.107  1.00 76.49           C
ATOM   4216  OG  SER E 533      51.013 -18.228  27.108  1.00 76.49           O
ATOM   4217  C   SER E 533      50.587 -19.646  29.456  1.00 76.49           C
ATOM   4218  O   SER E 533      51.109 -20.753  29.359  1.00 76.49           O
ATOM   4219  N   GLN E 534      49.247 -19.466  29.523  1.00 89.36           N
ATOM   4220  CA  GLN E 534      48.230 -20.482  29.430  1.00 89.36           C
ATOM   4221  CB  GLN E 534      46.870 -20.022  29.976  1.00 89.36           C
ATOM   4222  CG  GLN E 534      46.900 -19.745  31.480  1.00 89.36           C
ATOM   4223  CD  GLN E 534      45.504 -19.325  31.912  1.00 89.36           C
ATOM   4224  OE1 GLN E 534      44.540 -20.071  31.748  1.00 89.36           O
ATOM   4225  NE2 GLN E 534      45.388 -18.095  32.480  1.00 89.36           N
ATOM   4226  C   GLN E 534      48.038 -20.912  28.002  1.00 89.36           C
ATOM   4227  O   GLN E 534      47.442 -21.955  27.730  1.00 89.36           O
ATOM   4228  N   TYR E 535      48.433 -20.036  27.059  1.00145.52           N
ATOM   4229  CA  TYR E 535      48.338 -20.237  25.640  1.00145.52           C
ATOM   4230  CB  TYR E 535      48.584 -18.979  24.789  1.00145.52           C
ATOM   4231  CG  TYR E 535      47.463 -18.039  25.081  1.00145.52           C
ATOM   4232  CD1 TYR E 535      46.156 -18.453  24.960  1.00145.52           C
ATOM   4233  CD2 TYR E 535      47.712 -16.733  25.433  1.00145.52           C
ATOM   4234  CE1 TYR E 535      45.116 -17.590  25.218  1.00145.52           C
ATOM   4235  CE2 TYR E 535      46.678 -15.865  25.691  1.00145.52           C
ATOM   4236  CZ  TYR E 535      45.377 -16.293  25.587  1.00145.52           C
ATOM   4237  OH  TYR E 535      44.317 -15.400  25.854  1.00145.52           O
ATOM   4238  C   TYR E 535      49.278 -21.318  25.196  1.00145.52           C
ATOM   4239  O   TYR E 535      49.176 -21.789  24.065  1.00145.52           O
ATOM   4240  N   ALA E 536      50.309 -21.631  26.008  1.00 71.18           N
ATOM   4241  CA  ALA E 536      51.264 -22.645  25.651  1.00 71.18           C
ATOM   4242  CB  ALA E 536      52.632 -22.074  25.242  1.00 71.18           C
ATOM   4243  C   ALA E 536      51.504 -23.577  26.813  1.00 71.18           C
ATOM   4244  O   ALA E 536      50.992 -23.399  27.916  1.00 71.18           O
ATOM   4245  N   GLN E 537      52.239 -24.663  26.503  1.00175.87           N
ATOM   4246  CA  GLN E 537      52.659 -25.795  27.287  1.00175.87           C
ATOM   4247  CB  GLN E 537      52.879 -27.041  26.413  1.00175.87           C
ATOM   4248  CG  GLN E 537      51.559 -27.633  25.895  1.00175.87           C
ATOM   4249  CD  GLN E 537      50.853 -26.608  25.009  1.00175.87           C
ATOM   4250  OE1 GLN E 537      51.361 -26.219  23.959  1.00175.87           O
ATOM   4251  NE2 GLN E 537      49.650 -26.147  25.448  1.00175.87           N
ATOM   4252  C   GLN E 537      53.851 -25.590  28.187  1.00175.87           C
ATOM   4253  O   GLN E 537      54.212 -26.520  28.903  1.00175.87           O
ATOM   4254  N   GLY E 538      54.602 -24.474  28.101  1.00 53.00           N
ATOM   4255  CA  GLY E 538      55.754 -24.374  28.963  1.00 53.00           C
ATOM   4256  C   GLY E 538      56.878 -25.068  28.253  1.00 53.00           C
ATOM   4257  O   GLY E 538      57.118 -24.816  27.076  1.00 53.00           O
ATOM   4258  N   CYS E 539      57.622 -25.931  28.970  1.00 82.30           N
ATOM   4259  CA  CYS E 539      58.718 -26.687  28.427  1.00 82.30           C
ATOM   4260  CB  CYS E 539      59.590 -27.375  29.489  1.00 82.30           C
ATOM   4261  SG  CYS E 539      60.739 -26.181  30.226  1.00 82.30           S
ATOM   4262  C   CYS E 539      58.204 -27.729  27.484  1.00 82.30           C
ATOM   4263  O   CYS E 539      58.967 -28.309  26.715  1.00 82.30           O
ATOM   4264  N   GLU E 540      56.907 -28.053  27.601  1.00135.63           N
ATOM   4265  CA  GLU E 540      56.206 -29.030  26.814  1.00135.63           C
ATOM   4266  CB  GLU E 540      54.846 -29.404  27.425  1.00135.63           C
ATOM   4267  CG  GLU E 540      54.996 -30.256  28.688  1.00135.63           C
ATOM   4268  CD  GLU E 540      55.680 -29.417  29.760  1.00135.63           C
ATOM   4269  OE1 GLU E 540      55.023 -28.483  30.290  1.00135.63           O
ATOM   4270  OE2 GLU E 540      56.869 -29.698  30.065  1.00135.63           O
ATOM   4271  C   GLU E 540      56.002 -28.580  25.389  1.00135.63           C
ATOM   4272  O   GLU E 540      55.648 -29.396  24.537  1.00135.63           O
ATOM   4273  N   GLY E 541      56.096 -27.264  25.095  1.00 44.38           N
ATOM   4274  CA  GLY E 541      55.961 -26.850  23.719  1.00 44.38           C
ATOM   4275  C   GLY E 541      54.909 -25.782  23.617  1.00 44.38           C
ATOM   4276  O   GLY E 541      54.278 -25.422  24.609  1.00 44.38           O
ATOM   4277  N   GLY E 542      54.696 -25.251  22.389  1.00 32.34           N
ATOM   4278  CA  GLY E 542      53.723 -24.215  22.157  1.00 32.34           C
ATOM   4279  C   GLY E 542      53.811 -23.786  20.716  1.00 32.34           C
ATOM   4280  O   GLY E 542      54.558 -24.374  19.933  1.00 32.34           O
ATOM   4281  N   PHE E 543      53.030 -22.747  20.322  1.00 70.20           N
ATOM   4282  CA  PHE E 543      53.057 -22.293  18.951  1.00 70.20           C
ATOM   4283  CB  PHE E 543      51.815 -22.718  18.152  1.00 70.20           C
ATOM   4284  CG  PHE E 543      51.898 -24.200  18.035  1.00 70.20           C
ATOM   4285  CD1 PHE E 543      51.496 -25.003  19.077  1.00 70.20           C
ATOM   4286  CD2 PHE E 543      52.382 -24.787  16.888  1.00 70.20           C
ATOM   4287  CE1 PHE E 543      51.574 -26.371  18.976  1.00 70.20           C
ATOM   4288  CE2 PHE E 543      52.462 -26.155  16.782  1.00 70.20           C
ATOM   4289  CZ  PHE E 543      52.058 -26.950  17.828  1.00 70.20           C
ATOM   4290  C   PHE E 543      53.169 -20.790  18.892  1.00 70.20           C
ATOM   4291  O   PHE E 543      52.517 -20.068  19.642  1.00 70.20           O
ATOM   4292  N   PRO E 544      53.970 -20.314  17.963  1.00 71.73           N
ATOM   4293  CA  PRO E 544      54.236 -18.902  17.806  1.00 71.73           C
ATOM   4294  CD  PRO E 544      55.036 -21.131  17.408  1.00 71.73           C
ATOM   4295  CB  PRO E 544      55.323 -18.807  16.737  1.00 71.73           C
ATOM   4296  CG  PRO E 544      56.087 -20.136  16.883  1.00 71.73           C
ATOM   4297  C   PRO E 544      53.015 -18.089  17.515  1.00 71.73           C
ATOM   4298  O   PRO E 544      52.968 -16.927  17.913  1.00 71.73           O
ATOM   4299  N   TYR E 545      52.012 -18.667  16.839  1.00 61.12           N
ATOM   4300  CA  TYR E 545      50.832 -17.923  16.514  1.00 61.12           C
ATOM   4301  CB  TYR E 545      49.824 -18.804  15.749  1.00 61.12           C
ATOM   4302  CG  TYR E 545      48.593 -18.036  15.404  1.00 61.12           C
ATOM   4303  CD1 TYR E 545      47.555 -17.917  16.299  1.00 61.12           C
ATOM   4304  CD2 TYR E 545      48.477 -17.445  14.167  1.00 61.12           C
ATOM   4305  CE1 TYR E 545      46.420 -17.216  15.963  1.00 61.12           C
ATOM   4306  CE2 TYR E 545      47.346 -16.743  13.825  1.00 61.12           C
ATOM   4307  CZ  TYR E 545      46.315 -16.628  14.725  1.00 61.12           C
ATOM   4308  OH  TYR E 545      45.154 -15.909  14.374  1.00 61.12           O
ATOM   4309  C   TYR E 545      50.219 -17.504  17.817  1.00 61.12           C
ATOM   4310  O   TYR E 545      49.777 -16.369  17.971  1.00 61.12           O
ATOM   4311  N   LEU E 546      50.160 -18.433  18.788  1.00 91.64           N
ATOM   4312  CA  LEU E 546      49.599 -18.176  20.085  1.00 91.64           C
ATOM   4313  CB  LEU E 546      49.357 -19.462  20.890  1.00 91.64           C
ATOM   4314  CG  LEU E 546      48.222 -20.331  20.312  1.00 91.64           C
ATOM   4315  CD1 LEU E 546      48.010 -21.607  21.146  1.00 91.64           C
ATOM   4316  CD2 LEU E 546      46.927 -19.513  20.166  1.00 91.64           C
ATOM   4317  C   LEU E 546      50.461 -17.263  20.917  1.00 91.64           C
ATOM   4318  O   LEU E 546      49.929 -16.522  21.740  1.00 91.64           O
ATOM   4319  N   ILE E 547      51.805 -17.413  20.887  1.00141.35           N
ATOM   4320  CA  ILE E 547      52.663 -16.549  21.670  1.00141.35           C
ATOM   4321  CB  ILE E 547      53.914 -17.238  22.127  1.00141.35           C
ATOM   4322  CG1 ILE E 547      53.565 -18.264  23.222  1.00141.35           C
ATOM   4323  CG2 ILE E 547      54.906 -16.166  22.610  1.00141.35           C
ATOM   4324  CD1 ILE E 547      52.600 -19.357  22.779  1.00141.35           C
ATOM   4325  C   ILE E 547      53.044 -15.239  21.045  1.00141.35           C
ATOM   4326  O   ILE E 547      52.814 -14.173  21.615  1.00141.35           O
ATOM   4327  N   ALA E 548      53.643 -15.279  19.839  1.00 64.38           N
ATOM   4328  CA  ALA E 548      54.091 -14.053  19.250  1.00 64.38           C
ATOM   4329  CB  ALA E 548      54.802 -14.263  17.902  1.00 64.38           C
ATOM   4330  C   ALA E 548      52.871 -13.239  18.998  1.00 64.38           C
ATOM   4331  O   ALA E 548      52.894 -12.019  19.157  1.00 64.38           O
ATOM   4332  N   GLY E 549      51.814 -13.883  18.460  1.00 84.15           N
ATOM   4333  CA  GLY E 549      50.601 -13.154  18.220  1.00 84.15           C
ATOM   4334  C   GLY E 549      49.644 -12.962  19.374  1.00 84.15           C
ATOM   4335  O   GLY E 549      49.513 -11.869  19.921  1.00 84.15           O
ATOM   4336  N   LYS E 550      48.994 -14.064  19.819  1.00114.51           N
ATOM   4337  CA  LYS E 550      47.874 -13.944  20.726  1.00114.51           C
ATOM   4338  CB  LYS E 550      47.073 -15.248  20.871  1.00114.51           C
ATOM   4339  CG  LYS E 550      45.746 -15.044  21.603  1.00114.51           C
ATOM   4340  CD  LYS E 550      44.772 -16.212  21.451  1.00114.51           C
ATOM   4341  CE  LYS E 550      43.395 -15.930  22.052  1.00114.51           C
ATOM   4342  NZ  LYS E 550      42.693 -14.909  21.242  1.00114.51           N
ATOM   4343  C   LYS E 550      48.261 -13.503  22.102  1.00114.51           C
ATOM   4344  O   LYS E 550      47.697 -12.555  22.645  1.00114.51           O
ATOM   4345  N   TYR E 551      49.254 -14.182  22.697  1.00 67.58           N
ATOM   4346  CA  TYR E 551      49.661 -13.911  24.042  1.00 67.58           C
ATOM   4347  CB  TYR E 551      50.759 -14.896  24.486  1.00 67.58           C
ATOM   4348  CG  TYR E 551      51.069 -14.704  25.929  1.00 67.58           C
ATOM   4349  CD1 TYR E 551      50.208 -15.183  26.889  1.00 67.58           C
ATOM   4350  CD2 TYR E 551      52.224 -14.070  26.326  1.00 67.58           C
ATOM   4351  CE1 TYR E 551      50.485 -15.022  28.225  1.00 67.58           C
ATOM   4352  CE2 TYR E 551      52.507 -13.904  27.661  1.00 67.58           C
ATOM   4353  CZ  TYR E 551      51.635 -14.379  28.612  1.00 67.58           C
ATOM   4354  OH  TYR E 551      51.919 -14.212  29.983  1.00 67.58           O
ATOM   4355  C   TYR E 551      50.208 -12.520  24.080  1.00 67.58           C
ATOM   4356  O   TYR E 551      49.935 -11.751  25.001  1.00 67.58           O
ATOM   4357  N   ALA E 552      50.991 -12.153  23.052  1.00 36.01           N
ATOM   4358  CA  ALA E 552      51.593 -10.853  23.026  1.00 36.01           C
ATOM   4359  CB  ALA E 552      52.457 -10.621  21.775  1.00 36.01           C
ATOM   4360  C   ALA E 552      50.511  -9.817  23.027  1.00 36.01           C
ATOM   4361  O   ALA E 552      50.622  -8.798  23.707  1.00 36.01           O
ATOM   4362  N   GLN E 553      49.442 -10.029  22.237  1.00 69.59           N
ATOM   4363  CA  GLN E 553      48.388  -9.056  22.177  1.00 69.59           C
ATOM   4364  CB  GLN E 553      47.399  -9.338  21.030  1.00 69.59           C
ATOM   4365  CG  GLN E 553      46.259  -8.322  20.925  1.00 69.59           C
ATOM   4366  CD  GLN E 553      45.456  -8.658  19.676  1.00 69.59           C
ATOM   4367  OE1 GLN E 553      44.350  -9.191  19.754  1.00 69.59           O
ATOM   4368  NE2 GLN E 553      46.032  -8.341  18.485  1.00 69.59           N
ATOM   4369  C   GLN E 553      47.606  -9.003  23.461  1.00 69.59           C
ATOM   4370  O   GLN E 553      47.335  -7.920  23.979  1.00 69.59           O
ATOM   4371  N   ASP E 554      47.194 -10.171  23.994  1.00109.24           N
ATOM   4372  CA  ASP E 554      46.359 -10.190  25.166  1.00109.24           C
ATOM   4373  CB  ASP E 554      45.754 -11.581  25.424  1.00109.24           C
ATOM   4374  CG  ASP E 554      44.767 -11.891  24.306  1.00109.24           C
ATOM   4375  OD1 ASP E 554      44.449 -10.956  23.523  1.00109.24           O
ATOM   4376  OD2 ASP E 554      44.324 -13.067  24.216  1.00109.24           O
ATOM   4377  C   ASP E 554      47.075  -9.790  26.430  1.00109.24           C
ATOM   4378  O   ASP E 554      46.633  -8.884  27.136  1.00109.24           O
ATOM   4379  N   PHE E 555      48.129 -10.549  26.804  1.00107.96           N
ATOM   4380  CA  PHE E 555      48.896 -10.327  28.005  1.00107.96           C
ATOM   4381  CB  PHE E 555      49.400 -11.646  28.610  1.00107.96           C
ATOM   4382  CG  PHE E 555      48.171 -12.381  29.029  1.00107.96           C
ATOM   4383  CD1 PHE E 555      47.491 -13.176  28.136  1.00107.96           C
ATOM   4384  CD2 PHE E 555      47.689 -12.265  30.312  1.00107.96           C
ATOM   4385  CE1 PHE E 555      46.354 -13.851  28.516  1.00107.96           C
ATOM   4386  CE2 PHE E 555      46.553 -12.937  30.698  1.00107.96           C
ATOM   4387  CZ  PHE E 555      45.882 -13.732  29.800  1.00107.96           C
ATOM   4388  C   PHE E 555      50.059  -9.385  27.875  1.00107.96           C
ATOM   4389  O   PHE E 555      50.322  -8.586  28.773  1.00107.96           O
ATOM   4390  N   GLY E 556      50.819  -9.478  26.767  1.00 34.68           N
ATOM   4391  CA  GLY E 556      51.993  -8.657  26.619  1.00 34.68           C
ATOM   4392  C   GLY E 556      53.200  -9.442  27.046  1.00 34.68           C
ATOM   4393  O   GLY E 556      53.092 -10.457  27.734  1.00 34.68           O
ATOM   4394  N   LEU E 557      54.399  -8.973  26.635  1.00105.73           N
ATOM   4395  CA  LEU E 557      55.637  -9.631  26.953  1.00105.73           C
ATOM   4396  CB  LEU E 557      56.434 -10.068  25.713  1.00105.73           C
ATOM   4397  CG  LEU E 557      55.816 -11.273  24.980  1.00105.73           C
ATOM   4398  CD1 LEU E 557      54.352 -11.017  24.599  1.00105.73           C
ATOM   4399  CD2 LEU E 557      56.660 -11.659  23.760  1.00105.73           C
ATOM   4400  C   LEU E 557      56.498  -8.694  27.745  1.00105.73           C
ATOM   4401  O   LEU E 557      56.385  -7.476  27.628  1.00105.73           O
ATOM   4402  N   VAL E 558      57.390  -9.260  28.586  1.00 54.46           N
ATOM   4403  CA  VAL E 558      58.259  -8.471  29.416  1.00 54.46           C
ATOM   4404  CB  VAL E 558      58.185  -8.832  30.871  1.00 54.46           C
ATOM   4405  CG1 VAL E 558      56.761  -8.541  31.376  1.00 54.46           C
ATOM   4406  CG2 VAL E 558      58.618 -10.298  31.036  1.00 54.46           C
ATOM   4407  C   VAL E 558      59.672  -8.704  28.971  1.00 54.46           C
ATOM   4408  O   VAL E 558      59.952  -9.625  28.205  1.00 54.46           O
ATOM   4409  N   GLU E 559      60.603  -7.839  29.426  1.00 85.27           N
ATOM   4410  CA  GLU E 559      61.986  -7.950  29.049  1.00 85.27           C
ATOM   4411  CB  GLU E 559      62.826  -6.680  29.291  1.00 85.27           C
ATOM   4412  CG  GLU E 559      62.553  -5.541  28.302  1.00 85.27           C
ATOM   4413  CD  GLU E 559      61.475  -4.626  28.865  1.00 85.27           C
ATOM   4414  OE1 GLU E 559      60.318  -5.093  29.032  1.00 85.27           O
ATOM   4415  OE2 GLU E 559      61.801  -3.438  29.133  1.00 85.27           O
ATOM   4416  C   GLU E 559      62.634  -9.076  29.796  1.00 85.27           C
ATOM   4417  O   GLU E 559      62.123  -9.563  30.804  1.00 85.27           O
ATOM   4418  N   GLU E 560      63.806  -9.514  29.293  1.00 78.87           N
ATOM   4419  CA  GLU E 560      64.525 -10.633  29.835  1.00 78.87           C
ATOM   4420  CB  GLU E 560      65.819 -10.938  29.063  1.00 78.87           C
ATOM   4421  CG  GLU E 560      66.537 -12.184  29.578  1.00 78.87           C
ATOM   4422  CD  GLU E 560      65.665 -13.384  29.240  1.00 78.87           C
ATOM   4423  OE1 GLU E 560      64.599 -13.183  28.601  1.00 78.87           O
ATOM   4424  OE2 GLU E 560      66.051 -14.521  29.619  1.00 78.87           O
ATOM   4425  C   GLU E 560      64.901 -10.356  31.259  1.00 78.87           C
ATOM   4426  O   GLU E 560      64.830 -11.241  32.111  1.00 78.87           O
ATOM   4427  N   ALA E 561      65.291  -9.106  31.560  1.00 31.82           N
ATOM   4428  CA  ALA E 561      65.732  -8.748  32.878  1.00 31.82           C
ATOM   4429  CB  ALA E 561      66.133  -7.266  32.987  1.00 31.82           C
ATOM   4430  C   ALA E 561      64.619  -8.982  33.851  1.00 31.82           C
ATOM   4431  O   ALA E 561      64.856  -9.367  34.996  1.00 31.82           O
ATOM   4432  N   CYS E 562      63.369  -8.727  33.427  1.00 39.25           N
ATOM   4433  CA  CYS E 562      62.257  -8.869  34.320  1.00 39.25           C
ATOM   4434  CB  CYS E 562      60.918  -8.447  33.686  1.00 39.25           C
ATOM   4435  SG  CYS E 562      59.547  -8.543  34.874  1.00 39.25           S
ATOM   4436  C   CYS E 562      62.129 -10.299  34.751  1.00 39.25           C
ATOM   4437  O   CYS E 562      61.896 -10.567  35.930  1.00 39.25           O
ATOM   4438  N   PHE E 563      62.256 -11.260  33.809  1.00147.69           N
ATOM   4439  CA  PHE E 563      62.125 -12.642  34.179  1.00147.69           C
ATOM   4440  CB  PHE E 563      60.803 -13.223  33.639  1.00147.69           C
ATOM   4441  CG  PHE E 563      60.370 -14.408  34.432  1.00147.69           C
ATOM   4442  CD1 PHE E 563      61.110 -15.565  34.471  1.00147.69           C
ATOM   4443  CD2 PHE E 563      59.174 -14.362  35.114  1.00147.69           C
ATOM   4444  CE1 PHE E 563      60.675 -16.644  35.206  1.00147.69           C
ATOM   4445  CE2 PHE E 563      58.733 -15.437  35.847  1.00147.69           C
ATOM   4446  CZ  PHE E 563      59.489 -16.582  35.898  1.00147.69           C
ATOM   4447  C   PHE E 563      63.240 -13.362  33.466  1.00147.69           C
ATOM   4448  O   PHE E 563      63.072 -13.753  32.313  1.00147.69           O
ATOM   4449  N   PRO E 564      64.348 -13.615  34.115  1.00 79.67           N
ATOM   4450  CA  PRO E 564      65.466 -14.232  33.439  1.00 79.67           C
ATOM   4451  CD  PRO E 564      64.787 -12.743  35.192  1.00 79.67           C
ATOM   4452  CB  PRO E 564      66.650 -14.093  34.389  1.00 79.67           C
ATOM   4453  CG  PRO E 564      66.325 -12.810  35.178  1.00 79.67           C
ATOM   4454  C   PRO E 564      65.165 -15.638  33.019  1.00 79.67           C
ATOM   4455  O   PRO E 564      64.338 -16.284  33.658  1.00 79.67           O
ATOM   4456  N   TYR E 565      65.838 -16.133  31.956  1.00 95.77           N
ATOM   4457  CA  TYR E 565      65.512 -17.418  31.399  1.00 95.77           C
ATOM   4458  CB  TYR E 565      65.996 -17.540  29.940  1.00 95.77           C
ATOM   4459  CG  TYR E 565      65.562 -18.845  29.372  1.00 95.77           C
ATOM   4460  CD1 TYR E 565      64.238 -19.064  29.069  1.00 95.77           C
ATOM   4461  CD2 TYR E 565      66.480 -19.835  29.112  1.00 95.77           C
ATOM   4462  CE1 TYR E 565      63.832 -20.264  28.535  1.00 95.77           C
ATOM   4463  CE2 TYR E 565      66.079 -21.037  28.577  1.00 95.77           C
ATOM   4464  CZ  TYR E 565      64.753 -21.253  28.290  1.00 95.77           C
ATOM   4465  OH  TYR E 565      64.340 -22.485  27.741  1.00 95.77           O
ATOM   4466  C   TYR E 565      66.115 -18.519  32.224  1.00 95.77           C
ATOM   4467  O   TYR E 565      67.326 -18.557  32.439  1.00 95.77           O
ATOM   4468  N   THR E 566      65.229 -19.364  32.808  1.00173.17           N
ATOM   4469  CA  THR E 566      65.542 -20.540  33.583  1.00173.17           C
ATOM   4470  CB  THR E 566      64.441 -20.943  34.515  1.00173.17           C
ATOM   4471  OG1 THR E 566      63.289 -21.303  33.771  1.00173.17           O
ATOM   4472  CG2 THR E 566      64.104 -19.788  35.456  1.00173.17           C
ATOM   4473  C   THR E 566      65.758 -21.760  32.742  1.00173.17           C
ATOM   4474  O   THR E 566      66.688 -22.531  32.975  1.00173.17           O
ATOM   4475  N   GLY E 567      64.878 -21.968  31.740  1.00 39.96           N
ATOM   4476  CA  GLY E 567      64.908 -23.182  30.975  1.00 39.96           C
ATOM   4477  C   GLY E 567      64.112 -24.226  31.705  1.00 39.96           C
ATOM   4478  O   GLY E 567      64.283 -25.420  31.461  1.00 39.96           O
ATOM   4479  N   THR E 568      63.224 -23.809  32.634  1.00 70.17           N
ATOM   4480  CA  THR E 568      62.447 -24.771  33.368  1.00 70.17           C
ATOM   4481  CB  THR E 568      62.961 -25.017  34.756  1.00 70.17           C
ATOM   4482  OG1 THR E 568      62.851 -23.835  35.536  1.00 70.17           O
ATOM   4483  CG2 THR E 568      64.432 -25.456  34.667  1.00 70.17           C
ATOM   4484  C   THR E 568      61.045 -24.256  33.525  1.00 70.17           C
ATOM   4485  O   THR E 568      60.725 -23.115  33.202  1.00 70.17           O
ATOM   4486  N   ASP E 569      60.186 -25.138  34.062  1.00112.25           N
ATOM   4487  CA  ASP E 569      58.782 -25.023  34.354  1.00112.25           C
ATOM   4488  CB  ASP E 569      58.108 -26.383  34.602  1.00112.25           C
ATOM   4489  CG  ASP E 569      58.019 -27.096  33.258  1.00112.25           C
ATOM   4490  OD1 ASP E 569      58.166 -26.404  32.215  1.00112.25           O
ATOM   4491  OD2 ASP E 569      57.803 -28.337  33.253  1.00112.25           O
ATOM   4492  C   ASP E 569      58.561 -24.156  35.563  1.00112.25           C
ATOM   4493  O   ASP E 569      57.514 -24.255  36.201  1.00112.25           O
ATOM   4494  N   SER E 570      59.588 -23.391  35.988  1.00 63.34           N
ATOM   4495  CA  SER E 570      59.518 -22.584  37.181  1.00 63.34           C
ATOM   4496  CB  SER E 570      60.658 -21.556  37.294  1.00 63.34           C
ATOM   4497  OG  SER E 570      60.532 -20.575  36.274  1.00 63.34           O
ATOM   4498  C   SER E 570      58.221 -21.829  37.261  1.00 63.34           C
ATOM   4499  O   SER E 570      57.495 -21.652  36.285  1.00 63.34           O
ATOM   4500  N   PRO E 571      57.919 -21.423  38.473  1.00124.98           N
ATOM   4501  CA  PRO E 571      56.690 -20.719  38.747  1.00124.98           C
ATOM   4502  CD  PRO E 571      58.358 -22.203  39.620  1.00124.98           C
ATOM   4503  CB  PRO E 571      56.509 -20.768  40.262  1.00124.98           C
ATOM   4504  CG  PRO E 571      57.251 -22.050  40.675  1.00124.98           C
ATOM   4505  C   PRO E 571      56.679 -19.331  38.189  1.00124.98           C
ATOM   4506  O   PRO E 571      57.747 -18.761  37.974  1.00124.98           O
ATOM   4507  N   CYS E 572      55.474 -18.768  37.954  1.00 54.53           N
ATOM   4508  CA  CYS E 572      55.359 -17.467  37.364  1.00 54.53           C
ATOM   4509  CB  CYS E 572      53.976 -17.237  36.706  1.00 54.53           C
ATOM   4510  SG  CYS E 572      53.756 -15.600  35.939  1.00 54.53           S
ATOM   4511  C   CYS E 572      55.577 -16.436  38.434  1.00 54.53           C
ATOM   4512  O   CYS E 572      54.649 -16.054  39.145  1.00 54.53           O
ATOM   4513  N   LYS E 573      56.837 -15.971  38.568  1.00123.79           N
ATOM   4514  CA  LYS E 573      57.189 -14.955  39.524  1.00123.79           C
ATOM   4515  CB  LYS E 573      57.783 -15.534  40.821  1.00123.79           C
ATOM   4516  CG  LYS E 573      58.347 -14.493  41.793  1.00123.79           C
ATOM   4517  CD  LYS E 573      57.317 -13.524  42.377  1.00123.79           C
ATOM   4518  CE  LYS E 573      56.985 -12.367  41.435  1.00123.79           C
ATOM   4519  NZ  LYS E 573      56.374 -11.243  42.175  1.00123.79           N
ATOM   4520  C   LYS E 573      58.232 -14.102  38.876  1.00123.79           C
ATOM   4521  O   LYS E 573      59.253 -14.604  38.411  1.00123.79           O
ATOM   4522  N   MET E 574      58.004 -12.774  38.837  1.00107.95           N
ATOM   4523  CA  MET E 574      58.921 -11.885  38.187  1.00107.95           C
ATOM   4524  CB  MET E 574      58.503 -11.613  36.732  1.00107.95           C
ATOM   4525  CG  MET E 574      57.099 -11.017  36.617  1.00107.95           C
ATOM   4526  SD  MET E 574      56.257 -11.384  35.048  1.00107.95           S
ATOM   4527  CE  MET E 574      57.427 -10.510  33.972  1.00107.95           C
ATOM   4528  C   MET E 574      58.954 -10.596  38.949  1.00107.95           C
ATOM   4529  O   MET E 574      58.284 -10.445  39.969  1.00107.95           O
ATOM   4530  N   LYS E 575      59.773  -9.637  38.473  1.00111.15           N
ATOM   4531  CA  LYS E 575      59.929  -8.366  39.127  1.00111.15           C
ATOM   4532  CB  LYS E 575      61.072  -7.512  38.551  1.00111.15           C
ATOM   4533  CG  LYS E 575      62.464  -8.109  38.770  1.00111.15           C
ATOM   4534  CD  LYS E 575      62.843  -8.269  40.243  1.00111.15           C
ATOM   4535  CE  LYS E 575      64.238  -8.865  40.455  1.00111.15           C
ATOM   4536  NZ  LYS E 575      64.282 -10.249  39.936  1.00111.15           N
ATOM   4537  C   LYS E 575      58.661  -7.586  38.964  1.00111.15           C
ATOM   4538  O   LYS E 575      57.837  -7.882  38.102  1.00111.15           O
ATOM   4539  N   GLU E 576      58.460  -6.586  39.840  1.00 37.55           N
ATOM   4540  CA  GLU E 576      57.280  -5.773  39.785  1.00 37.55           C
ATOM   4541  CB  GLU E 576      56.924  -5.101  41.121  1.00 37.55           C
ATOM   4542  CG  GLU E 576      56.481  -6.085  42.204  1.00 37.55           C
ATOM   4543  CD  GLU E 576      56.168  -5.287  43.462  1.00 37.55           C
ATOM   4544  OE1 GLU E 576      56.394  -4.047  43.447  1.00 37.55           O
ATOM   4545  OE2 GLU E 576      55.698  -5.906  44.453  1.00 37.55           O
ATOM   4546  C   GLU E 576      57.478  -4.683  38.778  1.00 37.55           C
ATOM   4547  O   GLU E 576      58.601  -4.337  38.415  1.00 37.55           O
ATOM   4548  N   ASP E 577      56.348  -4.124  38.297  1.00 55.10           N
ATOM   4549  CA  ASP E 577      56.311  -3.002  37.403  1.00 55.10           C
ATOM   4550  CB  ASP E 577      56.785  -1.694  38.066  1.00 55.10           C
ATOM   4551  CG  ASP E 577      55.781  -1.294  39.137  1.00 55.10           C
ATOM   4552  OD1 ASP E 577      54.674  -1.893  39.169  1.00 55.10           O
ATOM   4553  OD2 ASP E 577      56.115  -0.385  39.943  1.00 55.10           O
ATOM   4554  C   ASP E 577      57.163  -3.204  36.189  1.00 55.10           C
ATOM   4555  O   ASP E 577      57.984  -2.346  35.867  1.00 55.10           O
ATOM   4556  N   CYS E 578      56.987  -4.324  35.464  1.00 34.36           N
ATOM   4557  CA  CYS E 578      57.773  -4.497  34.275  1.00 34.36           C
ATOM   4558  CB  CYS E 578      58.200  -5.956  34.028  1.00 34.36           C
ATOM   4559  SG  CYS E 578      59.210  -6.607  35.391  1.00 34.36           S
ATOM   4560  C   CYS E 578      56.937  -4.056  33.108  1.00 34.36           C
ATOM   4561  O   CYS E 578      55.739  -4.325  33.047  1.00 34.36           O
ATOM   4562  N   PHE E 579      57.568  -3.343  32.153  1.00119.37           N
ATOM   4563  CA  PHE E 579      56.909  -2.845  30.975  1.00119.37           C
ATOM   4564  CB  PHE E 579      57.817  -1.883  30.184  1.00119.37           C
ATOM   4565  CG  PHE E 579      57.122  -1.366  28.971  1.00119.37           C
ATOM   4566  CD1 PHE E 579      57.105  -2.082  27.804  1.00119.37           C
ATOM   4567  CD2 PHE E 579      56.500  -0.133  29.007  1.00119.37           C
ATOM   4568  CE1 PHE E 579      56.465  -1.593  26.685  1.00119.37           C
ATOM   4569  CE2 PHE E 579      55.862   0.359  27.897  1.00119.37           C
ATOM   4570  CZ  PHE E 579      55.841  -0.366  26.733  1.00119.37           C
ATOM   4571  C   PHE E 579      56.592  -4.027  30.113  1.00119.37           C
ATOM   4572  O   PHE E 579      57.357  -4.988  30.067  1.00119.37           O
ATOM   4573  N   ARG E 580      55.433  -4.004  29.418  1.00 55.96           N
ATOM   4574  CA  ARG E 580      55.088  -5.124  28.586  1.00 55.96           C
ATOM   4575  CB  ARG E 580      53.817  -5.871  29.038  1.00 55.96           C
ATOM   4576  CG  ARG E 580      53.997  -6.662  30.336  1.00 55.96           C
ATOM   4577  CD  ARG E 580      52.734  -7.408  30.778  1.00 55.96           C
ATOM   4578  NE  ARG E 580      53.056  -8.142  32.034  1.00 55.96           N
ATOM   4579  CZ  ARG E 580      53.474  -9.443  31.988  1.00 55.96           C
ATOM   4580  NH1 ARG E 580      53.575 -10.093  30.792  1.00 55.96           N
ATOM   4581  NH2 ARG E 580      53.785 -10.094  33.146  1.00 55.96           N
ATOM   4582  C   ARG E 580      54.854  -4.655  27.178  1.00 55.96           C
ATOM   4583  O   ARG E 580      54.191  -3.645  26.946  1.00 55.96           O
ATOM   4584  N   TYR E 581      55.412  -5.400  26.199  1.00 69.23           N
ATOM   4585  CA  TYR E 581      55.272  -5.114  24.796  1.00 69.23           C
ATOM   4586  CB  TYR E 581      56.484  -5.526  23.935  1.00 69.23           C
ATOM   4587  CG  TYR E 581      57.672  -4.725  24.334  1.00 69.23           C
ATOM   4588  CD1 TYR E 581      58.436  -5.114  25.410  1.00 69.23           C
ATOM   4589  CD2 TYR E 581      58.025  -3.594  23.631  1.00 69.23           C
ATOM   4590  CE1 TYR E 581      59.538  -4.384  25.781  1.00 69.23           C
ATOM   4591  CE2 TYR E 581      59.128  -2.860  24.000  1.00 69.23           C
ATOM   4592  CZ  TYR E 581      59.883  -3.255  25.079  1.00 69.23           C
ATOM   4593  OH  TYR E 581      61.018  -2.511  25.466  1.00 69.23           O
ATOM   4594  C   TYR E 581      54.131  -5.939  24.282  1.00 69.23           C
ATOM   4595  O   TYR E 581      53.990  -7.104  24.651  1.00 69.23           O
ATOM   4596  N   TYR E 582      53.285  -5.356  23.404  1.00 65.66           N
ATOM   4597  CA  TYR E 582      52.138  -6.069  22.900  1.00 65.66           C
ATOM   4598  CB  TYR E 582      50.796  -5.380  23.218  1.00 65.66           C
ATOM   4599  CG  TYR E 582      50.621  -5.331  24.698  1.00 65.66           C
ATOM   4600  CD1 TYR E 582      51.238  -4.349  25.441  1.00 65.66           C
ATOM   4601  CD2 TYR E 582      49.834  -6.257  25.344  1.00 65.66           C
ATOM   4602  CE1 TYR E 582      51.078  -4.298  26.807  1.00 65.66           C
ATOM   4603  CE2 TYR E 582      49.671  -6.211  26.709  1.00 65.66           C
ATOM   4604  CZ  TYR E 582      50.295  -5.231  27.443  1.00 65.66           C
ATOM   4605  OH  TYR E 582      50.131  -5.181  28.844  1.00 65.66           O
ATOM   4606  C   TYR E 582      52.230  -6.128  21.401  1.00 65.66           C
ATOM   4607  O   TYR E 582      53.008  -5.401  20.785  1.00 65.66           O
ATOM   4608  N   SER E 583      51.451  -7.041  20.775  1.00 43.39           N
ATOM   4609  CA  SER E 583      51.452  -7.171  19.342  1.00 43.39           C
ATOM   4610  CB  SER E 583      51.588  -8.624  18.859  1.00 43.39           C
ATOM   4611  OG  SER E 583      52.851  -9.149  19.242  1.00 43.39           O
ATOM   4612  C   SER E 583      50.143  -6.649  18.824  1.00 43.39           C
ATOM   4613  O   SER E 583      49.072  -7.085  19.244  1.00 43.39           O
ATOM   4614  N   SER E 584      50.209  -5.674  17.894  1.00 54.45           N
ATOM   4615  CA  SER E 584      49.033  -5.061  17.343  1.00 54.45           C
ATOM   4616  CB  SER E 584      49.330  -3.757  16.582  1.00 54.45           C
ATOM   4617  OG  SER E 584      50.127  -4.020  15.437  1.00 54.45           O
ATOM   4618  C   SER E 584      48.335  -5.990  16.400  1.00 54.45           C
ATOM   4619  O   SER E 584      47.121  -5.885  16.223  1.00 54.45           O
ATOM   4620  N   GLU E 585      49.071  -6.910  15.742  1.00 89.38           N
ATOM   4621  CA  GLU E 585      48.397  -7.773  14.809  1.00 89.38           C
ATOM   4622  CB  GLU E 585      48.172  -7.100  13.441  1.00 89.38           C
ATOM   4623  CG  GLU E 585      47.198  -7.842  12.524  1.00 89.38           C
ATOM   4624  CD  GLU E 585      47.989  -8.835  11.688  1.00 89.38           C
ATOM   4625  OE1 GLU E 585      49.246  -8.751  11.700  1.00 89.38           O
ATOM   4626  OE2 GLU E 585      47.344  -9.685  11.019  1.00 89.38           O
ATOM   4627  C   GLU E 585      49.210  -9.018  14.607  1.00 89.38           C
ATOM   4628  O   GLU E 585      50.422  -9.021  14.817  1.00 89.38           O
ATOM   4629  N   TYR E 586      48.534 -10.136  14.257  1.00 77.75           N
ATOM   4630  CA  TYR E 586      49.222 -11.368  13.984  1.00 77.75           C
ATOM   4631  CB  TYR E 586      49.510 -12.197  15.251  1.00 77.75           C
ATOM   4632  CG  TYR E 586      48.242 -12.382  16.016  1.00 77.75           C
ATOM   4633  CD1 TYR E 586      47.781 -11.387  16.850  1.00 77.75           C
ATOM   4634  CD2 TYR E 586      47.519 -13.547  15.916  1.00 77.75           C
ATOM   4635  CE1 TYR E 586      46.617 -11.546  17.565  1.00 77.75           C
ATOM   4636  CE2 TYR E 586      46.354 -13.713  16.629  1.00 77.75           C
ATOM   4637  CZ  TYR E 586      45.901 -12.714  17.455  1.00 77.75           C
ATOM   4638  OH  TYR E 586      44.706 -12.887  18.186  1.00 77.75           O
ATOM   4639  C   TYR E 586      48.404 -12.189  13.033  1.00 77.75           C
ATOM   4640  O   TYR E 586      47.179 -12.083  13.004  1.00 77.75           O
ATOM   4641  N   HIS E 587      49.073 -13.028  12.211  1.00 57.50           N
ATOM   4642  CA  HIS E 587      48.353 -13.862  11.290  1.00 57.50           C
ATOM   4643  ND1 HIS E 587      49.517 -12.917   8.277  1.00 57.50           N
ATOM   4644  CG  HIS E 587      48.815 -12.355   9.318  1.00 57.50           C
ATOM   4645  CB  HIS E 587      47.762 -13.075  10.109  1.00 57.50           C
ATOM   4646  NE2 HIS E 587      50.280 -10.841   8.508  1.00 57.50           N
ATOM   4647  CD2 HIS E 587      49.293 -11.086   9.447  1.00 57.50           C
ATOM   4648  CE1 HIS E 587      50.380 -11.969   7.828  1.00 57.50           C
ATOM   4649  C   HIS E 587      49.303 -14.865  10.711  1.00 57.50           C
ATOM   4650  O   HIS E 587      50.520 -14.689  10.753  1.00 57.50           O
ATOM   4651  N   TYR E 588      48.757 -15.973  10.169  1.00 85.12           N
ATOM   4652  CA  TYR E 588      49.584 -16.926   9.482  1.00 85.12           C
ATOM   4653  CB  TYR E 588      48.953 -18.316   9.263  1.00 85.12           C
ATOM   4654  CG  TYR E 588      48.989 -19.135  10.509  1.00 85.12           C
ATOM   4655  CD1 TYR E 588      50.162 -19.747  10.890  1.00 85.12           C
ATOM   4656  CD2 TYR E 588      47.861 -19.323  11.275  1.00 85.12           C
ATOM   4657  CE1 TYR E 588      50.220 -20.520  12.025  1.00 85.12           C
ATOM   4658  CE2 TYR E 588      47.913 -20.096  12.412  1.00 85.12           C
ATOM   4659  CZ  TYR E 588      49.092 -20.694  12.789  1.00 85.12           C
ATOM   4660  OH  TYR E 588      49.148 -21.488  13.954  1.00 85.12           O
ATOM   4661  C   TYR E 588      49.789 -16.352   8.117  1.00 85.12           C
ATOM   4662  O   TYR E 588      48.856 -15.815   7.525  1.00 85.12           O
ATOM   4663  N   VAL E 589      51.019 -16.418   7.573  1.00 54.98           N
ATOM   4664  CA  VAL E 589      51.194 -15.863   6.265  1.00 54.98           C
ATOM   4665  CB  VAL E 589      52.604 -15.913   5.749  1.00 54.98           C
ATOM   4666  CG1 VAL E 589      53.521 -15.156   6.723  1.00 54.98           C
ATOM   4667  CG2 VAL E 589      52.994 -17.377   5.516  1.00 54.98           C
ATOM   4668  C   VAL E 589      50.340 -16.675   5.346  1.00 54.98           C
ATOM   4669  O   VAL E 589      50.301 -17.902   5.440  1.00 54.98           O
ATOM   4670  N   GLY E 590      49.633 -15.996   4.420  1.00 33.31           N
ATOM   4671  CA  GLY E 590      48.743 -16.696   3.546  1.00 33.31           C
ATOM   4672  C   GLY E 590      47.344 -16.460   4.038  1.00 33.31           C
ATOM   4673  O   GLY E 590      46.378 -16.765   3.342  1.00 33.31           O
ATOM   4674  N   GLY E 591      47.202 -15.921   5.267  1.00 41.30           N
ATOM   4675  CA  GLY E 591      45.918 -15.540   5.790  1.00 41.30           C
ATOM   4676  C   GLY E 591      45.415 -16.513   6.816  1.00 41.30           C
ATOM   4677  O   GLY E 591      44.723 -16.116   7.753  1.00 41.30           O
ATOM   4678  N   PHE E 592      45.731 -17.813   6.669  1.00 81.98           N
ATOM   4679  CA  PHE E 592      45.288 -18.794   7.621  1.00 81.98           C
ATOM   4680  CB  PHE E 592      43.815 -19.212   7.421  1.00 81.98           C
ATOM   4681  CG  PHE E 592      43.605 -19.586   5.993  1.00 81.98           C
ATOM   4682  CD1 PHE E 592      43.297 -18.617   5.065  1.00 81.98           C
ATOM   4683  CD2 PHE E 592      43.706 -20.893   5.577  1.00 81.98           C
ATOM   4684  CE1 PHE E 592      43.097 -18.943   3.744  1.00 81.98           C
ATOM   4685  CE2 PHE E 592      43.508 -21.226   4.256  1.00 81.98           C
ATOM   4686  CZ  PHE E 592      43.204 -20.251   3.337  1.00 81.98           C
ATOM   4687  C   PHE E 592      46.193 -19.980   7.500  1.00 81.98           C
ATOM   4688  O   PHE E 592      47.051 -20.028   6.620  1.00 81.98           O
ATOM   4689  N   TYR E 593      46.036 -20.978   8.392  1.00151.84           N
ATOM   4690  CA  TYR E 593      46.953 -22.081   8.355  1.00151.84           C
ATOM   4691  CB  TYR E 593      46.871 -22.960   9.620  1.00151.84           C
ATOM   4692  CG  TYR E 593      47.929 -24.010   9.578  1.00151.84           C
ATOM   4693  CD1 TYR E 593      49.197 -23.739  10.040  1.00151.84           C
ATOM   4694  CD2 TYR E 593      47.660 -25.262   9.077  1.00151.84           C
ATOM   4695  CE1 TYR E 593      50.181 -24.700  10.009  1.00151.84           C
ATOM   4696  CE2 TYR E 593      48.638 -26.229   9.044  1.00151.84           C
ATOM   4697  CZ  TYR E 593      49.900 -25.950   9.511  1.00151.84           C
ATOM   4698  OH  TYR E 593      50.901 -26.944   9.476  1.00151.84           O
ATOM   4699  C   TYR E 593      46.636 -22.901   7.141  1.00151.84           C
ATOM   4700  O   TYR E 593      45.511 -23.369   6.968  1.00151.84           O
ATOM   4701  N   GLY E 594      47.659 -23.114   6.282  1.00 49.08           N
ATOM   4702  CA  GLY E 594      47.510 -23.862   5.065  1.00 49.08           C
ATOM   4703  C   GLY E 594      47.728 -22.982   3.860  1.00 49.08           C
ATOM   4704  O   GLY E 594      47.904 -23.482   2.750  1.00 49.08           O
ATOM   4705  N   GLY E 595      47.652 -21.652   4.051  1.00 78.57           N
ATOM   4706  CA  GLY E 595      47.849 -20.596   3.087  1.00 78.57           C
ATOM   4707  C   GLY E 595      49.289 -20.328   2.730  1.00 78.57           C
ATOM   4708  O   GLY E 595      49.558 -19.650   1.744  1.00 78.57           O
ATOM   4709  N   CYS E 596      50.254 -20.734   3.569  1.00 80.48           N
ATOM   4710  CA  CYS E 596      51.628 -20.315   3.407  1.00 80.48           C
ATOM   4711  CB  CYS E 596      52.532 -20.749   4.573  1.00 80.48           C
ATOM   4712  SG  CYS E 596      54.192 -20.008   4.488  1.00 80.48           S
ATOM   4713  C   CYS E 596      52.270 -20.807   2.141  1.00 80.48           C
ATOM   4714  O   CYS E 596      51.938 -21.868   1.615  1.00 80.48           O
ATOM   4715  N   ASN E 597      53.204 -19.984   1.601  1.00 85.02           N
ATOM   4716  CA  ASN E 597      53.996 -20.361   0.462  1.00 85.02           C
ATOM   4717  CB  ASN E 597      53.293 -20.171  -0.898  1.00 85.02           C
ATOM   4718  CG  ASN E 597      53.054 -18.693  -1.157  1.00 85.02           C
ATOM   4719  OD1 ASN E 597      53.985 -17.952  -1.460  1.00 85.02           O
ATOM   4720  ND2 ASN E 597      51.773 -18.248  -1.058  1.00 85.02           N
ATOM   4721  C   ASN E 597      55.259 -19.544   0.491  1.00 85.02           C
ATOM   4722  O   ASN E 597      55.393 -18.609   1.278  1.00 85.02           O
ATOM   4723  N   GLU E 598      56.232 -19.906  -0.370  1.00 97.97           N
ATOM   4724  CA  GLU E 598      57.530 -19.291  -0.435  1.00 97.97           C
ATOM   4725  CB  GLU E 598      58.396 -19.936  -1.524  1.00 97.97           C
ATOM   4726  CG  GLU E 598      59.788 -19.323  -1.650  1.00 97.97           C
ATOM   4727  CD  GLU E 598      60.308 -19.694  -3.030  1.00 97.97           C
ATOM   4728  OE1 GLU E 598      59.474 -20.106  -3.881  1.00 97.97           O
ATOM   4729  OE2 GLU E 598      61.540 -19.559  -3.255  1.00 97.97           O
ATOM   4730  C   GLU E 598      57.424 -17.851  -0.829  1.00 97.97           C
ATOM   4731  O   GLU E 598      58.055 -16.989  -0.218  1.00 97.97           O
ATOM   4732  N   ALA E 599      56.614 -17.556  -1.863  1.00 44.32           N
ATOM   4733  CA  ALA E 599      56.534 -16.224  -2.395  1.00 44.32           C
ATOM   4734  CB  ALA E 599      55.568 -16.121  -3.590  1.00 44.32           C
ATOM   4735  C   ALA E 599      56.043 -15.287  -1.336  1.00 44.32           C
ATOM   4736  O   ALA E 599      56.597 -14.205  -1.148  1.00 44.32           O
ATOM   4737  N   LEU E 600      54.994 -15.695  -0.603  1.00 57.15           N
ATOM   4738  CA  LEU E 600      54.423 -14.878   0.429  1.00 57.15           C
ATOM   4739  CB  LEU E 600      53.129 -15.464   1.019  1.00 57.15           C
ATOM   4740  CG  LEU E 600      51.972 -15.472   0.003  1.00 57.15           C
ATOM   4741  CD1 LEU E 600      50.681 -16.025   0.625  1.00 57.15           C
ATOM   4742  CD2 LEU E 600      51.783 -14.083  -0.632  1.00 57.15           C
ATOM   4743  C   LEU E 600      55.418 -14.715   1.532  1.00 57.15           C
ATOM   4744  O   LEU E 600      55.493 -13.660   2.158  1.00 57.15           O
ATOM   4745  N   MET E 601      56.203 -15.768   1.817  1.00 47.77           N
ATOM   4746  CA  MET E 601      57.143 -15.682   2.899  1.00 47.77           C
ATOM   4747  CB  MET E 601      57.912 -16.993   3.140  1.00 47.77           C
ATOM   4748  CG  MET E 601      57.041 -18.107   3.721  1.00 47.77           C
ATOM   4749  SD  MET E 601      57.875 -19.715   3.869  1.00 47.77           S
ATOM   4750  CE  MET E 601      59.100 -19.161   5.090  1.00 47.77           C
ATOM   4751  C   MET E 601      58.152 -14.616   2.602  1.00 47.77           C
ATOM   4752  O   MET E 601      58.479 -13.812   3.472  1.00 47.77           O
ATOM   4753  N   LYS E 602      58.676 -14.563   1.360  1.00149.72           N
ATOM   4754  CA  LYS E 602      59.686 -13.585   1.056  1.00149.72           C
ATOM   4755  CB  LYS E 602      60.270 -13.671  -0.363  1.00149.72           C
ATOM   4756  CG  LYS E 602      61.151 -14.883  -0.639  1.00149.72           C
ATOM   4757  CD  LYS E 602      61.690 -14.887  -2.077  1.00149.72           C
ATOM   4758  CE  LYS E 602      60.666 -15.323  -3.129  1.00149.72           C
ATOM   4759  NZ  LYS E 602      60.556 -16.798  -3.128  1.00149.72           N
ATOM   4760  C   LYS E 602      59.109 -12.210   1.131  1.00149.72           C
ATOM   4761  O   LYS E 602      59.782 -11.271   1.550  1.00149.72           O
ATOM   4762  N   LEU E 603      57.856 -12.043   0.677  1.00136.28           N
ATOM   4763  CA  LEU E 603      57.255 -10.741   0.652  1.00136.28           C
ATOM   4764  CB  LEU E 603      55.852 -10.790   0.013  1.00136.28           C
ATOM   4765  CG  LEU E 603      55.212  -9.429  -0.317  1.00136.28           C
ATOM   4766  CD1 LEU E 603      54.888  -8.621   0.945  1.00136.28           C
ATOM   4767  CD2 LEU E 603      56.057  -8.649  -1.336  1.00136.28           C
ATOM   4768  C   LEU E 603      57.146 -10.266   2.072  1.00136.28           C
ATOM   4769  O   LEU E 603      57.484  -9.125   2.383  1.00136.28           O
ATOM   4770  N   GLU E 604      56.702 -11.153   2.985  1.00 88.63           N
ATOM   4771  CA  GLU E 604      56.548 -10.786   4.366  1.00 88.63           C
ATOM   4772  CB  GLU E 604      55.963 -11.923   5.224  1.00 88.63           C
ATOM   4773  CG  GLU E 604      55.923 -11.610   6.723  1.00 88.63           C
ATOM   4774  CD  GLU E 604      54.754 -10.680   7.015  1.00 88.63           C
ATOM   4775  OE1 GLU E 604      53.888 -10.510   6.116  1.00 88.63           O
ATOM   4776  OE2 GLU E 604      54.712 -10.130   8.147  1.00 88.63           O
ATOM   4777  C   GLU E 604      57.885 -10.446   4.947  1.00 88.63           C
ATOM   4778  O   GLU E 604      58.028  -9.457   5.664  1.00 88.63           O
ATOM   4779  N   LEU E 605      58.912 -11.255   4.632  1.00 60.08           N
ATOM   4780  CA  LEU E 605      60.196 -11.079   5.247  1.00 60.08           C
ATOM   4781  CB  LEU E 605      61.200 -12.151   4.793  1.00 60.08           C
ATOM   4782  CG  LEU E 605      62.594 -12.011   5.428  1.00 60.08           C
ATOM   4783  CD1 LEU E 605      62.532 -12.223   6.949  1.00 60.08           C
ATOM   4784  CD2 LEU E 605      63.614 -12.935   4.742  1.00 60.08           C
ATOM   4785  C   LEU E 605      60.777  -9.737   4.911  1.00 60.08           C
ATOM   4786  O   LEU E 605      61.153  -8.983   5.807  1.00 60.08           O
ATOM   4787  N   VAL E 606      60.853  -9.388   3.612  1.00 70.49           N
ATOM   4788  CA  VAL E 606      61.485  -8.151   3.251  1.00 70.49           C
ATOM   4789  CB  VAL E 606      61.740  -8.018   1.771  1.00 70.49           C
ATOM   4790  CG1 VAL E 606      62.636  -9.185   1.326  1.00 70.49           C
ATOM   4791  CG2 VAL E 606      60.405  -7.942   1.018  1.00 70.49           C
ATOM   4792  C   VAL E 606      60.653  -6.985   3.687  1.00 70.49           C
ATOM   4793  O   VAL E 606      61.181  -5.987   4.172  1.00 70.49           O
ATOM   4794  N   HIS E 607      59.326  -7.049   3.473  1.00115.45           N
ATOM   4795  CA  HIS E 607      58.511  -5.934   3.847  1.00115.45           C
ATOM   4796  ND1 HIS E 607      57.690  -6.471   0.859  1.00115.45           N
ATOM   4797  CG  HIS E 607      57.036  -5.736   1.819  1.00115.45           C
ATOM   4798  CB  HIS E 607      57.083  -6.033   3.289  1.00115.45           C
ATOM   4799  NE2 HIS E 607      56.636  -4.829  -0.206  1.00115.45           N
ATOM   4800  CD2 HIS E 607      56.395  -4.737   1.153  1.00115.45           C
ATOM   4801  CE1 HIS E 607      57.418  -5.884  -0.336  1.00115.45           C
ATOM   4802  C   HIS E 607      58.422  -5.779   5.339  1.00115.45           C
ATOM   4803  O   HIS E 607      58.691  -4.702   5.863  1.00115.45           O
ATOM   4804  N   HIS E 608      57.968  -6.837   6.044  1.00115.99           N
ATOM   4805  CA  HIS E 608      57.732  -6.822   7.467  1.00115.99           C
ATOM   4806  ND1 HIS E 608      54.784  -7.407   5.976  1.00115.99           N
ATOM   4807  CG  HIS E 608      55.304  -7.024   7.190  1.00115.99           C
ATOM   4808  CB  HIS E 608      56.501  -7.652   7.835  1.00115.99           C
ATOM   4809  NE2 HIS E 608      53.575  -5.675   6.666  1.00115.99           N
ATOM   4810  CD2 HIS E 608      54.552  -5.963   7.599  1.00115.99           C
ATOM   4811  CE1 HIS E 608      53.751  -6.567   5.708  1.00115.99           C
ATOM   4812  C   HIS E 608      58.872  -7.146   8.403  1.00115.99           C
ATOM   4813  O   HIS E 608      58.947  -6.566   9.485  1.00115.99           O
ATOM   4814  N   GLY E 609      59.757  -8.111   8.074  1.00 50.69           N
ATOM   4815  CA  GLY E 609      60.804  -8.445   9.008  1.00 50.69           C
ATOM   4816  C   GLY E 609      60.843  -9.940   9.186  1.00 50.69           C
ATOM   4817  O   GLY E 609      60.088 -10.670   8.547  1.00 50.69           O
ATOM   4818  N   PRO E 610      61.693 -10.413  10.073  1.00 78.29           N
ATOM   4819  CA  PRO E 610      61.832 -11.828  10.293  1.00 78.29           C
ATOM   4820  CD  PRO E 610      62.899  -9.684  10.434  1.00 78.29           C
ATOM   4821  CB  PRO E 610      63.045 -11.989  11.206  1.00 78.29           C
ATOM   4822  CG  PRO E 610      63.910 -10.759  10.875  1.00 78.29           C
ATOM   4823  C   PRO E 610      60.559 -12.370  10.854  1.00 78.29           C
ATOM   4824  O   PRO E 610      59.849 -11.638  11.541  1.00 78.29           O
ATOM   4825  N   MET E 611      60.242 -13.645  10.559  1.00104.00           N
ATOM   4826  CA  MET E 611      59.003 -14.212  11.001  1.00104.00           C
ATOM   4827  CB  MET E 611      58.006 -14.370   9.845  1.00104.00           C
ATOM   4828  CG  MET E 611      58.469 -15.417   8.830  1.00104.00           C
ATOM   4829  SD  MET E 611      57.690 -15.283   7.196  1.00104.00           S
ATOM   4830  CE  MET E 611      58.662 -13.824   6.719  1.00104.00           C
ATOM   4831  C   MET E 611      59.286 -15.583  11.521  1.00104.00           C
ATOM   4832  O   MET E 611      60.293 -16.195  11.167  1.00104.00           O
ATOM   4833  N   ALA E 612      58.400 -16.088  12.403  1.00 39.35           N
ATOM   4834  CA  ALA E 612      58.572 -17.398  12.966  1.00 39.35           C
ATOM   4835  CB  ALA E 612      57.734 -17.629  14.236  1.00 39.35           C
ATOM   4836  C   ALA E 612      58.158 -18.430  11.959  1.00 39.35           C
ATOM   4837  O   ALA E 612      57.192 -18.247  11.219  1.00 39.35           O
ATOM   4838  N   VAL E 613      58.896 -19.559  11.919  1.00 45.57           N
ATOM   4839  CA  VAL E 613      58.583 -20.643  11.029  1.00 45.57           C
ATOM   4840  CB  VAL E 613      59.463 -20.707   9.812  1.00 45.57           C
ATOM   4841  CG1 VAL E 613      59.241 -19.436   8.973  1.00 45.57           C
ATOM   4842  CG2 VAL E 613      60.920 -20.906  10.266  1.00 45.57           C
ATOM   4843  C   VAL E 613      58.810 -21.907  11.801  1.00 45.57           C
ATOM   4844  O   VAL E 613      59.465 -21.896  12.842  1.00 45.57           O
ATOM   4845  N   ALA E 614      58.233 -23.032  11.329  1.00 43.52           N
ATOM   4846  CA  ALA E 614      58.444 -24.291  11.990  1.00 43.52           C
ATOM   4847  CB  ALA E 614      57.213 -24.797  12.761  1.00 43.52           C
ATOM   4848  C   ALA E 614      58.756 -25.305  10.933  1.00 43.52           C
ATOM   4849  O   ALA E 614      58.337 -25.164   9.785  1.00 43.52           O
ATOM   4850  N   PHE E 615      59.538 -26.346  11.290  1.00171.39           N
ATOM   4851  CA  PHE E 615      59.870 -27.370  10.338  1.00171.39           C
ATOM   4852  CB  PHE E 615      61.103 -27.040   9.468  1.00171.39           C
ATOM   4853  CG  PHE E 615      62.336 -26.986  10.307  1.00171.39           C
ATOM   4854  CD1 PHE E 615      62.678 -25.839  10.985  1.00171.39           C
ATOM   4855  CD2 PHE E 615      63.156 -28.086  10.416  1.00171.39           C
ATOM   4856  CE1 PHE E 615      63.817 -25.790  11.756  1.00171.39           C
ATOM   4857  CE2 PHE E 615      64.297 -28.042  11.184  1.00171.39           C
ATOM   4858  CZ  PHE E 615      64.631 -26.892  11.856  1.00171.39           C
ATOM   4859  C   PHE E 615      60.125 -28.643  11.083  1.00171.39           C
ATOM   4860  O   PHE E 615      60.137 -28.668  12.313  1.00171.39           O
ATOM   4861  N   GLU E 616      60.311 -29.754  10.342  1.00127.35           N
ATOM   4862  CA  GLU E 616      60.537 -31.013  10.996  1.00127.35           C
ATOM   4863  CB  GLU E 616      59.908 -32.216  10.273  1.00127.35           C
ATOM   4864  CG  GLU E 616      60.072 -33.542  11.023  1.00127.35           C
ATOM   4865  CD  GLU E 616      59.034 -33.594  12.134  1.00127.35           C
ATOM   4866  OE1 GLU E 616      57.825 -33.702  11.806  1.00127.35           O
ATOM   4867  OE2 GLU E 616      59.429 -33.523  13.326  1.00127.35           O
ATOM   4868  C   GLU E 616      62.008 -31.253  11.064  1.00127.35           C
ATOM   4869  O   GLU E 616      62.694 -31.330  10.045  1.00127.35           O
ATOM   4870  N   VAL E 617      62.525 -31.368  12.301  1.00 68.87           N
ATOM   4871  CA  VAL E 617      63.914 -31.628  12.515  1.00 68.87           C
ATOM   4872  CB  VAL E 617      64.372 -31.227  13.888  1.00 68.87           C
ATOM   4873  CG1 VAL E 617      65.812 -31.721  14.094  1.00 68.87           C
ATOM   4874  CG2 VAL E 617      64.217 -29.702  14.029  1.00 68.87           C
ATOM   4875  C   VAL E 617      64.113 -33.101  12.382  1.00 68.87           C
ATOM   4876  O   VAL E 617      63.310 -33.896  12.867  1.00 68.87           O
ATOM   4877  N   TYR E 618      65.208 -33.495  11.706  1.00 64.49           N
ATOM   4878  CA  TYR E 618      65.533 -34.879  11.519  1.00 64.49           C
ATOM   4879  CB  TYR E 618      65.571 -35.331  10.047  1.00 64.49           C
ATOM   4880  CG  TYR E 618      64.180 -35.348   9.505  1.00 64.49           C
ATOM   4881  CD1 TYR E 618      63.339 -36.400   9.789  1.00 64.49           C
ATOM   4882  CD2 TYR E 618      63.718 -34.329   8.702  1.00 64.49           C
ATOM   4883  CE1 TYR E 618      62.057 -36.433   9.293  1.00 64.49           C
ATOM   4884  CE2 TYR E 618      62.436 -34.356   8.202  1.00 64.49           C
ATOM   4885  CZ  TYR E 618      61.603 -35.409   8.497  1.00 64.49           C
ATOM   4886  OH  TYR E 618      60.289 -35.440   7.986  1.00 64.49           O
ATOM   4887  C   TYR E 618      66.910 -35.046  12.075  1.00 64.49           C
ATOM   4888  O   TYR E 618      67.629 -34.067  12.259  1.00 64.49           O
ATOM   4889  N   ASP E 619      67.315 -36.301  12.351  1.00 53.12           N
ATOM   4890  CA  ASP E 619      68.569 -36.564  13.000  1.00 53.12           C
ATOM   4891  CB  ASP E 619      68.855 -38.058  13.216  1.00 53.12           C
ATOM   4892  CG  ASP E 619      70.101 -38.153  14.087  1.00 53.12           C
ATOM   4893  OD1 ASP E 619      70.428 -37.140  14.761  1.00 53.12           O
ATOM   4894  OD2 ASP E 619      70.748 -39.234  14.084  1.00 53.12           O
ATOM   4895  C   ASP E 619      69.695 -36.023  12.180  1.00 53.12           C
ATOM   4896  O   ASP E 619      70.666 -35.507  12.729  1.00 53.12           O
ATOM   4897  N   ASP E 620      69.599 -36.105  10.841  1.00 56.35           N
ATOM   4898  CA  ASP E 620      70.684 -35.653  10.021  1.00 56.35           C
ATOM   4899  CB  ASP E 620      70.474 -35.881   8.507  1.00 56.35           C
ATOM   4900  CG  ASP E 620      69.293 -35.074   7.982  1.00 56.35           C
ATOM   4901  OD1 ASP E 620      68.390 -34.722   8.785  1.00 56.35           O
ATOM   4902  OD2 ASP E 620      69.279 -34.806   6.750  1.00 56.35           O
ATOM   4903  C   ASP E 620      70.887 -34.193  10.276  1.00 56.35           C
ATOM   4904  O   ASP E 620      72.002 -33.686  10.178  1.00 56.35           O
ATOM   4905  N   PHE E 621      69.798 -33.480  10.609  1.00118.92           N
ATOM   4906  CA  PHE E 621      69.808 -32.070  10.873  1.00118.92           C
ATOM   4907  CB  PHE E 621      68.381 -31.513  11.067  1.00118.92           C
ATOM   4908  CG  PHE E 621      68.423 -30.025  11.193  1.00118.92           C
ATOM   4909  CD1 PHE E 621      68.386 -29.228  10.070  1.00118.92           C
ATOM   4910  CD2 PHE E 621      68.496 -29.423  12.428  1.00118.92           C
ATOM   4911  CE1 PHE E 621      68.420 -27.857  10.176  1.00118.92           C
ATOM   4912  CE2 PHE E 621      68.530 -28.052  12.539  1.00118.92           C
ATOM   4913  CZ  PHE E 621      68.492 -27.265  11.413  1.00118.92           C
ATOM   4914  C   PHE E 621      70.610 -31.807  12.114  1.00118.92           C
ATOM   4915  O   PHE E 621      71.307 -30.798  12.205  1.00118.92           O
ATOM   4916  N   LEU E 622      70.553 -32.720  13.103  1.00102.77           N
ATOM   4917  CA  LEU E 622      71.219 -32.489  14.357  1.00102.77           C
ATOM   4918  CB  LEU E 622      71.100 -33.674  15.330  1.00102.77           C
ATOM   4919  CG  LEU E 622      69.687 -33.879  15.909  1.00102.77           C
ATOM   4920  CD1 LEU E 622      69.305 -32.738  16.860  1.00102.77           C
ATOM   4921  CD2 LEU E 622      68.645 -34.089  14.804  1.00102.77           C
ATOM   4922  C   LEU E 622      72.685 -32.254  14.127  1.00102.77           C
ATOM   4923  O   LEU E 622      73.279 -31.363  14.731  1.00102.77           O
ATOM   4924  N   HIS E 623      73.299 -33.057  13.246  1.00151.16           N
ATOM   4925  CA  HIS E 623      74.701 -33.039  12.923  1.00151.16           C
ATOM   4926  ND1 HIS E 623      73.734 -36.179  13.181  0.00151.16           N
ATOM   4927  CG  HIS E 623      74.943 -35.536  13.030  0.00151.16           C
ATOM   4928  CB  HIS E 623      75.139 -34.313  12.185  1.00151.16           C
ATOM   4929  NE2 HIS E 623      75.203 -37.292  14.424  0.00151.16           N
ATOM   4930  CD2 HIS E 623      75.829 -36.229  13.796  0.00151.16           C
ATOM   4931  CE1 HIS E 623      73.947 -37.220  14.023  0.00151.16           C
ATOM   4932  C   HIS E 623      75.096 -31.851  12.089  1.00151.16           C
ATOM   4933  O   HIS E 623      76.284 -31.584  11.952  1.00151.16           O
ATOM   4934  N   TYR E 624      74.139 -31.149  11.453  1.00118.74           N
ATOM   4935  CA  TYR E 624      74.406 -30.084  10.511  1.00118.74           C
ATOM   4936  CB  TYR E 624      73.106 -29.318  10.185  1.00118.74           C
ATOM   4937  CG  TYR E 624      73.369 -28.039   9.466  1.00118.74           C
ATOM   4938  CD1 TYR E 624      73.632 -26.890  10.178  1.00118.74           C
ATOM   4939  CD2 TYR E 624      73.330 -27.974   8.092  1.00118.74           C
ATOM   4940  CE1 TYR E 624      73.865 -25.697   9.534  1.00118.74           C
ATOM   4941  CE2 TYR E 624      73.562 -26.783   7.442  1.00118.74           C
ATOM   4942  CZ  TYR E 624      73.829 -25.642   8.161  1.00118.74           C
ATOM   4943  OH  TYR E 624      74.065 -24.419   7.495  1.00118.74           O
ATOM   4944  C   TYR E 624      75.447 -29.113  10.994  1.00118.74           C
ATOM   4945  O   TYR E 624      75.294 -28.487  12.042  1.00118.74           O
ATOM   4946  N   LYS E 625      76.604 -29.074  10.283  1.00127.36           N
ATOM   4947  CA  LYS E 625      77.659 -28.112  10.489  1.00127.36           C
ATOM   4948  CB  LYS E 625      79.046 -28.649  10.097  1.00127.36           C
ATOM   4949  CG  LYS E 625      79.578 -29.738  11.030  1.00127.36           C
ATOM   4950  CD  LYS E 625      78.823 -31.065  10.930  1.00127.36           C
ATOM   4951  CE  LYS E 625      79.374 -32.142  11.867  1.00127.36           C
ATOM   4952  NZ  LYS E 625      78.623 -33.404  11.692  0.00127.36           N
ATOM   4953  C   LYS E 625      77.468 -26.838   9.714  1.00127.36           C
ATOM   4954  O   LYS E 625      77.521 -25.745  10.276  1.00127.36           O
ATOM   4955  N   LYS E 626      77.247 -26.955   8.380  1.00198.72           N
ATOM   4956  CA  LYS E 626      77.166 -25.787   7.542  1.00198.72           C
ATOM   4957  CB  LYS E 626      78.516 -25.080   7.324  1.00198.72           C
ATOM   4958  CG  LYS E 626      79.524 -25.900   6.516  1.00198.72           C
ATOM   4959  CD  LYS E 626      79.920 -27.226   7.169  1.00198.72           C
ATOM   4960  CE  LYS E 626      80.849 -27.061   8.373  1.00198.72           C
ATOM   4961  NZ  LYS E 626      82.163 -26.541   7.932  1.00198.72           N
ATOM   4962  C   LYS E 626      76.648 -26.179   6.188  1.00198.72           C
ATOM   4963  O   LYS E 626      76.426 -27.356   5.906  1.00198.72           O
ATOM   4964  N   GLY E 627      76.444 -25.177   5.304  1.00 31.40           N
ATOM   4965  CA  GLY E 627      75.969 -25.438   3.972  1.00 31.40           C
ATOM   4966  C   GLY E 627      74.483 -25.286   3.920  1.00 31.40           C
ATOM   4967  O   GLY E 627      73.861 -24.710   4.812  1.00 31.40           O
ATOM   4968  N   ILE E 628      73.879 -25.795   2.827  1.00126.00           N
ATOM   4969  CA  ILE E 628      72.466 -25.671   2.638  1.00126.00           C
ATOM   4970  CB  ILE E 628      72.145 -25.181   1.244  1.00126.00           C
ATOM   4971  CG1 ILE E 628      70.695 -24.715   1.122  1.00126.00           C
ATOM   4972  CG2 ILE E 628      72.560 -26.223   0.195  1.00126.00           C
ATOM   4973  CD1 ILE E 628      70.449 -24.006  -0.210  1.00126.00           C
ATOM   4974  C   ILE E 628      71.858 -27.020   2.926  1.00126.00           C
ATOM   4975  O   ILE E 628      72.048 -27.994   2.200  1.00126.00           O
ATOM   4976  N   TYR E 629      71.095 -27.094   4.034  1.00183.98           N
ATOM   4977  CA  TYR E 629      70.509 -28.302   4.552  1.00183.98           C
ATOM   4978  CB  TYR E 629      69.956 -28.116   5.976  1.00183.98           C
ATOM   4979  CG  TYR E 629      69.155 -29.312   6.362  1.00183.98           C
ATOM   4980  CD1 TYR E 629      69.750 -30.387   6.981  1.00183.98           C
ATOM   4981  CD2 TYR E 629      67.804 -29.354   6.103  1.00183.98           C
ATOM   4982  CE1 TYR E 629      69.006 -31.485   7.342  1.00183.98           C
ATOM   4983  CE2 TYR E 629      67.054 -30.450   6.463  1.00183.98           C
ATOM   4984  CZ  TYR E 629      67.657 -31.516   7.085  1.00183.98           C
ATOM   4985  OH  TYR E 629      66.896 -32.642   7.460  1.00183.98           O
ATOM   4986  C   TYR E 629      69.397 -28.795   3.681  1.00183.98           C
ATOM   4987  O   TYR E 629      68.640 -28.009   3.112  1.00183.98           O
ATOM   4988  N   HIS E 630      69.306 -30.140   3.537  1.00105.50           N
ATOM   4989  CA  HIS E 630      68.281 -30.747   2.733  1.00105.50           C
ATOM   4990  ND1 HIS E 630      67.878 -32.866   0.039  1.00105.50           N
ATOM   4991  CG  HIS E 630      67.708 -31.542   0.372  1.00105.50           C
ATOM   4992  CB  HIS E 630      68.662 -30.776   1.240  1.00105.50           C
ATOM   4993  NE2 HIS E 630      66.006 -32.199  -0.954  1.00105.50           N
ATOM   4994  CD2 HIS E 630      66.559 -31.148  -0.243  1.00105.50           C
ATOM   4995  CE1 HIS E 630      66.832 -33.209  -0.756  1.00105.50           C
ATOM   4996  C   HIS E 630      68.034 -32.176   3.151  1.00105.50           C
ATOM   4997  O   HIS E 630      68.898 -32.837   3.722  1.00105.50           O
ATOM   4998  N   HIS E 631      66.791 -32.645   2.887  1.00233.82           N
ATOM   4999  CA  HIS E 631      66.291 -34.003   2.958  1.00233.82           C
ATOM   5000  ND1 HIS E 631      68.610 -36.266   3.652  0.00233.82           N
ATOM   5001  CG  HIS E 631      68.411 -35.396   2.602  0.00233.82           C
ATOM   5002  CB  HIS E 631      67.058 -35.012   2.080  1.00233.82           C
ATOM   5003  NE2 HIS E 631      70.626 -35.650   2.945  0.00233.82           N
ATOM   5004  CD2 HIS E 631      69.652 -35.031   2.182  0.00233.82           C
ATOM   5005  CE1 HIS E 631      69.952 -36.381   3.814  0.00233.82           C
ATOM   5006  C   HIS E 631      66.115 -34.612   4.316  1.00233.82           C
ATOM   5007  O   HIS E 631      66.493 -34.044   5.339  1.00233.82           O
ATOM   5008  N   THR E 632      65.406 -35.774   4.295  1.00125.93           N
ATOM   5009  CA  THR E 632      65.125 -36.717   5.353  1.00125.93           C
ATOM   5010  CB  THR E 632      65.685 -36.315   6.711  1.00125.93           C
ATOM   5011  OG1 THR E 632      67.095 -36.177   6.614  1.00125.93           O
ATOM   5012  CG2 THR E 632      65.420 -37.394   7.777  1.00125.93           C
ATOM   5013  C   THR E 632      63.628 -36.940   5.356  1.00125.93           C
ATOM   5014  O   THR E 632      62.907 -36.387   4.526  1.00125.93           O
ATOM   5015  N   GLY E 633      63.129 -37.832   6.236  1.00 61.58           N
ATOM   5016  CA  GLY E 633      61.729 -38.030   6.478  1.00 61.58           C
ATOM   5017  C   GLY E 633      60.994 -38.500   5.274  1.00 61.58           C
ATOM   5018  O   GLY E 633      61.467 -39.293   4.463  1.00 61.58           O
ATOM   5019  N   LEU E 634      59.742 -38.023   5.206  1.00215.73           N
ATOM   5020  CA  LEU E 634      58.761 -38.311   4.213  1.00215.73           C
ATOM   5021  CB  LEU E 634      58.254 -39.770   4.230  1.00215.73           C
ATOM   5022  CG  LEU E 634      59.241 -40.823   3.698  0.00215.73           C
ATOM   5023  CD1 LEU E 634      58.625 -42.232   3.764  0.00215.73           C
ATOM   5024  CD2 LEU E 634      59.709 -40.471   2.276  0.00215.73           C
ATOM   5025  C   LEU E 634      57.611 -37.495   4.660  1.00215.73           C
ATOM   5026  O   LEU E 634      57.614 -36.270   4.584  1.00215.73           O
ATOM   5027  N   ARG E 635      56.565 -38.184   5.130  1.00127.42           N
ATOM   5028  CA  ARG E 635      55.467 -37.456   5.669  1.00127.42           C
ATOM   5029  CB  ARG E 635      54.288 -37.309   4.691  1.00127.42           C
ATOM   5030  CG  ARG E 635      53.285 -36.238   5.118  1.00127.42           C
[truncated: 483,567 more chars]
