# Supplementary material for: Evolutionary Analysis of Dipeptidyl Peptidase I
Source: Int J Mol Sci. 2022 Feb 6;23(3):1852. doi: 10.3390/ijms23031852 (PMC8836896; doi:10.3390/ijms23031852)
Supplement: Supplementary file 1 [file ijms-23-01852-s001.zip › Supplementary File S2 Homology models/Modeller/Naegleria gruberi/mod.B99990001.pdb]

EXPDTA    THEORETICAL MODEL, MODELLER 10.1 2021/11/11 14:09:22
REMARK   6 MODELLER OBJECTIVE FUNCTION:     14123.8701
REMARK   6 MODELLER BEST TEMPLATE % SEQ ID:  49.716
REMARK   6 SEQUENCE: mod
REMARK   6 ALIGNMENT: alignment.pir
REMARK   6 SCRIPT: model.py
REMARK   6 DOPE score: -161656.57812
REMARK   6 GA341 score: 1.00000
REMARK   6 DOPE-HR score: -123198.04688
REMARK   6 TEMPLATE: 1K3B 1:A - 119:A MODELS 1:A - 128:A AT 49.7%
REMARK   6 TEMPLATE: 1K3B 120:B - 283:B MODELS 129:B - 294:B AT 49.7%
REMARK   6 TEMPLATE: 1K3B 284:C - 352:C MODELS 295:C - 362:C AT 49.7%
REMARK   6 TEMPLATE: 1K3B 353:D - 471:D MODELS 363:D - 490:D AT 49.7%
REMARK   6 TEMPLATE: 1K3B 472:E - 635:E MODELS 491:E - 656:E AT 49.7%
REMARK   6 TEMPLATE: 1K3B 636:F - 704:F MODELS 657:F - 724:F AT 49.7%
REMARK   6 TEMPLATE: 1K3B 705:G - 823:G MODELS 725:G - 852:G AT 49.7%
REMARK   6 TEMPLATE: 1K3B 824:H - 987:H MODELS 853:H - 1018:H AT 49.7%
REMARK   6 TEMPLATE: 1K3B 988:I - 1056:I MODELS 1019:I - 1086:I AT 49.7%
REMARK   6 TEMPLATE: 1K3B 1057:J - 1175:J MODELS 1087:J - 1214:J AT 49.7%
REMARK   6 TEMPLATE: 1K3B 1176:K - 1339:K MODELS 1215:K - 1380:K AT 49.7%
REMARK   6 TEMPLATE: 1K3B 1340:L - 1408:L MODELS 1381:L - 1448:L AT 49.7%
SSBOND   1 CYS A    6    CYS A  101                          1555   1555  2.03
SSBOND   2 CYS A   33    CYS A  121                          1555   1555  2.02
SSBOND   3 CYS B  154    CYS B  197                          1555   1555  2.03
SSBOND   4 CYS B  190    CYS B  229                          1555   1555  2.04
SSBOND   5 CYS B  219    CYS B  234                          1555   1555  2.02
SSBOND   6 CYS D  368    CYS D  463                          1555   1555  2.03
SSBOND   7 CYS D  395    CYS D  483                          1555   1555  2.03
SSBOND   8 CYS E  516    CYS E  559                          1555   1555  2.03
SSBOND   9 CYS E  552    CYS E  591                          1555   1555  2.04
SSBOND  10 CYS E  581    CYS E  596                          1555   1555  2.02
SSBOND  11 CYS G  730    CYS G  825                          1555   1555  2.04
SSBOND  12 CYS G  757    CYS G  845                          1555   1555  2.02
SSBOND  13 CYS H  878    CYS H  921                          1555   1555  2.02
SSBOND  14 CYS H  914    CYS H  953                          1555   1555  2.03
SSBOND  15 CYS H  943    CYS H  958                          1555   1555  2.06
SSBOND  16 CYS J 1092    CYS J 1187                          1555   1555  2.03
SSBOND  17 CYS J 1119    CYS J 1207                          1555   1555  2.02
SSBOND  18 CYS K 1240    CYS K 1283                          1555   1555  2.02
SSBOND  19 CYS K 1276    CYS K 1315                          1555   1555  2.04
SSBOND  20 CYS K 1305    CYS K 1320                          1555   1555  2.03
ATOM      1  N   ASP A   1      39.701  24.530  22.378  1.00 42.38           N
ATOM      2  CA  ASP A   1      40.867  24.946  21.574  1.00 42.38           C
ATOM      3  CB  ASP A   1      40.437  25.860  20.412  1.00 42.38           C
ATOM      4  CG  ASP A   1      39.552  25.088  19.441  1.00 42.38           C
ATOM      5  OD1 ASP A   1      39.104  23.966  19.801  1.00 42.38           O
ATOM      6  OD2 ASP A   1      39.313  25.616  18.323  1.00 42.38           O
ATOM      7  C   ASP A   1      41.789  25.722  22.451  1.00 42.38           C
ATOM      8  O   ASP A   1      41.453  26.077  23.580  1.00 42.38           O
ATOM      9  N   ILE A   2      42.979  26.026  21.914  1.00115.89           N
ATOM     10  CA  ILE A   2      43.998  26.749  22.603  1.00115.89           C
ATOM     11  CB  ILE A   2      45.372  26.174  22.338  1.00115.89           C
ATOM     12  CG1 ILE A   2      45.432  24.685  22.725  1.00115.89           C
ATOM     13  CG2 ILE A   2      46.422  27.026  23.063  1.00115.89           C
ATOM     14  CD1 ILE A   2      44.664  23.764  21.771  1.00115.89           C
ATOM     15  C   ILE A   2      43.935  28.080  21.927  1.00115.89           C
ATOM     16  O   ILE A   2      43.284  28.200  20.891  1.00115.89           O
ATOM     17  N   PRO A   3      44.523  29.095  22.480  1.00 88.91           N
ATOM     18  CA  PRO A   3      44.472  30.375  21.825  1.00 88.91           C
ATOM     19  CD  PRO A   3      44.556  29.235  23.931  1.00 88.91           C
ATOM     20  CB  PRO A   3      44.954  31.384  22.866  1.00 88.91           C
ATOM     21  CG  PRO A   3      44.536  30.748  24.205  1.00 88.91           C
ATOM     22  C   PRO A   3      45.260  30.383  20.540  1.00 88.91           C
ATOM     23  O   PRO A   3      45.248  31.406  19.858  1.00 88.91           O
ATOM     24  N   VAL A   4      45.952  29.272  20.199  1.00133.02           N
ATOM     25  CA  VAL A   4      46.842  29.203  19.060  1.00133.02           C
ATOM     26  CB  VAL A   4      47.751  28.013  19.149  1.00133.02           C
ATOM     27  CG1 VAL A   4      48.579  28.133  20.441  1.00133.02           C
ATOM     28  CG2 VAL A   4      46.897  26.736  19.078  1.00133.02           C
ATOM     29  C   VAL A   4      46.115  29.100  17.735  1.00133.02           C
ATOM     30  O   VAL A   4      45.203  28.295  17.561  1.00133.02           O
ATOM     31  N   HIS A   5      46.471  30.023  16.809  1.00177.42           N
ATOM     32  CA  HIS A   5      46.079  30.229  15.429  1.00177.42           C
ATOM     33  ND1 HIS A   5      43.142  31.517  15.358  1.00177.42           N
ATOM     34  CG  HIS A   5      44.357  32.026  15.761  1.00177.42           C
ATOM     35  CB  HIS A   5      45.669  31.675  15.107  1.00177.42           C
ATOM     36  NE2 HIS A   5      42.724  32.849  17.087  1.00177.42           N
ATOM     37  CD2 HIS A   5      44.083  32.839  16.819  1.00177.42           C
ATOM     38  CE1 HIS A   5      42.201  32.041  16.185  1.00177.42           C
ATOM     39  C   HIS A   5      47.001  29.695  14.343  1.00177.42           C
ATOM     40  O   HIS A   5      46.894  30.164  13.214  1.00177.42           O
ATOM     41  N   CYS A   6      48.004  28.841  14.630  1.00 96.91           N
ATOM     42  CA  CYS A   6      49.069  28.470  13.709  1.00 96.91           C
ATOM     43  CB  CYS A   6      50.093  27.540  14.375  1.00 96.91           C
ATOM     44  SG  CYS A   6      50.903  28.427  15.729  1.00 96.91           S
ATOM     45  C   CYS A   6      48.657  27.862  12.390  1.00 96.91           C
ATOM     46  O   CYS A   6      47.574  27.306  12.222  1.00 96.91           O
ATOM     47  N   LEU A   7      49.580  27.977  11.398  1.00105.91           N
ATOM     48  CA  LEU A   7      49.360  27.580  10.033  1.00105.91           C
ATOM     49  CB  LEU A   7      49.651  28.720   9.042  1.00105.91           C
ATOM     50  CG  LEU A   7      48.753  29.961   9.240  1.00105.91           C
ATOM     51  CD1 LEU A   7      47.282  29.635   8.942  1.00105.91           C
ATOM     52  CD2 LEU A   7      48.951  30.611  10.622  1.00105.91           C
ATOM     53  C   LEU A   7      50.253  26.435   9.648  1.00105.91           C
ATOM     54  O   LEU A   7      51.261  26.137  10.288  1.00105.91           O
ATOM     55  N   PHE A   8      49.867  25.786   8.532  1.00 80.88           N
ATOM     56  CA  PHE A   8      50.503  24.660   7.913  1.00 80.88           C
ATOM     57  CB  PHE A   8      49.713  24.302   6.634  1.00 80.88           C
ATOM     58  CG  PHE A   8      50.435  23.340   5.751  1.00 80.88           C
ATOM     59  CD1 PHE A   8      50.384  21.984   5.969  1.00 80.88           C
ATOM     60  CD2 PHE A   8      51.145  23.813   4.670  1.00 80.88           C
ATOM     61  CE1 PHE A   8      51.053  21.119   5.133  1.00 80.88           C
ATOM     62  CE2 PHE A   8      51.813  22.955   3.831  1.00 80.88           C
ATOM     63  CZ  PHE A   8      51.765  21.601   4.060  1.00 80.88           C
ATOM     64  C   PHE A   8      51.904  25.037   7.534  1.00 80.88           C
ATOM     65  O   PHE A   8      52.843  24.269   7.756  1.00 80.88           O
ATOM     66  N   HIS A   9      52.097  26.231   6.940  1.00172.71           N
ATOM     67  CA  HIS A   9      53.432  26.551   6.529  1.00172.71           C
ATOM     68  ND1 HIS A   9      55.175  29.487   5.742  1.00172.71           N
ATOM     69  CG  HIS A   9      53.886  29.016   5.622  1.00172.71           C
ATOM     70  CB  HIS A   9      53.553  27.577   5.369  1.00172.71           C
ATOM     71  NE2 HIS A   9      53.843  31.266   5.795  1.00172.71           N
ATOM     72  CD2 HIS A   9      53.084  30.116   5.661  1.00172.71           C
ATOM     73  CE1 HIS A   9      55.092  30.837   5.840  1.00172.71           C
ATOM     74  C   HIS A   9      54.301  26.820   7.722  1.00172.71           C
ATOM     75  O   HIS A   9      55.513  26.617   7.674  1.00172.71           O
ATOM     76  N   GLN A  10      53.704  27.265   8.844  1.00 95.13           N
ATOM     77  CA  GLN A  10      54.475  27.525  10.030  1.00 95.13           C
ATOM     78  CB  GLN A  10      53.610  27.993  11.213  1.00 95.13           C
ATOM     79  CG  GLN A  10      52.787  29.243  10.894  1.00 95.13           C
ATOM     80  CD  GLN A  10      53.740  30.334  10.431  1.00 95.13           C
ATOM     81  OE1 GLN A  10      54.445  30.954  11.226  1.00 95.13           O
ATOM     82  NE2 GLN A  10      53.762  30.569   9.093  1.00 95.13           N
ATOM     83  C   GLN A  10      55.112  26.225  10.427  1.00 95.13           C
ATOM     84  O   GLN A  10      56.220  26.196  10.963  1.00 95.13           O
ATOM     85  N   VAL A  11      54.379  25.116  10.214  1.00 67.45           N
ATOM     86  CA  VAL A  11      54.778  23.769  10.536  1.00 67.45           C
ATOM     87  CB  VAL A  11      53.623  22.813  10.442  1.00 67.45           C
ATOM     88  CG1 VAL A  11      54.128  21.387  10.710  1.00 67.45           C
ATOM     89  CG2 VAL A  11      52.520  23.282  11.406  1.00 67.45           C
ATOM     90  C   VAL A  11      55.862  23.233   9.629  1.00 67.45           C
ATOM     91  O   VAL A  11      56.695  22.439  10.068  1.00 67.45           O
ATOM     92  N   PHE A  12      55.884  23.579   8.322  1.00143.63           N
ATOM     93  CA  PHE A  12      56.912  22.913   7.565  1.00143.63           C
ATOM     94  CB  PHE A  12      56.665  22.685   6.052  1.00143.63           C
ATOM     95  CG  PHE A  12      56.449  23.930   5.260  1.00143.63           C
ATOM     96  CD1 PHE A  12      57.492  24.768   4.941  1.00143.63           C
ATOM     97  CD2 PHE A  12      55.191  24.228   4.788  1.00143.63           C
ATOM     98  CE1 PHE A  12      57.276  25.903   4.192  1.00143.63           C
ATOM     99  CE2 PHE A  12      54.971  25.359   4.039  1.00143.63           C
ATOM    100  CZ  PHE A  12      56.012  26.203   3.742  1.00143.63           C
ATOM    101  C   PHE A  12      58.261  23.506   7.826  1.00143.63           C
ATOM    102  O   PHE A  12      58.411  24.708   8.036  1.00143.63           O
ATOM    103  N   GLY A  13      59.291  22.632   7.862  1.00 29.50           N
ATOM    104  CA  GLY A  13      60.629  23.087   8.116  1.00 29.50           C
ATOM    105  C   GLY A  13      61.310  22.107   9.024  1.00 29.50           C
ATOM    106  O   GLY A  13      60.901  20.952   9.132  1.00 29.50           O
ATOM    107  N   ASP A  14      62.397  22.550   9.694  1.00103.54           N
ATOM    108  CA  ASP A  14      63.111  21.676  10.582  1.00103.54           C
ATOM    109  CB  ASP A  14      64.642  21.646  10.345  1.00103.54           C
ATOM    110  CG  ASP A  14      65.259  23.040  10.441  1.00103.54           C
ATOM    111  OD1 ASP A  14      64.550  23.988  10.873  1.00103.54           O
ATOM    112  OD2 ASP A  14      66.453  23.175  10.060  1.00103.54           O
ATOM    113  C   ASP A  14      62.780  22.007  12.004  1.00103.54           C
ATOM    114  O   ASP A  14      62.699  23.172  12.395  1.00103.54           O
ATOM    115  N   TRP A  15      62.524  20.960  12.816  1.00 85.15           N
ATOM    116  CA  TRP A  15      62.197  21.186  14.195  1.00 85.15           C
ATOM    117  CB  TRP A  15      60.728  20.849  14.538  1.00 85.15           C
ATOM    118  CG  TRP A  15      59.734  21.830  13.951  1.00 85.15           C
ATOM    119  CD2 TRP A  15      58.935  22.750  14.718  1.00 85.15           C
ATOM    120  CD1 TRP A  15      59.394  22.039  12.641  1.00 85.15           C
ATOM    121  NE1 TRP A  15      58.465  23.046  12.547  1.00 85.15           N
ATOM    122  CE2 TRP A  15      58.164  23.489  13.816  1.00 85.15           C
ATOM    123  CE3 TRP A  15      58.853  22.962  16.066  1.00 85.15           C
ATOM    124  CZ2 TRP A  15      57.299  24.453  14.250  1.00 85.15           C
ATOM    125  CZ3 TRP A  15      57.974  23.933  16.495  1.00 85.15           C
ATOM    126  CH2 TRP A  15      57.216  24.666  15.606  1.00 85.15           C
ATOM    127  C   TRP A  15      63.121  20.362  15.026  1.00 85.15           C
ATOM    128  O   TRP A  15      63.535  19.271  14.639  1.00 85.15           O
ATOM    129  N   THR A  16      63.507  20.903  16.195  1.00115.11           N
ATOM    130  CA  THR A  16      64.399  20.208  17.070  1.00115.11           C
ATOM    131  CB  THR A  16      65.589  21.039  17.436  1.00115.11           C
ATOM    132  OG1 THR A  16      65.173  22.200  18.141  1.00115.11           O
ATOM    133  CG2 THR A  16      66.312  21.444  16.137  1.00115.11           C
ATOM    134  C   THR A  16      63.627  19.930  18.313  1.00115.11           C
ATOM    135  O   THR A  16      63.099  20.845  18.940  1.00115.11           O
ATOM    136  N   PHE A  17      63.526  18.645  18.704  1.00 89.63           N
ATOM    137  CA  PHE A  17      62.749  18.405  19.877  1.00 89.63           C
ATOM    138  CB  PHE A  17      61.701  17.288  19.739  1.00 89.63           C
ATOM    139  CG  PHE A  17      60.742  17.684  18.668  1.00 89.63           C
ATOM    140  CD1 PHE A  17      59.983  18.825  18.784  1.00 89.63           C
ATOM    141  CD2 PHE A  17      60.577  16.887  17.558  1.00 89.63           C
ATOM    142  CE1 PHE A  17      59.094  19.184  17.796  1.00 89.63           C
ATOM    143  CE2 PHE A  17      59.691  17.239  16.570  1.00 89.63           C
ATOM    144  CZ  PHE A  17      58.947  18.388  16.687  1.00 89.63           C
ATOM    145  C   PHE A  17      63.667  18.018  20.993  1.00 89.63           C
ATOM    146  O   PHE A  17      64.537  17.169  20.824  1.00 89.63           O
ATOM    147  N   TYR A  18      63.519  18.664  22.166  1.00138.96           N
ATOM    148  CA  TYR A  18      64.261  18.244  23.321  1.00138.96           C
ATOM    149  CB  TYR A  18      64.438  19.286  24.449  1.00138.96           C
ATOM    150  CG  TYR A  18      65.556  20.248  24.234  1.00138.96           C
ATOM    151  CD1 TYR A  18      65.394  21.417  23.529  1.00138.96           C
ATOM    152  CD2 TYR A  18      66.784  19.973  24.791  1.00138.96           C
ATOM    153  CE1 TYR A  18      66.453  22.283  23.374  1.00138.96           C
ATOM    154  CE2 TYR A  18      67.846  20.832  24.640  1.00138.96           C
ATOM    155  CZ  TYR A  18      67.679  21.994  23.928  1.00138.96           C
ATOM    156  OH  TYR A  18      68.760  22.887  23.766  1.00138.96           O
ATOM    157  C   TYR A  18      63.386  17.240  23.965  1.00138.96           C
ATOM    158  O   TYR A  18      62.213  17.511  24.210  1.00138.96           O
ATOM    159  N   ARG A  19      63.918  16.044  24.258  1.00107.47           N
ATOM    160  CA  ARG A  19      63.048  15.108  24.884  1.00107.47           C
ATOM    161  CB  ARG A  19      62.801  13.825  24.070  1.00107.47           C
ATOM    162  CG  ARG A  19      61.628  14.031  23.101  1.00107.47           C
ATOM    163  CD  ARG A  19      61.485  13.001  21.982  1.00107.47           C
ATOM    164  NE  ARG A  19      62.283  13.499  20.827  1.00107.47           N
ATOM    165  CZ  ARG A  19      61.715  14.281  19.862  1.00107.47           C
ATOM    166  NH1 ARG A  19      60.407  14.649  19.952  1.00107.47           N
ATOM    167  NH2 ARG A  19      62.470  14.690  18.796  1.00107.47           N
ATOM    168  C   ARG A  19      63.525  14.831  26.255  1.00107.47           C
ATOM    169  O   ARG A  19      64.699  14.569  26.502  1.00107.47           O
ATOM    170  N   THR A  20      62.577  14.933  27.196  1.00 98.87           N
ATOM    171  CA  THR A  20      62.836  14.722  28.573  1.00 98.87           C
ATOM    172  CB  THR A  20      61.932  15.566  29.448  1.00 98.87           C
ATOM    173  OG1 THR A  20      61.997  16.912  28.999  1.00 98.87           O
ATOM    174  CG2 THR A  20      62.406  15.552  30.921  1.00 98.87           C
ATOM    175  C   THR A  20      62.572  13.271  28.771  1.00 98.87           C
ATOM    176  O   THR A  20      62.679  12.468  27.846  1.00 98.87           O
ATOM    177  N   SER A  21      62.251  12.915  30.011  1.00242.24           N
ATOM    178  CA  SER A  21      62.010  11.600  30.481  1.00242.24           C
ATOM    179  CB  SER A  21      63.224  10.657  30.386  1.00242.24           C
ATOM    180  OG  SER A  21      63.524  10.348  29.036  1.00242.24           O
ATOM    181  C   SER A  21      61.906  11.904  31.907  1.00242.24           C
ATOM    182  O   SER A  21      61.062  12.689  32.304  1.00242.24           O
ATOM    183  N   THR A  22      62.775  11.258  32.689  1.00176.52           N
ATOM    184  CA  THR A  22      62.976  11.502  34.078  1.00176.52           C
ATOM    185  CB  THR A  22      62.068  10.707  34.962  1.00176.52           C
ATOM    186  OG1 THR A  22      60.719  11.023  34.648  1.00176.52           O
ATOM    187  CG2 THR A  22      62.365  11.079  36.426  1.00176.52           C
ATOM    188  C   THR A  22      64.375  11.041  34.230  1.00176.52           C
ATOM    189  O   THR A  22      65.283  11.592  33.608  1.00176.52           O
ATOM    190  N   SER A  23      64.610  10.027  35.075  1.00 85.10           N
ATOM    191  CA  SER A  23      65.908   9.448  34.963  1.00 85.10           C
ATOM    192  CB  SER A  23      66.151   8.307  35.966  1.00 85.10           C
ATOM    193  OG  SER A  23      65.240   7.245  35.723  1.00 85.10           O
ATOM    194  C   SER A  23      65.866   8.879  33.573  1.00 85.10           C
ATOM    195  O   SER A  23      66.877   8.806  32.875  1.00 85.10           O
ATOM    196  N   PHE A  24      64.646   8.459  33.160  1.00299.98           N
ATOM    197  CA  PHE A  24      64.353   7.998  31.839  1.00299.98           C
ATOM    198  CB  PHE A  24      65.123   6.713  31.447  1.00299.98           C
ATOM    199  CG  PHE A  24      65.153   5.753  32.591  1.00299.98           C
ATOM    200  CD1 PHE A  24      64.104   4.912  32.877  1.00299.98           C
ATOM    201  CD2 PHE A  24      66.281   5.699  33.381  1.00299.98           C
ATOM    202  CE1 PHE A  24      64.182   4.039  33.938  1.00299.98           C
ATOM    203  CE2 PHE A  24      66.366   4.828  34.442  1.00299.98           C
ATOM    204  CZ  PHE A  24      65.310   3.997  34.724  1.00299.98           C
ATOM    205  C   PHE A  24      62.862   7.872  31.666  1.00299.98           C
ATOM    206  O   PHE A  24      62.120   7.720  32.635  1.00299.98           O
ATOM    207  N   SER A  25      62.394   7.952  30.398  1.00216.88           N
ATOM    208  CA  SER A  25      61.009   7.909  30.035  1.00216.88           C
ATOM    209  CB  SER A  25      60.786   7.879  28.516  1.00216.88           C
ATOM    210  OG  SER A  25      61.078   9.165  27.993  1.00216.88           O
ATOM    211  C   SER A  25      60.395   6.699  30.659  1.00216.88           C
ATOM    212  O   SER A  25      61.067   5.695  30.890  1.00216.88           O
ATOM    213  N   ASN A  26      59.087   6.791  30.980  1.00 99.85           N
ATOM    214  CA  ASN A  26      58.391   5.720  31.637  1.00 99.85           C
ATOM    215  CB  ASN A  26      57.924   6.042  33.068  1.00 99.85           C
ATOM    216  CG  ASN A  26      59.082   5.825  34.038  1.00 99.85           C
ATOM    217  OD1 ASN A  26      59.723   4.775  34.039  1.00 99.85           O
ATOM    218  ND2 ASN A  26      59.348   6.839  34.904  1.00 99.85           N
ATOM    219  C   ASN A  26      57.180   5.351  30.845  1.00 99.85           C
ATOM    220  O   ASN A  26      57.153   5.494  29.627  1.00 99.85           O
ATOM    221  N   ASP A  27      56.155   4.808  31.529  1.00169.63           N
ATOM    222  CA  ASP A  27      54.943   4.361  30.900  1.00169.63           C
ATOM    223  CB  ASP A  27      54.215   3.296  31.749  1.00169.63           C
ATOM    224  CG  ASP A  27      53.412   2.341  30.870  1.00169.63           C
ATOM    225  OD1 ASP A  27      52.883   2.765  29.810  1.00169.63           O
ATOM    226  OD2 ASP A  27      53.339   1.144  31.258  1.00169.63           O
ATOM    227  C   ASP A  27      54.050   5.555  30.748  1.00169.63           C
ATOM    228  O   ASP A  27      54.484   6.676  30.995  1.00169.63           O
ATOM    229  N   VAL A  28      52.810   5.347  30.247  1.00129.99           N
ATOM    230  CA  VAL A  28      51.834   6.401  30.111  1.00129.99           C
ATOM    231  CB  VAL A  28      50.629   5.998  29.303  1.00129.99           C
ATOM    232  CG1 VAL A  28      49.867   4.898  30.061  1.00129.99           C
ATOM    233  CG2 VAL A  28      49.785   7.250  29.013  1.00129.99           C
ATOM    234  C   VAL A  28      51.356   6.813  31.469  1.00129.99           C
ATOM    235  O   VAL A  28      51.085   7.988  31.715  1.00129.99           O
ATOM    236  N   VAL A  29      51.199   5.830  32.379  1.00122.69           N
ATOM    237  CA  VAL A  29      50.714   6.111  33.700  1.00122.69           C
ATOM    238  CB  VAL A  29      50.477   4.878  34.534  1.00122.69           C
ATOM    239  CG1 VAL A  29      49.335   4.076  33.890  1.00122.69           C
ATOM    240  CG2 VAL A  29      51.786   4.082  34.669  1.00122.69           C
ATOM    241  C   VAL A  29      51.705   6.967  34.390  1.00122.69           C
ATOM    242  O   VAL A  29      51.357   7.967  35.015  1.00122.69           O
ATOM    243  N   HIS A  30      52.989   6.603  34.291  1.00220.14           N
ATOM    244  CA  HIS A  30      53.915   7.497  34.880  1.00220.14           C
ATOM    245  ND1 HIS A  30      54.902   6.785  37.971  1.00220.14           N
ATOM    246  CG  HIS A  30      54.798   6.164  36.745  0.00220.14           C
ATOM    247  CB  HIS A  30      55.172   6.820  35.442  1.00220.14           C
ATOM    248  NE2 HIS A  30      53.979   4.796  38.346  1.00220.14           N
ATOM    249  CD2 HIS A  30      54.236   4.949  36.993  1.00220.14           C
ATOM    250  CE1 HIS A  30      54.397   5.924  38.891  1.00220.14           C
ATOM    251  C   HIS A  30      54.145   8.485  33.801  1.00220.14           C
ATOM    252  O   HIS A  30      53.652   8.303  32.700  1.00220.14           O
ATOM    253  N   ASN A  31      54.826   9.587  34.096  1.00191.35           N
ATOM    254  CA  ASN A  31      55.011  10.692  33.202  1.00191.35           C
ATOM    255  CB  ASN A  31      56.060  10.501  32.091  1.00191.35           C
ATOM    256  CG  ASN A  31      57.397  10.839  32.747  1.00191.35           C
ATOM    257  OD1 ASN A  31      58.011  11.860  32.442  1.00191.35           O
ATOM    258  ND2 ASN A  31      57.841   9.982  33.705  1.00191.35           N
ATOM    259  C   ASN A  31      53.720  11.284  32.703  1.00191.35           C
ATOM    260  O   ASN A  31      52.799  10.612  32.243  1.00191.35           O
ATOM    261  N   THR A  32      53.610  12.615  32.890  1.00145.09           N
ATOM    262  CA  THR A  32      52.545  13.431  32.391  1.00145.09           C
ATOM    263  CB  THR A  32      51.534  13.835  33.428  1.00145.09           C
ATOM    264  OG1 THR A  32      52.151  14.605  34.449  1.00145.09           O
ATOM    265  CG2 THR A  32      50.903  12.567  34.027  1.00145.09           C
ATOM    266  C   THR A  32      53.252  14.660  31.931  1.00145.09           C
ATOM    267  O   THR A  32      54.124  15.166  32.636  1.00145.09           O
ATOM    268  N   CYS A  33      52.900  15.182  30.741  1.00 94.94           N
ATOM    269  CA  CYS A  33      53.676  16.268  30.218  1.00 94.94           C
ATOM    270  CB  CYS A  33      53.906  16.107  28.712  1.00 94.94           C
ATOM    271  SG  CYS A  33      54.698  14.509  28.413  1.00 94.94           S
ATOM    272  C   CYS A  33      52.943  17.549  30.416  1.00 94.94           C
ATOM    273  O   CYS A  33      52.543  18.189  29.445  1.00 94.94           O
ATOM    274  N   ALA A  34      52.618  17.888  31.677  1.00 81.44           N
ATOM    275  CA  ALA A  34      52.097  19.190  31.960  1.00 81.44           C
ATOM    276  CB  ALA A  34      51.359  19.249  33.309  1.00 81.44           C
ATOM    277  C   ALA A  34      53.200  20.219  32.015  1.00 81.44           C
ATOM    278  O   ALA A  34      53.057  21.321  31.488  1.00 81.44           O
ATOM    279  N   LEU A  35      54.271  19.924  32.796  1.00108.45           N
ATOM    280  CA  LEU A  35      55.367  20.847  32.996  1.00108.45           C
ATOM    281  CB  LEU A  35      56.049  20.660  34.363  1.00108.45           C
ATOM    282  CG  LEU A  35      55.136  20.972  35.561  1.00108.45           C
ATOM    283  CD1 LEU A  35      55.917  20.913  36.883  1.00108.45           C
ATOM    284  CD2 LEU A  35      54.394  22.303  35.362  1.00108.45           C
ATOM    285  C   LEU A  35      56.479  20.870  31.987  1.00108.45           C
ATOM    286  O   LEU A  35      56.681  21.885  31.325  1.00108.45           O
ATOM    287  N   THR A  36      57.225  19.736  31.883  1.00180.38           N
ATOM    288  CA  THR A  36      58.424  19.539  31.096  1.00180.38           C
ATOM    289  CB  THR A  36      59.072  20.757  30.485  1.00180.38           C
ATOM    290  OG1 THR A  36      59.251  21.775  31.459  1.00180.38           O
ATOM    291  CG2 THR A  36      58.300  21.231  29.239  1.00180.38           C
ATOM    292  C   THR A  36      59.450  18.869  31.981  1.00180.38           C
ATOM    293  O   THR A  36      59.248  17.755  32.453  1.00180.38           O
ATOM    294  N   ASN A  37      60.620  19.523  32.164  1.00126.47           N
ATOM    295  CA  ASN A  37      61.727  19.062  32.973  1.00126.47           C
ATOM    296  CB  ASN A  37      61.863  17.541  33.193  1.00126.47           C
ATOM    297  CG  ASN A  37      61.054  17.137  34.415  1.00126.47           C
ATOM    298  OD1 ASN A  37      60.212  16.243  34.356  1.00126.47           O
ATOM    299  ND2 ASN A  37      61.335  17.808  35.564  1.00126.47           N
ATOM    300  C   ASN A  37      62.933  19.442  32.203  1.00126.47           C
ATOM    301  O   ASN A  37      62.812  20.014  31.123  1.00126.47           O
ATOM    302  N   PRO A  38      64.099  19.188  32.719  1.00183.04           N
ATOM    303  CA  PRO A  38      65.253  19.557  31.966  1.00183.04           C
ATOM    304  CD  PRO A  38      64.361  19.223  34.143  1.00183.04           C
ATOM    305  CB  PRO A  38      66.454  19.360  32.896  1.00183.04           C
ATOM    306  CG  PRO A  38      65.843  18.815  34.210  1.00183.04           C
ATOM    307  C   PRO A  38      65.385  19.021  30.569  1.00183.04           C
ATOM    308  O   PRO A  38      64.841  19.641  29.659  1.00183.04           O
ATOM    309  N   LEU A  39      66.050  17.865  30.329  1.00179.22           N
ATOM    310  CA  LEU A  39      66.163  17.472  28.941  1.00179.22           C
ATOM    311  CB  LEU A  39      66.973  18.433  28.035  1.00179.22           C
ATOM    312  CG  LEU A  39      67.457  19.758  28.655  1.00179.22           C
ATOM    313  CD1 LEU A  39      68.453  19.475  29.796  1.00179.22           C
ATOM    314  CD2 LEU A  39      68.026  20.709  27.591  1.00179.22           C
ATOM    315  C   LEU A  39      67.053  16.266  28.854  1.00179.22           C
ATOM    316  O   LEU A  39      68.274  16.414  28.806  1.00179.22           O
ATOM    317  N   PRO A  40      66.515  15.088  28.851  1.00116.36           N
ATOM    318  CA  PRO A  40      67.362  13.946  28.627  1.00116.36           C
ATOM    319  CD  PRO A  40      65.535  14.806  29.886  1.00116.36           C
ATOM    320  CB  PRO A  40      66.572  12.743  29.135  1.00116.36           C
ATOM    321  CG  PRO A  40      65.734  13.334  30.281  1.00116.36           C
ATOM    322  C   PRO A  40      67.938  13.753  27.248  1.00116.36           C
ATOM    323  O   PRO A  40      69.058  13.253  27.171  1.00116.36           O
ATOM    324  N   ASN A  41      67.244  14.124  26.146  1.00111.07           N
ATOM    325  CA  ASN A  41      67.819  13.768  24.877  1.00111.07           C
ATOM    326  CB  ASN A  41      67.251  12.469  24.283  1.00111.07           C
ATOM    327  CG  ASN A  41      68.261  11.954  23.268  1.00111.07           C
ATOM    328  OD1 ASN A  41      67.913  11.234  22.334  1.00111.07           O
ATOM    329  ND2 ASN A  41      69.556  12.323  23.463  1.00111.07           N
ATOM    330  C   ASN A  41      67.635  14.850  23.858  1.00111.07           C
ATOM    331  O   ASN A  41      66.703  15.652  23.891  1.00111.07           O
ATOM    332  N   VAL A  42      68.597  14.841  22.922  1.00228.76           N
ATOM    333  CA  VAL A  42      68.883  15.673  21.795  1.00228.76           C
ATOM    334  CB  VAL A  42      69.008  17.135  22.157  1.00228.76           C
ATOM    335  CG1 VAL A  42      69.800  17.304  23.470  1.00228.76           C
ATOM    336  CG2 VAL A  42      69.622  17.875  20.957  1.00228.76           C
ATOM    337  C   VAL A  42      70.207  15.059  21.421  1.00228.76           C
ATOM    338  O   VAL A  42      70.205  13.982  20.823  1.00228.76           O
ATOM    339  N   ASN A  43      71.338  15.759  21.707  1.00318.21           N
ATOM    340  CA  ASN A  43      72.692  15.251  21.699  1.00318.21           C
ATOM    341  CB  ASN A  43      72.857  13.741  21.401  1.00318.21           C
ATOM    342  CG  ASN A  43      74.221  13.265  21.904  1.00318.21           C
ATOM    343  OD1 ASN A  43      75.069  12.839  21.121  1.00318.21           O
ATOM    344  ND2 ASN A  43      74.446  13.353  23.243  1.00318.21           N
ATOM    345  C   ASN A  43      73.530  16.039  20.748  1.00318.21           C
ATOM    346  O   ASN A  43      73.041  16.939  20.068  1.00318.21           O
ATOM    347  N   VAL A  44      74.842  15.731  20.705  1.00199.30           N
ATOM    348  CA  VAL A  44      75.683  16.357  19.739  1.00199.30           C
ATOM    349  CB  VAL A  44      77.111  15.861  19.789  1.00199.30           C
ATOM    350  CG1 VAL A  44      77.164  14.350  19.497  1.00199.30           C
ATOM    351  CG2 VAL A  44      77.955  16.706  18.821  1.00199.30           C
ATOM    352  C   VAL A  44      75.034  15.951  18.464  1.00199.30           C
ATOM    353  O   VAL A  44      74.914  16.733  17.523  1.00199.30           O
ATOM    354  N   ASP A  45      74.575  14.686  18.441  1.00207.90           N
ATOM    355  CA  ASP A  45      73.803  14.159  17.361  1.00207.90           C
ATOM    356  CB  ASP A  45      74.151  12.684  17.082  1.00207.90           C
ATOM    357  CG  ASP A  45      73.868  12.376  15.619  1.00207.90           C
ATOM    358  OD1 ASP A  45      72.712  12.001  15.290  1.00207.90           O
ATOM    359  OD2 ASP A  45      74.825  12.502  14.808  1.00207.90           O
ATOM    360  C   ASP A  45      72.407  14.274  17.904  1.00207.90           C
ATOM    361  O   ASP A  45      72.016  13.530  18.801  1.00207.90           O
ATOM    362  N   THR A  46      71.632  15.241  17.373  1.00237.47           N
ATOM    363  CA  THR A  46      70.362  15.659  17.908  1.00237.47           C
ATOM    364  CB  THR A  46      70.109  17.095  17.577  1.00237.47           C
ATOM    365  OG1 THR A  46      70.250  17.288  16.175  1.00237.47           O
ATOM    366  CG2 THR A  46      71.121  17.978  18.324  1.00237.47           C
ATOM    367  C   THR A  46      69.188  14.848  17.433  1.00237.47           C
ATOM    368  O   THR A  46      69.309  13.992  16.559  1.00237.47           O
ATOM    369  N   ILE A  47      68.007  15.111  18.060  1.00203.22           N
ATOM    370  CA  ILE A  47      66.747  14.475  17.760  1.00203.22           C
ATOM    371  CB  ILE A  47      66.200  13.971  19.064  1.00203.22           C
ATOM    372  CG1 ILE A  47      64.952  13.108  18.984  1.00203.22           C
ATOM    373  CG2 ILE A  47      66.154  15.130  20.051  1.00203.22           C
ATOM    374  CD1 ILE A  47      64.834  12.333  20.299  1.00203.22           C
ATOM    375  C   ILE A  47      65.959  15.511  17.018  1.00203.22           C
ATOM    376  O   ILE A  47      65.101  16.216  17.553  1.00203.22           O
ATOM    377  N   LYS A  48      66.266  15.598  15.704  1.00127.73           N
ATOM    378  CA  LYS A  48      65.693  16.590  14.844  1.00127.73           C
ATOM    379  CB  LYS A  48      66.722  17.537  14.199  1.00127.73           C
ATOM    380  CG  LYS A  48      67.083  18.718  15.102  1.00127.73           C
ATOM    381  CD  LYS A  48      67.674  18.296  16.443  1.00127.73           C
ATOM    382  CE  LYS A  48      68.173  19.466  17.295  1.00127.73           C
ATOM    383  NZ  LYS A  48      69.240  20.212  16.590  1.00127.73           N
ATOM    384  C   LYS A  48      64.870  15.945  13.780  1.00127.73           C
ATOM    385  O   LYS A  48      65.104  14.807  13.373  1.00127.73           O
ATOM    386  N   LEU A  49      63.854  16.697  13.312  1.00144.65           N
ATOM    387  CA  LEU A  49      62.885  16.171  12.401  1.00144.65           C
ATOM    388  CB  LEU A  49      61.572  15.935  13.159  1.00144.65           C
ATOM    389  CG  LEU A  49      60.519  15.145  12.395  1.00144.65           C
ATOM    390  CD1 LEU A  49      61.025  13.724  12.100  1.00144.65           C
ATOM    391  CD2 LEU A  49      59.169  15.169  13.132  1.00144.65           C
ATOM    392  C   LEU A  49      62.631  17.188  11.323  1.00144.65           C
ATOM    393  O   LEU A  49      62.547  18.385  11.596  1.00144.65           O
ATOM    394  N   ARG A  50      62.506  16.726  10.057  1.00160.46           N
ATOM    395  CA  ARG A  50      62.215  17.611   8.961  1.00160.46           C
ATOM    396  CB  ARG A  50      63.205  17.534   7.787  1.00160.46           C
ATOM    397  CG  ARG A  50      62.624  18.147   6.510  1.00160.46           C
ATOM    398  CD  ARG A  50      63.667  18.591   5.487  1.00160.46           C
ATOM    399  NE  ARG A  50      64.018  20.001   5.810  1.00160.46           N
ATOM    400  CZ  ARG A  50      65.296  20.349   6.143  1.00160.46           C
ATOM    401  NH1 ARG A  50      66.258  19.384   6.247  1.00160.46           N
ATOM    402  NH2 ARG A  50      65.606  21.654   6.373  1.00160.46           N
ATOM    403  C   ARG A  50      60.862  17.273   8.415  1.00160.46           C
ATOM    404  O   ARG A  50      60.547  16.112   8.161  1.00160.46           O
ATOM    405  N   LEU A  51      60.027  18.311   8.212  1.00 64.91           N
ATOM    406  CA  LEU A  51      58.686  18.134   7.731  1.00 64.91           C
ATOM    407  CB  LEU A  51      57.670  18.898   8.591  1.00 64.91           C
ATOM    408  CG  LEU A  51      57.767  18.575  10.095  1.00 64.91           C
ATOM    409  CD1 LEU A  51      56.729  19.372  10.904  1.00 64.91           C
ATOM    410  CD2 LEU A  51      57.704  17.063  10.356  1.00 64.91           C
ATOM    411  C   LEU A  51      58.606  18.762   6.371  1.00 64.91           C
ATOM    412  O   LEU A  51      58.913  19.942   6.208  1.00 64.91           O
ATOM    413  N   LEU A  52      58.167  18.005   5.345  1.00 85.52           N
ATOM    414  CA  LEU A  52      58.125  18.619   4.049  1.00 85.52           C
ATOM    415  CB  LEU A  52      59.195  18.099   3.081  1.00 85.52           C
ATOM    416  CG  LEU A  52      60.617  18.493   3.533  1.00 85.52           C
ATOM    417  CD1 LEU A  52      61.689  18.035   2.531  1.00 85.52           C
ATOM    418  CD2 LEU A  52      60.701  19.997   3.848  1.00 85.52           C
ATOM    419  C   LEU A  52      56.765  18.502   3.431  1.00 85.52           C
ATOM    420  O   LEU A  52      55.998  17.594   3.745  1.00 85.52           O
ATOM    421  N   ALA A  53      56.509  19.405   2.455  1.00143.55           N
ATOM    422  CA  ALA A  53      55.279  19.655   1.742  1.00143.55           C
ATOM    423  CB  ALA A  53      55.541  20.196   0.324  1.00143.55           C
ATOM    424  C   ALA A  53      54.436  18.410   1.669  1.00143.55           C
ATOM    425  O   ALA A  53      54.944  17.311   1.459  1.00143.55           O
ATOM    426  N   PRO A  54      53.174  18.617   1.431  1.00353.62           N
ATOM    427  CA  PRO A  54      52.117  17.835   2.009  1.00353.62           C
ATOM    428  CD  PRO A  54      52.889  18.800   0.010  1.00353.62           C
ATOM    429  CB  PRO A  54      51.348  17.163   0.879  1.00353.62           C
ATOM    430  CG  PRO A  54      51.532  18.141  -0.280  1.00353.62           C
ATOM    431  C   PRO A  54      52.330  16.896   3.161  1.00353.62           C
ATOM    432  O   PRO A  54      51.730  17.252   4.171  1.00353.62           O
ATOM    433  N   ASP A  55      53.065  15.762   3.174  1.00204.36           N
ATOM    434  CA  ASP A  55      52.937  15.101   4.456  1.00204.36           C
ATOM    435  CB  ASP A  55      51.691  14.184   4.489  1.00204.36           C
ATOM    436  CG  ASP A  55      51.811  13.140   3.376  1.00204.36           C
ATOM    437  OD1 ASP A  55      52.894  13.026   2.743  1.00204.36           O
ATOM    438  OD2 ASP A  55      50.800  12.431   3.128  1.00204.36           O
ATOM    439  C   ASP A  55      54.105  14.237   4.860  1.00204.36           C
ATOM    440  O   ASP A  55      53.907  13.298   5.631  1.00204.36           O
ATOM    441  N   VAL A  56      55.353  14.506   4.437  1.00135.00           N
ATOM    442  CA  VAL A  56      56.333  13.536   4.845  1.00135.00           C
ATOM    443  CB  VAL A  56      57.201  13.018   3.741  1.00135.00           C
ATOM    444  CG1 VAL A  56      56.309  12.449   2.625  1.00135.00           C
ATOM    445  CG2 VAL A  56      58.151  14.133   3.322  1.00135.00           C
ATOM    446  C   VAL A  56      57.239  14.097   5.901  1.00135.00           C
ATOM    447  O   VAL A  56      57.543  15.289   5.931  1.00135.00           O
ATOM    448  N   VAL A  57      57.687  13.217   6.821  1.00107.07           N
ATOM    449  CA  VAL A  57      58.556  13.624   7.881  1.00107.07           C
ATOM    450  CB  VAL A  57      57.872  13.502   9.206  1.00107.07           C
ATOM    451  CG1 VAL A  57      57.540  12.019   9.452  1.00107.07           C
ATOM    452  CG2 VAL A  57      58.748  14.158  10.271  1.00107.07           C
ATOM    453  C   VAL A  57      59.749  12.707   7.847  1.00107.07           C
ATOM    454  O   VAL A  57      59.600  11.528   7.533  1.00107.07           O
ATOM    455  N   TYR A  58      60.977  13.231   8.090  1.00 88.20           N
ATOM    456  CA  TYR A  58      62.115  12.349   8.159  1.00 88.20           C
ATOM    457  CB  TYR A  58      62.809  12.033   6.811  1.00 88.20           C
ATOM    458  CG  TYR A  58      63.577  13.186   6.252  1.00 88.20           C
ATOM    459  CD1 TYR A  58      62.947  14.183   5.542  1.00 88.20           C
ATOM    460  CD2 TYR A  58      64.945  13.246   6.409  1.00 88.20           C
ATOM    461  CE1 TYR A  58      63.670  15.231   5.022  1.00 88.20           C
ATOM    462  CE2 TYR A  58      65.674  14.290   5.892  1.00 88.20           C
ATOM    463  CZ  TYR A  58      65.033  15.286   5.199  1.00 88.20           C
ATOM    464  OH  TYR A  58      65.778  16.359   4.667  1.00 88.20           O
ATOM    465  C   TYR A  58      63.121  12.906   9.124  1.00 88.20           C
ATOM    466  O   TYR A  58      63.123  14.103   9.410  1.00 88.20           O
ATOM    467  N   ASP A  59      63.968  12.020   9.699  1.00 80.89           N
ATOM    468  CA  ASP A  59      64.984  12.398  10.649  1.00 80.89           C
ATOM    469  CB  ASP A  59      64.965  11.524  11.915  1.00 80.89           C
ATOM    470  CG  ASP A  59      65.115  10.068  11.496  1.00 80.89           C
ATOM    471  OD1 ASP A  59      64.224   9.564  10.762  1.00 80.89           O
ATOM    472  OD2 ASP A  59      66.127   9.439  11.899  1.00 80.89           O
ATOM    473  C   ASP A  59      66.351  12.319  10.022  1.00 80.89           C
ATOM    474  O   ASP A  59      66.499  12.036   8.833  1.00 80.89           O
ATOM    475  N   GLU A  60      67.395  12.581  10.842  1.00130.48           N
ATOM    476  CA  GLU A  60      68.767  12.594  10.407  1.00130.48           C
ATOM    477  CB  GLU A  60      69.732  13.169  11.455  1.00130.48           C
ATOM    478  CG  GLU A  60      71.110  13.468  10.865  1.00130.48           C
ATOM    479  CD  GLU A  60      70.944  14.567   9.822  1.00130.48           C
ATOM    480  OE1 GLU A  60      69.868  15.223   9.820  1.00130.48           O
ATOM    481  OE2 GLU A  60      71.889  14.765   9.012  1.00130.48           O
ATOM    482  C   GLU A  60      69.221  11.215  10.044  1.00130.48           C
ATOM    483  O   GLU A  60      70.036  11.017   9.144  1.00130.48           O
ATOM    484  N   GLN A  61      68.688  10.220  10.759  1.00173.73           N
ATOM    485  CA  GLN A  61      69.032   8.843  10.624  1.00173.73           C
ATOM    486  CB  GLN A  61      68.506   8.071  11.828  1.00173.73           C
ATOM    487  CG  GLN A  61      69.136   6.709  11.970  1.00173.73           C
ATOM    488  CD  GLN A  61      68.020   5.808  11.554  1.00173.73           C
ATOM    489  OE1 GLN A  61      67.892   5.417  10.395  1.00173.73           O
ATOM    490  NE2 GLN A  61      67.184   5.455  12.565  1.00173.73           N
ATOM    491  C   GLN A  61      68.593   8.339   9.272  1.00173.73           C
ATOM    492  O   GLN A  61      69.031   7.279   8.830  1.00173.73           O
ATOM    493  N   GLY A  62      67.672   9.053   8.587  1.00 39.63           N
ATOM    494  CA  GLY A  62      67.319   8.672   7.241  1.00 39.63           C
ATOM    495  C   GLY A  62      65.976   8.016   7.207  1.00 39.63           C
ATOM    496  O   GLY A  62      65.536   7.559   6.153  1.00 39.63           O
ATOM    497  N   ASN A  63      65.285   7.950   8.359  1.00 61.44           N
ATOM    498  CA  ASN A  63      63.992   7.325   8.385  1.00 61.44           C
ATOM    499  CB  ASN A  63      63.493   6.951   9.788  1.00 61.44           C
ATOM    500  CG  ASN A  63      64.293   5.764  10.286  1.00 61.44           C
ATOM    501  OD1 ASN A  63      64.613   4.837   9.543  1.00 61.44           O
ATOM    502  ND2 ASN A  63      64.618   5.797  11.601  1.00 61.44           N
ATOM    503  C   ASN A  63      62.965   8.244   7.804  1.00 61.44           C
ATOM    504  O   ASN A  63      63.119   9.465   7.820  1.00 61.44           O
ATOM    505  N   GLU A  64      61.874   7.646   7.276  1.00112.97           N
ATOM    506  CA  GLU A  64      60.802   8.374   6.654  1.00112.97           C
ATOM    507  CB  GLU A  64      60.562   7.948   5.201  1.00112.97           C
ATOM    508  CG  GLU A  64      60.322   6.449   5.002  1.00112.97           C
ATOM    509  CD  GLU A  64      61.668   5.780   4.745  1.00112.97           C
ATOM    510  OE1 GLU A  64      62.489   6.368   3.991  1.00112.97           O
ATOM    511  OE2 GLU A  64      61.890   4.665   5.290  1.00112.97           O
ATOM    512  C   GLU A  64      59.516   8.099   7.379  1.00112.97           C
ATOM    513  O   GLU A  64      59.320   7.012   7.921  1.00112.97           O
ATOM    514  N   GLY A  65      58.592   9.091   7.383  1.00 28.78           N
ATOM    515  CA  GLY A  65      57.333   8.942   8.069  1.00 28.78           C
ATOM    516  C   GLY A  65      56.361   9.985   7.582  1.00 28.78           C
ATOM    517  O   GLY A  65      56.546  10.569   6.515  1.00 28.78           O
ATOM    518  N   PHE A  66      55.283  10.229   8.371  1.00 84.67           N
ATOM    519  CA  PHE A  66      54.212  11.144   8.030  1.00 84.67           C
ATOM    520  CB  PHE A  66      52.836  10.472   7.889  1.00 84.67           C
ATOM    521  CG  PHE A  66      52.568   9.946   6.527  1.00 84.67           C
ATOM    522  CD1 PHE A  66      53.243   8.874   6.002  1.00 84.67           C
ATOM    523  CD2 PHE A  66      51.561  10.527   5.797  1.00 84.67           C
ATOM    524  CE1 PHE A  66      52.940   8.416   4.742  1.00 84.67           C
ATOM    525  CE2 PHE A  66      51.262  10.058   4.543  1.00 84.67           C
ATOM    526  CZ  PHE A  66      51.953   9.007   4.000  1.00 84.67           C
ATOM    527  C   PHE A  66      53.959  12.127   9.139  1.00 84.67           C
ATOM    528  O   PHE A  66      54.368  11.932  10.282  1.00 84.67           O
ATOM    529  N   TRP A  67      53.268  13.240   8.794  1.00 75.66           N
ATOM    530  CA  TRP A  67      52.861  14.232   9.751  1.00 75.66           C
ATOM    531  CB  TRP A  67      53.896  15.350   9.985  1.00 75.66           C
ATOM    532  CG  TRP A  67      54.116  16.252   8.798  1.00 75.66           C
ATOM    533  CD2 TRP A  67      53.368  17.458   8.559  1.00 75.66           C
ATOM    534  CD1 TRP A  67      55.008  16.142   7.774  1.00 75.66           C
ATOM    535  NE1 TRP A  67      54.866  17.202   6.910  1.00 75.66           N
ATOM    536  CE2 TRP A  67      53.860  18.018   7.379  1.00 75.66           C
ATOM    537  CE3 TRP A  67      52.358  18.043   9.263  1.00 75.66           C
ATOM    538  CZ2 TRP A  67      53.343  19.184   6.888  1.00 75.66           C
ATOM    539  CZ3 TRP A  67      51.841  19.218   8.763  1.00 75.66           C
ATOM    540  CH2 TRP A  67      52.325  19.777   7.599  1.00 75.66           C
ATOM    541  C   TRP A  67      51.624  14.897   9.236  1.00 75.66           C
ATOM    542  O   TRP A  67      51.328  14.868   8.040  1.00 75.66           O
ATOM    543  N   THR A  68      50.844  15.480  10.167  1.00108.59           N
ATOM    544  CA  THR A  68      49.657  16.210   9.839  1.00108.59           C
ATOM    545  CB  THR A  68      48.397  15.420  10.067  1.00108.59           C
ATOM    546  OG1 THR A  68      48.368  14.265   9.254  1.00108.59           O
ATOM    547  CG2 THR A  68      47.174  16.284   9.763  1.00108.59           C
ATOM    548  C   THR A  68      49.580  17.319  10.825  1.00108.59           C
ATOM    549  O   THR A  68      49.901  17.160  11.998  1.00108.59           O
ATOM    550  N   LEU A  69      49.176  18.495  10.350  1.00183.12           N
ATOM    551  CA  LEU A  69      48.903  19.619  11.177  1.00183.12           C
ATOM    552  CB  LEU A  69      49.109  20.842  10.260  1.00183.12           C
ATOM    553  CG  LEU A  69      48.426  22.157  10.577  1.00183.12           C
ATOM    554  CD1 LEU A  69      47.046  22.128   9.903  1.00183.12           C
ATOM    555  CD2 LEU A  69      48.432  22.458  12.085  1.00183.12           C
ATOM    556  C   LEU A  69      47.526  19.337  11.693  1.00183.12           C
ATOM    557  O   LEU A  69      46.739  18.681  11.017  1.00183.12           O
ATOM    558  N   ILE A  70      47.216  19.724  12.945  1.00249.03           N
ATOM    559  CA  ILE A  70      45.921  19.399  13.459  1.00249.03           C
ATOM    560  CB  ILE A  70      46.120  18.540  14.705  1.00249.03           C
ATOM    561  CG1 ILE A  70      44.905  17.694  15.074  1.00249.03           C
ATOM    562  CG2 ILE A  70      46.633  19.391  15.872  1.00249.03           C
ATOM    563  CD1 ILE A  70      43.834  18.473  15.817  1.00249.03           C
ATOM    564  C   ILE A  70      45.208  20.709  13.604  1.00249.03           C
ATOM    565  O   ILE A  70      45.389  21.438  14.581  1.00249.03           O
ATOM    566  N   TYR A  71      44.370  21.036  12.585  1.00280.57           N
ATOM    567  CA  TYR A  71      43.699  22.306  12.579  1.00280.57           C
ATOM    568  CB  TYR A  71      42.710  22.506  13.735  1.00280.57           C
ATOM    569  CG  TYR A  71      41.636  23.382  13.190  1.00280.57           C
ATOM    570  CD1 TYR A  71      41.871  24.650  12.724  1.00280.57           C
ATOM    571  CD2 TYR A  71      40.352  22.904  13.152  1.00280.57           C
ATOM    572  CE1 TYR A  71      40.857  25.427  12.226  1.00280.57           C
ATOM    573  CE2 TYR A  71      39.321  23.668  12.660  1.00280.57           C
ATOM    574  CZ  TYR A  71      39.582  24.931  12.193  1.00280.57           C
ATOM    575  OH  TYR A  71      38.547  25.731  11.681  1.00280.57           O
ATOM    576  C   TYR A  71      44.808  23.308  12.726  1.00280.57           C
ATOM    577  O   TYR A  71      45.811  23.214  12.038  1.00280.57           O
ATOM    578  N   ASP A  72      44.569  24.404  13.454  1.00231.80           N
ATOM    579  CA  ASP A  72      45.529  25.419  13.816  1.00231.80           C
ATOM    580  CB  ASP A  72      44.854  26.768  14.105  1.00231.80           C
ATOM    581  CG  ASP A  72      44.189  27.248  12.833  1.00231.80           C
ATOM    582  OD1 ASP A  72      44.905  27.695  11.898  1.00231.80           O
ATOM    583  OD2 ASP A  72      42.934  27.179  12.793  1.00231.80           O
ATOM    584  C   ASP A  72      46.279  25.078  15.090  1.00231.80           C
ATOM    585  O   ASP A  72      47.169  25.825  15.495  1.00231.80           O
ATOM    586  N   GLN A  73      45.826  24.062  15.849  1.00181.93           N
ATOM    587  CA  GLN A  73      46.316  23.795  17.185  1.00181.93           C
ATOM    588  CB  GLN A  73      45.357  22.926  17.992  1.00181.93           C
ATOM    589  CG  GLN A  73      44.047  23.622  18.336  1.00181.93           C
ATOM    590  CD  GLN A  73      43.346  22.619  19.215  1.00181.93           C
ATOM    591  OE1 GLN A  73      42.583  22.958  20.117  1.00181.93           O
ATOM    592  NE2 GLN A  73      43.647  21.324  18.948  1.00181.93           N
ATOM    593  C   GLN A  73      47.679  23.189  17.413  1.00181.93           C
ATOM    594  O   GLN A  73      48.367  23.601  18.347  1.00181.93           O
ATOM    595  N   GLY A  74      48.095  22.163  16.645  1.00 41.60           N
ATOM    596  CA  GLY A  74      49.342  21.501  16.936  1.00 41.60           C
ATOM    597  C   GLY A  74      49.560  20.493  15.851  1.00 41.60           C
ATOM    598  O   GLY A  74      48.988  20.631  14.770  1.00 41.60           O
ATOM    599  N   PHE A  75      50.400  19.457  16.103  1.00 80.97           N
ATOM    600  CA  PHE A  75      50.653  18.497  15.067  1.00 80.97           C
ATOM    601  CB  PHE A  75      51.869  18.853  14.185  1.00 80.97           C
ATOM    602  CG  PHE A  75      53.089  18.974  15.047  1.00 80.97           C
ATOM    603  CD1 PHE A  75      53.331  20.135  15.744  1.00 80.97           C
ATOM    604  CD2 PHE A  75      54.001  17.946  15.143  1.00 80.97           C
ATOM    605  CE1 PHE A  75      54.451  20.255  16.535  1.00 80.97           C
ATOM    606  CE2 PHE A  75      55.128  18.056  15.937  1.00 80.97           C
ATOM    607  CZ  PHE A  75      55.352  19.221  16.630  1.00 80.97           C
ATOM    608  C   PHE A  75      50.887  17.127  15.626  1.00 80.97           C
ATOM    609  O   PHE A  75      51.093  16.934  16.824  1.00 80.97           O
ATOM    610  N   GLU A  76      50.813  16.115  14.735  1.00 93.37           N
ATOM    611  CA  GLU A  76      51.118  14.768  15.109  1.00 93.37           C
ATOM    612  CB  GLU A  76      49.888  13.835  15.208  1.00 93.37           C
ATOM    613  CG  GLU A  76      50.279  12.411  15.637  1.00 93.37           C
ATOM    614  CD  GLU A  76      49.052  11.630  16.105  1.00 93.37           C
ATOM    615  OE1 GLU A  76      48.461  12.028  17.144  1.00 93.37           O
ATOM    616  OE2 GLU A  76      48.694  10.617  15.451  1.00 93.37           O
ATOM    617  C   GLU A  76      52.044  14.234  14.057  1.00 93.37           C
ATOM    618  O   GLU A  76      51.790  14.367  12.858  1.00 93.37           O
ATOM    619  N   VAL A  77      53.179  13.643  14.484  1.00112.07           N
ATOM    620  CA  VAL A  77      54.083  13.126  13.506  1.00112.07           C
ATOM    621  CB  VAL A  77      55.344  13.929  13.382  1.00112.07           C
ATOM    622  CG1 VAL A  77      56.260  13.622  14.578  1.00112.07           C
ATOM    623  CG2 VAL A  77      55.935  13.686  11.982  1.00112.07           C
ATOM    624  C   VAL A  77      54.406  11.722  13.878  1.00112.07           C
ATOM    625  O   VAL A  77      54.645  11.407  15.044  1.00112.07           O
ATOM    626  N   VAL A  78      54.377  10.818  12.883  1.00134.14           N
ATOM    627  CA  VAL A  78      54.716   9.479  13.226  1.00134.14           C
ATOM    628  CB  VAL A  78      53.574   8.509  13.035  1.00134.14           C
ATOM    629  CG1 VAL A  78      53.463   8.059  11.574  1.00134.14           C
ATOM    630  CG2 VAL A  78      53.704   7.396  14.080  1.00134.14           C
ATOM    631  C   VAL A  78      55.935   9.136  12.417  1.00134.14           C
ATOM    632  O   VAL A  78      55.923   9.184  11.186  1.00134.14           O
ATOM    633  N   ILE A  79      57.057   8.848  13.113  1.00107.96           N
ATOM    634  CA  ILE A  79      58.285   8.552  12.429  1.00107.96           C
ATOM    635  CB  ILE A  79      59.284   9.674  12.465  1.00107.96           C
ATOM    636  CG1 ILE A  79      58.671  10.984  11.971  1.00107.96           C
ATOM    637  CG2 ILE A  79      60.523   9.234  11.663  1.00107.96           C
ATOM    638  CD1 ILE A  79      57.723  11.589  12.994  1.00107.96           C
ATOM    639  C   ILE A  79      58.976   7.480  13.208  1.00107.96           C
ATOM    640  O   ILE A  79      58.961   7.526  14.433  1.00107.96           O
ATOM    641  N   ASN A  80      59.599   6.496  12.527  1.00100.30           N
ATOM    642  CA  ASN A  80      60.415   5.488  13.162  1.00100.30           C
ATOM    643  CB  ASN A  80      61.761   6.057  13.645  1.00100.30           C
ATOM    644  CG  ASN A  80      62.775   4.931  13.808  1.00100.30           C
ATOM    645  OD1 ASN A  80      63.944   5.183  14.097  1.00100.30           O
ATOM    646  ND2 ASN A  80      62.334   3.660  13.607  1.00100.30           N
ATOM    647  C   ASN A  80      59.683   4.887  14.335  1.00100.30           C
ATOM    648  O   ASN A  80      60.247   4.685  15.407  1.00100.30           O
ATOM    649  N   LYS A  81      58.391   4.594  14.130  1.00171.33           N
ATOM    650  CA  LYS A  81      57.393   4.118  15.045  1.00171.33           C
ATOM    651  CB  LYS A  81      56.447   2.952  14.721  1.00171.33           C
ATOM    652  CG  LYS A  81      55.230   3.592  14.037  1.00171.33           C
ATOM    653  CD  LYS A  81      54.271   2.707  13.244  1.00171.33           C
ATOM    654  CE  LYS A  81      53.176   3.555  12.581  1.00171.33           C
ATOM    655  NZ  LYS A  81      52.311   2.728  11.715  1.00171.33           N
ATOM    656  C   LYS A  81      57.401   4.722  16.406  1.00171.33           C
ATOM    657  O   LYS A  81      57.285   4.049  17.429  1.00171.33           O
ATOM    658  N   GLN A  82      57.495   6.067  16.399  1.00145.73           N
ATOM    659  CA  GLN A  82      57.306   6.903  17.546  1.00145.73           C
ATOM    660  CB  GLN A  82      58.440   7.899  17.888  1.00145.73           C
ATOM    661  CG  GLN A  82      59.711   7.870  17.031  1.00145.73           C
ATOM    662  CD  GLN A  82      60.538   6.638  17.318  1.00145.73           C
ATOM    663  OE1 GLN A  82      60.168   5.814  18.149  1.00145.73           O
ATOM    664  NE2 GLN A  82      61.708   6.520  16.627  1.00145.73           N
ATOM    665  C   GLN A  82      56.273   7.873  17.063  1.00145.73           C
ATOM    666  O   GLN A  82      56.256   8.218  15.880  1.00145.73           O
ATOM    667  N   LYS A  83      55.363   8.332  17.940  1.00227.03           N
ATOM    668  CA  LYS A  83      54.488   9.364  17.472  1.00227.03           C
ATOM    669  CB  LYS A  83      53.080   8.916  17.014  1.00227.03           C
ATOM    670  CG  LYS A  83      52.492   7.683  17.694  1.00227.03           C
ATOM    671  CD  LYS A  83      51.682   7.977  18.944  1.00227.03           C
ATOM    672  CE  LYS A  83      50.258   8.397  18.580  1.00227.03           C
ATOM    673  NZ  LYS A  83      49.672   7.448  17.601  1.00227.03           N
ATOM    674  C   LYS A  83      54.566  10.525  18.402  1.00227.03           C
ATOM    675  O   LYS A  83      54.577  10.374  19.623  1.00227.03           O
ATOM    676  N   TYR A  84      54.683  11.728  17.802  1.00 79.93           N
ATOM    677  CA  TYR A  84      54.903  12.938  18.534  1.00 79.93           C
ATOM    678  CB  TYR A  84      56.032  13.812  17.962  1.00 79.93           C
ATOM    679  CG  TYR A  84      57.294  13.026  18.020  1.00 79.93           C
ATOM    680  CD1 TYR A  84      57.965  12.855  19.208  1.00 79.93           C
ATOM    681  CD2 TYR A  84      57.816  12.474  16.874  1.00 79.93           C
ATOM    682  CE1 TYR A  84      59.132  12.130  19.255  1.00 79.93           C
ATOM    683  CE2 TYR A  84      58.982  11.748  16.912  1.00 79.93           C
ATOM    684  CZ  TYR A  84      59.640  11.574  18.105  1.00 79.93           C
ATOM    685  OH  TYR A  84      60.838  10.829  18.150  1.00 79.93           O
ATOM    686  C   TYR A  84      53.654  13.766  18.463  1.00 79.93           C
ATOM    687  O   TYR A  84      52.984  13.854  17.431  1.00 79.93           O
ATOM    688  N   PHE A  85      53.290  14.370  19.609  1.00133.90           N
ATOM    689  CA  PHE A  85      52.124  15.199  19.653  1.00133.90           C
ATOM    690  CB  PHE A  85      50.920  14.446  20.249  1.00133.90           C
ATOM    691  CG  PHE A  85      49.841  15.450  20.384  1.00133.90           C
ATOM    692  CD1 PHE A  85      49.065  15.755  19.306  1.00133.90           C
ATOM    693  CD2 PHE A  85      49.604  16.092  21.574  1.00133.90           C
ATOM    694  CE1 PHE A  85      48.072  16.692  19.415  1.00133.90           C
ATOM    695  CE2 PHE A  85      48.606  17.030  21.686  1.00133.90           C
ATOM    696  CZ  PHE A  85      47.834  17.338  20.599  1.00133.90           C
ATOM    697  C   PHE A  85      52.386  16.368  20.557  1.00133.90           C
ATOM    698  O   PHE A  85      52.954  16.211  21.637  1.00133.90           O
ATOM    699  N   ALA A  86      51.963  17.580  20.139  1.00 58.46           N
ATOM    700  CA  ALA A  86      52.147  18.749  20.954  1.00 58.46           C
ATOM    701  CB  ALA A  86      53.600  19.255  20.959  1.00 58.46           C
ATOM    702  C   ALA A  86      51.307  19.857  20.394  1.00 58.46           C
ATOM    703  O   ALA A  86      51.002  19.888  19.202  1.00 58.46           O
ATOM    704  N   PHE A  87      50.913  20.813  21.259  1.00139.21           N
ATOM    705  CA  PHE A  87      50.162  21.947  20.792  1.00139.21           C
ATOM    706  CB  PHE A  87      49.095  22.486  21.768  1.00139.21           C
ATOM    707  CG  PHE A  87      47.940  21.557  21.929  1.00139.21           C
ATOM    708  CD1 PHE A  87      46.988  21.447  20.945  1.00139.21           C
ATOM    709  CD2 PHE A  87      47.778  20.823  23.079  1.00139.21           C
ATOM    710  CE1 PHE A  87      45.916  20.601  21.096  1.00139.21           C
ATOM    711  CE2 PHE A  87      46.704  19.978  23.234  1.00139.21           C
ATOM    712  CZ  PHE A  87      45.768  19.859  22.239  1.00139.21           C
ATOM    713  C   PHE A  87      51.156  23.061  20.621  1.00139.21           C
ATOM    714  O   PHE A  87      52.186  23.088  21.292  1.00139.21           O
ATOM    715  N   PHE A  88      50.889  24.012  19.701  1.00 81.75           N
ATOM    716  CA  PHE A  88      51.816  25.098  19.504  1.00 81.75           C
ATOM    717  CB  PHE A  88      51.538  25.969  18.272  1.00 81.75           C
ATOM    718  CG  PHE A  88      51.841  25.117  17.088  1.00 81.75           C
ATOM    719  CD1 PHE A  88      53.144  24.814  16.758  1.00 81.75           C
ATOM    720  CD2 PHE A  88      50.823  24.632  16.303  1.00 81.75           C
ATOM    721  CE1 PHE A  88      53.425  24.026  15.667  1.00 81.75           C
ATOM    722  CE2 PHE A  88      51.100  23.846  15.211  1.00 81.75           C
ATOM    723  CZ  PHE A  88      52.400  23.539  14.893  1.00 81.75           C
ATOM    724  C   PHE A  88      51.763  25.952  20.733  1.00 81.75           C
ATOM    725  O   PHE A  88      50.721  26.042  21.369  1.00 81.75           O
ATOM    726  N   ASN A  89      52.894  26.600  21.106  1.00141.89           N
ATOM    727  CA  ASN A  89      52.901  27.254  22.384  1.00141.89           C
ATOM    728  CB  ASN A  89      54.277  27.344  23.089  1.00141.89           C
ATOM    729  CG  ASN A  89      55.221  28.288  22.367  1.00141.89           C
ATOM    730  OD1 ASN A  89      55.847  29.147  22.984  1.00141.89           O
ATOM    731  ND2 ASN A  89      55.352  28.109  21.029  1.00141.89           N
ATOM    732  C   ASN A  89      52.253  28.601  22.385  1.00141.89           C
ATOM    733  O   ASN A  89      52.176  29.305  21.378  1.00141.89           O
ATOM    734  N   TYR A  90      51.701  28.948  23.569  1.00157.51           N
ATOM    735  CA  TYR A  90      51.087  30.220  23.824  1.00157.51           C
ATOM    736  CB  TYR A  90      49.548  30.207  23.679  1.00157.51           C
ATOM    737  CG  TYR A  90      48.957  29.319  24.724  1.00157.51           C
ATOM    738  CD1 TYR A  90      48.814  27.976  24.504  1.00157.51           C
ATOM    739  CD2 TYR A  90      48.544  29.828  25.938  1.00157.51           C
ATOM    740  CE1 TYR A  90      48.274  27.154  25.470  1.00157.51           C
ATOM    741  CE2 TYR A  90      48.002  29.014  26.902  1.00157.51           C
ATOM    742  CZ  TYR A  90      47.866  27.666  26.670  1.00157.51           C
ATOM    743  OH  TYR A  90      47.313  26.818  27.652  1.00157.51           O
ATOM    744  C   TYR A  90      51.429  30.579  25.241  1.00157.51           C
ATOM    745  O   TYR A  90      51.680  29.697  26.062  1.00157.51           O
ATOM    746  N   THR A  91      51.461  31.891  25.564  1.00 42.99           N
ATOM    747  CA  THR A  91      51.799  32.317  26.896  1.00 42.99           C
ATOM    748  CB  THR A  91      53.006  33.206  26.925  1.00 42.99           C
ATOM    749  OG1 THR A  91      54.125  32.524  26.378  1.00 42.99           O
ATOM    750  CG2 THR A  91      53.283  33.624  28.377  1.00 42.99           C
ATOM    751  C   THR A  91      50.658  33.121  27.447  1.00 42.99           C
ATOM    752  O   THR A  91      50.120  33.998  26.773  1.00 42.99           O
ATOM    753  N   GLN A  92      50.260  32.833  28.705  1.00 81.57           N
ATOM    754  CA  GLN A  92      49.164  33.536  29.310  1.00 81.57           C
ATOM    755  CB  GLN A  92      48.088  32.581  29.853  1.00 81.57           C
ATOM    756  CG  GLN A  92      47.475  31.637  28.820  1.00 81.57           C
ATOM    757  CD  GLN A  92      46.740  30.558  29.604  1.00 81.57           C
ATOM    758  OE1 GLN A  92      47.121  29.390  29.579  1.00 81.57           O
ATOM    759  NE2 GLN A  92      45.666  30.960  30.335  1.00 81.57           N
ATOM    760  C   GLN A  92      49.688  34.225  30.528  1.00 81.57           C
ATOM    761  O   GLN A  92      49.588  33.691  31.631  1.00 81.57           O
ATOM    762  N   GLN A  93      50.250  35.437  30.368  1.00118.81           N
ATOM    763  CA  GLN A  93      50.701  36.183  31.508  1.00118.81           C
ATOM    764  CB  GLN A  93      51.538  37.431  31.171  0.00118.81           C
ATOM    765  CG  GLN A  93      53.029  37.145  30.946  0.00118.81           C
ATOM    766  CD  GLN A  93      53.741  37.233  32.298  0.00118.81           C
ATOM    767  OE1 GLN A  93      53.867  38.310  32.879  0.00118.81           O
ATOM    768  NE2 GLN A  93      54.222  36.071  32.816  1.00118.81           N
ATOM    769  C   GLN A  93      49.489  36.589  32.282  1.00118.81           C
ATOM    770  O   GLN A  93      49.527  36.723  33.501  1.00118.81           O
ATOM    771  N   GLY A  94      48.365  36.786  31.574  1.00 58.25           N
ATOM    772  CA  GLY A  94      47.127  37.188  32.172  1.00 58.25           C
ATOM    773  C   GLY A  94      46.645  38.370  31.405  1.00 58.25           C
ATOM    774  O   GLY A  94      45.526  38.371  30.899  1.00 58.25           O
ATOM    775  N   LYS A  95      47.464  39.425  31.285  1.00232.22           N
ATOM    776  CA  LYS A  95      46.985  40.497  30.473  1.00232.22           C
ATOM    777  CB  LYS A  95      47.827  41.781  30.570  1.00232.22           C
ATOM    778  CG  LYS A  95      47.402  42.677  31.733  1.00232.22           C
ATOM    779  CD  LYS A  95      47.624  42.059  33.112  1.00232.22           C
ATOM    780  CE  LYS A  95      46.830  42.765  34.211  1.00232.22           C
ATOM    781  NZ  LYS A  95      45.391  42.447  34.061  1.00232.22           N
ATOM    782  C   LYS A  95      46.977  40.055  29.059  1.00232.22           C
ATOM    783  O   LYS A  95      46.004  40.244  28.331  1.00232.22           O
ATOM    784  N   VAL A  96      48.059  39.403  28.621  1.00125.05           N
ATOM    785  CA  VAL A  96      48.028  39.135  27.223  1.00125.05           C
ATOM    786  CB  VAL A  96      48.947  40.018  26.433  1.00125.05           C
ATOM    787  CG1 VAL A  96      48.461  41.471  26.570  1.00125.05           C
ATOM    788  CG2 VAL A  96      50.388  39.795  26.922  1.00125.05           C
ATOM    789  C   VAL A  96      48.413  37.730  26.958  1.00125.05           C
ATOM    790  O   VAL A  96      49.171  37.108  27.702  1.00125.05           O
ATOM    791  N   VAL A  97      47.851  37.190  25.866  1.00 50.47           N
ATOM    792  CA  VAL A  97      48.181  35.864  25.463  1.00 50.47           C
ATOM    793  CB  VAL A  97      46.979  34.987  25.282  1.00 50.47           C
ATOM    794  CG1 VAL A  97      47.442  33.617  24.762  1.00 50.47           C
ATOM    795  CG2 VAL A  97      46.223  34.922  26.621  1.00 50.47           C
ATOM    796  C   VAL A  97      48.877  35.992  24.152  1.00 50.47           C
ATOM    797  O   VAL A  97      48.410  36.690  23.252  1.00 50.47           O
ATOM    798  N   THR A  98      50.048  35.345  24.029  1.00113.62           N
ATOM    799  CA  THR A  98      50.769  35.402  22.793  1.00113.62           C
ATOM    800  CB  THR A  98      52.101  36.079  22.882  1.00113.62           C
ATOM    801  OG1 THR A  98      52.888  35.468  23.892  1.00113.62           O
ATOM    802  CG2 THR A  98      51.891  37.569  23.172  1.00113.62           C
ATOM    803  C   THR A  98      51.024  34.006  22.348  1.00113.62           C
ATOM    804  O   THR A  98      51.228  33.103  23.158  1.00113.62           O
ATOM    805  N   SER A  99      51.018  33.794  21.022  1.00 46.73           N
ATOM    806  CA  SER A  99      51.235  32.467  20.544  1.00 46.73           C
ATOM    807  CB  SER A  99      50.133  31.967  19.592  1.00 46.73           C
ATOM    808  OG  SER A  99      48.889  31.900  20.274  1.00 46.73           O
ATOM    809  C   SER A  99      52.517  32.451  19.787  1.00 46.73           C
ATOM    810  O   SER A  99      52.964  33.477  19.273  1.00 46.73           O
ATOM    811  N   ASN A 100      53.178  31.276  19.762  1.00 90.94           N
ATOM    812  CA  ASN A 100      54.369  31.153  18.980  1.00 90.94           C
ATOM    813  CB  ASN A 100      55.673  31.078  19.784  1.00 90.94           C
ATOM    814  CG  ASN A 100      56.786  31.459  18.818  1.00 90.94           C
ATOM    815  OD1 ASN A 100      56.611  31.402  17.602  1.00 90.94           O
ATOM    816  ND2 ASN A 100      57.958  31.877  19.366  1.00 90.94           N
ATOM    817  C   ASN A 100      54.247  29.895  18.185  1.00 90.94           C
ATOM    818  O   ASN A 100      54.245  28.789  18.721  1.00 90.94           O
ATOM    819  N   CYS A 101      54.123  30.049  16.861  1.00 71.43           N
ATOM    820  CA  CYS A 101      53.994  28.949  15.951  1.00 71.43           C
ATOM    821  CB  CYS A 101      53.484  29.389  14.573  1.00 71.43           C
ATOM    822  SG  CYS A 101      51.779  29.975  14.751  1.00 71.43           S
ATOM    823  C   CYS A 101      55.300  28.235  15.815  1.00 71.43           C
ATOM    824  O   CYS A 101      55.357  27.117  15.303  1.00 71.43           O
ATOM    825  N   GLY A 102      56.392  28.931  16.173  1.00 57.76           N
ATOM    826  CA  GLY A 102      57.735  28.428  16.144  1.00 57.76           C
ATOM    827  C   GLY A 102      57.956  27.375  17.188  1.00 57.76           C
ATOM    828  O   GLY A 102      58.804  26.507  17.003  1.00 57.76           O
ATOM    829  N   GLN A 103      57.262  27.456  18.341  1.00 91.63           N
ATOM    830  CA  GLN A 103      57.559  26.521  19.394  1.00 91.63           C
ATOM    831  CB  GLN A 103      58.064  27.146  20.706  1.00 91.63           C
ATOM    832  CG  GLN A 103      59.329  27.988  20.565  1.00 91.63           C
ATOM    833  CD  GLN A 103      58.952  29.450  20.794  1.00 91.63           C
ATOM    834  OE1 GLN A 103      57.788  29.790  21.000  1.00 91.63           O
ATOM    835  NE2 GLN A 103      59.978  30.340  20.796  1.00 91.63           N
ATOM    836  C   GLN A 103      56.346  25.734  19.786  1.00 91.63           C
ATOM    837  O   GLN A 103      55.262  25.925  19.239  1.00 91.63           O
ATOM    838  N   THR A 104      56.518  24.807  20.762  1.00 52.28           N
ATOM    839  CA  THR A 104      55.425  23.985  21.198  1.00 52.28           C
ATOM    840  CB  THR A 104      55.588  22.539  20.824  1.00 52.28           C
ATOM    841  OG1 THR A 104      56.701  21.982  21.511  1.00 52.28           O
ATOM    842  CG2 THR A 104      55.801  22.449  19.304  1.00 52.28           C
ATOM    843  C   THR A 104      55.314  24.009  22.695  1.00 52.28           C
ATOM    844  O   THR A 104      56.223  24.434  23.405  1.00 52.28           O
ATOM    845  N   PHE A 105      54.148  23.563  23.206  1.00419.43           N
ATOM    846  CA  PHE A 105      53.928  23.398  24.622  1.00419.43           C
ATOM    847  CB  PHE A 105      52.509  23.017  25.041  1.00419.43           C
ATOM    848  CG  PHE A 105      51.373  24.068  24.539  1.00419.43           C
ATOM    849  CD1 PHE A 105      50.934  25.312  24.979  1.00419.43           C
ATOM    850  CD2 PHE A 105      50.351  24.460  23.612  1.00419.43           C
ATOM    851  CE1 PHE A 105      49.995  25.364  23.911  1.00419.43           C
ATOM    852  CE2 PHE A 105      50.855  25.060  24.694  1.00419.43           C
ATOM    853  CZ  PHE A 105      50.578  24.184  23.673  1.00419.43           C
ATOM    854  C   PHE A 105      54.615  22.114  24.893  1.00419.43           C
ATOM    855  O   PHE A 105      55.134  21.486  23.976  1.00419.43           O
ATOM    856  N   THR A 106      54.668  21.683  26.163  1.00144.25           N
ATOM    857  CA  THR A 106      55.273  20.403  26.360  1.00144.25           C
ATOM    858  CB  THR A 106      55.642  20.102  27.777  1.00144.25           C
ATOM    859  OG1 THR A 106      56.363  18.884  27.851  1.00144.25           O
ATOM    860  CG2 THR A 106      54.378  20.026  28.629  1.00144.25           C
ATOM    861  C   THR A 106      54.333  19.379  25.793  1.00144.25           C
ATOM    862  O   THR A 106      53.120  19.437  26.000  1.00144.25           O
ATOM    863  N   GLY A 107      54.897  18.435  25.008  1.00 70.43           N
ATOM    864  CA  GLY A 107      54.109  17.449  24.330  1.00 70.43           C
ATOM    865  C   GLY A 107      54.445  16.060  24.788  1.00 70.43           C
ATOM    866  O   GLY A 107      55.269  15.847  25.681  1.00 70.43           O
ATOM    867  N   TRP A 108      53.790  15.068  24.135  1.00113.37           N
ATOM    868  CA  TRP A 108      53.945  13.677  24.474  1.00113.37           C
ATOM    869  CB  TRP A 108      52.609  12.975  24.759  1.00113.37           C
ATOM    870  CG  TRP A 108      51.822  13.529  25.917  1.00113.37           C
ATOM    871  CD2 TRP A 108      50.956  14.671  25.814  1.00113.37           C
ATOM    872  CD1 TRP A 108      51.754  13.100  27.211  1.00113.37           C
ATOM    873  NE1 TRP A 108      50.885  13.893  27.920  1.00113.37           N
ATOM    874  CE2 TRP A 108      50.388  14.865  27.074  1.00113.37           C
ATOM    875  CE3 TRP A 108      50.655  15.486  24.756  1.00113.37           C
ATOM    876  CZ2 TRP A 108      49.506  15.881  27.297  1.00113.37           C
ATOM    877  CZ3 TRP A 108      49.766  16.513  24.983  1.00113.37           C
ATOM    878  CH2 TRP A 108      49.205  16.702  26.230  1.00113.37           C
ATOM    879  C   TRP A 108      54.505  12.947  23.290  1.00113.37           C
ATOM    880  O   TRP A 108      54.049  13.121  22.161  1.00113.37           O
ATOM    881  N   TYR A 109      55.522  12.103  23.540  1.00204.98           N
ATOM    882  CA  TYR A 109      56.142  11.269  22.556  1.00204.98           C
ATOM    883  CB  TYR A 109      57.524  11.828  22.147  1.00204.98           C
ATOM    884  CG  TYR A 109      58.510  10.743  21.917  1.00204.98           C
ATOM    885  CD1 TYR A 109      58.364   9.768  20.957  1.00204.98           C
ATOM    886  CD2 TYR A 109      59.641  10.762  22.695  1.00204.98           C
ATOM    887  CE1 TYR A 109      59.333   8.799  20.813  1.00204.98           C
ATOM    888  CE2 TYR A 109      60.604   9.803  22.550  1.00204.98           C
ATOM    889  CZ  TYR A 109      60.450   8.815  21.613  1.00204.98           C
ATOM    890  OH  TYR A 109      61.443   7.825  21.468  1.00204.98           O
ATOM    891  C   TYR A 109      56.213   9.888  23.127  1.00204.98           C
ATOM    892  O   TYR A 109      56.568   9.691  24.291  1.00204.98           O
ATOM    893  N   HIS A 110      55.797   8.896  22.315  1.00 94.13           N
ATOM    894  CA  HIS A 110      55.802   7.529  22.742  1.00 94.13           C
ATOM    895  ND1 HIS A 110      52.479   8.509  23.296  1.00 94.13           N
ATOM    896  CG  HIS A 110      53.259   7.410  23.007  1.00 94.13           C
ATOM    897  CB  HIS A 110      54.602   7.140  23.627  1.00 94.13           C
ATOM    898  NE2 HIS A 110      51.349   7.303  21.811  1.00 94.13           N
ATOM    899  CD2 HIS A 110      52.553   6.685  22.097  1.00 94.13           C
ATOM    900  CE1 HIS A 110      51.348   8.394  22.554  1.00 94.13           C
ATOM    901  C   HIS A 110      55.779   6.660  21.527  1.00 94.13           C
ATOM    902  O   HIS A 110      55.423   7.084  20.432  1.00 94.13           O
ATOM    903  N   ASP A 111      56.163   5.394  21.724  1.00155.04           N
ATOM    904  CA  ASP A 111      56.200   4.366  20.731  1.00155.04           C
ATOM    905  CB  ASP A 111      56.613   3.078  21.478  1.00155.04           C
ATOM    906  CG  ASP A 111      56.494   1.765  20.721  1.00155.04           C
ATOM    907  OD1 ASP A 111      56.256   1.756  19.486  1.00155.04           O
ATOM    908  OD2 ASP A 111      56.640   0.721  21.406  1.00155.04           O
ATOM    909  C   ASP A 111      54.801   4.216  20.207  1.00155.04           C
ATOM    910  O   ASP A 111      53.837   4.517  20.903  1.00155.04           O
ATOM    911  N   ALA A 112      54.659   3.740  18.954  1.00 59.74           N
ATOM    912  CA  ALA A 112      53.378   3.587  18.323  1.00 59.74           C
ATOM    913  CB  ALA A 112      53.472   3.027  16.895  1.00 59.74           C
ATOM    914  C   ALA A 112      52.551   2.648  19.137  1.00 59.74           C
ATOM    915  O   ALA A 112      51.328   2.770  19.189  1.00 59.74           O
ATOM    916  N   GLY A 113      53.196   1.654  19.769  1.00 96.98           N
ATOM    917  CA  GLY A 113      52.454   0.708  20.542  1.00 96.98           C
ATOM    918  C   GLY A 113      51.761   1.417  21.653  1.00 96.98           C
ATOM    919  O   GLY A 113      50.601   1.098  21.890  1.00 96.98           O
ATOM    920  N   ILE A 114      52.476   2.322  22.380  1.00346.97           N
ATOM    921  CA  ILE A 114      51.993   3.196  23.432  1.00346.97           C
ATOM    922  CB  ILE A 114      50.537   2.993  23.799  1.00346.97           C
ATOM    923  CG1 ILE A 114      49.871   4.288  24.267  1.00346.97           C
ATOM    924  CG2 ILE A 114      50.450   1.837  24.818  1.00346.97           C
ATOM    925  CD1 ILE A 114      49.526   5.178  23.073  1.00346.97           C
ATOM    926  C   ILE A 114      52.740   2.785  24.662  1.00346.97           C
ATOM    927  O   ILE A 114      52.542   3.325  25.754  1.00346.97           O
ATOM    928  N   ALA A 115      53.661   1.818  24.484  1.00113.86           N
ATOM    929  CA  ALA A 115      54.284   1.232  25.627  1.00113.86           C
ATOM    930  CB  ALA A 115      55.175   0.040  25.250  1.00113.86           C
ATOM    931  C   ALA A 115      55.137   2.182  26.384  1.00113.86           C
ATOM    932  O   ALA A 115      54.851   2.484  27.541  1.00113.86           O
ATOM    933  N   VAL A 116      56.141   2.768  25.706  1.00187.61           N
ATOM    934  CA  VAL A 116      57.126   3.496  26.444  1.00187.61           C
ATOM    935  CB  VAL A 116      57.954   2.629  27.373  1.00187.61           C
ATOM    936  CG1 VAL A 116      57.286   2.486  28.750  1.00187.61           C
ATOM    937  CG2 VAL A 116      58.097   1.243  26.707  1.00187.61           C
ATOM    938  C   VAL A 116      58.086   4.121  25.521  1.00187.61           C
ATOM    939  O   VAL A 116      57.780   5.114  24.848  1.00187.61           O
ATOM    940  N   LYS A 117      59.297   3.518  25.588  1.00200.39           N
ATOM    941  CA  LYS A 117      60.498   3.912  24.949  1.00200.39           C
ATOM    942  CB  LYS A 117      60.444   4.032  23.420  1.00200.39           C
ATOM    943  CG  LYS A 117      60.469   2.657  22.752  1.00200.39           C
ATOM    944  CD  LYS A 117      60.397   2.727  21.229  1.00200.39           C
ATOM    945  CE  LYS A 117      59.388   3.753  20.714  1.00200.39           C
ATOM    946  NZ  LYS A 117      59.200   3.565  19.267  1.00200.39           N
ATOM    947  C   LYS A 117      60.760   5.200  25.582  1.00200.39           C
ATOM    948  O   LYS A 117      60.698   5.311  26.806  1.00200.39           O
ATOM    949  N   LYS A 118      61.091   6.215  24.795  1.00213.58           N
ATOM    950  CA  LYS A 118      61.182   7.414  25.531  1.00213.58           C
ATOM    951  CB  LYS A 118      61.982   8.493  24.784  1.00213.58           C
ATOM    952  CG  LYS A 118      62.509   9.636  25.649  1.00213.58           C
ATOM    953  CD  LYS A 118      63.821   9.286  26.353  1.00213.58           C
ATOM    954  CE  LYS A 118      63.951   7.800  26.693  1.00213.58           C
ATOM    955  NZ  LYS A 118      65.354   7.482  27.034  1.00213.58           N
ATOM    956  C   LYS A 118      59.760   7.877  25.629  1.00213.58           C
ATOM    957  O   LYS A 118      59.395   8.839  24.958  1.00213.58           O
ATOM    958  N   PHE A 119      58.898   7.192  26.433  1.00230.05           N
ATOM    959  CA  PHE A 119      57.589   7.752  26.614  1.00230.05           C
ATOM    960  CB  PHE A 119      56.584   6.859  27.347  1.00230.05           C
ATOM    961  CG  PHE A 119      55.410   7.703  27.705  1.00230.05           C
ATOM    962  CD1 PHE A 119      55.412   8.413  28.886  1.00230.05           C
ATOM    963  CD2 PHE A 119      54.315   7.794  26.878  1.00230.05           C
ATOM    964  CE1 PHE A 119      54.345   9.203  29.240  1.00230.05           C
ATOM    965  CE2 PHE A 119      53.243   8.583  27.228  1.00230.05           C
ATOM    966  CZ  PHE A 119      53.257   9.288  28.406  1.00230.05           C
ATOM    967  C   PHE A 119      57.952   8.871  27.467  1.00230.05           C
ATOM    968  O   PHE A 119      58.188   8.711  28.661  1.00230.05           O
ATOM    969  N   GLY A 120      58.045  10.041  26.836  1.00 52.38           N
ATOM    970  CA  GLY A 120      58.582  11.114  27.572  1.00 52.38           C
ATOM    971  C   GLY A 120      57.912  12.338  27.104  1.00 52.38           C
ATOM    972  O   GLY A 120      56.964  12.293  26.322  1.00 52.38           O
ATOM    973  N   CYS A 121      58.404  13.478  27.600  1.00 68.29           N
ATOM    974  CA  CYS A 121      57.813  14.724  27.251  1.00 68.29           C
ATOM    975  CB  CYS A 121      57.491  15.573  28.482  1.00 68.29           C
ATOM    976  SG  CYS A 121      56.360  14.657  29.560  1.00 68.29           S
ATOM    977  C   CYS A 121      58.841  15.440  26.457  1.00 68.29           C
ATOM    978  O   CYS A 121      60.033  15.199  26.635  1.00 68.29           O
ATOM    979  N   PHE A 122      58.410  16.312  25.531  1.00 68.35           N
ATOM    980  CA  PHE A 122      59.388  17.020  24.770  1.00 68.35           C
ATOM    981  CB  PHE A 122      59.728  16.378  23.411  1.00 68.35           C
ATOM    982  CG  PHE A 122      58.522  16.467  22.543  1.00 68.35           C
ATOM    983  CD1 PHE A 122      57.542  15.505  22.615  1.00 68.35           C
ATOM    984  CD2 PHE A 122      58.381  17.508  21.654  1.00 68.35           C
ATOM    985  CE1 PHE A 122      56.429  15.582  21.811  1.00 68.35           C
ATOM    986  CE2 PHE A 122      57.269  17.592  20.850  1.00 68.35           C
ATOM    987  CZ  PHE A 122      56.294  16.628  20.929  1.00 68.35           C
ATOM    988  C   PHE A 122      58.857  18.386  24.479  1.00 68.35           C
ATOM    989  O   PHE A 122      57.675  18.666  24.668  1.00 68.35           O
ATOM    990  N   ARG A 123      59.763  19.281  24.039  1.00116.02           N
ATOM    991  CA  ARG A 123      59.423  20.617  23.641  1.00116.02           C
ATOM    992  CB  ARG A 123      60.095  21.716  24.486  1.00116.02           C
ATOM    993  CG  ARG A 123      59.680  21.788  25.956  1.00116.02           C
ATOM    994  CD  ARG A 123      60.578  22.716  26.780  1.00116.02           C
ATOM    995  NE  ARG A 123      60.692  23.997  26.029  1.00116.02           N
ATOM    996  CZ  ARG A 123      61.793  24.792  26.173  1.00116.02           C
ATOM    997  NH1 ARG A 123      62.806  24.419  27.010  1.00116.02           N
ATOM    998  NH2 ARG A 123      61.881  25.959  25.473  1.00116.02           N
ATOM    999  C   ARG A 123      60.039  20.754  22.289  1.00116.02           C
ATOM   1000  O   ARG A 123      61.125  20.229  22.046  1.00116.02           O
ATOM   1001  N   GLY A 124      59.375  21.472  21.365  1.00 37.17           N
ATOM   1002  CA  GLY A 124      59.949  21.576  20.054  1.00 37.17           C
ATOM   1003  C   GLY A 124      60.122  23.015  19.693  1.00 37.17           C
ATOM   1004  O   GLY A 124      59.293  23.860  20.027  1.00 37.17           O
ATOM   1005  N   ILE A 125      61.232  23.321  18.991  1.00 97.79           N
ATOM   1006  CA  ILE A 125      61.499  24.656  18.540  1.00 97.79           C
ATOM   1007  CB  ILE A 125      62.713  25.267  19.183  1.00 97.79           C
ATOM   1008  CG1 ILE A 125      62.613  25.254  20.719  1.00 97.79           C
ATOM   1009  CG2 ILE A 125      62.906  26.672  18.585  1.00 97.79           C
ATOM   1010  CD1 ILE A 125      61.425  26.024  21.288  1.00 97.79           C
ATOM   1011  C   ILE A 125      61.830  24.532  17.086  1.00 97.79           C
ATOM   1012  O   ILE A 125      62.611  23.664  16.700  1.00 97.79           O
ATOM   1013  N   ARG A 126      61.248  25.392  16.228  1.00153.56           N
ATOM   1014  CA  ARG A 126      61.583  25.279  14.840  1.00153.56           C
ATOM   1015  CB  ARG A 126      60.581  25.949  13.888  1.00153.56           C
ATOM   1016  CG  ARG A 126      60.486  27.460  14.052  1.00153.56           C
ATOM   1017  CD  ARG A 126      59.753  28.143  12.897  1.00153.56           C
ATOM   1018  NE  ARG A 126      58.400  28.536  13.374  1.00153.56           N
ATOM   1019  CZ  ARG A 126      57.380  28.703  12.484  1.00153.56           C
ATOM   1020  NH1 ARG A 126      57.591  28.468  11.156  1.00153.56           N
ATOM   1021  NH2 ARG A 126      56.152  29.113  12.913  1.00153.56           N
ATOM   1022  C   ARG A 126      62.894  25.973  14.635  1.00153.56           C
ATOM   1023  O   ARG A 126      63.080  27.108  15.073  1.00153.56           O
ATOM   1024  N   THR A 127      63.850  25.306  13.957  1.00158.92           N
ATOM   1025  CA  THR A 127      65.093  25.977  13.719  1.00158.92           C
ATOM   1026  CB  THR A 127      66.301  25.134  14.017  1.00158.92           C
ATOM   1027  OG1 THR A 127      66.251  24.659  15.354  1.00158.92           O
ATOM   1028  CG2 THR A 127      67.561  26.000  13.826  0.00158.92           C
ATOM   1029  C   THR A 127      65.118  26.288  12.259  1.00158.92           C
ATOM   1030  O   THR A 127      66.052  25.935  11.539  1.00158.92           O
ATOM   1031  N   GLY A 128      64.092  27.015  11.792  1.00 32.80           N
ATOM   1032  CA  GLY A 128      63.999  27.303  10.396  1.00 32.80           C
ATOM   1033  C   GLY A 128      62.615  26.805   9.998  1.00 32.80           C
ATOM   1034  O   GLY A 128      62.497  25.605   9.634  1.00 32.80           O
ATOM   1035  OXT GLY A 128      61.653  27.617  10.068  1.00 32.80           O
TER    1036      GLY A 128
ATOM   1037  N   LEU B 129      29.260   2.568  -5.368  1.00 57.61           N
ATOM   1038  CA  LEU B 129      28.763   3.466  -4.306  1.00 57.61           C
ATOM   1039  CB  LEU B 129      29.680   4.698  -4.167  1.00 57.61           C
ATOM   1040  CG  LEU B 129      29.396   5.560  -2.921  1.00 57.61           C
ATOM   1041  CD1 LEU B 129      29.710   4.784  -1.630  1.00 57.61           C
ATOM   1042  CD2 LEU B 129      30.128   6.911  -2.992  1.00 57.61           C
ATOM   1043  C   LEU B 129      27.360   3.896  -4.614  1.00 57.61           C
ATOM   1044  O   LEU B 129      27.007   4.162  -5.763  1.00 57.61           O
ATOM   1045  N   PRO B 130      26.558   3.930  -3.579  1.00 72.46           N
ATOM   1046  CA  PRO B 130      25.161   4.258  -3.724  1.00 72.46           C
ATOM   1047  CD  PRO B 130      26.772   2.970  -2.507  1.00 72.46           C
ATOM   1048  CB  PRO B 130      24.474   3.740  -2.462  1.00 72.46           C
ATOM   1049  CG  PRO B 130      25.373   2.581  -2.005  1.00 72.46           C
ATOM   1050  C   PRO B 130      24.881   5.707  -3.968  1.00 72.46           C
ATOM   1051  O   PRO B 130      25.750   6.545  -3.736  1.00 72.46           O
ATOM   1052  N   LYS B 131      23.676   5.995  -4.501  1.00 49.30           N
ATOM   1053  CA  LYS B 131      23.188   7.320  -4.747  1.00 49.30           C
ATOM   1054  CB  LYS B 131      21.865   7.314  -5.534  1.00 49.30           C
ATOM   1055  CG  LYS B 131      21.960   6.642  -6.906  1.00 49.30           C
ATOM   1056  CD  LYS B 131      20.594   6.302  -7.509  1.00 49.30           C
ATOM   1057  CE  LYS B 131      20.673   5.514  -8.819  1.00 49.30           C
ATOM   1058  NZ  LYS B 131      19.312   5.140  -9.265  1.00 49.30           N
ATOM   1059  C   LYS B 131      22.898   7.961  -3.426  1.00 49.30           C
ATOM   1060  O   LYS B 131      23.127   9.157  -3.242  1.00 49.30           O
ATOM   1061  N   GLU B 132      22.355   7.169  -2.475  1.00 88.77           N
ATOM   1062  CA  GLU B 132      21.982   7.708  -1.199  1.00 88.77           C
ATOM   1063  CB  GLU B 132      20.466   7.905  -1.046  1.00 88.77           C
ATOM   1064  CG  GLU B 132      20.063   8.480   0.312  1.00 88.77           C
ATOM   1065  CD  GLU B 132      18.544   8.525   0.364  1.00 88.77           C
ATOM   1066  OE1 GLU B 132      17.918   7.454   0.142  1.00 88.77           O
ATOM   1067  OE2 GLU B 132      17.988   9.626   0.620  1.00 88.77           O
ATOM   1068  C   GLU B 132      22.394   6.747  -0.125  1.00 88.77           C
ATOM   1069  O   GLU B 132      22.513   5.546  -0.367  1.00 88.77           O
ATOM   1070  N   PHE B 133      22.664   7.265   1.097  1.00 65.56           N
ATOM   1071  CA  PHE B 133      22.977   6.369   2.173  1.00 65.56           C
ATOM   1072  CB  PHE B 133      24.446   5.910   2.201  1.00 65.56           C
ATOM   1073  CG  PHE B 133      24.504   4.707   3.080  1.00 65.56           C
ATOM   1074  CD1 PHE B 133      24.662   4.822   4.441  1.00 65.56           C
ATOM   1075  CD2 PHE B 133      24.387   3.450   2.529  1.00 65.56           C
ATOM   1076  CE1 PHE B 133      24.710   3.700   5.236  1.00 65.56           C
ATOM   1077  CE2 PHE B 133      24.434   2.325   3.318  1.00 65.56           C
ATOM   1078  CZ  PHE B 133      24.596   2.450   4.676  1.00 65.56           C
ATOM   1079  C   PHE B 133      22.671   7.039   3.481  1.00 65.56           C
ATOM   1080  O   PHE B 133      22.838   8.249   3.637  1.00 65.56           O
ATOM   1081  N   SER B 134      22.182   6.247   4.459  1.00 95.05           N
ATOM   1082  CA  SER B 134      21.906   6.749   5.774  1.00 95.05           C
ATOM   1083  CB  SER B 134      20.442   7.179   5.967  1.00 95.05           C
ATOM   1084  OG  SER B 134      19.583   6.056   5.832  1.00 95.05           O
ATOM   1085  C   SER B 134      22.170   5.619   6.720  1.00 95.05           C
ATOM   1086  O   SER B 134      21.561   4.554   6.621  1.00 95.05           O
ATOM   1087  N   TRP B 135      23.080   5.835   7.686  1.00 98.45           N
ATOM   1088  CA  TRP B 135      23.444   4.813   8.624  1.00 98.45           C
ATOM   1089  CB  TRP B 135      24.746   5.069   9.397  1.00 98.45           C
ATOM   1090  CG  TRP B 135      25.953   4.724   8.556  1.00 98.45           C
ATOM   1091  CD2 TRP B 135      26.272   3.378   8.168  1.00 98.45           C
ATOM   1092  CD1 TRP B 135      26.896   5.525   7.982  1.00 98.45           C
ATOM   1093  NE1 TRP B 135      27.789   4.760   7.267  1.00 98.45           N
ATOM   1094  CE2 TRP B 135      27.415   3.437   7.371  1.00 98.45           C
ATOM   1095  CE3 TRP B 135      25.659   2.191   8.448  1.00 98.45           C
ATOM   1096  CZ2 TRP B 135      27.965   2.303   6.842  1.00 98.45           C
ATOM   1097  CZ3 TRP B 135      26.218   1.050   7.915  1.00 98.45           C
ATOM   1098  CH2 TRP B 135      27.349   1.104   7.128  1.00 98.45           C
ATOM   1099  C   TRP B 135      22.325   4.515   9.566  1.00 98.45           C
ATOM   1100  O   TRP B 135      22.345   3.485  10.239  1.00 98.45           O
ATOM   1101  N   THR B 136      21.383   5.463   9.719  1.00119.92           N
ATOM   1102  CA  THR B 136      20.231   5.267  10.551  1.00119.92           C
ATOM   1103  CB  THR B 136      19.405   6.511  10.702  1.00119.92           C
ATOM   1104  OG1 THR B 136      18.883   6.909   9.443  1.00119.92           O
ATOM   1105  CG2 THR B 136      20.293   7.624  11.286  1.00119.92           C
ATOM   1106  C   THR B 136      19.359   4.226   9.931  1.00119.92           C
ATOM   1107  O   THR B 136      18.738   3.432  10.634  1.00119.92           O
ATOM   1108  N   ASN B 137      19.240   4.217   8.590  1.00 68.29           N
ATOM   1109  CA  ASN B 137      18.375   3.218   8.040  1.00 68.29           C
ATOM   1110  CB  ASN B 137      17.064   3.798   7.480  1.00 68.29           C
ATOM   1111  CG  ASN B 137      16.107   2.643   7.224  1.00 68.29           C
ATOM   1112  OD1 ASN B 137      16.238   1.570   7.810  1.00 68.29           O
ATOM   1113  ND2 ASN B 137      15.118   2.862   6.316  1.00 68.29           N
ATOM   1114  C   ASN B 137      19.056   2.518   6.912  1.00 68.29           C
ATOM   1115  O   ASN B 137      18.999   2.965   5.767  1.00 68.29           O
ATOM   1116  N   VAL B 138      19.722   1.387   7.205  1.00124.09           N
ATOM   1117  CA  VAL B 138      20.253   0.610   6.133  1.00124.09           C
ATOM   1118  CB  VAL B 138      21.717   0.300   6.279  1.00124.09           C
ATOM   1119  CG1 VAL B 138      21.977  -0.276   7.677  1.00124.09           C
ATOM   1120  CG2 VAL B 138      22.132  -0.636   5.130  1.00124.09           C
ATOM   1121  C   VAL B 138      19.443  -0.646   6.134  1.00124.09           C
ATOM   1122  O   VAL B 138      19.694  -1.580   6.894  1.00124.09           O
ATOM   1123  N   ASN B 139      18.438  -0.691   5.243  1.00 64.63           N
ATOM   1124  CA  ASN B 139      17.550  -1.810   5.141  1.00 64.63           C
ATOM   1125  CB  ASN B 139      18.256  -3.118   4.745  1.00 64.63           C
ATOM   1126  CG  ASN B 139      18.642  -3.009   3.277  1.00 64.63           C
ATOM   1127  OD1 ASN B 139      19.819  -3.057   2.923  1.00 64.63           O
ATOM   1128  ND2 ASN B 139      17.619  -2.857   2.393  1.00 64.63           N
ATOM   1129  C   ASN B 139      16.819  -2.040   6.431  1.00 64.63           C
ATOM   1130  O   ASN B 139      16.566  -3.183   6.809  1.00 64.63           O
ATOM   1131  N   GLY B 140      16.452  -0.956   7.142  1.00 27.95           N
ATOM   1132  CA  GLY B 140      15.626  -1.077   8.313  1.00 27.95           C
ATOM   1133  C   GLY B 140      16.437  -1.037   9.574  1.00 27.95           C
ATOM   1134  O   GLY B 140      15.905  -0.708  10.633  1.00 27.95           O
ATOM   1135  N   MET B 141      17.741  -1.362   9.517  1.00 87.90           N
ATOM   1136  CA  MET B 141      18.502  -1.371  10.738  1.00 87.90           C
ATOM   1137  CB  MET B 141      19.673  -2.369  10.727  1.00 87.90           C
ATOM   1138  CG  MET B 141      20.812  -1.955   9.797  1.00 87.90           C
ATOM   1139  SD  MET B 141      22.221  -3.102   9.747  1.00 87.90           S
ATOM   1140  CE  MET B 141      21.373  -4.343   8.728  1.00 87.90           C
ATOM   1141  C   MET B 141      19.063  -0.004  11.016  1.00 87.90           C
ATOM   1142  O   MET B 141      19.357   0.759  10.097  1.00 87.90           O
ATOM   1143  N   ASN B 142      19.218   0.335  12.318  1.00 71.49           N
ATOM   1144  CA  ASN B 142      19.748   1.611  12.735  1.00 71.49           C
ATOM   1145  CB  ASN B 142      18.806   2.372  13.680  1.00 71.49           C
ATOM   1146  CG  ASN B 142      19.498   3.659  14.101  1.00 71.49           C
ATOM   1147  OD1 ASN B 142      20.070   4.375  13.280  1.00 71.49           O
ATOM   1148  ND2 ASN B 142      19.459   3.955  15.428  1.00 71.49           N
ATOM   1149  C   ASN B 142      21.032   1.397  13.493  1.00 71.49           C
ATOM   1150  O   ASN B 142      21.059   0.689  14.497  1.00 71.49           O
ATOM   1151  N   LEU B 143      22.147   1.920  12.939  1.00117.62           N
ATOM   1152  CA  LEU B 143      23.487   1.915  13.463  1.00117.62           C
ATOM   1153  CB  LEU B 143      24.538   1.739  12.356  1.00117.62           C
ATOM   1154  CG  LEU B 143      24.421   0.339  11.716  1.00117.62           C
ATOM   1155  CD1 LEU B 143      25.450   0.117  10.601  1.00117.62           C
ATOM   1156  CD2 LEU B 143      24.469  -0.762  12.790  1.00117.62           C
ATOM   1157  C   LEU B 143      23.858   3.083  14.356  1.00117.62           C
ATOM   1158  O   LEU B 143      24.907   3.043  14.995  1.00117.62           O
ATOM   1159  N   VAL B 144      23.098   4.198  14.345  1.00 67.21           N
ATOM   1160  CA  VAL B 144      23.523   5.370  15.075  1.00 67.21           C
ATOM   1161  CB  VAL B 144      23.160   6.644  14.367  1.00 67.21           C
ATOM   1162  CG1 VAL B 144      23.630   7.842  15.209  1.00 67.21           C
ATOM   1163  CG2 VAL B 144      23.752   6.598  12.946  1.00 67.21           C
ATOM   1164  C   VAL B 144      22.911   5.416  16.449  1.00 67.21           C
ATOM   1165  O   VAL B 144      21.752   5.067  16.657  1.00 67.21           O
ATOM   1166  N   VAL B 145      23.719   5.867  17.438  1.00 65.20           N
ATOM   1167  CA  VAL B 145      23.338   5.994  18.822  1.00 65.20           C
ATOM   1168  CB  VAL B 145      24.542   6.197  19.700  1.00 65.20           C
ATOM   1169  CG1 VAL B 145      24.110   6.404  21.161  1.00 65.20           C
ATOM   1170  CG2 VAL B 145      25.494   5.009  19.482  1.00 65.20           C
ATOM   1171  C   VAL B 145      22.453   7.203  18.922  1.00 65.20           C
ATOM   1172  O   VAL B 145      22.467   8.048  18.030  1.00 65.20           O
ATOM   1173  N   PRO B 146      21.675   7.313  19.972  1.00 79.92           N
ATOM   1174  CA  PRO B 146      20.747   8.411  20.080  1.00 79.92           C
ATOM   1175  CD  PRO B 146      21.151   6.116  20.616  1.00 79.92           C
ATOM   1176  CB  PRO B 146      19.826   8.059  21.244  1.00 79.92           C
ATOM   1177  CG  PRO B 146      19.792   6.520  21.213  1.00 79.92           C
ATOM   1178  C   PRO B 146      21.349   9.775  20.173  1.00 79.92           C
ATOM   1179  O   PRO B 146      22.513   9.913  20.550  1.00 79.92           O
ATOM   1180  N   VAL B 147      20.554  10.793  19.784  1.00 44.15           N
ATOM   1181  CA  VAL B 147      20.956  12.168  19.816  1.00 44.15           C
ATOM   1182  CB  VAL B 147      19.972  13.075  19.125  1.00 44.15           C
ATOM   1183  CG1 VAL B 147      20.422  14.535  19.299  1.00 44.15           C
ATOM   1184  CG2 VAL B 147      19.832  12.635  17.657  1.00 44.15           C
ATOM   1185  C   VAL B 147      20.989  12.571  21.253  1.00 44.15           C
ATOM   1186  O   VAL B 147      20.146  12.153  22.045  1.00 44.15           O
ATOM   1187  N   ARG B 148      21.997  13.376  21.632  1.00170.63           N
ATOM   1188  CA  ARG B 148      22.088  13.859  22.978  1.00170.63           C
ATOM   1189  CB  ARG B 148      23.104  13.100  23.858  1.00170.63           C
ATOM   1190  CG  ARG B 148      24.504  12.966  23.265  1.00170.63           C
ATOM   1191  CD  ARG B 148      25.540  12.429  24.261  1.00170.63           C
ATOM   1192  NE  ARG B 148      25.067  11.120  24.791  1.00170.63           N
ATOM   1193  CZ  ARG B 148      25.029  10.903  26.141  1.00170.63           C
ATOM   1194  NH1 ARG B 148      25.432  11.875  27.014  1.00170.63           N
ATOM   1195  NH2 ARG B 148      24.572   9.714  26.619  1.00170.63           N
ATOM   1196  C   ARG B 148      22.376  15.328  22.923  1.00170.63           C
ATOM   1197  O   ARG B 148      22.535  15.894  21.841  1.00170.63           O
ATOM   1198  N   ASN B 149      22.368  16.016  24.085  1.00 97.96           N
ATOM   1199  CA  ASN B 149      22.646  17.424  24.028  1.00 97.96           C
ATOM   1200  CB  ASN B 149      21.497  18.337  24.512  1.00 97.96           C
ATOM   1201  CG  ASN B 149      21.178  18.060  25.972  1.00 97.96           C
ATOM   1202  OD1 ASN B 149      21.713  17.129  26.569  1.00 97.96           O
ATOM   1203  ND2 ASN B 149      20.271  18.891  26.555  1.00 97.96           N
ATOM   1204  C   ASN B 149      23.892  17.716  24.806  1.00 97.96           C
ATOM   1205  O   ASN B 149      24.148  17.114  25.847  1.00 97.96           O
ATOM   1206  N   GLN B 150      24.706  18.668  24.299  1.00181.01           N
ATOM   1207  CA  GLN B 150      25.929  19.029  24.957  1.00181.01           C
ATOM   1208  CB  GLN B 150      26.762  20.161  24.322  1.00181.01           C
ATOM   1209  CG  GLN B 150      27.310  19.934  22.914  1.00181.01           C
ATOM   1210  CD  GLN B 150      26.526  20.837  21.973  1.00181.01           C
ATOM   1211  OE1 GLN B 150      25.299  20.814  21.952  1.00181.01           O
ATOM   1212  NE2 GLN B 150      27.257  21.675  21.189  1.00181.01           N
ATOM   1213  C   GLN B 150      25.528  19.598  26.258  1.00181.01           C
ATOM   1214  O   GLN B 150      26.309  19.648  27.204  1.00181.01           O
ATOM   1215  N   GLY B 151      24.300  20.123  26.310  1.00 57.76           N
ATOM   1216  CA  GLY B 151      23.880  20.750  27.512  1.00 57.76           C
ATOM   1217  C   GLY B 151      23.987  22.181  27.206  1.00 57.76           C
ATOM   1218  O   GLY B 151      24.612  22.559  26.215  1.00 57.76           O
ATOM   1219  N   VAL B 152      23.383  23.010  28.065  1.00147.71           N
ATOM   1220  CA  VAL B 152      23.314  24.385  27.725  1.00147.71           C
ATOM   1221  CB  VAL B 152      22.579  25.163  28.789  1.00147.71           C
ATOM   1222  CG1 VAL B 152      21.114  24.692  28.774  1.00147.71           C
ATOM   1223  CG2 VAL B 152      23.233  24.930  30.165  1.00147.71           C
ATOM   1224  C   VAL B 152      24.683  24.961  27.497  1.00147.71           C
ATOM   1225  O   VAL B 152      25.018  25.318  26.370  1.00147.71           O
ATOM   1226  N   PHE B 153      25.524  25.040  28.541  1.00192.37           N
ATOM   1227  CA  PHE B 153      26.783  25.704  28.385  1.00192.37           C
ATOM   1228  CB  PHE B 153      27.148  26.669  29.535  1.00192.37           C
ATOM   1229  CG  PHE B 153      26.712  26.149  30.860  1.00192.37           C
ATOM   1230  CD1 PHE B 153      27.467  25.283  31.613  1.00192.37           C
ATOM   1231  CD2 PHE B 153      25.498  26.576  31.352  1.00192.37           C
ATOM   1232  CE1 PHE B 153      27.005  24.853  32.838  1.00192.37           C
ATOM   1233  CE2 PHE B 153      25.031  26.150  32.571  1.00192.37           C
ATOM   1234  CZ  PHE B 153      25.791  25.284  33.318  1.00192.37           C
ATOM   1235  C   PHE B 153      28.005  25.007  27.854  1.00192.37           C
ATOM   1236  O   PHE B 153      28.706  25.602  27.041  1.00192.37           O
ATOM   1237  N   CYS B 154      28.319  23.749  28.221  1.00144.52           N
ATOM   1238  CA  CYS B 154      29.667  23.364  27.869  1.00144.52           C
ATOM   1239  CB  CYS B 154      30.276  22.187  28.674  1.00144.52           C
ATOM   1240  SG  CYS B 154      30.921  22.646  30.330  1.00144.52           S
ATOM   1241  C   CYS B 154      29.890  23.146  26.400  1.00144.52           C
ATOM   1242  O   CYS B 154      29.077  22.557  25.689  1.00144.52           O
ATOM   1243  N   GLY B 155      31.060  23.627  25.916  1.00 57.14           N
ATOM   1244  CA  GLY B 155      31.401  23.536  24.522  1.00 57.14           C
ATOM   1245  C   GLY B 155      32.079  22.226  24.299  1.00 57.14           C
ATOM   1246  O   GLY B 155      33.269  22.156  23.995  1.00 57.14           O
ATOM   1247  N   SER B 156      31.293  21.154  24.478  1.00164.76           N
ATOM   1248  CA  SER B 156      31.675  19.779  24.364  1.00164.76           C
ATOM   1249  CB  SER B 156      30.880  18.863  25.304  1.00164.76           C
ATOM   1250  OG  SER B 156      31.197  19.151  26.654  1.00164.76           O
ATOM   1251  C   SER B 156      31.508  19.182  22.993  1.00164.76           C
ATOM   1252  O   SER B 156      31.668  17.970  22.865  1.00164.76           O
ATOM   1253  N   CYS B 157      31.214  19.962  21.933  1.00 74.19           N
ATOM   1254  CA  CYS B 157      30.822  19.389  20.662  1.00 74.19           C
ATOM   1255  CB  CYS B 157      30.646  20.448  19.557  1.00 74.19           C
ATOM   1256  SG  CYS B 157      32.194  21.326  19.171  1.00 74.19           S
ATOM   1257  C   CYS B 157      31.820  18.377  20.167  1.00 74.19           C
ATOM   1258  O   CYS B 157      31.440  17.283  19.752  1.00 74.19           O
ATOM   1259  N   TYR B 158      33.123  18.675  20.255  1.00156.24           N
ATOM   1260  CA  TYR B 158      34.131  17.793  19.738  1.00156.24           C
ATOM   1261  CB  TYR B 158      35.553  18.348  19.952  1.00156.24           C
ATOM   1262  CG  TYR B 158      35.825  18.490  21.414  1.00156.24           C
ATOM   1263  CD1 TYR B 158      36.370  17.450  22.126  1.00156.24           C
ATOM   1264  CD2 TYR B 158      35.539  19.658  22.080  1.00156.24           C
ATOM   1265  CE1 TYR B 158      36.628  17.570  23.469  1.00156.24           C
ATOM   1266  CE2 TYR B 158      35.797  19.785  23.426  1.00156.24           C
ATOM   1267  CZ  TYR B 158      36.343  18.740  24.127  1.00156.24           C
ATOM   1268  OH  TYR B 158      36.612  18.862  25.507  1.00156.24           O
ATOM   1269  C   TYR B 158      34.035  16.455  20.412  1.00156.24           C
ATOM   1270  O   TYR B 158      34.239  15.423  19.775  1.00156.24           O
ATOM   1271  N   ALA B 159      33.773  16.434  21.732  1.00 60.28           N
ATOM   1272  CA  ALA B 159      33.675  15.202  22.468  1.00 60.28           C
ATOM   1273  CB  ALA B 159      33.520  15.427  23.983  1.00 60.28           C
ATOM   1274  C   ALA B 159      32.484  14.416  22.011  1.00 60.28           C
ATOM   1275  O   ALA B 159      32.568  13.203  21.823  1.00 60.28           O
ATOM   1276  N   PHE B 160      31.333  15.091  21.822  1.00 82.22           N
ATOM   1277  CA  PHE B 160      30.129  14.418  21.424  1.00 82.22           C
ATOM   1278  CB  PHE B 160      28.899  15.354  21.438  1.00 82.22           C
ATOM   1279  CG  PHE B 160      28.458  15.537  22.861  1.00 82.22           C
ATOM   1280  CD1 PHE B 160      29.119  16.372  23.738  1.00 82.22           C
ATOM   1281  CD2 PHE B 160      27.350  14.867  23.320  1.00 82.22           C
ATOM   1282  CE1 PHE B 160      28.694  16.525  25.043  1.00 82.22           C
ATOM   1283  CE2 PHE B 160      26.921  15.012  24.619  1.00 82.22           C
ATOM   1284  CZ  PHE B 160      27.588  15.840  25.487  1.00 82.22           C
ATOM   1285  C   PHE B 160      30.307  13.822  20.053  1.00 82.22           C
ATOM   1286  O   PHE B 160      29.933  12.674  19.816  1.00 82.22           O
ATOM   1287  N   SER B 161      30.900  14.577  19.109  1.00 79.49           N
ATOM   1288  CA  SER B 161      31.090  14.075  17.777  1.00 79.49           C
ATOM   1289  CB  SER B 161      31.790  15.084  16.852  1.00 79.49           C
ATOM   1290  OG  SER B 161      31.965  14.519  15.562  1.00 79.49           O
ATOM   1291  C   SER B 161      31.966  12.865  17.842  1.00 79.49           C
ATOM   1292  O   SER B 161      31.706  11.854  17.194  1.00 79.49           O
ATOM   1293  N   SER B 162      33.033  12.932  18.651  1.00 68.08           N
ATOM   1294  CA  SER B 162      33.966  11.849  18.734  1.00 68.08           C
ATOM   1295  CB  SER B 162      35.153  12.192  19.623  1.00 68.08           C
ATOM   1296  OG  SER B 162      35.797  13.311  19.040  1.00 68.08           O
ATOM   1297  C   SER B 162      33.302  10.616  19.258  1.00 68.08           C
ATOM   1298  O   SER B 162      33.431   9.549  18.663  1.00 68.08           O
ATOM   1299  N   SER B 163      32.562  10.722  20.376  1.00 44.86           N
ATOM   1300  CA  SER B 163      31.925   9.569  20.949  1.00 44.86           C
ATOM   1301  CB  SER B 163      31.165   9.886  22.249  1.00 44.86           C
ATOM   1302  OG  SER B 163      30.096  10.781  21.982  1.00 44.86           O
ATOM   1303  C   SER B 163      30.934   9.034  19.967  1.00 44.86           C
ATOM   1304  O   SER B 163      30.796   7.822  19.811  1.00 44.86           O
ATOM   1305  N   ASP B 164      30.239   9.934  19.251  1.00 83.71           N
ATOM   1306  CA  ASP B 164      29.210   9.516  18.344  1.00 83.71           C
ATOM   1307  CB  ASP B 164      28.495  10.691  17.661  1.00 83.71           C
ATOM   1308  CG  ASP B 164      27.184  10.156  17.102  1.00 83.71           C
ATOM   1309  OD1 ASP B 164      26.882   8.959  17.356  1.00 83.71           O
ATOM   1310  OD2 ASP B 164      26.463  10.939  16.428  1.00 83.71           O
ATOM   1311  C   ASP B 164      29.807   8.658  17.271  1.00 83.71           C
ATOM   1312  O   ASP B 164      29.227   7.641  16.896  1.00 83.71           O
ATOM   1313  N   MET B 165      30.983   9.047  16.737  1.00 66.35           N
ATOM   1314  CA  MET B 165      31.591   8.273  15.692  1.00 66.35           C
ATOM   1315  CB  MET B 165      32.886   8.916  15.165  1.00 66.35           C
ATOM   1316  CG  MET B 165      33.573   8.109  14.061  1.00 66.35           C
ATOM   1317  SD  MET B 165      34.979   8.948  13.268  1.00 66.35           S
ATOM   1318  CE  MET B 165      36.038   9.001  14.744  1.00 66.35           C
ATOM   1319  C   MET B 165      31.947   6.908  16.212  1.00 66.35           C
ATOM   1320  O   MET B 165      31.602   5.894  15.608  1.00 66.35           O
ATOM   1321  N   PHE B 166      32.599   6.848  17.388  1.00 94.62           N
ATOM   1322  CA  PHE B 166      33.002   5.605  17.991  1.00 94.62           C
ATOM   1323  CB  PHE B 166      33.611   5.824  19.394  1.00 94.62           C
ATOM   1324  CG  PHE B 166      35.089   5.996  19.354  1.00 94.62           C
ATOM   1325  CD1 PHE B 166      35.709   7.107  18.833  1.00 94.62           C
ATOM   1326  CD2 PHE B 166      35.869   4.979  19.854  1.00 94.62           C
ATOM   1327  CE1 PHE B 166      37.086   7.186  18.831  1.00 94.62           C
ATOM   1328  CE2 PHE B 166      37.237   5.046  19.855  1.00 94.62           C
ATOM   1329  CZ  PHE B 166      37.851   6.160  19.339  1.00 94.62           C
ATOM   1330  C   PHE B 166      31.824   4.720  18.235  1.00 94.62           C
ATOM   1331  O   PHE B 166      31.882   3.514  18.002  1.00 94.62           O
ATOM   1332  N   GLY B 167      30.735   5.295  18.764  1.00 42.60           N
ATOM   1333  CA  GLY B 167      29.577   4.518  19.125  1.00 42.60           C
ATOM   1334  C   GLY B 167      28.930   3.880  17.925  1.00 42.60           C
ATOM   1335  O   GLY B 167      28.503   2.729  17.988  1.00 42.60           O
ATOM   1336  N   SER B 168      28.790   4.619  16.809  1.00 44.14           N
ATOM   1337  CA  SER B 168      28.156   4.057  15.650  1.00 44.14           C
ATOM   1338  CB  SER B 168      27.897   5.097  14.545  1.00 44.14           C
ATOM   1339  OG  SER B 168      29.129   5.590  14.040  1.00 44.14           O
ATOM   1340  C   SER B 168      29.031   2.988  15.064  1.00 44.14           C
ATOM   1341  O   SER B 168      28.555   1.913  14.700  1.00 44.14           O
ATOM   1342  N   ARG B 169      30.350   3.252  14.985  1.00142.81           N
ATOM   1343  CA  ARG B 169      31.261   2.336  14.358  1.00142.81           C
ATOM   1344  CB  ARG B 169      32.687   2.913  14.237  1.00142.81           C
ATOM   1345  CG  ARG B 169      32.725   4.158  13.339  1.00142.81           C
ATOM   1346  CD  ARG B 169      34.119   4.729  13.057  1.00142.81           C
ATOM   1347  NE  ARG B 169      34.627   4.084  11.812  1.00142.81           N
ATOM   1348  CZ  ARG B 169      35.046   4.833  10.749  1.00142.81           C
ATOM   1349  NH1 ARG B 169      34.984   6.196  10.783  1.00142.81           N
ATOM   1350  NH2 ARG B 169      35.525   4.210   9.633  1.00142.81           N
ATOM   1351  C   ARG B 169      31.298   1.047  15.121  1.00142.81           C
ATOM   1352  O   ARG B 169      31.445  -0.024  14.533  1.00142.81           O
ATOM   1353  N   VAL B 170      31.200   1.107  16.462  1.00109.16           N
ATOM   1354  CA  VAL B 170      31.195  -0.113  17.220  1.00109.16           C
ATOM   1355  CB  VAL B 170      31.198   0.079  18.714  1.00109.16           C
ATOM   1356  CG1 VAL B 170      32.430   0.916  19.097  1.00109.16           C
ATOM   1357  CG2 VAL B 170      29.857   0.668  19.168  1.00109.16           C
ATOM   1358  C   VAL B 170      29.952  -0.878  16.866  1.00109.16           C
ATOM   1359  O   VAL B 170      29.971  -2.105  16.779  1.00109.16           O
ATOM   1360  N   ARG B 171      28.825  -0.164  16.667  1.00114.96           N
ATOM   1361  CA  ARG B 171      27.561  -0.786  16.380  1.00114.96           C
ATOM   1362  CB  ARG B 171      26.417   0.241  16.305  1.00114.96           C
ATOM   1363  CG  ARG B 171      26.317   1.092  17.578  1.00114.96           C
ATOM   1364  CD  ARG B 171      25.700   0.382  18.786  1.00114.96           C
ATOM   1365  NE  ARG B 171      24.219   0.471  18.667  1.00114.96           N
ATOM   1366  CZ  ARG B 171      23.554   1.507  19.264  1.00114.96           C
ATOM   1367  NH1 ARG B 171      24.255   2.462  19.944  1.00114.96           N
ATOM   1368  NH2 ARG B 171      22.195   1.580  19.191  1.00114.96           N
ATOM   1369  C   ARG B 171      27.634  -1.518  15.070  1.00114.96           C
ATOM   1370  O   ARG B 171      27.222  -2.672  14.973  1.00114.96           O
ATOM   1371  N   VAL B 172      28.182  -0.872  14.025  1.00 44.36           N
ATOM   1372  CA  VAL B 172      28.285  -1.467  12.721  1.00 44.36           C
ATOM   1373  CB  VAL B 172      28.904  -0.536  11.720  1.00 44.36           C
ATOM   1374  CG1 VAL B 172      28.992  -1.259  10.365  1.00 44.36           C
ATOM   1375  CG2 VAL B 172      28.104   0.777  11.697  1.00 44.36           C
ATOM   1376  C   VAL B 172      29.177  -2.669  12.783  1.00 44.36           C
ATOM   1377  O   VAL B 172      28.855  -3.727  12.241  1.00 44.36           O
ATOM   1378  N   ILE B 173      30.331  -2.545  13.467  1.00101.45           N
ATOM   1379  CA  ILE B 173      31.280  -3.611  13.453  1.00101.45           C
ATOM   1380  CB  ILE B 173      32.601  -3.259  14.080  1.00101.45           C
ATOM   1381  CG1 ILE B 173      33.659  -4.293  13.653  1.00101.45           C
ATOM   1382  CG2 ILE B 173      32.412  -3.132  15.599  1.00101.45           C
ATOM   1383  CD1 ILE B 173      35.099  -3.829  13.871  1.00101.45           C
ATOM   1384  C   ILE B 173      30.713  -4.829  14.118  1.00101.45           C
ATOM   1385  O   ILE B 173      30.945  -5.950  13.673  1.00101.45           O
ATOM   1386  N   THR B 174      30.001  -4.627  15.239  1.00 84.32           N
ATOM   1387  CA  THR B 174      29.341  -5.624  16.039  1.00 84.32           C
ATOM   1388  CB  THR B 174      29.119  -5.172  17.453  1.00 84.32           C
ATOM   1389  OG1 THR B 174      28.280  -4.027  17.484  1.00 84.32           O
ATOM   1390  CG2 THR B 174      30.487  -4.842  18.074  1.00 84.32           C
ATOM   1391  C   THR B 174      28.021  -6.022  15.454  1.00 84.32           C
ATOM   1392  O   THR B 174      27.424  -7.003  15.890  1.00 84.32           O
ATOM   1393  N   ASN B 175      27.488  -5.233  14.504  1.00 67.85           N
ATOM   1394  CA  ASN B 175      26.194  -5.507  13.946  1.00 67.85           C
ATOM   1395  CB  ASN B 175      26.083  -6.920  13.341  1.00 67.85           C
ATOM   1396  CG  ASN B 175      24.805  -7.001  12.513  1.00 67.85           C
ATOM   1397  OD1 ASN B 175      23.763  -7.447  12.991  1.00 67.85           O
ATOM   1398  ND2 ASN B 175      24.884  -6.554  11.231  1.00 67.85           N
ATOM   1399  C   ASN B 175      25.156  -5.349  15.015  1.00 67.85           C
ATOM   1400  O   ASN B 175      24.220  -6.140  15.117  1.00 67.85           O
ATOM   1401  N   GLY B 176      25.321  -4.313  15.862  1.00 26.51           N
ATOM   1402  CA  GLY B 176      24.342  -3.962  16.853  1.00 26.51           C
ATOM   1403  C   GLY B 176      24.466  -4.870  18.033  1.00 26.51           C
ATOM   1404  O   GLY B 176      23.657  -4.804  18.957  1.00 26.51           O
ATOM   1405  N   THR B 177      25.476  -5.756  18.033  1.00 32.82           N
ATOM   1406  CA  THR B 177      25.645  -6.639  19.147  1.00 32.82           C
ATOM   1407  CB  THR B 177      26.746  -7.638  18.934  1.00 32.82           C
ATOM   1408  OG1 THR B 177      26.466  -8.445  17.801  1.00 32.82           O
ATOM   1409  CG2 THR B 177      26.866  -8.517  20.188  1.00 32.82           C
ATOM   1410  C   THR B 177      26.002  -5.813  20.344  1.00 32.82           C
ATOM   1411  O   THR B 177      25.518  -6.065  21.447  1.00 32.82           O
ATOM   1412  N   LYS B 178      26.878  -4.805  20.147  1.00136.96           N
ATOM   1413  CA  LYS B 178      27.304  -3.937  21.213  1.00136.96           C
ATOM   1414  CB  LYS B 178      28.833  -3.893  21.380  1.00136.96           C
ATOM   1415  CG  LYS B 178      29.400  -4.937  22.344  1.00136.96           C
ATOM   1416  CD  LYS B 178      29.064  -6.391  22.014  1.00136.96           C
ATOM   1417  CE  LYS B 178      27.911  -6.924  22.865  1.00136.96           C
ATOM   1418  NZ  LYS B 178      27.930  -8.401  22.890  1.00136.96           N
ATOM   1419  C   LYS B 178      26.849  -2.534  20.927  1.00136.96           C
ATOM   1420  O   LYS B 178      27.175  -1.950  19.897  1.00136.96           O
ATOM   1421  N   THR B 179      25.994  -2.022  21.831  1.00132.17           N
ATOM   1422  CA  THR B 179      25.365  -0.726  21.918  1.00132.17           C
ATOM   1423  CB  THR B 179      23.964  -0.823  22.437  1.00132.17           C
ATOM   1424  OG1 THR B 179      23.961  -1.349  23.756  1.00132.17           O
ATOM   1425  CG2 THR B 179      23.175  -1.751  21.497  1.00132.17           C
ATOM   1426  C   THR B 179      26.084   0.333  22.733  1.00132.17           C
ATOM   1427  O   THR B 179      25.471   1.386  22.902  1.00132.17           O
ATOM   1428  N   PRO B 180      27.244   0.168  23.334  1.00205.13           N
ATOM   1429  CA  PRO B 180      27.738   1.098  24.333  1.00205.13           C
ATOM   1430  CD  PRO B 180      28.334  -0.596  22.751  1.00205.13           C
ATOM   1431  CB  PRO B 180      29.196   0.710  24.597  1.00205.13           C
ATOM   1432  CG  PRO B 180      29.391  -0.630  23.865  1.00205.13           C
ATOM   1433  C   PRO B 180      27.646   2.566  24.058  1.00205.13           C
ATOM   1434  O   PRO B 180      27.731   2.999  22.909  1.00205.13           O
ATOM   1435  N   VAL B 181      27.408   3.338  25.138  1.00 57.05           N
ATOM   1436  CA  VAL B 181      27.390   4.763  25.055  1.00 57.05           C
ATOM   1437  CB  VAL B 181      26.202   5.389  25.725  1.00 57.05           C
ATOM   1438  CG1 VAL B 181      26.346   6.919  25.650  1.00 57.05           C
ATOM   1439  CG2 VAL B 181      24.927   4.848  25.059  1.00 57.05           C
ATOM   1440  C   VAL B 181      28.614   5.214  25.792  1.00 57.05           C
ATOM   1441  O   VAL B 181      28.772   4.948  26.982  1.00 57.05           O
ATOM   1442  N   TYR B 182      29.513   5.898  25.063  1.00155.32           N
ATOM   1443  CA  TYR B 182      30.753   6.475  25.511  1.00155.32           C
ATOM   1444  CB  TYR B 182      31.569   7.068  24.351  1.00155.32           C
ATOM   1445  CG  TYR B 182      32.608   6.161  23.806  1.00155.32           C
ATOM   1446  CD1 TYR B 182      32.333   4.951  23.215  1.00155.32           C
ATOM   1447  CD2 TYR B 182      33.913   6.560  23.933  1.00155.32           C
ATOM   1448  CE1 TYR B 182      33.361   4.168  22.733  1.00155.32           C
ATOM   1449  CE2 TYR B 182      34.930   5.783  23.450  1.00155.32           C
ATOM   1450  CZ  TYR B 182      34.665   4.590  22.848  1.00155.32           C
ATOM   1451  OH  TYR B 182      35.748   3.827  22.372  1.00155.32           O
ATOM   1452  C   TYR B 182      30.477   7.668  26.363  1.00155.32           C
ATOM   1453  O   TYR B 182      29.409   8.268  26.268  1.00155.32           O
ATOM   1454  N   SER B 183      31.442   8.030  27.243  1.00119.23           N
ATOM   1455  CA  SER B 183      31.214   9.190  28.061  1.00119.23           C
ATOM   1456  CB  SER B 183      31.576   9.006  29.546  1.00119.23           C
ATOM   1457  OG  SER B 183      32.982   9.043  29.721  1.00119.23           O
ATOM   1458  C   SER B 183      32.006  10.373  27.564  1.00119.23           C
ATOM   1459  O   SER B 183      33.237  10.378  27.531  1.00119.23           O
ATOM   1460  N   PRO B 184      31.288  11.388  27.158  1.00102.83           N
ATOM   1461  CA  PRO B 184      31.899  12.617  26.719  1.00102.83           C
ATOM   1462  CD  PRO B 184      29.991  11.173  26.535  1.00102.83           C
ATOM   1463  CB  PRO B 184      30.789  13.409  26.026  1.00102.83           C
ATOM   1464  CG  PRO B 184      29.819  12.322  25.528  1.00102.83           C
ATOM   1465  C   PRO B 184      32.502  13.355  27.872  1.00102.83           C
ATOM   1466  O   PRO B 184      33.441  14.125  27.670  1.00102.83           O
ATOM   1467  N   GLN B 185      31.969  13.160  29.090  1.00136.17           N
ATOM   1468  CA  GLN B 185      32.468  13.949  30.171  1.00136.17           C
ATOM   1469  CB  GLN B 185      31.651  13.986  31.456  1.00136.17           C
ATOM   1470  CG  GLN B 185      32.376  14.937  32.409  1.00136.17           C
ATOM   1471  CD  GLN B 185      31.458  15.347  33.517  1.00136.17           C
ATOM   1472  OE1 GLN B 185      30.403  14.751  33.707  1.00136.17           O
ATOM   1473  NE2 GLN B 185      31.873  16.401  34.267  1.00136.17           N
ATOM   1474  C   GLN B 185      33.854  13.563  30.554  1.00136.17           C
ATOM   1475  O   GLN B 185      34.638  14.421  30.957  1.00136.17           O
ATOM   1476  N   ASP B 186      34.198  12.267  30.463  1.00 75.62           N
ATOM   1477  CA  ASP B 186      35.519  11.879  30.860  1.00 75.62           C
ATOM   1478  CB  ASP B 186      35.836  10.399  30.604  1.00 75.62           C
ATOM   1479  CG  ASP B 186      35.298   9.603  31.772  1.00 75.62           C
ATOM   1480  OD1 ASP B 186      35.092  10.244  32.835  1.00 75.62           O
ATOM   1481  OD2 ASP B 186      35.087   8.368  31.636  1.00 75.62           O
ATOM   1482  C   ASP B 186      36.497  12.639  30.045  1.00 75.62           C
ATOM   1483  O   ASP B 186      37.518  13.108  30.546  1.00 75.62           O
ATOM   1484  N   ILE B 187      36.196  12.784  28.752  1.00 49.18           N
ATOM   1485  CA  ILE B 187      37.086  13.496  27.897  1.00 49.18           C
ATOM   1486  CB  ILE B 187      36.624  13.511  26.469  1.00 49.18           C
ATOM   1487  CG1 ILE B 187      36.455  12.077  25.944  1.00 49.18           C
ATOM   1488  CG2 ILE B 187      37.633  14.338  25.654  1.00 49.18           C
ATOM   1489  CD1 ILE B 187      35.724  12.001  24.607  1.00 49.18           C
ATOM   1490  C   ILE B 187      37.145  14.918  28.356  1.00 49.18           C
ATOM   1491  O   ILE B 187      38.223  15.501  28.462  1.00 49.18           O
ATOM   1492  N   VAL B 188      35.976  15.513  28.656  1.00 72.29           N
ATOM   1493  CA  VAL B 188      35.915  16.892  29.063  1.00 72.29           C
ATOM   1494  CB  VAL B 188      34.508  17.327  29.397  1.00 72.29           C
ATOM   1495  CG1 VAL B 188      34.547  18.732  30.026  1.00 72.29           C
ATOM   1496  CG2 VAL B 188      33.654  17.261  28.118  1.00 72.29           C
ATOM   1497  C   VAL B 188      36.721  17.098  30.312  1.00 72.29           C
ATOM   1498  O   VAL B 188      37.481  18.059  30.417  1.00 72.29           O
ATOM   1499  N   GLU B 189      36.530  16.233  31.325  1.00 95.60           N
ATOM   1500  CA  GLU B 189      37.206  16.421  32.584  1.00 95.60           C
ATOM   1501  CB  GLU B 189      36.594  15.556  33.699  1.00 95.60           C
ATOM   1502  CG  GLU B 189      35.131  15.830  34.045  1.00 95.60           C
ATOM   1503  CD  GLU B 189      34.727  14.728  35.017  1.00 95.60           C
ATOM   1504  OE1 GLU B 189      35.625  13.920  35.376  1.00 95.60           O
ATOM   1505  OE2 GLU B 189      33.533  14.668  35.412  1.00 95.60           O
ATOM   1506  C   GLU B 189      38.663  16.029  32.575  1.00 95.60           C
ATOM   1507  O   GLU B 189      39.498  16.740  33.128  1.00 95.60           O
ATOM   1508  N   CYS B 190      38.963  14.808  32.077  1.00113.73           N
ATOM   1509  CA  CYS B 190      40.268  14.192  32.139  1.00113.73           C
ATOM   1510  CB  CYS B 190      40.113  12.661  32.244  1.00113.73           C
ATOM   1511  SG  CYS B 190      38.712  12.196  33.327  1.00113.73           S
ATOM   1512  C   CYS B 190      41.259  14.513  31.041  1.00113.73           C
ATOM   1513  O   CYS B 190      42.460  14.586  31.296  1.00113.73           O
ATOM   1514  N   SER B 191      40.802  14.686  29.782  1.00141.75           N
ATOM   1515  CA  SER B 191      41.708  14.763  28.658  1.00141.75           C
ATOM   1516  CB  SER B 191      41.029  14.651  27.283  1.00141.75           C
ATOM   1517  OG  SER B 191      40.899  13.298  26.894  1.00141.75           O
ATOM   1518  C   SER B 191      42.540  16.005  28.557  1.00141.75           C
ATOM   1519  O   SER B 191      42.038  17.123  28.458  1.00141.75           O
ATOM   1520  N   ALA B 192      43.871  15.780  28.541  1.00 88.35           N
ATOM   1521  CA  ALA B 192      44.930  16.728  28.331  1.00 88.35           C
ATOM   1522  CB  ALA B 192      46.309  16.148  28.681  1.00 88.35           C
ATOM   1523  C   ALA B 192      44.974  17.158  26.888  1.00 88.35           C
ATOM   1524  O   ALA B 192      45.541  18.199  26.556  1.00 88.35           O
ATOM   1525  N   TYR B 193      44.486  16.279  25.991  1.00178.70           N
ATOM   1526  CA  TYR B 193      44.450  16.439  24.561  1.00178.70           C
ATOM   1527  CB  TYR B 193      44.065  15.167  23.783  1.00178.70           C
ATOM   1528  CG  TYR B 193      45.152  14.172  24.003  1.00178.70           C
ATOM   1529  CD1 TYR B 193      46.467  14.554  23.865  1.00178.70           C
ATOM   1530  CD2 TYR B 193      44.858  12.857  24.288  1.00178.70           C
ATOM   1531  CE1 TYR B 193      47.479  13.644  24.054  1.00178.70           C
ATOM   1532  CE2 TYR B 193      45.860  11.939  24.476  1.00178.70           C
ATOM   1533  CZ  TYR B 193      47.168  12.341  24.364  1.00178.70           C
ATOM   1534  OH  TYR B 193      48.198  11.402  24.559  1.00178.70           O
ATOM   1535  C   TYR B 193      43.486  17.520  24.156  1.00178.70           C
ATOM   1536  O   TYR B 193      43.462  17.905  22.988  1.00178.70           O
ATOM   1537  N   SER B 194      42.551  17.903  25.050  1.00 80.50           N
ATOM   1538  CA  SER B 194      41.581  18.922  24.739  1.00 80.50           C
ATOM   1539  CB  SER B 194      40.186  18.348  24.438  1.00 80.50           C
ATOM   1540  OG  SER B 194      39.680  17.681  25.585  1.00 80.50           O
ATOM   1541  C   SER B 194      41.425  19.875  25.901  1.00 80.50           C
ATOM   1542  O   SER B 194      42.042  19.731  26.954  1.00 80.50           O
ATOM   1543  N   GLN B 195      40.644  20.943  25.645  1.00195.60           N
ATOM   1544  CA  GLN B 195      40.279  22.070  26.463  1.00195.60           C
ATOM   1545  CB  GLN B 195      40.129  23.361  25.649  1.00195.60           C
ATOM   1546  CG  GLN B 195      41.500  23.965  25.328  1.00195.60           C
ATOM   1547  CD  GLN B 195      42.356  22.931  24.595  1.00195.60           C
ATOM   1548  OE1 GLN B 195      42.307  22.819  23.374  1.00195.60           O
ATOM   1549  NE2 GLN B 195      43.171  22.157  25.360  1.00195.60           N
ATOM   1550  C   GLN B 195      39.127  21.912  27.432  1.00195.60           C
ATOM   1551  O   GLN B 195      38.761  22.900  28.064  1.00195.60           O
ATOM   1552  N   GLY B 196      38.395  20.780  27.479  1.00 57.73           N
ATOM   1553  CA  GLY B 196      37.298  20.729  28.415  1.00 57.73           C
ATOM   1554  C   GLY B 196      36.132  21.373  27.731  1.00 57.73           C
ATOM   1555  O   GLY B 196      35.887  21.106  26.558  1.00 57.73           O
ATOM   1556  N   CYS B 197      35.325  22.188  28.441  1.00182.08           N
ATOM   1557  CA  CYS B 197      34.272  22.835  27.712  1.00182.08           C
ATOM   1558  CB  CYS B 197      32.884  23.061  28.307  1.00182.08           C
ATOM   1559  SG  CYS B 197      32.714  23.536  30.020  1.00182.08           S
ATOM   1560  C   CYS B 197      34.733  23.975  26.872  1.00182.08           C
ATOM   1561  O   CYS B 197      33.925  24.644  26.227  1.00182.08           O
ATOM   1562  N   ASP B 198      36.031  24.294  26.963  1.00118.54           N
ATOM   1563  CA  ASP B 198      36.662  25.309  26.172  1.00118.54           C
ATOM   1564  CB  ASP B 198      38.052  25.693  26.701  1.00118.54           C
ATOM   1565  CG  ASP B 198      38.344  27.100  26.205  1.00118.54           C
ATOM   1566  OD1 ASP B 198      37.519  27.631  25.414  1.00118.54           O
ATOM   1567  OD2 ASP B 198      39.385  27.672  26.624  1.00118.54           O
ATOM   1568  C   ASP B 198      36.786  24.852  24.732  1.00118.54           C
ATOM   1569  O   ASP B 198      37.081  25.664  23.856  1.00118.54           O
ATOM   1570  N   GLY B 199      36.669  23.532  24.443  1.00 50.54           N
ATOM   1571  CA  GLY B 199      36.731  23.086  23.066  1.00 50.54           C
ATOM   1572  C   GLY B 199      37.777  22.011  22.912  1.00 50.54           C
ATOM   1573  O   GLY B 199      38.476  21.668  23.863  1.00 50.54           O
ATOM   1574  N   GLY B 200      37.902  21.447  21.682  1.00 37.47           N
ATOM   1575  CA  GLY B 200      38.864  20.408  21.392  1.00 37.47           C
ATOM   1576  C   GLY B 200      38.671  19.935  19.972  1.00 37.47           C
ATOM   1577  O   GLY B 200      37.859  20.489  19.232  1.00 37.47           O
ATOM   1578  N   PHE B 201      39.435  18.895  19.547  1.00 88.24           N
ATOM   1579  CA  PHE B 201      39.304  18.399  18.195  1.00 88.24           C
ATOM   1580  CB  PHE B 201      40.444  18.836  17.261  1.00 88.24           C
ATOM   1581  CG  PHE B 201      40.212  20.291  17.066  1.00 88.24           C
ATOM   1582  CD1 PHE B 201      40.664  21.193  17.997  1.00 88.24           C
ATOM   1583  CD2 PHE B 201      39.528  20.752  15.965  1.00 88.24           C
ATOM   1584  CE1 PHE B 201      40.445  22.538  17.834  1.00 88.24           C
ATOM   1585  CE2 PHE B 201      39.309  22.100  15.796  1.00 88.24           C
ATOM   1586  CZ  PHE B 201      39.767  22.996  16.732  1.00 88.24           C
ATOM   1587  C   PHE B 201      39.202  16.898  18.181  1.00 88.24           C
ATOM   1588  O   PHE B 201      39.907  16.197  18.902  1.00 88.24           O
ATOM   1589  N   MET B 202      38.350  16.379  17.271  1.00120.09           N
ATOM   1590  CA  MET B 202      37.977  14.996  17.138  1.00120.09           C
ATOM   1591  CB  MET B 202      36.940  14.797  16.015  1.00120.09           C
ATOM   1592  CG  MET B 202      35.959  13.657  16.282  1.00120.09           C
ATOM   1593  SD  MET B 202      36.683  12.005  16.411  1.00120.09           S
ATOM   1594  CE  MET B 202      36.962  11.799  14.630  1.00120.09           C
ATOM   1595  C   MET B 202      39.196  14.180  16.816  1.00120.09           C
ATOM   1596  O   MET B 202      39.323  13.042  17.250  1.00120.09           O
ATOM   1597  N   TYR B 203      40.146  14.724  16.043  1.00 81.35           N
ATOM   1598  CA  TYR B 203      41.316  13.964  15.690  1.00 81.35           C
ATOM   1599  CB  TYR B 203      42.278  14.833  14.860  1.00 81.35           C
ATOM   1600  CG  TYR B 203      43.482  14.065  14.437  1.00 81.35           C
ATOM   1601  CD1 TYR B 203      44.574  13.947  15.266  1.00 81.35           C
ATOM   1602  CD2 TYR B 203      43.520  13.477  13.193  1.00 81.35           C
ATOM   1603  CE1 TYR B 203      45.684  13.249  14.852  1.00 81.35           C
ATOM   1604  CE2 TYR B 203      44.627  12.778  12.776  1.00 81.35           C
ATOM   1605  CZ  TYR B 203      45.714  12.664  13.606  1.00 81.35           C
ATOM   1606  OH  TYR B 203      46.852  11.947  13.176  1.00 81.35           O
ATOM   1607  C   TYR B 203      42.006  13.567  16.971  1.00 81.35           C
ATOM   1608  O   TYR B 203      42.438  12.426  17.126  1.00 81.35           O
ATOM   1609  N   LEU B 204      42.140  14.520  17.915  1.00109.62           N
ATOM   1610  CA  LEU B 204      42.765  14.347  19.200  1.00109.62           C
ATOM   1611  CB  LEU B 204      42.918  15.681  19.946  1.00109.62           C
ATOM   1612  CG  LEU B 204      44.170  16.460  19.544  1.00109.62           C
ATOM   1613  CD1 LEU B 204      44.202  17.865  20.169  1.00109.62           C
ATOM   1614  CD2 LEU B 204      45.397  15.632  19.947  1.00109.62           C
ATOM   1615  C   LEU B 204      41.979  13.472  20.130  1.00109.62           C
ATOM   1616  O   LEU B 204      42.560  12.802  20.975  1.00109.62           O
ATOM   1617  N   VAL B 205      40.641  13.591  20.133  1.00169.74           N
ATOM   1618  CA  VAL B 205      39.803  12.797  20.997  1.00169.74           C
ATOM   1619  CB  VAL B 205      38.523  13.518  21.276  1.00169.74           C
ATOM   1620  CG1 VAL B 205      38.177  14.310  20.009  1.00169.74           C
ATOM   1621  CG2 VAL B 205      37.456  12.505  21.729  1.00169.74           C
ATOM   1622  C   VAL B 205      39.573  11.423  20.476  1.00169.74           C
ATOM   1623  O   VAL B 205      39.703  10.417  21.173  1.00169.74           O
ATOM   1624  N   SER B 206      39.218  11.332  19.198  1.00213.29           N
ATOM   1625  CA  SER B 206      39.158  10.025  18.674  1.00213.29           C
ATOM   1626  CB  SER B 206      38.818   9.961  17.179  1.00213.29           C
ATOM   1627  OG  SER B 206      39.841  10.588  16.420  1.00213.29           O
ATOM   1628  C   SER B 206      40.640   9.418  18.822  1.00213.29           C
ATOM   1629  O   SER B 206      40.545   8.198  18.637  1.00213.29           O
ATOM   1630  N   LYS B 207      41.892  10.196  19.040  1.00275.75           N
ATOM   1631  CA  LYS B 207      43.434  10.099  19.364  1.00275.75           C
ATOM   1632  CB  LYS B 207      44.155  11.463  19.197  1.00275.75           C
ATOM   1633  CG  LYS B 207      45.445  11.695  20.011  1.00275.75           C
ATOM   1634  CD  LYS B 207      46.732  11.032  19.520  1.00275.75           C
ATOM   1635  CE  LYS B 207      47.976  11.554  20.247  1.00275.75           C
ATOM   1636  NZ  LYS B 207      49.112  10.626  20.063  1.00275.75           N
ATOM   1637  C   LYS B 207      43.675   9.692  20.801  1.00275.75           C
ATOM   1638  O   LYS B 207      44.517   8.857  21.135  1.00275.75           O
ATOM   1639  N   TYR B 208      42.925  10.339  21.693  1.00133.94           N
ATOM   1640  CA  TYR B 208      42.884  10.151  23.102  1.00133.94           C
ATOM   1641  CB  TYR B 208      41.840  11.161  23.647  1.00133.94           C
ATOM   1642  CG  TYR B 208      41.246  10.883  24.980  1.00133.94           C
ATOM   1643  CD1 TYR B 208      42.022  10.829  26.106  1.00133.94           C
ATOM   1644  CD2 TYR B 208      39.884  10.748  25.086  1.00133.94           C
ATOM   1645  CE1 TYR B 208      41.413  10.591  27.314  1.00133.94           C
ATOM   1646  CE2 TYR B 208      39.292  10.518  26.292  1.00133.94           C
ATOM   1647  CZ  TYR B 208      40.055  10.430  27.411  1.00133.94           C
ATOM   1648  OH  TYR B 208      39.443  10.189  28.660  1.00133.94           O
ATOM   1649  C   TYR B 208      42.426   8.748  23.262  1.00133.94           C
ATOM   1650  O   TYR B 208      42.857   8.027  24.160  1.00133.94           O
ATOM   1651  N   ALA B 209      41.543   8.314  22.351  1.00 47.19           N
ATOM   1652  CA  ALA B 209      41.023   6.982  22.422  1.00 47.19           C
ATOM   1653  CB  ALA B 209      40.006   6.678  21.309  1.00 47.19           C
ATOM   1654  C   ALA B 209      42.144   5.983  22.326  1.00 47.19           C
ATOM   1655  O   ALA B 209      42.128   4.967  23.019  1.00 47.19           O
ATOM   1656  N   GLU B 210      43.134   6.205  21.441  1.00 83.66           N
ATOM   1657  CA  GLU B 210      44.194   5.238  21.332  1.00 83.66           C
ATOM   1658  CB  GLU B 210      45.094   5.471  20.106  1.00 83.66           C
ATOM   1659  CG  GLU B 210      46.145   4.372  19.928  1.00 83.66           C
ATOM   1660  CD  GLU B 210      46.926   4.648  18.653  1.00 83.66           C
ATOM   1661  OE1 GLU B 210      47.312   5.827  18.434  1.00 83.66           O
ATOM   1662  OE2 GLU B 210      47.145   3.682  17.877  1.00 83.66           O
ATOM   1663  C   GLU B 210      45.083   5.252  22.545  1.00 83.66           C
ATOM   1664  O   GLU B 210      45.403   4.208  23.105  1.00 83.66           O
ATOM   1665  N   ASP B 211      45.538   6.439  22.975  1.00176.60           N
ATOM   1666  CA  ASP B 211      46.492   6.491  24.045  1.00176.60           C
ATOM   1667  CB  ASP B 211      47.056   7.920  24.160  1.00176.60           C
ATOM   1668  CG  ASP B 211      48.399   7.889  24.858  1.00176.60           C
ATOM   1669  OD1 ASP B 211      48.858   6.768  25.200  1.00176.60           O
ATOM   1670  OD2 ASP B 211      48.988   8.990  25.040  1.00176.60           O
ATOM   1671  C   ASP B 211      45.887   6.134  25.371  1.00176.60           C
ATOM   1672  O   ASP B 211      46.367   5.247  26.076  1.00176.60           O
ATOM   1673  N   TYR B 212      44.869   6.918  25.765  1.00183.24           N
ATOM   1674  CA  TYR B 212      44.134   6.814  26.994  1.00183.24           C
ATOM   1675  CB  TYR B 212      43.507   8.176  27.316  1.00183.24           C
ATOM   1676  CG  TYR B 212      44.615   9.069  27.754  1.00183.24           C
ATOM   1677  CD1 TYR B 212      45.706   9.335  26.957  1.00183.24           C
ATOM   1678  CD2 TYR B 212      44.583   9.608  29.010  1.00183.24           C
ATOM   1679  CE1 TYR B 212      46.726  10.151  27.394  1.00183.24           C
ATOM   1680  CE2 TYR B 212      45.593  10.425  29.451  1.00183.24           C
ATOM   1681  CZ  TYR B 212      46.666  10.704  28.649  1.00183.24           C
ATOM   1682  OH  TYR B 212      47.696  11.544  29.123  1.00183.24           O
ATOM   1683  C   TYR B 212      43.032   5.805  27.012  1.00183.24           C
ATOM   1684  O   TYR B 212      42.962   4.982  27.919  1.00183.24           O
ATOM   1685  N   GLY B 213      42.132   5.841  26.010  1.00 54.26           N
ATOM   1686  CA  GLY B 213      40.984   4.970  26.012  1.00 54.26           C
ATOM   1687  C   GLY B 213      39.811   5.724  26.562  1.00 54.26           C
ATOM   1688  O   GLY B 213      39.963   6.715  27.276  1.00 54.26           O
ATOM   1689  N   LEU B 214      38.587   5.259  26.231  1.00111.99           N
ATOM   1690  CA  LEU B 214      37.410   5.915  26.716  1.00111.99           C
ATOM   1691  CB  LEU B 214      36.620   6.678  25.662  1.00111.99           C
ATOM   1692  CG  LEU B 214      37.190   8.098  25.534  1.00111.99           C
ATOM   1693  CD1 LEU B 214      36.590   8.866  24.355  1.00111.99           C
ATOM   1694  CD2 LEU B 214      36.988   8.839  26.867  1.00111.99           C
ATOM   1695  C   LEU B 214      36.553   4.990  27.507  1.00111.99           C
ATOM   1696  O   LEU B 214      36.621   3.771  27.368  1.00111.99           O
ATOM   1697  N   ALA B 215      35.733   5.576  28.401  1.00 69.87           N
ATOM   1698  CA  ALA B 215      34.920   4.794  29.286  1.00 69.87           C
ATOM   1699  CB  ALA B 215      35.135   5.125  30.771  1.00 69.87           C
ATOM   1700  C   ALA B 215      33.479   5.039  28.973  1.00 69.87           C
ATOM   1701  O   ALA B 215      33.127   5.956  28.236  1.00 69.87           O
ATOM   1702  N   GLU B 216      32.607   4.173  29.522  1.00112.87           N
ATOM   1703  CA  GLU B 216      31.188   4.229  29.302  1.00112.87           C
ATOM   1704  CB  GLU B 216      30.471   2.971  29.818  1.00112.87           C
ATOM   1705  CG  GLU B 216      30.668   2.781  31.325  1.00112.87           C
ATOM   1706  CD  GLU B 216      29.942   1.525  31.787  1.00112.87           C
ATOM   1707  OE1 GLU B 216      28.902   1.169  31.172  1.00112.87           O
ATOM   1708  OE2 GLU B 216      30.422   0.908  32.776  1.00112.87           O
ATOM   1709  C   GLU B 216      30.600   5.393  30.044  1.00112.87           C
ATOM   1710  O   GLU B 216      31.197   5.930  30.977  1.00112.87           O
ATOM   1711  N   GLU B 217      29.375   5.788  29.629  1.00113.23           N
ATOM   1712  CA  GLU B 217      28.667   6.899  30.207  1.00113.23           C
ATOM   1713  CB  GLU B 217      27.257   7.086  29.620  1.00113.23           C
ATOM   1714  CG  GLU B 217      27.219   7.860  28.307  1.00113.23           C
ATOM   1715  CD  GLU B 217      27.072   9.330  28.678  1.00113.23           C
ATOM   1716  OE1 GLU B 217      26.200   9.639  29.535  1.00113.23           O
ATOM   1717  OE2 GLU B 217      27.833  10.161  28.117  1.00113.23           O
ATOM   1718  C   GLU B 217      28.469   6.653  31.677  1.00113.23           C
ATOM   1719  O   GLU B 217      28.641   7.558  32.493  1.00113.23           O
ATOM   1720  N   SER B 218      28.123   5.409  32.058  1.00 78.23           N
ATOM   1721  CA  SER B 218      27.835   5.090  33.432  1.00 78.23           C
ATOM   1722  CB  SER B 218      27.481   3.606  33.634  1.00 78.23           C
ATOM   1723  OG  SER B 218      27.210   3.352  35.005  1.00 78.23           O
ATOM   1724  C   SER B 218      29.038   5.363  34.277  1.00 78.23           C
ATOM   1725  O   SER B 218      28.930   5.743  35.443  1.00 78.23           O
ATOM   1726  N   CYS B 219      30.235   5.166  33.705  1.00 64.26           N
ATOM   1727  CA  CYS B 219      31.444   5.374  34.442  1.00 64.26           C
ATOM   1728  CB  CYS B 219      32.686   5.067  33.578  1.00 64.26           C
ATOM   1729  SG  CYS B 219      34.251   5.629  34.308  1.00 64.26           S
ATOM   1730  C   CYS B 219      31.511   6.813  34.859  1.00 64.26           C
ATOM   1731  O   CYS B 219      31.834   7.108  36.012  1.00 64.26           O
ATOM   1732  N   ASP B 220      31.216   7.743  33.922  1.00115.02           N
ATOM   1733  CA  ASP B 220      31.236   9.137  34.252  1.00115.02           C
ATOM   1734  CB  ASP B 220      32.551   9.859  33.919  1.00115.02           C
ATOM   1735  CG  ASP B 220      33.578   9.500  34.985  1.00115.02           C
ATOM   1736  OD1 ASP B 220      33.890   8.293  35.134  1.00115.02           O
ATOM   1737  OD2 ASP B 220      34.089  10.440  35.648  1.00115.02           O
ATOM   1738  C   ASP B 220      30.142   9.830  33.509  1.00115.02           C
ATOM   1739  O   ASP B 220      30.312  10.271  32.374  1.00115.02           O
ATOM   1740  N   PRO B 221      29.032   9.963  34.179  1.00160.86           N
ATOM   1741  CA  PRO B 221      27.841  10.567  33.637  1.00160.86           C
ATOM   1742  CD  PRO B 221      29.010   9.896  35.629  1.00160.86           C
ATOM   1743  CB  PRO B 221      26.839  10.575  34.787  1.00160.86           C
ATOM   1744  CG  PRO B 221      27.737  10.655  36.036  1.00160.86           C
ATOM   1745  C   PRO B 221      28.150  11.956  33.173  1.00160.86           C
ATOM   1746  O   PRO B 221      29.038  12.590  33.741  1.00160.86           O
ATOM   1747  N   TYR B 222      27.421  12.451  32.151  1.00111.46           N
ATOM   1748  CA  TYR B 222      27.724  13.737  31.580  1.00111.46           C
ATOM   1749  CB  TYR B 222      27.187  13.880  30.144  1.00111.46           C
ATOM   1750  CG  TYR B 222      27.626  15.197  29.610  1.00111.46           C
ATOM   1751  CD1 TYR B 222      28.943  15.401  29.267  1.00111.46           C
ATOM   1752  CD2 TYR B 222      26.722  16.217  29.432  1.00111.46           C
ATOM   1753  CE1 TYR B 222      29.356  16.613  28.767  1.00111.46           C
ATOM   1754  CE2 TYR B 222      27.130  17.431  28.931  1.00111.46           C
ATOM   1755  CZ  TYR B 222      28.449  17.632  28.599  1.00111.46           C
ATOM   1756  OH  TYR B 222      28.865  18.879  28.085  1.00111.46           O
ATOM   1757  C   TYR B 222      27.158  14.837  32.433  1.00111.46           C
ATOM   1758  O   TYR B 222      25.960  14.876  32.709  1.00111.46           O
ATOM   1759  N   LYS B 223      28.080  15.671  32.971  1.00148.68           N
ATOM   1760  CA  LYS B 223      27.888  16.850  33.779  1.00148.68           C
ATOM   1761  CB  LYS B 223      29.131  17.133  34.632  1.00148.68           C
ATOM   1762  CG  LYS B 223      28.900  17.986  35.878  1.00148.68           C
ATOM   1763  CD  LYS B 223      28.273  17.197  37.029  1.00148.68           C
ATOM   1764  CE  LYS B 223      28.262  17.953  38.358  1.00148.68           C
ATOM   1765  NZ  LYS B 223      27.679  17.101  39.419  1.00148.68           N
ATOM   1766  C   LYS B 223      27.633  18.089  32.963  1.00148.68           C
ATOM   1767  O   LYS B 223      26.747  18.882  33.279  1.00148.68           O
ATOM   1768  N   GLY B 224      28.419  18.284  31.879  1.00 47.88           N
ATOM   1769  CA  GLY B 224      28.334  19.493  31.105  1.00 47.88           C
ATOM   1770  C   GLY B 224      29.090  20.555  31.832  1.00 47.88           C
ATOM   1771  O   GLY B 224      28.722  21.724  31.774  1.00 47.88           O
ATOM   1772  N   VAL B 225      30.160  20.168  32.557  1.00 66.11           N
ATOM   1773  CA  VAL B 225      30.934  21.112  33.311  1.00 66.11           C
ATOM   1774  CB  VAL B 225      30.397  21.256  34.717  1.00 66.11           C
ATOM   1775  CG1 VAL B 225      31.220  22.263  35.538  1.00 66.11           C
ATOM   1776  CG2 VAL B 225      28.918  21.660  34.601  1.00 66.11           C
ATOM   1777  C   VAL B 225      32.355  20.613  33.360  1.00 66.11           C
ATOM   1778  O   VAL B 225      32.642  19.465  33.041  1.00 66.11           O
ATOM   1779  N   ASP B 226      33.267  21.507  33.771  1.00110.31           N
ATOM   1780  CA  ASP B 226      34.691  21.403  33.937  1.00110.31           C
ATOM   1781  CB  ASP B 226      35.368  22.778  34.075  1.00110.31           C
ATOM   1782  CG  ASP B 226      35.239  23.453  32.716  1.00110.31           C
ATOM   1783  OD1 ASP B 226      35.276  22.722  31.690  1.00110.31           O
ATOM   1784  OD2 ASP B 226      35.102  24.705  32.683  1.00110.31           O
ATOM   1785  C   ASP B 226      35.010  20.569  35.151  1.00110.31           C
ATOM   1786  O   ASP B 226      36.084  20.711  35.738  1.00110.31           O
ATOM   1787  N   SER B 227      34.030  19.782  35.639  1.00105.70           N
ATOM   1788  CA  SER B 227      34.184  18.977  36.826  1.00105.70           C
ATOM   1789  CB  SER B 227      33.113  17.882  36.968  1.00105.70           C
ATOM   1790  OG  SER B 227      31.816  18.455  36.981  1.00105.70           O
ATOM   1791  C   SER B 227      35.498  18.252  36.802  1.00105.70           C
ATOM   1792  O   SER B 227      36.146  18.139  35.764  1.00105.70           O
ATOM   1793  N   VAL B 228      35.935  17.770  37.989  1.00101.61           N
ATOM   1794  CA  VAL B 228      37.184  17.072  38.143  1.00101.61           C
ATOM   1795  CB  VAL B 228      37.680  17.025  39.557  1.00101.61           C
ATOM   1796  CG1 VAL B 228      36.717  16.158  40.383  1.00101.61           C
ATOM   1797  CG2 VAL B 228      39.133  16.519  39.549  1.00101.61           C
ATOM   1798  C   VAL B 228      37.021  15.655  37.668  1.00101.61           C
ATOM   1799  O   VAL B 228      35.908  15.138  37.596  1.00101.61           O
ATOM   1800  N   CYS B 229      38.148  14.999  37.304  1.00 78.17           N
ATOM   1801  CA  CYS B 229      38.130  13.651  36.790  1.00 78.17           C
ATOM   1802  CB  CYS B 229      39.469  13.277  36.100  1.00 78.17           C
ATOM   1803  SG  CYS B 229      39.470  11.715  35.159  1.00 78.17           S
ATOM   1804  C   CYS B 229      37.852  12.707  37.939  1.00 78.17           C
ATOM   1805  O   CYS B 229      38.442  12.866  39.004  1.00 78.17           O
ATOM   1806  N   LYS B 230      36.941  11.705  37.762  1.00197.70           N
ATOM   1807  CA  LYS B 230      36.540  10.802  38.834  1.00197.70           C
ATOM   1808  CB  LYS B 230      35.302  11.294  39.604  1.00197.70           C
ATOM   1809  CG  LYS B 230      35.561  12.520  40.480  1.00197.70           C
ATOM   1810  CD  LYS B 230      36.561  12.254  41.606  1.00197.70           C
ATOM   1811  CE  LYS B 230      35.975  11.434  42.757  1.00197.70           C
ATOM   1812  NZ  LYS B 230      37.045  11.055  43.705  1.00197.70           N
ATOM   1813  C   LYS B 230      36.171   9.419  38.292  1.00197.70           C
ATOM   1814  O   LYS B 230      36.465   9.095  37.143  1.00197.70           O
ATOM   1815  N   LYS B 231      35.467   8.599  39.136  1.00227.91           N
ATOM   1816  CA  LYS B 231      35.033   7.215  39.013  1.00227.91           C
ATOM   1817  CB  LYS B 231      33.852   7.034  38.046  1.00227.91           C
ATOM   1818  CG  LYS B 231      32.998   5.810  38.377  1.00227.91           C
ATOM   1819  CD  LYS B 231      32.095   6.026  39.598  1.00227.91           C
ATOM   1820  CE  LYS B 231      32.830   6.529  40.845  1.00227.91           C
ATOM   1821  NZ  LYS B 231      31.859   6.962  41.876  1.00227.91           N
ATOM   1822  C   LYS B 231      36.166   6.331  38.571  1.00227.91           C
ATOM   1823  O   LYS B 231      36.296   5.997  37.396  1.00227.91           O
ATOM   1824  N   ASP B 232      37.041   5.937  39.518  1.00105.57           N
ATOM   1825  CA  ASP B 232      38.174   5.112  39.197  1.00105.57           C
ATOM   1826  CB  ASP B 232      39.221   5.041  40.321  1.00105.57           C
ATOM   1827  CG  ASP B 232      38.564   4.391  41.528  1.00105.57           C
ATOM   1828  OD1 ASP B 232      37.456   4.848  41.915  1.00105.57           O
ATOM   1829  OD2 ASP B 232      39.164   3.432  42.085  1.00105.57           O
ATOM   1830  C   ASP B 232      37.725   3.712  38.905  1.00105.57           C
ATOM   1831  O   ASP B 232      36.559   3.359  39.077  1.00105.57           O
ATOM   1832  N   GLN B 233      38.683   2.896  38.410  1.00116.53           N
ATOM   1833  CA  GLN B 233      38.540   1.501  38.094  1.00116.53           C
ATOM   1834  CB  GLN B 233      38.333   0.604  39.331  1.00116.53           C
ATOM   1835  CG  GLN B 233      37.021   0.850  40.079  1.00116.53           C
ATOM   1836  CD  GLN B 233      36.969  -0.107  41.266  1.00116.53           C
ATOM   1837  OE1 GLN B 233      36.688   0.297  42.392  1.00116.53           O
ATOM   1838  NE2 GLN B 233      37.243  -1.412  41.006  1.00116.53           N
ATOM   1839  C   GLN B 233      37.423   1.251  37.133  1.00116.53           C
ATOM   1840  O   GLN B 233      36.691   0.278  37.296  1.00116.53           O
ATOM   1841  N   CYS B 234      37.257   2.107  36.103  1.00 95.65           N
ATOM   1842  CA  CYS B 234      36.279   1.785  35.099  1.00 95.65           C
ATOM   1843  CB  CYS B 234      35.742   3.007  34.344  1.00 95.65           C
ATOM   1844  SG  CYS B 234      34.841   4.095  35.483  1.00 95.65           S
ATOM   1845  C   CYS B 234      37.039   0.905  34.188  1.00 95.65           C
ATOM   1846  O   CYS B 234      37.772   1.318  33.289  1.00 95.65           O
ATOM   1847  N   PRO B 235      36.852  -0.337  34.496  1.00137.04           N
ATOM   1848  CA  PRO B 235      37.594  -1.375  33.864  1.00137.04           C
ATOM   1849  CD  PRO B 235      35.553  -0.803  34.957  1.00137.04           C
ATOM   1850  CB  PRO B 235      36.973  -2.668  34.381  1.00137.04           C
ATOM   1851  CG  PRO B 235      35.495  -2.286  34.566  1.00137.04           C
ATOM   1852  C   PRO B 235      37.410  -1.246  32.398  1.00137.04           C
ATOM   1853  O   PRO B 235      38.331  -1.571  31.655  1.00137.04           O
ATOM   1854  N   LYS B 236      36.254  -0.743  31.945  1.00164.16           N
ATOM   1855  CA  LYS B 236      36.080  -0.845  30.538  1.00164.16           C
ATOM   1856  CB  LYS B 236      34.596  -1.065  30.184  1.00164.16           C
ATOM   1857  CG  LYS B 236      34.303  -1.651  28.801  1.00164.16           C
ATOM   1858  CD  LYS B 236      34.604  -0.731  27.618  1.00164.16           C
ATOM   1859  CE  LYS B 236      34.136  -1.326  26.286  1.00164.16           C
ATOM   1860  NZ  LYS B 236      34.331  -0.354  25.187  1.00164.16           N
ATOM   1861  C   LYS B 236      36.576   0.399  29.871  1.00164.16           C
ATOM   1862  O   LYS B 236      36.082   1.494  30.131  1.00164.16           O
ATOM   1863  N   ARG B 237      37.593   0.253  28.992  1.00174.05           N
ATOM   1864  CA  ARG B 237      38.107   1.392  28.284  1.00174.05           C
ATOM   1865  CB  ARG B 237      39.486   1.812  28.799  1.00174.05           C
ATOM   1866  CG  ARG B 237      39.894   3.218  28.385  1.00174.05           C
ATOM   1867  CD  ARG B 237      40.958   3.788  29.316  1.00174.05           C
ATOM   1868  NE  ARG B 237      40.338   3.960  30.654  1.00174.05           N
ATOM   1869  CZ  ARG B 237      39.646   5.101  30.947  1.00174.05           C
ATOM   1870  NH1 ARG B 237      39.518   6.084  30.002  1.00174.05           N
ATOM   1871  NH2 ARG B 237      39.085   5.262  32.171  1.00174.05           N
ATOM   1872  C   ARG B 237      38.253   1.007  26.841  1.00174.05           C
ATOM   1873  O   ARG B 237      39.056   0.139  26.498  1.00174.05           O
ATOM   1874  N   ALA B 238      37.459   1.644  25.957  1.00 79.33           N
ATOM   1875  CA  ALA B 238      37.536   1.331  24.562  1.00 79.33           C
ATOM   1876  CB  ALA B 238      36.214   1.511  23.805  1.00 79.33           C
ATOM   1877  C   ALA B 238      38.617   2.163  23.961  1.00 79.33           C
ATOM   1878  O   ALA B 238      38.886   3.284  24.383  1.00 79.33           O
ATOM   1879  N   TYR B 239      39.228   1.623  22.904  1.00226.85           N
ATOM   1880  CA  TYR B 239      40.467   2.106  22.396  1.00226.85           C
ATOM   1881  CB  TYR B 239      41.377   0.987  22.903  1.00226.85           C
ATOM   1882  CG  TYR B 239      42.763   0.924  22.457  1.00226.85           C
ATOM   1883  CD1 TYR B 239      43.729   1.676  23.067  1.00226.85           C
ATOM   1884  CD2 TYR B 239      43.071   0.036  21.460  1.00226.85           C
ATOM   1885  CE1 TYR B 239      45.017   1.551  22.631  1.00226.85           C
ATOM   1886  CE2 TYR B 239      44.360  -0.085  21.026  1.00226.85           C
ATOM   1887  CZ  TYR B 239      45.328   0.681  21.619  1.00226.85           C
ATOM   1888  OH  TYR B 239      46.663   0.570  21.189  1.00226.85           O
ATOM   1889  C   TYR B 239      40.337   2.193  20.894  1.00226.85           C
ATOM   1890  O   TYR B 239      39.545   1.465  20.302  1.00226.85           O
ATOM   1891  N   GLY B 240      41.081   3.113  20.231  1.00 41.60           N
ATOM   1892  CA  GLY B 240      40.976   3.235  18.799  1.00 41.60           C
ATOM   1893  C   GLY B 240      42.239   2.702  18.184  1.00 41.60           C
ATOM   1894  O   GLY B 240      43.340   3.152  18.498  1.00 41.60           O
ATOM   1895  N   THR B 241      42.090   1.720  17.269  1.00107.20           N
ATOM   1896  CA  THR B 241      43.198   1.090  16.603  1.00107.20           C
ATOM   1897  CB  THR B 241      42.796  -0.121  15.812  1.00107.20           C
ATOM   1898  OG1 THR B 241      43.949  -0.787  15.318  1.00107.20           O
ATOM   1899  CG2 THR B 241      41.898   0.319  14.646  1.00107.20           C
ATOM   1900  C   THR B 241      43.872   2.041  15.664  1.00107.20           C
ATOM   1901  O   THR B 241      45.095   2.026  15.545  1.00107.20           O
ATOM   1902  N   ASN B 242      43.095   2.862  14.925  1.00111.99           N
ATOM   1903  CA  ASN B 242      43.721   3.789  14.025  1.00111.99           C
ATOM   1904  CB  ASN B 242      44.129   3.192  12.661  1.00111.99           C
ATOM   1905  CG  ASN B 242      42.916   2.572  11.982  1.00111.99           C
ATOM   1906  OD1 ASN B 242      41.936   3.250  11.678  1.00111.99           O
ATOM   1907  ND2 ASN B 242      42.989   1.236  11.737  1.00111.99           N
ATOM   1908  C   ASN B 242      42.829   4.967  13.798  1.00111.99           C
ATOM   1909  O   ASN B 242      41.619   4.904  14.016  1.00111.99           O
ATOM   1910  N   TYR B 243      43.441   6.107  13.417  1.00 94.70           N
ATOM   1911  CA  TYR B 243      42.697   7.299  13.133  1.00 94.70           C
ATOM   1912  CB  TYR B 243      42.385   8.127  14.399  1.00 94.70           C
ATOM   1913  CG  TYR B 243      43.638   8.313  15.190  1.00 94.70           C
ATOM   1914  CD1 TYR B 243      44.082   7.316  16.036  1.00 94.70           C
ATOM   1915  CD2 TYR B 243      44.365   9.479  15.103  1.00 94.70           C
ATOM   1916  CE1 TYR B 243      45.233   7.473  16.775  1.00 94.70           C
ATOM   1917  CE2 TYR B 243      45.516   9.643  15.838  1.00 94.70           C
ATOM   1918  CZ  TYR B 243      45.949   8.640  16.673  1.00 94.70           C
ATOM   1919  OH  TYR B 243      47.129   8.811  17.427  1.00 94.70           O
ATOM   1920  C   TYR B 243      43.459   8.131  12.146  1.00 94.70           C
ATOM   1921  O   TYR B 243      44.685   8.052  12.075  1.00 94.70           O
ATOM   1922  N   ALA B 244      42.742   8.940  11.334  1.00 49.16           N
ATOM   1923  CA  ALA B 244      43.411   9.785  10.381  1.00 49.16           C
ATOM   1924  CB  ALA B 244      44.006   9.018   9.187  1.00 49.16           C
ATOM   1925  C   ALA B 244      42.416  10.762   9.828  1.00 49.16           C
ATOM   1926  O   ALA B 244      41.206  10.574   9.942  1.00 49.16           O
ATOM   1927  N   TYR B 245      42.916  11.864   9.229  1.00 97.29           N
ATOM   1928  CA  TYR B 245      42.045  12.808   8.580  1.00 97.29           C
ATOM   1929  CB  TYR B 245      42.658  14.196   8.297  1.00 97.29           C
ATOM   1930  CG  TYR B 245      42.746  15.024   9.537  1.00 97.29           C
ATOM   1931  CD1 TYR B 245      41.620  15.646  10.032  1.00 97.29           C
ATOM   1932  CD2 TYR B 245      43.944  15.210  10.187  1.00 97.29           C
ATOM   1933  CE1 TYR B 245      41.684  16.428  11.163  1.00 97.29           C
ATOM   1934  CE2 TYR B 245      44.015  15.991  11.318  1.00 97.29           C
ATOM   1935  CZ  TYR B 245      42.886  16.602  11.808  1.00 97.29           C
ATOM   1936  OH  TYR B 245      42.959  17.405  12.968  1.00 97.29           O
ATOM   1937  C   TYR B 245      41.739  12.211   7.243  1.00 97.29           C
ATOM   1938  O   TYR B 245      42.618  11.645   6.601  1.00 97.29           O
ATOM   1939  N   THR B 246      40.475  12.284   6.787  1.00109.01           N
ATOM   1940  CA  THR B 246      40.182  11.733   5.499  1.00109.01           C
ATOM   1941  CB  THR B 246      38.732  11.820   5.122  1.00109.01           C
ATOM   1942  OG1 THR B 246      38.496  11.104   3.919  1.00109.01           O
ATOM   1943  CG2 THR B 246      38.353  13.299   4.947  1.00109.01           C
ATOM   1944  C   THR B 246      40.976  12.516   4.507  1.00109.01           C
ATOM   1945  O   THR B 246      41.040  13.743   4.581  1.00109.01           O
ATOM   1946  N   GLY B 247      41.590  11.806   3.538  1.00 41.65           N
ATOM   1947  CA  GLY B 247      42.439  12.436   2.578  1.00 41.65           C
ATOM   1948  C   GLY B 247      43.855  12.151   2.992  1.00 41.65           C
ATOM   1949  O   GLY B 247      44.784  12.382   2.222  1.00 41.65           O
ATOM   1950  N   GLY B 248      44.060  11.659   4.232  1.00 50.40           N
ATOM   1951  CA  GLY B 248      45.367  11.249   4.677  1.00 50.40           C
ATOM   1952  C   GLY B 248      45.981  12.234   5.630  1.00 50.40           C
ATOM   1953  O   GLY B 248      46.776  11.850   6.488  1.00 50.40           O
ATOM   1954  N   PHE B 249      45.651  13.532   5.499  1.00187.21           N
ATOM   1955  CA  PHE B 249      46.189  14.544   6.370  1.00187.21           C
ATOM   1956  CB  PHE B 249      47.657  14.891   6.049  1.00187.21           C
ATOM   1957  CG  PHE B 249      47.789  14.944   4.566  1.00187.21           C
ATOM   1958  CD1 PHE B 249      47.557  16.093   3.845  1.00187.21           C
ATOM   1959  CD2 PHE B 249      48.147  13.796   3.895  1.00187.21           C
ATOM   1960  CE1 PHE B 249      47.689  16.080   2.475  1.00187.21           C
ATOM   1961  CE2 PHE B 249      48.282  13.779   2.529  1.00187.21           C
ATOM   1962  CZ  PHE B 249      48.051  14.927   1.816  1.00187.21           C
ATOM   1963  C   PHE B 249      45.313  15.753   6.282  1.00187.21           C
ATOM   1964  O   PHE B 249      44.410  15.824   5.451  1.00187.21           O
ATOM   1965  N   TYR B 250      45.545  16.750   7.153  1.00178.19           N
ATOM   1966  CA  TYR B 250      44.649  17.875   7.153  1.00178.19           C
ATOM   1967  CB  TYR B 250      44.856  18.782   8.378  1.00178.19           C
ATOM   1968  CG  TYR B 250      43.809  19.842   8.379  1.00178.19           C
ATOM   1969  CD1 TYR B 250      42.578  19.589   8.942  1.00178.19           C
ATOM   1970  CD2 TYR B 250      44.039  21.076   7.818  1.00178.19           C
ATOM   1971  CE1 TYR B 250      41.593  20.547   8.962  1.00178.19           C
ATOM   1972  CE2 TYR B 250      43.054  22.035   7.838  1.00178.19           C
ATOM   1973  CZ  TYR B 250      41.834  21.781   8.408  1.00178.19           C
ATOM   1974  OH  TYR B 250      40.841  22.782   8.416  1.00178.19           O
ATOM   1975  C   TYR B 250      44.881  18.675   5.908  1.00178.19           C
ATOM   1976  O   TYR B 250      45.977  19.191   5.676  1.00178.19           O
ATOM   1977  N   GLY B 251      43.803  18.832   5.105  1.00 81.22           N
ATOM   1978  CA  GLY B 251      43.856  19.601   3.894  1.00 81.22           C
ATOM   1979  C   GLY B 251      43.561  18.741   2.694  1.00 81.22           C
ATOM   1980  O   GLY B 251      43.346  19.280   1.612  1.00 81.22           O
ATOM   1981  N   ALA B 252      43.635  17.402   2.855  1.00102.89           N
ATOM   1982  CA  ALA B 252      43.368  16.331   1.931  1.00102.89           C
ATOM   1983  CB  ALA B 252      44.032  15.018   2.362  1.00102.89           C
ATOM   1984  C   ALA B 252      41.911  16.045   1.694  1.00102.89           C
ATOM   1985  O   ALA B 252      41.562  15.310   0.778  1.00102.89           O
ATOM   1986  N   THR B 253      41.021  16.473   2.592  1.00147.91           N
ATOM   1987  CA  THR B 253      39.634  16.092   2.555  1.00147.91           C
ATOM   1988  CB  THR B 253      38.914  16.591   3.753  1.00147.91           C
ATOM   1989  OG1 THR B 253      37.547  16.206   3.727  1.00147.91           O
ATOM   1990  CG2 THR B 253      39.065  18.114   3.707  1.00147.91           C
ATOM   1991  C   THR B 253      38.896  16.609   1.352  1.00147.91           C
ATOM   1992  O   THR B 253      39.182  17.687   0.828  1.00147.91           O
ATOM   1993  N   ASN B 254      37.921  15.793   0.878  1.00 74.17           N
ATOM   1994  CA  ASN B 254      37.025  16.155  -0.189  1.00 74.17           C
ATOM   1995  CB  ASN B 254      37.620  16.014  -1.608  1.00 74.17           C
ATOM   1996  CG  ASN B 254      38.061  14.580  -1.868  1.00 74.17           C
ATOM   1997  OD1 ASN B 254      37.339  13.628  -1.581  1.00 74.17           O
ATOM   1998  ND2 ASN B 254      39.288  14.421  -2.434  1.00 74.17           N
ATOM   1999  C   ASN B 254      35.767  15.332  -0.064  1.00 74.17           C
ATOM   2000  O   ASN B 254      35.695  14.392   0.727  1.00 74.17           O
ATOM   2001  N   ALA B 255      34.720  15.697  -0.836  1.00 43.47           N
ATOM   2002  CA  ALA B 255      33.427  15.065  -0.763  1.00 43.47           C
ATOM   2003  CB  ALA B 255      32.383  15.744  -1.667  1.00 43.47           C
ATOM   2004  C   ALA B 255      33.493  13.625  -1.176  1.00 43.47           C
ATOM   2005  O   ALA B 255      32.894  12.767  -0.527  1.00 43.47           O
ATOM   2006  N   LYS B 256      34.228  13.318  -2.264  1.00135.54           N
ATOM   2007  CA  LYS B 256      34.296  11.971  -2.761  1.00135.54           C
ATOM   2008  CB  LYS B 256      35.197  11.842  -4.002  1.00135.54           C
ATOM   2009  CG  LYS B 256      35.755  10.430  -4.195  1.00135.54           C
ATOM   2010  CD  LYS B 256      34.704   9.331  -4.339  1.00135.54           C
ATOM   2011  CE  LYS B 256      35.306   7.928  -4.226  1.00135.54           C
ATOM   2012  NZ  LYS B 256      34.253   6.947  -3.884  1.00135.54           N
ATOM   2013  C   LYS B 256      34.851  11.061  -1.712  1.00135.54           C
ATOM   2014  O   LYS B 256      34.289   9.999  -1.449  1.00135.54           O
ATOM   2015  N   ASN B 257      35.965  11.458  -1.074  1.00 44.61           N
ATOM   2016  CA  ASN B 257      36.573  10.633  -0.069  1.00 44.61           C
ATOM   2017  CB  ASN B 257      37.939  11.144   0.430  1.00 44.61           C
ATOM   2018  CG  ASN B 257      39.005  10.689  -0.561  1.00 44.61           C
ATOM   2019  OD1 ASN B 257      38.903   9.613  -1.147  1.00 44.61           O
ATOM   2020  ND2 ASN B 257      40.065  11.521  -0.746  1.00 44.61           N
ATOM   2021  C   ASN B 257      35.655  10.511   1.107  1.00 44.61           C
ATOM   2022  O   ASN B 257      35.622   9.472   1.762  1.00 44.61           O
ATOM   2023  N   MET B 258      34.895  11.576   1.423  1.00 46.33           N
ATOM   2024  CA  MET B 258      34.025  11.533   2.568  1.00 46.33           C
ATOM   2025  CB  MET B 258      33.265  12.855   2.786  1.00 46.33           C
ATOM   2026  CG  MET B 258      34.155  14.018   3.227  1.00 46.33           C
ATOM   2027  SD  MET B 258      33.303  15.622   3.320  1.00 46.33           S
ATOM   2028  CE  MET B 258      32.175  15.151   4.662  1.00 46.33           C
ATOM   2029  C   MET B 258      32.990  10.462   2.381  1.00 46.33           C
ATOM   2030  O   MET B 258      32.725   9.682   3.294  1.00 46.33           O
ATOM   2031  N   MET B 259      32.380  10.385   1.184  1.00 83.59           N
ATOM   2032  CA  MET B 259      31.334   9.427   0.941  1.00 83.59           C
ATOM   2033  CB  MET B 259      30.727   9.537  -0.468  1.00 83.59           C
ATOM   2034  CG  MET B 259      29.988  10.840  -0.753  1.00 83.59           C
ATOM   2035  SD  MET B 259      29.285  10.931  -2.427  1.00 83.59           S
ATOM   2036  CE  MET B 259      28.675  12.628  -2.232  1.00 83.59           C
ATOM   2037  C   MET B 259      31.890   8.042   1.013  1.00 83.59           C
ATOM   2038  O   MET B 259      31.231   7.119   1.485  1.00 83.59           O
ATOM   2039  N   TYR B 260      33.116   7.859   0.498  1.00153.21           N
ATOM   2040  CA  TYR B 260      33.761   6.579   0.479  1.00153.21           C
ATOM   2041  CB  TYR B 260      35.143   6.711  -0.188  1.00153.21           C
ATOM   2042  CG  TYR B 260      36.005   5.535   0.106  1.00153.21           C
ATOM   2043  CD1 TYR B 260      35.910   4.374  -0.625  1.00153.21           C
ATOM   2044  CD2 TYR B 260      36.932   5.617   1.119  1.00153.21           C
ATOM   2045  CE1 TYR B 260      36.729   3.307  -0.337  1.00153.21           C
ATOM   2046  CE2 TYR B 260      37.752   4.554   1.410  1.00153.21           C
ATOM   2047  CZ  TYR B 260      37.649   3.395   0.681  1.00153.21           C
ATOM   2048  OH  TYR B 260      38.490   2.301   0.976  1.00153.21           O
ATOM   2049  C   TYR B 260      33.945   6.118   1.891  1.00153.21           C
ATOM   2050  O   TYR B 260      33.604   4.987   2.235  1.00153.21           O
ATOM   2051  N   GLU B 261      34.461   7.004   2.761  1.00 83.23           N
ATOM   2052  CA  GLU B 261      34.698   6.631   4.127  1.00 83.23           C
ATOM   2053  CB  GLU B 261      35.385   7.737   4.949  1.00 83.23           C
ATOM   2054  CG  GLU B 261      35.535   7.387   6.434  1.00 83.23           C
ATOM   2055  CD  GLU B 261      36.544   6.256   6.576  1.00 83.23           C
ATOM   2056  OE1 GLU B 261      37.718   6.453   6.162  1.00 83.23           O
ATOM   2057  OE2 GLU B 261      36.154   5.181   7.105  1.00 83.23           O
ATOM   2058  C   GLU B 261      33.401   6.319   4.804  1.00 83.23           C
ATOM   2059  O   GLU B 261      33.297   5.339   5.539  1.00 83.23           O
ATOM   2060  N   LEU B 262      32.365   7.138   4.554  1.00 54.71           N
ATOM   2061  CA  LEU B 262      31.125   6.982   5.260  1.00 54.71           C
ATOM   2062  CB  LEU B 262      30.098   8.056   4.851  1.00 54.71           C
ATOM   2063  CG  LEU B 262      28.739   7.952   5.565  1.00 54.71           C
ATOM   2064  CD1 LEU B 262      28.890   8.166   7.080  1.00 54.71           C
ATOM   2065  CD2 LEU B 262      27.708   8.905   4.938  1.00 54.71           C
ATOM   2066  C   LEU B 262      30.519   5.635   4.994  1.00 54.71           C
ATOM   2067  O   LEU B 262      30.205   4.900   5.929  1.00 54.71           O
ATOM   2068  N   TYR B 263      30.357   5.261   3.714  1.00153.94           N
ATOM   2069  CA  TYR B 263      29.698   4.026   3.405  1.00153.94           C
ATOM   2070  CB  TYR B 263      29.373   3.889   1.906  1.00153.94           C
ATOM   2071  CG  TYR B 263      28.698   2.577   1.708  1.00153.94           C
ATOM   2072  CD1 TYR B 263      27.356   2.434   1.988  1.00153.94           C
ATOM   2073  CD2 TYR B 263      29.400   1.494   1.240  1.00153.94           C
ATOM   2074  CE1 TYR B 263      26.729   1.224   1.805  1.00153.94           C
ATOM   2075  CE2 TYR B 263      28.779   0.281   1.056  1.00153.94           C
ATOM   2076  CZ  TYR B 263      27.441   0.145   1.339  1.00153.94           C
ATOM   2077  OH  TYR B 263      26.801  -1.098   1.152  1.00153.94           O
ATOM   2078  C   TYR B 263      30.528   2.850   3.803  1.00153.94           C
ATOM   2079  O   TYR B 263      30.010   1.867   4.333  1.00153.94           O
ATOM   2080  N   HIS B 264      31.838   2.863   3.494  1.00 91.15           N
ATOM   2081  CA  HIS B 264      32.585   1.709   3.880  1.00 91.15           C
ATOM   2082  ND1 HIS B 264      33.317  -0.387   1.593  1.00 91.15           N
ATOM   2083  CG  HIS B 264      33.652   0.937   1.773  1.00 91.15           C
ATOM   2084  CB  HIS B 264      33.910   1.537   3.122  1.00 91.15           C
ATOM   2085  NE2 HIS B 264      33.325   0.546  -0.424  1.00 91.15           N
ATOM   2086  CD2 HIS B 264      33.653   1.493   0.531  1.00 91.15           C
ATOM   2087  CE1 HIS B 264      33.132  -0.566   0.262  1.00 91.15           C
ATOM   2088  C   HIS B 264      32.834   1.639   5.361  1.00 91.15           C
ATOM   2089  O   HIS B 264      32.572   0.606   5.972  1.00 91.15           O
ATOM   2090  N   GLY B 265      33.398   2.718   5.951  1.00 71.44           N
ATOM   2091  CA  GLY B 265      33.793   2.825   7.341  1.00 71.44           C
ATOM   2092  C   GLY B 265      32.728   3.094   8.379  1.00 71.44           C
ATOM   2093  O   GLY B 265      32.781   2.533   9.472  1.00 71.44           O
ATOM   2094  N   GLY B 266      31.774   4.012   8.114  1.00 51.35           N
ATOM   2095  CA  GLY B 266      30.805   4.363   9.123  1.00 51.35           C
ATOM   2096  C   GLY B 266      30.790   5.859   9.274  1.00 51.35           C
ATOM   2097  O   GLY B 266      31.511   6.560   8.569  1.00 51.35           O
ATOM   2098  N   PRO B 267      30.006   6.373  10.196  1.00 82.61           N
ATOM   2099  CA  PRO B 267      29.921   7.799  10.387  1.00 82.61           C
ATOM   2100  CD  PRO B 267      28.787   5.693  10.605  1.00 82.61           C
ATOM   2101  CB  PRO B 267      28.759   8.012  11.355  1.00 82.61           C
ATOM   2102  CG  PRO B 267      27.837   6.807  11.081  1.00 82.61           C
ATOM   2103  C   PRO B 267      31.240   8.343  10.849  1.00 82.61           C
ATOM   2104  O   PRO B 267      31.978   7.628  11.523  1.00 82.61           O
ATOM   2105  N   LEU B 268      31.565   9.598  10.470  1.00170.04           N
ATOM   2106  CA  LEU B 268      32.828  10.198  10.813  1.00170.04           C
ATOM   2107  CB  LEU B 268      33.715  10.577   9.610  1.00170.04           C
ATOM   2108  CG  LEU B 268      34.275   9.468   8.710  1.00170.04           C
ATOM   2109  CD1 LEU B 268      33.165   8.665   8.029  1.00170.04           C
ATOM   2110  CD2 LEU B 268      35.210  10.093   7.663  1.00170.04           C
ATOM   2111  C   LEU B 268      32.547  11.544  11.388  1.00170.04           C
ATOM   2112  O   LEU B 268      31.492  12.124  11.135  1.00170.04           O
ATOM   2113  N   ALA B 269      33.498  12.078  12.182  1.00 54.15           N
ATOM   2114  CA  ALA B 269      33.329  13.405  12.704  1.00 54.15           C
ATOM   2115  CB  ALA B 269      34.193  13.689  13.935  1.00 54.15           C
ATOM   2116  C   ALA B 269      33.699  14.415  11.650  1.00 54.15           C
ATOM   2117  O   ALA B 269      34.633  14.220  10.872  1.00 54.15           O
ATOM   2118  N   ILE B 270      32.952  15.538  11.611  1.00170.46           N
ATOM   2119  CA  ILE B 270      33.203  16.615  10.688  1.00170.46           C
ATOM   2120  CB  ILE B 270      32.235  16.640   9.517  1.00170.46           C
ATOM   2121  CG1 ILE B 270      32.401  15.386   8.646  1.00170.46           C
ATOM   2122  CG2 ILE B 270      32.428  17.924   8.692  1.00170.46           C
ATOM   2123  CD1 ILE B 270      31.896  14.109   9.300  1.00170.46           C
ATOM   2124  C   ILE B 270      33.030  17.892  11.467  1.00170.46           C
ATOM   2125  O   ILE B 270      32.426  17.891  12.539  1.00170.46           O
ATOM   2126  N   ALA B 271      33.619  19.009  10.984  1.00 50.69           N
ATOM   2127  CA  ALA B 271      33.414  20.279  11.623  1.00 50.69           C
ATOM   2128  CB  ALA B 271      34.655  20.821  12.353  1.00 50.69           C
ATOM   2129  C   ALA B 271      33.039  21.267  10.556  1.00 50.69           C
ATOM   2130  O   ALA B 271      33.395  21.101   9.390  1.00 50.69           O
ATOM   2131  N   PHE B 272      32.265  22.311  10.931  1.00182.10           N
ATOM   2132  CA  PHE B 272      31.866  23.316   9.983  1.00182.10           C
ATOM   2133  CB  PHE B 272      30.563  22.979   9.224  1.00182.10           C
ATOM   2134  CG  PHE B 272      29.390  22.993  10.150  1.00182.10           C
ATOM   2135  CD1 PHE B 272      29.099  21.903  10.936  1.00182.10           C
ATOM   2136  CD2 PHE B 272      28.577  24.102  10.236  1.00182.10           C
ATOM   2137  CE1 PHE B 272      28.017  21.917  11.787  1.00182.10           C
ATOM   2138  CE2 PHE B 272      27.492  24.121  11.083  1.00182.10           C
ATOM   2139  CZ  PHE B 272      27.209  23.025  11.862  1.00182.10           C
ATOM   2140  C   PHE B 272      31.674  24.604  10.717  1.00182.10           C
ATOM   2141  O   PHE B 272      31.747  24.655  11.944  1.00182.10           O
ATOM   2142  N   GLU B 273      31.444  25.698   9.963  1.00118.23           N
ATOM   2143  CA  GLU B 273      31.284  26.985  10.579  1.00118.23           C
ATOM   2144  CB  GLU B 273      31.860  28.134   9.733  1.00118.23           C
ATOM   2145  CG  GLU B 273      31.707  29.514  10.374  1.00118.23           C
ATOM   2146  CD  GLU B 273      32.724  29.633  11.501  1.00118.23           C
ATOM   2147  OE1 GLU B 273      33.422  28.622  11.782  1.00118.23           O
ATOM   2148  OE2 GLU B 273      32.817  30.740  12.095  1.00118.23           O
ATOM   2149  C   GLU B 273      29.826  27.243  10.762  1.00118.23           C
ATOM   2150  O   GLU B 273      29.065  27.308   9.797  1.00118.23           O
ATOM   2151  N   VAL B 274      29.407  27.388  12.034  1.00 68.84           N
ATOM   2152  CA  VAL B 274      28.039  27.681  12.334  1.00 68.84           C
ATOM   2153  CB  VAL B 274      27.630  27.295  13.728  1.00 68.84           C
ATOM   2154  CG1 VAL B 274      26.229  27.862  14.008  1.00 68.84           C
ATOM   2155  CG2 VAL B 274      27.696  25.762  13.850  1.00 68.84           C
ATOM   2156  C   VAL B 274      27.857  29.154  12.188  1.00 68.84           C
ATOM   2157  O   VAL B 274      28.723  29.945  12.559  1.00 68.84           O
ATOM   2158  N   TYR B 275      26.703  29.555  11.630  1.00 79.12           N
ATOM   2159  CA  TYR B 275      26.430  30.948  11.419  1.00 79.12           C
ATOM   2160  CB  TYR B 275      26.253  31.347   9.946  1.00 79.12           C
ATOM   2161  CG  TYR B 275      27.531  31.138   9.211  1.00 79.12           C
ATOM   2162  CD1 TYR B 275      28.564  32.041   9.317  1.00 79.12           C
ATOM   2163  CD2 TYR B 275      27.684  30.042   8.394  1.00 79.12           C
ATOM   2164  CE1 TYR B 275      29.734  31.841   8.623  1.00 79.12           C
ATOM   2165  CE2 TYR B 275      28.851  29.839   7.697  1.00 79.12           C
ATOM   2166  CZ  TYR B 275      29.879  30.740   7.811  1.00 79.12           C
ATOM   2167  OH  TYR B 275      31.074  30.527   7.093  1.00 79.12           O
ATOM   2168  C   TYR B 275      25.111  31.210  12.075  1.00 79.12           C
ATOM   2169  O   TYR B 275      24.386  30.282  12.426  1.00 79.12           O
ATOM   2170  N   ASP B 276      24.764  32.499  12.237  1.00 42.47           N
ATOM   2171  CA  ASP B 276      23.578  32.900  12.932  1.00 42.47           C
ATOM   2172  CB  ASP B 276      23.380  34.425  12.917  1.00 42.47           C
ATOM   2173  CG  ASP B 276      22.218  34.764  13.838  1.00 42.47           C
ATOM   2174  OD1 ASP B 276      21.813  33.878  14.636  1.00 42.47           O
ATOM   2175  OD2 ASP B 276      21.723  35.919  13.758  1.00 42.47           O
ATOM   2176  C   ASP B 276      22.379  32.290  12.274  1.00 42.47           C
ATOM   2177  O   ASP B 276      21.467  31.820  12.952  1.00 42.47           O
ATOM   2178  N   ASP B 277      22.356  32.252  10.931  1.00 59.72           N
ATOM   2179  CA  ASP B 277      21.201  31.743  10.248  1.00 59.72           C
ATOM   2180  CB  ASP B 277      21.254  31.905   8.713  1.00 59.72           C
ATOM   2181  CG  ASP B 277      22.417  31.127   8.111  1.00 59.72           C
ATOM   2182  OD1 ASP B 277      23.344  30.736   8.868  1.00 59.72           O
ATOM   2183  OD2 ASP B 277      22.394  30.923   6.867  1.00 59.72           O
ATOM   2184  C   ASP B 277      21.004  30.298  10.597  1.00 59.72           C
ATOM   2185  O   ASP B 277      19.877  29.807  10.632  1.00 59.72           O
ATOM   2186  N   PHE B 278      22.107  29.579  10.862  1.00128.21           N
ATOM   2187  CA  PHE B 278      22.087  28.178  11.176  1.00128.21           C
ATOM   2188  CB  PHE B 278      23.513  27.598  11.258  1.00128.21           C
ATOM   2189  CG  PHE B 278      23.449  26.122  11.462  1.00128.21           C
ATOM   2190  CD1 PHE B 278      23.326  25.274  10.385  1.00128.21           C
ATOM   2191  CD2 PHE B 278      23.512  25.583  12.727  1.00128.21           C
ATOM   2192  CE1 PHE B 278      23.269  23.911  10.564  1.00128.21           C
ATOM   2193  CE2 PHE B 278      23.457  24.221  12.911  1.00128.21           C
ATOM   2194  CZ  PHE B 278      23.335  23.382  11.830  1.00128.21           C
ATOM   2195  C   PHE B 278      21.394  27.974  12.490  1.00128.21           C
ATOM   2196  O   PHE B 278      20.695  26.980  12.687  1.00128.21           O
ATOM   2197  N   PHE B 279      21.554  28.930  13.424  1.00 55.35           N
ATOM   2198  CA  PHE B 279      21.020  28.766  14.744  1.00 55.35           C
ATOM   2199  CB  PHE B 279      21.232  30.002  15.638  1.00 55.35           C
ATOM   2200  CG  PHE B 279      22.695  30.137  15.887  1.00 55.35           C
ATOM   2201  CD1 PHE B 279      23.498  30.779  14.975  1.00 55.35           C
ATOM   2202  CD2 PHE B 279      23.268  29.626  17.029  1.00 55.35           C
ATOM   2203  CE1 PHE B 279      24.849  30.912  15.191  1.00 55.35           C
ATOM   2204  CE2 PHE B 279      24.620  29.755  17.253  1.00 55.35           C
ATOM   2205  CZ  PHE B 279      25.413  30.398  16.334  1.00 55.35           C
ATOM   2206  C   PHE B 279      19.546  28.517  14.666  1.00 55.35           C
ATOM   2207  O   PHE B 279      19.041  27.614  15.332  1.00 55.35           O
ATOM   2208  N   ASN B 280      18.802  29.301  13.860  1.00162.25           N
ATOM   2209  CA  ASN B 280      17.386  29.063  13.826  1.00162.25           C
ATOM   2210  CB  ASN B 280      16.571  30.360  13.689  1.00162.25           C
ATOM   2211  CG  ASN B 280      16.811  31.207  14.930  0.00162.25           C
ATOM   2212  OD1 ASN B 280      17.421  30.756  15.899  1.00162.25           O
ATOM   2213  ND2 ASN B 280      16.314  32.473  14.905  1.00162.25           N
ATOM   2214  C   ASN B 280      17.059  28.217  12.633  1.00162.25           C
ATOM   2215  O   ASN B 280      16.168  28.548  11.851  1.00162.25           O
ATOM   2216  N   TYR B 281      17.734  27.062  12.492  1.00106.73           N
ATOM   2217  CA  TYR B 281      17.471  26.177  11.392  1.00106.73           C
ATOM   2218  CB  TYR B 281      18.754  25.428  10.983  1.00106.73           C
ATOM   2219  CG  TYR B 281      18.441  24.190  10.220  1.00106.73           C
ATOM   2220  CD1 TYR B 281      18.224  23.021  10.911  1.00106.73           C
ATOM   2221  CD2 TYR B 281      18.377  24.178   8.846  1.00106.73           C
ATOM   2222  CE1 TYR B 281      17.944  21.851  10.249  1.00106.73           C
ATOM   2223  CE2 TYR B 281      18.095  23.009   8.177  1.00106.73           C
ATOM   2224  CZ  TYR B 281      17.879  21.845   8.878  1.00106.73           C
ATOM   2225  OH  TYR B 281      17.592  20.642   8.199  1.00106.73           O
ATOM   2226  C   TYR B 281      16.437  25.196  11.847  1.00106.73           C
ATOM   2227  O   TYR B 281      16.626  24.529  12.860  1.00106.73           O
ATOM   2228  N   LYS B 282      15.250  25.214  11.199  1.00110.75           N
ATOM   2229  CA  LYS B 282      14.190  24.273  11.455  1.00110.75           C
ATOM   2230  CB  LYS B 282      12.801  24.839  11.122  1.00110.75           C
ATOM   2231  CG  LYS B 282      12.367  25.980  12.042  1.00110.75           C
ATOM   2232  CD  LYS B 282      13.176  27.263  11.853  1.00110.75           C
ATOM   2233  CE  LYS B 282      12.731  28.397  12.778  1.00110.75           C
ATOM   2234  NZ  LYS B 282      13.526  29.615  12.508  0.00110.75           N
ATOM   2235  C   LYS B 282      14.325  22.990  10.687  1.00110.75           C
ATOM   2236  O   LYS B 282      14.245  21.904  11.259  1.00110.75           O
ATOM   2237  N   GLY B 283      14.545  23.087   9.354  1.00 34.26           N
ATOM   2238  CA  GLY B 283      14.558  21.900   8.539  1.00 34.26           C
ATOM   2239  C   GLY B 283      14.940  22.266   7.135  1.00 34.26           C
ATOM   2240  O   GLY B 283      15.130  23.437   6.810  1.00 34.26           O
ATOM   2241  N   GLY B 284      15.041  21.246   6.254  1.00 21.08           N
ATOM   2242  CA  GLY B 284      15.403  21.468   4.882  1.00 21.08           C
ATOM   2243  C   GLY B 284      16.886  21.317   4.731  1.00 21.08           C
ATOM   2244  O   GLY B 284      17.572  20.825   5.626  1.00 21.08           O
ATOM   2245  N   VAL B 285      17.414  21.713   3.554  1.00100.31           N
ATOM   2246  CA  VAL B 285      18.827  21.616   3.328  1.00100.31           C
ATOM   2247  CB  VAL B 285      19.180  21.147   1.941  1.00100.31           C
ATOM   2248  CG1 VAL B 285      18.540  22.083   0.902  1.00100.31           C
ATOM   2249  CG2 VAL B 285      20.712  21.059   1.839  1.00100.31           C
ATOM   2250  C   VAL B 285      19.417  22.974   3.555  1.00100.31           C
ATOM   2251  O   VAL B 285      19.131  23.929   2.836  1.00100.31           O
ATOM   2252  N   TYR B 286      20.293  23.071   4.572  1.00187.85           N
ATOM   2253  CA  TYR B 286      20.883  24.304   5.015  1.00187.85           C
ATOM   2254  CB  TYR B 286      21.481  24.186   6.429  1.00187.85           C
ATOM   2255  CG  TYR B 286      22.298  25.396   6.732  1.00187.85           C
ATOM   2256  CD1 TYR B 286      21.730  26.503   7.318  1.00187.85           C
ATOM   2257  CD2 TYR B 286      23.640  25.418   6.427  1.00187.85           C
ATOM   2258  CE1 TYR B 286      22.491  27.613   7.600  1.00187.85           C
ATOM   2259  CE2 TYR B 286      24.406  26.524   6.706  1.00187.85           C
ATOM   2260  CZ  TYR B 286      23.830  27.623   7.294  1.00187.85           C
ATOM   2261  OH  TYR B 286      24.612  28.759   7.585  1.00187.85           O
ATOM   2262  C   TYR B 286      21.967  24.755   4.088  1.00187.85           C
ATOM   2263  O   TYR B 286      22.725  23.942   3.560  1.00187.85           O
ATOM   2264  N   THR B 287      22.022  26.085   3.832  1.00153.85           N
ATOM   2265  CA  THR B 287      23.058  26.633   3.005  1.00153.85           C
ATOM   2266  CB  THR B 287      22.720  26.614   1.543  1.00153.85           C
ATOM   2267  OG1 THR B 287      21.584  27.430   1.293  1.00153.85           O
ATOM   2268  CG2 THR B 287      22.433  25.164   1.118  1.00153.85           C
ATOM   2269  C   THR B 287      23.313  28.073   3.368  1.00153.85           C
ATOM   2270  O   THR B 287      22.505  28.725   4.027  1.00153.85           O
ATOM   2271  N   HIS B 288      24.500  28.568   2.948  1.00247.44           N
ATOM   2272  CA  HIS B 288      24.960  29.936   2.962  1.00247.44           C
ATOM   2273  ND1 HIS B 288      22.435  32.014   3.725  0.00247.44           N
ATOM   2274  CG  HIS B 288      22.714  31.159   2.682  0.00247.44           C
ATOM   2275  CB  HIS B 288      24.091  30.914   2.141  1.00247.44           C
ATOM   2276  NE2 HIS B 288      20.488  31.171   3.057  0.00247.44           N
ATOM   2277  CD2 HIS B 288      21.513  30.653   2.286  0.00247.44           C
ATOM   2278  CE1 HIS B 288      21.090  31.984   3.907  0.00247.44           C
ATOM   2279  C   HIS B 288      25.247  30.544   4.299  1.00247.44           C
ATOM   2280  O   HIS B 288      24.898  30.022   5.356  1.00247.44           O
ATOM   2281  N   SER B 289      25.982  31.681   4.216  1.00248.17           N
ATOM   2282  CA  SER B 289      26.408  32.567   5.265  1.00248.17           C
ATOM   2283  CB  SER B 289      26.277  31.995   6.684  1.00248.17           C
ATOM   2284  OG  SER B 289      24.908  31.950   7.063  1.00248.17           O
ATOM   2285  C   SER B 289      27.844  32.882   4.977  1.00248.17           C
ATOM   2286  O   SER B 289      28.400  32.376   4.004  1.00248.17           O
ATOM   2287  N   THR B 290      28.493  33.763   5.768  1.00184.25           N
ATOM   2288  CA  THR B 290      29.862  33.994   5.405  1.00184.25           C
ATOM   2289  CB  THR B 290      30.038  35.151   4.463  1.00184.25           C
ATOM   2290  OG1 THR B 290      29.589  36.357   5.064  1.00184.25           O
ATOM   2291  CG2 THR B 290      29.231  34.866   3.185  1.00184.25           C
ATOM   2292  C   THR B 290      30.719  34.257   6.600  1.00184.25           C
ATOM   2293  O   THR B 290      30.740  35.361   7.145  1.00184.25           O
ATOM   2294  N   ALA B 291      31.528  33.248   6.966  1.00140.53           N
ATOM   2295  CA  ALA B 291      32.421  33.322   8.082  1.00140.53           C
ATOM   2296  CB  ALA B 291      32.943  31.960   8.572  1.00140.53           C
ATOM   2297  C   ALA B 291      33.595  34.100   7.617  1.00140.53           C
ATOM   2298  O   ALA B 291      33.510  34.818   6.621  1.00140.53           O
ATOM   2299  N   LEU B 292      34.712  34.003   8.363  1.00102.98           N
ATOM   2300  CA  LEU B 292      35.889  34.714   7.975  1.00102.98           C
ATOM   2301  CB  LEU B 292      37.126  34.385   8.830  1.00102.98           C
ATOM   2302  CG  LEU B 292      37.013  34.829  10.300  1.00102.98           C
ATOM   2303  CD1 LEU B 292      35.930  34.033  11.044  1.00102.98           C
ATOM   2304  CD2 LEU B 292      38.381  34.785  11.001  1.00102.98           C
ATOM   2305  C   LEU B 292      36.183  34.256   6.591  1.00102.98           C
ATOM   2306  O   LEU B 292      36.547  35.058   5.732  1.00102.98           O
ATOM   2307  N   LYS B 293      36.015  32.949   6.318  1.00195.12           N
ATOM   2308  CA  LYS B 293      36.242  32.598   4.958  1.00195.12           C
ATOM   2309  CB  LYS B 293      36.809  31.183   4.747  1.00195.12           C
ATOM   2310  CG  LYS B 293      37.063  30.859   3.272  0.00195.12           C
ATOM   2311  CD  LYS B 293      37.932  29.620   3.041  1.00195.12           C
ATOM   2312  CE  LYS B 293      38.169  29.311   1.560  1.00195.12           C
ATOM   2313  NZ  LYS B 293      39.064  28.141   1.420  1.00195.12           N
ATOM   2314  C   LYS B 293      34.920  32.656   4.301  1.00195.12           C
ATOM   2315  O   LYS B 293      33.993  31.941   4.668  1.00195.12           O
ATOM   2316  N   THR B 294      34.785  33.546   3.313  1.00 61.14           N
ATOM   2317  CA  THR B 294      33.534  33.583   2.644  1.00 61.14           C
ATOM   2318  CB  THR B 294      33.392  34.755   1.717  1.00 61.14           C
ATOM   2319  OG1 THR B 294      33.537  35.970   2.437  1.00 61.14           O
ATOM   2320  CG2 THR B 294      32.006  34.694   1.052  1.00 61.14           C
ATOM   2321  C   THR B 294      33.529  32.322   1.797  1.00 61.14           C
ATOM   2322  O   THR B 294      34.610  31.677   1.733  1.00 61.14           O
ATOM   2323  OXT THR B 294      32.466  31.987   1.208  1.00 61.14           O
TER    2324      THR B 294
ATOM   2325  N   LYS C 295      50.028  26.735  -3.502  1.00213.27           N
ATOM   2326  CA  LYS C 295      49.756  28.186  -3.598  1.00213.27           C
ATOM   2327  CB  LYS C 295      48.266  28.440  -3.318  1.00213.27           C
ATOM   2328  CG  LYS C 295      47.804  29.898  -3.433  0.00213.27           C
ATOM   2329  CD  LYS C 295      47.907  30.483  -4.844  1.00213.27           C
ATOM   2330  CE  LYS C 295      47.389  31.921  -4.943  1.00213.27           C
ATOM   2331  NZ  LYS C 295      47.732  32.498  -6.262  1.00213.27           N
ATOM   2332  C   LYS C 295      50.547  29.135  -2.736  1.00213.27           C
ATOM   2333  O   LYS C 295      50.457  30.342  -2.954  1.00213.27           O
ATOM   2334  N   ILE C 296      51.381  28.704  -1.757  1.00155.46           N
ATOM   2335  CA  ILE C 296      51.776  27.395  -1.322  1.00155.46           C
ATOM   2336  CB  ILE C 296      53.040  27.418  -0.504  1.00155.46           C
ATOM   2337  CG1 ILE C 296      54.186  27.978  -1.364  1.00155.46           C
ATOM   2338  CG2 ILE C 296      53.328  26.005   0.035  1.00155.46           C
ATOM   2339  CD1 ILE C 296      55.455  28.285  -0.571  1.00155.46           C
ATOM   2340  C   ILE C 296      50.673  26.767  -0.533  1.00155.46           C
ATOM   2341  O   ILE C 296      49.834  27.461   0.039  1.00155.46           O
ATOM   2342  N   ALA C 297      50.631  25.414  -0.539  1.00 59.97           N
ATOM   2343  CA  ALA C 297      49.604  24.683   0.141  1.00 59.97           C
ATOM   2344  CB  ALA C 297      49.870  23.168   0.208  1.00 59.97           C
ATOM   2345  C   ALA C 297      49.504  25.189   1.528  1.00 59.97           C
ATOM   2346  O   ALA C 297      50.463  25.188   2.300  1.00 59.97           O
ATOM   2347  N   GLU C 298      48.302  25.692   1.845  1.00150.15           N
ATOM   2348  CA  GLU C 298      48.022  26.125   3.165  1.00150.15           C
ATOM   2349  CB  GLU C 298      48.107  27.657   3.324  1.00150.15           C
ATOM   2350  CG  GLU C 298      47.825  28.173   4.738  1.00150.15           C
ATOM   2351  CD  GLU C 298      46.422  28.763   4.771  1.00150.15           C
ATOM   2352  OE1 GLU C 298      45.900  29.097   3.676  1.00150.15           O
ATOM   2353  OE2 GLU C 298      45.858  28.903   5.889  1.00150.15           O
ATOM   2354  C   GLU C 298      46.630  25.689   3.435  1.00150.15           C
ATOM   2355  O   GLU C 298      45.659  26.416   3.230  1.00150.15           O
ATOM   2356  N   PRO C 299      46.555  24.472   3.915  1.00295.29           N
ATOM   2357  CA  PRO C 299      45.347  23.905   4.442  1.00295.29           C
ATOM   2358  CD  PRO C 299      47.454  23.431   3.433  1.00295.29           C
ATOM   2359  CB  PRO C 299      45.509  22.389   4.407  1.00295.29           C
ATOM   2360  CG  PRO C 299      46.615  22.147   3.376  1.00295.29           C
ATOM   2361  C   PRO C 299      45.407  24.384   5.848  1.00295.29           C
ATOM   2362  O   PRO C 299      44.889  23.716   6.727  1.00295.29           O
ATOM   2363  N   GLY C 300      46.088  25.500   6.127  1.00100.70           N
ATOM   2364  CA  GLY C 300      46.156  26.002   7.445  1.00100.70           C
ATOM   2365  C   GLY C 300      44.740  26.141   7.860  1.00100.70           C
ATOM   2366  O   GLY C 300      44.448  25.948   9.041  1.00100.70           O
ATOM   2367  N   TRP C 301      43.809  26.407   6.900  1.00258.42           N
ATOM   2368  CA  TRP C 301      42.563  26.625   7.515  1.00258.42           C
ATOM   2369  CB  TRP C 301      42.644  27.883   8.430  1.00258.42           C
ATOM   2370  CG  TRP C 301      41.718  29.057   8.166  1.00258.42           C
ATOM   2371  CD2 TRP C 301      42.170  30.406   7.933  1.00258.42           C
ATOM   2372  CD1 TRP C 301      40.362  29.116   8.169  1.00258.42           C
ATOM   2373  NE1 TRP C 301      39.933  30.401   7.942  1.00258.42           N
ATOM   2374  CE2 TRP C 301      41.037  31.210   7.799  1.00258.42           C
ATOM   2375  CE3 TRP C 301      43.426  30.936   7.848  1.00258.42           C
ATOM   2376  CZ2 TRP C 301      41.140  32.555   7.580  1.00258.42           C
ATOM   2377  CZ3 TRP C 301      43.527  32.292   7.615  1.00258.42           C
ATOM   2378  CH2 TRP C 301      42.407  33.087   7.485  1.00258.42           C
ATOM   2379  C   TRP C 301      41.416  26.844   6.622  1.00258.42           C
ATOM   2380  O   TRP C 301      41.495  27.381   5.516  1.00258.42           O
ATOM   2381  N   GLU C 302      40.296  26.382   7.186  1.00 96.38           N
ATOM   2382  CA  GLU C 302      38.969  26.715   6.817  1.00 96.38           C
ATOM   2383  CB  GLU C 302      38.201  25.631   6.043  1.00 96.38           C
ATOM   2384  CG  GLU C 302      38.660  25.513   4.587  1.00 96.38           C
ATOM   2385  CD  GLU C 302      37.573  24.784   3.812  1.00 96.38           C
ATOM   2386  OE1 GLU C 302      36.721  24.125   4.465  1.00 96.38           O
ATOM   2387  OE2 GLU C 302      37.571  24.886   2.557  1.00 96.38           O
ATOM   2388  C   GLU C 302      38.368  26.874   8.174  1.00 96.38           C
ATOM   2389  O   GLU C 302      38.430  25.952   8.986  1.00 96.38           O
ATOM   2390  N   GLU C 303      37.799  28.051   8.487  1.00127.81           N
ATOM   2391  CA  GLU C 303      37.409  28.231   9.852  1.00127.81           C
ATOM   2392  CB  GLU C 303      37.224  29.693  10.285  1.00127.81           C
ATOM   2393  CG  GLU C 303      38.565  30.429  10.386  1.00127.81           C
ATOM   2394  CD  GLU C 303      39.498  29.608  11.277  1.00127.81           C
ATOM   2395  OE1 GLU C 303      39.959  28.527  10.820  1.00127.81           O
ATOM   2396  OE2 GLU C 303      39.766  30.054  12.425  1.00127.81           O
ATOM   2397  C   GLU C 303      36.174  27.456  10.135  1.00127.81           C
ATOM   2398  O   GLU C 303      35.254  27.384   9.322  1.00127.81           O
ATOM   2399  N   THR C 304      36.160  26.831  11.326  1.00 72.16           N
ATOM   2400  CA  THR C 304      35.055  26.039  11.771  1.00 72.16           C
ATOM   2401  CB  THR C 304      35.303  24.563  11.651  1.00 72.16           C
ATOM   2402  OG1 THR C 304      36.452  24.198  12.401  1.00 72.16           O
ATOM   2403  CG2 THR C 304      35.500  24.211  10.166  1.00 72.16           C
ATOM   2404  C   THR C 304      34.844  26.355  13.219  1.00 72.16           C
ATOM   2405  O   THR C 304      35.700  26.968  13.856  1.00 72.16           O
ATOM   2406  N   ASN C 305      33.665  26.005  13.775  1.00135.23           N
ATOM   2407  CA  ASN C 305      33.483  26.279  15.172  1.00135.23           C
ATOM   2408  CB  ASN C 305      32.906  27.682  15.428  1.00135.23           C
ATOM   2409  CG  ASN C 305      31.557  27.789  14.734  1.00135.23           C
ATOM   2410  OD1 ASN C 305      31.108  26.857  14.069  1.00135.23           O
ATOM   2411  ND2 ASN C 305      30.900  28.971  14.876  1.00135.23           N
ATOM   2412  C   ASN C 305      32.552  25.271  15.787  1.00135.23           C
ATOM   2413  O   ASN C 305      32.144  25.432  16.938  1.00135.23           O
ATOM   2414  N   HIS C 306      32.203  24.188  15.061  1.00 99.44           N
ATOM   2415  CA  HIS C 306      31.286  23.243  15.640  1.00 99.44           C
ATOM   2416  ND1 HIS C 306      27.762  22.152  15.445  1.00 99.44           N
ATOM   2417  CG  HIS C 306      28.778  22.838  16.073  1.00 99.44           C
ATOM   2418  CB  HIS C 306      29.822  23.638  15.352  1.00 99.44           C
ATOM   2419  NE2 HIS C 306      27.481  21.843  17.628  1.00 99.44           N
ATOM   2420  CD2 HIS C 306      28.592  22.636  17.406  1.00 99.44           C
ATOM   2421  CE1 HIS C 306      27.016  21.578  16.421  1.00 99.44           C
ATOM   2422  C   HIS C 306      31.565  21.879  15.068  1.00 99.44           C
ATOM   2423  O   HIS C 306      31.643  21.707  13.853  1.00 99.44           O
ATOM   2424  N   ALA C 307      31.706  20.856  15.941  1.00 49.59           N
ATOM   2425  CA  ALA C 307      32.017  19.525  15.480  1.00 49.59           C
ATOM   2426  CB  ALA C 307      33.108  18.830  16.313  1.00 49.59           C
ATOM   2427  C   ALA C 307      30.779  18.678  15.576  1.00 49.59           C
ATOM   2428  O   ALA C 307      30.064  18.736  16.575  1.00 49.59           O
ATOM   2429  N   VAL C 308      30.509  17.856  14.531  1.00 72.43           N
ATOM   2430  CA  VAL C 308      29.323  17.036  14.478  1.00 72.43           C
ATOM   2431  CB  VAL C 308      28.191  17.684  13.734  1.00 72.43           C
ATOM   2432  CG1 VAL C 308      27.714  18.905  14.542  1.00 72.43           C
ATOM   2433  CG2 VAL C 308      28.680  18.049  12.321  1.00 72.43           C
ATOM   2434  C   VAL C 308      29.627  15.711  13.816  1.00 72.43           C
ATOM   2435  O   VAL C 308      30.773  15.431  13.466  1.00 72.43           O
ATOM   2436  N   LEU C 309      28.589  14.846  13.661  1.00149.00           N
ATOM   2437  CA  LEU C 309      28.751  13.507  13.136  1.00149.00           C
ATOM   2438  CB  LEU C 309      28.305  12.481  14.207  1.00149.00           C
ATOM   2439  CG  LEU C 309      28.402  10.978  13.885  1.00149.00           C
ATOM   2440  CD1 LEU C 309      27.215  10.490  13.044  1.00149.00           C
ATOM   2441  CD2 LEU C 309      29.772  10.632  13.275  1.00149.00           C
ATOM   2442  C   LEU C 309      27.990  13.325  11.834  1.00149.00           C
ATOM   2443  O   LEU C 309      26.771  13.480  11.775  1.00149.00           O
ATOM   2444  N   LEU C 310      28.713  12.961  10.742  1.00 86.35           N
ATOM   2445  CA  LEU C 310      28.127  12.766   9.433  1.00 86.35           C
ATOM   2446  CB  LEU C 310      29.154  12.939   8.297  1.00 86.35           C
ATOM   2447  CG  LEU C 310      28.589  12.738   6.881  1.00 86.35           C
ATOM   2448  CD1 LEU C 310      27.577  13.841   6.522  1.00 86.35           C
ATOM   2449  CD2 LEU C 310      29.716  12.608   5.845  1.00 86.35           C
ATOM   2450  C   LEU C 310      27.615  11.348   9.370  1.00 86.35           C
ATOM   2451  O   LEU C 310      28.362  10.402   9.608  1.00 86.35           O
ATOM   2452  N   VAL C 311      26.279  11.196   9.236  1.00120.17           N
ATOM   2453  CA  VAL C 311      25.578   9.938   9.135  1.00120.17           C
ATOM   2454  CB  VAL C 311      24.331   9.937   9.964  1.00120.17           C
ATOM   2455  CG1 VAL C 311      24.753  10.118  11.433  1.00120.17           C
ATOM   2456  CG2 VAL C 311      23.377  11.029   9.452  1.00120.17           C
ATOM   2457  C   VAL C 311      25.232   9.448   7.746  1.00120.17           C
ATOM   2458  O   VAL C 311      25.009   8.248   7.575  1.00120.17           O
ATOM   2459  N   GLY C 312      25.065  10.340   6.736  1.00 46.66           N
ATOM   2460  CA  GLY C 312      24.616   9.843   5.451  1.00 46.66           C
ATOM   2461  C   GLY C 312      24.565  10.944   4.423  1.00 46.66           C
ATOM   2462  O   GLY C 312      25.016  12.060   4.670  1.00 46.66           O
ATOM   2463  N   TRP C 313      24.042  10.634   3.207  1.00125.84           N
ATOM   2464  CA  TRP C 313      23.921  11.641   2.182  1.00125.84           C
ATOM   2465  CB  TRP C 313      25.150  11.804   1.266  1.00125.84           C
ATOM   2466  CG  TRP C 313      25.353  10.701   0.255  1.00125.84           C
ATOM   2467  CD2 TRP C 313      26.161   9.533   0.460  1.00125.84           C
ATOM   2468  CD1 TRP C 313      24.849  10.605  -1.010  1.00125.84           C
ATOM   2469  NE1 TRP C 313      25.292   9.450  -1.607  1.00125.84           N
ATOM   2470  CE2 TRP C 313      26.100   8.780  -0.714  1.00125.84           C
ATOM   2471  CE3 TRP C 313      26.894   9.122   1.535  1.00125.84           C
ATOM   2472  CZ2 TRP C 313      26.776   7.599  -0.829  1.00125.84           C
ATOM   2473  CZ3 TRP C 313      27.572   7.929   1.416  1.00125.84           C
ATOM   2474  CH2 TRP C 313      27.514   7.183   0.257  1.00125.84           C
ATOM   2475  C   TRP C 313      22.777  11.285   1.280  1.00125.84           C
ATOM   2476  O   TRP C 313      22.301  10.150   1.269  1.00125.84           O
ATOM   2477  N   GLY C 314      22.309  12.266   0.479  1.00 23.96           N
ATOM   2478  CA  GLY C 314      21.212  12.011  -0.410  1.00 23.96           C
ATOM   2479  C   GLY C 314      21.139  13.125  -1.396  1.00 23.96           C
ATOM   2480  O   GLY C 314      21.982  14.020  -1.412  1.00 23.96           O
ATOM   2481  N   GLU C 315      20.129  13.076  -2.284  1.00 86.47           N
ATOM   2482  CA  GLU C 315      20.002  14.141  -3.225  1.00 86.47           C
ATOM   2483  CB  GLU C 315      20.537  13.780  -4.623  1.00 86.47           C
ATOM   2484  CG  GLU C 315      19.874  12.547  -5.240  1.00 86.47           C
ATOM   2485  CD  GLU C 315      20.569  12.261  -6.563  1.00 86.47           C
ATOM   2486  OE1 GLU C 315      21.377  13.121  -7.004  1.00 86.47           O
ATOM   2487  OE2 GLU C 315      20.304  11.177  -7.149  1.00 86.47           O
ATOM   2488  C   GLU C 315      18.563  14.497  -3.348  1.00 86.47           C
ATOM   2489  O   GLU C 315      17.709  13.651  -3.606  1.00 86.47           O
ATOM   2490  N   GLU C 316      18.265  15.788  -3.130  1.00103.41           N
ATOM   2491  CA  GLU C 316      16.950  16.292  -3.350  1.00103.41           C
ATOM   2492  CB  GLU C 316      16.702  17.661  -2.695  1.00103.41           C
ATOM   2493  CG  GLU C 316      15.295  18.217  -2.918  1.00103.41           C
ATOM   2494  CD  GLU C 316      15.212  19.564  -2.212  1.00103.41           C
ATOM   2495  OE1 GLU C 316      16.230  20.306  -2.239  1.00103.41           O
ATOM   2496  OE2 GLU C 316      14.134  19.868  -1.636  1.00103.41           O
ATOM   2497  C   GLU C 316      16.940  16.469  -4.822  1.00103.41           C
ATOM   2498  O   GLU C 316      17.992  16.374  -5.449  1.00103.41           O
ATOM   2499  N   ASN C 317      15.771  16.685  -5.442  1.00145.75           N
ATOM   2500  CA  ASN C 317      15.867  16.842  -6.858  1.00145.75           C
ATOM   2501  CB  ASN C 317      14.511  16.953  -7.579  1.00145.75           C
ATOM   2502  CG  ASN C 317      13.879  15.569  -7.626  1.00145.75           C
ATOM   2503  OD1 ASN C 317      14.529  14.589  -7.985  1.00145.75           O
ATOM   2504  ND2 ASN C 317      12.575  15.485  -7.251  1.00145.75           N
ATOM   2505  C   ASN C 317      16.611  18.114  -7.099  1.00145.75           C
ATOM   2506  O   ASN C 317      16.075  19.207  -6.926  1.00145.75           O
ATOM   2507  N   GLY C 318      17.892  17.986  -7.500  1.00 57.22           N
ATOM   2508  CA  GLY C 318      18.689  19.125  -7.832  1.00 57.22           C
ATOM   2509  C   GLY C 318      19.741  19.422  -6.804  1.00 57.22           C
ATOM   2510  O   GLY C 318      20.783  19.969  -7.159  1.00 57.22           O
ATOM   2511  N   VAL C 319      19.546  19.090  -5.511  1.00 45.27           N
ATOM   2512  CA  VAL C 319      20.611  19.478  -4.624  1.00 45.27           C
ATOM   2513  CB  VAL C 319      20.236  20.600  -3.702  1.00 45.27           C
ATOM   2514  CG1 VAL C 319      21.412  20.864  -2.747  1.00 45.27           C
ATOM   2515  CG2 VAL C 319      19.840  21.819  -4.554  1.00 45.27           C
ATOM   2516  C   VAL C 319      21.029  18.324  -3.768  1.00 45.27           C
ATOM   2517  O   VAL C 319      20.214  17.651  -3.140  1.00 45.27           O
ATOM   2518  N   PRO C 320      22.316  18.090  -3.746  1.00 92.50           N
ATOM   2519  CA  PRO C 320      22.867  17.050  -2.920  1.00 92.50           C
ATOM   2520  CD  PRO C 320      23.141  18.352  -4.913  1.00 92.50           C
ATOM   2521  CB  PRO C 320      24.198  16.654  -3.561  1.00 92.50           C
ATOM   2522  CG  PRO C 320      24.524  17.808  -4.525  1.00 92.50           C
ATOM   2523  C   PRO C 320      22.987  17.520  -1.507  1.00 92.50           C
ATOM   2524  O   PRO C 320      23.159  18.720  -1.294  1.00 92.50           O
ATOM   2525  N   TYR C 321      22.893  16.604  -0.522  1.00 61.00           N
ATOM   2526  CA  TYR C 321      23.008  17.029   0.841  1.00 61.00           C
ATOM   2527  CB  TYR C 321      21.657  17.395   1.487  1.00 61.00           C
ATOM   2528  CG  TYR C 321      20.722  16.237   1.377  1.00 61.00           C
ATOM   2529  CD1 TYR C 321      20.764  15.200   2.281  1.00 61.00           C
ATOM   2530  CD2 TYR C 321      19.788  16.197   0.366  1.00 61.00           C
ATOM   2531  CE1 TYR C 321      19.893  14.140   2.174  1.00 61.00           C
ATOM   2532  CE2 TYR C 321      18.915  15.141   0.253  1.00 61.00           C
ATOM   2533  CZ  TYR C 321      18.967  14.109   1.159  1.00 61.00           C
ATOM   2534  OH  TYR C 321      18.073  13.023   1.048  1.00 61.00           O
ATOM   2535  C   TYR C 321      23.656  15.961   1.666  1.00 61.00           C
ATOM   2536  O   TYR C 321      23.775  14.809   1.248  1.00 61.00           O
ATOM   2537  N   TRP C 322      24.122  16.353   2.871  1.00 98.89           N
ATOM   2538  CA  TRP C 322      24.707  15.440   3.811  1.00 98.89           C
ATOM   2539  CB  TRP C 322      26.020  15.940   4.445  1.00 98.89           C
ATOM   2540  CG  TRP C 322      27.184  16.142   3.500  1.00 98.89           C
ATOM   2541  CD2 TRP C 322      27.911  15.078   2.867  1.00 98.89           C
ATOM   2542  CD1 TRP C 322      27.756  17.306   3.073  1.00 98.89           C
ATOM   2543  NE1 TRP C 322      28.802  17.033   2.224  1.00 98.89           N
ATOM   2544  CE2 TRP C 322      28.906  15.666   2.085  1.00 98.89           C
ATOM   2545  CE3 TRP C 322      27.760  13.722   2.932  1.00 98.89           C
ATOM   2546  CZ2 TRP C 322      29.770  14.903   1.354  1.00 98.89           C
ATOM   2547  CZ3 TRP C 322      28.633  12.956   2.193  1.00 98.89           C
ATOM   2548  CH2 TRP C 322      29.617  13.536   1.420  1.00 98.89           C
ATOM   2549  C   TRP C 322      23.722  15.374   4.937  1.00 98.89           C
ATOM   2550  O   TRP C 322      23.001  16.339   5.185  1.00 98.89           O
ATOM   2551  N   LEU C 323      23.633  14.219   5.629  1.00 96.75           N
ATOM   2552  CA  LEU C 323      22.743  14.114   6.753  1.00 96.75           C
ATOM   2553  CB  LEU C 323      21.932  12.802   6.768  1.00 96.75           C
ATOM   2554  CG  LEU C 323      20.784  12.728   7.804  1.00 96.75           C
ATOM   2555  CD1 LEU C 323      20.059  11.375   7.708  1.00 96.75           C
ATOM   2556  CD2 LEU C 323      21.236  13.047   9.237  1.00 96.75           C
ATOM   2557  C   LEU C 323      23.643  14.137   7.953  1.00 96.75           C
ATOM   2558  O   LEU C 323      24.528  13.288   8.082  1.00 96.75           O
ATOM   2559  N   VAL C 324      23.432  15.108   8.877  1.00 51.82           N
ATOM   2560  CA  VAL C 324      24.342  15.248   9.980  1.00 51.82           C
ATOM   2561  CB  VAL C 324      25.093  16.551   9.938  1.00 51.82           C
ATOM   2562  CG1 VAL C 324      26.028  16.627  11.155  1.00 51.82           C
ATOM   2563  CG2 VAL C 324      25.795  16.672   8.577  1.00 51.82           C
ATOM   2564  C   VAL C 324      23.604  15.215  11.300  1.00 51.82           C
ATOM   2565  O   VAL C 324      22.491  15.727  11.428  1.00 51.82           O
ATOM   2566  N   LYS C 325      24.252  14.613  12.323  1.00 82.73           N
ATOM   2567  CA  LYS C 325      23.706  14.478  13.652  1.00 82.73           C
ATOM   2568  CB  LYS C 325      24.054  13.112  14.267  1.00 82.73           C
ATOM   2569  CG  LYS C 325      23.443  12.819  15.636  1.00 82.73           C
ATOM   2570  CD  LYS C 325      23.574  11.339  16.006  1.00 82.73           C
ATOM   2571  CE  LYS C 325      22.983  10.966  17.366  1.00 82.73           C
ATOM   2572  NZ  LYS C 325      23.989  11.179  18.428  1.00 82.73           N
ATOM   2573  C   LYS C 325      24.322  15.539  14.518  1.00 82.73           C
ATOM   2574  O   LYS C 325      25.541  15.618  14.659  1.00 82.73           O
ATOM   2575  N   ASN C 326      23.471  16.392  15.123  1.00 85.14           N
ATOM   2576  CA  ASN C 326      23.913  17.483  15.951  1.00 85.14           C
ATOM   2577  CB  ASN C 326      22.982  18.703  15.805  1.00 85.14           C
ATOM   2578  CG  ASN C 326      23.733  19.976  16.159  1.00 85.14           C
ATOM   2579  OD1 ASN C 326      24.750  19.948  16.848  1.00 85.14           O
ATOM   2580  ND2 ASN C 326      23.217  21.134  15.664  1.00 85.14           N
ATOM   2581  C   ASN C 326      23.890  17.024  17.391  1.00 85.14           C
ATOM   2582  O   ASN C 326      23.385  15.947  17.698  1.00 85.14           O
ATOM   2583  N   SER C 327      24.578  17.768  18.287  1.00121.17           N
ATOM   2584  CA  SER C 327      24.634  17.527  19.713  1.00121.17           C
ATOM   2585  CB  SER C 327      26.070  17.591  20.258  1.00121.17           C
ATOM   2586  OG  SER C 327      26.631  18.868  20.003  1.00121.17           O
ATOM   2587  C   SER C 327      23.780  18.455  20.547  1.00121.17           C
ATOM   2588  O   SER C 327      24.050  18.613  21.740  1.00121.17           O
ATOM   2589  N   TRP C 328      22.849  19.196  19.920  1.00156.53           N
ATOM   2590  CA  TRP C 328      21.950  20.156  20.518  1.00156.53           C
ATOM   2591  CB  TRP C 328      21.549  21.267  19.538  1.00156.53           C
ATOM   2592  CG  TRP C 328      22.766  22.096  19.203  1.00156.53           C
ATOM   2593  CD2 TRP C 328      22.834  23.156  18.235  1.00156.53           C
ATOM   2594  CD1 TRP C 328      24.018  21.981  19.733  1.00156.53           C
ATOM   2595  NE1 TRP C 328      24.863  22.893  19.153  1.00156.53           N
ATOM   2596  CE2 TRP C 328      24.149  23.625  18.229  1.00156.53           C
ATOM   2597  CE3 TRP C 328      21.884  23.694  17.415  1.00156.53           C
ATOM   2598  CZ2 TRP C 328      24.537  24.638  17.400  1.00156.53           C
ATOM   2599  CZ3 TRP C 328      22.278  24.720  16.584  1.00156.53           C
ATOM   2600  CH2 TRP C 328      23.579  25.182  16.575  1.00156.53           C
ATOM   2601  C   TRP C 328      20.735  19.535  21.146  1.00156.53           C
ATOM   2602  O   TRP C 328      19.883  20.246  21.677  1.00156.53           O
ATOM   2603  N   GLY C 329      20.530  18.218  20.997  1.00 40.80           N
ATOM   2604  CA  GLY C 329      19.347  17.641  21.566  1.00 40.80           C
ATOM   2605  C   GLY C 329      18.401  17.380  20.435  1.00 40.80           C
ATOM   2606  O   GLY C 329      18.556  17.911  19.338  1.00 40.80           O
ATOM   2607  N   THR C 330      17.398  16.523  20.693  1.00110.36           N
ATOM   2608  CA  THR C 330      16.420  16.099  19.732  1.00110.36           C
ATOM   2609  CB  THR C 330      15.605  14.941  20.215  1.00110.36           C
ATOM   2610  OG1 THR C 330      16.457  13.868  20.589  1.00110.36           O
ATOM   2611  CG2 THR C 330      14.708  14.488  19.054  1.00110.36           C
ATOM   2612  C   THR C 330      15.479  17.224  19.419  1.00110.36           C
ATOM   2613  O   THR C 330      14.844  17.240  18.366  1.00110.36           O
ATOM   2614  N   SER C 331      15.324  18.174  20.355  1.00 44.54           N
ATOM   2615  CA  SER C 331      14.381  19.245  20.203  1.00 44.54           C
ATOM   2616  CB  SER C 331      14.253  20.103  21.473  1.00 44.54           C
ATOM   2617  OG  SER C 331      13.731  19.320  22.537  1.00 44.54           O
ATOM   2618  C   SER C 331      14.763  20.160  19.075  1.00 44.54           C
ATOM   2619  O   SER C 331      13.937  20.957  18.632  1.00 44.54           O
ATOM   2620  N   TRP C 332      16.011  20.086  18.570  1.00 76.59           N
ATOM   2621  CA  TRP C 332      16.412  21.019  17.553  1.00 76.59           C
ATOM   2622  CB  TRP C 332      17.798  21.624  17.829  1.00 76.59           C
ATOM   2623  CG  TRP C 332      18.282  22.600  16.787  1.00 76.59           C
ATOM   2624  CD2 TRP C 332      19.101  22.229  15.669  1.00 76.59           C
ATOM   2625  CD1 TRP C 332      18.083  23.947  16.694  1.00 76.59           C
ATOM   2626  NE1 TRP C 332      18.732  24.440  15.587  1.00 76.59           N
ATOM   2627  CE2 TRP C 332      19.363  23.392  14.947  1.00 76.59           C
ATOM   2628  CE3 TRP C 332      19.598  21.018  15.280  1.00 76.59           C
ATOM   2629  CZ2 TRP C 332      20.132  23.361  13.818  1.00 76.59           C
ATOM   2630  CZ3 TRP C 332      20.368  20.989  14.138  1.00 76.59           C
ATOM   2631  CH2 TRP C 332      20.630  22.138  13.422  1.00 76.59           C
ATOM   2632  C   TRP C 332      16.459  20.365  16.202  1.00 76.59           C
ATOM   2633  O   TRP C 332      16.687  19.164  16.072  1.00 76.59           O
ATOM   2634  N   GLY C 333      16.186  21.170  15.151  1.00 33.64           N
ATOM   2635  CA  GLY C 333      16.279  20.756  13.776  1.00 33.64           C
ATOM   2636  C   GLY C 333      15.340  19.632  13.501  1.00 33.64           C
ATOM   2637  O   GLY C 333      14.212  19.603  13.993  1.00 33.64           O
ATOM   2638  N   ILE C 334      15.791  18.669  12.669  1.00108.56           N
ATOM   2639  CA  ILE C 334      14.929  17.569  12.381  1.00108.56           C
ATOM   2640  CB  ILE C 334      14.921  17.161  10.928  1.00108.56           C
ATOM   2641  CG1 ILE C 334      13.873  16.060  10.696  1.00108.56           C
ATOM   2642  CG2 ILE C 334      16.349  16.816  10.473  1.00108.56           C
ATOM   2643  CD1 ILE C 334      13.546  15.827   9.222  1.00108.56           C
ATOM   2644  C   ILE C 334      15.332  16.423  13.256  1.00108.56           C
ATOM   2645  O   ILE C 334      16.164  15.588  12.908  1.00108.56           O
ATOM   2646  N   ASN C 335      14.701  16.361  14.443  1.00 49.30           N
ATOM   2647  CA  ASN C 335      14.932  15.320  15.400  1.00 49.30           C
ATOM   2648  CB  ASN C 335      14.537  13.929  14.874  1.00 49.30           C
ATOM   2649  CG  ASN C 335      13.026  13.907  14.685  1.00 49.30           C
ATOM   2650  OD1 ASN C 335      12.273  14.351  15.551  1.00 49.30           O
ATOM   2651  ND2 ASN C 335      12.568  13.382  13.517  1.00 49.30           N
ATOM   2652  C   ASN C 335      16.378  15.272  15.799  1.00 49.30           C
ATOM   2653  O   ASN C 335      16.904  14.196  16.081  1.00 49.30           O
ATOM   2654  N   GLY C 336      17.056  16.435  15.865  1.00 32.84           N
ATOM   2655  CA  GLY C 336      18.421  16.462  16.315  1.00 32.84           C
ATOM   2656  C   GLY C 336      19.365  16.413  15.150  1.00 32.84           C
ATOM   2657  O   GLY C 336      20.570  16.574  15.335  1.00 32.84           O
ATOM   2658  N   PHE C 337      18.850  16.211  13.919  1.00 67.43           N
ATOM   2659  CA  PHE C 337      19.692  16.102  12.755  1.00 67.43           C
ATOM   2660  CB  PHE C 337      19.392  14.868  11.879  1.00 67.43           C
ATOM   2661  CG  PHE C 337      19.777  13.610  12.579  1.00 67.43           C
ATOM   2662  CD1 PHE C 337      18.943  13.035  13.511  1.00 67.43           C
ATOM   2663  CD2 PHE C 337      20.969  12.991  12.282  1.00 67.43           C
ATOM   2664  CE1 PHE C 337      19.301  11.868  14.146  1.00 67.43           C
ATOM   2665  CE2 PHE C 337      21.332  11.825  12.913  1.00 67.43           C
ATOM   2666  CZ  PHE C 337      20.497  11.262  13.848  1.00 67.43           C
ATOM   2667  C   PHE C 337      19.445  17.267  11.844  1.00 67.43           C
ATOM   2668  O   PHE C 337      18.468  18.000  11.999  1.00 67.43           O
ATOM   2669  N   PHE C 338      20.373  17.489  10.883  1.00 75.44           N
ATOM   2670  CA  PHE C 338      20.168  18.517   9.900  1.00 75.44           C
ATOM   2671  CB  PHE C 338      20.719  19.906  10.290  1.00 75.44           C
ATOM   2672  CG  PHE C 338      22.205  19.871  10.427  1.00 75.44           C
ATOM   2673  CD1 PHE C 338      22.795  19.464  11.602  1.00 75.44           C
ATOM   2674  CD2 PHE C 338      23.010  20.266   9.383  1.00 75.44           C
ATOM   2675  CE1 PHE C 338      24.164  19.441  11.728  1.00 75.44           C
ATOM   2676  CE2 PHE C 338      24.380  20.246   9.502  1.00 75.44           C
ATOM   2677  CZ  PHE C 338      24.960  19.832  10.677  1.00 75.44           C
ATOM   2678  C   PHE C 338      20.805  18.087   8.612  1.00 75.44           C
ATOM   2679  O   PHE C 338      21.722  17.266   8.593  1.00 75.44           O
ATOM   2680  N   LYS C 339      20.301  18.622   7.483  1.00 66.24           N
ATOM   2681  CA  LYS C 339      20.863  18.302   6.204  1.00 66.24           C
ATOM   2682  CB  LYS C 339      19.812  17.858   5.172  1.00 66.24           C
ATOM   2683  CG  LYS C 339      19.235  16.475   5.489  1.00 66.24           C
ATOM   2684  CD  LYS C 339      17.960  16.126   4.719  1.00 66.24           C
ATOM   2685  CE  LYS C 339      16.677  16.559   5.432  1.00 66.24           C
ATOM   2686  NZ  LYS C 339      15.496  16.183   4.624  1.00 66.24           N
ATOM   2687  C   LYS C 339      21.529  19.550   5.722  1.00 66.24           C
ATOM   2688  O   LYS C 339      21.086  20.656   6.029  1.00 66.24           O
ATOM   2689  N   ILE C 340      22.656  19.401   4.996  1.00 62.03           N
ATOM   2690  CA  ILE C 340      23.370  20.547   4.518  1.00 62.03           C
ATOM   2691  CB  ILE C 340      24.561  20.883   5.373  1.00 62.03           C
ATOM   2692  CG1 ILE C 340      25.186  22.222   4.949  1.00 62.03           C
ATOM   2693  CG2 ILE C 340      25.527  19.687   5.346  1.00 62.03           C
ATOM   2694  CD1 ILE C 340      26.213  22.754   5.949  1.00 62.03           C
ATOM   2695  C   ILE C 340      23.851  20.261   3.130  1.00 62.03           C
ATOM   2696  O   ILE C 340      24.142  19.115   2.790  1.00 62.03           O
ATOM   2697  N   LYS C 341      23.972  21.314   2.293  1.00 71.98           N
ATOM   2698  CA  LYS C 341      24.365  21.111   0.929  1.00 71.98           C
ATOM   2699  CB  LYS C 341      24.505  22.384   0.084  1.00 71.98           C
ATOM   2700  CG  LYS C 341      24.919  22.023  -1.343  1.00 71.98           C
ATOM   2701  CD  LYS C 341      24.844  23.157  -2.355  0.00 71.98           C
ATOM   2702  CE  LYS C 341      25.278  22.731  -3.758  1.00 71.98           C
ATOM   2703  NZ  LYS C 341      25.019  23.823  -4.721  1.00 71.98           N
ATOM   2704  C   LYS C 341      25.687  20.427   0.878  1.00 71.98           C
ATOM   2705  O   LYS C 341      26.601  20.747   1.636  1.00 71.98           O
ATOM   2706  N   ARG C 342      25.814  19.451  -0.045  1.00167.00           N
ATOM   2707  CA  ARG C 342      27.060  18.754  -0.152  1.00167.00           C
ATOM   2708  CB  ARG C 342      27.003  17.239   0.106  1.00167.00           C
ATOM   2709  CG  ARG C 342      26.149  16.429  -0.862  1.00167.00           C
ATOM   2710  CD  ARG C 342      26.292  14.922  -0.638  1.00167.00           C
ATOM   2711  NE  ARG C 342      25.325  14.238  -1.539  1.00167.00           N
ATOM   2712  CZ  ARG C 342      25.644  14.026  -2.849  1.00167.00           C
ATOM   2713  NH1 ARG C 342      26.816  14.512  -3.353  1.00167.00           N
ATOM   2714  NH2 ARG C 342      24.790  13.334  -3.655  1.00167.00           N
ATOM   2715  C   ARG C 342      27.640  18.963  -1.518  1.00167.00           C
ATOM   2716  O   ARG C 342      26.925  19.169  -2.497  1.00167.00           O
ATOM   2717  N   GLY C 343      28.987  18.935  -1.597  1.00 53.60           N
ATOM   2718  CA  GLY C 343      29.684  19.057  -2.849  1.00 53.60           C
ATOM   2719  C   GLY C 343      30.294  20.425  -3.013  1.00 53.60           C
ATOM   2720  O   GLY C 343      31.170  20.618  -3.855  1.00 53.60           O
ATOM   2721  N   THR C 344      29.760  21.424  -2.290  1.00116.21           N
ATOM   2722  CA  THR C 344      30.197  22.796  -2.249  1.00116.21           C
ATOM   2723  CB  THR C 344      29.056  23.759  -2.097  1.00116.21           C
ATOM   2724  OG1 THR C 344      28.320  23.474  -0.919  1.00116.21           O
ATOM   2725  CG2 THR C 344      28.150  23.635  -3.334  1.00116.21           C
ATOM   2726  C   THR C 344      31.222  23.075  -1.181  1.00116.21           C
ATOM   2727  O   THR C 344      31.768  24.178  -1.140  1.00116.21           O
ATOM   2728  N   ASP C 345      31.468  22.134  -0.243  1.00 83.04           N
ATOM   2729  CA  ASP C 345      32.325  22.430   0.875  1.00 83.04           C
ATOM   2730  CB  ASP C 345      33.720  22.931   0.454  1.00 83.04           C
ATOM   2731  CG  ASP C 345      34.645  22.891   1.665  1.00 83.04           C
ATOM   2732  OD1 ASP C 345      34.168  22.527   2.773  1.00 83.04           O
ATOM   2733  OD2 ASP C 345      35.848  23.223   1.494  1.00 83.04           O
ATOM   2734  C   ASP C 345      31.635  23.509   1.653  1.00 83.04           C
ATOM   2735  O   ASP C 345      32.249  24.463   2.131  1.00 83.04           O
ATOM   2736  N   GLU C 346      30.303  23.352   1.800  1.00117.21           N
ATOM   2737  CA  GLU C 346      29.471  24.322   2.455  1.00117.21           C
ATOM   2738  CB  GLU C 346      27.981  23.933   2.463  1.00117.21           C
ATOM   2739  CG  GLU C 346      27.063  24.991   3.078  1.00117.21           C
ATOM   2740  CD  GLU C 346      26.947  26.145   2.093  1.00117.21           C
ATOM   2741  OE1 GLU C 346      26.722  25.872   0.883  1.00117.21           O
ATOM   2742  OE2 GLU C 346      27.081  27.317   2.537  1.00117.21           O
ATOM   2743  C   GLU C 346      29.905  24.501   3.876  1.00117.21           C
ATOM   2744  O   GLU C 346      29.930  23.565   4.672  1.00117.21           O
ATOM   2745  N   CYS C 347      30.254  25.750   4.228  1.00 72.60           N
ATOM   2746  CA  CYS C 347      30.611  26.110   5.570  1.00 72.60           C
ATOM   2747  CB  CYS C 347      29.439  25.980   6.558  1.00 72.60           C
ATOM   2748  SG  CYS C 347      28.080  27.126   6.172  1.00 72.60           S
ATOM   2749  C   CYS C 347      31.748  25.260   6.066  1.00 72.60           C
ATOM   2750  O   CYS C 347      31.835  24.996   7.263  1.00 72.60           O
ATOM   2751  N   ASP C 348      32.661  24.850   5.159  1.00 76.94           N
ATOM   2752  CA  ASP C 348      33.863  24.110   5.451  1.00 76.94           C
ATOM   2753  CB  ASP C 348      34.778  24.846   6.444  1.00 76.94           C
ATOM   2754  CG  ASP C 348      35.259  26.128   5.779  1.00 76.94           C
ATOM   2755  OD1 ASP C 348      35.236  26.189   4.520  1.00 76.94           O
ATOM   2756  OD2 ASP C 348      35.653  27.066   6.524  1.00 76.94           O
ATOM   2757  C   ASP C 348      33.564  22.750   6.012  1.00 76.94           C
ATOM   2758  O   ASP C 348      34.395  22.161   6.701  1.00 76.94           O
ATOM   2759  N   CYS C 349      32.389  22.188   5.684  1.00116.12           N
ATOM   2760  CA  CYS C 349      31.984  20.898   6.173  1.00116.12           C
ATOM   2761  CB  CYS C 349      30.513  20.584   5.851  1.00116.12           C
ATOM   2762  SG  CYS C 349      29.941  19.060   6.657  1.00116.12           S
ATOM   2763  C   CYS C 349      32.833  19.804   5.578  1.00116.12           C
ATOM   2764  O   CYS C 349      32.914  18.698   6.105  1.00116.12           O
ATOM   2765  N   GLU C 350      33.359  20.037   4.372  1.00159.70           N
ATOM   2766  CA  GLU C 350      34.187  19.129   3.628  1.00159.70           C
ATOM   2767  CB  GLU C 350      33.898  19.183   2.121  1.00159.70           C
ATOM   2768  CG  GLU C 350      32.493  18.620   1.863  1.00159.70           C
ATOM   2769  CD  GLU C 350      32.134  18.730   0.391  1.00159.70           C
ATOM   2770  OE1 GLU C 350      32.994  19.199  -0.400  1.00159.70           O
ATOM   2771  OE2 GLU C 350      30.985  18.344   0.041  1.00159.70           O
ATOM   2772  C   GLU C 350      35.656  19.227   3.933  1.00159.70           C
ATOM   2773  O   GLU C 350      36.445  18.657   3.194  1.00159.70           O
ATOM   2774  N   SER C 351      36.077  20.124   4.840  1.00173.08           N
ATOM   2775  CA  SER C 351      37.468  20.389   5.138  1.00173.08           C
ATOM   2776  CB  SER C 351      37.618  21.822   5.653  1.00173.08           C
ATOM   2777  OG  SER C 351      38.970  22.080   5.975  1.00173.08           O
ATOM   2778  C   SER C 351      38.192  19.513   6.149  1.00173.08           C
ATOM   2779  O   SER C 351      39.414  19.378   6.096  1.00173.08           O
ATOM   2780  N   GLU C 352      37.488  19.152   7.230  1.00228.30           N
ATOM   2781  CA  GLU C 352      37.950  18.508   8.433  1.00228.30           C
ATOM   2782  CB  GLU C 352      37.629  19.395   9.649  1.00228.30           C
ATOM   2783  CG  GLU C 352      38.486  19.156  10.889  1.00228.30           C
ATOM   2784  CD  GLU C 352      38.061  20.196  11.914  1.00228.30           C
ATOM   2785  OE1 GLU C 352      38.002  21.398  11.548  1.00228.30           O
ATOM   2786  OE2 GLU C 352      37.776  19.798  13.076  1.00228.30           O
ATOM   2787  C   GLU C 352      37.520  17.095   8.747  1.00228.30           C
ATOM   2788  O   GLU C 352      37.526  16.772   9.934  1.00228.30           O
ATOM   2789  N   ALA C 353      36.932  16.292   7.843  1.00 62.25           N
ATOM   2790  CA  ALA C 353      36.396  15.033   8.313  1.00 62.25           C
ATOM   2791  CB  ALA C 353      35.726  14.204   7.203  1.00 62.25           C
ATOM   2792  C   ALA C 353      37.469  14.189   8.943  1.00 62.25           C
ATOM   2793  O   ALA C 353      38.595  14.135   8.451  1.00 62.25           O
ATOM   2794  N   VAL C 354      37.130  13.503  10.067  1.00 51.96           N
ATOM   2795  CA  VAL C 354      38.076  12.678  10.766  1.00 51.96           C
ATOM   2796  CB  VAL C 354      38.394  13.179  12.146  1.00 51.96           C
ATOM   2797  CG1 VAL C 354      39.296  12.148  12.843  1.00 51.96           C
ATOM   2798  CG2 VAL C 354      39.024  14.577  12.036  1.00 51.96           C
ATOM   2799  C   VAL C 354      37.488  11.309  10.942  1.00 51.96           C
ATOM   2800  O   VAL C 354      36.293  11.170  11.198  1.00 51.96           O
ATOM   2801  N   SER C 355      38.329  10.257  10.820  1.00 89.98           N
ATOM   2802  CA  SER C 355      37.860   8.907  10.960  1.00 89.98           C
ATOM   2803  CB  SER C 355      38.046   8.041   9.702  1.00 89.98           C
ATOM   2804  OG  SER C 355      37.348   8.595   8.601  1.00 89.98           O
ATOM   2805  C   SER C 355      38.708   8.242  11.998  1.00 89.98           C
ATOM   2806  O   SER C 355      39.899   8.526  12.115  1.00 89.98           O
ATOM   2807  N   ALA C 356      38.099   7.335  12.787  1.00 48.25           N
ATOM   2808  CA  ALA C 356      38.819   6.581  13.769  1.00 48.25           C
ATOM   2809  CB  ALA C 356      38.703   7.153  15.192  1.00 48.25           C
ATOM   2810  C   ALA C 356      38.185   5.229  13.791  1.00 48.25           C
ATOM   2811  O   ALA C 356      37.004   5.087  13.477  1.00 48.25           O
ATOM   2812  N   ASP C 357      38.969   4.191  14.139  1.00 54.92           N
ATOM   2813  CA  ASP C 357      38.433   2.864  14.205  1.00 54.92           C
ATOM   2814  CB  ASP C 357      39.170   1.853  13.316  1.00 54.92           C
ATOM   2815  CG  ASP C 357      38.745   2.147  11.893  1.00 54.92           C
ATOM   2816  OD1 ASP C 357      37.828   2.995  11.720  1.00 54.92           O
ATOM   2817  OD2 ASP C 357      39.322   1.523  10.960  1.00 54.92           O
ATOM   2818  C   ASP C 357      38.539   2.399  15.622  1.00 54.92           C
ATOM   2819  O   ASP C 357      39.627   2.233  16.168  1.00 54.92           O
ATOM   2820  N   ILE C 358      37.369   2.166  16.234  1.00204.29           N
ATOM   2821  CA  ILE C 358      37.192   1.778  17.603  1.00204.29           C
ATOM   2822  CB  ILE C 358      35.779   2.020  18.018  1.00204.29           C
ATOM   2823  CG1 ILE C 358      34.848   0.958  17.407  1.00204.29           C
ATOM   2824  CG2 ILE C 358      35.410   3.395  17.436  1.00204.29           C
ATOM   2825  CD1 ILE C 358      34.846   0.937  15.878  1.00204.29           C
ATOM   2826  C   ILE C 358      37.388   0.292  17.714  1.00204.29           C
ATOM   2827  O   ILE C 358      37.114  -0.447  16.770  1.00204.29           O
ATOM   2828  N   TYR C 359      37.938  -0.204  18.845  1.00144.01           N
ATOM   2829  CA  TYR C 359      37.885  -1.636  18.956  1.00144.01           C
ATOM   2830  CB  TYR C 359      39.180  -2.456  18.918  1.00144.01           C
ATOM   2831  CG  TYR C 359      39.039  -3.005  17.540  1.00144.01           C
ATOM   2832  CD1 TYR C 359      38.172  -4.060  17.361  1.00144.01           C
ATOM   2833  CD2 TYR C 359      39.665  -2.466  16.440  1.00144.01           C
ATOM   2834  CE1 TYR C 359      37.964  -4.611  16.123  1.00144.01           C
ATOM   2835  CE2 TYR C 359      39.460  -3.018  15.193  1.00144.01           C
ATOM   2836  CZ  TYR C 359      38.614  -4.092  15.034  1.00144.01           C
ATOM   2837  OH  TYR C 359      38.400  -4.664  13.763  1.00144.01           O
ATOM   2838  C   TYR C 359      36.928  -2.072  20.014  1.00144.01           C
ATOM   2839  O   TYR C 359      37.048  -1.749  21.193  1.00144.01           O
ATOM   2840  N   SER C 360      35.923  -2.846  19.558  1.00104.66           N
ATOM   2841  CA  SER C 360      34.807  -3.300  20.339  1.00104.66           C
ATOM   2842  CB  SER C 360      33.707  -3.934  19.473  1.00104.66           C
ATOM   2843  OG  SER C 360      33.293  -3.022  18.466  1.00104.66           O
ATOM   2844  C   SER C 360      35.272  -4.353  21.307  1.00104.66           C
ATOM   2845  O   SER C 360      36.414  -4.803  21.239  1.00104.66           O
ATOM   2846  N   TYR C 361      34.376  -4.725  22.258  1.00197.40           N
ATOM   2847  CA  TYR C 361      34.538  -5.779  23.239  1.00197.40           C
ATOM   2848  CB  TYR C 361      33.257  -6.184  24.015  1.00197.40           C
ATOM   2849  CG  TYR C 361      32.714  -5.415  25.174  1.00197.40           C
ATOM   2850  CD1 TYR C 361      31.811  -4.388  25.016  1.00197.40           C
ATOM   2851  CD2 TYR C 361      33.072  -5.794  26.448  1.00197.40           C
ATOM   2852  CE1 TYR C 361      31.303  -3.732  26.116  1.00197.40           C
ATOM   2853  CE2 TYR C 361      32.569  -5.145  27.549  1.00197.40           C
ATOM   2854  CZ  TYR C 361      31.682  -4.109  27.383  1.00197.40           C
ATOM   2855  OH  TYR C 361      31.166  -3.446  28.517  1.00197.40           O
ATOM   2856  C   TYR C 361      34.584  -7.042  22.455  1.00197.40           C
ATOM   2857  O   TYR C 361      33.997  -7.106  21.377  1.00197.40           O
ATOM   2858  N   HIS C 362      35.289  -8.096  22.912  1.00178.55           N
ATOM   2859  CA  HIS C 362      34.916  -9.204  22.092  1.00178.55           C
ATOM   2860  ND1 HIS C 362      34.352  -9.734  19.001  1.00178.55           N
ATOM   2861  CG  HIS C 362      35.145 -10.394  19.918  1.00178.55           C
ATOM   2862  CB  HIS C 362      35.903  -9.710  21.023  1.00178.55           C
ATOM   2863  NE2 HIS C 362      34.198 -11.898  18.527  1.00178.55           N
ATOM   2864  CD2 HIS C 362      35.040 -11.709  19.609  1.00178.55           C
ATOM   2865  CE1 HIS C 362      33.809 -10.682  18.195  1.00178.55           C
ATOM   2866  C   HIS C 362      34.290 -10.280  22.933  1.00178.55           C
ATOM   2867  O   HIS C 362      33.118 -10.005  23.312  1.00178.55           O
ATOM   2868  OXT HIS C 362      34.914 -11.339  23.208  1.00178.55           O
TER    2869      HIS C 362
ATOM   2870  N   ASP D 363      59.666 -25.886  24.145  1.00107.89           N
ATOM   2871  CA  ASP D 363      58.549 -26.536  23.431  1.00107.89           C
ATOM   2872  CB  ASP D 363      59.154 -27.536  22.427  1.00107.89           C
ATOM   2873  CG  ASP D 363      58.199 -27.856  21.288  1.00107.89           C
ATOM   2874  OD1 ASP D 363      57.855 -26.919  20.521  1.00107.89           O
ATOM   2875  OD2 ASP D 363      57.830 -29.052  21.146  1.00107.89           O
ATOM   2876  C   ASP D 363      57.737 -27.258  24.462  1.00107.89           C
ATOM   2877  O   ASP D 363      58.183 -27.466  25.590  1.00107.89           O
ATOM   2878  N   ILE D 364      56.498 -27.638  24.106  1.00188.41           N
ATOM   2879  CA  ILE D 364      55.707 -28.408  25.016  1.00188.41           C
ATOM   2880  CB  ILE D 364      54.314 -27.916  25.291  1.00188.41           C
ATOM   2881  CG1 ILE D 364      53.462 -27.928  24.020  1.00188.41           C
ATOM   2882  CG2 ILE D 364      54.433 -26.524  25.931  1.00188.41           C
ATOM   2883  CD1 ILE D 364      53.996 -26.957  22.972  1.00188.41           C
ATOM   2884  C   ILE D 364      55.624 -29.745  24.363  1.00188.41           C
ATOM   2885  O   ILE D 364      56.143 -29.923  23.264  1.00188.41           O
ATOM   2886  N   PRO D 365      55.047 -30.701  25.030  1.00 93.76           N
ATOM   2887  CA  PRO D 365      54.985 -32.019  24.458  1.00 93.76           C
ATOM   2888  CD  PRO D 365      55.193 -30.766  26.479  1.00 93.76           C
ATOM   2889  CB  PRO D 365      54.566 -32.946  25.601  1.00 93.76           C
ATOM   2890  CG  PRO D 365      55.170 -32.267  26.845  1.00 93.76           C
ATOM   2891  C   PRO D 365      54.117 -32.114  23.233  1.00 93.76           C
ATOM   2892  O   PRO D 365      54.056 -33.193  22.648  1.00 93.76           O
ATOM   2893  N   VAL D 366      53.433 -31.018  22.837  1.00124.28           N
ATOM   2894  CA  VAL D 366      52.478 -31.081  21.752  1.00124.28           C
ATOM   2895  CB  VAL D 366      51.576 -29.885  21.665  1.00124.28           C
ATOM   2896  CG1 VAL D 366      52.400 -28.675  21.205  1.00124.28           C
ATOM   2897  CG2 VAL D 366      50.448 -30.200  20.679  1.00124.28           C
ATOM   2898  C   VAL D 366      53.132 -31.195  20.396  1.00124.28           C
ATOM   2899  O   VAL D 366      54.081 -30.485  20.069  1.00124.28           O
ATOM   2900  N   HIS D 367      52.642 -32.196  19.628  1.00178.89           N
ATOM   2901  CA  HIS D 367      52.879 -32.691  18.285  1.00178.89           C
ATOM   2902  ND1 HIS D 367      54.670 -35.154  16.762  1.00178.89           N
ATOM   2903  CG  HIS D 367      53.338 -34.918  17.026  1.00178.89           C
ATOM   2904  CB  HIS D 367      52.820 -34.237  18.266  1.00178.89           C
ATOM   2905  NE2 HIS D 367      53.529 -35.989  15.047  1.00178.89           N
ATOM   2906  CD2 HIS D 367      52.656 -35.436  15.967  1.00178.89           C
ATOM   2907  CE1 HIS D 367      54.727 -35.797  15.568  1.00178.89           C
ATOM   2908  C   HIS D 367      51.950 -32.155  17.207  1.00178.89           C
ATOM   2909  O   HIS D 367      51.946 -32.702  16.110  1.00178.89           O
ATOM   2910  N   CYS D 368      51.053 -31.188  17.471  1.00 94.88           N
ATOM   2911  CA  CYS D 368      49.961 -30.891  16.566  1.00 94.88           C
ATOM   2912  CB  CYS D 368      48.952 -29.908  17.174  1.00 94.88           C
ATOM   2913  SG  CYS D 368      48.235 -30.626  18.674  1.00 94.88           S
ATOM   2914  C   CYS D 368      50.335 -30.409  15.193  1.00 94.88           C
ATOM   2915  O   CYS D 368      51.403 -29.854  14.948  1.00 94.88           O
ATOM   2916  N   LEU D 369      49.406 -30.648  14.235  1.00108.18           N
ATOM   2917  CA  LEU D 369      49.611 -30.292  12.863  1.00108.18           C
ATOM   2918  CB  LEU D 369      49.504 -31.474  11.881  1.00108.18           C
ATOM   2919  CG  LEU D 369      50.696 -32.449  11.961  1.00108.18           C
ATOM   2920  CD1 LEU D 369      50.802 -33.106  13.346  1.00108.18           C
ATOM   2921  CD2 LEU D 369      50.657 -33.473  10.814  1.00108.18           C
ATOM   2922  C   LEU D 369      48.637 -29.238  12.436  1.00108.18           C
ATOM   2923  O   LEU D 369      47.672 -28.904  13.123  1.00108.18           O
ATOM   2924  N   PHE D 370      48.906 -28.709  11.232  1.00144.74           N
ATOM   2925  CA  PHE D 370      48.228 -27.651  10.545  1.00144.74           C
ATOM   2926  CB  PHE D 370      48.851 -27.533   9.143  1.00144.74           C
ATOM   2927  CG  PHE D 370      48.455 -26.280   8.454  1.00144.74           C
ATOM   2928  CD1 PHE D 370      47.259 -26.150   7.789  1.00144.74           C
ATOM   2929  CD2 PHE D 370      49.333 -25.227   8.457  1.00144.74           C
ATOM   2930  CE1 PHE D 370      46.942 -24.971   7.154  1.00144.74           C
ATOM   2931  CE2 PHE D 370      49.023 -24.050   7.825  1.00144.74           C
ATOM   2932  CZ  PHE D 370      47.824 -23.917   7.171  1.00144.74           C
ATOM   2933  C   PHE D 370      46.803 -28.080  10.361  1.00144.74           C
ATOM   2934  O   PHE D 370      45.862 -27.307  10.537  1.00144.74           O
ATOM   2935  N   HIS D 371      46.652 -29.362  10.002  1.00154.88           N
ATOM   2936  CA  HIS D 371      45.450 -30.091   9.718  1.00154.88           C
ATOM   2937  ND1 HIS D 371      44.615 -33.153   8.020  1.00154.88           N
ATOM   2938  CG  HIS D 371      44.938 -32.660   9.265  1.00154.88           C
ATOM   2939  CB  HIS D 371      45.915 -31.551   9.505  1.00154.88           C
ATOM   2940  NE2 HIS D 371      43.570 -34.438   9.503  1.00154.88           N
ATOM   2941  CD2 HIS D 371      44.287 -33.454  10.159  1.00154.88           C
ATOM   2942  CE1 HIS D 371      43.797 -34.217   8.221  1.00154.88           C
ATOM   2943  C   HIS D 371      44.557 -30.021  10.921  1.00154.88           C
ATOM   2944  O   HIS D 371      43.367 -29.723  10.817  1.00154.88           O
ATOM   2945  N   GLN D 372      45.127 -30.263  12.113  1.00107.17           N
ATOM   2946  CA  GLN D 372      44.357 -30.248  13.323  1.00107.17           C
ATOM   2947  CB  GLN D 372      45.167 -30.651  14.568  1.00107.17           C
ATOM   2948  CG  GLN D 372      45.222 -32.165  14.811  1.00107.17           C
ATOM   2949  CD  GLN D 372      45.750 -32.876  13.571  1.00107.17           C
ATOM   2950  OE1 GLN D 372      45.171 -33.861  13.114  1.00107.17           O
ATOM   2951  NE2 GLN D 372      46.885 -32.376  13.015  1.00107.17           N
ATOM   2952  C   GLN D 372      43.790 -28.879  13.549  1.00107.17           C
ATOM   2953  O   GLN D 372      42.710 -28.738  14.120  1.00107.17           O
ATOM   2954  N   VAL D 373      44.542 -27.836  13.155  1.00 69.81           N
ATOM   2955  CA  VAL D 373      44.159 -26.460  13.335  1.00 69.81           C
ATOM   2956  CB  VAL D 373      45.270 -25.490  13.052  1.00 69.81           C
ATOM   2957  CG1 VAL D 373      44.728 -24.063  13.252  1.00 69.81           C
ATOM   2958  CG2 VAL D 373      46.483 -25.834  13.931  1.00 69.81           C
ATOM   2959  C   VAL D 373      43.020 -26.041  12.445  1.00 69.81           C
ATOM   2960  O   VAL D 373      42.223 -25.189  12.836  1.00 69.81           O
ATOM   2961  N   PHE D 374      42.913 -26.555  11.199  1.00194.91           N
ATOM   2962  CA  PHE D 374      41.845 -25.972  10.436  1.00194.91           C
ATOM   2963  CB  PHE D 374      42.029 -25.853   8.903  1.00194.91           C
ATOM   2964  CG  PHE D 374      42.242 -27.144   8.201  1.00194.91           C
ATOM   2965  CD1 PHE D 374      43.511 -27.651   8.049  1.00194.91           C
ATOM   2966  CD2 PHE D 374      41.177 -27.828   7.664  1.00194.91           C
ATOM   2967  CE1 PHE D 374      43.713 -28.836   7.383  1.00194.91           C
ATOM   2968  CE2 PHE D 374      41.375 -29.013   6.998  1.00194.91           C
ATOM   2969  CZ  PHE D 374      42.644 -29.520   6.856  1.00194.91           C
ATOM   2970  C   PHE D 374      40.514 -26.534  10.819  1.00194.91           C
ATOM   2971  O   PHE D 374      40.378 -27.712  11.145  1.00194.91           O
ATOM   2972  N   GLY D 375      39.487 -25.655  10.833  1.00 34.79           N
ATOM   2973  CA  GLY D 375      38.168 -26.068  11.215  1.00 34.79           C
ATOM   2974  C   GLY D 375      37.533 -24.979  12.029  1.00 34.79           C
ATOM   2975  O   GLY D 375      37.953 -23.823  11.981  1.00 34.79           O
ATOM   2976  N   ASP D 376      36.476 -25.339  12.794  1.00 56.61           N
ATOM   2977  CA  ASP D 376      35.783 -24.387  13.620  1.00 56.61           C
ATOM   2978  CB  ASP D 376      34.254 -24.559  13.611  1.00 56.61           C
ATOM   2979  CG  ASP D 376      33.725 -23.976  12.313  1.00 56.61           C
ATOM   2980  OD1 ASP D 376      33.810 -22.728  12.166  1.00 56.61           O
ATOM   2981  OD2 ASP D 376      33.223 -24.761  11.462  1.00 56.61           O
ATOM   2982  C   ASP D 376      36.245 -24.543  15.035  1.00 56.61           C
ATOM   2983  O   ASP D 376      36.390 -25.652  15.545  1.00 56.61           O
ATOM   2984  N   TRP D 377      36.509 -23.404  15.704  1.00105.98           N
ATOM   2985  CA  TRP D 377      36.962 -23.427  17.066  1.00105.98           C
ATOM   2986  CB  TRP D 377      38.432 -22.980  17.206  1.00105.98           C
ATOM   2987  CG  TRP D 377      39.397 -23.988  16.613  1.00105.98           C
ATOM   2988  CD2 TRP D 377      40.425 -24.680  17.342  1.00105.98           C
ATOM   2989  CD1 TRP D 377      39.485 -24.425  15.324  1.00105.98           C
ATOM   2990  NE1 TRP D 377      40.479 -25.366  15.209  1.00105.98           N
ATOM   2991  CE2 TRP D 377      41.071 -25.530  16.440  1.00105.98           C
ATOM   2992  CE3 TRP D 377      40.801 -24.614  18.652  1.00105.98           C
ATOM   2993  CZ2 TRP D 377      42.102 -26.331  16.836  1.00105.98           C
ATOM   2994  CZ3 TRP D 377      41.845 -25.423  19.044  1.00105.98           C
ATOM   2995  CH2 TRP D 377      42.480 -26.266  18.157  1.00105.98           C
ATOM   2996  C   TRP D 377      36.075 -22.526  17.866  1.00105.98           C
ATOM   2997  O   TRP D 377      35.603 -21.496  17.386  1.00105.98           O
ATOM   2998  N   THR D 378      35.790 -22.928  19.118  1.00 42.05           N
ATOM   2999  CA  THR D 378      34.988 -22.116  19.983  1.00 42.05           C
ATOM   3000  CB  THR D 378      33.857 -22.870  20.616  1.00 42.05           C
ATOM   3001  OG1 THR D 378      32.994 -23.389  19.615  1.00 42.05           O
ATOM   3002  CG2 THR D 378      33.083 -21.922  21.544  1.00 42.05           C
ATOM   3003  C   THR D 378      35.893 -21.660  21.076  1.00 42.05           C
ATOM   3004  O   THR D 378      36.572 -22.463  21.714  1.00 42.05           O
ATOM   3005  N   PHE D 379      35.937 -20.337  21.314  1.00 82.81           N
ATOM   3006  CA  PHE D 379      36.807 -19.863  22.343  1.00 82.81           C
ATOM   3007  CB  PHE D 379      37.661 -18.651  21.925  1.00 82.81           C
ATOM   3008  CG  PHE D 379      38.479 -19.024  20.733  1.00 82.81           C
ATOM   3009  CD1 PHE D 379      39.410 -20.037  20.801  1.00 82.81           C
ATOM   3010  CD2 PHE D 379      38.339 -18.332  19.552  1.00 82.81           C
ATOM   3011  CE1 PHE D 379      40.167 -20.372  19.703  1.00 82.81           C
ATOM   3012  CE2 PHE D 379      39.095 -18.663  18.451  1.00 82.81           C
ATOM   3013  CZ  PHE D 379      40.010 -19.685  18.524  1.00 82.81           C
ATOM   3014  C   PHE D 379      35.936 -19.418  23.473  1.00 82.81           C
ATOM   3015  O   PHE D 379      34.936 -18.731  23.282  1.00 82.81           O
ATOM   3016  N   TYR D 380      36.273 -19.825  24.704  1.00 62.96           N
ATOM   3017  CA  TYR D 380      35.504 -19.309  25.790  1.00 62.96           C
ATOM   3018  CB  TYR D 380      35.112 -20.326  26.866  1.00 62.96           C
ATOM   3019  CG  TYR D 380      34.061 -21.235  26.337  1.00 62.96           C
ATOM   3020  CD1 TYR D 380      32.754 -20.811  26.264  1.00 62.96           C
ATOM   3021  CD2 TYR D 380      34.375 -22.515  25.944  1.00 62.96           C
ATOM   3022  CE1 TYR D 380      31.774 -21.647  25.784  1.00 62.96           C
ATOM   3023  CE2 TYR D 380      33.399 -23.355  25.463  1.00 62.96           C
ATOM   3024  CZ  TYR D 380      32.097 -22.921  25.385  1.00 62.96           C
ATOM   3025  OH  TYR D 380      31.098 -23.786  24.891  1.00 62.96           O
ATOM   3026  C   TYR D 380      36.401 -18.320  26.434  1.00 62.96           C
ATOM   3027  O   TYR D 380      37.540 -18.628  26.782  1.00 62.96           O
ATOM   3028  N   ARG D 381      35.899 -17.088  26.592  1.00157.10           N
ATOM   3029  CA  ARG D 381      36.711 -16.033  27.101  1.00157.10           C
ATOM   3030  CB  ARG D 381      36.489 -14.728  26.328  1.00157.10           C
ATOM   3031  CG  ARG D 381      37.517 -13.638  26.611  1.00157.10           C
ATOM   3032  CD  ARG D 381      37.163 -12.314  25.936  1.00157.10           C
ATOM   3033  NE  ARG D 381      36.377 -11.515  26.918  1.00157.10           N
ATOM   3034  CZ  ARG D 381      37.031 -10.668  27.760  1.00157.10           C
ATOM   3035  NH1 ARG D 381      38.389 -10.552  27.677  1.00157.10           N
ATOM   3036  NH2 ARG D 381      36.331  -9.924  28.670  1.00157.10           N
ATOM   3037  C   ARG D 381      36.313 -15.798  28.513  1.00157.10           C
ATOM   3038  O   ARG D 381      35.152 -15.534  28.824  1.00157.10           O
ATOM   3039  N   THR D 382      37.307 -15.890  29.406  1.00158.97           N
ATOM   3040  CA  THR D 382      37.086 -15.723  30.801  1.00158.97           C
ATOM   3041  CB  THR D 382      37.910 -16.675  31.623  1.00158.97           C
ATOM   3042  OG1 THR D 382      39.294 -16.527  31.332  1.00158.97           O
ATOM   3043  CG2 THR D 382      37.486 -18.108  31.283  1.00158.97           C
ATOM   3044  C   THR D 382      37.443 -14.330  31.163  1.00158.97           C
ATOM   3045  O   THR D 382      37.003 -13.366  30.534  1.00158.97           O
ATOM   3046  N   SER D 383      38.342 -14.202  32.147  1.00238.85           N
ATOM   3047  CA  SER D 383      38.613 -12.930  32.703  1.00238.85           C
ATOM   3048  CB  SER D 383      39.052 -11.905  31.674  1.00238.85           C
ATOM   3049  OG  SER D 383      40.387 -12.207  31.319  1.00238.85           O
ATOM   3050  C   SER D 383      37.388 -12.499  33.405  1.00238.85           C
ATOM   3051  O   SER D 383      36.908 -11.381  33.213  1.00238.85           O
ATOM   3052  N   THR D 384      36.849 -13.467  34.189  1.00289.31           N
ATOM   3053  CA  THR D 384      35.830 -13.226  35.166  1.00289.31           C
ATOM   3054  CB  THR D 384      35.432 -14.437  35.960  1.00289.31           C
ATOM   3055  OG1 THR D 384      36.553 -14.925  36.683  1.00289.31           O
ATOM   3056  CG2 THR D 384      34.900 -15.525  35.022  1.00289.31           C
ATOM   3057  C   THR D 384      36.601 -12.390  36.109  1.00289.31           C
ATOM   3058  O   THR D 384      37.795 -12.638  36.262  1.00289.31           O
ATOM   3059  N   SER D 385      35.949 -11.446  36.810  1.00268.34           N
ATOM   3060  CA  SER D 385      36.751 -10.446  37.440  1.00268.34           C
ATOM   3061  CB  SER D 385      37.768 -11.000  38.456  1.00268.34           C
ATOM   3062  OG  SER D 385      37.083 -11.597  39.548  1.00268.34           O
ATOM   3063  C   SER D 385      37.450  -9.914  36.235  1.00268.34           C
ATOM   3064  O   SER D 385      38.579 -10.280  35.914  1.00268.34           O
ATOM   3065  N   PHE D 386      36.760  -8.956  35.594  1.00226.43           N
ATOM   3066  CA  PHE D 386      36.974  -8.437  34.274  1.00226.43           C
ATOM   3067  CB  PHE D 386      36.687  -6.931  34.140  1.00226.43           C
ATOM   3068  CG  PHE D 386      35.226  -6.682  34.270  1.00226.43           C
ATOM   3069  CD1 PHE D 386      34.630  -6.662  35.510  1.00226.43           C
ATOM   3070  CD2 PHE D 386      34.456  -6.445  33.154  1.00226.43           C
ATOM   3071  CE1 PHE D 386      33.282  -6.426  35.634  1.00226.43           C
ATOM   3072  CE2 PHE D 386      33.107  -6.208  33.271  1.00226.43           C
ATOM   3073  CZ  PHE D 386      32.520  -6.200  34.513  1.00226.43           C
ATOM   3074  C   PHE D 386      38.343  -8.622  33.722  1.00226.43           C
ATOM   3075  O   PHE D 386      39.360  -8.438  34.391  1.00226.43           O
ATOM   3076  N   SER D 387      38.338  -8.987  32.418  1.00248.63           N
ATOM   3077  CA  SER D 387      39.474  -9.002  31.561  1.00248.63           C
ATOM   3078  CB  SER D 387      38.982  -9.018  30.126  1.00248.63           C
ATOM   3079  OG  SER D 387      37.981  -8.015  30.009  1.00248.63           O
ATOM   3080  C   SER D 387      40.106  -7.697  31.876  1.00248.63           C
ATOM   3081  O   SER D 387      39.389  -6.723  32.053  1.00248.63           O
ATOM   3082  N   ASN D 388      41.441  -7.644  32.018  1.00 99.57           N
ATOM   3083  CA  ASN D 388      42.024  -6.414  32.474  1.00 99.57           C
ATOM   3084  CB  ASN D 388      42.518  -6.457  33.932  1.00 99.57           C
ATOM   3085  CG  ASN D 388      41.341  -6.213  34.866  1.00 99.57           C
ATOM   3086  OD1 ASN D 388      40.301  -5.701  34.454  1.00 99.57           O
ATOM   3087  ND2 ASN D 388      41.524  -6.553  36.171  1.00 99.57           N
ATOM   3088  C   ASN D 388      43.194  -6.069  31.623  1.00 99.57           C
ATOM   3089  O   ASN D 388      43.163  -6.249  30.409  1.00 99.57           O
ATOM   3090  N   ASP D 389      44.238  -5.484  32.240  1.00157.57           N
ATOM   3091  CA  ASP D 389      45.411  -5.109  31.508  1.00157.57           C
ATOM   3092  CB  ASP D 389      46.146  -3.903  32.128  1.00157.57           C
ATOM   3093  CG  ASP D 389      46.944  -3.187  31.044  1.00157.57           C
ATOM   3094  OD1 ASP D 389      46.489  -3.200  29.869  1.00157.57           O
ATOM   3095  OD2 ASP D 389      48.007  -2.597  31.379  1.00157.57           O
ATOM   3096  C   ASP D 389      46.330  -6.294  31.511  1.00157.57           C
ATOM   3097  O   ASP D 389      45.994  -7.355  32.031  1.00157.57           O
ATOM   3098  N   VAL D 390      47.522  -6.130  30.901  1.00 68.40           N
ATOM   3099  CA  VAL D 390      48.513  -7.169  30.786  1.00 68.40           C
ATOM   3100  CB  VAL D 390      49.752  -6.696  30.083  1.00 68.40           C
ATOM   3101  CG1 VAL D 390      50.765  -7.852  30.039  1.00 68.40           C
ATOM   3102  CG2 VAL D 390      49.343  -6.143  28.712  1.00 68.40           C
ATOM   3103  C   VAL D 390      48.952  -7.547  32.154  1.00 68.40           C
ATOM   3104  O   VAL D 390      49.295  -8.701  32.410  1.00 68.40           O
ATOM   3105  N   VAL D 391      49.036  -6.541  33.041  1.00112.57           N
ATOM   3106  CA  VAL D 391      49.458  -6.711  34.393  1.00112.57           C
ATOM   3107  CB  VAL D 391      49.699  -5.395  35.067  1.00112.57           C
ATOM   3108  CG1 VAL D 391      50.859  -4.689  34.341  1.00112.57           C
ATOM   3109  CG2 VAL D 391      48.382  -4.600  35.051  1.00112.57           C
ATOM   3110  C   VAL D 391      48.446  -7.448  35.210  1.00112.57           C
ATOM   3111  O   VAL D 391      48.815  -8.314  36.003  1.00112.57           O
ATOM   3112  N   HIS D 392      47.141  -7.147  35.047  1.00129.50           N
ATOM   3113  CA  HIS D 392      46.242  -7.764  35.979  1.00129.50           C
ATOM   3114  ND1 HIS D 392      45.711  -6.782  39.075  1.00129.50           N
ATOM   3115  CG  HIS D 392      45.784  -6.194  37.831  0.00129.50           C
ATOM   3116  CB  HIS D 392      45.206  -6.818  36.597  1.00129.50           C
ATOM   3117  NE2 HIS D 392      46.866  -4.900  39.330  1.00129.50           N
ATOM   3118  CD2 HIS D 392      46.492  -5.045  38.004  1.00129.50           C
ATOM   3119  CE1 HIS D 392      46.373  -5.967  39.933  1.00129.50           C
ATOM   3120  C   HIS D 392      45.571  -8.979  35.460  1.00129.50           C
ATOM   3121  O   HIS D 392      44.541  -9.405  35.980  1.00129.50           O
ATOM   3122  N   ASN D 393      46.161  -9.610  34.443  1.00116.51           N
ATOM   3123  CA  ASN D 393      45.610 -10.856  34.038  1.00116.51           C
ATOM   3124  CB  ASN D 393      44.727 -10.770  32.779  1.00116.51           C
ATOM   3125  CG  ASN D 393      43.931 -12.059  32.665  1.00116.51           C
ATOM   3126  OD1 ASN D 393      43.406 -12.565  33.654  1.00116.51           O
ATOM   3127  ND2 ASN D 393      43.834 -12.599  31.425  1.00116.51           N
ATOM   3128  C   ASN D 393      46.797 -11.712  33.750  1.00116.51           C
ATOM   3129  O   ASN D 393      47.835 -11.207  33.324  1.00116.51           O
ATOM   3130  N   THR D 394      46.703 -13.016  34.070  1.00135.14           N
ATOM   3131  CA  THR D 394      47.730 -13.951  33.723  1.00135.14           C
ATOM   3132  CB  THR D 394      48.738 -14.191  34.814  1.00135.14           C
ATOM   3133  OG1 THR D 394      49.796 -15.006  34.334  1.00135.14           O
ATOM   3134  CG2 THR D 394      48.060 -14.851  36.026  1.00135.14           C
ATOM   3135  C   THR D 394      46.996 -15.217  33.428  1.00135.14           C
ATOM   3136  O   THR D 394      46.171 -15.664  34.225  1.00135.14           O
ATOM   3137  N   CYS D 395      47.279 -15.844  32.274  1.00 95.61           N
ATOM   3138  CA  CYS D 395      46.473 -16.969  31.915  1.00 95.61           C
ATOM   3139  CB  CYS D 395      46.134 -16.953  30.426  1.00 95.61           C
ATOM   3140  SG  CYS D 395      45.239 -15.414  30.093  1.00 95.61           S
ATOM   3141  C   CYS D 395      47.195 -18.238  32.201  1.00 95.61           C
ATOM   3142  O   CYS D 395      47.483 -19.014  31.290  1.00 95.61           O
ATOM   3143  N   ALA D 396      47.610 -18.426  33.464  1.00 77.17           N
ATOM   3144  CA  ALA D 396      48.145 -19.688  33.866  1.00 77.17           C
ATOM   3145  CB  ALA D 396      48.945 -19.589  35.175  1.00 77.17           C
ATOM   3146  C   ALA D 396      47.045 -20.696  34.091  1.00 77.17           C
ATOM   3147  O   ALA D 396      47.162 -21.852  33.688  1.00 77.17           O
ATOM   3148  N   LEU D 397      46.012 -20.304  34.882  1.00160.54           N
ATOM   3149  CA  LEU D 397      44.926 -21.182  35.260  1.00160.54           C
ATOM   3150  CB  LEU D 397      44.376 -20.849  36.661  1.00160.54           C
ATOM   3151  CG  LEU D 397      43.674 -19.480  36.784  1.00160.54           C
ATOM   3152  CD1 LEU D 397      43.185 -19.252  38.223  1.00160.54           C
ATOM   3153  CD2 LEU D 397      44.551 -18.325  36.270  1.00160.54           C
ATOM   3154  C   LEU D 397      43.734 -21.326  34.346  1.00160.54           C
ATOM   3155  O   LEU D 397      43.462 -22.424  33.868  1.00160.54           O
ATOM   3156  N   THR D 398      42.995 -20.207  34.118  1.00119.84           N
ATOM   3157  CA  THR D 398      41.741 -20.087  33.398  1.00119.84           C
ATOM   3158  CB  THR D 398      41.087 -21.348  32.859  1.00119.84           C
ATOM   3159  OG1 THR D 398      41.913 -21.973  31.890  1.00119.84           O
ATOM   3160  CG2 THR D 398      39.771 -20.969  32.148  1.00119.84           C
ATOM   3161  C   THR D 398      40.787 -19.362  34.324  1.00119.84           C
ATOM   3162  O   THR D 398      40.984 -18.175  34.578  1.00119.84           O
ATOM   3163  N   ASN D 399      39.705 -20.047  34.793  1.00102.24           N
ATOM   3164  CA  ASN D 399      38.695 -19.570  35.719  1.00102.24           C
ATOM   3165  CB  ASN D 399      38.848 -18.119  36.230  1.00102.24           C
ATOM   3166  CG  ASN D 399      39.976 -18.125  37.243  1.00102.24           C
ATOM   3167  OD1 ASN D 399      40.478 -17.075  37.639  1.00102.24           O
ATOM   3168  ND2 ASN D 399      40.380 -19.349  37.676  1.00102.24           N
ATOM   3169  C   ASN D 399      37.365 -19.683  35.038  1.00102.24           C
ATOM   3170  O   ASN D 399      37.258 -20.291  33.975  1.00102.24           O
ATOM   3171  N   PRO D 400      36.339 -19.116  35.630  1.00161.16           N
ATOM   3172  CA  PRO D 400      35.056 -19.134  34.983  1.00161.16           C
ATOM   3173  CD  PRO D 400      36.178 -19.205  37.079  1.00161.16           C
ATOM   3174  CB  PRO D 400      34.048 -18.666  36.027  1.00161.16           C
ATOM   3175  CG  PRO D 400      34.661 -19.180  37.341  1.00161.16           C
ATOM   3176  C   PRO D 400      35.079 -18.343  33.718  1.00161.16           C
ATOM   3177  O   PRO D 400      35.996 -17.545  33.526  1.00161.16           O
ATOM   3178  N   LEU D 401      34.092 -18.576  32.827  1.00113.40           N
ATOM   3179  CA  LEU D 401      34.163 -17.977  31.528  1.00113.40           C
ATOM   3180  CB  LEU D 401      34.321 -19.067  30.449  1.00113.40           C
ATOM   3181  CG  LEU D 401      35.388 -20.123  30.832  1.00113.40           C
ATOM   3182  CD1 LEU D 401      34.872 -21.110  31.893  1.00113.40           C
ATOM   3183  CD2 LEU D 401      35.988 -20.835  29.618  1.00113.40           C
ATOM   3184  C   LEU D 401      32.889 -17.229  31.245  1.00113.40           C
ATOM   3185  O   LEU D 401      31.815 -17.813  31.103  1.00113.40           O
ATOM   3186  N   PRO D 402      32.994 -15.929  31.225  1.00108.10           N
ATOM   3187  CA  PRO D 402      31.858 -15.107  30.895  1.00108.10           C
ATOM   3188  CD  PRO D 402      33.852 -15.284  32.201  1.00108.10           C
ATOM   3189  CB  PRO D 402      32.113 -13.745  31.535  1.00108.10           C
ATOM   3190  CG  PRO D 402      33.076 -14.052  32.690  1.00108.10           C
ATOM   3191  C   PRO D 402      31.567 -14.983  29.434  1.00108.10           C
ATOM   3192  O   PRO D 402      30.457 -14.575  29.096  1.00108.10           O
ATOM   3193  N   ASN D 403      32.520 -15.310  28.539  1.00 82.16           N
ATOM   3194  CA  ASN D 403      32.233 -14.935  27.189  1.00 82.16           C
ATOM   3195  CB  ASN D 403      33.131 -13.791  26.691  1.00 82.16           C
ATOM   3196  CG  ASN D 403      32.847 -12.565  27.548  1.00 82.16           C
ATOM   3197  OD1 ASN D 403      33.523 -12.323  28.547  1.00 82.16           O
ATOM   3198  ND2 ASN D 403      31.821 -11.766  27.152  1.00 82.16           N
ATOM   3199  C   ASN D 403      32.400 -16.057  26.223  1.00 82.16           C
ATOM   3200  O   ASN D 403      33.200 -16.977  26.378  1.00 82.16           O
ATOM   3201  N   VAL D 404      31.576 -15.921  25.178  1.00175.04           N
ATOM   3202  CA  VAL D 404      31.384 -16.627  23.956  1.00175.04           C
ATOM   3203  CB  VAL D 404      30.324 -17.692  24.054  1.00175.04           C
ATOM   3204  CG1 VAL D 404      30.848 -18.808  24.977  1.00175.04           C
ATOM   3205  CG2 VAL D 404      29.020 -17.063  24.579  1.00175.04           C
ATOM   3206  C   VAL D 404      30.845 -15.463  23.179  1.00175.04           C
ATOM   3207  O   VAL D 404      31.357 -14.357  23.324  1.00175.04           O
ATOM   3208  N   ASN D 405      29.853 -15.631  22.299  1.00216.80           N
ATOM   3209  CA  ASN D 405      29.281 -14.439  21.740  1.00216.80           C
ATOM   3210  CB  ASN D 405      29.933 -13.939  20.438  1.00216.80           C
ATOM   3211  CG  ASN D 405      29.467 -12.500  20.207  1.00216.80           C
ATOM   3212  OD1 ASN D 405      29.788 -11.875  19.198  1.00216.80           O
ATOM   3213  ND2 ASN D 405      28.665 -11.967  21.170  1.00216.80           N
ATOM   3214  C   ASN D 405      27.870 -14.807  21.462  1.00216.80           C
ATOM   3215  O   ASN D 405      27.289 -15.582  22.223  1.00216.80           O
ATOM   3216  N   VAL D 406      27.251 -14.218  20.419  1.00150.37           N
ATOM   3217  CA  VAL D 406      25.975 -14.757  20.101  1.00150.37           C
ATOM   3218  CB  VAL D 406      25.258 -14.072  18.965  1.00150.37           C
ATOM   3219  CG1 VAL D 406      26.090 -14.175  17.675  1.00150.37           C
ATOM   3220  CG2 VAL D 406      23.851 -14.682  18.848  1.00150.37           C
ATOM   3221  C   VAL D 406      26.349 -16.145  19.731  1.00150.37           C
ATOM   3222  O   VAL D 406      27.200 -16.372  18.872  1.00150.37           O
ATOM   3223  N   ASP D 407      25.754 -17.112  20.440  1.00218.59           N
ATOM   3224  CA  ASP D 407      26.196 -18.460  20.309  1.00218.59           C
ATOM   3225  CB  ASP D 407      26.299 -18.958  18.858  1.00218.59           C
ATOM   3226  CG  ASP D 407      26.178 -20.472  18.934  1.00218.59           C
ATOM   3227  OD1 ASP D 407      26.138 -20.993  20.081  1.00218.59           O
ATOM   3228  OD2 ASP D 407      26.101 -21.125  17.860  1.00218.59           O
ATOM   3229  C   ASP D 407      27.541 -18.511  20.988  1.00218.59           C
ATOM   3230  O   ASP D 407      27.620 -18.890  22.156  1.00218.59           O
ATOM   3231  N   THR D 408      28.646 -18.140  20.299  1.00283.65           N
ATOM   3232  CA  THR D 408      29.913 -18.166  20.992  1.00283.65           C
ATOM   3233  CB  THR D 408      30.517 -19.536  21.054  1.00283.65           C
ATOM   3234  OG1 THR D 408      31.672 -19.539  21.880  1.00283.65           O
ATOM   3235  CG2 THR D 408      30.880 -19.967  19.623  1.00283.65           C
ATOM   3236  C   THR D 408      30.912 -17.295  20.281  1.00283.65           C
ATOM   3237  O   THR D 408      30.629 -16.756  19.212  1.00283.65           O
ATOM   3238  N   ILE D 409      32.118 -17.115  20.880  1.00222.29           N
ATOM   3239  CA  ILE D 409      33.118 -16.399  20.141  1.00222.29           C
ATOM   3240  CB  ILE D 409      34.039 -15.540  20.975  1.00222.29           C
ATOM   3241  CG1 ILE D 409      34.868 -14.632  20.075  1.00222.29           C
ATOM   3242  CG2 ILE D 409      34.918 -16.400  21.880  1.00222.29           C
ATOM   3243  CD1 ILE D 409      35.912 -15.381  19.265  1.00222.29           C
ATOM   3244  C   ILE D 409      33.786 -17.468  19.344  1.00222.29           C
ATOM   3245  O   ILE D 409      34.769 -18.095  19.739  1.00222.29           O
ATOM   3246  N   LYS D 410      33.179 -17.714  18.167  1.00 90.86           N
ATOM   3247  CA  LYS D 410      33.560 -18.788  17.308  1.00 90.86           C
ATOM   3248  CB  LYS D 410      32.360 -19.510  16.660  1.00 90.86           C
ATOM   3249  CG  LYS D 410      31.539 -18.598  15.743  1.00 90.86           C
ATOM   3250  CD  LYS D 410      30.585 -19.342  14.806  1.00 90.86           C
ATOM   3251  CE  LYS D 410      29.783 -18.411  13.894  1.00 90.86           C
ATOM   3252  NZ  LYS D 410      29.030 -19.197  12.889  1.00 90.86           N
ATOM   3253  C   LYS D 410      34.374 -18.255  16.181  1.00 90.86           C
ATOM   3254  O   LYS D 410      34.103 -17.179  15.653  1.00 90.86           O
ATOM   3255  N   LEU D 411      35.428 -19.008  15.807  1.00101.48           N
ATOM   3256  CA  LEU D 411      36.240 -18.623  14.687  1.00101.48           C
ATOM   3257  CB  LEU D 411      37.659 -18.136  15.031  1.00101.48           C
ATOM   3258  CG  LEU D 411      37.696 -16.692  15.547  1.00101.48           C
ATOM   3259  CD1 LEU D 411      37.476 -15.679  14.411  1.00101.48           C
ATOM   3260  CD2 LEU D 411      36.682 -16.506  16.671  1.00101.48           C
ATOM   3261  C   LEU D 411      36.399 -19.797  13.781  1.00101.48           C
ATOM   3262  O   LEU D 411      36.472 -20.940  14.228  1.00101.48           O
ATOM   3263  N   ARG D 412      36.451 -19.524  12.461  1.00111.66           N
ATOM   3264  CA  ARG D 412      36.649 -20.552  11.484  1.00111.66           C
ATOM   3265  CB  ARG D 412      35.604 -20.547  10.352  1.00111.66           C
ATOM   3266  CG  ARG D 412      35.748 -21.705   9.354  1.00111.66           C
ATOM   3267  CD  ARG D 412      35.287 -23.065   9.884  1.00111.66           C
ATOM   3268  NE  ARG D 412      35.438 -24.075   8.800  1.00111.66           N
ATOM   3269  CZ  ARG D 412      34.418 -24.282   7.915  1.00111.66           C
ATOM   3270  NH1 ARG D 412      33.279 -23.535   7.992  1.00111.66           N
ATOM   3271  NH2 ARG D 412      34.541 -25.243   6.958  1.00111.66           N
ATOM   3272  C   ARG D 412      37.981 -20.291  10.854  1.00111.66           C
ATOM   3273  O   ARG D 412      38.290 -19.162  10.473  1.00111.66           O
ATOM   3274  N   LEU D 413      38.820 -21.340  10.746  1.00118.12           N
ATOM   3275  CA  LEU D 413      40.126 -21.183  10.162  1.00118.12           C
ATOM   3276  CB  LEU D 413      41.257 -21.804  11.003  1.00118.12           C
ATOM   3277  CG  LEU D 413      41.330 -21.323  12.464  1.00118.12           C
ATOM   3278  CD1 LEU D 413      41.626 -19.824  12.565  1.00118.12           C
ATOM   3279  CD2 LEU D 413      40.081 -21.736  13.248  1.00118.12           C
ATOM   3280  C   LEU D 413      40.128 -21.969   8.890  1.00118.12           C
ATOM   3281  O   LEU D 413      39.831 -23.164   8.898  1.00118.12           O
ATOM   3282  N   LEU D 414      40.483 -21.341   7.751  1.00164.08           N
ATOM   3283  CA  LEU D 414      40.416 -22.140   6.565  1.00164.08           C
ATOM   3284  CB  LEU D 414      39.274 -21.744   5.614  1.00164.08           C
ATOM   3285  CG  LEU D 414      39.028 -22.800   4.523  1.00164.08           C
ATOM   3286  CD1 LEU D 414      38.869 -24.194   5.151  1.00164.08           C
ATOM   3287  CD2 LEU D 414      37.790 -22.448   3.684  1.00164.08           C
ATOM   3288  C   LEU D 414      41.734 -22.134   5.852  1.00164.08           C
ATOM   3289  O   LEU D 414      42.532 -21.211   6.010  1.00164.08           O
ATOM   3290  N   ALA D 415      41.926 -23.160   4.990  1.00143.59           N
ATOM   3291  CA  ALA D 415      43.116 -23.519   4.256  1.00143.59           C
ATOM   3292  CB  ALA D 415      42.784 -24.300   2.969  1.00143.59           C
ATOM   3293  C   ALA D 415      43.941 -22.297   3.945  1.00143.59           C
ATOM   3294  O   ALA D 415      43.403 -21.236   3.639  1.00143.59           O
ATOM   3295  N   PRO D 416      45.186 -22.523   3.624  1.00352.45           N
ATOM   3296  CA  PRO D 416      46.285 -21.661   3.995  1.00352.45           C
ATOM   3297  CD  PRO D 416      45.332 -22.887   2.216  1.00352.45           C
ATOM   3298  CB  PRO D 416      46.901 -21.126   2.705  1.00352.45           C
ATOM   3299  CG  PRO D 416      46.624 -22.244   1.698  1.00352.45           C
ATOM   3300  C   PRO D 416      46.156 -20.601   5.056  1.00352.45           C
ATOM   3301  O   PRO D 416      46.813 -20.858   6.066  1.00352.45           O
ATOM   3302  N   ASP D 417      45.456 -19.452   4.994  1.00207.93           N
ATOM   3303  CA  ASP D 417      45.589 -18.756   6.256  1.00207.93           C
ATOM   3304  CB  ASP D 417      46.977 -18.102   6.438  1.00207.93           C
ATOM   3305  CG  ASP D 417      47.222 -17.102   5.318  1.00207.93           C
ATOM   3306  OD1 ASP D 417      47.655 -17.530   4.213  1.00207.93           O
ATOM   3307  OD2 ASP D 417      46.970 -15.894   5.551  1.00207.93           O
ATOM   3308  C   ASP D 417      44.522 -17.728   6.525  1.00207.93           C
ATOM   3309  O   ASP D 417      44.821 -16.636   7.007  1.00207.93           O
ATOM   3310  N   VAL D 418      43.234 -18.059   6.317  1.00121.42           N
ATOM   3311  CA  VAL D 418      42.224 -17.075   6.587  1.00121.42           C
ATOM   3312  CB  VAL D 418      41.203 -16.929   5.507  1.00121.42           C
ATOM   3313  CG1 VAL D 418      40.593 -18.312   5.215  1.00121.42           C
ATOM   3314  CG2 VAL D 418      40.164 -15.908   6.004  1.00121.42           C
ATOM   3315  C   VAL D 418      41.454 -17.461   7.805  1.00121.42           C
ATOM   3316  O   VAL D 418      41.172 -18.636   8.037  1.00121.42           O
ATOM   3317  N   VAL D 419      41.107 -16.458   8.637  1.00124.96           N
ATOM   3318  CA  VAL D 419      40.282 -16.747   9.769  1.00124.96           C
ATOM   3319  CB  VAL D 419      41.025 -16.680  11.072  1.00124.96           C
ATOM   3320  CG1 VAL D 419      41.828 -15.372  11.110  1.00124.96           C
ATOM   3321  CG2 VAL D 419      40.024 -16.853  12.230  1.00124.96           C
ATOM   3322  C   VAL D 419      39.120 -15.800   9.735  1.00124.96           C
ATOM   3323  O   VAL D 419      39.257 -14.663   9.296  1.00124.96           O
ATOM   3324  N   TYR D 420      37.911 -16.277  10.102  1.00 89.07           N
ATOM   3325  CA  TYR D 420      36.784 -15.386  10.148  1.00 89.07           C
ATOM   3326  CB  TYR D 420      36.003 -15.237   8.830  1.00 89.07           C
ATOM   3327  CG  TYR D 420      35.526 -16.560   8.350  1.00 89.07           C
ATOM   3328  CD1 TYR D 420      36.359 -17.368   7.612  1.00 89.07           C
ATOM   3329  CD2 TYR D 420      34.248 -16.987   8.626  1.00 89.07           C
ATOM   3330  CE1 TYR D 420      35.931 -18.588   7.150  1.00 89.07           C
ATOM   3331  CE2 TYR D 420      33.811 -18.206   8.167  1.00 89.07           C
ATOM   3332  CZ  TYR D 420      34.654 -19.008   7.431  1.00 89.07           C
ATOM   3333  OH  TYR D 420      34.210 -20.260   6.958  1.00 89.07           O
ATOM   3334  C   TYR D 420      35.855 -15.794  11.245  1.00 89.07           C
ATOM   3335  O   TYR D 420      35.856 -16.934  11.703  1.00 89.07           O
ATOM   3336  N   ASP D 421      35.064 -14.812  11.709  1.00194.30           N
ATOM   3337  CA  ASP D 421      34.148 -14.871  12.811  1.00194.30           C
ATOM   3338  CB  ASP D 421      34.331 -13.535  13.572  1.00194.30           C
ATOM   3339  CG  ASP D 421      33.698 -13.424  14.947  1.00194.30           C
ATOM   3340  OD1 ASP D 421      32.448 -13.339  15.036  1.00194.30           O
ATOM   3341  OD2 ASP D 421      34.481 -13.340  15.932  1.00194.30           O
ATOM   3342  C   ASP D 421      32.733 -14.962  12.284  1.00194.30           C
ATOM   3343  O   ASP D 421      32.487 -14.925  11.078  1.00194.30           O
ATOM   3344  N   GLU D 422      31.766 -15.080  13.220  1.00109.42           N
ATOM   3345  CA  GLU D 422      30.342 -15.124  12.999  1.00109.42           C
ATOM   3346  CB  GLU D 422      29.600 -15.407  14.313  1.00109.42           C
ATOM   3347  CG  GLU D 422      29.906 -14.350  15.372  1.00109.42           C
ATOM   3348  CD  GLU D 422      29.551 -14.904  16.739  1.00109.42           C
ATOM   3349  OE1 GLU D 422      29.222 -16.117  16.822  1.00109.42           O
ATOM   3350  OE2 GLU D 422      29.617 -14.119  17.721  1.00109.42           O
ATOM   3351  C   GLU D 422      29.888 -13.789  12.475  1.00109.42           C
ATOM   3352  O   GLU D 422      28.977 -13.704  11.651  1.00109.42           O
ATOM   3353  N   GLN D 423      30.541 -12.712  12.950  1.00172.44           N
ATOM   3354  CA  GLN D 423      30.263 -11.340  12.628  1.00172.44           C
ATOM   3355  CB  GLN D 423      31.160 -10.351  13.393  1.00172.44           C
ATOM   3356  CG  GLN D 423      30.889  -8.885  13.050  1.00172.44           C
ATOM   3357  CD  GLN D 423      29.477  -8.538  13.498  1.00172.44           C
ATOM   3358  OE1 GLN D 423      29.154  -8.598  14.683  1.00172.44           O
ATOM   3359  NE2 GLN D 423      28.607  -8.172  12.520  1.00172.44           N
ATOM   3360  C   GLN D 423      30.495 -11.126  11.170  1.00172.44           C
ATOM   3361  O   GLN D 423      29.979 -10.167  10.605  1.00172.44           O
ATOM   3362  N   GLY D 424      31.326 -11.965  10.523  1.00 32.17           N
ATOM   3363  CA  GLY D 424      31.549 -11.780   9.120  1.00 32.17           C
ATOM   3364  C   GLY D 424      32.872 -11.113   8.933  1.00 32.17           C
ATOM   3365  O   GLY D 424      33.245 -10.767   7.813  1.00 32.17           O
ATOM   3366  N   ASN D 425      33.613 -10.908  10.038  1.00112.09           N
ATOM   3367  CA  ASN D 425      34.902 -10.281   9.973  1.00112.09           C
ATOM   3368  CB  ASN D 425      35.362  -9.714  11.332  1.00112.09           C
ATOM   3369  CG  ASN D 425      35.358 -10.833  12.358  1.00112.09           C
ATOM   3370  OD1 ASN D 425      35.997 -11.865  12.171  1.00112.09           O
ATOM   3371  ND2 ASN D 425      34.609 -10.628  13.475  1.00112.09           N
ATOM   3372  C   ASN D 425      35.903 -11.268   9.451  1.00112.09           C
ATOM   3373  O   ASN D 425      35.778 -12.474   9.660  1.00112.09           O
ATOM   3374  N   GLU D 426      36.928 -10.763   8.730  1.00 81.60           N
ATOM   3375  CA  GLU D 426      37.899 -11.634   8.130  1.00 81.60           C
ATOM   3376  CB  GLU D 426      37.916 -11.515   6.596  1.00 81.60           C
ATOM   3377  CG  GLU D 426      38.533 -12.711   5.871  1.00 81.60           C
ATOM   3378  CD  GLU D 426      38.036 -12.653   4.430  1.00 81.60           C
ATOM   3379  OE1 GLU D 426      38.618 -11.873   3.631  1.00 81.60           O
ATOM   3380  OE2 GLU D 426      37.057 -13.381   4.113  1.00 81.60           O
ATOM   3381  C   GLU D 426      39.251 -11.274   8.667  1.00 81.60           C
ATOM   3382  O   GLU D 426      39.517 -10.119   8.998  1.00 81.60           O
ATOM   3383  N   GLY D 427      40.151 -12.275   8.760  1.00 37.75           N
ATOM   3384  CA  GLY D 427      41.435 -12.054   9.355  1.00 37.75           C
ATOM   3385  C   GLY D 427      42.392 -13.116   8.908  1.00 37.75           C
ATOM   3386  O   GLY D 427      42.200 -13.768   7.882  1.00 37.75           O
ATOM   3387  N   PHE D 428      43.446 -13.320   9.725  1.00187.53           N
ATOM   3388  CA  PHE D 428      44.598 -14.100   9.372  1.00187.53           C
ATOM   3389  CB  PHE D 428      45.695 -13.046   9.141  1.00187.53           C
ATOM   3390  CG  PHE D 428      47.055 -13.576   8.955  1.00187.53           C
ATOM   3391  CD1 PHE D 428      47.843 -13.807  10.058  1.00187.53           C
ATOM   3392  CD2 PHE D 428      47.532 -13.799   7.687  1.00187.53           C
ATOM   3393  CE1 PHE D 428      49.114 -14.287   9.901  1.00187.53           C
ATOM   3394  CE2 PHE D 428      48.803 -14.279   7.522  1.00187.53           C
ATOM   3395  CZ  PHE D 428      49.577 -14.517   8.631  1.00187.53           C
ATOM   3396  C   PHE D 428      44.982 -15.004  10.522  1.00187.53           C
ATOM   3397  O   PHE D 428      44.683 -14.711  11.678  1.00187.53           O
ATOM   3398  N   TRP D 429      45.644 -16.152  10.230  1.00 74.97           N
ATOM   3399  CA  TRP D 429      46.059 -17.061  11.272  1.00 74.97           C
ATOM   3400  CB  TRP D 429      45.002 -18.134  11.598  1.00 74.97           C
ATOM   3401  CG  TRP D 429      44.762 -19.136  10.490  1.00 74.97           C
ATOM   3402  CD2 TRP D 429      45.510 -20.355  10.377  1.00 74.97           C
ATOM   3403  CD1 TRP D 429      43.874 -19.129   9.453  1.00 74.97           C
ATOM   3404  NE1 TRP D 429      44.025 -20.271   8.696  1.00 74.97           N
ATOM   3405  CE2 TRP D 429      45.031 -21.034   9.257  1.00 74.97           C
ATOM   3406  CE3 TRP D 429      46.516 -20.858  11.150  1.00 74.97           C
ATOM   3407  CZ2 TRP D 429      45.558 -22.243   8.890  1.00 74.97           C
ATOM   3408  CZ3 TRP D 429      47.044 -22.073  10.781  1.00 74.97           C
ATOM   3409  CH2 TRP D 429      46.574 -22.748   9.674  1.00 74.97           C
ATOM   3410  C   TRP D 429      47.257 -17.815  10.782  1.00 74.97           C
ATOM   3411  O   TRP D 429      47.480 -17.933   9.576  1.00 74.97           O
ATOM   3412  N   THR D 430      48.083 -18.320  11.726  1.00126.49           N
ATOM   3413  CA  THR D 430      49.206 -19.152  11.390  1.00126.49           C
ATOM   3414  CB  THR D 430      50.505 -18.405  11.254  1.00126.49           C
ATOM   3415  OG1 THR D 430      51.541 -19.290  10.853  1.00126.49           O
ATOM   3416  CG2 THR D 430      50.849 -17.753  12.603  1.00126.49           C
ATOM   3417  C   THR D 430      49.382 -20.123  12.512  1.00126.49           C
ATOM   3418  O   THR D 430      49.109 -19.810  13.669  1.00126.49           O
ATOM   3419  N   LEU D 431      49.813 -21.354  12.193  1.00133.96           N
ATOM   3420  CA  LEU D 431      50.091 -22.312  13.222  1.00133.96           C
ATOM   3421  CB  LEU D 431      50.066 -23.745  12.648  1.00133.96           C
ATOM   3422  CG  LEU D 431      49.899 -24.905  13.650  1.00133.96           C
ATOM   3423  CD1 LEU D 431      50.084 -26.261  12.948  1.00133.96           C
ATOM   3424  CD2 LEU D 431      50.766 -24.753  14.900  1.00133.96           C
ATOM   3425  C   LEU D 431      51.489 -21.936  13.621  1.00133.96           C
ATOM   3426  O   LEU D 431      52.205 -21.348  12.812  1.00133.96           O
ATOM   3427  N   ILE D 432      51.907 -22.173  14.881  1.00145.16           N
ATOM   3428  CA  ILE D 432      53.277 -21.892  15.207  1.00145.16           C
ATOM   3429  CB  ILE D 432      53.527 -21.214  16.532  1.00145.16           C
ATOM   3430  CG1 ILE D 432      52.879 -19.825  16.647  1.00145.16           C
ATOM   3431  CG2 ILE D 432      55.051 -21.202  16.743  1.00145.16           C
ATOM   3432  CD1 ILE D 432      51.416 -19.856  17.072  1.00145.16           C
ATOM   3433  C   ILE D 432      53.925 -23.218  15.363  1.00145.16           C
ATOM   3434  O   ILE D 432      53.781 -23.823  16.429  1.00145.16           O
ATOM   3435  N   TYR D 433      54.679 -23.671  14.327  1.00216.90           N
ATOM   3436  CA  TYR D 433      55.316 -24.951  14.450  1.00216.90           C
ATOM   3437  CB  TYR D 433      56.392 -24.964  15.558  1.00216.90           C
ATOM   3438  CG  TYR D 433      57.337 -26.110  15.361  1.00216.90           C
ATOM   3439  CD1 TYR D 433      58.253 -26.078  14.331  1.00216.90           C
ATOM   3440  CD2 TYR D 433      57.349 -27.191  16.212  1.00216.90           C
ATOM   3441  CE1 TYR D 433      59.142 -27.109  14.133  1.00216.90           C
ATOM   3442  CE2 TYR D 433      58.237 -28.227  16.020  1.00216.90           C
ATOM   3443  CZ  TYR D 433      59.134 -28.188  14.980  1.00216.90           C
ATOM   3444  OH  TYR D 433      60.044 -29.248  14.783  1.00216.90           O
ATOM   3445  C   TYR D 433      54.188 -25.897  14.762  1.00216.90           C
ATOM   3446  O   TYR D 433      53.148 -25.833  14.113  1.00216.90           O
ATOM   3447  N   ASP D 434      54.456 -26.915  15.595  1.00220.33           N
ATOM   3448  CA  ASP D 434      53.517 -27.865  16.159  1.00220.33           C
ATOM   3449  CB  ASP D 434      54.179 -29.202  16.525  1.00220.33           C
ATOM   3450  CG  ASP D 434      54.481 -29.902  15.219  1.00220.33           C
ATOM   3451  OD1 ASP D 434      53.991 -29.388  14.180  1.00220.33           O
ATOM   3452  OD2 ASP D 434      55.186 -30.947  15.233  1.00220.33           O
ATOM   3453  C   ASP D 434      52.856 -27.383  17.436  1.00220.33           C
ATOM   3454  O   ASP D 434      52.004 -28.077  17.988  1.00220.33           O
ATOM   3455  N   GLN D 435      53.361 -26.280  18.016  1.00174.55           N
ATOM   3456  CA  GLN D 435      53.043 -25.753  19.327  1.00174.55           C
ATOM   3457  CB  GLN D 435      54.004 -24.600  19.648  1.00174.55           C
ATOM   3458  CG  GLN D 435      55.403 -25.014  20.082  1.00174.55           C
ATOM   3459  CD  GLN D 435      55.367 -24.769  21.572  1.00174.55           C
ATOM   3460  OE1 GLN D 435      56.323 -25.011  22.308  1.00174.55           O
ATOM   3461  NE2 GLN D 435      54.192 -24.257  22.026  1.00174.55           N
ATOM   3462  C   GLN D 435      51.679 -25.168  19.605  1.00174.55           C
ATOM   3463  O   GLN D 435      51.064 -25.497  20.620  1.00174.55           O
ATOM   3464  N   GLY D 436      51.181 -24.254  18.752  1.00 46.05           N
ATOM   3465  CA  GLY D 436      49.966 -23.549  19.062  1.00 46.05           C
ATOM   3466  C   GLY D 436      49.707 -22.635  17.907  1.00 46.05           C
ATOM   3467  O   GLY D 436      50.202 -22.885  16.811  1.00 46.05           O
ATOM   3468  N   PHE D 437      48.938 -21.545  18.112  1.00103.97           N
ATOM   3469  CA  PHE D 437      48.615 -20.744  16.969  1.00103.97           C
ATOM   3470  CB  PHE D 437      47.370 -21.288  16.246  1.00103.97           C
ATOM   3471  CG  PHE D 437      46.174 -21.131  17.124  1.00103.97           C
ATOM   3472  CD1 PHE D 437      46.143 -21.600  18.412  1.00103.97           C
ATOM   3473  CD2 PHE D 437      45.072 -20.458  16.676  1.00103.97           C
ATOM   3474  CE1 PHE D 437      45.039 -21.446  19.218  1.00103.97           C
ATOM   3475  CE2 PHE D 437      43.964 -20.304  17.474  1.00103.97           C
ATOM   3476  CZ  PHE D 437      43.930 -20.797  18.752  1.00103.97           C
ATOM   3477  C   PHE D 437      48.376 -19.316  17.365  1.00103.97           C
ATOM   3478  O   PHE D 437      48.220 -18.991  18.542  1.00103.97           O
ATOM   3479  N   GLU D 438      48.424 -18.404  16.366  1.00125.65           N
ATOM   3480  CA  GLU D 438      48.060 -17.034  16.578  1.00125.65           C
ATOM   3481  CB  GLU D 438      49.155 -15.959  16.456  1.00125.65           C
ATOM   3482  CG  GLU D 438      49.901 -15.676  17.755  1.00125.65           C
ATOM   3483  CD  GLU D 438      50.543 -14.297  17.637  1.00125.65           C
ATOM   3484  OE1 GLU D 438      50.242 -13.579  16.646  1.00125.65           O
ATOM   3485  OE2 GLU D 438      51.345 -13.938  18.540  1.00125.65           O
ATOM   3486  C   GLU D 438      47.058 -16.677  15.539  1.00125.65           C
ATOM   3487  O   GLU D 438      47.212 -17.007  14.362  1.00125.65           O
ATOM   3488  N   VAL D 439      45.980 -15.996  15.967  1.00 55.40           N
ATOM   3489  CA  VAL D 439      44.992 -15.563  15.031  1.00 55.40           C
ATOM   3490  CB  VAL D 439      43.648 -16.195  15.243  1.00 55.40           C
ATOM   3491  CG1 VAL D 439      42.663 -15.586  14.230  1.00 55.40           C
ATOM   3492  CG2 VAL D 439      43.796 -17.722  15.137  1.00 55.40           C
ATOM   3493  C   VAL D 439      44.818 -14.099  15.226  1.00 55.40           C
ATOM   3494  O   VAL D 439      44.711 -13.616  16.353  1.00 55.40           O
ATOM   3495  N   VAL D 440      44.816 -13.338  14.117  1.00133.44           N
ATOM   3496  CA  VAL D 440      44.579 -11.945  14.296  1.00133.44           C
ATOM   3497  CB  VAL D 440      45.759 -11.091  13.908  1.00133.44           C
ATOM   3498  CG1 VAL D 440      45.904 -11.009  12.381  1.00133.44           C
ATOM   3499  CG2 VAL D 440      45.643  -9.752  14.644  1.00133.44           C
ATOM   3500  C   VAL D 440      43.346 -11.620  13.511  1.00133.44           C
ATOM   3501  O   VAL D 440      43.287 -11.787  12.293  1.00133.44           O
ATOM   3502  N   ILE D 441      42.276 -11.220  14.225  1.00174.62           N
ATOM   3503  CA  ILE D 441      41.068 -10.870  13.543  1.00174.62           C
ATOM   3504  CB  ILE D 441      40.058 -11.965  13.391  1.00174.62           C
ATOM   3505  CG1 ILE D 441      39.449 -12.352  14.748  1.00174.62           C
ATOM   3506  CG2 ILE D 441      40.738 -13.116  12.650  1.00174.62           C
ATOM   3507  CD1 ILE D 441      40.484 -12.709  15.804  1.00174.62           C
ATOM   3508  C   ILE D 441      40.366  -9.845  14.364  1.00174.62           C
ATOM   3509  O   ILE D 441      40.424  -9.871  15.592  1.00174.62           O
ATOM   3510  N   ASN D 442      39.663  -8.923  13.687  1.00 95.54           N
ATOM   3511  CA  ASN D 442      38.845  -7.952  14.349  1.00 95.54           C
ATOM   3512  CB  ASN D 442      37.610  -8.609  15.001  1.00 95.54           C
ATOM   3513  CG  ASN D 442      36.464  -7.610  15.039  1.00 95.54           C
ATOM   3514  OD1 ASN D 442      35.807  -7.388  14.023  1.00 95.54           O
ATOM   3515  ND2 ASN D 442      36.189  -7.014  16.231  1.00 95.54           N
ATOM   3516  C   ASN D 442      39.646  -7.235  15.413  1.00 95.54           C
ATOM   3517  O   ASN D 442      39.169  -7.034  16.529  1.00 95.54           O
ATOM   3518  N   LYS D 443      40.892  -6.840  15.074  1.00142.90           N
ATOM   3519  CA  LYS D 443      41.860  -6.140  15.878  1.00142.90           C
ATOM   3520  CB  LYS D 443      41.856  -4.608  15.787  1.00142.90           C
ATOM   3521  CG  LYS D 443      42.505  -4.244  14.444  1.00142.90           C
ATOM   3522  CD  LYS D 443      42.439  -2.785  13.998  1.00142.90           C
ATOM   3523  CE  LYS D 443      42.760  -2.619  12.506  1.00142.90           C
ATOM   3524  NZ  LYS D 443      44.001  -3.349  12.149  1.00142.90           N
ATOM   3525  C   LYS D 443      42.025  -6.714  17.251  1.00142.90           C
ATOM   3526  O   LYS D 443      42.137  -6.010  18.252  1.00142.90           O
ATOM   3527  N   GLN D 444      42.084  -8.057  17.300  1.00 69.67           N
ATOM   3528  CA  GLN D 444      42.344  -8.827  18.480  1.00 69.67           C
ATOM   3529  CB  GLN D 444      41.099  -9.561  19.007  1.00 69.67           C
ATOM   3530  CG  GLN D 444      39.947  -8.631  19.392  1.00 69.67           C
ATOM   3531  CD  GLN D 444      38.726  -9.501  19.659  1.00 69.67           C
ATOM   3532  OE1 GLN D 444      37.713  -9.401  18.967  1.00 69.67           O
ATOM   3533  NE2 GLN D 444      38.831 -10.387  20.684  1.00 69.67           N
ATOM   3534  C   GLN D 444      43.302  -9.894  18.055  1.00 69.67           C
ATOM   3535  O   GLN D 444      43.226 -10.385  16.929  1.00 69.67           O
ATOM   3536  N   LYS D 445      44.251 -10.266  18.938  1.00 77.58           N
ATOM   3537  CA  LYS D 445      45.142 -11.345  18.611  1.00 77.58           C
ATOM   3538  CB  LYS D 445      46.646 -11.001  18.673  1.00 77.58           C
ATOM   3539  CG  LYS D 445      47.173 -10.295  17.424  1.00 77.58           C
ATOM   3540  CD  LYS D 445      48.555  -9.664  17.591  1.00 77.58           C
ATOM   3541  CE  LYS D 445      49.084  -9.051  16.291  1.00 77.58           C
ATOM   3542  NZ  LYS D 445      50.231  -8.153  16.571  1.00 77.58           N
ATOM   3543  C   LYS D 445      44.881 -12.433  19.602  1.00 77.58           C
ATOM   3544  O   LYS D 445      44.722 -12.172  20.794  1.00 77.58           O
ATOM   3545  N   TYR D 446      44.826 -13.691  19.118  1.00 89.09           N
ATOM   3546  CA  TYR D 446      44.588 -14.823  19.967  1.00 89.09           C
ATOM   3547  CB  TYR D 446      43.577 -15.865  19.451  1.00 89.09           C
ATOM   3548  CG  TYR D 446      42.202 -15.329  19.305  1.00 89.09           C
ATOM   3549  CD1 TYR D 446      41.454 -14.972  20.402  1.00 89.09           C
ATOM   3550  CD2 TYR D 446      41.651 -15.239  18.051  1.00 89.09           C
ATOM   3551  CE1 TYR D 446      40.174 -14.496  20.238  1.00 89.09           C
ATOM   3552  CE2 TYR D 446      40.374 -14.767  17.890  1.00 89.09           C
ATOM   3553  CZ  TYR D 446      39.631 -14.390  18.980  1.00 89.09           C
ATOM   3554  OH  TYR D 446      38.317 -13.904  18.807  1.00 89.09           O
ATOM   3555  C   TYR D 446      45.845 -15.634  19.947  1.00 89.09           C
ATOM   3556  O   TYR D 446      46.467 -15.831  18.900  1.00 89.09           O
ATOM   3557  N   PHE D 447      46.267 -16.112  21.131  1.00165.58           N
ATOM   3558  CA  PHE D 447      47.407 -16.975  21.187  1.00165.58           C
ATOM   3559  CB  PHE D 447      48.721 -16.203  21.430  1.00165.58           C
ATOM   3560  CG  PHE D 447      49.707 -17.151  22.019  1.00165.58           C
ATOM   3561  CD1 PHE D 447      50.136 -18.251  21.321  1.00165.58           C
ATOM   3562  CD2 PHE D 447      50.158 -16.955  23.308  1.00165.58           C
ATOM   3563  CE1 PHE D 447      51.032 -19.122  21.899  1.00165.58           C
ATOM   3564  CE2 PHE D 447      51.058 -17.819  23.888  1.00165.58           C
ATOM   3565  CZ  PHE D 447      51.495 -18.907  23.177  1.00165.58           C
ATOM   3566  C   PHE D 447      47.215 -18.006  22.257  1.00165.58           C
ATOM   3567  O   PHE D 447      46.763 -17.707  23.361  1.00165.58           O
ATOM   3568  N   ALA D 448      47.549 -19.276  21.938  1.00 67.11           N
ATOM   3569  CA  ALA D 448      47.418 -20.336  22.899  1.00 67.11           C
ATOM   3570  CB  ALA D 448      45.963 -20.799  23.098  1.00 67.11           C
ATOM   3571  C   ALA D 448      48.208 -21.519  22.419  1.00 67.11           C
ATOM   3572  O   ALA D 448      48.436 -21.695  21.223  1.00 67.11           O
ATOM   3573  N   PHE D 449      48.644 -22.371  23.371  1.00157.85           N
ATOM   3574  CA  PHE D 449      49.391 -23.556  23.058  1.00157.85           C
ATOM   3575  CB  PHE D 449      50.371 -23.990  24.169  1.00157.85           C
ATOM   3576  CG  PHE D 449      51.335 -22.904  24.518  1.00157.85           C
ATOM   3577  CD1 PHE D 449      52.493 -22.726  23.798  1.00157.85           C
ATOM   3578  CD2 PHE D 449      51.079 -22.056  25.574  1.00157.85           C
ATOM   3579  CE1 PHE D 449      53.390 -21.735  24.124  1.00157.85           C
ATOM   3580  CE2 PHE D 449      51.974 -21.063  25.902  1.00157.85           C
ATOM   3581  CZ  PHE D 449      53.134 -20.901  25.182  1.00157.85           C
ATOM   3582  C   PHE D 449      48.384 -24.666  23.007  1.00157.85           C
ATOM   3583  O   PHE D 449      47.376 -24.627  23.707  1.00157.85           O
ATOM   3584  N   PHE D 450      48.617 -25.692  22.166  1.00 87.50           N
ATOM   3585  CA  PHE D 450      47.682 -26.781  22.125  1.00 87.50           C
ATOM   3586  CB  PHE D 450      47.877 -27.728  20.926  1.00 87.50           C
ATOM   3587  CG  PHE D 450      47.531 -26.923  19.710  1.00 87.50           C
ATOM   3588  CD1 PHE D 450      46.220 -26.609  19.423  1.00 87.50           C
ATOM   3589  CD2 PHE D 450      48.511 -26.485  18.847  1.00 87.50           C
ATOM   3590  CE1 PHE D 450      45.891 -25.868  18.312  1.00 87.50           C
ATOM   3591  CE2 PHE D 450      48.188 -25.744  17.732  1.00 87.50           C
ATOM   3592  CZ  PHE D 450      46.877 -25.431  17.462  1.00 87.50           C
ATOM   3593  C   PHE D 450      47.801 -27.508  23.435  1.00 87.50           C
ATOM   3594  O   PHE D 450      48.854 -27.516  24.070  1.00 87.50           O
ATOM   3595  N   ASN D 451      46.692 -28.116  23.897  1.00108.47           N
ATOM   3596  CA  ASN D 451      46.668 -28.660  25.224  1.00108.47           C
ATOM   3597  CB  ASN D 451      45.248 -28.726  25.810  1.00108.47           C
ATOM   3598  CG  ASN D 451      45.372 -28.881  27.316  1.00108.47           C
ATOM   3599  OD1 ASN D 451      44.585 -29.582  27.950  1.00108.47           O
ATOM   3600  ND2 ASN D 451      46.389 -28.203  27.915  1.00108.47           N
ATOM   3601  C   ASN D 451      47.281 -30.023  25.327  1.00108.47           C
ATOM   3602  O   ASN D 451      47.277 -30.821  24.390  1.00108.47           O
ATOM   3603  N   TYR D 452      47.900 -30.295  26.496  1.00173.66           N
ATOM   3604  CA  TYR D 452      48.352 -31.622  26.787  1.00173.66           C
ATOM   3605  CB  TYR D 452      49.741 -31.976  26.226  1.00173.66           C
ATOM   3606  CG  TYR D 452      50.831 -31.357  27.018  1.00173.66           C
ATOM   3607  CD1 TYR D 452      51.190 -30.037  26.854  1.00173.66           C
ATOM   3608  CD2 TYR D 452      51.493 -32.129  27.941  1.00173.66           C
ATOM   3609  CE1 TYR D 452      52.206 -29.494  27.607  1.00173.66           C
ATOM   3610  CE2 TYR D 452      52.506 -31.593  28.693  1.00173.66           C
ATOM   3611  CZ  TYR D 452      52.863 -30.280  28.530  1.00173.66           C
ATOM   3612  OH  TYR D 452      53.911 -29.751  29.314  1.00173.66           O
ATOM   3613  C   TYR D 452      48.302 -31.761  28.277  1.00173.66           C
ATOM   3614  O   TYR D 452      48.316 -30.758  28.990  1.00173.66           O
ATOM   3615  N   THR D 453      48.208 -33.003  28.798  1.00108.39           N
ATOM   3616  CA  THR D 453      48.101 -33.139  30.224  1.00108.39           C
ATOM   3617  CB  THR D 453      46.780 -33.680  30.679  1.00108.39           C
ATOM   3618  OG1 THR D 453      46.709 -33.653  32.097  1.00108.39           O
ATOM   3619  CG2 THR D 453      46.628 -35.122  30.165  1.00108.39           C
ATOM   3620  C   THR D 453      49.148 -34.076  30.729  1.00108.39           C
ATOM   3621  O   THR D 453      49.502 -35.056  30.074  1.00108.39           O
ATOM   3622  N   GLN D 454      49.678 -33.774  31.930  1.00 62.81           N
ATOM   3623  CA  GLN D 454      50.652 -34.632  32.524  1.00 62.81           C
ATOM   3624  CB  GLN D 454      51.870 -33.871  33.076  1.00 62.81           C
ATOM   3625  CG  GLN D 454      52.677 -33.175  31.977  1.00 62.81           C
ATOM   3626  CD  GLN D 454      53.855 -32.444  32.608  1.00 62.81           C
ATOM   3627  OE1 GLN D 454      54.767 -32.002  31.913  1.00 62.81           O
ATOM   3628  NE2 GLN D 454      53.843 -32.313  33.961  1.00 62.81           N
ATOM   3629  C   GLN D 454      49.982 -35.324  33.667  1.00 62.81           C
ATOM   3630  O   GLN D 454      49.821 -34.770  34.753  1.00 62.81           O
ATOM   3631  N   GLN D 455      49.559 -36.574  33.417  1.00 91.04           N
ATOM   3632  CA  GLN D 455      48.924 -37.416  34.383  1.00 91.04           C
ATOM   3633  CB  GLN D 455      48.360 -38.691  33.724  0.00 91.04           C
ATOM   3634  CG  GLN D 455      47.281 -39.412  34.535  0.00 91.04           C
ATOM   3635  CD  GLN D 455      47.944 -40.402  35.474  0.00 91.04           C
ATOM   3636  OE1 GLN D 455      49.070 -40.839  35.242  0.00 91.04           O
ATOM   3637  NE2 GLN D 455      47.220 -40.779  36.561  1.00 91.04           N
ATOM   3638  C   GLN D 455      49.998 -37.756  35.363  1.00 91.04           C
ATOM   3639  O   GLN D 455      49.749 -37.976  36.545  1.00 91.04           O
ATOM   3640  N   GLY D 456      51.242 -37.785  34.854  1.00 62.62           N
ATOM   3641  CA  GLY D 456      52.443 -38.102  35.564  1.00 62.62           C
ATOM   3642  C   GLY D 456      53.032 -39.244  34.818  1.00 62.62           C
ATOM   3643  O   GLY D 456      54.150 -39.169  34.313  1.00 62.62           O
ATOM   3644  N   LYS D 457      52.285 -40.350  34.721  1.00210.64           N
ATOM   3645  CA  LYS D 457      52.779 -41.433  33.939  1.00210.64           C
ATOM   3646  CB  LYS D 457      51.980 -42.728  34.154  1.00210.64           C
ATOM   3647  CG  LYS D 457      52.111 -43.271  35.576  1.00210.64           C
ATOM   3648  CD  LYS D 457      53.561 -43.551  35.974  1.00210.64           C
ATOM   3649  CE  LYS D 457      53.733 -43.964  37.436  1.00210.64           C
ATOM   3650  NZ  LYS D 457      55.169 -44.162  37.736  1.00210.64           N
ATOM   3651  C   LYS D 457      52.666 -41.063  32.503  1.00210.64           C
ATOM   3652  O   LYS D 457      53.583 -41.265  31.709  1.00210.64           O
ATOM   3653  N   VAL D 458      51.529 -40.454  32.135  1.00 67.25           N
ATOM   3654  CA  VAL D 458      51.326 -40.291  30.732  1.00 67.25           C
ATOM   3655  CB  VAL D 458      50.065 -40.951  30.254  1.00 67.25           C
ATOM   3656  CG1 VAL D 458      49.888 -40.665  28.752  1.00 67.25           C
ATOM   3657  CG2 VAL D 458      50.127 -42.445  30.607  1.00 67.25           C
ATOM   3658  C   VAL D 458      51.202 -38.854  30.372  1.00 67.25           C
ATOM   3659  O   VAL D 458      50.705 -38.031  31.138  1.00 67.25           O
ATOM   3660  N   VAL D 459      51.693 -38.533  29.162  1.00 45.52           N
ATOM   3661  CA  VAL D 459      51.541 -37.228  28.604  1.00 45.52           C
ATOM   3662  CB  VAL D 459      52.811 -36.675  28.030  1.00 45.52           C
ATOM   3663  CG1 VAL D 459      52.498 -35.337  27.339  1.00 45.52           C
ATOM   3664  CG2 VAL D 459      53.853 -36.578  29.157  1.00 45.52           C
ATOM   3665  C   VAL D 459      50.579 -37.412  27.475  1.00 45.52           C
ATOM   3666  O   VAL D 459      50.773 -38.273  26.617  1.00 45.52           O
ATOM   3667  N   THR D 460      49.492 -36.621  27.465  1.00 37.09           N
ATOM   3668  CA  THR D 460      48.518 -36.754  26.423  1.00 37.09           C
ATOM   3669  CB  THR D 460      47.158 -37.131  26.937  1.00 37.09           C
ATOM   3670  OG1 THR D 460      47.221 -38.365  27.636  1.00 37.09           O
ATOM   3671  CG2 THR D 460      46.183 -37.239  25.752  1.00 37.09           C
ATOM   3672  C   THR D 460      48.377 -35.412  25.791  1.00 37.09           C
ATOM   3673  O   THR D 460      48.357 -34.393  26.478  1.00 37.09           O
ATOM   3674  N   SER D 461      48.285 -35.368  24.450  1.00 90.96           N
ATOM   3675  CA  SER D 461      48.115 -34.084  23.849  1.00 90.96           C
ATOM   3676  CB  SER D 461      49.233 -33.698  22.863  1.00 90.96           C
ATOM   3677  OG  SER D 461      49.354 -34.676  21.845  1.00 90.96           O
ATOM   3678  C   SER D 461      46.795 -34.074  23.154  1.00 90.96           C
ATOM   3679  O   SER D 461      46.315 -35.105  22.681  1.00 90.96           O
ATOM   3680  N   ASN D 462      46.145 -32.894  23.148  1.00 68.26           N
ATOM   3681  CA  ASN D 462      44.876 -32.744  22.505  1.00 68.26           C
ATOM   3682  CB  ASN D 462      43.744 -32.359  23.470  1.00 68.26           C
ATOM   3683  CG  ASN D 462      43.508 -33.528  24.413  1.00 68.26           C
ATOM   3684  OD1 ASN D 462      42.958 -33.363  25.500  1.00 68.26           O
ATOM   3685  ND2 ASN D 462      43.942 -34.743  23.986  1.00 68.26           N
ATOM   3686  C   ASN D 462      45.014 -31.613  21.543  1.00 68.26           C
ATOM   3687  O   ASN D 462      45.070 -30.448  21.934  1.00 68.26           O
ATOM   3688  N   CYS D 463      45.074 -31.950  20.246  1.00 70.01           N
ATOM   3689  CA  CYS D 463      45.188 -30.997  19.184  1.00 70.01           C
ATOM   3690  CB  CYS D 463      45.565 -31.655  17.853  1.00 70.01           C
ATOM   3691  SG  CYS D 463      47.265 -32.266  17.984  1.00 70.01           S
ATOM   3692  C   CYS D 463      43.898 -30.256  19.033  1.00 70.01           C
ATOM   3693  O   CYS D 463      43.852 -29.187  18.426  1.00 70.01           O
ATOM   3694  N   GLY D 464      42.803 -30.883  19.496  1.00 59.68           N
ATOM   3695  CA  GLY D 464      41.469 -30.351  19.484  1.00 59.68           C
ATOM   3696  C   GLY D 464      41.310 -29.219  20.463  1.00 59.68           C
ATOM   3697  O   GLY D 464      40.438 -28.373  20.281  1.00 59.68           O
ATOM   3698  N   GLN D 465      42.087 -29.208  21.566  1.00 78.84           N
ATOM   3699  CA  GLN D 465      41.880 -28.251  22.628  1.00 78.84           C
ATOM   3700  CB  GLN D 465      41.637 -28.951  23.983  1.00 78.84           C
ATOM   3701  CG  GLN D 465      40.476 -29.953  23.976  1.00 78.84           C
ATOM   3702  CD  GLN D 465      40.427 -30.658  25.332  1.00 78.84           C
ATOM   3703  OE1 GLN D 465      39.366 -31.075  25.790  1.00 78.84           O
ATOM   3704  NE2 GLN D 465      41.608 -30.799  25.994  1.00 78.84           N
ATOM   3705  C   GLN D 465      43.108 -27.400  22.821  1.00 78.84           C
ATOM   3706  O   GLN D 465      44.163 -27.663  22.244  1.00 78.84           O
ATOM   3707  N   THR D 466      42.989 -26.327  23.643  1.00 56.88           N
ATOM   3708  CA  THR D 466      44.125 -25.480  23.898  1.00 56.88           C
ATOM   3709  CB  THR D 466      44.022 -24.071  23.357  1.00 56.88           C
ATOM   3710  OG1 THR D 466      42.971 -23.358  23.994  1.00 56.88           O
ATOM   3711  CG2 THR D 466      43.802 -24.117  21.834  1.00 56.88           C
ATOM   3712  C   THR D 466      44.317 -25.349  25.374  1.00 56.88           C
ATOM   3713  O   THR D 466      43.439 -25.669  26.175  1.00 56.88           O
ATOM   3714  N   PHE D 467      45.521 -24.893  25.763  1.00151.50           N
ATOM   3715  CA  PHE D 467      45.832 -24.627  27.134  1.00151.50           C
ATOM   3716  CB  PHE D 467      47.348 -24.532  27.403  1.00151.50           C
ATOM   3717  CG  PHE D 467      47.636 -24.937  28.814  1.00151.50           C
ATOM   3718  CD1 PHE D 467      47.237 -24.189  29.896  1.00151.50           C
ATOM   3719  CD2 PHE D 467      48.357 -26.086  29.048  1.00151.50           C
ATOM   3720  CE1 PHE D 467      47.522 -24.591  31.178  1.00151.50           C
ATOM   3721  CE2 PHE D 467      48.650 -26.496  30.328  1.00151.50           C
ATOM   3722  CZ  PHE D 467      48.228 -25.748  31.398  1.00151.50           C
ATOM   3723  C   PHE D 467      45.255 -23.254  27.309  1.00151.50           C
ATOM   3724  O   PHE D 467      44.712 -22.686  26.364  1.00151.50           O
ATOM   3725  N   THR D 468      45.292 -22.697  28.527  1.00 59.39           N
ATOM   3726  CA  THR D 468      44.777 -21.374  28.732  1.00 59.39           C
ATOM   3727  CB  THR D 468      44.958 -20.892  30.142  1.00 59.39           C
ATOM   3728  OG1 THR D 468      44.379 -21.813  31.050  1.00 59.39           O
ATOM   3729  CG2 THR D 468      44.283 -19.521  30.289  1.00 59.39           C
ATOM   3730  C   THR D 468      45.600 -20.453  27.881  1.00 59.39           C
ATOM   3731  O   THR D 468      46.827 -20.504  27.939  1.00 59.39           O
ATOM   3732  N   GLY D 469      44.950 -19.567  27.087  1.00 60.94           N
ATOM   3733  CA  GLY D 469      45.690 -18.696  26.211  1.00 60.94           C
ATOM   3734  C   GLY D 469      45.398 -17.252  26.516  1.00 60.94           C
ATOM   3735  O   GLY D 469      44.598 -16.932  27.399  1.00 60.94           O
ATOM   3736  N   TRP D 470      46.067 -16.343  25.763  1.00107.27           N
ATOM   3737  CA  TRP D 470      45.936 -14.919  25.936  1.00107.27           C
ATOM   3738  CB  TRP D 470      47.278 -14.200  26.148  1.00107.27           C
ATOM   3739  CG  TRP D 470      47.935 -14.492  27.476  1.00107.27           C
ATOM   3740  CD2 TRP D 470      48.717 -15.665  27.728  1.00107.27           C
ATOM   3741  CD1 TRP D 470      47.920 -13.776  28.634  1.00107.27           C
ATOM   3742  NE1 TRP D 470      48.654 -14.429  29.599  1.00107.27           N
ATOM   3743  CE2 TRP D 470      49.149 -15.594  29.049  1.00107.27           C
ATOM   3744  CE3 TRP D 470      49.050 -16.713  26.918  1.00107.27           C
ATOM   3745  CZ2 TRP D 470      49.924 -16.581  29.592  1.00107.27           C
ATOM   3746  CZ3 TRP D 470      49.830 -17.706  27.465  1.00107.27           C
ATOM   3747  CH2 TRP D 470      50.256 -17.638  28.773  1.00107.27           C
ATOM   3748  C   TRP D 470      45.316 -14.320  24.709  1.00107.27           C
ATOM   3749  O   TRP D 470      45.670 -14.643  23.577  1.00107.27           O
ATOM   3750  N   TYR D 471      44.367 -13.399  24.950  1.00194.26           N
ATOM   3751  CA  TYR D 471      43.548 -12.707  24.005  1.00194.26           C
ATOM   3752  CB  TYR D 471      42.164 -13.284  24.338  1.00194.26           C
ATOM   3753  CG  TYR D 471      40.933 -12.552  23.990  1.00194.26           C
ATOM   3754  CD1 TYR D 471      40.667 -11.350  24.591  1.00194.26           C
ATOM   3755  CD2 TYR D 471      40.009 -13.129  23.148  1.00194.26           C
ATOM   3756  CE1 TYR D 471      39.492 -10.707  24.299  1.00194.26           C
ATOM   3757  CE2 TYR D 471      38.831 -12.488  22.856  1.00194.26           C
ATOM   3758  CZ  TYR D 471      38.581 -11.272  23.442  1.00194.26           C
ATOM   3759  OH  TYR D 471      37.385 -10.581  23.179  1.00194.26           O
ATOM   3760  C   TYR D 471      43.676 -11.256  24.375  1.00194.26           C
ATOM   3761  O   TYR D 471      43.491 -10.890  25.536  1.00194.26           O
ATOM   3762  N   HIS D 472      44.040 -10.391  23.405  1.00106.32           N
ATOM   3763  CA  HIS D 472      44.191  -8.992  23.686  1.00106.32           C
ATOM   3764  ND1 HIS D 472      47.603 -10.099  23.913  1.00106.32           N
ATOM   3765  CG  HIS D 472      46.814  -8.993  23.672  1.00106.32           C
ATOM   3766  CB  HIS D 472      45.528  -8.653  24.394  1.00106.32           C
ATOM   3767  NE2 HIS D 472      48.661  -8.891  22.375  1.00106.32           N
ATOM   3768  CD2 HIS D 472      47.474  -8.272  22.725  1.00106.32           C
ATOM   3769  CE1 HIS D 472      48.696  -9.985  23.111  1.00106.32           C
ATOM   3770  C   HIS D 472      44.104  -8.235  22.389  1.00106.32           C
ATOM   3771  O   HIS D 472      44.339  -8.786  21.317  1.00106.32           O
ATOM   3772  N   ASP D 473      43.757  -6.938  22.462  1.00161.26           N
ATOM   3773  CA  ASP D 473      43.633  -6.096  21.303  1.00161.26           C
ATOM   3774  CB  ASP D 473      43.224  -4.667  21.723  1.00161.26           C
ATOM   3775  CG  ASP D 473      42.854  -3.635  20.660  1.00161.26           C
ATOM   3776  OD1 ASP D 473      43.425  -3.597  19.541  1.00161.26           O
ATOM   3777  OD2 ASP D 473      41.975  -2.806  21.015  1.00161.26           O
ATOM   3778  C   ASP D 473      45.009  -5.996  20.720  1.00161.26           C
ATOM   3779  O   ASP D 473      46.003  -6.253  21.393  1.00161.26           O
ATOM   3780  N   ALA D 474      45.080  -5.589  19.442  1.00 58.86           N
ATOM   3781  CA  ALA D 474      46.304  -5.443  18.711  1.00 58.86           C
ATOM   3782  CB  ALA D 474      46.085  -4.889  17.292  1.00 58.86           C
ATOM   3783  C   ALA D 474      47.181  -4.462  19.437  1.00 58.86           C
ATOM   3784  O   ALA D 474      48.404  -4.590  19.418  1.00 58.86           O
ATOM   3785  N   GLY D 475      46.581  -3.430  20.064  1.00 85.61           N
ATOM   3786  CA  GLY D 475      47.328  -2.425  20.773  1.00 85.61           C
ATOM   3787  C   GLY D 475      48.041  -3.044  21.932  1.00 85.61           C
ATOM   3788  O   GLY D 475      49.156  -2.643  22.243  1.00 85.61           O
ATOM   3789  N   ILE D 476      47.376  -3.995  22.617  1.00346.29           N
ATOM   3790  CA  ILE D 476      47.811  -4.772  23.749  1.00346.29           C
ATOM   3791  CB  ILE D 476      49.308  -5.021  23.742  1.00346.29           C
ATOM   3792  CG1 ILE D 476      49.639  -6.400  24.343  1.00346.29           C
ATOM   3793  CG2 ILE D 476      50.023  -3.885  24.506  1.00346.29           C
ATOM   3794  CD1 ILE D 476      49.219  -6.581  25.798  1.00346.29           C
ATOM   3795  C   ILE D 476      47.423  -3.978  24.951  1.00346.29           C
ATOM   3796  O   ILE D 476      47.824  -4.237  26.086  1.00346.29           O
ATOM   3797  N   ALA D 477      46.552  -2.989  24.722  1.00134.97           N
ATOM   3798  CA  ALA D 477      46.031  -2.228  25.809  1.00134.97           C
ATOM   3799  CB  ALA D 477      45.318  -0.953  25.325  1.00134.97           C
ATOM   3800  C   ALA D 477      45.011  -3.053  26.456  1.00134.97           C
ATOM   3801  O   ALA D 477      44.934  -3.253  27.669  1.00134.97           O
ATOM   3802  N   VAL D 478      44.276  -3.651  25.529  1.00222.76           N
ATOM   3803  CA  VAL D 478      43.002  -4.172  25.758  1.00222.76           C
ATOM   3804  CB  VAL D 478      42.315  -4.617  24.502  1.00222.76           C
ATOM   3805  CG1 VAL D 478      41.198  -5.635  24.777  1.00222.76           C
ATOM   3806  CG2 VAL D 478      41.747  -3.329  23.877  1.00222.76           C
ATOM   3807  C   VAL D 478      42.803  -5.118  26.790  1.00222.76           C
ATOM   3808  O   VAL D 478      43.107  -6.300  26.635  1.00222.76           O
ATOM   3809  N   LYS D 479      42.147  -4.451  27.765  1.00376.83           N
ATOM   3810  CA  LYS D 479      41.342  -4.813  28.870  1.00376.83           C
ATOM   3811  CB  LYS D 479      40.761  -3.503  29.437  1.00376.83           C
ATOM   3812  CG  LYS D 479      39.413  -3.582  30.139  1.00376.83           C
ATOM   3813  CD  LYS D 479      39.448  -4.063  31.574  1.00376.83           C
ATOM   3814  CE  LYS D 479      38.038  -4.341  32.103  1.00376.83           C
ATOM   3815  NZ  LYS D 479      37.303  -5.222  31.167  1.00376.83           N
ATOM   3816  C   LYS D 479      40.320  -5.465  28.038  1.00376.83           C
ATOM   3817  O   LYS D 479      39.914  -4.870  27.045  1.00376.83           O
ATOM   3818  N   LYS D 480      39.809  -6.619  28.475  1.00328.41           N
ATOM   3819  CA  LYS D 480      39.246  -7.591  27.589  1.00328.41           C
ATOM   3820  CB  LYS D 480      38.560  -7.085  26.296  1.00328.41           C
ATOM   3821  CG  LYS D 480      37.601  -8.081  25.632  1.00328.41           C
ATOM   3822  CD  LYS D 480      36.257  -8.197  26.358  1.00328.41           C
ATOM   3823  CE  LYS D 480      35.253  -9.116  25.658  1.00328.41           C
ATOM   3824  NZ  LYS D 480      33.967  -9.117  26.386  1.00328.41           N
ATOM   3825  C   LYS D 480      40.492  -8.322  27.216  1.00328.41           C
ATOM   3826  O   LYS D 480      40.495  -9.195  26.354  1.00328.41           O
ATOM   3827  N   PHE D 481      41.598  -7.965  27.920  1.00222.22           N
ATOM   3828  CA  PHE D 481      42.805  -8.719  27.834  1.00222.22           C
ATOM   3829  CB  PHE D 481      43.989  -8.082  28.572  1.00222.22           C
ATOM   3830  CG  PHE D 481      45.257  -8.806  28.281  1.00222.22           C
ATOM   3831  CD1 PHE D 481      45.487 -10.060  28.797  1.00222.22           C
ATOM   3832  CD2 PHE D 481      46.237  -8.208  27.525  1.00222.22           C
ATOM   3833  CE1 PHE D 481      46.666 -10.718  28.536  1.00222.22           C
ATOM   3834  CE2 PHE D 481      47.420  -8.858  27.260  1.00222.22           C
ATOM   3835  CZ  PHE D 481      47.636 -10.118  27.766  1.00222.22           C
ATOM   3836  C   PHE D 481      42.314  -9.823  28.639  1.00222.22           C
ATOM   3837  O   PHE D 481      41.853  -9.617  29.759  1.00222.22           O
ATOM   3838  N   GLY D 482      42.316 -11.020  28.077  1.00 47.27           N
ATOM   3839  CA  GLY D 482      41.650 -11.976  28.871  1.00 47.27           C
ATOM   3840  C   GLY D 482      42.217 -13.295  28.555  1.00 47.27           C
ATOM   3841  O   GLY D 482      43.092 -13.423  27.702  1.00 47.27           O
ATOM   3842  N   CYS D 483      41.716 -14.315  29.263  1.00 60.80           N
ATOM   3843  CA  CYS D 483      42.205 -15.633  29.047  1.00 60.80           C
ATOM   3844  CB  CYS D 483      42.504 -16.414  30.338  1.00 60.80           C
ATOM   3845  SG  CYS D 483      43.672 -15.527  31.371  1.00 60.80           S
ATOM   3846  C   CYS D 483      41.102 -16.360  28.373  1.00 60.80           C
ATOM   3847  O   CYS D 483      39.933 -16.019  28.544  1.00 60.80           O
ATOM   3848  N   PHE D 484      41.453 -17.349  27.537  1.00 76.38           N
ATOM   3849  CA  PHE D 484      40.410 -18.113  26.942  1.00 76.38           C
ATOM   3850  CB  PHE D 484      39.903 -17.571  25.589  1.00 76.38           C
ATOM   3851  CG  PHE D 484      40.951 -17.758  24.546  1.00 76.38           C
ATOM   3852  CD1 PHE D 484      42.002 -16.878  24.434  1.00 76.38           C
ATOM   3853  CD2 PHE D 484      40.869 -18.814  23.667  1.00 76.38           C
ATOM   3854  CE1 PHE D 484      42.960 -17.057  23.463  1.00 76.38           C
ATOM   3855  CE2 PHE D 484      41.824 -18.997  22.695  1.00 76.38           C
ATOM   3856  CZ  PHE D 484      42.873 -18.117  22.592  1.00 76.38           C
ATOM   3857  C   PHE D 484      40.926 -19.494  26.728  1.00 76.38           C
ATOM   3858  O   PHE D 484      42.126 -19.752  26.815  1.00 76.38           O
ATOM   3859  N   ARG D 485      39.997 -20.437  26.501  1.00150.95           N
ATOM   3860  CA  ARG D 485      40.382 -21.775  26.186  1.00150.95           C
ATOM   3861  CB  ARG D 485      40.015 -22.818  27.258  1.00150.95           C
ATOM   3862  CG  ARG D 485      38.521 -22.957  27.551  1.00150.95           C
ATOM   3863  CD  ARG D 485      38.222 -24.001  28.632  1.00150.95           C
ATOM   3864  NE  ARG D 485      38.704 -25.323  28.139  1.00150.95           N
ATOM   3865  CZ  ARG D 485      39.004 -26.317  29.027  1.00150.95           C
ATOM   3866  NH1 ARG D 485      38.898 -26.093  30.371  1.00150.95           N
ATOM   3867  NH2 ARG D 485      39.410 -27.535  28.568  1.00150.95           N
ATOM   3868  C   ARG D 485      39.629 -22.099  24.944  1.00150.95           C
ATOM   3869  O   ARG D 485      38.513 -21.618  24.745  1.00150.95           O
ATOM   3870  N   GLY D 486      40.228 -22.911  24.058  1.00 36.07           N
ATOM   3871  CA  GLY D 486      39.539 -23.178  22.834  1.00 36.07           C
ATOM   3872  C   GLY D 486      39.352 -24.647  22.666  1.00 36.07           C
ATOM   3873  O   GLY D 486      40.179 -25.457  23.081  1.00 36.07           O
ATOM   3874  N   ILE D 487      38.213 -25.015  22.050  1.00136.07           N
ATOM   3875  CA  ILE D 487      37.933 -26.381  21.736  1.00136.07           C
ATOM   3876  CB  ILE D 487      36.880 -27.001  22.621  1.00136.07           C
ATOM   3877  CG1 ILE D 487      35.529 -26.264  22.542  1.00136.07           C
ATOM   3878  CG2 ILE D 487      37.466 -27.056  24.042  1.00136.07           C
ATOM   3879  CD1 ILE D 487      34.714 -26.539  21.281  1.00136.07           C
ATOM   3880  C   ILE D 487      37.513 -26.407  20.303  1.00136.07           C
ATOM   3881  O   ILE D 487      36.801 -25.516  19.842  1.00136.07           O
ATOM   3882  N   ARG D 488      37.985 -27.411  19.536  1.00158.08           N
ATOM   3883  CA  ARG D 488      37.615 -27.435  18.155  1.00158.08           C
ATOM   3884  CB  ARG D 488      38.567 -28.226  17.254  1.00158.08           C
ATOM   3885  CG  ARG D 488      38.630 -29.687  17.665  1.00158.08           C
ATOM   3886  CD  ARG D 488      38.898 -30.635  16.502  1.00158.08           C
ATOM   3887  NE  ARG D 488      40.337 -31.002  16.501  1.00158.08           N
ATOM   3888  CZ  ARG D 488      41.045 -30.862  15.344  1.00158.08           C
ATOM   3889  NH1 ARG D 488      40.440 -30.322  14.246  1.00158.08           N
ATOM   3890  NH2 ARG D 488      42.347 -31.260  15.283  1.00158.08           N
ATOM   3891  C   ARG D 488      36.278 -28.090  18.052  1.00158.08           C
ATOM   3892  O   ARG D 488      36.069 -29.207  18.525  1.00158.08           O
ATOM   3893  N   THR D 489      35.334 -27.363  17.433  1.00115.34           N
ATOM   3894  CA  THR D 489      33.984 -27.773  17.200  1.00115.34           C
ATOM   3895  CB  THR D 489      33.116 -26.627  16.776  1.00115.34           C
ATOM   3896  OG1 THR D 489      33.129 -25.610  17.768  1.00115.34           O
ATOM   3897  CG2 THR D 489      31.682 -27.140  16.574  0.00115.34           C
ATOM   3898  C   THR D 489      33.964 -28.797  16.119  1.00115.34           C
ATOM   3899  O   THR D 489      33.074 -29.632  16.084  1.00115.34           O
ATOM   3900  N   GLY D 490      34.901 -28.739  15.162  1.00 26.30           N
ATOM   3901  CA  GLY D 490      34.892 -29.707  14.104  1.00 26.30           C
ATOM   3902  C   GLY D 490      36.219 -29.536  13.379  1.00 26.30           C
ATOM   3903  O   GLY D 490      36.550 -28.372  13.026  1.00 26.30           O
ATOM   3904  OXT GLY D 490      36.922 -30.561  13.174  1.00 26.30           O
TER    3905      GLY D 490
ATOM   3906  N   LEU E 491      68.533  -7.337  -6.310  1.00 58.41           N
ATOM   3907  CA  LEU E 491      69.079  -8.162  -5.215  1.00 58.41           C
ATOM   3908  CB  LEU E 491      68.175  -9.384  -4.971  1.00 58.41           C
ATOM   3909  CG  LEU E 491      68.527 -10.187  -3.705  1.00 58.41           C
ATOM   3910  CD1 LEU E 491      68.319  -9.339  -2.438  1.00 58.41           C
ATOM   3911  CD2 LEU E 491      67.759 -11.518  -3.656  1.00 58.41           C
ATOM   3912  C   LEU E 491      70.466  -8.605  -5.566  1.00 58.41           C
ATOM   3913  O   LEU E 491      70.744  -8.999  -6.699  1.00 58.41           O
ATOM   3914  N   PRO E 492      71.339  -8.514  -4.596  1.00151.66           N
ATOM   3915  CA  PRO E 492      72.729  -8.837  -4.788  1.00151.66           C
ATOM   3916  CD  PRO E 492      71.157  -7.535  -3.539  1.00151.66           C
ATOM   3917  CB  PRO E 492      73.492  -8.144  -3.655  1.00151.66           C
ATOM   3918  CG  PRO E 492      72.404  -7.700  -2.661  1.00151.66           C
ATOM   3919  C   PRO E 492      72.999 -10.302  -4.872  1.00151.66           C
ATOM   3920  O   PRO E 492      72.154 -11.100  -4.473  1.00151.66           O
ATOM   3921  N   LYS E 493      74.154 -10.660  -5.465  1.00 43.91           N
ATOM   3922  CA  LYS E 493      74.609 -12.012  -5.569  1.00 43.91           C
ATOM   3923  CB  LYS E 493      75.803 -12.159  -6.529  1.00 43.91           C
ATOM   3924  CG  LYS E 493      75.430 -11.868  -7.986  1.00 43.91           C
ATOM   3925  CD  LYS E 493      76.630 -11.663  -8.913  1.00 43.91           C
ATOM   3926  CE  LYS E 493      76.234 -11.377 -10.364  1.00 43.91           C
ATOM   3927  NZ  LYS E 493      77.441 -11.104 -11.177  1.00 43.91           N
ATOM   3928  C   LYS E 493      75.036 -12.481  -4.211  1.00 43.91           C
ATOM   3929  O   LYS E 493      74.827 -13.642  -3.859  1.00 43.91           O
ATOM   3930  N   GLU E 494      75.668 -11.587  -3.418  1.00 87.28           N
ATOM   3931  CA  GLU E 494      76.146 -11.977  -2.119  1.00 87.28           C
ATOM   3932  CB  GLU E 494      77.667 -12.216  -2.079  1.00 87.28           C
ATOM   3933  CG  GLU E 494      78.504 -11.004  -2.493  1.00 87.28           C
ATOM   3934  CD  GLU E 494      79.972 -11.399  -2.401  1.00 87.28           C
ATOM   3935  OE1 GLU E 494      80.247 -12.577  -2.047  1.00 87.28           O
ATOM   3936  OE2 GLU E 494      80.839 -10.530  -2.686  1.00 87.28           O
ATOM   3937  C   GLU E 494      75.806 -10.910  -1.120  1.00 87.28           C
ATOM   3938  O   GLU E 494      75.657  -9.740  -1.473  1.00 87.28           O
ATOM   3939  N   PHE E 495      75.633 -11.301   0.166  1.00 55.08           N
ATOM   3940  CA  PHE E 495      75.312 -10.332   1.179  1.00 55.08           C
ATOM   3941  CB  PHE E 495      73.801 -10.055   1.270  1.00 55.08           C
ATOM   3942  CG  PHE E 495      73.595  -8.909   2.196  1.00 55.08           C
ATOM   3943  CD1 PHE E 495      73.556  -9.100   3.557  1.00 55.08           C
ATOM   3944  CD2 PHE E 495      73.435  -7.638   1.693  1.00 55.08           C
ATOM   3945  CE1 PHE E 495      73.363  -8.035   4.405  1.00 55.08           C
ATOM   3946  CE2 PHE E 495      73.242  -6.570   2.536  1.00 55.08           C
ATOM   3947  CZ  PHE E 495      73.206  -6.768   3.895  1.00 55.08           C
ATOM   3948  C   PHE E 495      75.752 -10.845   2.522  1.00 55.08           C
ATOM   3949  O   PHE E 495      75.646 -12.036   2.815  1.00 55.08           O
ATOM   3950  N   SER E 496      76.274  -9.939   3.378  1.00 96.50           N
ATOM   3951  CA  SER E 496      76.665 -10.300   4.712  1.00 96.50           C
ATOM   3952  CB  SER E 496      78.144 -10.707   4.825  1.00 96.50           C
ATOM   3953  OG  SER E 496      78.980  -9.606   4.498  1.00 96.50           O
ATOM   3954  C   SER E 496      76.467  -9.084   5.570  1.00 96.50           C
ATOM   3955  O   SER E 496      77.041  -8.027   5.314  1.00 96.50           O
ATOM   3956  N   TRP E 497      75.659  -9.219   6.638  1.00 96.24           N
ATOM   3957  CA  TRP E 497      75.349  -8.133   7.527  1.00 96.24           C
ATOM   3958  CB  TRP E 497      74.200  -8.421   8.508  1.00 96.24           C
ATOM   3959  CG  TRP E 497      72.841  -8.336   7.862  1.00 96.24           C
ATOM   3960  CD2 TRP E 497      72.278  -7.103   7.389  1.00 96.24           C
ATOM   3961  CD1 TRP E 497      71.931  -9.311   7.580  1.00 96.24           C
ATOM   3962  NE1 TRP E 497      70.829  -8.758   6.969  1.00 96.24           N
ATOM   3963  CE2 TRP E 497      71.032  -7.400   6.843  1.00 96.24           C
ATOM   3964  CE3 TRP E 497      72.766  -5.828   7.403  1.00 96.24           C
ATOM   3965  CZ2 TRP E 497      70.248  -6.420   6.301  1.00 96.24           C
ATOM   3966  CZ3 TRP E 497      71.973  -4.841   6.863  1.00 96.24           C
ATOM   3967  CH2 TRP E 497      70.737  -5.132   6.323  1.00 96.24           C
ATOM   3968  C   TRP E 497      76.548  -7.733   8.321  1.00 96.24           C
ATOM   3969  O   TRP E 497      76.580  -6.637   8.881  1.00 96.24           O
ATOM   3970  N   THR E 498      77.504  -8.664   8.490  1.00118.95           N
ATOM   3971  CA  THR E 498      78.722  -8.396   9.199  1.00118.95           C
ATOM   3972  CB  THR E 498      79.564  -9.623   9.398  1.00118.95           C
ATOM   3973  OG1 THR E 498      79.982 -10.140   8.143  1.00118.95           O
ATOM   3974  CG2 THR E 498      78.735 -10.673  10.155  1.00118.95           C
ATOM   3975  C   THR E 498      79.545  -7.432   8.408  1.00118.95           C
ATOM   3976  O   THR E 498      80.228  -6.582   8.977  1.00118.95           O
ATOM   3977  N   ASN E 499      79.553  -7.558   7.066  1.00 62.39           N
ATOM   3978  CA  ASN E 499      80.371  -6.636   6.336  1.00 62.39           C
ATOM   3979  CB  ASN E 499      81.618  -7.297   5.717  1.00 62.39           C
ATOM   3980  CG  ASN E 499      82.525  -6.209   5.157  1.00 62.39           C
ATOM   3981  OD1 ASN E 499      82.111  -5.406   4.323  1.00 62.39           O
ATOM   3982  ND2 ASN E 499      83.800  -6.178   5.630  1.00 62.39           N
ATOM   3983  C   ASN E 499      79.589  -6.031   5.218  1.00 62.39           C
ATOM   3984  O   ASN E 499      79.532  -6.577   4.117  1.00 62.39           O
ATOM   3985  N   VAL E 500      78.969  -4.866   5.474  1.00126.21           N
ATOM   3986  CA  VAL E 500      78.313  -4.167   4.417  1.00126.21           C
ATOM   3987  CB  VAL E 500      76.892  -3.804   4.749  1.00126.21           C
ATOM   3988  CG1 VAL E 500      76.849  -3.132   6.132  1.00126.21           C
ATOM   3989  CG2 VAL E 500      76.333  -2.932   3.611  1.00126.21           C
ATOM   3990  C   VAL E 500      79.131  -2.933   4.208  1.00126.21           C
ATOM   3991  O   VAL E 500      78.972  -1.923   4.892  1.00126.21           O
ATOM   3992  N   ASN E 501      80.033  -2.992   3.214  1.00 65.59           N
ATOM   3993  CA  ASN E 501      80.906  -1.896   2.923  1.00 65.59           C
ATOM   3994  CB  ASN E 501      80.149  -0.606   2.561  1.00 65.59           C
ATOM   3995  CG  ASN E 501      79.427  -0.839   1.242  1.00 65.59           C
ATOM   3996  OD1 ASN E 501      78.434  -0.181   0.937  1.00 65.59           O
ATOM   3997  ND2 ASN E 501      79.934  -1.811   0.437  1.00 65.59           N
ATOM   3998  C   ASN E 501      81.790  -1.601   4.102  1.00 65.59           C
ATOM   3999  O   ASN E 501      82.145  -0.447   4.338  1.00 65.59           O
ATOM   4000  N   GLY E 502      82.180  -2.636   4.873  1.00 27.62           N
ATOM   4001  CA  GLY E 502      83.122  -2.445   5.944  1.00 27.62           C
ATOM   4002  C   GLY E 502      82.435  -2.337   7.276  1.00 27.62           C
ATOM   4003  O   GLY E 502      83.067  -2.545   8.311  1.00 27.62           O
ATOM   4004  N   MET E 503      81.128  -2.015   7.304  1.00111.82           N
ATOM   4005  CA  MET E 503      80.449  -1.849   8.565  1.00111.82           C
ATOM   4006  CB  MET E 503      79.236  -0.907   8.471  1.00111.82           C
ATOM   4007  CG  MET E 503      79.601   0.523   8.067  1.00111.82           C
ATOM   4008  SD  MET E 503      80.504   1.467   9.331  1.00111.82           S
ATOM   4009  CE  MET E 503      79.028   1.837  10.323  1.00111.82           C
ATOM   4010  C   MET E 503      79.935  -3.176   9.060  1.00111.82           C
ATOM   4011  O   MET E 503      79.594  -4.054   8.269  1.00111.82           O
ATOM   4012  N   ASN E 504      79.870  -3.349  10.405  1.00 72.06           N
ATOM   4013  CA  ASN E 504      79.378  -4.563  11.017  1.00 72.06           C
ATOM   4014  CB  ASN E 504      80.389  -5.207  11.981  1.00 72.06           C
ATOM   4015  CG  ASN E 504      79.744  -6.443  12.595  1.00 72.06           C
ATOM   4016  OD1 ASN E 504      79.101  -7.235  11.909  1.00 72.06           O
ATOM   4017  ND2 ASN E 504      79.910  -6.605  13.935  1.00 72.06           N
ATOM   4018  C   ASN E 504      78.149  -4.250  11.834  1.00 72.06           C
ATOM   4019  O   ASN E 504      78.192  -3.432  12.750  1.00 72.06           O
ATOM   4020  N   LEU E 505      76.998  -4.822  11.417  1.00119.10           N
ATOM   4021  CA  LEU E 505      75.683  -4.746  12.004  1.00119.10           C
ATOM   4022  CB  LEU E 505      74.596  -4.743  10.920  1.00119.10           C
ATOM   4023  CG  LEU E 505      74.793  -3.547   9.967  1.00119.10           C
ATOM   4024  CD1 LEU E 505      73.701  -3.465   8.894  1.00119.10           C
ATOM   4025  CD2 LEU E 505      74.963  -2.236  10.751  1.00119.10           C
ATOM   4026  C   LEU E 505      75.361  -5.797  13.048  1.00119.10           C
ATOM   4027  O   LEU E 505      74.355  -5.670  13.747  1.00119.10           O
ATOM   4028  N   VAL E 506      76.110  -6.916  13.115  1.00 67.15           N
ATOM   4029  CA  VAL E 506      75.709  -8.001  13.981  1.00 67.15           C
ATOM   4030  CB  VAL E 506      75.983  -9.345  13.370  1.00 67.15           C
ATOM   4031  CG1 VAL E 506      75.548 -10.447  14.350  1.00 67.15           C
ATOM   4032  CG2 VAL E 506      75.284  -9.402  12.003  1.00 67.15           C
ATOM   4033  C   VAL E 506      76.412  -7.937  15.311  1.00 67.15           C
ATOM   4034  O   VAL E 506      77.594  -7.611  15.405  1.00 67.15           O
ATOM   4035  N   VAL E 507      75.666  -8.265  16.393  1.00 62.17           N
ATOM   4036  CA  VAL E 507      76.144  -8.272  17.752  1.00 62.17           C
ATOM   4037  CB  VAL E 507      75.009  -8.330  18.739  1.00 62.17           C
ATOM   4038  CG1 VAL E 507      75.550  -8.450  20.173  1.00 62.17           C
ATOM   4039  CG2 VAL E 507      74.118  -7.100  18.510  1.00 62.17           C
ATOM   4040  C   VAL E 507      76.999  -9.497  17.907  1.00 62.17           C
ATOM   4041  O   VAL E 507      76.899 -10.420  17.104  1.00 62.17           O
ATOM   4042  N   PRO E 508      77.850  -9.534  18.904  1.00147.01           N
ATOM   4043  CA  PRO E 508      78.752 -10.648  19.053  1.00147.01           C
ATOM   4044  CD  PRO E 508      78.467  -8.313  19.394  1.00147.01           C
ATOM   4045  CB  PRO E 508      79.821 -10.205  20.059  1.00147.01           C
ATOM   4046  CG  PRO E 508      79.370  -8.809  20.530  1.00147.01           C
ATOM   4047  C   PRO E 508      78.132 -11.977  19.345  1.00147.01           C
ATOM   4048  O   PRO E 508      77.000 -12.045  19.822  1.00147.01           O
ATOM   4049  N   VAL E 509      78.879 -13.051  19.014  1.00 37.13           N
ATOM   4050  CA  VAL E 509      78.461 -14.410  19.202  1.00 37.13           C
ATOM   4051  CB  VAL E 509      79.380 -15.400  18.542  1.00 37.13           C
ATOM   4052  CG1 VAL E 509      78.889 -16.823  18.855  1.00 37.13           C
ATOM   4053  CG2 VAL E 509      79.455 -15.078  17.040  1.00 37.13           C
ATOM   4054  C   VAL E 509      78.488 -14.689  20.671  1.00 37.13           C
ATOM   4055  O   VAL E 509      79.351 -14.191  21.392  1.00 37.13           O
ATOM   4056  N   ARG E 510      77.518 -15.493  21.153  1.00114.66           N
ATOM   4057  CA  ARG E 510      77.455 -15.820  22.550  1.00114.66           C
ATOM   4058  CB  ARG E 510      76.227 -15.269  23.274  1.00114.66           C
ATOM   4059  CG  ARG E 510      76.099 -13.753  23.264  1.00114.66           C
ATOM   4060  CD  ARG E 510      74.986 -13.307  24.205  1.00114.66           C
ATOM   4061  NE  ARG E 510      74.587 -11.928  23.827  1.00114.66           N
ATOM   4062  CZ  ARG E 510      73.471 -11.397  24.401  1.00114.66           C
ATOM   4063  NH1 ARG E 510      72.785 -12.117  25.338  1.00114.66           N
ATOM   4064  NH2 ARG E 510      73.057 -10.139  24.074  1.00114.66           N
ATOM   4065  C   ARG E 510      77.319 -17.304  22.682  1.00114.66           C
ATOM   4066  O   ARG E 510      77.176 -18.022  21.693  1.00114.66           O
ATOM   4067  N   ASN E 511      77.391 -17.801  23.937  1.00 99.08           N
ATOM   4068  CA  ASN E 511      77.210 -19.203  24.206  1.00 99.08           C
ATOM   4069  CB  ASN E 511      78.274 -19.835  25.119  1.00 99.08           C
ATOM   4070  CG  ASN E 511      79.563 -20.043  24.354  1.00 99.08           C
ATOM   4071  OD1 ASN E 511      80.234 -19.086  23.975  1.00 99.08           O
ATOM   4072  ND2 ASN E 511      79.933 -21.334  24.140  1.00 99.08           N
ATOM   4073  C   ASN E 511      75.958 -19.346  25.007  1.00 99.08           C
ATOM   4074  O   ASN E 511      75.799 -18.703  26.044  1.00 99.08           O
ATOM   4075  N   GLN E 512      75.018 -20.186  24.538  1.00120.19           N
ATOM   4076  CA  GLN E 512      73.831 -20.417  25.307  1.00120.19           C
ATOM   4077  CB  GLN E 512      72.683 -21.136  24.577  1.00120.19           C
ATOM   4078  CG  GLN E 512      72.950 -22.590  24.189  1.00120.19           C
ATOM   4079  CD  GLN E 512      73.331 -22.633  22.723  1.00120.19           C
ATOM   4080  OE1 GLN E 512      72.525 -22.324  21.848  1.00120.19           O
ATOM   4081  NE2 GLN E 512      74.599 -23.033  22.451  1.00120.19           N
ATOM   4082  C   GLN E 512      74.206 -21.258  26.476  1.00120.19           C
ATOM   4083  O   GLN E 512      73.537 -21.270  27.508  1.00120.19           O
ATOM   4084  N   GLY E 513      75.276 -22.046  26.302  1.00 60.66           N
ATOM   4085  CA  GLY E 513      75.656 -22.987  27.307  1.00 60.66           C
ATOM   4086  C   GLY E 513      74.945 -24.190  26.832  1.00 60.66           C
ATOM   4087  O   GLY E 513      73.764 -24.094  26.515  1.00 60.66           O
ATOM   4088  N   VAL E 514      75.628 -25.349  26.770  1.00149.83           N
ATOM   4089  CA  VAL E 514      74.960 -26.464  26.170  1.00149.83           C
ATOM   4090  CB  VAL E 514      75.809 -27.707  26.063  1.00149.83           C
ATOM   4091  CG1 VAL E 514      76.024 -28.322  27.461  1.00149.83           C
ATOM   4092  CG2 VAL E 514      75.149 -28.697  25.087  1.00149.83           C
ATOM   4093  C   VAL E 514      73.724 -26.776  26.954  1.00149.83           C
ATOM   4094  O   VAL E 514      72.655 -26.978  26.366  1.00149.83           O
ATOM   4095  N   PHE E 515      73.800 -26.738  28.307  1.00181.02           N
ATOM   4096  CA  PHE E 515      72.648 -27.311  28.907  1.00181.02           C
ATOM   4097  CB  PHE E 515      72.789 -28.060  30.264  1.00181.02           C
ATOM   4098  CG  PHE E 515      72.722 -27.311  31.549  1.00181.02           C
ATOM   4099  CD1 PHE E 515      71.492 -27.125  32.137  1.00181.02           C
ATOM   4100  CD2 PHE E 515      73.832 -26.840  32.208  1.00181.02           C
ATOM   4101  CE1 PHE E 515      71.360 -26.466  33.336  1.00181.02           C
ATOM   4102  CE2 PHE E 515      73.701 -26.179  33.411  1.00181.02           C
ATOM   4103  CZ  PHE E 515      72.468 -25.983  33.987  1.00181.02           C
ATOM   4104  C   PHE E 515      71.391 -26.510  28.797  1.00181.02           C
ATOM   4105  O   PHE E 515      70.334 -27.113  28.623  1.00181.02           O
ATOM   4106  N   CYS E 516      71.389 -25.164  28.893  1.00129.59           N
ATOM   4107  CA  CYS E 516      70.039 -24.697  28.720  1.00129.59           C
ATOM   4108  CB  CYS E 516      69.579 -23.415  29.449  1.00129.59           C
ATOM   4109  SG  CYS E 516      69.041 -23.784  31.150  1.00129.59           S
ATOM   4110  C   CYS E 516      69.700 -24.596  27.273  1.00129.59           C
ATOM   4111  O   CYS E 516      70.463 -24.073  26.462  1.00129.59           O
ATOM   4112  N   GLY E 517      68.506 -25.117  26.920  1.00 55.09           N
ATOM   4113  CA  GLY E 517      68.092 -25.131  25.547  1.00 55.09           C
ATOM   4114  C   GLY E 517      67.466 -23.810  25.260  1.00 55.09           C
ATOM   4115  O   GLY E 517      66.265 -23.711  25.008  1.00 55.09           O
ATOM   4116  N   SER E 518      68.299 -22.757  25.330  1.00152.96           N
ATOM   4117  CA  SER E 518      67.914 -21.391  25.125  1.00152.96           C
ATOM   4118  CB  SER E 518      68.635 -20.403  26.060  1.00152.96           C
ATOM   4119  OG  SER E 518      70.026 -20.371  25.786  1.00152.96           O
ATOM   4120  C   SER E 518      68.068 -20.891  23.710  1.00152.96           C
ATOM   4121  O   SER E 518      67.946 -19.687  23.493  1.00152.96           O
ATOM   4122  N   CYS E 519      68.303 -21.758  22.705  1.00 66.38           N
ATOM   4123  CA  CYS E 519      68.633 -21.287  21.378  1.00 66.38           C
ATOM   4124  CB  CYS E 519      68.760 -22.429  20.353  1.00 66.38           C
ATOM   4125  SG  CYS E 519      67.214 -23.358  20.136  1.00 66.38           S
ATOM   4126  C   CYS E 519      67.613 -20.313  20.852  1.00 66.38           C
ATOM   4127  O   CYS E 519      67.981 -19.272  20.307  1.00 66.38           O
ATOM   4128  N   TYR E 520      66.309 -20.572  21.039  1.00 79.15           N
ATOM   4129  CA  TYR E 520      65.304 -19.713  20.468  1.00 79.15           C
ATOM   4130  CB  TYR E 520      63.862 -20.177  20.746  1.00 79.15           C
ATOM   4131  CG  TYR E 520      63.582 -20.009  22.196  1.00 79.15           C
ATOM   4132  CD1 TYR E 520      64.030 -20.927  23.117  1.00 79.15           C
ATOM   4133  CD2 TYR E 520      62.853 -18.926  22.630  1.00 79.15           C
ATOM   4134  CE1 TYR E 520      63.765 -20.756  24.456  1.00 79.15           C
ATOM   4135  CE2 TYR E 520      62.584 -18.747  23.965  1.00 79.15           C
ATOM   4136  CZ  TYR E 520      63.045 -19.661  24.881  1.00 79.15           C
ATOM   4137  OH  TYR E 520      62.776 -19.481  26.255  1.00 79.15           O
ATOM   4138  C   TYR E 520      65.458 -18.325  21.010  1.00 79.15           C
ATOM   4139  O   TYR E 520      65.219 -17.350  20.300  1.00 79.15           O
ATOM   4140  N   ALA E 521      65.798 -18.201  22.305  1.00 60.56           N
ATOM   4141  CA  ALA E 521      65.969 -16.924  22.943  1.00 60.56           C
ATOM   4142  CB  ALA E 521      66.338 -17.092  24.426  1.00 60.56           C
ATOM   4143  C   ALA E 521      67.120 -16.193  22.326  1.00 60.56           C
ATOM   4144  O   ALA E 521      67.027 -15.003  22.024  1.00 60.56           O
ATOM   4145  N   PHE E 522      68.249 -16.899  22.127  1.00 75.09           N
ATOM   4146  CA  PHE E 522      69.420 -16.276  21.585  1.00 75.09           C
ATOM   4147  CB  PHE E 522      70.663 -17.189  21.626  1.00 75.09           C
ATOM   4148  CG  PHE E 522      71.211 -17.125  23.018  1.00 75.09           C
ATOM   4149  CD1 PHE E 522      70.703 -17.889  24.048  1.00 75.09           C
ATOM   4150  CD2 PHE E 522      72.256 -16.276  23.293  1.00 75.09           C
ATOM   4151  CE1 PHE E 522      71.232 -17.798  25.317  1.00 75.09           C
ATOM   4152  CE2 PHE E 522      72.788 -16.179  24.558  1.00 75.09           C
ATOM   4153  CZ  PHE E 522      72.275 -16.940  25.579  1.00 75.09           C
ATOM   4154  C   PHE E 522      69.163 -15.817  20.179  1.00 75.09           C
ATOM   4155  O   PHE E 522      69.539 -14.706  19.808  1.00 75.09           O
ATOM   4156  N   SER E 523      68.506 -16.651  19.353  1.00 82.40           N
ATOM   4157  CA  SER E 523      68.240 -16.262  17.996  1.00 82.40           C
ATOM   4158  CB  SER E 523      67.500 -17.340  17.204  1.00 82.40           C
ATOM   4159  OG  SER E 523      68.349 -18.468  17.080  1.00 82.40           O
ATOM   4160  C   SER E 523      67.369 -15.051  18.007  1.00 82.40           C
ATOM   4161  O   SER E 523      67.587 -14.112  17.244  1.00 82.40           O
ATOM   4162  N   SER E 524      66.355 -15.036  18.887  1.00 62.96           N
ATOM   4163  CA  SER E 524      65.444 -13.933  18.930  1.00 62.96           C
ATOM   4164  CB  SER E 524      64.320 -14.113  19.964  1.00 62.96           C
ATOM   4165  OG  SER E 524      63.458 -15.170  19.565  1.00 62.96           O
ATOM   4166  C   SER E 524      66.180 -12.675  19.260  1.00 62.96           C
ATOM   4167  O   SER E 524      66.066 -11.694  18.534  1.00 62.96           O
ATOM   4168  N   SER E 525      66.979 -12.670  20.341  1.00 44.51           N
ATOM   4169  CA  SER E 525      67.658 -11.468  20.736  1.00 44.51           C
ATOM   4170  CB  SER E 525      68.480 -11.626  22.027  1.00 44.51           C
ATOM   4171  OG  SER E 525      69.553 -12.531  21.818  1.00 44.51           O
ATOM   4172  C   SER E 525      68.592 -11.060  19.647  1.00 44.51           C
ATOM   4173  O   SER E 525      68.737  -9.873  19.362  1.00 44.51           O
ATOM   4174  N   ASP E 526      69.230 -12.043  18.988  1.00 88.44           N
ATOM   4175  CA  ASP E 526      70.192 -11.730  17.975  1.00 88.44           C
ATOM   4176  CB  ASP E 526      70.856 -12.976  17.361  1.00 88.44           C
ATOM   4177  CG  ASP E 526      72.179 -12.546  16.734  1.00 88.44           C
ATOM   4178  OD1 ASP E 526      72.946 -11.822  17.424  1.00 88.44           O
ATOM   4179  OD2 ASP E 526      72.437 -12.924  15.559  1.00 88.44           O
ATOM   4180  C   ASP E 526      69.516 -10.978  16.864  1.00 88.44           C
ATOM   4181  O   ASP E 526      70.078 -10.011  16.351  1.00 88.44           O
ATOM   4182  N   MET E 527      68.297 -11.397  16.446  1.00159.73           N
ATOM   4183  CA  MET E 527      67.660 -10.683  15.371  1.00159.73           C
ATOM   4184  CB  MET E 527      66.215 -11.081  15.008  1.00159.73           C
ATOM   4185  CG  MET E 527      65.972 -12.311  14.150  1.00159.73           C
ATOM   4186  SD  MET E 527      64.409 -12.214  13.204  1.00159.73           S
ATOM   4187  CE  MET E 527      63.316 -11.525  14.479  1.00159.73           C
ATOM   4188  C   MET E 527      67.397  -9.277  15.793  1.00159.73           C
ATOM   4189  O   MET E 527      67.755  -8.333  15.092  1.00159.73           O
ATOM   4190  N   PHE E 528      66.762  -9.091  16.967  1.00153.80           N
ATOM   4191  CA  PHE E 528      66.436  -7.741  17.315  1.00153.80           C
ATOM   4192  CB  PHE E 528      65.275  -7.509  18.318  1.00153.80           C
ATOM   4193  CG  PHE E 528      65.285  -8.395  19.510  1.00153.80           C
ATOM   4194  CD1 PHE E 528      65.899  -8.028  20.682  1.00153.80           C
ATOM   4195  CD2 PHE E 528      64.612  -9.591  19.453  1.00153.80           C
ATOM   4196  CE1 PHE E 528      65.875  -8.874  21.766  1.00153.80           C
ATOM   4197  CE2 PHE E 528      64.587 -10.443  20.530  1.00153.80           C
ATOM   4198  CZ  PHE E 528      65.224 -10.083  21.691  1.00153.80           C
ATOM   4199  C   PHE E 528      67.637  -6.888  17.562  1.00153.80           C
ATOM   4200  O   PHE E 528      67.602  -5.688  17.297  1.00153.80           O
ATOM   4201  N   GLY E 529      68.728  -7.458  18.096  1.00 43.76           N
ATOM   4202  CA  GLY E 529      69.911  -6.665  18.329  1.00 43.76           C
ATOM   4203  C   GLY E 529      70.497  -6.155  17.036  1.00 43.76           C
ATOM   4204  O   GLY E 529      70.929  -5.006  16.960  1.00 43.76           O
ATOM   4205  N   SER E 530      70.573  -7.005  15.991  1.00 86.59           N
ATOM   4206  CA  SER E 530      71.149  -6.584  14.745  1.00 86.59           C
ATOM   4207  CB  SER E 530      71.339  -7.748  13.759  1.00 86.59           C
ATOM   4208  OG  SER E 530      71.908  -7.275  12.547  1.00 86.59           O
ATOM   4209  C   SER E 530      70.261  -5.563  14.103  1.00 86.59           C
ATOM   4210  O   SER E 530      70.736  -4.528  13.637  1.00 86.59           O
ATOM   4211  N   ARG E 531      68.933  -5.809  14.061  1.00225.12           N
ATOM   4212  CA  ARG E 531      68.124  -4.824  13.409  1.00225.12           C
ATOM   4213  CB  ARG E 531      66.846  -5.262  12.660  1.00225.12           C
ATOM   4214  CG  ARG E 531      65.864  -6.251  13.270  1.00225.12           C
ATOM   4215  CD  ARG E 531      65.972  -7.573  12.497  1.00225.12           C
ATOM   4216  NE  ARG E 531      64.631  -8.208  12.413  1.00225.12           N
ATOM   4217  CZ  ARG E 531      64.188  -8.665  11.203  1.00225.12           C
ATOM   4218  NH1 ARG E 531      64.990  -8.598  10.099  1.00225.12           N
ATOM   4219  NH2 ARG E 531      62.930  -9.170  11.078  1.00225.12           N
ATOM   4220  C   ARG E 531      68.054  -3.518  14.127  1.00225.12           C
ATOM   4221  O   ARG E 531      67.830  -2.490  13.492  1.00225.12           O
ATOM   4222  N   VAL E 532      68.215  -3.497  15.461  1.00118.80           N
ATOM   4223  CA  VAL E 532      68.266  -2.212  16.105  1.00118.80           C
ATOM   4224  CB  VAL E 532      68.368  -2.263  17.608  1.00118.80           C
ATOM   4225  CG1 VAL E 532      67.180  -3.072  18.148  1.00118.80           C
ATOM   4226  CG2 VAL E 532      69.751  -2.777  18.033  1.00118.80           C
ATOM   4227  C   VAL E 532      69.492  -1.504  15.594  1.00118.80           C
ATOM   4228  O   VAL E 532      69.466  -0.294  15.378  1.00118.80           O
ATOM   4229  N   ARG E 533      70.608  -2.243  15.397  1.00 76.00           N
ATOM   4230  CA  ARG E 533      71.836  -1.635  14.959  1.00 76.00           C
ATOM   4231  CB  ARG E 533      73.032  -2.602  14.905  1.00 76.00           C
ATOM   4232  CG  ARG E 533      73.591  -2.960  16.284  1.00 76.00           C
ATOM   4233  CD  ARG E 533      74.996  -3.568  16.229  1.00 76.00           C
ATOM   4234  NE  ARG E 533      75.420  -3.871  17.624  1.00 76.00           N
ATOM   4235  CZ  ARG E 533      76.745  -4.037  17.906  1.00 76.00           C
ATOM   4236  NH1 ARG E 533      77.675  -3.893  16.918  1.00 76.00           N
ATOM   4237  NH2 ARG E 533      77.140  -4.351  19.173  1.00 76.00           N
ATOM   4238  C   ARG E 533      71.667  -1.043  13.596  1.00 76.00           C
ATOM   4239  O   ARG E 533      72.062   0.095  13.357  1.00 76.00           O
ATOM   4240  N   VAL E 534      71.057  -1.795  12.665  1.00106.14           N
ATOM   4241  CA  VAL E 534      70.874  -1.325  11.323  1.00106.14           C
ATOM   4242  CB  VAL E 534      70.250  -2.375  10.441  1.00106.14           C
ATOM   4243  CG1 VAL E 534      71.189  -3.592  10.424  1.00106.14           C
ATOM   4244  CG2 VAL E 534      68.837  -2.718  10.946  1.00106.14           C
ATOM   4245  C   VAL E 534      69.976  -0.124  11.349  1.00106.14           C
ATOM   4246  O   VAL E 534      70.235   0.876  10.680  1.00106.14           O
ATOM   4247  N   ILE E 535      68.905  -0.178  12.161  1.00 62.16           N
ATOM   4248  CA  ILE E 535      67.937   0.877  12.173  1.00 62.16           C
ATOM   4249  CB  ILE E 535      66.808   0.619  13.129  1.00 62.16           C
ATOM   4250  CG1 ILE E 535      66.000  -0.612  12.688  1.00 62.16           C
ATOM   4251  CG2 ILE E 535      65.972   1.905  13.243  1.00 62.16           C
ATOM   4252  CD1 ILE E 535      65.032  -1.119  13.756  1.00 62.16           C
ATOM   4253  C   ILE E 535      68.594   2.138  12.602  1.00 62.16           C
ATOM   4254  O   ILE E 535      68.389   3.167  11.982  1.00 62.16           O
ATOM   4255  N   THR E 536      69.378   2.079  13.685  1.00156.68           N
ATOM   4256  CA  THR E 536      70.094   3.142  14.331  1.00156.68           C
ATOM   4257  CB  THR E 536      70.441   2.762  15.734  1.00156.68           C
ATOM   4258  OG1 THR E 536      71.012   3.867  16.404  1.00156.68           O
ATOM   4259  CG2 THR E 536      71.433   1.589  15.704  1.00156.68           C
ATOM   4260  C   THR E 536      71.367   3.486  13.616  1.00156.68           C
ATOM   4261  O   THR E 536      71.987   4.503  13.924  1.00156.68           O
ATOM   4262  N   ASN E 537      71.836   2.619  12.698  1.00 94.29           N
ATOM   4263  CA  ASN E 537      73.098   2.822  12.040  1.00 94.29           C
ATOM   4264  CB  ASN E 537      73.241   4.182  11.333  1.00 94.29           C
ATOM   4265  CG  ASN E 537      72.580   4.085   9.966  1.00 94.29           C
ATOM   4266  OD1 ASN E 537      72.868   3.175   9.191  1.00 94.29           O
ATOM   4267  ND2 ASN E 537      71.673   5.049   9.654  1.00 94.29           N
ATOM   4268  C   ASN E 537      74.205   2.704  13.036  1.00 94.29           C
ATOM   4269  O   ASN E 537      75.192   3.435  12.974  1.00 94.29           O
ATOM   4270  N   GLY E 538      74.052   1.772  13.995  1.00 31.66           N
ATOM   4271  CA  GLY E 538      75.094   1.471  14.932  1.00 31.66           C
ATOM   4272  C   GLY E 538      75.111   2.491  16.023  1.00 31.66           C
ATOM   4273  O   GLY E 538      75.992   2.466  16.883  1.00 31.66           O
ATOM   4274  N   THR E 539      74.153   3.433  16.019  1.00 37.94           N
ATOM   4275  CA  THR E 539      74.155   4.401  17.074  1.00 37.94           C
ATOM   4276  CB  THR E 539      73.188   5.528  16.859  1.00 37.94           C
ATOM   4277  OG1 THR E 539      73.480   6.191  15.638  1.00 37.94           O
ATOM   4278  CG2 THR E 539      73.313   6.515  18.032  1.00 37.94           C
ATOM   4279  C   THR E 539      73.825   3.687  18.350  1.00 37.94           C
ATOM   4280  O   THR E 539      74.400   3.984  19.397  1.00 37.94           O
ATOM   4281  N   LYS E 540      72.878   2.724  18.296  1.00113.85           N
ATOM   4282  CA  LYS E 540      72.524   1.962  19.466  1.00113.85           C
ATOM   4283  CB  LYS E 540      71.032   2.017  19.839  1.00113.85           C
ATOM   4284  CG  LYS E 540      70.689   3.102  20.863  1.00113.85           C
ATOM   4285  CD  LYS E 540      70.941   4.540  20.414  1.00113.85           C
ATOM   4286  CE  LYS E 540      70.573   5.560  21.495  1.00113.85           C
ATOM   4287  NZ  LYS E 540      70.941   6.925  21.060  1.00113.85           N
ATOM   4288  C   LYS E 540      72.886   0.518  19.268  1.00113.85           C
ATOM   4289  O   LYS E 540      72.419  -0.150  18.349  1.00113.85           O
ATOM   4290  N   THR E 541      73.820   0.057  20.117  1.00139.81           N
ATOM   4291  CA  THR E 541      74.393  -1.253  20.298  1.00139.81           C
ATOM   4292  CB  THR E 541      75.847  -1.189  20.652  1.00139.81           C
ATOM   4293  OG1 THR E 541      76.024  -0.548  21.907  1.00139.81           O
ATOM   4294  CG2 THR E 541      76.568  -0.399  19.545  1.00139.81           C
ATOM   4295  C   THR E 541      73.713  -2.171  21.302  1.00139.81           C
ATOM   4296  O   THR E 541      74.356  -3.181  21.583  1.00139.81           O
ATOM   4297  N   PRO E 542      72.583  -1.987  21.960  1.00207.01           N
ATOM   4298  CA  PRO E 542      72.236  -2.841  23.072  1.00207.01           C
ATOM   4299  CD  PRO E 542      71.766  -0.782  21.936  1.00207.01           C
ATOM   4300  CB  PRO E 542      70.919  -2.302  23.628  1.00207.01           C
ATOM   4301  CG  PRO E 542      70.934  -0.818  23.227  1.00207.01           C
ATOM   4302  C   PRO E 542      72.241  -4.323  22.899  1.00207.01           C
ATOM   4303  O   PRO E 542      72.007  -4.838  21.806  1.00207.01           O
ATOM   4304  N   VAL E 543      72.590  -5.014  24.002  1.00115.68           N
ATOM   4305  CA  VAL E 543      72.553  -6.437  24.048  1.00115.68           C
ATOM   4306  CB  VAL E 543      73.797  -7.047  24.637  1.00115.68           C
ATOM   4307  CG1 VAL E 543      74.966  -6.733  23.687  1.00115.68           C
ATOM   4308  CG2 VAL E 543      74.016  -6.509  26.063  1.00115.68           C
ATOM   4309  C   VAL E 543      71.374  -6.753  24.908  1.00115.68           C
ATOM   4310  O   VAL E 543      71.284  -6.320  26.056  1.00115.68           O
ATOM   4311  N   TYR E 544      70.406  -7.496  24.349  1.00157.21           N
ATOM   4312  CA  TYR E 544      69.239  -7.811  25.110  1.00157.21           C
ATOM   4313  CB  TYR E 544      67.897  -7.661  24.384  1.00157.21           C
ATOM   4314  CG  TYR E 544      67.700  -6.189  24.534  1.00157.21           C
ATOM   4315  CD1 TYR E 544      68.436  -5.299  23.785  1.00157.21           C
ATOM   4316  CD2 TYR E 544      66.800  -5.695  25.453  1.00157.21           C
ATOM   4317  CE1 TYR E 544      68.269  -3.942  23.940  1.00157.21           C
ATOM   4318  CE2 TYR E 544      66.630  -4.338  25.610  1.00157.21           C
ATOM   4319  CZ  TYR E 544      67.364  -3.457  24.854  1.00157.21           C
ATOM   4320  OH  TYR E 544      67.194  -2.064  25.012  1.00157.21           O
ATOM   4321  C   TYR E 544      69.420  -9.089  25.856  1.00157.21           C
ATOM   4322  O   TYR E 544      70.388  -9.815  25.633  1.00157.21           O
ATOM   4323  N   SER E 545      68.549  -9.331  26.859  1.00 84.62           N
ATOM   4324  CA  SER E 545      68.764 -10.454  27.728  1.00 84.62           C
ATOM   4325  CB  SER E 545      68.487 -10.131  29.202  1.00 84.62           C
ATOM   4326  OG  SER E 545      68.595 -11.322  29.964  1.00 84.62           O
ATOM   4327  C   SER E 545      67.924 -11.654  27.391  1.00 84.62           C
ATOM   4328  O   SER E 545      66.695 -11.637  27.445  1.00 84.62           O
ATOM   4329  N   PRO E 546      68.611 -12.718  27.051  1.00102.47           N
ATOM   4330  CA  PRO E 546      67.983 -13.989  26.786  1.00102.47           C
ATOM   4331  CD  PRO E 546      69.874 -12.580  26.345  1.00102.47           C
ATOM   4332  CB  PRO E 546      69.054 -14.856  26.126  1.00102.47           C
ATOM   4333  CG  PRO E 546      69.993 -13.833  25.463  1.00102.47           C
ATOM   4334  C   PRO E 546      67.450 -14.606  28.045  1.00102.47           C
ATOM   4335  O   PRO E 546      66.484 -15.366  27.982  1.00102.47           O
ATOM   4336  N   GLN E 547      68.078 -14.319  29.201  1.00110.12           N
ATOM   4337  CA  GLN E 547      67.658 -14.957  30.415  1.00110.12           C
ATOM   4338  CB  GLN E 547      68.584 -14.794  31.625  1.00110.12           C
ATOM   4339  CG  GLN E 547      67.942 -15.440  32.857  1.00110.12           C
ATOM   4340  CD  GLN E 547      68.872 -16.439  33.520  1.00110.12           C
ATOM   4341  OE1 GLN E 547      69.558 -17.228  32.872  1.00110.12           O
ATOM   4342  NE2 GLN E 547      68.879 -16.393  34.879  1.00110.12           N
ATOM   4343  C   GLN E 547      66.305 -14.483  30.842  1.00110.12           C
ATOM   4344  O   GLN E 547      65.542 -15.272  31.397  1.00110.12           O
ATOM   4345  N   ASP E 548      65.973 -13.189  30.621  1.00104.55           N
ATOM   4346  CA  ASP E 548      64.676 -12.711  31.032  1.00104.55           C
ATOM   4347  CB  ASP E 548      64.246 -11.330  30.472  1.00104.55           C
ATOM   4348  CG  ASP E 548      64.619 -10.118  31.315  1.00104.55           C
ATOM   4349  OD1 ASP E 548      64.302 -10.114  32.535  1.00104.55           O
ATOM   4350  OD2 ASP E 548      65.207  -9.169  30.731  1.00104.55           O
ATOM   4351  C   ASP E 548      63.653 -13.566  30.392  1.00104.55           C
ATOM   4352  O   ASP E 548      62.693 -13.986  31.034  1.00104.55           O
ATOM   4353  N   ILE E 549      63.820 -13.825  29.088  1.00126.13           N
ATOM   4354  CA  ILE E 549      62.815 -14.600  28.442  1.00126.13           C
ATOM   4355  CB  ILE E 549      62.872 -14.583  26.942  1.00126.13           C
ATOM   4356  CG1 ILE E 549      64.157 -15.190  26.379  1.00126.13           C
ATOM   4357  CG2 ILE E 549      62.639 -13.126  26.505  1.00126.13           C
ATOM   4358  CD1 ILE E 549      64.062 -15.298  24.860  1.00126.13           C
ATOM   4359  C   ILE E 549      62.811 -15.996  28.982  1.00126.13           C
ATOM   4360  O   ILE E 549      61.743 -16.558  29.216  1.00126.13           O
ATOM   4361  N   VAL E 550      63.998 -16.589  29.222  1.00 74.54           N
ATOM   4362  CA  VAL E 550      64.052 -17.938  29.726  1.00 74.54           C
ATOM   4363  CB  VAL E 550      65.469 -18.409  29.969  1.00 74.54           C
ATOM   4364  CG1 VAL E 550      65.428 -19.743  30.736  1.00 74.54           C
ATOM   4365  CG2 VAL E 550      66.209 -18.492  28.618  1.00 74.54           C
ATOM   4366  C   VAL E 550      63.340 -18.015  31.047  1.00 74.54           C
ATOM   4367  O   VAL E 550      62.589 -18.949  31.321  1.00 74.54           O
ATOM   4368  N   GLU E 551      63.625 -17.047  31.924  1.00151.95           N
ATOM   4369  CA  GLU E 551      63.131 -16.969  33.270  1.00151.95           C
ATOM   4370  CB  GLU E 551      63.961 -15.839  33.899  1.00151.95           C
ATOM   4371  CG  GLU E 551      64.003 -15.631  35.400  1.00151.95           C
ATOM   4372  CD  GLU E 551      64.846 -14.366  35.536  1.00151.95           C
ATOM   4373  OE1 GLU E 551      64.395 -13.322  34.992  1.00151.95           O
ATOM   4374  OE2 GLU E 551      65.942 -14.416  36.157  1.00151.95           O
ATOM   4375  C   GLU E 551      61.670 -16.589  33.374  1.00151.95           C
ATOM   4376  O   GLU E 551      60.893 -17.245  34.067  1.00151.95           O
ATOM   4377  N   CYS E 552      61.314 -15.431  32.774  1.00121.52           N
ATOM   4378  CA  CYS E 552      60.028 -14.786  32.878  1.00121.52           C
ATOM   4379  CB  CYS E 552      60.240 -13.259  32.866  1.00121.52           C
ATOM   4380  SG  CYS E 552      61.793 -12.806  33.730  1.00121.52           S
ATOM   4381  C   CYS E 552      58.955 -15.163  31.877  1.00121.52           C
ATOM   4382  O   CYS E 552      57.771 -15.145  32.210  1.00121.52           O
ATOM   4383  N   SER E 553      59.316 -15.497  30.619  1.00 87.03           N
ATOM   4384  CA  SER E 553      58.312 -15.572  29.585  1.00 87.03           C
ATOM   4385  CB  SER E 553      58.893 -15.356  28.174  1.00 87.03           C
ATOM   4386  OG  SER E 553      57.855 -15.361  27.207  1.00 87.03           O
ATOM   4387  C   SER E 553      57.492 -16.835  29.575  1.00 87.03           C
ATOM   4388  O   SER E 553      58.001 -17.952  29.513  1.00 87.03           O
ATOM   4389  N   ALA E 554      56.157 -16.638  29.642  1.00 82.14           N
ATOM   4390  CA  ALA E 554      55.097 -17.613  29.594  1.00 82.14           C
ATOM   4391  CB  ALA E 554      53.737 -17.015  29.985  1.00 82.14           C
ATOM   4392  C   ALA E 554      54.950 -18.184  28.212  1.00 82.14           C
ATOM   4393  O   ALA E 554      54.370 -19.254  28.025  1.00 82.14           O
ATOM   4394  N   TYR E 555      55.359 -17.390  27.207  1.00176.37           N
ATOM   4395  CA  TYR E 555      55.277 -17.676  25.804  1.00176.37           C
ATOM   4396  CB  TYR E 555      55.534 -16.449  24.910  1.00176.37           C
ATOM   4397  CG  TYR E 555      54.504 -15.422  25.260  1.00176.37           C
ATOM   4398  CD1 TYR E 555      53.180 -15.772  25.425  1.00176.37           C
ATOM   4399  CD2 TYR E 555      54.851 -14.094  25.372  1.00176.37           C
ATOM   4400  CE1 TYR E 555      52.232 -14.821  25.733  1.00176.37           C
ATOM   4401  CE2 TYR E 555      53.909 -13.138  25.677  1.00176.37           C
ATOM   4402  CZ  TYR E 555      52.597 -13.503  25.862  1.00176.37           C
ATOM   4403  OH  TYR E 555      51.622 -12.534  26.174  1.00176.37           O
ATOM   4404  C   TYR E 555      56.218 -18.791  25.428  1.00176.37           C
ATOM   4405  O   TYR E 555      56.160 -19.290  24.305  1.00176.37           O
ATOM   4406  N   SER E 556      57.212 -19.095  26.289  1.00117.61           N
ATOM   4407  CA  SER E 556      58.157 -20.143  26.003  1.00117.61           C
ATOM   4408  CB  SER E 556      59.523 -19.591  25.546  1.00117.61           C
ATOM   4409  OG  SER E 556      60.426 -20.647  25.256  1.00117.61           O
ATOM   4410  C   SER E 556      58.369 -20.984  27.236  1.00117.61           C
ATOM   4411  O   SER E 556      57.837 -20.712  28.310  1.00117.61           O
ATOM   4412  N   GLN E 557      59.085 -22.106  27.032  1.00200.20           N
ATOM   4413  CA  GLN E 557      59.429 -23.166  27.938  1.00200.20           C
ATOM   4414  CB  GLN E 557      59.512 -24.517  27.222  1.00200.20           C
ATOM   4415  CG  GLN E 557      58.231 -24.782  26.421  1.00200.20           C
ATOM   4416  CD  GLN E 557      57.053 -24.149  27.161  1.00200.20           C
ATOM   4417  OE1 GLN E 557      56.947 -24.243  28.383  1.00200.20           O
ATOM   4418  NE2 GLN E 557      56.144 -23.476  26.402  1.00200.20           N
ATOM   4419  C   GLN E 557      60.636 -22.949  28.820  1.00200.20           C
ATOM   4420  O   GLN E 557      60.998 -23.868  29.551  1.00200.20           O
ATOM   4421  N   GLY E 558      61.406 -21.849  28.687  1.00 53.01           N
ATOM   4422  CA  GLY E 558      62.563 -21.719  29.538  1.00 53.01           C
ATOM   4423  C   GLY E 558      63.672 -22.482  28.876  1.00 53.01           C
ATOM   4424  O   GLY E 558      63.923 -22.312  27.687  1.00 53.01           O
ATOM   4425  N   CYS E 559      64.391 -23.313  29.651  1.00 91.35           N
ATOM   4426  CA  CYS E 559      65.483 -24.127  29.195  1.00 91.35           C
ATOM   4427  CB  CYS E 559      66.282 -24.712  30.360  1.00 91.35           C
ATOM   4428  SG  CYS E 559      67.062 -23.362  31.279  1.00 91.35           S
ATOM   4429  C   CYS E 559      64.943 -25.241  28.351  1.00 91.35           C
ATOM   4430  O   CYS E 559      65.687 -25.959  27.682  1.00 91.35           O
ATOM   4431  N   ASP E 560      63.623 -25.450  28.465  1.00127.53           N
ATOM   4432  CA  ASP E 560      62.826 -26.439  27.800  1.00127.53           C
ATOM   4433  CB  ASP E 560      61.406 -26.481  28.382  1.00127.53           C
ATOM   4434  CG  ASP E 560      60.710 -27.727  27.872  1.00127.53           C
ATOM   4435  OD1 ASP E 560      61.418 -28.617  27.330  1.00127.53           O
ATOM   4436  OD2 ASP E 560      59.461 -27.812  28.018  1.00127.53           O
ATOM   4437  C   ASP E 560      62.699 -26.144  26.324  1.00127.53           C
ATOM   4438  O   ASP E 560      62.305 -27.022  25.557  1.00127.53           O
ATOM   4439  N   GLY E 561      62.947 -24.890  25.882  1.00 48.06           N
ATOM   4440  CA  GLY E 561      62.826 -24.586  24.475  1.00 48.06           C
ATOM   4441  C   GLY E 561      61.752 -23.551  24.271  1.00 48.06           C
ATOM   4442  O   GLY E 561      61.070 -23.149  25.211  1.00 48.06           O
ATOM   4443  N   GLY E 562      61.600 -23.074  23.010  1.00 37.52           N
ATOM   4444  CA  GLY E 562      60.625 -22.067  22.682  1.00 37.52           C
ATOM   4445  C   GLY E 562      60.733 -21.744  21.217  1.00 37.52           C
ATOM   4446  O   GLY E 562      61.480 -22.389  20.483  1.00 37.52           O
ATOM   4447  N   PHE E 563      59.967 -20.730  20.747  1.00 82.52           N
ATOM   4448  CA  PHE E 563      59.997 -20.373  19.349  1.00 82.52           C
ATOM   4449  CB  PHE E 563      58.741 -20.812  18.583  1.00 82.52           C
ATOM   4450  CG  PHE E 563      58.781 -22.297  18.555  1.00 82.52           C
ATOM   4451  CD1 PHE E 563      58.418 -23.020  19.668  1.00 82.52           C
ATOM   4452  CD2 PHE E 563      59.176 -22.967  17.422  1.00 82.52           C
ATOM   4453  CE1 PHE E 563      58.451 -24.390  19.653  1.00 82.52           C
ATOM   4454  CE2 PHE E 563      59.212 -24.341  17.403  1.00 82.52           C
ATOM   4455  CZ  PHE E 563      58.850 -25.056  18.518  1.00 82.52           C
ATOM   4456  C   PHE E 563      60.131 -18.883  19.182  1.00 82.52           C
ATOM   4457  O   PHE E 563      59.475 -18.097  19.861  1.00 82.52           O
ATOM   4458  N   MET E 564      60.937 -18.478  18.179  1.00138.64           N
ATOM   4459  CA  MET E 564      61.309 -17.120  17.886  1.00138.64           C
ATOM   4460  CB  MET E 564      62.288 -17.067  16.704  1.00138.64           C
ATOM   4461  CG  MET E 564      63.265 -15.898  16.760  1.00138.64           C
ATOM   4462  SD  MET E 564      62.646 -14.270  16.255  1.00138.64           S
ATOM   4463  CE  MET E 564      64.352 -13.657  16.211  1.00138.64           C
ATOM   4464  C   MET E 564      60.082 -16.325  17.552  1.00138.64           C
ATOM   4465  O   MET E 564      59.989 -15.147  17.878  1.00138.64           O
ATOM   4466  N   TYR E 565      59.089 -16.935  16.890  1.00 80.37           N
ATOM   4467  CA  TYR E 565      57.899 -16.210  16.534  1.00 80.37           C
ATOM   4468  CB  TYR E 565      56.881 -17.151  15.864  1.00 80.37           C
ATOM   4469  CG  TYR E 565      55.627 -16.428  15.510  1.00 80.37           C
ATOM   4470  CD1 TYR E 565      54.625 -16.266  16.442  1.00 80.37           C
ATOM   4471  CD2 TYR E 565      55.446 -15.927  14.242  1.00 80.37           C
ATOM   4472  CE1 TYR E 565      53.464 -15.607  16.115  1.00 80.37           C
ATOM   4473  CE2 TYR E 565      54.285 -15.267  13.911  1.00 80.37           C
ATOM   4474  CZ  TYR E 565      53.292 -15.105  14.847  1.00 80.37           C
ATOM   4475  OH  TYR E 565      52.100 -14.427  14.507  1.00 80.37           O
ATOM   4476  C   TYR E 565      57.286 -15.673  17.800  1.00 80.37           C
ATOM   4477  O   TYR E 565      56.881 -14.513  17.857  1.00 80.37           O
ATOM   4478  N   LEU E 566      57.177 -16.516  18.846  1.00154.54           N
ATOM   4479  CA  LEU E 566      56.624 -16.114  20.113  1.00154.54           C
ATOM   4480  CB  LEU E 566      56.246 -17.280  21.048  1.00154.54           C
ATOM   4481  CG  LEU E 566      54.897 -17.964  20.731  1.00154.54           C
ATOM   4482  CD1 LEU E 566      54.895 -18.692  19.388  1.00154.54           C
ATOM   4483  CD2 LEU E 566      54.466 -18.894  21.869  1.00154.54           C
ATOM   4484  C   LEU E 566      57.529 -15.203  20.900  1.00154.54           C
ATOM   4485  O   LEU E 566      57.031 -14.428  21.711  1.00154.54           O
ATOM   4486  N   VAL E 567      58.868 -15.378  20.825  1.00 89.78           N
ATOM   4487  CA  VAL E 567      59.791 -14.549  21.575  1.00 89.78           C
ATOM   4488  CB  VAL E 567      61.153 -15.169  21.675  1.00 89.78           C
ATOM   4489  CG1 VAL E 567      62.088 -14.198  22.415  1.00 89.78           C
ATOM   4490  CG2 VAL E 567      61.013 -16.547  22.345  1.00 89.78           C
ATOM   4491  C   VAL E 567      59.975 -13.222  20.945  1.00 89.78           C
ATOM   4492  O   VAL E 567      59.888 -12.157  21.558  1.00 89.78           O
ATOM   4493  N   SER E 568      60.256 -13.265  19.649  1.00255.39           N
ATOM   4494  CA  SER E 568      60.362 -12.033  18.997  1.00255.39           C
ATOM   4495  CB  SER E 568      60.744 -12.215  17.523  1.00255.39           C
ATOM   4496  OG  SER E 568      61.331 -11.018  17.046  1.00255.39           O
ATOM   4497  C   SER E 568      58.900 -11.372  19.147  1.00255.39           C
ATOM   4498  O   SER E 568      58.992 -10.184  18.812  1.00255.39           O
ATOM   4499  N   LYS E 569      57.654 -12.094  19.534  1.00316.89           N
ATOM   4500  CA  LYS E 569      56.139 -11.904  19.930  1.00316.89           C
ATOM   4501  CB  LYS E 569      55.312 -13.210  19.881  1.00316.89           C
ATOM   4502  CG  LYS E 569      53.812 -13.066  20.223  1.00316.89           C
ATOM   4503  CD  LYS E 569      53.463 -12.890  21.705  1.00316.89           C
ATOM   4504  CE  LYS E 569      52.044 -12.372  21.969  1.00316.89           C
ATOM   4505  NZ  LYS E 569      51.056 -13.075  21.129  1.00316.89           N
ATOM   4506  C   LYS E 569      55.970 -11.352  21.335  1.00316.89           C
ATOM   4507  O   LYS E 569      55.166 -10.459  21.602  1.00316.89           O
ATOM   4508  N   TYR E 570      56.727 -11.913  22.287  1.00109.55           N
ATOM   4509  CA  TYR E 570      56.786 -11.533  23.667  1.00109.55           C
ATOM   4510  CB  TYR E 570      57.799 -12.451  24.387  1.00109.55           C
ATOM   4511  CG  TYR E 570      58.259 -11.987  25.734  1.00109.55           C
ATOM   4512  CD1 TYR E 570      57.503 -12.164  26.872  1.00109.55           C
ATOM   4513  CD2 TYR E 570      59.501 -11.403  25.853  1.00109.55           C
ATOM   4514  CE1 TYR E 570      57.974 -11.746  28.098  1.00109.55           C
ATOM   4515  CE2 TYR E 570      59.977 -10.983  27.072  1.00109.55           C
ATOM   4516  CZ  TYR E 570      59.211 -11.152  28.199  1.00109.55           C
ATOM   4517  OH  TYR E 570      59.702 -10.723  29.450  1.00109.55           O
ATOM   4518  C   TYR E 570      57.303 -10.138  23.633  1.00109.55           C
ATOM   4519  O   TYR E 570      56.955  -9.296  24.460  1.00109.55           O
ATOM   4520  N   ALA E 571      58.167  -9.867  22.641  1.00 49.42           N
ATOM   4521  CA  ALA E 571      58.732  -8.561  22.521  1.00 49.42           C
ATOM   4522  CB  ALA E 571      59.717  -8.433  21.343  1.00 49.42           C
ATOM   4523  C   ALA E 571      57.623  -7.565  22.350  1.00 49.42           C
ATOM   4524  O   ALA E 571      57.690  -6.470  22.906  1.00 49.42           O
ATOM   4525  N   GLU E 572      56.577  -7.892  21.562  1.00134.92           N
ATOM   4526  CA  GLU E 572      55.514  -6.936  21.399  1.00134.92           C
ATOM   4527  CB  GLU E 572      54.417  -7.340  20.401  1.00134.92           C
ATOM   4528  CG  GLU E 572      54.757  -7.203  18.923  1.00134.92           C
ATOM   4529  CD  GLU E 572      53.460  -6.695  18.301  1.00134.92           C
ATOM   4530  OE1 GLU E 572      52.610  -6.212  19.095  1.00134.92           O
ATOM   4531  OE2 GLU E 572      53.304  -6.744  17.053  1.00134.92           O
ATOM   4532  C   GLU E 572      54.744  -6.719  22.667  1.00134.92           C
ATOM   4533  O   GLU E 572      54.553  -5.580  23.088  1.00134.92           O
ATOM   4534  N   ASP E 573      54.209  -7.793  23.284  1.00200.63           N
ATOM   4535  CA  ASP E 573      53.400  -7.531  24.441  1.00200.63           C
ATOM   4536  CB  ASP E 573      52.156  -8.434  24.596  1.00200.63           C
ATOM   4537  CG  ASP E 573      52.441  -9.890  24.316  1.00200.63           C
ATOM   4538  OD1 ASP E 573      53.609 -10.252  24.030  1.00200.63           O
ATOM   4539  OD2 ASP E 573      51.449 -10.663  24.339  1.00200.63           O
ATOM   4540  C   ASP E 573      54.131  -7.236  25.722  1.00200.63           C
ATOM   4541  O   ASP E 573      53.726  -6.331  26.452  1.00200.63           O
ATOM   4542  N   TYR E 574      55.154  -8.036  26.081  1.00175.63           N
ATOM   4543  CA  TYR E 574      55.946  -7.834  27.269  1.00175.63           C
ATOM   4544  CB  TYR E 574      56.450  -9.173  27.816  1.00175.63           C
ATOM   4545  CG  TYR E 574      55.226  -9.857  28.313  1.00175.63           C
ATOM   4546  CD1 TYR E 574      54.380 -10.527  27.462  1.00175.63           C
ATOM   4547  CD2 TYR E 574      54.906  -9.796  29.643  1.00175.63           C
ATOM   4548  CE1 TYR E 574      53.247 -11.141  27.947  1.00175.63           C
ATOM   4549  CE2 TYR E 574      53.779 -10.409  30.131  1.00175.63           C
ATOM   4550  CZ  TYR E 574      52.943 -11.086  29.284  1.00175.63           C
ATOM   4551  OH  TYR E 574      51.783 -11.715  29.787  1.00175.63           O
ATOM   4552  C   TYR E 574      57.120  -6.893  27.145  1.00175.63           C
ATOM   4553  O   TYR E 574      57.361  -6.073  28.029  1.00175.63           O
ATOM   4554  N   GLY E 575      57.918  -7.008  26.062  1.00 56.15           N
ATOM   4555  CA  GLY E 575      59.089  -6.176  25.927  1.00 56.15           C
ATOM   4556  C   GLY E 575      60.297  -6.934  26.401  1.00 56.15           C
ATOM   4557  O   GLY E 575      60.182  -7.913  27.136  1.00 56.15           O
ATOM   4558  N   LEU E 576      61.501  -6.472  25.998  1.00169.02           N
ATOM   4559  CA  LEU E 576      62.699  -7.172  26.356  1.00169.02           C
ATOM   4560  CB  LEU E 576      63.485  -7.614  25.108  1.00169.02           C
ATOM   4561  CG  LEU E 576      64.283  -8.920  25.286  1.00169.02           C
ATOM   4562  CD1 LEU E 576      65.108  -8.947  26.572  1.00169.02           C
ATOM   4563  CD2 LEU E 576      63.377 -10.146  25.132  1.00169.02           C
ATOM   4564  C   LEU E 576      63.553  -6.197  27.135  1.00169.02           C
ATOM   4565  O   LEU E 576      63.465  -4.989  26.936  1.00169.02           O
ATOM   4566  N   ALA E 577      64.394  -6.692  28.065  1.00 79.47           N
ATOM   4567  CA  ALA E 577      65.265  -5.854  28.843  1.00 79.47           C
ATOM   4568  CB  ALA E 577      65.137  -6.105  30.353  1.00 79.47           C
ATOM   4569  C   ALA E 577      66.683  -6.149  28.442  1.00 79.47           C
ATOM   4570  O   ALA E 577      66.958  -7.148  27.783  1.00 79.47           O
ATOM   4571  N   GLU E 578      67.629  -5.261  28.804  1.00108.95           N
ATOM   4572  CA  GLU E 578      68.999  -5.448  28.412  1.00108.95           C
ATOM   4573  CB  GLU E 578      69.847  -4.169  28.476  1.00108.95           C
ATOM   4574  CG  GLU E 578      70.002  -3.590  29.879  1.00108.95           C
ATOM   4575  CD  GLU E 578      70.804  -2.305  29.742  1.00108.95           C
ATOM   4576  OE1 GLU E 578      70.989  -1.850  28.581  1.00108.95           O
ATOM   4577  OE2 GLU E 578      71.237  -1.762  30.793  1.00108.95           O
ATOM   4578  C   GLU E 578      69.638  -6.500  29.263  1.00108.95           C
ATOM   4579  O   GLU E 578      69.137  -6.841  30.336  1.00108.95           O
ATOM   4580  N   GLU E 579      70.778  -7.051  28.785  1.00145.61           N
ATOM   4581  CA  GLU E 579      71.353  -8.139  29.513  1.00145.61           C
ATOM   4582  CB  GLU E 579      72.392  -9.000  28.785  1.00145.61           C
ATOM   4583  CG  GLU E 579      73.746  -8.410  28.432  1.00145.61           C
ATOM   4584  CD  GLU E 579      74.383  -9.607  27.756  1.00145.61           C
ATOM   4585  OE1 GLU E 579      73.743 -10.101  26.791  1.00145.61           O
ATOM   4586  OE2 GLU E 579      75.460 -10.076  28.204  1.00145.61           O
ATOM   4587  C   GLU E 579      71.839  -7.728  30.869  1.00145.61           C
ATOM   4588  O   GLU E 579      71.781  -8.521  31.807  1.00145.61           O
ATOM   4589  N   SER E 580      72.315  -6.482  31.033  1.00 37.80           N
ATOM   4590  CA  SER E 580      72.790  -6.078  32.329  1.00 37.80           C
ATOM   4591  CB  SER E 580      73.265  -4.617  32.369  1.00 37.80           C
ATOM   4592  OG  SER E 580      72.168  -3.744  32.166  1.00 37.80           O
ATOM   4593  C   SER E 580      71.658  -6.187  33.305  1.00 37.80           C
ATOM   4594  O   SER E 580      71.858  -6.447  34.493  1.00 37.80           O
ATOM   4595  N   CYS E 581      70.419  -5.989  32.826  1.00108.54           N
ATOM   4596  CA  CYS E 581      69.295  -6.078  33.715  1.00108.54           C
ATOM   4597  CB  CYS E 581      67.948  -5.825  33.024  1.00108.54           C
ATOM   4598  SG  CYS E 581      67.645  -4.056  32.840  1.00108.54           S
ATOM   4599  C   CYS E 581      69.238  -7.456  34.279  1.00108.54           C
ATOM   4600  O   CYS E 581      69.028  -7.613  35.480  1.00108.54           O
ATOM   4601  N   ASP E 582      69.387  -8.492  33.426  1.00147.65           N
ATOM   4602  CA  ASP E 582      69.407  -9.818  33.953  1.00147.65           C
ATOM   4603  CB  ASP E 582      68.029 -10.476  34.151  1.00147.65           C
ATOM   4604  CG  ASP E 582      67.188 -10.248  32.918  1.00147.65           C
ATOM   4605  OD1 ASP E 582      66.694  -9.096  32.786  1.00147.65           O
ATOM   4606  OD2 ASP E 582      67.005 -11.210  32.122  1.00147.65           O
ATOM   4607  C   ASP E 582      70.336 -10.661  33.151  1.00147.65           C
ATOM   4608  O   ASP E 582      70.002 -11.213  32.107  1.00147.65           O
ATOM   4609  N   PRO E 583      71.515 -10.763  33.701  1.00169.06           N
ATOM   4610  CA  PRO E 583      72.620 -11.462  33.103  1.00169.06           C
ATOM   4611  CD  PRO E 583      71.677 -10.617  35.137  1.00169.06           C
ATOM   4612  CB  PRO E 583      73.734 -11.434  34.142  1.00169.06           C
ATOM   4613  CG  PRO E 583      72.956 -11.402  35.471  1.00169.06           C
ATOM   4614  C   PRO E 583      72.208 -12.863  32.807  1.00169.06           C
ATOM   4615  O   PRO E 583      71.334 -13.393  33.491  1.00169.06           O
ATOM   4616  N   TYR E 584      72.836 -13.485  31.795  1.00132.29           N
ATOM   4617  CA  TYR E 584      72.395 -14.787  31.392  1.00132.29           C
ATOM   4618  CB  TYR E 584      72.711 -15.054  29.904  1.00132.29           C
ATOM   4619  CG  TYR E 584      72.029 -16.321  29.527  1.00132.29           C
ATOM   4620  CD1 TYR E 584      70.695 -16.329  29.195  1.00132.29           C
ATOM   4621  CD2 TYR E 584      72.707 -17.512  29.527  1.00132.29           C
ATOM   4622  CE1 TYR E 584      70.055 -17.499  28.853  1.00132.29           C
ATOM   4623  CE2 TYR E 584      72.075 -18.685  29.184  1.00132.29           C
ATOM   4624  CZ  TYR E 584      70.747 -18.685  28.842  1.00132.29           C
ATOM   4625  OH  TYR E 584      70.106 -19.892  28.491  1.00132.29           O
ATOM   4626  C   TYR E 584      73.002 -15.840  32.277  1.00132.29           C
ATOM   4627  O   TYR E 584      74.222 -15.929  32.407  1.00132.29           O
ATOM   4628  N   LYS E 585      72.124 -16.569  33.015  1.00175.83           N
ATOM   4629  CA  LYS E 585      72.456 -17.679  33.874  1.00175.83           C
ATOM   4630  CB  LYS E 585      71.470 -17.865  35.037  1.00175.83           C
ATOM   4631  CG  LYS E 585      71.883 -19.017  35.949  1.00175.83           C
ATOM   4632  CD  LYS E 585      73.204 -18.777  36.682  1.00175.83           C
ATOM   4633  CE  LYS E 585      73.056 -18.367  38.149  1.00175.83           C
ATOM   4634  NZ  LYS E 585      74.397 -18.211  38.763  1.00175.83           N
ATOM   4635  C   LYS E 585      72.570 -18.990  33.147  1.00175.83           C
ATOM   4636  O   LYS E 585      73.461 -19.790  33.432  1.00175.83           O
ATOM   4637  N   GLY E 586      71.665 -19.263  32.184  1.00 49.98           N
ATOM   4638  CA  GLY E 586      71.696 -20.540  31.527  1.00 49.98           C
ATOM   4639  C   GLY E 586      70.981 -21.523  32.396  1.00 49.98           C
ATOM   4640  O   GLY E 586      71.303 -22.708  32.372  1.00 49.98           O
ATOM   4641  N   VAL E 587      70.010 -21.046  33.208  1.00109.66           N
ATOM   4642  CA  VAL E 587      69.253 -21.917  34.063  1.00109.66           C
ATOM   4643  CB  VAL E 587      69.764 -21.976  35.479  1.00109.66           C
ATOM   4644  CG1 VAL E 587      69.438 -20.647  36.179  1.00109.66           C
ATOM   4645  CG2 VAL E 587      69.167 -23.208  36.180  1.00109.66           C
ATOM   4646  C   VAL E 587      67.847 -21.398  34.134  1.00109.66           C
ATOM   4647  O   VAL E 587      67.544 -20.286  33.707  1.00109.66           O
ATOM   4648  N   ASP E 588      66.958 -22.233  34.695  1.00147.38           N
ATOM   4649  CA  ASP E 588      65.548 -22.036  34.873  1.00147.38           C
ATOM   4650  CB  ASP E 588      64.768 -23.342  35.094  1.00147.38           C
ATOM   4651  CG  ASP E 588      63.387 -23.112  34.492  1.00147.38           C
ATOM   4652  OD1 ASP E 588      63.148 -21.979  33.993  1.00147.38           O
ATOM   4653  OD2 ASP E 588      62.564 -24.066  34.491  1.00147.38           O
ATOM   4654  C   ASP E 588      65.302 -21.092  36.019  1.00147.38           C
ATOM   4655  O   ASP E 588      64.234 -21.112  36.631  1.00147.38           O
ATOM   4656  N   SER E 589      66.345 -20.348  36.432  1.00108.31           N
ATOM   4657  CA  SER E 589      66.289 -19.434  37.543  1.00108.31           C
ATOM   4658  CB  SER E 589      67.464 -18.448  37.515  1.00108.31           C
ATOM   4659  OG  SER E 589      67.315 -17.477  38.533  1.00108.31           O
ATOM   4660  C   SER E 589      65.011 -18.641  37.532  1.00108.31           C
ATOM   4661  O   SER E 589      64.354 -18.502  36.503  1.00108.31           O
ATOM   4662  N   VAL E 590      64.605 -18.135  38.722  1.00113.83           N
ATOM   4663  CA  VAL E 590      63.396 -17.362  38.866  1.00113.83           C
ATOM   4664  CB  VAL E 590      62.903 -17.235  40.279  1.00113.83           C
ATOM   4665  CG1 VAL E 590      62.508 -18.637  40.774  1.00113.83           C
ATOM   4666  CG2 VAL E 590      63.982 -16.544  41.127  1.00113.83           C
ATOM   4667  C   VAL E 590      63.621 -15.992  38.296  1.00113.83           C
ATOM   4668  O   VAL E 590      64.759 -15.596  38.062  1.00113.83           O
ATOM   4669  N   CYS E 591      62.523 -15.254  38.007  1.00 83.63           N
ATOM   4670  CA  CYS E 591      62.596 -13.954  37.376  1.00 83.63           C
ATOM   4671  CB  CYS E 591      61.261 -13.574  36.675  1.00 83.63           C
ATOM   4672  SG  CYS E 591      61.311 -12.108  35.589  1.00 83.63           S
ATOM   4673  C   CYS E 591      62.982 -12.910  38.409  1.00 83.63           C
ATOM   4674  O   CYS E 591      62.382 -12.875  39.478  1.00 83.63           O
ATOM   4675  N   LYS E 592      63.996 -12.036  38.127  1.00203.61           N
ATOM   4676  CA  LYS E 592      64.481 -11.037  39.077  1.00203.61           C
ATOM   4677  CB  LYS E 592      65.745 -11.456  39.855  1.00203.61           C
ATOM   4678  CG  LYS E 592      65.575 -12.634  40.815  1.00203.61           C
ATOM   4679  CD  LYS E 592      65.558 -13.998  40.129  1.00203.61           C
ATOM   4680  CE  LYS E 592      66.952 -14.593  39.893  1.00203.61           C
ATOM   4681  NZ  LYS E 592      67.406 -15.337  41.093  1.00203.61           N
ATOM   4682  C   LYS E 592      64.886  -9.735  38.379  1.00203.61           C
ATOM   4683  O   LYS E 592      64.508  -9.492  37.235  1.00203.61           O
ATOM   4684  N   LYS E 593      65.723  -8.898  39.075  1.00251.08           N
ATOM   4685  CA  LYS E 593      66.245  -7.575  38.774  1.00251.08           C
ATOM   4686  CB  LYS E 593      67.299  -7.614  37.658  1.00251.08           C
ATOM   4687  CG  LYS E 593      68.272  -8.786  37.833  1.00251.08           C
ATOM   4688  CD  LYS E 593      68.914  -8.903  39.217  1.00251.08           C
ATOM   4689  CE  LYS E 593      69.684  -7.661  39.664  1.00251.08           C
ATOM   4690  NZ  LYS E 593      68.800  -6.796  40.474  1.00251.08           N
ATOM   4691  C   LYS E 593      65.142  -6.632  38.386  1.00251.08           C
ATOM   4692  O   LYS E 593      64.899  -6.371  37.212  1.00251.08           O
ATOM   4693  N   ASP E 594      64.416  -6.109  39.391  1.00104.53           N
ATOM   4694  CA  ASP E 594      63.337  -5.191  39.160  1.00104.53           C
ATOM   4695  CB  ASP E 594      62.391  -5.082  40.370  1.00104.53           C
ATOM   4696  CG  ASP E 594      63.209  -4.706  41.599  1.00104.53           C
ATOM   4697  OD1 ASP E 594      64.445  -4.505  41.465  1.00104.53           O
ATOM   4698  OD2 ASP E 594      62.599  -4.621  42.698  1.00104.53           O
ATOM   4699  C   ASP E 594      63.884  -3.842  38.792  1.00104.53           C
ATOM   4700  O   ASP E 594      65.095  -3.641  38.719  1.00104.53           O
ATOM   4701  N   GLN E 595      62.973  -2.882  38.526  1.00143.80           N
ATOM   4702  CA  GLN E 595      63.319  -1.547  38.120  1.00143.80           C
ATOM   4703  CB  GLN E 595      64.099  -0.744  39.181  1.00143.80           C
ATOM   4704  CG  GLN E 595      63.217  -0.008  40.196  1.00143.80           C
ATOM   4705  CD  GLN E 595      62.119  -0.937  40.686  1.00143.80           C
ATOM   4706  OE1 GLN E 595      60.954  -0.772  40.329  1.00143.80           O
ATOM   4707  NE2 GLN E 595      62.490  -1.937  41.527  1.00143.80           N
ATOM   4708  C   GLN E 595      64.092  -1.515  36.839  1.00143.80           C
ATOM   4709  O   GLN E 595      65.017  -0.719  36.695  1.00143.80           O
ATOM   4710  N   CYS E 596      63.729  -2.364  35.852  1.00120.77           N
ATOM   4711  CA  CYS E 596      64.314  -2.150  34.561  1.00120.77           C
ATOM   4712  CB  CYS E 596      64.935  -3.396  33.921  1.00120.77           C
ATOM   4713  SG  CYS E 596      66.622  -3.637  34.536  1.00120.77           S
ATOM   4714  C   CYS E 596      63.234  -1.624  33.674  1.00120.77           C
ATOM   4715  O   CYS E 596      62.845  -2.317  32.736  1.00120.77           O
ATOM   4716  N   PRO E 597      62.655  -0.466  33.923  1.00187.87           N
ATOM   4717  CA  PRO E 597      61.881   0.003  32.835  1.00187.87           C
ATOM   4718  CD  PRO E 597      62.005  -0.133  35.185  1.00187.87           C
ATOM   4719  CB  PRO E 597      60.960   1.091  33.373  1.00187.87           C
ATOM   4720  CG  PRO E 597      60.725   0.637  34.821  1.00187.87           C
ATOM   4721  C   PRO E 597      62.901   0.427  31.848  1.00187.87           C
ATOM   4722  O   PRO E 597      63.411   1.543  31.930  1.00187.87           O
ATOM   4723  N   LYS E 598      63.220  -0.482  30.927  1.00132.42           N
ATOM   4724  CA  LYS E 598      64.064  -0.264  29.815  1.00132.42           C
ATOM   4725  CB  LYS E 598      65.567  -0.373  30.141  1.00132.42           C
ATOM   4726  CG  LYS E 598      66.099   0.771  31.010  1.00132.42           C
ATOM   4727  CD  LYS E 598      67.523   0.548  31.530  1.00132.42           C
ATOM   4728  CE  LYS E 598      67.594  -0.214  32.855  1.00132.42           C
ATOM   4729  NZ  LYS E 598      69.006  -0.385  33.263  1.00132.42           N
ATOM   4730  C   LYS E 598      63.699  -1.457  29.011  1.00132.42           C
ATOM   4731  O   LYS E 598      64.400  -2.465  29.038  1.00132.42           O
ATOM   4732  N   ARG E 599      62.562  -1.379  28.296  1.00154.38           N
ATOM   4733  CA  ARG E 599      62.091  -2.547  27.615  1.00154.38           C
ATOM   4734  CB  ARG E 599      60.688  -2.955  28.074  1.00154.38           C
ATOM   4735  CG  ARG E 599      60.550  -2.990  29.592  1.00154.38           C
ATOM   4736  CD  ARG E 599      60.559  -4.386  30.203  1.00154.38           C
ATOM   4737  NE  ARG E 599      60.277  -4.182  31.646  1.00154.38           N
ATOM   4738  CZ  ARG E 599      58.987  -3.968  32.025  1.00154.38           C
ATOM   4739  NH1 ARG E 599      58.002  -3.966  31.080  1.00154.38           N
ATOM   4740  NH2 ARG E 599      58.691  -3.729  33.334  1.00154.38           N
ATOM   4741  C   ARG E 599      61.938  -2.195  26.175  1.00154.38           C
ATOM   4742  O   ARG E 599      61.363  -1.160  25.844  1.00154.38           O
ATOM   4743  N   ALA E 600      62.442  -3.066  25.280  1.00 58.04           N
ATOM   4744  CA  ALA E 600      62.312  -2.828  23.873  1.00 58.04           C
ATOM   4745  CB  ALA E 600      63.568  -3.186  23.064  1.00 58.04           C
ATOM   4746  C   ALA E 600      61.192  -3.696  23.384  1.00 58.04           C
ATOM   4747  O   ALA E 600      61.033  -4.825  23.844  1.00 58.04           O
ATOM   4748  N   TYR E 601      60.392  -3.183  22.426  1.00 84.71           N
ATOM   4749  CA  TYR E 601      59.243  -3.892  21.922  1.00 84.71           C
ATOM   4750  CB  TYR E 601      57.922  -3.116  22.008  1.00 84.71           C
ATOM   4751  CG  TYR E 601      57.451  -2.990  23.407  1.00 84.71           C
ATOM   4752  CD1 TYR E 601      57.926  -1.983  24.212  1.00 84.71           C
ATOM   4753  CD2 TYR E 601      56.536  -3.883  23.911  1.00 84.71           C
ATOM   4754  CE1 TYR E 601      57.473  -1.874  25.503  1.00 84.71           C
ATOM   4755  CE2 TYR E 601      56.084  -3.770  25.201  1.00 84.71           C
ATOM   4756  CZ  TYR E 601      56.551  -2.762  26.001  1.00 84.71           C
ATOM   4757  OH  TYR E 601      56.087  -2.638  27.328  1.00 84.71           O
ATOM   4758  C   TYR E 601      59.397  -4.071  20.445  1.00 84.71           C
ATOM   4759  O   TYR E 601      60.213  -3.407  19.808  1.00 84.71           O
ATOM   4760  N   GLY E 602      58.604  -5.002  19.872  1.00 37.88           N
ATOM   4761  CA  GLY E 602      58.617  -5.233  18.457  1.00 37.88           C
ATOM   4762  C   GLY E 602      57.348  -4.675  17.884  1.00 37.88           C
ATOM   4763  O   GLY E 602      56.251  -4.970  18.356  1.00 37.88           O
ATOM   4764  N   THR E 603      57.489  -3.859  16.821  1.00 85.93           N
ATOM   4765  CA  THR E 603      56.407  -3.187  16.153  1.00 85.93           C
ATOM   4766  CB  THR E 603      56.947  -2.310  15.058  1.00 85.93           C
ATOM   4767  OG1 THR E 603      57.200  -3.023  13.856  1.00 85.93           O
ATOM   4768  CG2 THR E 603      58.326  -1.898  15.565  1.00 85.93           C
ATOM   4769  C   THR E 603      55.552  -4.226  15.500  1.00 85.93           C
ATOM   4770  O   THR E 603      54.327  -4.124  15.507  1.00 85.93           O
ATOM   4771  N   ASN E 604      56.187  -5.232  14.864  1.00148.87           N
ATOM   4772  CA  ASN E 604      55.435  -6.291  14.271  1.00148.87           C
ATOM   4773  CB  ASN E 604      54.413  -5.889  13.178  1.00148.87           C
ATOM   4774  CG  ASN E 604      55.013  -5.104  12.026  1.00148.87           C
ATOM   4775  OD1 ASN E 604      54.290  -4.694  11.119  1.00148.87           O
ATOM   4776  ND2 ASN E 604      56.351  -4.872  12.056  1.00148.87           N
ATOM   4777  C   ASN E 604      56.329  -7.421  13.877  1.00148.87           C
ATOM   4778  O   ASN E 604      57.554  -7.296  13.863  1.00148.87           O
ATOM   4779  N   TYR E 605      55.715  -8.600  13.645  1.00 95.03           N
ATOM   4780  CA  TYR E 605      56.449  -9.790  13.324  1.00 95.03           C
ATOM   4781  CB  TYR E 605      56.871 -10.572  14.578  1.00 95.03           C
ATOM   4782  CG  TYR E 605      55.643 -10.715  15.411  1.00 95.03           C
ATOM   4783  CD1 TYR E 605      55.313  -9.738  16.324  1.00 95.03           C
ATOM   4784  CD2 TYR E 605      54.814 -11.805  15.281  1.00 95.03           C
ATOM   4785  CE1 TYR E 605      54.182  -9.847  17.098  1.00 95.03           C
ATOM   4786  CE2 TYR E 605      53.680 -11.919  16.052  1.00 95.03           C
ATOM   4787  CZ  TYR E 605      53.363 -10.940  16.962  1.00 95.03           C
ATOM   4788  OH  TYR E 605      52.201 -11.053  17.755  1.00 95.03           O
ATOM   4789  C   TYR E 605      55.601 -10.700  12.489  1.00 95.03           C
ATOM   4790  O   TYR E 605      54.375 -10.602  12.499  1.00 95.03           O
ATOM   4791  N   ALA E 606      56.248 -11.617  11.733  1.00 48.72           N
ATOM   4792  CA  ALA E 606      55.511 -12.572  10.950  1.00 48.72           C
ATOM   4793  CB  ALA E 606      54.822 -11.958   9.720  1.00 48.72           C
ATOM   4794  C   ALA E 606      56.458 -13.623  10.452  1.00 48.72           C
ATOM   4795  O   ALA E 606      57.674 -13.437  10.455  1.00 48.72           O
ATOM   4796  N   TYR E 607      55.912 -14.786  10.034  1.00 91.96           N
ATOM   4797  CA  TYR E 607      56.725 -15.809   9.437  1.00 91.96           C
ATOM   4798  CB  TYR E 607      56.085 -17.213   9.399  1.00 91.96           C
ATOM   4799  CG  TYR E 607      56.195 -17.904  10.722  1.00 91.96           C
ATOM   4800  CD1 TYR E 607      57.397 -18.462  11.098  1.00 91.96           C
ATOM   4801  CD2 TYR E 607      55.117 -18.038  11.569  1.00 91.96           C
ATOM   4802  CE1 TYR E 607      57.535 -19.121  12.296  1.00 91.96           C
ATOM   4803  CE2 TYR E 607      55.249 -18.699  12.773  1.00 91.96           C
ATOM   4804  CZ  TYR E 607      56.459 -19.239  13.140  1.00 91.96           C
ATOM   4805  OH  TYR E 607      56.601 -19.917  14.370  1.00 91.96           O
ATOM   4806  C   TYR E 607      56.932 -15.373   8.024  1.00 91.96           C
ATOM   4807  O   TYR E 607      56.008 -14.885   7.379  1.00 91.96           O
ATOM   4808  N   THR E 608      58.165 -15.493   7.500  1.00 46.40           N
ATOM   4809  CA  THR E 608      58.378 -15.078   6.147  1.00 46.40           C
ATOM   4810  CB  THR E 608      59.823 -15.147   5.749  1.00 46.40           C
ATOM   4811  OG1 THR E 608      60.588 -14.307   6.601  1.00 46.40           O
ATOM   4812  CG2 THR E 608      59.970 -14.682   4.292  1.00 46.40           C
ATOM   4813  C   THR E 608      57.549 -15.975   5.279  1.00 46.40           C
ATOM   4814  O   THR E 608      57.511 -17.188   5.483  1.00 46.40           O
ATOM   4815  N   GLY E 609      56.861 -15.381   4.278  1.00 36.95           N
ATOM   4816  CA  GLY E 609      55.967 -16.120   3.435  1.00 36.95           C
ATOM   4817  C   GLY E 609      54.574 -15.810   3.898  1.00 36.95           C
ATOM   4818  O   GLY E 609      53.595 -16.155   3.239  1.00 36.95           O
ATOM   4819  N   GLY E 610      54.448 -15.161   5.069  1.00 43.60           N
ATOM   4820  CA  GLY E 610      53.164 -14.718   5.535  1.00 43.60           C
ATOM   4821  C   GLY E 610      52.665 -15.585   6.644  1.00 43.60           C
ATOM   4822  O   GLY E 610      52.013 -15.099   7.564  1.00 43.60           O
ATOM   4823  N   PHE E 611      52.948 -16.895   6.604  1.00 91.95           N
ATOM   4824  CA  PHE E 611      52.468 -17.747   7.652  1.00 91.95           C
ATOM   4825  CB  PHE E 611      51.001 -18.148   7.437  1.00 91.95           C
ATOM   4826  CG  PHE E 611      50.961 -18.956   6.192  1.00 91.95           C
ATOM   4827  CD1 PHE E 611      51.022 -18.389   4.947  1.00 91.95           C
ATOM   4828  CD2 PHE E 611      50.887 -20.314   6.278  1.00 91.95           C
ATOM   4829  CE1 PHE E 611      50.988 -19.160   3.806  1.00 91.95           C
ATOM   4830  CE2 PHE E 611      50.849 -21.085   5.143  1.00 91.95           C
ATOM   4831  CZ  PHE E 611      50.898 -20.520   3.898  1.00 91.95           C
ATOM   4832  C   PHE E 611      53.346 -18.957   7.643  1.00 91.95           C
ATOM   4833  O   PHE E 611      54.186 -19.110   6.757  1.00 91.95           O
ATOM   4834  N   TYR E 612      53.183 -19.862   8.625  1.00164.66           N
ATOM   4835  CA  TYR E 612      54.088 -20.974   8.706  1.00164.66           C
ATOM   4836  CB  TYR E 612      54.050 -21.561  10.130  1.00164.66           C
ATOM   4837  CG  TYR E 612      55.146 -22.531  10.388  1.00164.66           C
ATOM   4838  CD1 TYR E 612      56.392 -22.412   9.809  1.00164.66           C
ATOM   4839  CD2 TYR E 612      54.905 -23.594  11.222  1.00164.66           C
ATOM   4840  CE1 TYR E 612      57.387 -23.326  10.073  1.00164.66           C
ATOM   4841  CE2 TYR E 612      55.890 -24.507  11.495  1.00164.66           C
ATOM   4842  CZ  TYR E 612      57.134 -24.376  10.923  1.00164.66           C
ATOM   4843  OH  TYR E 612      58.137 -25.328  11.209  1.00164.66           O
ATOM   4844  C   TYR E 612      53.754 -21.950   7.611  1.00164.66           C
ATOM   4845  O   TYR E 612      52.632 -22.451   7.508  1.00164.66           O
ATOM   4846  N   GLY E 613      54.770 -22.244   6.764  1.00 69.56           N
ATOM   4847  CA  GLY E 613      54.631 -23.134   5.642  1.00 69.56           C
ATOM   4848  C   GLY E 613      54.847 -22.407   4.339  1.00 69.56           C
ATOM   4849  O   GLY E 613      54.985 -23.047   3.299  1.00 69.56           O
ATOM   4850  N   ALA E 614      54.781 -21.063   4.370  1.00102.70           N
ATOM   4851  CA  ALA E 614      54.980 -20.085   3.334  1.00102.70           C
ATOM   4852  CB  ALA E 614      54.368 -18.738   3.717  1.00102.70           C
ATOM   4853  C   ALA E 614      56.414 -19.822   2.971  1.00102.70           C
ATOM   4854  O   ALA E 614      56.689 -19.202   1.951  1.00102.70           O
ATOM   4855  N   THR E 615      57.378 -20.135   3.841  1.00153.33           N
ATOM   4856  CA  THR E 615      58.705 -19.646   3.585  1.00153.33           C
ATOM   4857  CB  THR E 615      59.566 -19.660   4.793  1.00153.33           C
ATOM   4858  OG1 THR E 615      60.862 -19.153   4.507  1.00153.33           O
ATOM   4859  CG2 THR E 615      59.622 -21.116   5.224  1.00153.33           C
ATOM   4860  C   THR E 615      59.406 -20.336   2.456  1.00153.33           C
ATOM   4861  O   THR E 615      59.098 -21.468   2.082  1.00153.33           O
ATOM   4862  N   ASN E 616      60.357 -19.597   1.842  1.00 70.33           N
ATOM   4863  CA  ASN E 616      61.169 -20.109   0.778  1.00 70.33           C
ATOM   4864  CB  ASN E 616      60.468 -20.112  -0.595  1.00 70.33           C
ATOM   4865  CG  ASN E 616      60.060 -18.702  -0.983  1.00 70.33           C
ATOM   4866  OD1 ASN E 616      60.877 -17.785  -0.998  1.00 70.33           O
ATOM   4867  ND2 ASN E 616      58.753 -18.523  -1.317  1.00 70.33           N
ATOM   4868  C   ASN E 616      62.427 -19.286   0.724  1.00 70.33           C
ATOM   4869  O   ASN E 616      62.553 -18.266   1.402  1.00 70.33           O
ATOM   4870  N   ALA E 617      63.413 -19.740  -0.074  1.00 43.64           N
ATOM   4871  CA  ALA E 617      64.704 -19.114  -0.152  1.00 43.64           C
ATOM   4872  CB  ALA E 617      65.675 -19.887  -1.060  1.00 43.64           C
ATOM   4873  C   ALA E 617      64.605 -17.719  -0.694  1.00 43.64           C
ATOM   4874  O   ALA E 617      65.245 -16.803  -0.175  1.00 43.64           O
ATOM   4875  N   LYS E 618      63.796 -17.516  -1.751  1.00139.35           N
ATOM   4876  CA  LYS E 618      63.710 -16.221  -2.367  1.00139.35           C
ATOM   4877  CB  LYS E 618      62.789 -16.182  -3.590  1.00139.35           C
ATOM   4878  CG  LYS E 618      63.546 -16.439  -4.884  1.00139.35           C
ATOM   4879  CD  LYS E 618      64.392 -15.251  -5.365  1.00139.35           C
ATOM   4880  CE  LYS E 618      65.054 -14.415  -4.271  1.00139.35           C
ATOM   4881  NZ  LYS E 618      65.650 -13.199  -4.872  1.00139.35           N
ATOM   4882  C   LYS E 618      63.215 -15.202  -1.396  1.00139.35           C
ATOM   4883  O   LYS E 618      63.775 -14.113  -1.292  1.00139.35           O
ATOM   4884  N   ASN E 619      62.153 -15.531  -0.646  1.00 52.37           N
ATOM   4885  CA  ASN E 619      61.603 -14.598   0.291  1.00 52.37           C
ATOM   4886  CB  ASN E 619      60.301 -15.080   0.951  1.00 52.37           C
ATOM   4887  CG  ASN E 619      59.183 -14.953  -0.077  1.00 52.37           C
ATOM   4888  OD1 ASN E 619      58.002 -14.961   0.266  1.00 52.37           O
ATOM   4889  ND2 ASN E 619      59.563 -14.823  -1.376  1.00 52.37           N
ATOM   4890  C   ASN E 619      62.598 -14.337   1.375  1.00 52.37           C
ATOM   4891  O   ASN E 619      62.687 -13.224   1.891  1.00 52.37           O
ATOM   4892  N   MET E 620      63.370 -15.366   1.765  1.00 47.28           N
ATOM   4893  CA  MET E 620      64.304 -15.208   2.844  1.00 47.28           C
ATOM   4894  CB  MET E 620      65.042 -16.513   3.178  1.00 47.28           C
ATOM   4895  CG  MET E 620      64.122 -17.587   3.761  1.00 47.28           C
ATOM   4896  SD  MET E 620      64.868 -19.239   3.897  1.00 47.28           S
ATOM   4897  CE  MET E 620      66.066 -18.788   5.183  1.00 47.28           C
ATOM   4898  C   MET E 620      65.333 -14.182   2.474  1.00 47.28           C
ATOM   4899  O   MET E 620      65.669 -13.314   3.278  1.00 47.28           O
ATOM   4900  N   MET E 621      65.859 -14.247   1.239  1.00 88.33           N
ATOM   4901  CA  MET E 621      66.883 -13.330   0.831  1.00 88.33           C
ATOM   4902  CB  MET E 621      67.458 -13.634  -0.563  1.00 88.33           C
ATOM   4903  CG  MET E 621      68.268 -14.928  -0.623  1.00 88.33           C
ATOM   4904  SD  MET E 621      68.964 -15.317  -2.258  1.00 88.33           S
ATOM   4905  CE  MET E 621      67.409 -15.930  -2.966  1.00 88.33           C
ATOM   4906  C   MET E 621      66.344 -11.935   0.779  1.00 88.33           C
ATOM   4907  O   MET E 621      67.045 -10.986   1.128  1.00 88.33           O
ATOM   4908  N   TYR E 622      65.096 -11.752   0.304  1.00 60.57           N
ATOM   4909  CA  TYR E 622      64.580 -10.413   0.268  1.00 60.57           C
ATOM   4910  CB  TYR E 622      63.249 -10.221  -0.480  1.00 60.57           C
ATOM   4911  CG  TYR E 622      63.605  -9.829  -1.875  1.00 60.57           C
ATOM   4912  CD1 TYR E 622      63.938  -8.516  -2.124  1.00 60.57           C
ATOM   4913  CD2 TYR E 622      63.611 -10.725  -2.918  1.00 60.57           C
ATOM   4914  CE1 TYR E 622      64.277  -8.093  -3.386  1.00 60.57           C
ATOM   4915  CE2 TYR E 622      63.949 -10.307  -4.187  1.00 60.57           C
ATOM   4916  CZ  TYR E 622      64.282  -8.993  -4.422  1.00 60.57           C
ATOM   4917  OH  TYR E 622      64.628  -8.565  -5.722  1.00 60.57           O
ATOM   4918  C   TYR E 622      64.452  -9.864   1.651  1.00 60.57           C
ATOM   4919  O   TYR E 622      64.825  -8.718   1.897  1.00 60.57           O
ATOM   4920  N   GLU E 623      63.937 -10.659   2.607  1.00 94.37           N
ATOM   4921  CA  GLU E 623      63.804 -10.118   3.931  1.00 94.37           C
ATOM   4922  CB  GLU E 623      63.136 -11.050   4.955  1.00 94.37           C
ATOM   4923  CG  GLU E 623      63.258 -10.528   6.396  1.00 94.37           C
ATOM   4924  CD  GLU E 623      62.274  -9.392   6.656  1.00 94.37           C
ATOM   4925  OE1 GLU E 623      62.643  -8.207   6.426  1.00 94.37           O
ATOM   4926  OE2 GLU E 623      61.142  -9.700   7.114  1.00 94.37           O
ATOM   4927  C   GLU E 623      65.153  -9.781   4.487  1.00 94.37           C
ATOM   4928  O   GLU E 623      65.322  -8.737   5.116  1.00 94.37           O
ATOM   4929  N   LEU E 624      66.158 -10.646   4.260  1.00 55.45           N
ATOM   4930  CA  LEU E 624      67.440 -10.443   4.874  1.00 55.45           C
ATOM   4931  CB  LEU E 624      68.432 -11.565   4.521  1.00 55.45           C
ATOM   4932  CG  LEU E 624      69.804 -11.429   5.204  1.00 55.45           C
ATOM   4933  CD1 LEU E 624      69.669 -11.545   6.731  1.00 55.45           C
ATOM   4934  CD2 LEU E 624      70.819 -12.428   4.624  1.00 55.45           C
ATOM   4935  C   LEU E 624      68.048  -9.142   4.438  1.00 55.45           C
ATOM   4936  O   LEU E 624      68.437  -8.321   5.268  1.00 55.45           O
ATOM   4937  N   TYR E 625      68.123  -8.909   3.118  1.00155.63           N
ATOM   4938  CA  TYR E 625      68.757  -7.733   2.592  1.00155.63           C
ATOM   4939  CB  TYR E 625      68.864  -7.817   1.057  1.00155.63           C
ATOM   4940  CG  TYR E 625      69.335  -6.525   0.484  1.00155.63           C
ATOM   4941  CD1 TYR E 625      70.674  -6.217   0.429  1.00155.63           C
ATOM   4942  CD2 TYR E 625      68.422  -5.624  -0.016  1.00155.63           C
ATOM   4943  CE1 TYR E 625      71.094  -5.023  -0.111  1.00155.63           C
ATOM   4944  CE2 TYR E 625      68.836  -4.430  -0.557  1.00155.63           C
ATOM   4945  CZ  TYR E 625      70.175  -4.129  -0.605  1.00155.63           C
ATOM   4946  OH  TYR E 625      70.603  -2.905  -1.160  1.00155.63           O
ATOM   4947  C   TYR E 625      67.979  -6.503   2.937  1.00155.63           C
ATOM   4948  O   TYR E 625      68.552  -5.481   3.313  1.00155.63           O
ATOM   4949  N   HIS E 626      66.649  -6.534   2.749  1.00 84.03           N
ATOM   4950  CA  HIS E 626      65.926  -5.340   3.054  1.00 84.03           C
ATOM   4951  ND1 HIS E 626      65.044  -3.938   0.330  1.00 84.03           N
ATOM   4952  CG  HIS E 626      64.658  -5.119   0.924  1.00 84.03           C
ATOM   4953  CB  HIS E 626      64.534  -5.296   2.408  1.00 84.03           C
ATOM   4954  NE2 HIS E 626      64.721  -5.400  -1.313  1.00 84.03           N
ATOM   4955  CD2 HIS E 626      64.464  -6.001  -0.094  1.00 84.03           C
ATOM   4956  CE1 HIS E 626      65.066  -4.162  -1.008  1.00 84.03           C
ATOM   4957  C   HIS E 626      65.811  -5.091   4.534  1.00 84.03           C
ATOM   4958  O   HIS E 626      66.153  -4.005   4.995  1.00 84.03           O
ATOM   4959  N   GLY E 627      65.275  -6.080   5.290  1.00 73.13           N
ATOM   4960  CA  GLY E 627      64.988  -6.032   6.710  1.00 73.13           C
ATOM   4961  C   GLY E 627      66.122  -6.223   7.690  1.00 73.13           C
ATOM   4962  O   GLY E 627      66.169  -5.548   8.718  1.00 73.13           O
ATOM   4963  N   GLY E 628      67.031  -7.190   7.450  1.00 50.05           N
ATOM   4964  CA  GLY E 628      68.061  -7.474   8.416  1.00 50.05           C
ATOM   4965  C   GLY E 628      68.033  -8.948   8.719  1.00 50.05           C
ATOM   4966  O   GLY E 628      67.213  -9.685   8.175  1.00 50.05           O
ATOM   4967  N   PRO E 629      68.904  -9.401   9.597  1.00162.57           N
ATOM   4968  CA  PRO E 629      69.014 -10.791   9.961  1.00162.57           C
ATOM   4969  CD  PRO E 629      69.854  -8.553  10.294  1.00162.57           C
ATOM   4970  CB  PRO E 629      70.206 -10.875  10.914  1.00162.57           C
ATOM   4971  CG  PRO E 629      70.375  -9.437  11.438  1.00162.57           C
ATOM   4972  C   PRO E 629      67.721 -11.259  10.555  1.00162.57           C
ATOM   4973  O   PRO E 629      67.031 -10.465  11.192  1.00162.57           O
ATOM   4974  N   LEU E 630      67.367 -12.541  10.334  1.00172.81           N
ATOM   4975  CA  LEU E 630      66.113 -13.072  10.797  1.00172.81           C
ATOM   4976  CB  LEU E 630      65.191 -13.550   9.666  1.00172.81           C
ATOM   4977  CG  LEU E 630      64.916 -12.564   8.521  1.00172.81           C
ATOM   4978  CD1 LEU E 630      66.205 -12.199   7.762  1.00172.81           C
ATOM   4979  CD2 LEU E 630      63.843 -13.151   7.590  1.00172.81           C
ATOM   4980  C   LEU E 630      66.409 -14.359  11.494  1.00172.81           C
ATOM   4981  O   LEU E 630      67.454 -14.959  11.260  1.00172.81           O
ATOM   4982  N   ALA E 631      65.493 -14.817  12.374  1.00 55.14           N
ATOM   4983  CA  ALA E 631      65.683 -16.082  13.027  1.00 55.14           C
ATOM   4984  CB  ALA E 631      64.880 -16.229  14.327  1.00 55.14           C
ATOM   4985  C   ALA E 631      65.257 -17.195  12.108  1.00 55.14           C
ATOM   4986  O   ALA E 631      64.281 -17.072  11.368  1.00 55.14           O
ATOM   4987  N   ILE E 632      65.992 -18.329  12.150  1.00170.43           N
ATOM   4988  CA  ILE E 632      65.691 -19.490  11.346  1.00170.43           C
ATOM   4989  CB  ILE E 632      66.656 -19.702  10.196  1.00170.43           C
ATOM   4990  CG1 ILE E 632      66.687 -18.482   9.277  1.00170.43           C
ATOM   4991  CG2 ILE E 632      66.290 -20.979   9.424  1.00170.43           C
ATOM   4992  CD1 ILE E 632      67.429 -17.318   9.902  1.00170.43           C
ATOM   4993  C   ILE E 632      65.875 -20.680  12.247  1.00170.43           C
ATOM   4994  O   ILE E 632      66.517 -20.578  13.291  1.00170.43           O
ATOM   4995  N   ALA E 633      65.277 -21.840  11.895  1.00 51.81           N
ATOM   4996  CA  ALA E 633      65.508 -23.035  12.657  1.00 51.81           C
ATOM   4997  CB  ALA E 633      64.325 -23.441  13.554  1.00 51.81           C
ATOM   4998  C   ALA E 633      65.787 -24.151  11.691  1.00 51.81           C
ATOM   4999  O   ALA E 633      65.326 -24.124  10.551  1.00 51.81           O
ATOM   5000  N   PHE E 634      66.597 -25.150  12.114  1.00180.89           N
ATOM   5001  CA  PHE E 634      66.902 -26.268  11.259  1.00180.89           C
ATOM   5002  CB  PHE E 634      68.121 -26.040  10.340  1.00180.89           C
ATOM   5003  CG  PHE E 634      69.380 -25.945  11.138  1.00180.89           C
ATOM   5004  CD1 PHE E 634      69.744 -24.767  11.747  1.00180.89           C
ATOM   5005  CD2 PHE E 634      70.201 -27.041  11.276  1.00180.89           C
ATOM   5006  CE1 PHE E 634      70.907 -24.684  12.478  1.00180.89           C
ATOM   5007  CE2 PHE E 634      71.366 -26.965  12.004  1.00180.89           C
ATOM   5008  CZ  PHE E 634      71.722 -25.783  12.606  1.00180.89           C
ATOM   5009  C   PHE E 634      67.159 -27.473  12.110  1.00180.89           C
ATOM   5010  O   PHE E 634      67.189 -27.389  13.337  1.00180.89           O
ATOM   5011  N   GLU E 635      67.327 -28.650  11.469  1.00115.70           N
ATOM   5012  CA  GLU E 635      67.546 -29.844  12.238  1.00115.70           C
ATOM   5013  CB  GLU E 635      66.871 -31.096  11.651  1.00115.70           C
ATOM   5014  CG  GLU E 635      67.052 -32.347  12.515  1.00115.70           C
ATOM   5015  CD  GLU E 635      66.163 -32.211  13.744  1.00115.70           C
ATOM   5016  OE1 GLU E 635      65.397 -31.213  13.810  1.00115.70           O
ATOM   5017  OE2 GLU E 635      66.240 -33.101  14.633  1.00115.70           O
ATOM   5018  C   GLU E 635      69.012 -30.111  12.305  1.00115.70           C
ATOM   5019  O   GLU E 635      69.673 -30.322  11.287  1.00115.70           O
ATOM   5020  N   VAL E 636      69.553 -30.102  13.539  1.00 72.02           N
ATOM   5021  CA  VAL E 636      70.941 -30.370  13.753  1.00 72.02           C
ATOM   5022  CB  VAL E 636      71.466 -29.812  15.046  1.00 72.02           C
ATOM   5023  CG1 VAL E 636      72.900 -30.323  15.259  1.00 72.02           C
ATOM   5024  CG2 VAL E 636      71.366 -28.277  14.994  1.00 72.02           C
ATOM   5025  C   VAL E 636      71.112 -31.852  13.787  1.00 72.02           C
ATOM   5026  O   VAL E 636      70.285 -32.578  14.336  1.00 72.02           O
ATOM   5027  N   TYR E 637      72.207 -32.337  13.177  1.00 68.32           N
ATOM   5028  CA  TYR E 637      72.492 -33.740  13.164  1.00 68.32           C
ATOM   5029  CB  TYR E 637      72.425 -34.394  11.772  1.00 68.32           C
ATOM   5030  CG  TYR E 637      70.985 -34.428  11.393  1.00 68.32           C
[truncated: 509,163 more chars]
