# Supplementary material for: Evolutionary Analysis of Dipeptidyl Peptidase I
Source: Int J Mol Sci. 2022 Feb 6;23(3):1852. doi: 10.3390/ijms23031852 (PMC8836896; doi:10.3390/ijms23031852)
Supplement: Supplementary file 1 [file ijms-23-01852-s001.zip › Supplementary File S2 Homology models/Modeller/Naegleria gruberi/mod.B99990002.pdb]

EXPDTA    THEORETICAL MODEL, MODELLER 10.1 2021/11/11 14:13:47
REMARK   6 MODELLER OBJECTIVE FUNCTION:     12899.8516
REMARK   6 MODELLER BEST TEMPLATE % SEQ ID:  49.716
REMARK   6 SEQUENCE: mod
REMARK   6 ALIGNMENT: alignment.pir
REMARK   6 SCRIPT: model.py
REMARK   6 DOPE score: -159650.46875
REMARK   6 GA341 score: 1.00000
REMARK   6 DOPE-HR score: -114705.15625
REMARK   6 TEMPLATE: 1K3B 1:A - 119:A MODELS 1:A - 128:A AT 49.7%
REMARK   6 TEMPLATE: 1K3B 120:B - 283:B MODELS 129:B - 294:B AT 49.7%
REMARK   6 TEMPLATE: 1K3B 284:C - 352:C MODELS 295:C - 362:C AT 49.7%
REMARK   6 TEMPLATE: 1K3B 353:D - 471:D MODELS 363:D - 490:D AT 49.7%
REMARK   6 TEMPLATE: 1K3B 472:E - 635:E MODELS 491:E - 656:E AT 49.7%
REMARK   6 TEMPLATE: 1K3B 636:F - 704:F MODELS 657:F - 724:F AT 49.7%
REMARK   6 TEMPLATE: 1K3B 705:G - 823:G MODELS 725:G - 852:G AT 49.7%
REMARK   6 TEMPLATE: 1K3B 824:H - 987:H MODELS 853:H - 1018:H AT 49.7%
REMARK   6 TEMPLATE: 1K3B 988:I - 1056:I MODELS 1019:I - 1086:I AT 49.7%
REMARK   6 TEMPLATE: 1K3B 1057:J - 1175:J MODELS 1087:J - 1214:J AT 49.7%
REMARK   6 TEMPLATE: 1K3B 1176:K - 1339:K MODELS 1215:K - 1380:K AT 49.7%
REMARK   6 TEMPLATE: 1K3B 1340:L - 1408:L MODELS 1381:L - 1448:L AT 49.7%
SSBOND   1 CYS A    6    CYS A  101                          1555   1555  2.02
SSBOND   2 CYS A   33    CYS A  121                          1555   1555  2.02
SSBOND   3 CYS B  154    CYS B  197                          1555   1555  2.02
SSBOND   4 CYS B  190    CYS B  229                          1555   1555  2.03
SSBOND   5 CYS B  219    CYS B  234                          1555   1555  2.05
SSBOND   6 CYS D  368    CYS D  463                          1555   1555  2.03
SSBOND   7 CYS D  395    CYS D  483                          1555   1555  2.02
SSBOND   8 CYS E  516    CYS E  559                          1555   1555  2.03
SSBOND   9 CYS E  552    CYS E  591                          1555   1555  2.03
SSBOND  10 CYS E  581    CYS E  596                          1555   1555  2.04
SSBOND  11 CYS G  730    CYS G  825                          1555   1555  2.03
SSBOND  12 CYS G  757    CYS G  845                          1555   1555  2.02
SSBOND  13 CYS H  878    CYS H  921                          1555   1555  2.04
SSBOND  14 CYS H  914    CYS H  953                          1555   1555  2.03
SSBOND  15 CYS H  943    CYS H  958                          1555   1555  2.04
SSBOND  16 CYS J 1092    CYS J 1187                          1555   1555  2.05
SSBOND  17 CYS J 1119    CYS J 1207                          1555   1555  2.02
SSBOND  18 CYS K 1240    CYS K 1283                          1555   1555  2.03
SSBOND  19 CYS K 1276    CYS K 1315                          1555   1555  2.04
SSBOND  20 CYS K 1305    CYS K 1320                          1555   1555  2.03
ATOM      1  N   ASP A   1      30.104  25.142  22.167  1.00 83.75           N
ATOM      2  CA  ASP A   1      31.318  25.653  21.504  1.00 83.75           C
ATOM      3  CB  ASP A   1      30.910  26.593  20.352  1.00 83.75           C
ATOM      4  CG  ASP A   1      31.993  26.670  19.277  1.00 83.75           C
ATOM      5  OD1 ASP A   1      33.163  27.018  19.597  1.00 83.75           O
ATOM      6  OD2 ASP A   1      31.650  26.361  18.106  1.00 83.75           O
ATOM      7  C   ASP A   1      32.106  26.397  22.528  1.00 83.75           C
ATOM      8  O   ASP A   1      31.617  26.711  23.612  1.00 83.75           O
ATOM      9  N   ILE A   2      33.360  26.698  22.184  1.00182.44           N
ATOM     10  CA  ILE A   2      34.294  27.391  23.009  1.00182.44           C
ATOM     11  CB  ILE A   2      35.631  26.683  22.949  1.00182.44           C
ATOM     12  CG1 ILE A   2      36.721  27.304  23.823  1.00182.44           C
ATOM     13  CG2 ILE A   2      36.018  26.614  21.467  1.00182.44           C
ATOM     14  CD1 ILE A   2      37.345  28.543  23.204  1.00182.44           C
ATOM     15  C   ILE A   2      34.345  28.750  22.376  1.00182.44           C
ATOM     16  O   ILE A   2      33.852  28.924  21.265  1.00182.44           O
ATOM     17  N   PRO A   3      34.842  29.732  23.067  1.00 84.17           N
ATOM     18  CA  PRO A   3      34.889  31.071  22.541  1.00 84.17           C
ATOM     19  CD  PRO A   3      34.782  29.721  24.520  1.00 84.17           C
ATOM     20  CB  PRO A   3      35.227  31.969  23.728  1.00 84.17           C
ATOM     21  CG  PRO A   3      34.688  31.197  24.941  1.00 84.17           C
ATOM     22  C   PRO A   3      35.857  31.204  21.396  1.00 84.17           C
ATOM     23  O   PRO A   3      35.962  32.299  20.846  1.00 84.17           O
ATOM     24  N   VAL A   4      36.577  30.124  21.025  1.00116.19           N
ATOM     25  CA  VAL A   4      37.633  30.203  20.050  1.00116.19           C
ATOM     26  CB  VAL A   4      38.594  29.052  20.128  1.00116.19           C
ATOM     27  CG1 VAL A   4      37.926  27.801  19.539  1.00116.19           C
ATOM     28  CG2 VAL A   4      39.905  29.460  19.447  1.00116.19           C
ATOM     29  C   VAL A   4      37.113  30.281  18.636  1.00116.19           C
ATOM     30  O   VAL A   4      36.208  29.550  18.237  1.00116.19           O
ATOM     31  N   HIS A   5      37.665  31.275  17.907  1.00173.34           N
ATOM     32  CA  HIS A   5      37.536  31.746  16.546  1.00173.34           C
ATOM     33  ND1 HIS A   5      35.656  34.640  16.412  1.00173.34           N
ATOM     34  CG  HIS A   5      36.783  34.164  17.048  1.00173.34           C
ATOM     35  CB  HIS A   5      37.789  33.258  16.403  1.00173.34           C
ATOM     36  NE2 HIS A   5      35.669  35.541  18.445  1.00173.34           N
ATOM     37  CD2 HIS A   5      36.773  34.721  18.288  1.00173.34           C
ATOM     38  CE1 HIS A   5      35.029  35.458  17.292  1.00173.34           C
ATOM     39  C   HIS A   5      38.481  31.138  15.541  1.00173.34           C
ATOM     40  O   HIS A   5      38.472  31.588  14.401  1.00173.34           O
ATOM     41  N   CYS A   6      39.391  30.221  15.910  1.00 93.87           N
ATOM     42  CA  CYS A   6      40.528  29.881  15.082  1.00 93.87           C
ATOM     43  CB  CYS A   6      41.478  28.909  15.796  1.00 93.87           C
ATOM     44  SG  CYS A   6      42.066  29.664  17.335  1.00 93.87           S
ATOM     45  C   CYS A   6      40.224  29.366  13.705  1.00 93.87           C
ATOM     46  O   CYS A   6      39.168  28.801  13.424  1.00 93.87           O
ATOM     47  N   LEU A   7      41.189  29.593  12.781  1.00115.72           N
ATOM     48  CA  LEU A   7      41.021  29.160  11.426  1.00115.72           C
ATOM     49  CB  LEU A   7      40.971  30.284  10.375  1.00115.72           C
ATOM     50  CG  LEU A   7      39.603  30.999  10.350  1.00115.72           C
ATOM     51  CD1 LEU A   7      39.299  31.704  11.680  1.00115.72           C
ATOM     52  CD2 LEU A   7      39.473  31.924   9.130  1.00115.72           C
ATOM     53  C   LEU A   7      42.050  28.148  11.033  1.00115.72           C
ATOM     54  O   LEU A   7      43.008  27.860  11.749  1.00115.72           O
ATOM     55  N   PHE A   8      41.828  27.595   9.828  1.00 82.58           N
ATOM     56  CA  PHE A   8      42.563  26.550   9.182  1.00 82.58           C
ATOM     57  CB  PHE A   8      41.981  26.337   7.765  1.00 82.58           C
ATOM     58  CG  PHE A   8      42.545  25.144   7.073  1.00 82.58           C
ATOM     59  CD1 PHE A   8      42.007  23.899   7.291  1.00 82.58           C
ATOM     60  CD2 PHE A   8      43.588  25.267   6.184  1.00 82.58           C
ATOM     61  CE1 PHE A   8      42.505  22.790   6.650  1.00 82.58           C
ATOM     62  CE2 PHE A   8      44.092  24.160   5.537  1.00 82.58           C
ATOM     63  CZ  PHE A   8      43.555  22.916   5.769  1.00 82.58           C
ATOM     64  C   PHE A   8      43.985  27.015   9.029  1.00 82.58           C
ATOM     65  O   PHE A   8      44.935  26.257   9.215  1.00 82.58           O
ATOM     66  N   HIS A   9      44.183  28.287   8.664  1.00 85.34           N
ATOM     67  CA  HIS A   9      45.519  28.776   8.477  1.00 85.34           C
ATOM     68  ND1 HIS A   9      43.175  30.985   7.477  1.00 85.34           N
ATOM     69  CG  HIS A   9      44.337  31.010   8.221  1.00 85.34           C
ATOM     70  CB  HIS A   9      45.549  30.196   7.883  1.00 85.34           C
ATOM     71  NE2 HIS A   9      42.836  32.421   9.142  1.00 85.34           N
ATOM     72  CD2 HIS A   9      44.111  31.890   9.232  1.00 85.34           C
ATOM     73  CE1 HIS A   9      42.315  31.846   8.073  1.00 85.34           C
ATOM     74  C   HIS A   9      46.276  28.753   9.768  1.00 85.34           C
ATOM     75  O   HIS A   9      47.459  28.415   9.799  1.00 85.34           O
ATOM     76  N   GLN A  10      45.619  29.096  10.887  1.00 97.55           N
ATOM     77  CA  GLN A  10      46.362  29.124  12.109  1.00 97.55           C
ATOM     78  CB  GLN A  10      45.704  29.911  13.250  1.00 97.55           C
ATOM     79  CG  GLN A  10      45.679  31.390  12.849  1.00 97.55           C
ATOM     80  CD  GLN A  10      45.740  32.297  14.063  1.00 97.55           C
ATOM     81  OE1 GLN A  10      46.375  31.972  15.063  1.00 97.55           O
ATOM     82  NE2 GLN A  10      45.149  33.513  13.950  1.00 97.55           N
ATOM     83  C   GLN A  10      46.832  27.747  12.487  1.00 97.55           C
ATOM     84  O   GLN A  10      47.850  27.617  13.167  1.00 97.55           O
ATOM     85  N   VAL A  11      46.088  26.686  12.103  1.00138.92           N
ATOM     86  CA  VAL A  11      46.494  25.321  12.357  1.00138.92           C
ATOM     87  CB  VAL A  11      45.382  24.296  12.367  1.00138.92           C
ATOM     88  CG1 VAL A  11      44.701  24.376  13.734  1.00138.92           C
ATOM     89  CG2 VAL A  11      44.369  24.580  11.265  1.00138.92           C
ATOM     90  C   VAL A  11      47.653  24.855  11.505  1.00138.92           C
ATOM     91  O   VAL A  11      48.402  23.971  11.916  1.00138.92           O
ATOM     92  N   PHE A  12      47.816  25.393  10.282  1.00172.61           N
ATOM     93  CA  PHE A  12      48.886  25.008   9.394  1.00172.61           C
ATOM     94  CB  PHE A  12      48.771  25.831   8.091  1.00172.61           C
ATOM     95  CG  PHE A  12      49.819  25.495   7.088  1.00172.61           C
ATOM     96  CD1 PHE A  12      51.021  26.171   7.060  1.00172.61           C
ATOM     97  CD2 PHE A  12      49.588  24.515   6.152  1.00172.61           C
ATOM     98  CE1 PHE A  12      51.977  25.856   6.120  1.00172.61           C
ATOM     99  CE2 PHE A  12      50.540  24.198   5.211  1.00172.61           C
ATOM    100  CZ  PHE A  12      51.738  24.869   5.195  1.00172.61           C
ATOM    101  C   PHE A  12      50.189  25.367  10.056  1.00172.61           C
ATOM    102  O   PHE A  12      50.325  26.469  10.582  1.00172.61           O
ATOM    103  N   GLY A  13      51.183  24.444  10.069  1.00 35.51           N
ATOM    104  CA  GLY A  13      52.463  24.799  10.628  1.00 35.51           C
ATOM    105  C   GLY A  13      53.006  23.696  11.491  1.00 35.51           C
ATOM    106  O   GLY A  13      52.561  22.551  11.433  1.00 35.51           O
ATOM    107  N   ASP A  14      54.017  24.036  12.320  1.00 45.77           N
ATOM    108  CA  ASP A  14      54.669  23.083  13.178  1.00 45.77           C
ATOM    109  CB  ASP A  14      56.186  23.305  13.284  1.00 45.77           C
ATOM    110  CG  ASP A  14      56.807  23.111  11.903  1.00 45.77           C
ATOM    111  OD1 ASP A  14      56.059  22.775  10.948  1.00 45.77           O
ATOM    112  OD2 ASP A  14      58.046  23.301  11.794  1.00 45.77           O
ATOM    113  C   ASP A  14      54.127  23.237  14.570  1.00 45.77           C
ATOM    114  O   ASP A  14      53.990  24.351  15.077  1.00 45.77           O
ATOM    115  N   TRP A  15      53.798  22.105  15.230  1.00 93.26           N
ATOM    116  CA  TRP A  15      53.301  22.170  16.578  1.00 93.26           C
ATOM    117  CB  TRP A  15      51.826  21.731  16.722  1.00 93.26           C
ATOM    118  CG  TRP A  15      50.803  22.694  16.153  1.00 93.26           C
ATOM    119  CD2 TRP A  15      49.938  23.530  16.946  1.00 93.26           C
ATOM    120  CD1 TRP A  15      50.489  22.938  14.847  1.00 93.26           C
ATOM    121  NE1 TRP A  15      49.492  23.884  14.774  1.00 93.26           N
ATOM    122  CE2 TRP A  15      49.141  24.257  16.056  1.00 93.26           C
ATOM    123  CE3 TRP A  15      49.805  23.680  18.298  1.00 93.26           C
ATOM    124  CZ2 TRP A  15      48.206  25.143  16.511  1.00 93.26           C
ATOM    125  CZ3 TRP A  15      48.866  24.578  18.748  1.00 93.26           C
ATOM    126  CH2 TRP A  15      48.082  25.298  17.874  1.00 93.26           C
ATOM    127  C   TRP A  15      54.129  21.259  17.436  1.00 93.26           C
ATOM    128  O   TRP A  15      54.571  20.198  16.996  1.00 93.26           O
ATOM    129  N   THR A  16      54.377  21.669  18.695  1.00112.80           N
ATOM    130  CA  THR A  16      55.115  20.847  19.608  1.00112.80           C
ATOM    131  CB  THR A  16      56.304  21.527  20.233  1.00112.80           C
ATOM    132  OG1 THR A  16      57.042  20.588  21.001  1.00112.80           O
ATOM    133  CG2 THR A  16      55.843  22.696  21.120  1.00112.80           C
ATOM    134  C   THR A  16      54.160  20.471  20.693  1.00112.80           C
ATOM    135  O   THR A  16      53.479  21.319  21.271  1.00112.80           O
ATOM    136  N   PHE A  17      54.065  19.163  20.982  1.00104.79           N
ATOM    137  CA  PHE A  17      53.121  18.762  21.973  1.00104.79           C
ATOM    138  CB  PHE A  17      52.152  17.687  21.469  1.00104.79           C
ATOM    139  CG  PHE A  17      51.349  18.322  20.393  1.00104.79           C
ATOM    140  CD1 PHE A  17      50.431  19.292  20.711  1.00104.79           C
ATOM    141  CD2 PHE A  17      51.505  17.940  19.080  1.00104.79           C
ATOM    142  CE1 PHE A  17      49.676  19.903  19.740  1.00104.79           C
ATOM    143  CE2 PHE A  17      50.752  18.549  18.103  1.00104.79           C
ATOM    144  CZ  PHE A  17      49.835  19.517  18.433  1.00104.79           C
ATOM    145  C   PHE A  17      53.880  18.170  23.109  1.00104.79           C
ATOM    146  O   PHE A  17      54.689  17.272  22.909  1.00104.79           O
ATOM    147  N   TYR A  18      53.690  18.652  24.351  1.00154.83           N
ATOM    148  CA  TYR A  18      54.349  17.832  25.316  1.00154.83           C
ATOM    149  CB  TYR A  18      55.501  18.397  26.190  1.00154.83           C
ATOM    150  CG  TYR A  18      55.269  19.602  27.036  1.00154.83           C
ATOM    151  CD1 TYR A  18      55.459  20.863  26.520  1.00154.83           C
ATOM    152  CD2 TYR A  18      54.926  19.473  28.363  1.00154.83           C
ATOM    153  CE1 TYR A  18      55.282  21.977  27.306  1.00154.83           C
ATOM    154  CE2 TYR A  18      54.746  20.583  29.155  1.00154.83           C
ATOM    155  CZ  TYR A  18      54.924  21.840  28.626  1.00154.83           C
ATOM    156  OH  TYR A  18      54.746  22.986  29.432  1.00154.83           O
ATOM    157  C   TYR A  18      53.311  17.129  26.091  1.00154.83           C
ATOM    158  O   TYR A  18      52.316  17.719  26.517  1.00154.83           O
ATOM    159  N   ARG A  19      53.503  15.801  26.231  1.00196.15           N
ATOM    160  CA  ARG A  19      52.441  15.069  26.827  1.00196.15           C
ATOM    161  CB  ARG A  19      51.812  13.948  25.975  1.00196.15           C
ATOM    162  CG  ARG A  19      52.673  12.734  25.679  1.00196.15           C
ATOM    163  CD  ARG A  19      52.531  11.638  26.730  1.00196.15           C
ATOM    164  NE  ARG A  19      53.537  10.602  26.381  1.00196.15           N
ATOM    165  CZ  ARG A  19      54.795  10.794  26.842  1.00196.15           C
ATOM    166  NH1 ARG A  19      55.041  11.833  27.687  1.00196.15           N
ATOM    167  NH2 ARG A  19      55.814   9.969  26.434  1.00196.15           N
ATOM    168  C   ARG A  19      52.812  14.558  28.159  1.00196.15           C
ATOM    169  O   ARG A  19      53.956  14.212  28.462  1.00196.15           O
ATOM    170  N   THR A  20      51.766  14.551  28.992  1.00153.93           N
ATOM    171  CA  THR A  20      51.777  14.209  30.364  1.00153.93           C
ATOM    172  CB  THR A  20      50.692  14.902  31.141  1.00153.93           C
ATOM    173  OG1 THR A  20      49.420  14.503  30.651  1.00153.93           O
ATOM    174  CG2 THR A  20      50.833  16.419  30.965  1.00153.93           C
ATOM    175  C   THR A  20      51.474  12.770  30.513  1.00153.93           C
ATOM    176  O   THR A  20      51.795  11.917  29.686  1.00153.93           O
ATOM    177  N   SER A  21      50.877  12.531  31.682  1.00229.79           N
ATOM    178  CA  SER A  21      50.481  11.307  32.271  1.00229.79           C
ATOM    179  CB  SER A  21      50.571  11.463  33.784  1.00229.79           C
ATOM    180  OG  SER A  21      49.657  12.455  34.238  1.00229.79           O
ATOM    181  C   SER A  21      49.061  11.061  31.960  1.00229.79           C
ATOM    182  O   SER A  21      48.544  11.547  30.960  1.00229.79           O
ATOM    183  N   THR A  22      48.509  10.148  32.783  1.00214.22           N
ATOM    184  CA  THR A  22      47.181   9.676  33.082  1.00214.22           C
ATOM    185  CB  THR A  22      46.635   8.743  32.048  1.00214.22           C
ATOM    186  OG1 THR A  22      46.348   9.437  30.845  1.00214.22           O
ATOM    187  CG2 THR A  22      45.435   7.943  32.585  1.00214.22           C
ATOM    188  C   THR A  22      47.500   8.895  34.314  1.00214.22           C
ATOM    189  O   THR A  22      47.797   7.709  34.196  1.00214.22           O
ATOM    190  N   SER A  23      47.387   9.536  35.506  1.00236.25           N
ATOM    191  CA  SER A  23      48.148   9.033  36.617  1.00236.25           C
ATOM    192  CB  SER A  23      48.084   7.526  36.904  1.00236.25           C
ATOM    193  OG  SER A  23      46.755   7.138  37.220  1.00236.25           O
ATOM    194  C   SER A  23      49.474   9.335  36.016  1.00236.25           C
ATOM    195  O   SER A  23      50.028  10.408  36.224  1.00236.25           O
ATOM    196  N   PHE A  24      50.055   8.321  35.344  1.00393.82           N
ATOM    197  CA  PHE A  24      50.974   8.627  34.294  1.00393.82           C
ATOM    198  CB  PHE A  24      52.461   8.395  34.573  1.00393.82           C
ATOM    199  CG  PHE A  24      52.875   6.972  34.499  1.00393.82           C
ATOM    200  CD1 PHE A  24      52.700   6.091  35.540  1.00393.82           C
ATOM    201  CD2 PHE A  24      53.505   6.543  33.354  1.00393.82           C
ATOM    202  CE1 PHE A  24      53.127   4.790  35.419  1.00393.82           C
ATOM    203  CE2 PHE A  24      53.932   5.245  33.229  1.00393.82           C
ATOM    204  CZ  PHE A  24      53.744   4.371  34.265  1.00393.82           C
ATOM    205  C   PHE A  24      50.456   7.777  33.171  1.00393.82           C
ATOM    206  O   PHE A  24      50.047   6.658  33.476  1.00393.82           O
ATOM    207  N   SER A  25      50.495   8.290  31.896  1.00240.80           N
ATOM    208  CA  SER A  25      49.884   7.786  30.670  1.00240.80           C
ATOM    209  CB  SER A  25      50.875   7.728  29.492  1.00240.80           C
ATOM    210  OG  SER A  25      51.920   6.804  29.757  1.00240.80           O
ATOM    211  C   SER A  25      49.295   6.435  30.911  1.00240.80           C
ATOM    212  O   SER A  25      49.974   5.413  30.864  1.00240.80           O
ATOM    213  N   ASN A  26      47.979   6.443  31.212  1.00142.37           N
ATOM    214  CA  ASN A  26      47.224   5.301  31.629  1.00142.37           C
ATOM    215  CB  ASN A  26      46.906   5.275  33.136  1.00142.37           C
ATOM    216  CG  ASN A  26      46.596   3.829  33.508  1.00142.37           C
ATOM    217  OD1 ASN A  26      45.564   3.537  34.112  1.00142.37           O
ATOM    218  ND2 ASN A  26      47.516   2.898  33.128  1.00142.37           N
ATOM    219  C   ASN A  26      45.938   5.306  30.870  1.00142.37           C
ATOM    220  O   ASN A  26      45.861   5.968  29.845  1.00142.37           O
ATOM    221  N   ASP A  27      44.916   4.561  31.354  1.00185.85           N
ATOM    222  CA  ASP A  27      43.672   4.311  30.660  1.00185.85           C
ATOM    223  CB  ASP A  27      42.799   3.238  31.341  1.00185.85           C
ATOM    224  CG  ASP A  27      43.351   1.855  31.026  1.00185.85           C
ATOM    225  OD1 ASP A  27      44.253   1.765  30.152  1.00185.85           O
ATOM    226  OD2 ASP A  27      42.863   0.869  31.641  1.00185.85           O
ATOM    227  C   ASP A  27      42.798   5.526  30.544  1.00185.85           C
ATOM    228  O   ASP A  27      43.082   6.587  31.095  1.00185.85           O
ATOM    229  N   VAL A  28      41.699   5.368  29.764  1.00 72.11           N
ATOM    230  CA  VAL A  28      40.738   6.410  29.523  1.00 72.11           C
ATOM    231  CB  VAL A  28      39.520   5.997  28.738  1.00 72.11           C
ATOM    232  CG1 VAL A  28      38.583   7.210  28.635  1.00 72.11           C
ATOM    233  CG2 VAL A  28      39.922   5.419  27.385  1.00 72.11           C
ATOM    234  C   VAL A  28      40.141   6.772  30.828  1.00 72.11           C
ATOM    235  O   VAL A  28      39.861   7.936  31.101  1.00 72.11           O
ATOM    236  N   VAL A  29      39.840   5.745  31.636  1.00106.90           N
ATOM    237  CA  VAL A  29      39.249   5.995  32.909  1.00106.90           C
ATOM    238  CB  VAL A  29      38.723   4.762  33.584  1.00106.90           C
ATOM    239  CG1 VAL A  29      37.542   4.207  32.768  1.00106.90           C
ATOM    240  CG2 VAL A  29      39.880   3.766  33.752  1.00106.90           C
ATOM    241  C   VAL A  29      40.237   6.638  33.811  1.00106.90           C
ATOM    242  O   VAL A  29      39.889   7.562  34.544  1.00106.90           O
ATOM    243  N   HIS A  30      41.508   6.191  33.796  1.00133.73           N
ATOM    244  CA  HIS A  30      42.283   6.776  34.838  1.00133.73           C
ATOM    245  ND1 HIS A  30      44.080   7.535  37.348  1.00133.73           N
ATOM    246  CG  HIS A  30      43.567   6.376  36.818  0.00133.73           C
ATOM    247  CB  HIS A  30      43.519   6.037  35.351  1.00133.73           C
ATOM    248  NE2 HIS A  30      43.231   6.384  39.052  1.00133.73           N
ATOM    249  CD2 HIS A  30      43.050   5.684  37.872  1.00133.73           C
ATOM    250  CE1 HIS A  30      43.855   7.488  38.689  1.00133.73           C
ATOM    251  C   HIS A  30      42.600   8.219  34.602  1.00133.73           C
ATOM    252  O   HIS A  30      42.681   8.973  35.568  1.00133.73           O
ATOM    253  N   ASN A  31      42.819   8.696  33.358  1.00140.38           N
ATOM    254  CA  ASN A  31      43.073  10.113  33.401  1.00140.38           C
ATOM    255  CB  ASN A  31      44.409  10.664  32.864  1.00140.38           C
ATOM    256  CG  ASN A  31      44.645  11.956  33.652  1.00140.38           C
ATOM    257  OD1 ASN A  31      44.302  12.045  34.831  1.00140.38           O
ATOM    258  ND2 ASN A  31      45.238  12.987  32.994  1.00140.38           N
ATOM    259  C   ASN A  31      41.981  10.871  32.722  1.00140.38           C
ATOM    260  O   ASN A  31      41.181  10.305  31.981  1.00140.38           O
ATOM    261  N   THR A  32      41.893  12.176  33.065  1.00140.16           N
ATOM    262  CA  THR A  32      41.034  13.140  32.456  1.00140.16           C
ATOM    263  CB  THR A  32      39.844  13.531  33.292  1.00140.16           C
ATOM    264  OG1 THR A  32      38.955  14.334  32.529  1.00140.16           O
ATOM    265  CG2 THR A  32      40.316  14.305  34.536  1.00140.16           C
ATOM    266  C   THR A  32      41.900  14.347  32.273  1.00140.16           C
ATOM    267  O   THR A  32      42.648  14.721  33.176  1.00140.16           O
ATOM    268  N   CYS A  33      41.824  14.998  31.097  1.00 99.12           N
ATOM    269  CA  CYS A  33      42.743  16.069  30.848  1.00 99.12           C
ATOM    270  CB  CYS A  33      43.273  16.016  29.415  1.00 99.12           C
ATOM    271  SG  CYS A  33      44.022  14.389  29.158  1.00 99.12           S
ATOM    272  C   CYS A  33      42.059  17.383  31.035  1.00 99.12           C
ATOM    273  O   CYS A  33      41.884  18.144  30.082  1.00 99.12           O
ATOM    274  N   ALA A  34      41.541  17.630  32.251  1.00 79.44           N
ATOM    275  CA  ALA A  34      41.029  18.924  32.587  1.00 79.44           C
ATOM    276  CB  ALA A  34      40.117  18.891  33.824  1.00 79.44           C
ATOM    277  C   ALA A  34      42.147  19.888  32.900  1.00 79.44           C
ATOM    278  O   ALA A  34      42.118  21.045  32.484  1.00 79.44           O
ATOM    279  N   LEU A  35      43.088  19.454  33.776  1.00111.96           N
ATOM    280  CA  LEU A  35      44.153  20.309  34.248  1.00111.96           C
ATOM    281  CB  LEU A  35      44.648  19.866  35.636  1.00111.96           C
ATOM    282  CG  LEU A  35      43.530  19.826  36.696  1.00111.96           C
ATOM    283  CD1 LEU A  35      44.092  19.504  38.090  1.00111.96           C
ATOM    284  CD2 LEU A  35      42.682  21.106  36.669  1.00111.96           C
ATOM    285  C   LEU A  35      45.380  20.459  33.389  1.00111.96           C
ATOM    286  O   LEU A  35      45.607  21.528  32.833  1.00111.96           O
ATOM    287  N   THR A  36      46.171  19.354  33.282  1.00126.45           N
ATOM    288  CA  THR A  36      47.469  19.166  32.657  1.00126.45           C
ATOM    289  CB  THR A  36      48.378  20.374  32.468  1.00126.45           C
ATOM    290  OG1 THR A  36      47.827  21.354  31.604  1.00126.45           O
ATOM    291  CG2 THR A  36      49.703  19.890  31.841  1.00126.45           C
ATOM    292  C   THR A  36      48.206  18.253  33.613  1.00126.45           C
ATOM    293  O   THR A  36      47.946  17.052  33.645  1.00126.45           O
ATOM    294  N   ASN A  37      49.191  18.810  34.376  1.00120.66           N
ATOM    295  CA  ASN A  37      49.934  18.121  35.409  1.00120.66           C
ATOM    296  CB  ASN A  37      49.171  16.930  36.050  1.00120.66           C
ATOM    297  CG  ASN A  37      48.058  17.521  36.907  1.00120.66           C
ATOM    298  OD1 ASN A  37      47.352  18.436  36.486  1.00120.66           O
ATOM    299  ND2 ASN A  37      47.903  16.995  38.151  1.00120.66           N
ATOM    300  C   ASN A  37      51.327  17.799  34.892  1.00120.66           C
ATOM    301  O   ASN A  37      51.753  18.476  33.956  1.00120.66           O
ATOM    302  N   PRO A  38      52.089  16.833  35.405  1.00107.71           N
ATOM    303  CA  PRO A  38      53.446  16.644  34.933  1.00107.71           C
ATOM    304  CD  PRO A  38      52.007  16.398  36.794  1.00107.71           C
ATOM    305  CB  PRO A  38      54.102  15.628  35.876  1.00107.71           C
ATOM    306  CG  PRO A  38      52.988  15.221  36.858  1.00107.71           C
ATOM    307  C   PRO A  38      53.610  16.321  33.484  1.00107.71           C
ATOM    308  O   PRO A  38      52.714  15.717  32.906  1.00107.71           O
ATOM    309  N   LEU A  39      54.769  16.753  32.917  1.00142.54           N
ATOM    310  CA  LEU A  39      55.130  16.705  31.522  1.00142.54           C
ATOM    311  CB  LEU A  39      55.982  17.937  31.157  1.00142.54           C
ATOM    312  CG  LEU A  39      56.147  18.939  32.327  1.00142.54           C
ATOM    313  CD1 LEU A  39      57.044  18.333  33.423  1.00142.54           C
ATOM    314  CD2 LEU A  39      56.655  20.314  31.857  1.00142.54           C
ATOM    315  C   LEU A  39      56.091  15.559  31.308  1.00142.54           C
ATOM    316  O   LEU A  39      57.292  15.726  31.482  1.00142.54           O
ATOM    317  N   PRO A  40      55.618  14.391  30.968  1.00118.14           N
ATOM    318  CA  PRO A  40      56.517  13.308  30.699  1.00118.14           C
ATOM    319  CD  PRO A  40      54.461  13.910  31.680  1.00118.14           C
ATOM    320  CB  PRO A  40      55.690  12.028  30.858  1.00118.14           C
ATOM    321  CG  PRO A  40      54.628  12.409  31.893  1.00118.14           C
ATOM    322  C   PRO A  40      57.328  13.340  29.438  1.00118.14           C
ATOM    323  O   PRO A  40      58.452  12.845  29.485  1.00118.14           O
ATOM    324  N   ASN A  41      56.836  13.886  28.298  1.00112.60           N
ATOM    325  CA  ASN A  41      57.701  13.731  27.158  1.00112.60           C
ATOM    326  CB  ASN A  41      57.589  12.349  26.489  1.00112.60           C
ATOM    327  CG  ASN A  41      58.772  12.149  25.548  1.00112.60           C
ATOM    328  OD1 ASN A  41      59.848  12.709  25.744  1.00112.60           O
ATOM    329  ND2 ASN A  41      58.573  11.318  24.491  1.00112.60           N
ATOM    330  C   ASN A  41      57.482  14.770  26.097  1.00112.60           C
ATOM    331  O   ASN A  41      56.421  15.371  25.951  1.00112.60           O
ATOM    332  N   VAL A  42      58.584  14.963  25.347  1.00148.08           N
ATOM    333  CA  VAL A  42      58.908  15.760  24.201  1.00148.08           C
ATOM    334  CB  VAL A  42      59.363  17.147  24.535  1.00148.08           C
ATOM    335  CG1 VAL A  42      59.743  17.848  23.238  1.00148.08           C
ATOM    336  CG2 VAL A  42      58.260  17.875  25.304  1.00148.08           C
ATOM    337  C   VAL A  42      60.160  15.016  23.829  1.00148.08           C
ATOM    338  O   VAL A  42      60.096  13.985  23.160  1.00148.08           O
ATOM    339  N   ASN A  43      61.331  15.567  24.243  1.00223.41           N
ATOM    340  CA  ASN A  43      62.613  14.900  24.227  1.00223.41           C
ATOM    341  CB  ASN A  43      62.594  13.359  24.235  1.00223.41           C
ATOM    342  CG  ASN A  43      62.578  12.926  25.697  1.00223.41           C
ATOM    343  OD1 ASN A  43      62.126  13.667  26.570  1.00223.41           O
ATOM    344  ND2 ASN A  43      63.103  11.704  25.981  1.00223.41           N
ATOM    345  C   ASN A  43      63.518  15.376  23.151  1.00223.41           C
ATOM    346  O   ASN A  43      63.212  16.316  22.422  1.00223.41           O
ATOM    347  N   VAL A  44      64.697  14.726  23.063  1.00125.19           N
ATOM    348  CA  VAL A  44      65.642  15.052  22.044  1.00125.19           C
ATOM    349  CB  VAL A  44      66.808  14.106  22.039  1.00125.19           C
ATOM    350  CG1 VAL A  44      67.768  14.503  20.906  1.00125.19           C
ATOM    351  CG2 VAL A  44      67.449  14.109  23.438  1.00125.19           C
ATOM    352  C   VAL A  44      64.859  14.844  20.799  1.00125.19           C
ATOM    353  O   VAL A  44      64.832  15.688  19.905  1.00125.19           O
ATOM    354  N   ASP A  45      64.170  13.694  20.746  1.00210.64           N
ATOM    355  CA  ASP A  45      63.225  13.446  19.707  1.00210.64           C
ATOM    356  CB  ASP A  45      63.177  11.966  19.260  1.00210.64           C
ATOM    357  CG  ASP A  45      62.913  11.054  20.456  1.00210.64           C
ATOM    358  OD1 ASP A  45      63.555  11.270  21.518  1.00210.64           O
ATOM    359  OD2 ASP A  45      62.079  10.120  20.320  1.00210.64           O
ATOM    360  C   ASP A  45      61.921  13.883  20.302  1.00210.64           C
ATOM    361  O   ASP A  45      61.292  13.165  21.076  1.00210.64           O
ATOM    362  N   THR A  46      61.497  15.114  19.960  1.00234.70           N
ATOM    363  CA  THR A  46      60.331  15.707  20.551  1.00234.70           C
ATOM    364  CB  THR A  46      60.269  17.194  20.347  1.00234.70           C
ATOM    365  OG1 THR A  46      60.196  17.467  18.958  1.00234.70           O
ATOM    366  CG2 THR A  46      61.534  17.862  20.907  1.00234.70           C
ATOM    367  C   THR A  46      59.111  15.169  19.887  1.00234.70           C
ATOM    368  O   THR A  46      59.189  14.521  18.844  1.00234.70           O
ATOM    369  N   ILE A  47      57.934  15.410  20.504  1.00175.85           N
ATOM    370  CA  ILE A  47      56.745  15.016  19.812  1.00175.85           C
ATOM    371  CB  ILE A  47      55.718  14.354  20.694  1.00175.85           C
ATOM    372  CG1 ILE A  47      54.344  14.285  20.014  1.00175.85           C
ATOM    373  CG2 ILE A  47      55.801  14.936  22.103  1.00175.85           C
ATOM    374  CD1 ILE A  47      53.351  13.390  20.750  1.00175.85           C
ATOM    375  C   ILE A  47      56.266  16.218  19.074  1.00175.85           C
ATOM    376  O   ILE A  47      55.385  16.961  19.507  1.00175.85           O
ATOM    377  N   LYS A  48      56.886  16.412  17.891  1.00 97.10           N
ATOM    378  CA  LYS A  48      56.614  17.518  17.025  1.00 97.10           C
ATOM    379  CB  LYS A  48      57.873  18.253  16.516  1.00 97.10           C
ATOM    380  CG  LYS A  48      58.524  19.183  17.546  1.00 97.10           C
ATOM    381  CD  LYS A  48      59.927  19.665  17.160  1.00 97.10           C
ATOM    382  CE  LYS A  48      59.948  20.711  16.039  1.00 97.10           C
ATOM    383  NZ  LYS A  48      59.448  22.012  16.539  1.00 97.10           N
ATOM    384  C   LYS A  48      55.896  16.995  15.823  1.00 97.10           C
ATOM    385  O   LYS A  48      56.206  15.915  15.319  1.00 97.10           O
ATOM    386  N   LEU A  49      54.885  17.756  15.351  1.00100.48           N
ATOM    387  CA  LEU A  49      54.135  17.368  14.188  1.00100.48           C
ATOM    388  CB  LEU A  49      52.677  16.972  14.495  1.00100.48           C
ATOM    389  CG  LEU A  49      52.535  15.728  15.393  1.00100.48           C
ATOM    390  CD1 LEU A  49      53.170  15.967  16.772  1.00100.48           C
ATOM    391  CD2 LEU A  49      51.064  15.294  15.508  1.00100.48           C
ATOM    392  C   LEU A  49      54.054  18.539  13.248  1.00100.48           C
ATOM    393  O   LEU A  49      53.923  19.683  13.683  1.00100.48           O
ATOM    394  N   ARG A  50      54.135  18.270  11.923  1.00178.91           N
ATOM    395  CA  ARG A  50      54.034  19.296  10.922  1.00178.91           C
ATOM    396  CB  ARG A  50      55.237  19.344   9.943  1.00178.91           C
ATOM    397  CG  ARG A  50      55.492  18.081   9.140  1.00178.91           C
ATOM    398  CD  ARG A  50      56.880  18.026   8.495  1.00178.91           C
ATOM    399  NE  ARG A  50      56.961  19.090   7.456  1.00178.91           N
ATOM    400  CZ  ARG A  50      58.095  19.216   6.704  1.00178.91           C
ATOM    401  NH1 ARG A  50      59.145  18.360   6.893  1.00178.91           N
ATOM    402  NH2 ARG A  50      58.181  20.194   5.761  1.00178.91           N
ATOM    403  C   ARG A  50      52.755  19.059  10.177  1.00178.91           C
ATOM    404  O   ARG A  50      52.410  17.936   9.813  1.00178.91           O
ATOM    405  N   LEU A  51      52.000  20.141   9.940  1.00184.78           N
ATOM    406  CA  LEU A  51      50.686  20.001   9.397  1.00184.78           C
ATOM    407  CB  LEU A  51      49.749  20.635  10.418  1.00184.78           C
ATOM    408  CG  LEU A  51      48.352  20.062  10.464  1.00184.78           C
ATOM    409  CD1 LEU A  51      48.428  18.594  10.894  1.00184.78           C
ATOM    410  CD2 LEU A  51      47.509  20.867  11.450  1.00184.78           C
ATOM    411  C   LEU A  51      50.684  20.793   8.121  1.00184.78           C
ATOM    412  O   LEU A  51      50.977  21.987   8.132  1.00184.78           O
ATOM    413  N   LEU A  52      50.354  20.165   6.972  1.00 92.19           N
ATOM    414  CA  LEU A  52      50.474  20.924   5.757  1.00 92.19           C
ATOM    415  CB  LEU A  52      51.677  20.483   4.917  1.00 92.19           C
ATOM    416  CG  LEU A  52      53.016  20.749   5.638  1.00 92.19           C
ATOM    417  CD1 LEU A  52      54.222  20.478   4.723  1.00 92.19           C
ATOM    418  CD2 LEU A  52      53.038  22.156   6.256  1.00 92.19           C
ATOM    419  C   LEU A  52      49.206  20.908   4.948  1.00 92.19           C
ATOM    420  O   LEU A  52      48.394  19.993   5.057  1.00 92.19           O
ATOM    421  N   ALA A  53      49.083  21.920   4.054  1.00145.27           N
ATOM    422  CA  ALA A  53      47.953  22.274   3.217  1.00145.27           C
ATOM    423  CB  ALA A  53      48.398  22.976   1.916  1.00145.27           C
ATOM    424  C   ALA A  53      47.127  21.056   2.895  1.00145.27           C
ATOM    425  O   ALA A  53      47.665  19.985   2.631  1.00145.27           O
ATOM    426  N   PRO A  54      45.898  21.295   2.520  1.00353.23           N
ATOM    427  CA  PRO A  54      44.770  20.456   2.852  1.00353.23           C
ATOM    428  CD  PRO A  54      45.808  21.665   1.110  1.00353.23           C
ATOM    429  CB  PRO A  54      44.206  19.915   1.545  1.00353.23           C
ATOM    430  CG  PRO A  54      44.534  21.023   0.544  1.00353.23           C
ATOM    431  C   PRO A  54      44.831  19.405   3.932  1.00353.23           C
ATOM    432  O   PRO A  54      44.118  19.675   4.900  1.00353.23           O
ATOM    433  N   ASP A  55      45.530  18.253   3.923  1.00201.93           N
ATOM    434  CA  ASP A  55      45.303  17.549   5.168  1.00201.93           C
ATOM    435  CB  ASP A  55      43.944  16.828   5.199  1.00201.93           C
ATOM    436  CG  ASP A  55      43.924  15.809   4.062  1.00201.93           C
ATOM    437  OD1 ASP A  55      44.938  15.697   3.328  1.00201.93           O
ATOM    438  OD2 ASP A  55      42.869  15.146   3.895  1.00201.93           O
ATOM    439  C   ASP A  55      46.361  16.536   5.502  1.00201.93           C
ATOM    440  O   ASP A  55      46.046  15.432   5.945  1.00201.93           O
ATOM    441  N   VAL A  56      47.651  16.892   5.394  1.00122.18           N
ATOM    442  CA  VAL A  56      48.641  15.897   5.677  1.00122.18           C
ATOM    443  CB  VAL A  56      49.643  15.785   4.571  1.00122.18           C
ATOM    444  CG1 VAL A  56      50.491  17.065   4.546  1.00122.18           C
ATOM    445  CG2 VAL A  56      50.412  14.470   4.749  1.00122.18           C
ATOM    446  C   VAL A  56      49.378  16.257   6.938  1.00122.18           C
ATOM    447  O   VAL A  56      49.707  17.421   7.164  1.00122.18           O
ATOM    448  N   VAL A  57      49.641  15.251   7.809  1.00119.73           N
ATOM    449  CA  VAL A  57      50.388  15.489   9.014  1.00119.73           C
ATOM    450  CB  VAL A  57      49.602  15.280  10.271  1.00119.73           C
ATOM    451  CG1 VAL A  57      48.976  13.890  10.211  1.00119.73           C
ATOM    452  CG2 VAL A  57      50.527  15.509  11.478  1.00119.73           C
ATOM    453  C   VAL A  57      51.582  14.582   8.977  1.00119.73           C
ATOM    454  O   VAL A  57      51.528  13.489   8.415  1.00119.73           O
ATOM    455  N   TYR A  58      52.702  15.048   9.572  1.00224.65           N
ATOM    456  CA  TYR A  58      53.987  14.417   9.431  1.00224.65           C
ATOM    457  CB  TYR A  58      54.781  15.325   8.487  1.00224.65           C
ATOM    458  CG  TYR A  58      55.894  14.773   7.677  1.00224.65           C
ATOM    459  CD1 TYR A  58      56.797  13.837   8.118  1.00224.65           C
ATOM    460  CD2 TYR A  58      55.985  15.239   6.390  1.00224.65           C
ATOM    461  CE1 TYR A  58      57.786  13.402   7.262  1.00224.65           C
ATOM    462  CE2 TYR A  58      56.962  14.815   5.535  1.00224.65           C
ATOM    463  CZ  TYR A  58      57.866  13.890   5.978  1.00224.65           C
ATOM    464  OH  TYR A  58      58.877  13.442   5.107  1.00224.65           O
ATOM    465  C   TYR A  58      54.673  14.583  10.760  1.00224.65           C
ATOM    466  O   TYR A  58      54.400  15.539  11.482  1.00224.65           O
ATOM    467  N   ASP A  59      55.615  13.678  11.085  1.00205.22           N
ATOM    468  CA  ASP A  59      56.337  13.649  12.328  1.00205.22           C
ATOM    469  CB  ASP A  59      55.928  12.335  13.037  1.00205.22           C
ATOM    470  CG  ASP A  59      56.723  11.977  14.278  1.00205.22           C
ATOM    471  OD1 ASP A  59      57.780  11.323  14.105  1.00205.22           O
ATOM    472  OD2 ASP A  59      56.264  12.276  15.409  1.00205.22           O
ATOM    473  C   ASP A  59      57.817  13.660  11.993  1.00205.22           C
ATOM    474  O   ASP A  59      58.201  13.612  10.824  1.00205.22           O
ATOM    475  N   GLU A  60      58.686  13.758  13.025  1.00133.40           N
ATOM    476  CA  GLU A  60      60.125  13.811  12.893  1.00133.40           C
ATOM    477  CB  GLU A  60      60.815  14.064  14.249  1.00133.40           C
ATOM    478  CG  GLU A  60      60.548  12.999  15.321  1.00133.40           C
ATOM    479  CD  GLU A  60      61.634  11.935  15.225  1.00133.40           C
ATOM    480  OE1 GLU A  60      62.747  12.273  14.743  1.00133.40           O
ATOM    481  OE2 GLU A  60      61.370  10.774  15.638  1.00133.40           O
ATOM    482  C   GLU A  60      60.637  12.518  12.327  1.00133.40           C
ATOM    483  O   GLU A  60      61.606  12.489  11.567  1.00133.40           O
ATOM    484  N   GLN A  61      59.973  11.412  12.697  1.00100.34           N
ATOM    485  CA  GLN A  61      60.285  10.058  12.330  1.00100.34           C
ATOM    486  CB  GLN A  61      59.402   9.011  13.039  1.00100.34           C
ATOM    487  CG  GLN A  61      59.593   8.975  14.557  1.00100.34           C
ATOM    488  CD  GLN A  61      58.765   7.824  15.109  1.00100.34           C
ATOM    489  OE1 GLN A  61      58.167   7.058  14.356  1.00100.34           O
ATOM    490  NE2 GLN A  61      58.739   7.691  16.462  1.00100.34           N
ATOM    491  C   GLN A  61      60.119   9.875  10.852  1.00100.34           C
ATOM    492  O   GLN A  61      60.657   8.922  10.294  1.00100.34           O
ATOM    493  N   GLY A  62      59.323  10.734  10.180  1.00 36.82           N
ATOM    494  CA  GLY A  62      59.140  10.582   8.761  1.00 36.82           C
ATOM    495  C   GLY A  62      57.819   9.919   8.515  1.00 36.82           C
ATOM    496  O   GLY A  62      57.510   9.522   7.392  1.00 36.82           O
ATOM    497  N   ASN A  63      57.007   9.786   9.581  1.00 91.87           N
ATOM    498  CA  ASN A  63      55.713   9.163   9.513  1.00 91.87           C
ATOM    499  CB  ASN A  63      55.148   8.846  10.914  1.00 91.87           C
ATOM    500  CG  ASN A  63      56.111   7.901  11.624  1.00 91.87           C
ATOM    501  OD1 ASN A  63      56.324   7.999  12.832  1.00 91.87           O
ATOM    502  ND2 ASN A  63      56.727   6.963  10.860  1.00 91.87           N
ATOM    503  C   ASN A  63      54.750  10.107   8.845  1.00 91.87           C
ATOM    504  O   ASN A  63      54.864  11.324   8.977  1.00 91.87           O
ATOM    505  N   GLU A  64      53.758   9.536   8.124  1.00129.36           N
ATOM    506  CA  GLU A  64      52.751  10.229   7.352  1.00129.36           C
ATOM    507  CB  GLU A  64      52.657   9.635   5.928  1.00129.36           C
ATOM    508  CG  GLU A  64      51.313   9.816   5.212  1.00129.36           C
ATOM    509  CD  GLU A  64      50.490   8.550   5.393  1.00129.36           C
ATOM    510  OE1 GLU A  64      51.055   7.447   5.175  1.00129.36           O
ATOM    511  OE2 GLU A  64      49.285   8.669   5.739  1.00129.36           O
ATOM    512  C   GLU A  64      51.413  10.024   7.988  1.00129.36           C
ATOM    513  O   GLU A  64      51.111   8.935   8.470  1.00129.36           O
ATOM    514  N   GLY A  65      50.557  11.071   7.976  1.00 37.47           N
ATOM    515  CA  GLY A  65      49.273  10.946   8.601  1.00 37.47           C
ATOM    516  C   GLY A  65      48.331  11.981   8.062  1.00 37.47           C
ATOM    517  O   GLY A  65      48.579  12.609   7.034  1.00 37.47           O
ATOM    518  N   PHE A  66      47.223  12.195   8.800  1.00137.49           N
ATOM    519  CA  PHE A  66      46.117  12.984   8.345  1.00137.49           C
ATOM    520  CB  PHE A  66      45.032  11.949   8.035  1.00137.49           C
ATOM    521  CG  PHE A  66      43.772  12.513   7.550  1.00137.49           C
ATOM    522  CD1 PHE A  66      43.600  12.713   6.212  1.00137.49           C
ATOM    523  CD2 PHE A  66      42.760  12.790   8.433  1.00137.49           C
ATOM    524  CE1 PHE A  66      42.403  13.222   5.789  1.00137.49           C
ATOM    525  CE2 PHE A  66      41.566  13.301   8.007  1.00137.49           C
ATOM    526  CZ  PHE A  66      41.396  13.519   6.673  1.00137.49           C
ATOM    527  C   PHE A  66      45.648  13.883   9.461  1.00137.49           C
ATOM    528  O   PHE A  66      45.889  13.603  10.633  1.00137.49           O
ATOM    529  N   TRP A  67      44.990  15.022   9.129  1.00 93.01           N
ATOM    530  CA  TRP A  67      44.499  15.885  10.173  1.00 93.01           C
ATOM    531  CB  TRP A  67      45.559  16.863  10.676  1.00 93.01           C
ATOM    532  CG  TRP A  67      45.801  18.005   9.733  1.00 93.01           C
ATOM    533  CD2 TRP A  67      45.328  19.325  10.005  1.00 93.01           C
ATOM    534  CD1 TRP A  67      46.512  18.083   8.572  1.00 93.01           C
ATOM    535  NE1 TRP A  67      46.484  19.373   8.090  1.00 93.01           N
ATOM    536  CE2 TRP A  67      45.760  20.143   8.972  1.00 93.01           C
ATOM    537  CE3 TRP A  67      44.596  19.805  11.055  1.00 93.01           C
ATOM    538  CZ2 TRP A  67      45.467  21.475   8.955  1.00 93.01           C
ATOM    539  CZ3 TRP A  67      44.296  21.145  11.033  1.00 93.01           C
ATOM    540  CH2 TRP A  67      44.719  21.958  10.004  1.00 93.01           C
ATOM    541  C   TRP A  67      43.370  16.702   9.611  1.00 93.01           C
ATOM    542  O   TRP A  67      43.241  16.849   8.396  1.00 93.01           O
ATOM    543  N   THR A  68      42.492  17.235  10.491  1.00128.69           N
ATOM    544  CA  THR A  68      41.428  18.102  10.053  1.00128.69           C
ATOM    545  CB  THR A  68      40.120  17.392   9.791  1.00128.69           C
ATOM    546  OG1 THR A  68      39.170  18.301   9.254  1.00128.69           O
ATOM    547  CG2 THR A  68      39.587  16.787  11.102  1.00128.69           C
ATOM    548  C   THR A  68      41.185  19.079  11.154  1.00128.69           C
ATOM    549  O   THR A  68      41.366  18.752  12.324  1.00128.69           O
ATOM    550  N   LEU A  69      40.811  20.329  10.821  1.00168.37           N
ATOM    551  CA  LEU A  69      40.450  21.203  11.901  1.00168.37           C
ATOM    552  CB  LEU A  69      40.516  22.714  11.609  1.00168.37           C
ATOM    553  CG  LEU A  69      39.371  23.264  10.744  1.00168.37           C
ATOM    554  CD1 LEU A  69      39.538  24.778  10.519  1.00168.37           C
ATOM    555  CD2 LEU A  69      39.219  22.474   9.434  1.00168.37           C
ATOM    556  C   LEU A  69      39.032  20.843  12.180  1.00168.37           C
ATOM    557  O   LEU A  69      38.369  20.265  11.319  1.00168.37           O
ATOM    558  N   ILE A  70      38.540  21.100  13.407  1.00140.79           N
ATOM    559  CA  ILE A  70      37.152  20.832  13.635  1.00140.79           C
ATOM    560  CB  ILE A  70      36.801  20.132  14.929  1.00140.79           C
ATOM    561  CG1 ILE A  70      37.404  18.717  15.052  1.00140.79           C
ATOM    562  CG2 ILE A  70      35.269  20.140  15.044  1.00140.79           C
ATOM    563  CD1 ILE A  70      38.814  18.658  15.643  1.00140.79           C
ATOM    564  C   ILE A  70      36.500  22.161  13.727  1.00140.79           C
ATOM    565  O   ILE A  70      36.570  22.785  14.790  1.00140.79           O
ATOM    566  N   TYR A  71      35.821  22.603  12.635  1.00189.89           N
ATOM    567  CA  TYR A  71      35.207  23.895  12.697  1.00189.89           C
ATOM    568  CB  TYR A  71      34.066  23.937  13.735  1.00189.89           C
ATOM    569  CG  TYR A  71      33.195  25.111  13.447  1.00189.89           C
ATOM    570  CD1 TYR A  71      32.287  25.041  12.423  1.00189.89           C
ATOM    571  CD2 TYR A  71      33.276  26.271  14.174  1.00189.89           C
ATOM    572  CE1 TYR A  71      31.480  26.115  12.130  1.00189.89           C
ATOM    573  CE2 TYR A  71      32.475  27.347  13.889  1.00189.89           C
ATOM    574  CZ  TYR A  71      31.574  27.274  12.863  1.00189.89           C
ATOM    575  OH  TYR A  71      30.760  28.392  12.582  1.00189.89           O
ATOM    576  C   TYR A  71      36.341  24.824  13.048  1.00189.89           C
ATOM    577  O   TYR A  71      37.423  24.714  12.479  1.00189.89           O
ATOM    578  N   ASP A  72      36.037  25.872  13.825  1.00216.81           N
ATOM    579  CA  ASP A  72      36.920  26.839  14.435  1.00216.81           C
ATOM    580  CB  ASP A  72      36.190  28.150  14.771  1.00216.81           C
ATOM    581  CG  ASP A  72      35.802  28.808  13.463  1.00216.81           C
ATOM    582  OD1 ASP A  72      36.350  28.364  12.422  1.00216.81           O
ATOM    583  OD2 ASP A  72      34.970  29.751  13.483  1.00216.81           O
ATOM    584  C   ASP A  72      37.500  26.378  15.760  1.00216.81           C
ATOM    585  O   ASP A  72      38.356  27.057  16.329  1.00216.81           O
ATOM    586  N   GLN A  73      36.930  25.327  16.381  1.00247.80           N
ATOM    587  CA  GLN A  73      37.306  25.031  17.745  1.00247.80           C
ATOM    588  CB  GLN A  73      36.152  24.582  18.644  1.00247.80           C
ATOM    589  CG  GLN A  73      35.421  23.294  18.305  1.00247.80           C
ATOM    590  CD  GLN A  73      34.361  23.300  19.388  1.00247.80           C
ATOM    591  OE1 GLN A  73      33.801  22.271  19.765  1.00247.80           O
ATOM    592  NE2 GLN A  73      34.090  24.526  19.911  1.00247.80           N
ATOM    593  C   GLN A  73      38.567  24.278  18.089  1.00247.80           C
ATOM    594  O   GLN A  73      39.148  24.547  19.142  1.00247.80           O
ATOM    595  N   GLY A  74      39.018  23.298  17.285  1.00 47.92           N
ATOM    596  CA  GLY A  74      40.178  22.546  17.677  1.00 47.92           C
ATOM    597  C   GLY A  74      40.511  21.655  16.528  1.00 47.92           C
ATOM    598  O   GLY A  74      40.105  21.928  15.400  1.00 47.92           O
ATOM    599  N   PHE A  75      41.267  20.562  16.780  1.00103.80           N
ATOM    600  CA  PHE A  75      41.658  19.736  15.677  1.00103.80           C
ATOM    601  CB  PHE A  75      42.907  20.288  14.972  1.00103.80           C
ATOM    602  CG  PHE A  75      43.958  20.481  16.010  1.00103.80           C
ATOM    603  CD1 PHE A  75      43.902  21.548  16.885  1.00103.80           C
ATOM    604  CD2 PHE A  75      45.011  19.610  16.101  1.00103.80           C
ATOM    605  CE1 PHE A  75      44.861  21.746  17.848  1.00103.80           C
ATOM    606  CE2 PHE A  75      45.964  19.818  17.062  1.00103.80           C
ATOM    607  CZ  PHE A  75      45.909  20.868  17.942  1.00103.80           C
ATOM    608  C   PHE A  75      41.892  18.316  16.106  1.00103.80           C
ATOM    609  O   PHE A  75      41.972  18.001  17.294  1.00103.80           O
ATOM    610  N   GLU A  76      41.940  17.401  15.110  1.00 77.55           N
ATOM    611  CA  GLU A  76      42.230  16.026  15.382  1.00 77.55           C
ATOM    612  CB  GLU A  76      41.041  15.055  15.260  1.00 77.55           C
ATOM    613  CG  GLU A  76      41.390  13.641  15.743  1.00 77.55           C
ATOM    614  CD  GLU A  76      40.173  12.738  15.583  1.00 77.55           C
ATOM    615  OE1 GLU A  76      39.361  12.655  16.536  1.00 77.55           O
ATOM    616  OE2 GLU A  76      40.052  12.115  14.491  1.00 77.55           O
ATOM    617  C   GLU A  76      43.246  15.599  14.377  1.00 77.55           C
ATOM    618  O   GLU A  76      43.121  15.867  13.181  1.00 77.55           O
ATOM    619  N   VAL A  77      44.308  14.937  14.860  1.00 55.09           N
ATOM    620  CA  VAL A  77      45.317  14.456  13.971  1.00 55.09           C
ATOM    621  CB  VAL A  77      46.665  15.086  14.166  1.00 55.09           C
ATOM    622  CG1 VAL A  77      47.695  14.270  13.380  1.00 55.09           C
ATOM    623  CG2 VAL A  77      46.601  16.554  13.700  1.00 55.09           C
ATOM    624  C   VAL A  77      45.477  12.991  14.202  1.00 55.09           C
ATOM    625  O   VAL A  77      45.521  12.523  15.340  1.00 55.09           O
ATOM    626  N   VAL A  78      45.540  12.217  13.100  1.00 57.28           N
ATOM    627  CA  VAL A  78      45.784  10.813  13.239  1.00 57.28           C
ATOM    628  CB  VAL A  78      44.795   9.941  12.520  1.00 57.28           C
ATOM    629  CG1 VAL A  78      45.178   8.469  12.753  1.00 57.28           C
ATOM    630  CG2 VAL A  78      43.380  10.291  13.011  1.00 57.28           C
ATOM    631  C   VAL A  78      47.131  10.595  12.631  1.00 57.28           C
ATOM    632  O   VAL A  78      47.317  10.760  11.425  1.00 57.28           O
ATOM    633  N   ILE A  79      48.118  10.246  13.477  1.00168.97           N
ATOM    634  CA  ILE A  79      49.461  10.046  13.020  1.00168.97           C
ATOM    635  CB  ILE A  79      50.359  11.209  13.352  1.00168.97           C
ATOM    636  CG1 ILE A  79      50.404  11.486  14.869  1.00168.97           C
ATOM    637  CG2 ILE A  79      49.865  12.412  12.570  1.00168.97           C
ATOM    638  CD1 ILE A  79      49.094  12.013  15.467  1.00168.97           C
ATOM    639  C   ILE A  79      50.035   8.872  13.741  1.00168.97           C
ATOM    640  O   ILE A  79      49.903   8.777  14.957  1.00168.97           O
ATOM    641  N   ASN A  80      50.696   7.961  12.999  1.00104.21           N
ATOM    642  CA  ASN A  80      51.394   6.836  13.556  1.00104.21           C
ATOM    643  CB  ASN A  80      52.732   7.237  14.205  1.00104.21           C
ATOM    644  CG  ASN A  80      53.684   6.046  14.164  1.00104.21           C
ATOM    645  OD1 ASN A  80      54.719   6.094  13.497  1.00104.21           O
ATOM    646  ND2 ASN A  80      53.341   4.945  14.878  1.00104.21           N
ATOM    647  C   ASN A  80      50.545   6.107  14.569  1.00104.21           C
ATOM    648  O   ASN A  80      50.985   5.861  15.691  1.00104.21           O
ATOM    649  N   LYS A  81      49.300   5.743  14.189  1.00167.46           N
ATOM    650  CA  LYS A  81      48.354   5.001  14.989  1.00167.46           C
ATOM    651  CB  LYS A  81      48.646   3.491  15.071  1.00167.46           C
ATOM    652  CG  LYS A  81      47.681   2.661  14.210  1.00167.46           C
ATOM    653  CD  LYS A  81      47.538   3.113  12.751  1.00167.46           C
ATOM    654  CE  LYS A  81      46.406   4.134  12.562  1.00167.46           C
ATOM    655  NZ  LYS A  81      46.329   4.607  11.161  1.00167.46           N
ATOM    656  C   LYS A  81      48.047   5.625  16.322  1.00167.46           C
ATOM    657  O   LYS A  81      47.737   4.936  17.293  1.00167.46           O
ATOM    658  N   GLN A  82      48.064   6.969  16.382  1.00156.14           N
ATOM    659  CA  GLN A  82      47.707   7.706  17.564  1.00156.14           C
ATOM    660  CB  GLN A  82      48.956   8.250  18.274  1.00156.14           C
ATOM    661  CG  GLN A  82      48.724   9.475  19.156  1.00156.14           C
ATOM    662  CD  GLN A  82      49.294  10.656  18.378  1.00156.14           C
ATOM    663  OE1 GLN A  82      48.898  11.809  18.547  1.00156.14           O
ATOM    664  NE2 GLN A  82      50.281  10.335  17.498  1.00156.14           N
ATOM    665  C   GLN A  82      46.840   8.844  17.131  1.00156.14           C
ATOM    666  O   GLN A  82      47.091   9.437  16.082  1.00156.14           O
ATOM    667  N   LYS A  83      45.765   9.151  17.899  1.00199.76           N
ATOM    668  CA  LYS A  83      44.981  10.298  17.536  1.00199.76           C
ATOM    669  CB  LYS A  83      43.470  10.136  17.257  1.00199.76           C
ATOM    670  CG  LYS A  83      42.676   9.162  18.117  1.00199.76           C
ATOM    671  CD  LYS A  83      42.495   7.790  17.472  1.00199.76           C
ATOM    672  CE  LYS A  83      41.573   7.872  16.251  1.00199.76           C
ATOM    673  NZ  LYS A  83      40.988   6.552  15.937  1.00199.76           N
ATOM    674  C   LYS A  83      45.114  11.333  18.593  1.00199.76           C
ATOM    675  O   LYS A  83      45.092  11.055  19.790  1.00199.76           O
ATOM    676  N   TYR A  84      45.256  12.590  18.147  1.00252.31           N
ATOM    677  CA  TYR A  84      45.457  13.675  19.041  1.00252.31           C
ATOM    678  CB  TYR A  84      46.946  14.087  18.997  1.00252.31           C
ATOM    679  CG  TYR A  84      47.300  15.337  18.301  1.00252.31           C
ATOM    680  CD1 TYR A  84      47.184  16.555  18.910  1.00252.31           C
ATOM    681  CD2 TYR A  84      47.823  15.246  17.035  1.00252.31           C
ATOM    682  CE1 TYR A  84      47.554  17.676  18.220  1.00252.31           C
ATOM    683  CE2 TYR A  84      48.181  16.366  16.341  1.00252.31           C
ATOM    684  CZ  TYR A  84      48.031  17.591  16.931  1.00252.31           C
ATOM    685  OH  TYR A  84      48.403  18.736  16.196  1.00252.31           O
ATOM    686  C   TYR A  84      44.363  14.696  18.864  1.00252.31           C
ATOM    687  O   TYR A  84      43.948  15.038  17.756  1.00252.31           O
ATOM    688  N   PHE A  85      43.804  15.134  20.012  1.00195.02           N
ATOM    689  CA  PHE A  85      42.638  15.983  20.040  1.00195.02           C
ATOM    690  CB  PHE A  85      41.402  15.196  20.558  1.00195.02           C
ATOM    691  CG  PHE A  85      40.231  16.092  20.825  1.00195.02           C
ATOM    692  CD1 PHE A  85      40.114  16.785  22.007  1.00195.02           C
ATOM    693  CD2 PHE A  85      39.232  16.239  19.898  1.00195.02           C
ATOM    694  CE1 PHE A  85      39.052  17.612  22.257  1.00195.02           C
ATOM    695  CE2 PHE A  85      38.166  17.066  20.150  1.00195.02           C
ATOM    696  CZ  PHE A  85      38.065  17.760  21.324  1.00195.02           C
ATOM    697  C   PHE A  85      42.862  17.062  21.051  1.00195.02           C
ATOM    698  O   PHE A  85      43.396  16.820  22.131  1.00195.02           O
ATOM    699  N   ALA A  86      42.409  18.292  20.735  1.00 83.82           N
ATOM    700  CA  ALA A  86      42.515  19.357  21.684  1.00 83.82           C
ATOM    701  CB  ALA A  86      43.987  19.677  21.978  1.00 83.82           C
ATOM    702  C   ALA A  86      41.792  20.560  21.146  1.00 83.82           C
ATOM    703  O   ALA A  86      41.643  20.719  19.936  1.00 83.82           O
ATOM    704  N   PHE A  87      41.306  21.439  22.050  1.00143.38           N
ATOM    705  CA  PHE A  87      40.607  22.628  21.640  1.00143.38           C
ATOM    706  CB  PHE A  87      39.479  23.094  22.586  1.00143.38           C
ATOM    707  CG  PHE A  87      38.375  22.099  22.630  1.00143.38           C
ATOM    708  CD1 PHE A  87      37.499  21.991  21.576  1.00143.38           C
ATOM    709  CD2 PHE A  87      38.226  21.267  23.714  1.00143.38           C
ATOM    710  CE1 PHE A  87      36.478  21.072  21.613  1.00143.38           C
ATOM    711  CE2 PHE A  87      37.205  20.349  23.755  1.00143.38           C
ATOM    712  CZ  PHE A  87      36.325  20.252  22.705  1.00143.38           C
ATOM    713  C   PHE A  87      41.596  23.749  21.708  1.00143.38           C
ATOM    714  O   PHE A  87      42.504  23.724  22.533  1.00143.38           O
ATOM    715  N   PHE A  88      41.447  24.776  20.843  1.00 85.50           N
ATOM    716  CA  PHE A  88      42.358  25.892  20.893  1.00 85.50           C
ATOM    717  CB  PHE A  88      42.136  26.972  19.827  1.00 85.50           C
ATOM    718  CG  PHE A  88      42.525  26.345  18.545  1.00 85.50           C
ATOM    719  CD1 PHE A  88      43.845  26.067  18.297  1.00 85.50           C
ATOM    720  CD2 PHE A  88      41.577  26.040  17.598  1.00 85.50           C
ATOM    721  CE1 PHE A  88      44.225  25.485  17.116  1.00 85.50           C
ATOM    722  CE2 PHE A  88      41.945  25.459  16.409  1.00 85.50           C
ATOM    723  CZ  PHE A  88      43.268  25.181  16.177  1.00 85.50           C
ATOM    724  C   PHE A  88      42.163  26.571  22.211  1.00 85.50           C
ATOM    725  O   PHE A  88      41.068  26.561  22.772  1.00 85.50           O
ATOM    726  N   ASN A  89      43.246  27.186  22.734  1.00108.46           N
ATOM    727  CA  ASN A  89      43.220  27.747  24.055  1.00108.46           C
ATOM    728  CB  ASN A  89      44.619  27.892  24.686  1.00108.46           C
ATOM    729  CG  ASN A  89      44.474  27.996  26.202  1.00108.46           C
ATOM    730  OD1 ASN A  89      44.646  27.010  26.918  1.00108.46           O
ATOM    731  ND2 ASN A  89      44.165  29.221  26.707  1.00108.46           N
ATOM    732  C   ASN A  89      42.546  29.086  24.109  1.00108.46           C
ATOM    733  O   ASN A  89      42.589  29.875  23.165  1.00108.46           O
ATOM    734  N   TYR A  90      41.847  29.347  25.235  1.00167.32           N
ATOM    735  CA  TYR A  90      41.290  30.646  25.488  1.00167.32           C
ATOM    736  CB  TYR A  90      39.853  30.863  24.967  1.00167.32           C
ATOM    737  CG  TYR A  90      38.856  30.196  25.847  1.00167.32           C
ATOM    738  CD1 TYR A  90      38.693  28.838  25.783  1.00167.32           C
ATOM    739  CD2 TYR A  90      38.095  30.921  26.738  1.00167.32           C
ATOM    740  CE1 TYR A  90      37.780  28.198  26.581  1.00167.32           C
ATOM    741  CE2 TYR A  90      37.178  30.287  27.544  1.00167.32           C
ATOM    742  CZ  TYR A  90      37.019  28.924  27.465  1.00167.32           C
ATOM    743  OH  TYR A  90      36.077  28.267  28.287  1.00167.32           O
ATOM    744  C   TYR A  90      41.296  30.817  26.973  1.00167.32           C
ATOM    745  O   TYR A  90      41.320  29.831  27.709  1.00167.32           O
ATOM    746  N   THR A  91      41.307  32.074  27.465  1.00104.65           N
ATOM    747  CA  THR A  91      41.314  32.257  28.890  1.00104.65           C
ATOM    748  CB  THR A  91      42.575  32.866  29.424  1.00104.65           C
ATOM    749  OG1 THR A  91      42.627  32.713  30.835  1.00104.65           O
ATOM    750  CG2 THR A  91      42.597  34.359  29.065  1.00104.65           C
ATOM    751  C   THR A  91      40.210  33.197  29.249  1.00104.65           C
ATOM    752  O   THR A  91      39.907  34.136  28.514  1.00104.65           O
ATOM    753  N   GLN A  92      39.564  32.962  30.406  1.00139.84           N
ATOM    754  CA  GLN A  92      38.519  33.848  30.816  1.00139.84           C
ATOM    755  CB  GLN A  92      37.214  33.102  31.137  1.00139.84           C
ATOM    756  CG  GLN A  92      36.019  34.019  31.390  1.00139.84           C
ATOM    757  CD  GLN A  92      35.467  34.485  30.049  1.00139.84           C
ATOM    758  OE1 GLN A  92      35.295  33.696  29.120  1.00139.84           O
ATOM    759  NE2 GLN A  92      35.171  35.810  29.953  1.00139.84           N
ATOM    760  C   GLN A  92      38.980  34.513  32.073  1.00139.84           C
ATOM    761  O   GLN A  92      38.835  33.968  33.167  1.00139.84           O
ATOM    762  N   GLN A  93      39.558  35.721  31.935  1.00111.60           N
ATOM    763  CA  GLN A  93      40.016  36.490  33.053  1.00111.60           C
ATOM    764  CB  GLN A  93      40.979  37.630  32.664  0.00111.60           C
ATOM    765  CG  GLN A  93      40.449  38.695  31.709  0.00111.60           C
ATOM    766  CD  GLN A  93      41.663  39.538  31.331  0.00111.60           C
ATOM    767  OE1 GLN A  93      42.255  39.366  30.267  0.00111.60           O
ATOM    768  NE2 GLN A  93      42.066  40.455  32.250  1.00111.60           N
ATOM    769  C   GLN A  93      38.817  36.965  33.801  1.00111.60           C
ATOM    770  O   GLN A  93      38.880  37.232  34.998  1.00111.60           O
ATOM    771  N   GLY A  94      37.681  37.078  33.093  1.00 58.29           N
ATOM    772  CA  GLY A  94      36.432  37.493  33.656  1.00 58.29           C
ATOM    773  C   GLY A  94      35.997  38.666  32.858  1.00 58.29           C
ATOM    774  O   GLY A  94      34.905  38.676  32.293  1.00 58.29           O
ATOM    775  N   LYS A  95      36.842  39.702  32.779  1.00236.73           N
ATOM    776  CA  LYS A  95      36.443  40.789  31.951  1.00236.73           C
ATOM    777  CB  LYS A  95      37.375  42.008  32.058  1.00236.73           C
ATOM    778  CG  LYS A  95      37.279  42.774  33.380  1.00236.73           C
ATOM    779  CD  LYS A  95      35.922  43.441  33.619  1.00236.73           C
ATOM    780  CE  LYS A  95      35.918  44.387  34.823  1.00236.73           C
ATOM    781  NZ  LYS A  95      36.784  45.556  34.548  1.00236.73           N
ATOM    782  C   LYS A  95      36.510  40.327  30.544  1.00236.73           C
ATOM    783  O   LYS A  95      35.574  40.483  29.763  1.00236.73           O
ATOM    784  N   VAL A  96      37.623  39.676  30.189  1.00120.17           N
ATOM    785  CA  VAL A  96      37.720  39.431  28.793  1.00120.17           C
ATOM    786  CB  VAL A  96      38.766  40.254  28.106  1.00120.17           C
ATOM    787  CG1 VAL A  96      40.152  39.753  28.545  1.00120.17           C
ATOM    788  CG2 VAL A  96      38.530  40.172  26.589  1.00120.17           C
ATOM    789  C   VAL A  96      38.079  38.016  28.540  1.00120.17           C
ATOM    790  O   VAL A  96      38.630  37.313  29.387  1.00120.17           O
ATOM    791  N   VAL A  97      37.732  37.568  27.321  1.00 49.37           N
ATOM    792  CA  VAL A  97      38.068  36.250  26.900  1.00 49.37           C
ATOM    793  CB  VAL A  97      36.926  35.551  26.224  1.00 49.37           C
ATOM    794  CG1 VAL A  97      37.394  34.155  25.792  1.00 49.37           C
ATOM    795  CG2 VAL A  97      35.715  35.575  27.157  1.00 49.37           C
ATOM    796  C   VAL A  97      39.133  36.447  25.865  1.00 49.37           C
ATOM    797  O   VAL A  97      38.999  37.297  24.984  1.00 49.37           O
ATOM    798  N   THR A  98      40.236  35.684  25.965  1.00 31.89           N
ATOM    799  CA  THR A  98      41.264  35.830  24.981  1.00 31.89           C
ATOM    800  CB  THR A  98      42.570  36.294  25.549  1.00 31.89           C
ATOM    801  OG1 THR A  98      42.401  37.546  26.195  1.00 31.89           O
ATOM    802  CG2 THR A  98      43.588  36.429  24.403  1.00 31.89           C
ATOM    803  C   THR A  98      41.486  34.484  24.376  1.00 31.89           C
ATOM    804  O   THR A  98      41.499  33.471  25.073  1.00 31.89           O
ATOM    805  N   SER A  99      41.663  34.438  23.042  1.00 38.87           N
ATOM    806  CA  SER A  99      41.866  33.173  22.409  1.00 38.87           C
ATOM    807  CB  SER A  99      40.943  32.942  21.200  1.00 38.87           C
ATOM    808  OG  SER A  99      39.587  32.909  21.619  1.00 38.87           O
ATOM    809  C   SER A  99      43.266  33.140  21.900  1.00 38.87           C
ATOM    810  O   SER A  99      43.841  34.174  21.565  1.00 38.87           O
ATOM    811  N   ASN A 100      43.870  31.935  21.891  1.00 58.52           N
ATOM    812  CA  ASN A 100      45.181  31.779  21.336  1.00 58.52           C
ATOM    813  CB  ASN A 100      46.282  31.522  22.378  1.00 58.52           C
ATOM    814  CG  ASN A 100      46.636  32.860  23.018  1.00 58.52           C
ATOM    815  OD1 ASN A 100      47.234  33.725  22.379  1.00 58.52           O
ATOM    816  ND2 ASN A 100      46.255  33.043  24.310  1.00 58.52           N
ATOM    817  C   ASN A 100      45.123  30.610  20.409  1.00 58.52           C
ATOM    818  O   ASN A 100      45.023  29.459  20.834  1.00 58.52           O
ATOM    819  N   CYS A 101      45.171  30.904  19.100  1.00 71.83           N
ATOM    820  CA  CYS A 101      45.118  29.924  18.059  1.00 71.83           C
ATOM    821  CB  CYS A 101      44.798  30.533  16.711  1.00 71.83           C
ATOM    822  SG  CYS A 101      43.150  31.249  16.701  1.00 71.83           S
ATOM    823  C   CYS A 101      46.407  29.172  17.990  1.00 71.83           C
ATOM    824  O   CYS A 101      46.480  28.098  17.392  1.00 71.83           O
ATOM    825  N   GLY A 102      47.476  29.793  18.520  1.00 60.74           N
ATOM    826  CA  GLY A 102      48.799  29.237  18.599  1.00 60.74           C
ATOM    827  C   GLY A 102      48.864  28.110  19.593  1.00 60.74           C
ATOM    828  O   GLY A 102      49.718  27.233  19.481  1.00 60.74           O
ATOM    829  N   GLN A 103      48.023  28.130  20.646  1.00126.37           N
ATOM    830  CA  GLN A 103      48.163  27.135  21.673  1.00126.37           C
ATOM    831  CB  GLN A 103      48.550  27.714  23.040  1.00126.37           C
ATOM    832  CG  GLN A 103      47.492  28.650  23.620  1.00126.37           C
ATOM    833  CD  GLN A 103      48.003  29.135  24.967  1.00126.37           C
ATOM    834  OE1 GLN A 103      47.482  30.092  25.539  1.00126.37           O
ATOM    835  NE2 GLN A 103      49.052  28.450  25.492  1.00126.37           N
ATOM    836  C   GLN A 103      46.901  26.354  21.856  1.00126.37           C
ATOM    837  O   GLN A 103      45.881  26.622  21.221  1.00126.37           O
ATOM    838  N   THR A 104      46.957  25.336  22.747  1.00149.07           N
ATOM    839  CA  THR A 104      45.826  24.470  22.883  1.00149.07           C
ATOM    840  CB  THR A 104      46.160  23.062  22.508  1.00149.07           C
ATOM    841  OG1 THR A 104      47.048  23.009  21.411  1.00149.07           O
ATOM    842  CG2 THR A 104      44.864  22.468  21.991  1.00149.07           C
ATOM    843  C   THR A 104      45.490  24.368  24.345  1.00149.07           C
ATOM    844  O   THR A 104      46.305  24.689  25.210  1.00149.07           O
ATOM    845  N   PHE A 105      44.251  23.935  24.654  1.00150.81           N
ATOM    846  CA  PHE A 105      43.886  23.605  26.004  1.00150.81           C
ATOM    847  CB  PHE A 105      42.402  23.328  26.258  1.00150.81           C
ATOM    848  CG  PHE A 105      41.694  24.582  26.569  1.00150.81           C
ATOM    849  CD1 PHE A 105      41.737  25.067  27.855  1.00150.81           C
ATOM    850  CD2 PHE A 105      40.983  25.250  25.607  1.00150.81           C
ATOM    851  CE1 PHE A 105      41.081  26.225  28.184  1.00150.81           C
ATOM    852  CE2 PHE A 105      40.328  26.408  25.937  1.00150.81           C
ATOM    853  CZ  PHE A 105      40.373  26.900  27.221  1.00150.81           C
ATOM    854  C   PHE A 105      44.477  22.261  26.225  1.00150.81           C
ATOM    855  O   PHE A 105      45.076  21.689  25.321  1.00150.81           O
ATOM    856  N   THR A 106      44.375  21.731  27.456  1.00149.31           N
ATOM    857  CA  THR A 106      44.844  20.385  27.624  1.00149.31           C
ATOM    858  CB  THR A 106      44.754  19.833  29.016  1.00149.31           C
ATOM    859  OG1 THR A 106      43.482  20.107  29.581  1.00149.31           O
ATOM    860  CG2 THR A 106      45.886  20.375  29.875  1.00149.31           C
ATOM    861  C   THR A 106      44.016  19.489  26.764  1.00149.31           C
ATOM    862  O   THR A 106      42.789  19.575  26.765  1.00149.31           O
ATOM    863  N   GLY A 107      44.686  18.585  26.017  1.00 68.97           N
ATOM    864  CA  GLY A 107      43.991  17.710  25.119  1.00 68.97           C
ATOM    865  C   GLY A 107      44.264  16.281  25.475  1.00 68.97           C
ATOM    866  O   GLY A 107      44.937  15.985  26.466  1.00 68.97           O
ATOM    867  N   TRP A 108      43.721  15.359  24.641  1.00108.66           N
ATOM    868  CA  TRP A 108      43.838  13.952  24.915  1.00108.66           C
ATOM    869  CB  TRP A 108      42.479  13.245  25.094  1.00108.66           C
ATOM    870  CG  TRP A 108      41.596  13.808  26.180  1.00108.66           C
ATOM    871  CD2 TRP A 108      40.726  14.934  25.990  1.00108.66           C
ATOM    872  CD1 TRP A 108      41.425  13.402  27.468  1.00108.66           C
ATOM    873  NE1 TRP A 108      40.507  14.203  28.098  1.00108.66           N
ATOM    874  CE2 TRP A 108      40.066  15.148  27.200  1.00108.66           C
ATOM    875  CE3 TRP A 108      40.487  15.713  24.892  1.00108.66           C
ATOM    876  CZ2 TRP A 108      39.152  16.153  27.336  1.00108.66           C
ATOM    877  CZ3 TRP A 108      39.577  16.739  25.040  1.00108.66           C
ATOM    878  CH2 TRP A 108      38.922  16.955  26.238  1.00108.66           C
ATOM    879  C   TRP A 108      44.459  13.276  23.729  1.00108.66           C
ATOM    880  O   TRP A 108      44.070  13.534  22.589  1.00108.66           O
ATOM    881  N   TYR A 109      45.469  12.403  23.971  1.00200.60           N
ATOM    882  CA  TYR A 109      45.902  11.612  22.868  1.00200.60           C
ATOM    883  CB  TYR A 109      47.186  12.019  22.101  1.00200.60           C
ATOM    884  CG  TYR A 109      48.521  11.585  22.630  1.00200.60           C
ATOM    885  CD1 TYR A 109      49.085  12.076  23.786  1.00200.60           C
ATOM    886  CD2 TYR A 109      49.248  10.701  21.868  1.00200.60           C
ATOM    887  CE1 TYR A 109      50.333  11.650  24.188  1.00200.60           C
ATOM    888  CE2 TYR A 109      50.488  10.274  22.260  1.00200.60           C
ATOM    889  CZ  TYR A 109      51.035  10.751  23.422  1.00200.60           C
ATOM    890  OH  TYR A 109      52.311  10.310  23.826  1.00200.60           O
ATOM    891  C   TYR A 109      45.936  10.199  23.338  1.00200.60           C
ATOM    892  O   TYR A 109      46.220   9.921  24.503  1.00200.60           O
ATOM    893  N   HIS A 110      45.548   9.278  22.430  1.00123.34           N
ATOM    894  CA  HIS A 110      45.540   7.876  22.705  1.00123.34           C
ATOM    895  ND1 HIS A 110      41.959   8.468  23.138  1.00123.34           N
ATOM    896  CG  HIS A 110      42.964   7.782  22.484  1.00123.34           C
ATOM    897  CB  HIS A 110      44.212   7.302  23.179  1.00123.34           C
ATOM    898  NE2 HIS A 110      41.320   8.285  21.018  1.00123.34           N
ATOM    899  CD2 HIS A 110      42.556   7.680  21.187  1.00123.34           C
ATOM    900  CE1 HIS A 110      41.001   8.739  22.215  1.00123.34           C
ATOM    901  C   HIS A 110      45.781   7.154  21.420  1.00123.34           C
ATOM    902  O   HIS A 110      45.714   7.725  20.335  1.00123.34           O
ATOM    903  N   ASP A 111      46.048   5.842  21.533  1.00176.12           N
ATOM    904  CA  ASP A 111      46.270   5.034  20.379  1.00176.12           C
ATOM    905  CB  ASP A 111      46.319   3.540  20.663  1.00176.12           C
ATOM    906  CG  ASP A 111      47.259   3.132  21.762  1.00176.12           C
ATOM    907  OD1 ASP A 111      47.793   4.001  22.507  1.00176.12           O
ATOM    908  OD2 ASP A 111      47.419   1.895  21.877  1.00176.12           O
ATOM    909  C   ASP A 111      44.963   5.014  19.666  1.00176.12           C
ATOM    910  O   ASP A 111      43.927   5.324  20.245  1.00176.12           O
ATOM    911  N   ALA A 112      44.990   4.564  18.401  1.00 63.03           N
ATOM    912  CA  ALA A 112      43.813   4.437  17.596  1.00 63.03           C
ATOM    913  CB  ALA A 112      44.116   3.915  16.179  1.00 63.03           C
ATOM    914  C   ALA A 112      42.879   3.468  18.258  1.00 63.03           C
ATOM    915  O   ALA A 112      41.664   3.606  18.153  1.00 63.03           O
ATOM    916  N   GLY A 113      43.417   2.433  18.922  1.00102.31           N
ATOM    917  CA  GLY A 113      42.596   1.437  19.556  1.00102.31           C
ATOM    918  C   GLY A 113      41.798   2.020  20.682  1.00102.31           C
ATOM    919  O   GLY A 113      40.691   1.558  20.931  1.00102.31           O
ATOM    920  N   ILE A 114      42.381   3.009  21.392  1.00337.46           N
ATOM    921  CA  ILE A 114      41.976   3.726  22.580  1.00337.46           C
ATOM    922  CB  ILE A 114      40.488   4.014  22.747  1.00337.46           C
ATOM    923  CG1 ILE A 114      39.630   2.781  23.105  1.00337.46           C
ATOM    924  CG2 ILE A 114      40.016   4.697  21.452  1.00337.46           C
ATOM    925  CD1 ILE A 114      38.190   3.134  23.470  1.00337.46           C
ATOM    926  C   ILE A 114      42.382   2.816  23.678  1.00337.46           C
ATOM    927  O   ILE A 114      41.788   2.764  24.757  1.00337.46           O
ATOM    928  N   ALA A 115      43.491   2.102  23.432  1.00129.07           N
ATOM    929  CA  ALA A 115      43.884   1.186  24.440  1.00129.07           C
ATOM    930  CB  ALA A 115      45.000   0.230  23.978  1.00129.07           C
ATOM    931  C   ALA A 115      44.411   1.938  25.579  1.00129.07           C
ATOM    932  O   ALA A 115      43.824   1.926  26.658  1.00129.07           O
ATOM    933  N   VAL A 116      45.505   2.695  25.348  1.00199.88           N
ATOM    934  CA  VAL A 116      46.052   3.316  26.504  1.00199.88           C
ATOM    935  CB  VAL A 116      46.633   2.412  27.616  1.00199.88           C
ATOM    936  CG1 VAL A 116      46.561   3.182  28.949  1.00199.88           C
ATOM    937  CG2 VAL A 116      46.128   0.953  27.705  1.00199.88           C
ATOM    938  C   VAL A 116      47.291   3.951  26.057  1.00199.88           C
ATOM    939  O   VAL A 116      47.315   4.769  25.128  1.00199.88           O
ATOM    940  N   LYS A 117      48.316   3.464  26.800  1.00227.10           N
ATOM    941  CA  LYS A 117      49.691   3.794  26.893  1.00227.10           C
ATOM    942  CB  LYS A 117      50.617   3.054  25.918  1.00227.10           C
ATOM    943  CG  LYS A 117      50.976   1.662  26.448  1.00227.10           C
ATOM    944  CD  LYS A 117      51.581   1.681  27.859  1.00227.10           C
ATOM    945  CE  LYS A 117      52.502   2.871  28.128  1.00227.10           C
ATOM    946  NZ  LYS A 117      53.798   2.692  27.476  1.00227.10           N
ATOM    947  C   LYS A 117      49.770   5.236  26.725  1.00227.10           C
ATOM    948  O   LYS A 117      49.769   5.989  27.698  1.00227.10           O
ATOM    949  N   LYS A 118      49.793   5.675  25.478  1.00172.67           N
ATOM    950  CA  LYS A 118      49.883   7.072  25.325  1.00172.67           C
ATOM    951  CB  LYS A 118      50.447   7.558  23.989  1.00172.67           C
ATOM    952  CG  LYS A 118      51.960   7.260  23.926  1.00172.67           C
ATOM    953  CD  LYS A 118      52.758   7.828  25.117  1.00172.67           C
ATOM    954  CE  LYS A 118      52.607   7.020  26.410  1.00172.67           C
ATOM    955  NZ  LYS A 118      53.389   7.613  27.507  1.00172.67           N
ATOM    956  C   LYS A 118      48.662   7.797  25.779  1.00172.67           C
ATOM    957  O   LYS A 118      48.751   9.020  25.805  1.00172.67           O
ATOM    958  N   PHE A 119      47.500   7.147  26.089  1.00248.75           N
ATOM    959  CA  PHE A 119      46.475   8.042  26.508  1.00248.75           C
ATOM    960  CB  PHE A 119      44.937   7.902  26.267  1.00248.75           C
ATOM    961  CG  PHE A 119      44.203   6.626  26.510  1.00248.75           C
ATOM    962  CD1 PHE A 119      44.437   5.788  27.558  1.00248.75           C
ATOM    963  CD2 PHE A 119      43.147   6.329  25.691  1.00248.75           C
ATOM    964  CE1 PHE A 119      43.692   4.643  27.730  1.00248.75           C
ATOM    965  CE2 PHE A 119      42.390   5.206  25.830  1.00248.75           C
ATOM    966  CZ  PHE A 119      42.667   4.357  26.866  1.00248.75           C
ATOM    967  C   PHE A 119      46.873   8.658  27.752  1.00248.75           C
ATOM    968  O   PHE A 119      47.108   8.041  28.784  1.00248.75           O
ATOM    969  N   GLY A 120      47.058   9.958  27.539  1.00 62.35           N
ATOM    970  CA  GLY A 120      47.577  10.869  28.464  1.00 62.35           C
ATOM    971  C   GLY A 120      47.114  12.188  27.962  1.00 62.35           C
ATOM    972  O   GLY A 120      46.317  12.261  27.026  1.00 62.35           O
ATOM    973  N   CYS A 121      47.628  13.265  28.574  1.00 71.31           N
ATOM    974  CA  CYS A 121      47.182  14.587  28.256  1.00 71.31           C
ATOM    975  CB  CYS A 121      46.803  15.373  29.521  1.00 71.31           C
ATOM    976  SG  CYS A 121      45.559  14.456  30.467  1.00 71.31           S
ATOM    977  C   CYS A 121      48.315  15.307  27.607  1.00 71.31           C
ATOM    978  O   CYS A 121      49.470  14.957  27.821  1.00 71.31           O
ATOM    979  N   PHE A 122      48.007  16.330  26.785  1.00290.55           N
ATOM    980  CA  PHE A 122      49.037  17.089  26.136  1.00290.55           C
ATOM    981  CB  PHE A 122      48.918  17.494  24.682  1.00290.55           C
ATOM    982  CG  PHE A 122      48.727  16.586  23.562  1.00290.55           C
ATOM    983  CD1 PHE A 122      47.719  15.668  23.512  1.00290.55           C
ATOM    984  CD2 PHE A 122      49.522  16.825  22.478  1.00290.55           C
ATOM    985  CE1 PHE A 122      47.595  14.911  22.379  1.00290.55           C
ATOM    986  CE2 PHE A 122      49.402  16.081  21.342  1.00290.55           C
ATOM    987  CZ  PHE A 122      48.436  15.109  21.310  1.00290.55           C
ATOM    988  C   PHE A 122      48.637  18.517  26.250  1.00290.55           C
ATOM    989  O   PHE A 122      47.494  18.867  26.527  1.00290.55           O
ATOM    990  N   ARG A 123      49.609  19.362  25.859  1.00166.54           N
ATOM    991  CA  ARG A 123      49.389  20.748  25.584  1.00166.54           C
ATOM    992  CB  ARG A 123      49.870  21.708  26.683  1.00166.54           C
ATOM    993  CG  ARG A 123      49.639  23.186  26.358  1.00166.54           C
ATOM    994  CD  ARG A 123      49.693  24.085  27.592  1.00166.54           C
ATOM    995  NE  ARG A 123      50.589  23.434  28.587  1.00166.54           N
ATOM    996  CZ  ARG A 123      50.106  23.083  29.813  1.00166.54           C
ATOM    997  NH1 ARG A 123      48.840  23.429  30.181  1.00166.54           N
ATOM    998  NH2 ARG A 123      50.900  22.382  30.677  1.00166.54           N
ATOM    999  C   ARG A 123      50.200  21.006  24.350  1.00166.54           C
ATOM   1000  O   ARG A 123      51.304  20.478  24.211  1.00166.54           O
ATOM   1001  N   GLY A 124      49.672  21.810  23.406  1.00 42.25           N
ATOM   1002  CA  GLY A 124      50.412  22.038  22.195  1.00 42.25           C
ATOM   1003  C   GLY A 124      50.623  23.505  21.996  1.00 42.25           C
ATOM   1004  O   GLY A 124      49.784  24.332  22.348  1.00 42.25           O
ATOM   1005  N   ILE A 125      51.793  23.861  21.428  1.00 95.94           N
ATOM   1006  CA  ILE A 125      52.089  25.230  21.119  1.00 95.94           C
ATOM   1007  CB  ILE A 125      53.161  25.825  21.984  1.00 95.94           C
ATOM   1008  CG1 ILE A 125      52.749  25.781  23.465  1.00 95.94           C
ATOM   1009  CG2 ILE A 125      53.446  27.244  21.461  1.00 95.94           C
ATOM   1010  CD1 ILE A 125      51.482  26.576  23.775  1.00 95.94           C
ATOM   1011  C   ILE A 125      52.611  25.225  19.719  1.00 95.94           C
ATOM   1012  O   ILE A 125      53.408  24.356  19.362  1.00 95.94           O
ATOM   1013  N   ARG A 126      52.165  26.169  18.861  1.00182.52           N
ATOM   1014  CA  ARG A 126      52.740  26.106  17.552  1.00182.52           C
ATOM   1015  CB  ARG A 126      51.892  26.621  16.378  1.00182.52           C
ATOM   1016  CG  ARG A 126      51.457  28.079  16.440  1.00182.52           C
ATOM   1017  CD  ARG A 126      51.054  28.610  15.062  1.00182.52           C
ATOM   1018  NE  ARG A 126      50.082  29.722  15.260  1.00182.52           N
ATOM   1019  CZ  ARG A 126      50.471  30.996  15.541  1.00182.52           C
ATOM   1020  NH1 ARG A 126      51.785  31.320  15.689  1.00182.52           N
ATOM   1021  NH2 ARG A 126      49.517  31.964  15.685  1.00182.52           N
ATOM   1022  C   ARG A 126      54.039  26.831  17.571  1.00182.52           C
ATOM   1023  O   ARG A 126      54.147  27.942  18.090  1.00182.52           O
ATOM   1024  N   THR A 127      55.078  26.192  17.003  1.00101.92           N
ATOM   1025  CA  THR A 127      56.366  26.812  17.000  1.00101.92           C
ATOM   1026  CB  THR A 127      57.446  25.892  17.491  1.00101.92           C
ATOM   1027  OG1 THR A 127      57.545  24.752  16.651  1.00101.92           O
ATOM   1028  CG2 THR A 127      57.103  25.460  18.927  0.00101.92           C
ATOM   1029  C   THR A 127      56.688  27.197  15.597  1.00101.92           C
ATOM   1030  O   THR A 127      57.762  26.883  15.084  1.00101.92           O
ATOM   1031  N   GLY A 128      55.775  27.947  14.952  1.00 29.28           N
ATOM   1032  CA  GLY A 128      56.030  28.361  13.606  1.00 29.28           C
ATOM   1033  C   GLY A 128      54.717  28.307  12.840  1.00 29.28           C
ATOM   1034  O   GLY A 128      54.193  27.183  12.616  1.00 29.28           O
ATOM   1035  OXT GLY A 128      54.224  29.404  12.464  1.00 29.28           O
TER    1036      GLY A 128
ATOM   1037  N   LEU B 129      23.080   5.959  -8.547  1.00153.10           N
ATOM   1038  CA  LEU B 129      22.370   6.823  -7.572  1.00153.10           C
ATOM   1039  CB  LEU B 129      23.169   8.096  -7.260  1.00153.10           C
ATOM   1040  CG  LEU B 129      24.391   7.843  -6.366  1.00153.10           C
ATOM   1041  CD1 LEU B 129      25.142   9.148  -6.081  1.00153.10           C
ATOM   1042  CD2 LEU B 129      23.992   7.126  -5.067  1.00153.10           C
ATOM   1043  C   LEU B 129      21.011   7.231  -8.020  1.00153.10           C
ATOM   1044  O   LEU B 129      20.781   7.582  -9.177  1.00153.10           O
ATOM   1045  N   PRO B 130      20.118   7.159  -7.069  1.00 74.52           N
ATOM   1046  CA  PRO B 130      18.745   7.493  -7.323  1.00 74.52           C
ATOM   1047  CD  PRO B 130      20.233   6.094  -6.084  1.00 74.52           C
ATOM   1048  CB  PRO B 130      17.932   6.847  -6.203  1.00 74.52           C
ATOM   1049  CG  PRO B 130      18.793   5.649  -5.776  1.00 74.52           C
ATOM   1050  C   PRO B 130      18.507   8.961  -7.433  1.00 74.52           C
ATOM   1051  O   PRO B 130      19.352   9.748  -7.006  1.00 74.52           O
ATOM   1052  N   LYS B 131      17.382   9.331  -8.074  1.00 79.88           N
ATOM   1053  CA  LYS B 131      16.940  10.685  -8.211  1.00 79.88           C
ATOM   1054  CB  LYS B 131      15.764  10.825  -9.192  1.00 79.88           C
ATOM   1055  CG  LYS B 131      15.274  12.265  -9.354  1.00 79.88           C
ATOM   1056  CD  LYS B 131      14.305  12.461 -10.522  1.00 79.88           C
ATOM   1057  CE  LYS B 131      13.800  13.899 -10.659  1.00 79.88           C
ATOM   1058  NZ  LYS B 131      12.881  14.008 -11.814  1.00 79.88           N
ATOM   1059  C   LYS B 131      16.460  11.169  -6.881  1.00 79.88           C
ATOM   1060  O   LYS B 131      16.651  12.331  -6.528  1.00 79.88           O
ATOM   1061  N   GLU B 132      15.792  10.279  -6.113  1.00 91.62           N
ATOM   1062  CA  GLU B 132      15.218  10.681  -4.860  1.00 91.62           C
ATOM   1063  CB  GLU B 132      13.686  10.800  -4.929  1.00 91.62           C
ATOM   1064  CG  GLU B 132      13.008   9.477  -5.298  1.00 91.62           C
ATOM   1065  CD  GLU B 132      11.503   9.694  -5.347  1.00 91.62           C
ATOM   1066  OE1 GLU B 132      11.063  10.860  -5.165  1.00 91.62           O
ATOM   1067  OE2 GLU B 132      10.772   8.691  -5.569  1.00 91.62           O
ATOM   1068  C   GLU B 132      15.512   9.640  -3.827  1.00 91.62           C
ATOM   1069  O   GLU B 132      15.671   8.463  -4.148  1.00 91.62           O
ATOM   1070  N   PHE B 133      15.633  10.059  -2.545  1.00 69.19           N
ATOM   1071  CA  PHE B 133      15.803   9.069  -1.518  1.00 69.19           C
ATOM   1072  CB  PHE B 133      17.247   8.564  -1.342  1.00 69.19           C
ATOM   1073  CG  PHE B 133      17.136   7.282  -0.584  1.00 69.19           C
ATOM   1074  CD1 PHE B 133      17.105   7.261   0.791  1.00 69.19           C
ATOM   1075  CD2 PHE B 133      17.049   6.091  -1.268  1.00 69.19           C
ATOM   1076  CE1 PHE B 133      16.996   6.068   1.469  1.00 69.19           C
ATOM   1077  CE2 PHE B 133      16.940   4.896  -0.596  1.00 69.19           C
ATOM   1078  CZ  PHE B 133      16.913   4.883   0.777  1.00 69.19           C
ATOM   1079  C   PHE B 133      15.343   9.633  -0.207  1.00 69.19           C
ATOM   1080  O   PHE B 133      15.505  10.820   0.075  1.00 69.19           O
ATOM   1081  N   SER B 134      14.722   8.773   0.629  1.00 49.26           N
ATOM   1082  CA  SER B 134      14.289   9.172   1.935  1.00 49.26           C
ATOM   1083  CB  SER B 134      12.820   9.622   1.978  1.00 49.26           C
ATOM   1084  OG  SER B 134      12.464  10.006   3.296  1.00 49.26           O
ATOM   1085  C   SER B 134      14.422   7.962   2.807  1.00 49.26           C
ATOM   1086  O   SER B 134      13.832   6.918   2.539  1.00 49.26           O
ATOM   1087  N   TRP B 135      15.197   8.088   3.898  1.00 96.15           N
ATOM   1088  CA  TRP B 135      15.453   6.993   4.788  1.00 96.15           C
ATOM   1089  CB  TRP B 135      16.625   7.224   5.755  1.00 96.15           C
ATOM   1090  CG  TRP B 135      17.950   7.081   5.045  1.00 96.15           C
ATOM   1091  CD2 TRP B 135      18.458   5.822   4.573  1.00 96.15           C
ATOM   1092  CD1 TRP B 135      18.858   8.028   4.675  1.00 96.15           C
ATOM   1093  NE1 TRP B 135      19.905   7.437   4.006  1.00 96.15           N
ATOM   1094  CE2 TRP B 135      19.669   6.080   3.933  1.00 96.15           C
ATOM   1095  CE3 TRP B 135      17.952   4.556   4.658  1.00 96.15           C
ATOM   1096  CZ2 TRP B 135      20.397   5.073   3.367  1.00 96.15           C
ATOM   1097  CZ3 TRP B 135      18.691   3.541   4.092  1.00 96.15           C
ATOM   1098  CH2 TRP B 135      19.891   3.795   3.459  1.00 96.15           C
ATOM   1099  C   TRP B 135      14.224   6.616   5.546  1.00 96.15           C
ATOM   1100  O   TRP B 135      14.158   5.524   6.111  1.00 96.15           O
ATOM   1101  N   THR B 136      13.268   7.553   5.671  1.00113.88           N
ATOM   1102  CA  THR B 136      12.021   7.287   6.329  1.00113.88           C
ATOM   1103  CB  THR B 136      11.188   8.519   6.540  1.00113.88           C
ATOM   1104  OG1 THR B 136      10.095   8.228   7.398  1.00113.88           O
ATOM   1105  CG2 THR B 136      10.669   9.011   5.179  1.00113.88           C
ATOM   1106  C   THR B 136      11.220   6.335   5.499  1.00113.88           C
ATOM   1107  O   THR B 136      10.489   5.505   6.035  1.00113.88           O
ATOM   1108  N   ASN B 137      11.289   6.450   4.159  1.00 62.41           N
ATOM   1109  CA  ASN B 137      10.485   5.549   3.388  1.00 62.41           C
ATOM   1110  CB  ASN B 137       9.298   6.257   2.707  1.00 62.41           C
ATOM   1111  CG  ASN B 137       8.357   5.210   2.128  1.00 62.41           C
ATOM   1112  OD1 ASN B 137       8.784   4.284   1.441  1.00 62.41           O
ATOM   1113  ND2 ASN B 137       7.036   5.357   2.415  1.00 62.41           N
ATOM   1114  C   ASN B 137      11.309   4.920   2.313  1.00 62.41           C
ATOM   1115  O   ASN B 137      11.423   5.455   1.211  1.00 62.41           O
ATOM   1116  N   VAL B 138      11.901   3.748   2.602  1.00124.95           N
ATOM   1117  CA  VAL B 138      12.589   3.032   1.574  1.00124.95           C
ATOM   1118  CB  VAL B 138      13.986   2.634   1.967  1.00124.95           C
ATOM   1119  CG1 VAL B 138      13.954   1.961   3.350  1.00124.95           C
ATOM   1120  CG2 VAL B 138      14.569   1.747   0.853  1.00124.95           C
ATOM   1121  C   VAL B 138      11.753   1.816   1.329  1.00124.95           C
ATOM   1122  O   VAL B 138      11.850   0.809   2.028  1.00124.95           O
ATOM   1123  N   ASN B 139      10.906   1.888   0.289  1.00 47.82           N
ATOM   1124  CA  ASN B 139      10.026   0.808  -0.041  1.00 47.82           C
ATOM   1125  CB  ASN B 139      10.768  -0.488  -0.411  1.00 47.82           C
ATOM   1126  CG  ASN B 139      11.446  -0.272  -1.757  1.00 47.82           C
ATOM   1127  OD1 ASN B 139      10.816   0.162  -2.720  1.00 47.82           O
ATOM   1128  ND2 ASN B 139      12.769  -0.578  -1.826  1.00 47.82           N
ATOM   1129  C   ASN B 139       9.106   0.510   1.109  1.00 47.82           C
ATOM   1130  O   ASN B 139       8.755  -0.645   1.341  1.00 47.82           O
ATOM   1131  N   GLY B 140       8.681   1.547   1.861  1.00 28.99           N
ATOM   1132  CA  GLY B 140       7.696   1.353   2.892  1.00 28.99           C
ATOM   1133  C   GLY B 140       8.316   1.278   4.259  1.00 28.99           C
ATOM   1134  O   GLY B 140       7.642   1.549   5.251  1.00 28.99           O
ATOM   1135  N   MET B 141       9.608   0.914   4.369  1.00102.49           N
ATOM   1136  CA  MET B 141      10.194   0.789   5.680  1.00102.49           C
ATOM   1137  CB  MET B 141      11.346  -0.229   5.747  1.00102.49           C
ATOM   1138  CG  MET B 141      10.874  -1.676   5.594  1.00102.49           C
ATOM   1139  SD  MET B 141      10.264  -2.100   3.936  1.00102.49           S
ATOM   1140  CE  MET B 141       9.675  -3.751   4.412  1.00102.49           C
ATOM   1141  C   MET B 141      10.726   2.110   6.163  1.00102.49           C
ATOM   1142  O   MET B 141      11.128   2.960   5.371  1.00102.49           O
ATOM   1143  N   ASN B 142      10.733   2.302   7.505  1.00 73.35           N
ATOM   1144  CA  ASN B 142      11.218   3.510   8.130  1.00 73.35           C
ATOM   1145  CB  ASN B 142      10.176   4.165   9.053  1.00 73.35           C
ATOM   1146  CG  ASN B 142      10.796   5.402   9.686  1.00 73.35           C
ATOM   1147  OD1 ASN B 142      11.318   6.279   8.998  1.00 73.35           O
ATOM   1148  ND2 ASN B 142      10.747   5.471  11.043  1.00 73.35           N
ATOM   1149  C   ASN B 142      12.417   3.189   8.989  1.00 73.35           C
ATOM   1150  O   ASN B 142      12.351   2.350   9.883  1.00 73.35           O
ATOM   1151  N   LEU B 143      13.570   3.788   8.622  1.00201.81           N
ATOM   1152  CA  LEU B 143      14.889   3.767   9.208  1.00201.81           C
ATOM   1153  CB  LEU B 143      15.942   4.035   8.124  1.00201.81           C
ATOM   1154  CG  LEU B 143      17.373   4.102   8.660  1.00201.81           C
ATOM   1155  CD1 LEU B 143      17.755   2.772   9.302  1.00201.81           C
ATOM   1156  CD2 LEU B 143      18.367   4.560   7.584  1.00201.81           C
ATOM   1157  C   LEU B 143      15.139   4.776  10.306  1.00201.81           C
ATOM   1158  O   LEU B 143      16.091   4.628  11.072  1.00201.81           O
ATOM   1159  N   VAL B 144      14.381   5.892  10.351  1.00 67.13           N
ATOM   1160  CA  VAL B 144      14.724   6.972  11.241  1.00 67.13           C
ATOM   1161  CB  VAL B 144      14.460   8.314  10.617  1.00 67.13           C
ATOM   1162  CG1 VAL B 144      14.846   9.419  11.614  1.00 67.13           C
ATOM   1163  CG2 VAL B 144      15.221   8.381   9.281  1.00 67.13           C
ATOM   1164  C   VAL B 144      13.961   6.905  12.532  1.00 67.13           C
ATOM   1165  O   VAL B 144      12.775   6.578  12.564  1.00 67.13           O
ATOM   1166  N   VAL B 145      14.649   7.237  13.644  1.00116.61           N
ATOM   1167  CA  VAL B 145      14.057   7.235  14.954  1.00116.61           C
ATOM   1168  CB  VAL B 145      15.061   7.231  16.065  1.00116.61           C
ATOM   1169  CG1 VAL B 145      15.876   5.931  15.979  1.00116.61           C
ATOM   1170  CG2 VAL B 145      15.903   8.513  15.967  1.00116.61           C
ATOM   1171  C   VAL B 145      13.235   8.481  15.073  1.00116.61           C
ATOM   1172  O   VAL B 145      13.405   9.419  14.298  1.00116.61           O
ATOM   1173  N   PRO B 146      12.337   8.512  16.020  1.00153.16           N
ATOM   1174  CA  PRO B 146      11.401   9.588  16.219  1.00153.16           C
ATOM   1175  CD  PRO B 146      12.178   7.436  16.980  1.00153.16           C
ATOM   1176  CB  PRO B 146      10.495   9.134  17.366  1.00153.16           C
ATOM   1177  CG  PRO B 146      11.310   8.046  18.091  1.00153.16           C
ATOM   1178  C   PRO B 146      12.033  10.921  16.470  1.00153.16           C
ATOM   1179  O   PRO B 146      13.162  10.987  16.956  1.00153.16           O
ATOM   1180  N   VAL B 147      11.305  11.997  16.106  1.00 36.91           N
ATOM   1181  CA  VAL B 147      11.741  13.353  16.285  1.00 36.91           C
ATOM   1182  CB  VAL B 147      10.863  14.348  15.582  1.00 36.91           C
ATOM   1183  CG1 VAL B 147      11.376  15.762  15.894  1.00 36.91           C
ATOM   1184  CG2 VAL B 147      10.829  14.007  14.082  1.00 36.91           C
ATOM   1185  C   VAL B 147      11.675  13.643  17.748  1.00 36.91           C
ATOM   1186  O   VAL B 147      10.798  13.145  18.450  1.00 36.91           O
ATOM   1187  N   ARG B 148      12.625  14.454  18.250  1.00148.16           N
ATOM   1188  CA  ARG B 148      12.670  14.764  19.649  1.00148.16           C
ATOM   1189  CB  ARG B 148      13.922  14.212  20.345  1.00148.16           C
ATOM   1190  CG  ARG B 148      14.073  12.693  20.281  1.00148.16           C
ATOM   1191  CD  ARG B 148      15.350  12.227  20.980  1.00148.16           C
ATOM   1192  NE  ARG B 148      15.195  12.592  22.415  1.00148.16           N
ATOM   1193  CZ  ARG B 148      14.902  11.641  23.341  1.00148.16           C
ATOM   1194  NH1 ARG B 148      14.876  10.333  22.971  1.00148.16           N
ATOM   1195  NH2 ARG B 148      14.633  11.997  24.633  1.00148.16           N
ATOM   1196  C   ARG B 148      12.764  16.252  19.789  1.00148.16           C
ATOM   1197  O   ARG B 148      12.948  16.977  18.811  1.00148.16           O
ATOM   1198  N   ASN B 149      12.608  16.745  21.035  1.00 54.93           N
ATOM   1199  CA  ASN B 149      12.707  18.154  21.294  1.00 54.93           C
ATOM   1200  CB  ASN B 149      11.465  18.717  22.007  1.00 54.93           C
ATOM   1201  CG  ASN B 149      11.668  20.209  22.222  1.00 54.93           C
ATOM   1202  OD1 ASN B 149      11.609  20.998  21.279  1.00 54.93           O
ATOM   1203  ND2 ASN B 149      11.912  20.614  23.498  1.00 54.93           N
ATOM   1204  C   ASN B 149      13.880  18.381  22.201  1.00 54.93           C
ATOM   1205  O   ASN B 149      13.940  17.842  23.305  1.00 54.93           O
ATOM   1206  N   GLN B 150      14.862  19.181  21.735  1.00137.71           N
ATOM   1207  CA  GLN B 150      16.026  19.488  22.516  1.00137.71           C
ATOM   1208  CB  GLN B 150      17.230  20.014  21.698  1.00137.71           C
ATOM   1209  CG  GLN B 150      17.635  21.478  21.890  1.00137.71           C
ATOM   1210  CD  GLN B 150      17.191  22.263  20.668  1.00137.71           C
ATOM   1211  OE1 GLN B 150      16.000  22.378  20.394  1.00137.71           O
ATOM   1212  NE2 GLN B 150      18.170  22.809  19.896  1.00137.71           N
ATOM   1213  C   GLN B 150      15.656  20.424  23.619  1.00137.71           C
ATOM   1214  O   GLN B 150      16.305  20.466  24.663  1.00137.71           O
ATOM   1215  N   GLY B 151      14.610  21.235  23.400  1.00 40.14           N
ATOM   1216  CA  GLY B 151      14.192  22.168  24.399  1.00 40.14           C
ATOM   1217  C   GLY B 151      14.749  23.463  23.947  1.00 40.14           C
ATOM   1218  O   GLY B 151      15.860  23.521  23.427  1.00 40.14           O
ATOM   1219  N   VAL B 152      13.989  24.550  24.124  1.00117.06           N
ATOM   1220  CA  VAL B 152      14.517  25.797  23.680  1.00117.06           C
ATOM   1221  CB  VAL B 152      13.563  26.951  23.844  1.00117.06           C
ATOM   1222  CG1 VAL B 152      13.354  27.241  25.342  1.00117.06           C
ATOM   1223  CG2 VAL B 152      14.112  28.143  23.040  1.00117.06           C
ATOM   1224  C   VAL B 152      15.726  26.056  24.510  1.00117.06           C
ATOM   1225  O   VAL B 152      16.737  26.567  24.031  1.00117.06           O
ATOM   1226  N   PHE B 153      15.655  25.670  25.795  1.00157.24           N
ATOM   1227  CA  PHE B 153      16.720  26.028  26.673  1.00157.24           C
ATOM   1228  CB  PHE B 153      16.386  25.966  28.181  1.00157.24           C
ATOM   1229  CG  PHE B 153      15.663  24.719  28.560  1.00157.24           C
ATOM   1230  CD1 PHE B 153      16.316  23.527  28.784  1.00157.24           C
ATOM   1231  CD2 PHE B 153      14.297  24.778  28.717  1.00157.24           C
ATOM   1232  CE1 PHE B 153      15.595  22.412  29.146  1.00157.24           C
ATOM   1233  CE2 PHE B 153      13.583  23.664  29.079  1.00157.24           C
ATOM   1234  CZ  PHE B 153      14.231  22.475  29.300  1.00157.24           C
ATOM   1235  C   PHE B 153      18.060  25.421  26.399  1.00157.24           C
ATOM   1236  O   PHE B 153      19.049  26.151  26.432  1.00157.24           O
ATOM   1237  N   CYS B 154      18.203  24.111  26.115  1.00121.60           N
ATOM   1238  CA  CYS B 154      19.595  23.759  25.986  1.00121.60           C
ATOM   1239  CB  CYS B 154      20.073  22.487  26.706  1.00121.60           C
ATOM   1240  SG  CYS B 154      20.415  22.849  28.448  1.00121.60           S
ATOM   1241  C   CYS B 154      20.046  23.675  24.571  1.00121.60           C
ATOM   1242  O   CYS B 154      19.359  23.136  23.705  1.00121.60           O
ATOM   1243  N   GLY B 155      21.261  24.209  24.322  1.00 54.75           N
ATOM   1244  CA  GLY B 155      21.808  24.210  23.001  1.00 54.75           C
ATOM   1245  C   GLY B 155      22.423  22.869  22.797  1.00 54.75           C
ATOM   1246  O   GLY B 155      23.640  22.729  22.676  1.00 54.75           O
ATOM   1247  N   SER B 156      21.549  21.853  22.796  1.00 98.27           N
ATOM   1248  CA  SER B 156      21.842  20.459  22.668  1.00 98.27           C
ATOM   1249  CB  SER B 156      20.843  19.610  23.472  1.00 98.27           C
ATOM   1250  OG  SER B 156      21.225  18.243  23.448  1.00 98.27           O
ATOM   1251  C   SER B 156      21.843  19.944  21.252  1.00 98.27           C
ATOM   1252  O   SER B 156      22.036  18.748  21.058  1.00 98.27           O
ATOM   1253  N   CYS B 157      21.676  20.796  20.223  1.00 67.08           N
ATOM   1254  CA  CYS B 157      21.445  20.313  18.880  1.00 67.08           C
ATOM   1255  CB  CYS B 157      21.374  21.457  17.850  1.00 67.08           C
ATOM   1256  SG  CYS B 157      22.936  22.371  17.710  1.00 67.08           S
ATOM   1257  C   CYS B 157      22.497  19.334  18.423  1.00 67.08           C
ATOM   1258  O   CYS B 157      22.162  18.282  17.882  1.00 67.08           O
ATOM   1259  N   TYR B 158      23.787  19.600  18.678  1.00 72.41           N
ATOM   1260  CA  TYR B 158      24.836  18.741  18.194  1.00 72.41           C
ATOM   1261  CB  TYR B 158      26.252  19.224  18.583  1.00 72.41           C
ATOM   1262  CG  TYR B 158      26.385  19.191  20.069  1.00 72.41           C
ATOM   1263  CD1 TYR B 158      25.848  20.192  20.847  1.00 72.41           C
ATOM   1264  CD2 TYR B 158      27.064  18.164  20.683  1.00 72.41           C
ATOM   1265  CE1 TYR B 158      25.975  20.159  22.218  1.00 72.41           C
ATOM   1266  CE2 TYR B 158      27.193  18.126  22.052  1.00 72.41           C
ATOM   1267  CZ  TYR B 158      26.646  19.123  22.823  1.00 72.41           C
ATOM   1268  OH  TYR B 158      26.779  19.085  24.229  1.00 72.41           O
ATOM   1269  C   TYR B 158      24.644  17.353  18.737  1.00 72.41           C
ATOM   1270  O   TYR B 158      24.910  16.370  18.046  1.00 72.41           O
ATOM   1271  N   ALA B 159      24.222  17.242  20.008  1.00 58.93           N
ATOM   1272  CA  ALA B 159      24.004  15.977  20.653  1.00 58.93           C
ATOM   1273  CB  ALA B 159      23.532  16.181  22.100  1.00 58.93           C
ATOM   1274  C   ALA B 159      22.899  15.229  19.976  1.00 58.93           C
ATOM   1275  O   ALA B 159      23.024  14.038  19.689  1.00 58.93           O
ATOM   1276  N   PHE B 160      21.777  15.923  19.703  1.00 68.21           N
ATOM   1277  CA  PHE B 160      20.641  15.287  19.097  1.00 68.21           C
ATOM   1278  CB  PHE B 160      19.399  16.198  19.010  1.00 68.21           C
ATOM   1279  CG  PHE B 160      18.762  16.213  20.360  1.00 68.21           C
ATOM   1280  CD1 PHE B 160      19.239  17.007  21.380  1.00 68.21           C
ATOM   1281  CD2 PHE B 160      17.670  15.414  20.609  1.00 68.21           C
ATOM   1282  CE1 PHE B 160      18.633  16.996  22.619  1.00 68.21           C
ATOM   1283  CE2 PHE B 160      17.061  15.398  21.842  1.00 68.21           C
ATOM   1284  CZ  PHE B 160      17.544  16.190  22.854  1.00 68.21           C
ATOM   1285  C   PHE B 160      20.991  14.813  17.716  1.00 68.21           C
ATOM   1286  O   PHE B 160      20.648  13.696  17.332  1.00 68.21           O
ATOM   1287  N   SER B 161      21.695  15.650  16.931  1.00 82.36           N
ATOM   1288  CA  SER B 161      22.059  15.293  15.587  1.00 82.36           C
ATOM   1289  CB  SER B 161      22.958  16.351  14.937  1.00 82.36           C
ATOM   1290  OG  SER B 161      22.333  17.618  15.036  1.00 82.36           O
ATOM   1291  C   SER B 161      22.885  14.054  15.647  1.00 82.36           C
ATOM   1292  O   SER B 161      22.673  13.103  14.899  1.00 82.36           O
ATOM   1293  N   SER B 162      23.862  14.031  16.566  1.00 71.84           N
ATOM   1294  CA  SER B 162      24.743  12.907  16.646  1.00 71.84           C
ATOM   1295  CB  SER B 162      25.917  13.119  17.601  1.00 71.84           C
ATOM   1296  OG  SER B 162      26.805  14.028  16.976  1.00 71.84           O
ATOM   1297  C   SER B 162      24.007  11.652  17.000  1.00 71.84           C
ATOM   1298  O   SER B 162      24.183  10.635  16.333  1.00 71.84           O
ATOM   1299  N   SER B 163      23.139  11.683  18.027  1.00 79.98           N
ATOM   1300  CA  SER B 163      22.433  10.491  18.416  1.00 79.98           C
ATOM   1301  CB  SER B 163      21.528  10.700  19.643  1.00 79.98           C
ATOM   1302  OG  SER B 163      20.864   9.490  19.975  1.00 79.98           O
ATOM   1303  C   SER B 163      21.569  10.061  17.278  1.00 79.98           C
ATOM   1304  O   SER B 163      21.453   8.871  16.989  1.00 79.98           O
ATOM   1305  N   ASP B 164      20.967  11.032  16.572  1.00 89.81           N
ATOM   1306  CA  ASP B 164      20.064  10.723  15.505  1.00 89.81           C
ATOM   1307  CB  ASP B 164      19.506  11.988  14.843  1.00 89.81           C
ATOM   1308  CG  ASP B 164      18.417  11.579  13.869  1.00 89.81           C
ATOM   1309  OD1 ASP B 164      18.047  10.374  13.842  1.00 89.81           O
ATOM   1310  OD2 ASP B 164      17.937  12.480  13.134  1.00 89.81           O
ATOM   1311  C   ASP B 164      20.782   9.949  14.447  1.00 89.81           C
ATOM   1312  O   ASP B 164      20.239   8.975  13.927  1.00 89.81           O
ATOM   1313  N   MET B 165      22.015  10.362  14.083  1.00137.17           N
ATOM   1314  CA  MET B 165      22.686   9.663  13.026  1.00137.17           C
ATOM   1315  CB  MET B 165      24.010  10.309  12.574  1.00137.17           C
ATOM   1316  CG  MET B 165      25.243   9.893  13.373  1.00137.17           C
ATOM   1317  SD  MET B 165      26.786  10.671  12.813  1.00137.17           S
ATOM   1318  CE  MET B 165      26.881   9.757  11.251  1.00137.17           C
ATOM   1319  C   MET B 165      22.967   8.253  13.466  1.00137.17           C
ATOM   1320  O   MET B 165      22.690   7.302  12.739  1.00137.17           O
ATOM   1321  N   PHE B 166      23.463   8.082  14.706  1.00113.83           N
ATOM   1322  CA  PHE B 166      23.748   6.790  15.273  1.00113.83           C
ATOM   1323  CB  PHE B 166      23.989   6.896  16.790  1.00113.83           C
ATOM   1324  CG  PHE B 166      25.419   6.990  17.145  1.00113.83           C
ATOM   1325  CD1 PHE B 166      26.196   8.053  16.761  1.00113.83           C
ATOM   1326  CD2 PHE B 166      25.971   5.953  17.858  1.00113.83           C
ATOM   1327  CE1 PHE B 166      27.522   8.083  17.107  1.00113.83           C
ATOM   1328  CE2 PHE B 166      27.291   5.976  18.213  1.00113.83           C
ATOM   1329  CZ  PHE B 166      28.053   7.048  17.832  1.00113.83           C
ATOM   1330  C   PHE B 166      22.539   5.922  15.246  1.00113.83           C
ATOM   1331  O   PHE B 166      22.607   4.756  14.870  1.00113.83           O
ATOM   1332  N   GLY B 167      21.405   6.465  15.705  1.00 43.09           N
ATOM   1333  CA  GLY B 167      20.221   5.664  15.860  1.00 43.09           C
ATOM   1334  C   GLY B 167      19.732   5.138  14.542  1.00 43.09           C
ATOM   1335  O   GLY B 167      19.312   3.986  14.452  1.00 43.09           O
ATOM   1336  N   SER B 168      19.719   5.977  13.489  1.00 78.61           N
ATOM   1337  CA  SER B 168      19.239   5.537  12.209  1.00 78.61           C
ATOM   1338  CB  SER B 168      19.159   6.680  11.185  1.00 78.61           C
ATOM   1339  OG  SER B 168      18.697   6.188   9.937  1.00 78.61           O
ATOM   1340  C   SER B 168      20.167   4.509  11.644  1.00 78.61           C
ATOM   1341  O   SER B 168      19.736   3.483  11.121  1.00 78.61           O
ATOM   1342  N   ARG B 169      21.483   4.753  11.761  1.00104.39           N
ATOM   1343  CA  ARG B 169      22.481   3.889  11.194  1.00104.39           C
ATOM   1344  CB  ARG B 169      23.914   4.378  11.486  1.00104.39           C
ATOM   1345  CG  ARG B 169      24.283   5.741  10.891  1.00104.39           C
ATOM   1346  CD  ARG B 169      25.450   5.683   9.898  1.00104.39           C
ATOM   1347  NE  ARG B 169      26.003   7.062   9.756  1.00104.39           N
ATOM   1348  CZ  ARG B 169      26.045   7.680   8.543  1.00104.39           C
ATOM   1349  NH1 ARG B 169      25.563   7.056   7.427  1.00104.39           N
ATOM   1350  NH2 ARG B 169      26.578   8.934   8.436  1.00104.39           N
ATOM   1351  C   ARG B 169      22.379   2.523  11.805  1.00104.39           C
ATOM   1352  O   ARG B 169      22.571   1.515  11.125  1.00104.39           O
ATOM   1353  N   VAL B 170      22.115   2.449  13.121  1.00 97.52           N
ATOM   1354  CA  VAL B 170      21.995   1.164  13.750  1.00 97.52           C
ATOM   1355  CB  VAL B 170      21.810   1.205  15.242  1.00 97.52           C
ATOM   1356  CG1 VAL B 170      20.420   1.756  15.578  1.00 97.52           C
ATOM   1357  CG2 VAL B 170      22.063  -0.204  15.794  1.00 97.52           C
ATOM   1358  C   VAL B 170      20.806   0.462  13.172  1.00 97.52           C
ATOM   1359  O   VAL B 170      20.830  -0.751  12.972  1.00 97.52           O
ATOM   1360  N   ARG B 171      19.719   1.210  12.899  1.00 61.55           N
ATOM   1361  CA  ARG B 171      18.515   0.619  12.389  1.00 61.55           C
ATOM   1362  CB  ARG B 171      17.372   1.631  12.201  1.00 61.55           C
ATOM   1363  CG  ARG B 171      16.740   2.100  13.513  1.00 61.55           C
ATOM   1364  CD  ARG B 171      15.603   3.105  13.312  1.00 61.55           C
ATOM   1365  NE  ARG B 171      14.975   3.355  14.639  1.00 61.55           N
ATOM   1366  CZ  ARG B 171      13.631   3.170  14.793  1.00 61.55           C
ATOM   1367  NH1 ARG B 171      12.872   2.779  13.730  1.00 61.55           N
ATOM   1368  NH2 ARG B 171      13.040   3.380  16.004  1.00 61.55           N
ATOM   1369  C   ARG B 171      18.777   0.000  11.051  1.00 61.55           C
ATOM   1370  O   ARG B 171      18.378  -1.134  10.798  1.00 61.55           O
ATOM   1371  N   VAL B 172      19.472   0.722  10.157  1.00 94.13           N
ATOM   1372  CA  VAL B 172      19.712   0.231   8.831  1.00 94.13           C
ATOM   1373  CB  VAL B 172      20.374   1.243   7.934  1.00 94.13           C
ATOM   1374  CG1 VAL B 172      21.787   1.551   8.461  1.00 94.13           C
ATOM   1375  CG2 VAL B 172      20.351   0.706   6.492  1.00 94.13           C
ATOM   1376  C   VAL B 172      20.587  -0.982   8.895  1.00 94.13           C
ATOM   1377  O   VAL B 172      20.340  -1.971   8.207  1.00 94.13           O
ATOM   1378  N   ILE B 173      21.629  -0.953   9.745  1.00100.74           N
ATOM   1379  CA  ILE B 173      22.560  -2.043   9.790  1.00100.74           C
ATOM   1380  CB  ILE B 173      23.696  -1.825  10.746  1.00100.74           C
ATOM   1381  CG1 ILE B 173      24.603  -0.679  10.270  1.00100.74           C
ATOM   1382  CG2 ILE B 173      24.430  -3.166  10.911  1.00100.74           C
ATOM   1383  CD1 ILE B 173      25.292  -0.951   8.933  1.00100.74           C
ATOM   1384  C   ILE B 173      21.868  -3.297  10.226  1.00100.74           C
ATOM   1385  O   ILE B 173      22.132  -4.373   9.698  1.00100.74           O
ATOM   1386  N   THR B 174      21.019  -3.179  11.258  1.00 86.70           N
ATOM   1387  CA  THR B 174      20.243  -4.216  11.879  1.00 86.70           C
ATOM   1388  CB  THR B 174      19.801  -3.842  13.264  1.00 86.70           C
ATOM   1389  OG1 THR B 174      18.915  -2.733  13.219  1.00 86.70           O
ATOM   1390  CG2 THR B 174      21.046  -3.476  14.088  1.00 86.70           C
ATOM   1391  C   THR B 174      19.007  -4.536  11.092  1.00 86.70           C
ATOM   1392  O   THR B 174      18.351  -5.539  11.361  1.00 86.70           O
ATOM   1393  N   ASN B 175      18.608  -3.660  10.150  1.00 90.84           N
ATOM   1394  CA  ASN B 175      17.379  -3.853   9.432  1.00 90.84           C
ATOM   1395  CB  ASN B 175      17.285  -5.202   8.695  1.00 90.84           C
ATOM   1396  CG  ASN B 175      18.057  -5.078   7.390  1.00 90.84           C
ATOM   1397  OD1 ASN B 175      17.829  -4.153   6.612  1.00 90.84           O
ATOM   1398  ND2 ASN B 175      18.994  -6.030   7.138  1.00 90.84           N
ATOM   1399  C   ASN B 175      16.226  -3.750  10.381  1.00 90.84           C
ATOM   1400  O   ASN B 175      15.267  -4.516  10.301  1.00 90.84           O
ATOM   1401  N   GLY B 176      16.313  -2.792  11.324  1.00 29.25           N
ATOM   1402  CA  GLY B 176      15.233  -2.492  12.221  1.00 29.25           C
ATOM   1403  C   GLY B 176      15.181  -3.506  13.317  1.00 29.25           C
ATOM   1404  O   GLY B 176      14.252  -3.502  14.125  1.00 29.25           O
ATOM   1405  N   THR B 177      16.169  -4.416  13.369  1.00 29.99           N
ATOM   1406  CA  THR B 177      16.179  -5.397  14.413  1.00 29.99           C
ATOM   1407  CB  THR B 177      17.260  -6.424  14.242  1.00 29.99           C
ATOM   1408  OG1 THR B 177      17.097  -7.101  13.004  1.00 29.99           O
ATOM   1409  CG2 THR B 177      17.177  -7.428  15.406  1.00 29.99           C
ATOM   1410  C   THR B 177      16.408  -4.686  15.711  1.00 29.99           C
ATOM   1411  O   THR B 177      15.796  -5.025  16.723  1.00 29.99           O
ATOM   1412  N   LYS B 178      17.309  -3.678  15.709  1.00126.00           N
ATOM   1413  CA  LYS B 178      17.611  -2.952  16.915  1.00126.00           C
ATOM   1414  CB  LYS B 178      19.103  -3.005  17.284  1.00126.00           C
ATOM   1415  CG  LYS B 178      19.397  -2.601  18.728  1.00126.00           C
ATOM   1416  CD  LYS B 178      18.882  -3.622  19.744  1.00126.00           C
ATOM   1417  CE  LYS B 178      19.235  -3.286  21.193  1.00126.00           C
ATOM   1418  NZ  LYS B 178      18.691  -4.325  22.095  1.00126.00           N
ATOM   1419  C   LYS B 178      17.248  -1.504  16.713  1.00126.00           C
ATOM   1420  O   LYS B 178      17.731  -0.847  15.795  1.00126.00           O
ATOM   1421  N   THR B 179      16.296  -1.028  17.537  1.00134.06           N
ATOM   1422  CA  THR B 179      15.697   0.284  17.642  1.00134.06           C
ATOM   1423  CB  THR B 179      14.223   0.217  17.913  1.00134.06           C
ATOM   1424  OG1 THR B 179      13.973  -0.404  19.164  1.00134.06           O
ATOM   1425  CG2 THR B 179      13.567  -0.590  16.779  1.00134.06           C
ATOM   1426  C   THR B 179      16.312   1.247  18.638  1.00134.06           C
ATOM   1427  O   THR B 179      15.680   2.278  18.860  1.00134.06           O
ATOM   1428  N   PRO B 180      17.397   1.000  19.330  1.00114.62           N
ATOM   1429  CA  PRO B 180      17.787   1.819  20.465  1.00114.62           C
ATOM   1430  CD  PRO B 180      18.553   0.371  18.710  1.00114.62           C
ATOM   1431  CB  PRO B 180      19.201   1.367  20.821  1.00114.62           C
ATOM   1432  CG  PRO B 180      19.775   0.921  19.466  1.00114.62           C
ATOM   1433  C   PRO B 180      17.733   3.314  20.333  1.00114.62           C
ATOM   1434  O   PRO B 180      17.963   3.858  19.253  1.00114.62           O
ATOM   1435  N   VAL B 181      17.368   3.984  21.447  1.00117.80           N
ATOM   1436  CA  VAL B 181      17.349   5.412  21.538  1.00117.80           C
ATOM   1437  CB  VAL B 181      16.085   5.951  22.163  1.00117.80           C
ATOM   1438  CG1 VAL B 181      14.922   5.605  21.222  1.00117.80           C
ATOM   1439  CG2 VAL B 181      15.895   5.387  23.584  1.00117.80           C
ATOM   1440  C   VAL B 181      18.521   5.762  22.413  1.00117.80           C
ATOM   1441  O   VAL B 181      18.624   5.316  23.556  1.00117.80           O
ATOM   1442  N   TYR B 182      19.458   6.564  21.876  1.00127.56           N
ATOM   1443  CA  TYR B 182      20.655   6.960  22.572  1.00127.56           C
ATOM   1444  CB  TYR B 182      21.818   7.377  21.650  1.00127.56           C
ATOM   1445  CG  TYR B 182      22.337   6.166  20.961  1.00127.56           C
ATOM   1446  CD1 TYR B 182      21.728   5.692  19.823  1.00127.56           C
ATOM   1447  CD2 TYR B 182      23.436   5.509  21.460  1.00127.56           C
ATOM   1448  CE1 TYR B 182      22.215   4.571  19.193  1.00127.56           C
ATOM   1449  CE2 TYR B 182      23.925   4.390  20.835  1.00127.56           C
ATOM   1450  CZ  TYR B 182      23.314   3.919  19.699  1.00127.56           C
ATOM   1451  OH  TYR B 182      23.815   2.768  19.054  1.00127.56           O
ATOM   1452  C   TYR B 182      20.349   8.147  23.432  1.00127.56           C
ATOM   1453  O   TYR B 182      19.340   8.820  23.226  1.00127.56           O
ATOM   1454  N   SER B 183      21.191   8.401  24.465  1.00127.58           N
ATOM   1455  CA  SER B 183      20.956   9.510  25.362  1.00127.58           C
ATOM   1456  CB  SER B 183      21.308   9.256  26.839  1.00127.58           C
ATOM   1457  OG  SER B 183      20.213   8.701  27.543  1.00127.58           O
ATOM   1458  C   SER B 183      21.777  10.718  25.025  1.00127.58           C
ATOM   1459  O   SER B 183      23.005  10.715  25.129  1.00127.58           O
ATOM   1460  N   PRO B 184      21.103  11.773  24.648  1.00104.32           N
ATOM   1461  CA  PRO B 184      21.764  13.030  24.400  1.00104.32           C
ATOM   1462  CD  PRO B 184      19.878  11.639  23.873  1.00104.32           C
ATOM   1463  CB  PRO B 184      20.751  13.898  23.654  1.00104.32           C
ATOM   1464  CG  PRO B 184      19.829  12.878  22.961  1.00104.32           C
ATOM   1465  C   PRO B 184      22.223  13.658  25.682  1.00104.32           C
ATOM   1466  O   PRO B 184      23.188  14.424  25.665  1.00104.32           O
ATOM   1467  N   GLN B 185      21.537  13.384  26.807  1.00145.20           N
ATOM   1468  CA  GLN B 185      21.925  14.075  28.000  1.00145.20           C
ATOM   1469  CB  GLN B 185      20.963  14.084  29.188  1.00145.20           C
ATOM   1470  CG  GLN B 185      21.506  15.091  30.211  1.00145.20           C
ATOM   1471  CD  GLN B 185      20.476  15.329  31.282  1.00145.20           C
ATOM   1472  OE1 GLN B 185      19.539  14.551  31.431  1.00145.20           O
ATOM   1473  NE2 GLN B 185      20.657  16.439  32.048  1.00145.20           N
ATOM   1474  C   GLN B 185      23.242  13.603  28.516  1.00145.20           C
ATOM   1475  O   GLN B 185      23.981  14.404  29.084  1.00145.20           O
ATOM   1476  N   ASP B 186      23.575  12.304  28.363  1.00 84.06           N
ATOM   1477  CA  ASP B 186      24.841  11.856  28.879  1.00 84.06           C
ATOM   1478  CB  ASP B 186      25.199  10.389  28.558  1.00 84.06           C
ATOM   1479  CG  ASP B 186      24.649   9.474  29.637  1.00 84.06           C
ATOM   1480  OD1 ASP B 186      24.784   9.839  30.834  1.00 84.06           O
ATOM   1481  OD2 ASP B 186      24.081   8.405  29.279  1.00 84.06           O
ATOM   1482  C   ASP B 186      25.914  12.662  28.247  1.00 84.06           C
ATOM   1483  O   ASP B 186      26.856  13.080  28.917  1.00 84.06           O
ATOM   1484  N   ILE B 187      25.801  12.905  26.933  1.00124.05           N
ATOM   1485  CA  ILE B 187      26.829  13.672  26.310  1.00124.05           C
ATOM   1486  CB  ILE B 187      26.802  13.638  24.811  1.00124.05           C
ATOM   1487  CG1 ILE B 187      25.560  14.284  24.201  1.00124.05           C
ATOM   1488  CG2 ILE B 187      26.959  12.163  24.402  1.00124.05           C
ATOM   1489  CD1 ILE B 187      25.672  14.261  22.681  1.00124.05           C
ATOM   1490  C   ILE B 187      26.811  15.071  26.845  1.00124.05           C
ATOM   1491  O   ILE B 187      27.862  15.640  27.133  1.00124.05           O
ATOM   1492  N   VAL B 188      25.614  15.660  27.025  1.00 70.21           N
ATOM   1493  CA  VAL B 188      25.521  17.008  27.527  1.00 70.21           C
ATOM   1494  CB  VAL B 188      24.090  17.467  27.684  1.00 70.21           C
ATOM   1495  CG1 VAL B 188      24.065  18.800  28.456  1.00 70.21           C
ATOM   1496  CG2 VAL B 188      23.451  17.559  26.288  1.00 70.21           C
ATOM   1497  C   VAL B 188      26.157  17.090  28.885  1.00 70.21           C
ATOM   1498  O   VAL B 188      26.891  18.032  29.177  1.00 70.21           O
ATOM   1499  N   GLU B 189      25.838  16.130  29.772  1.00138.33           N
ATOM   1500  CA  GLU B 189      26.308  16.148  31.133  1.00138.33           C
ATOM   1501  CB  GLU B 189      25.541  15.098  31.948  1.00138.33           C
ATOM   1502  CG  GLU B 189      24.030  15.169  31.737  1.00138.33           C
ATOM   1503  CD  GLU B 189      23.423  16.115  32.754  1.00138.33           C
ATOM   1504  OE1 GLU B 189      23.169  15.628  33.887  1.00138.33           O
ATOM   1505  OE2 GLU B 189      23.221  17.317  32.438  1.00138.33           O
ATOM   1506  C   GLU B 189      27.756  15.756  31.284  1.00138.33           C
ATOM   1507  O   GLU B 189      28.507  16.407  32.008  1.00138.33           O
ATOM   1508  N   CYS B 190      28.115  14.581  30.714  1.00117.73           N
ATOM   1509  CA  CYS B 190      29.406  13.939  30.809  1.00117.73           C
ATOM   1510  CB  CYS B 190      29.311  12.416  30.604  1.00117.73           C
ATOM   1511  SG  CYS B 190      28.932  11.428  32.085  1.00117.73           S
ATOM   1512  C   CYS B 190      30.513  14.381  29.889  1.00117.73           C
ATOM   1513  O   CYS B 190      31.666  14.441  30.311  1.00117.73           O
ATOM   1514  N   SER B 191      30.214  14.654  28.601  1.00144.28           N
ATOM   1515  CA  SER B 191      31.251  14.829  27.612  1.00144.28           C
ATOM   1516  CB  SER B 191      30.764  14.860  26.153  1.00144.28           C
ATOM   1517  OG  SER B 191      30.719  13.558  25.602  1.00144.28           O
ATOM   1518  C   SER B 191      32.087  16.062  27.739  1.00144.28           C
ATOM   1519  O   SER B 191      31.604  17.190  27.700  1.00144.28           O
ATOM   1520  N   ALA B 192      33.408  15.826  27.863  1.00 89.98           N
ATOM   1521  CA  ALA B 192      34.468  16.796  27.874  1.00 89.98           C
ATOM   1522  CB  ALA B 192      35.796  16.216  28.386  1.00 89.98           C
ATOM   1523  C   ALA B 192      34.706  17.339  26.487  1.00 89.98           C
ATOM   1524  O   ALA B 192      35.306  18.398  26.313  1.00 89.98           O
ATOM   1525  N   TYR B 193      34.347  16.531  25.472  1.00192.30           N
ATOM   1526  CA  TYR B 193      34.470  16.765  24.056  1.00192.30           C
ATOM   1527  CB  TYR B 193      34.127  15.504  23.240  1.00192.30           C
ATOM   1528  CG  TYR B 193      35.274  14.549  23.359  1.00192.30           C
ATOM   1529  CD1 TYR B 193      36.142  14.623  24.421  1.00192.30           C
ATOM   1530  CD2 TYR B 193      35.450  13.539  22.442  1.00192.30           C
ATOM   1531  CE1 TYR B 193      37.183  13.737  24.547  1.00192.30           C
ATOM   1532  CE2 TYR B 193      36.490  12.646  22.563  1.00192.30           C
ATOM   1533  CZ  TYR B 193      37.363  12.746  23.618  1.00192.30           C
ATOM   1534  OH  TYR B 193      38.438  11.844  23.760  1.00192.30           O
ATOM   1535  C   TYR B 193      33.575  17.892  23.630  1.00192.30           C
ATOM   1536  O   TYR B 193      33.694  18.381  22.508  1.00192.30           O
ATOM   1537  N   SER B 194      32.553  18.222  24.447  1.00 79.08           N
ATOM   1538  CA  SER B 194      31.629  19.275  24.120  1.00 79.08           C
ATOM   1539  CB  SER B 194      30.259  18.752  23.655  1.00 79.08           C
ATOM   1540  OG  SER B 194      29.594  18.106  24.731  1.00 79.08           O
ATOM   1541  C   SER B 194      31.370  20.135  25.329  1.00 79.08           C
ATOM   1542  O   SER B 194      31.857  19.894  26.431  1.00 79.08           O
ATOM   1543  N   GLN B 195      30.638  21.231  25.064  1.00203.40           N
ATOM   1544  CA  GLN B 195      30.189  22.321  25.885  1.00203.40           C
ATOM   1545  CB  GLN B 195      30.074  23.601  25.054  1.00203.40           C
ATOM   1546  CG  GLN B 195      31.444  24.259  24.822  1.00203.40           C
ATOM   1547  CD  GLN B 195      32.513  23.239  24.433  1.00203.40           C
ATOM   1548  OE1 GLN B 195      33.428  22.970  25.210  1.00203.40           O
ATOM   1549  NE2 GLN B 195      32.422  22.663  23.205  1.00203.40           N
ATOM   1550  C   GLN B 195      28.947  22.098  26.712  1.00203.40           C
ATOM   1551  O   GLN B 195      28.525  23.027  27.396  1.00203.40           O
ATOM   1552  N   GLY B 196      28.219  20.973  26.579  1.00 52.01           N
ATOM   1553  CA  GLY B 196      27.022  20.842  27.369  1.00 52.01           C
ATOM   1554  C   GLY B 196      25.950  21.587  26.637  1.00 52.01           C
ATOM   1555  O   GLY B 196      25.761  21.397  25.439  1.00 52.01           O
ATOM   1556  N   CYS B 197      25.188  22.425  27.361  1.00 81.84           N
ATOM   1557  CA  CYS B 197      24.131  23.228  26.817  1.00 81.84           C
ATOM   1558  CB  CYS B 197      23.220  23.813  27.897  1.00 81.84           C
ATOM   1559  SG  CYS B 197      22.375  22.458  28.755  1.00 81.84           S
ATOM   1560  C   CYS B 197      24.705  24.341  25.992  1.00 81.84           C
ATOM   1561  O   CYS B 197      23.977  25.026  25.277  1.00 81.84           O
ATOM   1562  N   ASP B 198      26.012  24.612  26.167  1.00 79.65           N
ATOM   1563  CA  ASP B 198      26.752  25.637  25.475  1.00 79.65           C
ATOM   1564  CB  ASP B 198      28.133  25.913  26.094  1.00 79.65           C
ATOM   1565  CG  ASP B 198      27.905  26.625  27.419  1.00 79.65           C
ATOM   1566  OD1 ASP B 198      26.723  26.942  27.723  1.00 79.65           O
ATOM   1567  OD2 ASP B 198      28.908  26.870  28.139  1.00 79.65           O
ATOM   1568  C   ASP B 198      26.974  25.292  24.024  1.00 79.65           C
ATOM   1569  O   ASP B 198      27.341  26.164  23.237  1.00 79.65           O
ATOM   1570  N   GLY B 199      26.866  24.005  23.633  1.00 46.07           N
ATOM   1571  CA  GLY B 199      27.058  23.675  22.241  1.00 46.07           C
ATOM   1572  C   GLY B 199      28.114  22.611  22.121  1.00 46.07           C
ATOM   1573  O   GLY B 199      28.703  22.184  23.113  1.00 46.07           O
ATOM   1574  N   GLY B 200      28.379  22.159  20.874  1.00 37.76           N
ATOM   1575  CA  GLY B 200      29.355  21.134  20.624  1.00 37.76           C
ATOM   1576  C   GLY B 200      29.338  20.795  19.158  1.00 37.76           C
ATOM   1577  O   GLY B 200      28.641  21.436  18.369  1.00 37.76           O
ATOM   1578  N   PHE B 201      30.128  19.770  18.755  1.00 87.31           N
ATOM   1579  CA  PHE B 201      30.191  19.408  17.363  1.00 87.31           C
ATOM   1580  CB  PHE B 201      31.510  19.846  16.703  1.00 87.31           C
ATOM   1581  CG  PHE B 201      31.471  21.337  16.617  1.00 87.31           C
ATOM   1582  CD1 PHE B 201      31.686  22.123  17.723  1.00 87.31           C
ATOM   1583  CD2 PHE B 201      31.222  21.950  15.411  1.00 87.31           C
ATOM   1584  CE1 PHE B 201      31.652  23.493  17.630  1.00 87.31           C
ATOM   1585  CE2 PHE B 201      31.188  23.323  15.313  1.00 87.31           C
ATOM   1586  CZ  PHE B 201      31.396  24.096  16.424  1.00 87.31           C
ATOM   1587  C   PHE B 201      30.062  17.916  17.206  1.00 87.31           C
ATOM   1588  O   PHE B 201      30.677  17.131  17.921  1.00 87.31           O
ATOM   1589  N   MET B 202      29.306  17.498  16.174  1.00 75.03           N
ATOM   1590  CA  MET B 202      28.944  16.141  15.867  1.00 75.03           C
ATOM   1591  CB  MET B 202      27.989  16.148  14.669  1.00 75.03           C
ATOM   1592  CG  MET B 202      26.730  16.944  15.041  1.00 75.03           C
ATOM   1593  SD  MET B 202      25.797  17.698  13.673  1.00 75.03           S
ATOM   1594  CE  MET B 202      26.871  19.156  13.524  1.00 75.03           C
ATOM   1595  C   MET B 202      30.175  15.326  15.591  1.00 75.03           C
ATOM   1596  O   MET B 202      30.235  14.147  15.923  1.00 75.03           O
ATOM   1597  N   TYR B 203      31.211  15.922  14.985  1.00 79.40           N
ATOM   1598  CA  TYR B 203      32.402  15.169  14.696  1.00 79.40           C
ATOM   1599  CB  TYR B 203      33.468  16.075  14.061  1.00 79.40           C
ATOM   1600  CG  TYR B 203      34.664  15.288  13.645  1.00 79.40           C
ATOM   1601  CD1 TYR B 203      35.714  15.084  14.511  1.00 79.40           C
ATOM   1602  CD2 TYR B 203      34.740  14.759  12.375  1.00 79.40           C
ATOM   1603  CE1 TYR B 203      36.817  14.368  14.115  1.00 79.40           C
ATOM   1604  CE2 TYR B 203      35.841  14.040  11.971  1.00 79.40           C
ATOM   1605  CZ  TYR B 203      36.884  13.846  12.846  1.00 79.40           C
ATOM   1606  OH  TYR B 203      38.022  13.112  12.447  1.00 79.40           O
ATOM   1607  C   TYR B 203      32.935  14.653  16.005  1.00 79.40           C
ATOM   1608  O   TYR B 203      33.349  13.499  16.106  1.00 79.40           O
ATOM   1609  N   LEU B 204      32.962  15.521  17.034  1.00 96.21           N
ATOM   1610  CA  LEU B 204      33.470  15.199  18.334  1.00 96.21           C
ATOM   1611  CB  LEU B 204      33.768  16.453  19.172  1.00 96.21           C
ATOM   1612  CG  LEU B 204      34.906  17.285  18.554  1.00 96.21           C
ATOM   1613  CD1 LEU B 204      35.300  18.466  19.457  1.00 96.21           C
ATOM   1614  CD2 LEU B 204      36.099  16.397  18.156  1.00 96.21           C
ATOM   1615  C   LEU B 204      32.569  14.282  19.112  1.00 96.21           C
ATOM   1616  O   LEU B 204      33.064  13.528  19.944  1.00 96.21           O
ATOM   1617  N   VAL B 205      31.230  14.418  18.999  1.00161.26           N
ATOM   1618  CA  VAL B 205      30.330  13.533  19.707  1.00161.26           C
ATOM   1619  CB  VAL B 205      29.019  14.167  20.049  1.00161.26           C
ATOM   1620  CG1 VAL B 205      28.557  15.018  18.865  1.00161.26           C
ATOM   1621  CG2 VAL B 205      28.045  13.047  20.455  1.00161.26           C
ATOM   1622  C   VAL B 205      30.120  12.229  19.025  1.00161.26           C
ATOM   1623  O   VAL B 205      30.144  11.151  19.622  1.00161.26           O
ATOM   1624  N   SER B 206      29.897  12.298  17.716  1.00247.97           N
ATOM   1625  CA  SER B 206      29.843  11.083  17.009  1.00247.97           C
ATOM   1626  CB  SER B 206      29.713  11.309  15.496  1.00247.97           C
ATOM   1627  OG  SER B 206      28.559  12.085  15.218  1.00247.97           O
ATOM   1628  C   SER B 206      31.278  10.400  17.274  1.00247.97           C
ATOM   1629  O   SER B 206      31.175   9.202  16.978  1.00247.97           O
ATOM   1630  N   LYS B 207      32.509  11.125  17.714  1.00267.60           N
ATOM   1631  CA  LYS B 207      33.990  10.961  18.217  1.00267.60           C
ATOM   1632  CB  LYS B 207      34.780  12.300  18.165  1.00267.60           C
ATOM   1633  CG  LYS B 207      35.979  12.476  19.129  1.00267.60           C
ATOM   1634  CD  LYS B 207      37.341  11.860  18.787  1.00267.60           C
ATOM   1635  CE  LYS B 207      38.266  11.854  20.004  1.00267.60           C
ATOM   1636  NZ  LYS B 207      39.586  11.236  19.723  1.00267.60           N
ATOM   1637  C   LYS B 207      34.054  10.443  19.641  1.00267.60           C
ATOM   1638  O   LYS B 207      34.850   9.567  19.981  1.00267.60           O
ATOM   1639  N   TYR B 208      33.219  11.002  20.532  1.00 98.73           N
ATOM   1640  CA  TYR B 208      33.133  10.639  21.916  1.00 98.73           C
ATOM   1641  CB  TYR B 208      32.053  11.483  22.627  1.00 98.73           C
ATOM   1642  CG  TYR B 208      32.041  11.261  24.104  1.00 98.73           C
ATOM   1643  CD1 TYR B 208      32.911  11.956  24.914  1.00 98.73           C
ATOM   1644  CD2 TYR B 208      31.151  10.386  24.687  1.00 98.73           C
ATOM   1645  CE1 TYR B 208      32.904  11.776  26.277  1.00 98.73           C
ATOM   1646  CE2 TYR B 208      31.142  10.203  26.050  1.00 98.73           C
ATOM   1647  CZ  TYR B 208      32.017  10.897  26.851  1.00 98.73           C
ATOM   1648  OH  TYR B 208      32.003  10.710  28.252  1.00 98.73           O
ATOM   1649  C   TYR B 208      32.667   9.227  21.878  1.00 98.73           C
ATOM   1650  O   TYR B 208      33.008   8.400  22.722  1.00 98.73           O
ATOM   1651  N   ALA B 209      31.850   8.937  20.854  1.00 50.39           N
ATOM   1652  CA  ALA B 209      31.279   7.638  20.694  1.00 50.39           C
ATOM   1653  CB  ALA B 209      30.482   7.526  19.399  1.00 50.39           C
ATOM   1654  C   ALA B 209      32.377   6.632  20.602  1.00 50.39           C
ATOM   1655  O   ALA B 209      32.278   5.546  21.173  1.00 50.39           O
ATOM   1656  N   GLU B 210      33.446   6.943  19.852  1.00 89.77           N
ATOM   1657  CA  GLU B 210      34.487   5.967  19.741  1.00 89.77           C
ATOM   1658  CB  GLU B 210      35.541   6.342  18.683  1.00 89.77           C
ATOM   1659  CG  GLU B 210      36.513   5.202  18.382  1.00 89.77           C
ATOM   1660  CD  GLU B 210      37.708   5.789  17.644  1.00 89.77           C
ATOM   1661  OE1 GLU B 210      38.592   6.352  18.337  1.00 89.77           O
ATOM   1662  OE2 GLU B 210      37.755   5.688  16.387  1.00 89.77           O
ATOM   1663  C   GLU B 210      35.210   5.790  21.053  1.00 89.77           C
ATOM   1664  O   GLU B 210      35.398   4.664  21.502  1.00 89.77           O
ATOM   1665  N   ASP B 211      35.691   6.873  21.702  1.00208.47           N
ATOM   1666  CA  ASP B 211      36.425   6.583  22.904  1.00208.47           C
ATOM   1667  CB  ASP B 211      37.638   7.501  23.185  1.00208.47           C
ATOM   1668  CG  ASP B 211      37.299   8.969  23.107  1.00208.47           C
ATOM   1669  OD1 ASP B 211      37.118   9.480  21.971  1.00208.47           O
ATOM   1670  OD2 ASP B 211      37.238   9.606  24.187  1.00208.47           O
ATOM   1671  C   ASP B 211      35.613   6.263  24.133  1.00208.47           C
ATOM   1672  O   ASP B 211      35.955   5.323  24.851  1.00208.47           O
ATOM   1673  N   TYR B 212      34.590   7.072  24.478  1.00186.91           N
ATOM   1674  CA  TYR B 212      33.737   6.793  25.609  1.00186.91           C
ATOM   1675  CB  TYR B 212      33.201   8.053  26.286  1.00186.91           C
ATOM   1676  CG  TYR B 212      34.313   8.546  27.133  1.00186.91           C
ATOM   1677  CD1 TYR B 212      35.262   9.425  26.659  1.00186.91           C
ATOM   1678  CD2 TYR B 212      34.398   8.084  28.423  1.00186.91           C
ATOM   1679  CE1 TYR B 212      36.274   9.854  27.485  1.00186.91           C
ATOM   1680  CE2 TYR B 212      35.405   8.507  29.250  1.00186.91           C
ATOM   1681  CZ  TYR B 212      36.342   9.395  28.781  1.00186.91           C
ATOM   1682  OH  TYR B 212      37.374   9.830  29.640  1.00186.91           O
ATOM   1683  C   TYR B 212      32.577   5.880  25.362  1.00186.91           C
ATOM   1684  O   TYR B 212      32.262   5.024  26.188  1.00186.91           O
ATOM   1685  N   GLY B 213      31.862   6.069  24.242  1.00 50.86           N
ATOM   1686  CA  GLY B 213      30.701   5.259  24.004  1.00 50.86           C
ATOM   1687  C   GLY B 213      29.489   6.010  24.468  1.00 50.86           C
ATOM   1688  O   GLY B 213      29.583   6.940  25.269  1.00 50.86           O
ATOM   1689  N   LEU B 214      28.302   5.610  23.959  1.00120.58           N
ATOM   1690  CA  LEU B 214      27.081   6.252  24.353  1.00120.58           C
ATOM   1691  CB  LEU B 214      26.325   6.993  23.234  1.00120.58           C
ATOM   1692  CG  LEU B 214      26.969   8.344  22.850  1.00120.58           C
ATOM   1693  CD1 LEU B 214      28.310   8.161  22.130  1.00120.58           C
ATOM   1694  CD2 LEU B 214      25.994   9.240  22.075  1.00120.58           C
ATOM   1695  C   LEU B 214      26.165   5.263  25.006  1.00120.58           C
ATOM   1696  O   LEU B 214      26.231   4.061  24.762  1.00120.58           O
ATOM   1697  N   ALA B 215      25.285   5.772  25.892  1.00 73.30           N
ATOM   1698  CA  ALA B 215      24.367   4.933  26.614  1.00 73.30           C
ATOM   1699  CB  ALA B 215      24.411   5.143  28.139  1.00 73.30           C
ATOM   1700  C   ALA B 215      22.983   5.234  26.136  1.00 73.30           C
ATOM   1701  O   ALA B 215      22.756   6.215  25.434  1.00 73.30           O
ATOM   1702  N   GLU B 216      22.014   4.359  26.468  1.00117.32           N
ATOM   1703  CA  GLU B 216      20.678   4.573  25.991  1.00117.32           C
ATOM   1704  CB  GLU B 216      19.843   3.289  25.845  1.00117.32           C
ATOM   1705  CG  GLU B 216      19.668   2.462  27.116  1.00117.32           C
ATOM   1706  CD  GLU B 216      18.947   1.191  26.689  1.00117.32           C
ATOM   1707  OE1 GLU B 216      19.022   0.866  25.474  1.00117.32           O
ATOM   1708  OE2 GLU B 216      18.319   0.529  27.558  1.00117.32           O
ATOM   1709  C   GLU B 216      19.966   5.592  26.830  1.00117.32           C
ATOM   1710  O   GLU B 216      20.421   5.961  27.913  1.00117.32           O
ATOM   1711  N   GLU B 217      18.807   6.063  26.315  1.00123.29           N
ATOM   1712  CA  GLU B 217      18.016   7.112  26.902  1.00123.29           C
ATOM   1713  CB  GLU B 217      16.668   7.311  26.174  1.00123.29           C
ATOM   1714  CG  GLU B 217      16.762   8.036  24.833  1.00123.29           C
ATOM   1715  CD  GLU B 217      16.639   9.521  25.136  1.00123.29           C
ATOM   1716  OE1 GLU B 217      15.748   9.882  25.956  1.00123.29           O
ATOM   1717  OE2 GLU B 217      17.433  10.305  24.563  1.00123.29           O
ATOM   1718  C   GLU B 217      17.665   6.746  28.312  1.00123.29           C
ATOM   1719  O   GLU B 217      17.766   7.570  29.221  1.00123.29           O
ATOM   1720  N   SER B 218      17.270   5.484  28.541  1.00 83.85           N
ATOM   1721  CA  SER B 218      16.818   5.087  29.845  1.00 83.85           C
ATOM   1722  CB  SER B 218      16.361   3.622  29.888  1.00 83.85           C
ATOM   1723  OG  SER B 218      15.251   3.439  29.021  1.00 83.85           O
ATOM   1724  C   SER B 218      17.926   5.241  30.843  1.00 83.85           C
ATOM   1725  O   SER B 218      17.685   5.544  32.011  1.00 83.85           O
ATOM   1726  N   CYS B 219      19.184   5.038  30.419  1.00 62.24           N
ATOM   1727  CA  CYS B 219      20.270   5.123  31.359  1.00 62.24           C
ATOM   1728  CB  CYS B 219      21.640   4.671  30.784  1.00 62.24           C
ATOM   1729  SG  CYS B 219      22.989   4.746  32.014  1.00 62.24           S
ATOM   1730  C   CYS B 219      20.381   6.532  31.856  1.00 62.24           C
ATOM   1731  O   CYS B 219      20.715   6.753  33.021  1.00 62.24           O
ATOM   1732  N   ASP B 220      20.140   7.529  30.975  1.00110.71           N
ATOM   1733  CA  ASP B 220      20.204   8.889  31.418  1.00110.71           C
ATOM   1734  CB  ASP B 220      21.576   9.534  31.165  1.00110.71           C
ATOM   1735  CG  ASP B 220      22.548   8.866  32.122  1.00110.71           C
ATOM   1736  OD1 ASP B 220      22.543   9.257  33.321  1.00110.71           O
ATOM   1737  OD2 ASP B 220      23.298   7.962  31.670  1.00110.71           O
ATOM   1738  C   ASP B 220      19.175   9.665  30.664  1.00110.71           C
ATOM   1739  O   ASP B 220      19.453  10.172  29.582  1.00110.71           O
ATOM   1740  N   PRO B 221      18.015   9.815  31.249  1.00 73.06           N
ATOM   1741  CA  PRO B 221      16.932  10.496  30.593  1.00 73.06           C
ATOM   1742  CD  PRO B 221      17.538   8.848  32.221  1.00 73.06           C
ATOM   1743  CB  PRO B 221      15.714  10.289  31.491  1.00 73.06           C
ATOM   1744  CG  PRO B 221      16.002   8.936  32.169  1.00 73.06           C
ATOM   1745  C   PRO B 221      17.287  11.919  30.316  1.00 73.06           C
ATOM   1746  O   PRO B 221      18.084  12.491  31.057  1.00 73.06           O
ATOM   1747  N   TYR B 222      16.694  12.505  29.252  1.00118.70           N
ATOM   1748  CA  TYR B 222      17.106  13.810  28.816  1.00118.70           C
ATOM   1749  CB  TYR B 222      16.818  14.026  27.318  1.00118.70           C
ATOM   1750  CG  TYR B 222      17.430  15.320  26.924  1.00118.70           C
ATOM   1751  CD1 TYR B 222      18.798  15.435  26.845  1.00118.70           C
ATOM   1752  CD2 TYR B 222      16.648  16.407  26.616  1.00118.70           C
ATOM   1753  CE1 TYR B 222      19.381  16.624  26.480  1.00118.70           C
ATOM   1754  CE2 TYR B 222      17.228  17.601  26.249  1.00118.70           C
ATOM   1755  CZ  TYR B 222      18.598  17.710  26.182  1.00118.70           C
ATOM   1756  OH  TYR B 222      19.206  18.928  25.807  1.00118.70           O
ATOM   1757  C   TYR B 222      16.438  14.876  29.628  1.00118.70           C
ATOM   1758  O   TYR B 222      15.212  14.950  29.693  1.00118.70           O
ATOM   1759  N   LYS B 223      17.265  15.641  30.381  1.00178.82           N
ATOM   1760  CA  LYS B 223      16.830  16.758  31.171  1.00178.82           C
ATOM   1761  CB  LYS B 223      17.569  16.883  32.509  1.00178.82           C
ATOM   1762  CG  LYS B 223      16.809  17.805  33.460  1.00178.82           C
ATOM   1763  CD  LYS B 223      16.995  17.460  34.936  1.00178.82           C
ATOM   1764  CE  LYS B 223      16.253  16.177  35.329  1.00178.82           C
ATOM   1765  NZ  LYS B 223      14.873  16.200  34.786  1.00178.82           N
ATOM   1766  C   LYS B 223      16.805  18.074  30.440  1.00178.82           C
ATOM   1767  O   LYS B 223      15.921  18.897  30.672  1.00178.82           O
ATOM   1768  N   GLY B 224      17.780  18.324  29.537  1.00 46.55           N
ATOM   1769  CA  GLY B 224      17.835  19.600  28.871  1.00 46.55           C
ATOM   1770  C   GLY B 224      18.509  20.580  29.774  1.00 46.55           C
ATOM   1771  O   GLY B 224      18.194  21.768  29.738  1.00 46.55           O
ATOM   1772  N   VAL B 225      19.447  20.109  30.622  1.00 64.86           N
ATOM   1773  CA  VAL B 225      20.126  20.983  31.541  1.00 64.86           C
ATOM   1774  CB  VAL B 225      19.443  20.998  32.890  1.00 64.86           C
ATOM   1775  CG1 VAL B 225      20.161  21.942  33.870  1.00 64.86           C
ATOM   1776  CG2 VAL B 225      17.970  21.369  32.661  1.00 64.86           C
ATOM   1777  C   VAL B 225      21.535  20.476  31.702  1.00 64.86           C
ATOM   1778  O   VAL B 225      21.863  19.356  31.316  1.00 64.86           O
ATOM   1779  N   ASP B 226      22.398  21.328  32.284  1.00112.78           N
ATOM   1780  CA  ASP B 226      23.798  21.179  32.597  1.00112.78           C
ATOM   1781  CB  ASP B 226      24.490  22.500  32.974  1.00112.78           C
ATOM   1782  CG  ASP B 226      24.542  23.374  31.730  1.00112.78           C
ATOM   1783  OD1 ASP B 226      23.446  23.680  31.187  1.00112.78           O
ATOM   1784  OD2 ASP B 226      25.667  23.753  31.311  1.00112.78           O
ATOM   1785  C   ASP B 226      23.946  20.241  33.761  1.00112.78           C
ATOM   1786  O   ASP B 226      24.950  20.281  34.471  1.00112.78           O
ATOM   1787  N   SER B 227      22.879  19.481  34.072  1.00107.69           N
ATOM   1788  CA  SER B 227      22.834  18.583  35.195  1.00107.69           C
ATOM   1789  CB  SER B 227      21.680  17.578  35.082  1.00107.69           C
ATOM   1790  OG  SER B 227      21.789  16.586  36.089  1.00107.69           O
ATOM   1791  C   SER B 227      24.115  17.812  35.329  1.00107.69           C
ATOM   1792  O   SER B 227      24.914  17.723  34.399  1.00107.69           O
ATOM   1793  N   VAL B 228      24.348  17.275  36.550  1.00 50.96           N
ATOM   1794  CA  VAL B 228      25.526  16.518  36.898  1.00 50.96           C
ATOM   1795  CB  VAL B 228      25.665  16.281  38.373  1.00 50.96           C
ATOM   1796  CG1 VAL B 228      26.921  15.428  38.615  1.00 50.96           C
ATOM   1797  CG2 VAL B 228      25.688  17.639  39.091  1.00 50.96           C
ATOM   1798  C   VAL B 228      25.432  15.184  36.235  1.00 50.96           C
ATOM   1799  O   VAL B 228      24.334  14.704  35.956  1.00 50.96           O
ATOM   1800  N   CYS B 229      26.584  14.537  35.955  1.00 79.43           N
ATOM   1801  CA  CYS B 229      26.467  13.328  35.196  1.00 79.43           C
ATOM   1802  CB  CYS B 229      27.572  13.197  34.129  1.00 79.43           C
ATOM   1803  SG  CYS B 229      27.133  12.057  32.785  1.00 79.43           S
ATOM   1804  C   CYS B 229      26.472  12.095  36.069  1.00 79.43           C
ATOM   1805  O   CYS B 229      27.393  11.892  36.860  1.00 79.43           O
ATOM   1806  N   LYS B 230      25.413  11.244  35.959  1.00222.94           N
ATOM   1807  CA  LYS B 230      25.390   9.980  36.665  1.00222.94           C
ATOM   1808  CB  LYS B 230      25.533  10.096  38.193  1.00222.94           C
ATOM   1809  CG  LYS B 230      24.382  10.833  38.878  1.00222.94           C
ATOM   1810  CD  LYS B 230      24.318  12.326  38.558  1.00222.94           C
ATOM   1811  CE  LYS B 230      25.269  13.154  39.418  1.00222.94           C
ATOM   1812  NZ  LYS B 230      24.931  12.998  40.850  1.00222.94           N
ATOM   1813  C   LYS B 230      24.117   9.185  36.396  1.00222.94           C
ATOM   1814  O   LYS B 230      23.079   9.740  36.034  1.00222.94           O
ATOM   1815  N   LYS B 231      24.261   7.834  36.517  1.00182.01           N
ATOM   1816  CA  LYS B 231      23.383   6.682  36.596  1.00182.01           C
ATOM   1817  CB  LYS B 231      22.221   6.619  35.591  1.00182.01           C
ATOM   1818  CG  LYS B 231      21.314   5.417  35.883  1.00182.01           C
ATOM   1819  CD  LYS B 231      19.894   5.522  35.324  1.00182.01           C
ATOM   1820  CE  LYS B 231      19.358   4.201  34.768  1.00182.01           C
ATOM   1821  NZ  LYS B 231      17.910   4.318  34.485  1.00182.01           N
ATOM   1822  C   LYS B 231      24.330   5.553  36.365  1.00182.01           C
ATOM   1823  O   LYS B 231      24.921   5.439  35.293  1.00182.01           O
ATOM   1824  N   ASP B 232      24.528   4.698  37.382  1.00110.87           N
ATOM   1825  CA  ASP B 232      25.550   3.709  37.231  1.00110.87           C
ATOM   1826  CB  ASP B 232      26.218   3.288  38.553  1.00110.87           C
ATOM   1827  CG  ASP B 232      25.187   2.596  39.433  1.00110.87           C
ATOM   1828  OD1 ASP B 232      24.135   3.226  39.726  1.00110.87           O
ATOM   1829  OD2 ASP B 232      25.446   1.432  39.834  1.00110.87           O
ATOM   1830  C   ASP B 232      25.022   2.482  36.577  1.00110.87           C
ATOM   1831  O   ASP B 232      23.827   2.323  36.335  1.00110.87           O
ATOM   1832  N   GLN B 233      25.972   1.586  36.267  1.00138.41           N
ATOM   1833  CA  GLN B 233      25.738   0.277  35.751  1.00138.41           C
ATOM   1834  CB  GLN B 233      25.123  -0.660  36.805  1.00138.41           C
ATOM   1835  CG  GLN B 233      25.941  -0.739  38.096  1.00138.41           C
ATOM   1836  CD  GLN B 233      27.351  -1.170  37.734  1.00138.41           C
ATOM   1837  OE1 GLN B 233      28.328  -0.674  38.295  1.00138.41           O
ATOM   1838  NE2 GLN B 233      27.464  -2.124  36.773  1.00138.41           N
ATOM   1839  C   GLN B 233      24.853   0.249  34.544  1.00138.41           C
ATOM   1840  O   GLN B 233      23.874  -0.495  34.535  1.00138.41           O
ATOM   1841  N   CYS B 234      25.124   1.040  33.483  1.00153.23           N
ATOM   1842  CA  CYS B 234      24.410   0.683  32.285  1.00153.23           C
ATOM   1843  CB  CYS B 234      23.621   1.807  31.554  1.00153.23           C
ATOM   1844  SG  CYS B 234      24.421   3.429  31.380  1.00153.23           S
ATOM   1845  C   CYS B 234      25.439   0.018  31.434  1.00153.23           C
ATOM   1846  O   CYS B 234      26.185   0.696  30.725  1.00153.23           O
ATOM   1847  N   PRO B 235      25.587  -1.296  31.543  1.00179.53           N
ATOM   1848  CA  PRO B 235      26.478  -1.949  30.648  1.00179.53           C
ATOM   1849  CD  PRO B 235      25.361  -2.086  32.744  1.00179.53           C
ATOM   1850  CB  PRO B 235      26.633  -3.385  31.147  1.00179.53           C
ATOM   1851  CG  PRO B 235      26.331  -3.275  32.652  1.00179.53           C
ATOM   1852  C   PRO B 235      25.697  -1.804  29.418  1.00179.53           C
ATOM   1853  O   PRO B 235      24.790  -2.604  29.195  1.00179.53           O
ATOM   1854  N   LYS B 236      26.039  -0.811  28.604  1.00197.66           N
ATOM   1855  CA  LYS B 236      25.254  -0.591  27.458  1.00197.66           C
ATOM   1856  CB  LYS B 236      23.860  -0.041  27.836  1.00197.66           C
ATOM   1857  CG  LYS B 236      22.763  -1.008  28.294  1.00197.66           C
ATOM   1858  CD  LYS B 236      21.989  -1.655  27.147  1.00197.66           C
ATOM   1859  CE  LYS B 236      21.935  -3.180  27.164  1.00197.66           C
ATOM   1860  NZ  LYS B 236      20.841  -3.642  26.279  1.00197.66           N
ATOM   1861  C   LYS B 236      25.887   0.588  26.813  1.00197.66           C
ATOM   1862  O   LYS B 236      25.296   1.663  26.837  1.00197.66           O
ATOM   1863  N   ARG B 237      27.099   0.472  26.244  1.00184.07           N
ATOM   1864  CA  ARG B 237      27.515   1.673  25.588  1.00184.07           C
ATOM   1865  CB  ARG B 237      28.521   2.575  26.351  1.00184.07           C
ATOM   1866  CG  ARG B 237      29.842   1.965  26.812  1.00184.07           C
ATOM   1867  CD  ARG B 237      30.776   3.001  27.464  1.00184.07           C
ATOM   1868  NE  ARG B 237      30.543   3.026  28.942  1.00184.07           N
ATOM   1869  CZ  ARG B 237      30.092   4.156  29.580  1.00184.07           C
ATOM   1870  NH1 ARG B 237      29.771   5.277  28.861  1.00184.07           N
ATOM   1871  NH2 ARG B 237      29.977   4.175  30.933  1.00184.07           N
ATOM   1872  C   ARG B 237      27.940   1.364  24.190  1.00184.07           C
ATOM   1873  O   ARG B 237      28.769   0.490  23.940  1.00184.07           O
ATOM   1874  N   ALA B 238      27.289   2.061  23.235  1.00 60.61           N
ATOM   1875  CA  ALA B 238      27.526   1.894  21.833  1.00 60.61           C
ATOM   1876  CB  ALA B 238      26.352   2.345  20.943  1.00 60.61           C
ATOM   1877  C   ALA B 238      28.716   2.708  21.456  1.00 60.61           C
ATOM   1878  O   ALA B 238      28.934   3.798  21.977  1.00 60.61           O
ATOM   1879  N   TYR B 239      29.478   2.195  20.477  1.00133.48           N
ATOM   1880  CA  TYR B 239      30.726   2.732  20.015  1.00133.48           C
ATOM   1881  CB  TYR B 239      31.823   1.660  20.070  1.00133.48           C
ATOM   1882  CG  TYR B 239      32.663   1.810  21.279  1.00133.48           C
ATOM   1883  CD1 TYR B 239      32.156   1.894  22.557  1.00133.48           C
ATOM   1884  CD2 TYR B 239      34.009   1.919  21.080  1.00133.48           C
ATOM   1885  CE1 TYR B 239      33.011   2.049  23.625  1.00133.48           C
ATOM   1886  CE2 TYR B 239      34.859   2.068  22.139  1.00133.48           C
ATOM   1887  CZ  TYR B 239      34.363   2.134  23.414  1.00133.48           C
ATOM   1888  OH  TYR B 239      35.260   2.295  24.491  1.00133.48           O
ATOM   1889  C   TYR B 239      30.632   3.033  18.555  1.00133.48           C
ATOM   1890  O   TYR B 239      29.815   2.458  17.842  1.00133.48           O
ATOM   1891  N   GLY B 240      31.495   3.958  18.081  1.00 37.10           N
ATOM   1892  CA  GLY B 240      31.559   4.256  16.679  1.00 37.10           C
ATOM   1893  C   GLY B 240      32.869   3.734  16.167  1.00 37.10           C
ATOM   1894  O   GLY B 240      33.936   4.129  16.634  1.00 37.10           O
ATOM   1895  N   THR B 241      32.807   2.823  15.176  1.00107.15           N
ATOM   1896  CA  THR B 241      33.971   2.209  14.598  1.00107.15           C
ATOM   1897  CB  THR B 241      33.620   1.064  13.691  1.00107.15           C
ATOM   1898  OG1 THR B 241      34.789   0.349  13.321  1.00107.15           O
ATOM   1899  CG2 THR B 241      32.909   1.613  12.442  1.00107.15           C
ATOM   1900  C   THR B 241      34.754   3.209  13.799  1.00107.15           C
ATOM   1901  O   THR B 241      35.982   3.147  13.779  1.00107.15           O
ATOM   1902  N   ASN B 242      34.071   4.132  13.082  1.00 86.92           N
ATOM   1903  CA  ASN B 242      34.805   5.079  12.282  1.00 86.92           C
ATOM   1904  CB  ASN B 242      35.076   4.577  10.854  1.00 86.92           C
ATOM   1905  CG  ASN B 242      36.108   5.497  10.219  1.00 86.92           C
ATOM   1906  OD1 ASN B 242      36.820   6.222  10.911  1.00 86.92           O
ATOM   1907  ND2 ASN B 242      36.195   5.469   8.862  1.00 86.92           N
ATOM   1908  C   ASN B 242      34.017   6.355  12.156  1.00 86.92           C
ATOM   1909  O   ASN B 242      32.802   6.370  12.343  1.00 86.92           O
ATOM   1910  N   TYR B 243      34.719   7.484  11.888  1.00 93.58           N
ATOM   1911  CA  TYR B 243      34.065   8.752  11.704  1.00 93.58           C
ATOM   1912  CB  TYR B 243      33.757   9.451  13.042  1.00 93.58           C
ATOM   1913  CG  TYR B 243      35.014   9.527  13.849  1.00 93.58           C
ATOM   1914  CD1 TYR B 243      35.501   8.416  14.504  1.00 93.58           C
ATOM   1915  CD2 TYR B 243      35.700  10.713  13.972  1.00 93.58           C
ATOM   1916  CE1 TYR B 243      36.655   8.484  15.251  1.00 93.58           C
ATOM   1917  CE2 TYR B 243      36.856  10.790  14.718  1.00 93.58           C
ATOM   1918  CZ  TYR B 243      37.335   9.673  15.357  1.00 93.58           C
ATOM   1919  OH  TYR B 243      38.518   9.747  16.123  1.00 93.58           O
ATOM   1920  C   TYR B 243      34.934   9.647  10.868  1.00 93.58           C
ATOM   1921  O   TYR B 243      36.158   9.535  10.905  1.00 93.58           O
ATOM   1922  N   ALA B 244      34.317  10.565  10.083  1.00 46.62           N
ATOM   1923  CA  ALA B 244      35.093  11.475   9.277  1.00 46.62           C
ATOM   1924  CB  ALA B 244      35.762  10.799   8.069  1.00 46.62           C
ATOM   1925  C   ALA B 244      34.186  12.538   8.731  1.00 46.62           C
ATOM   1926  O   ALA B 244      32.967  12.377   8.695  1.00 46.62           O
ATOM   1927  N   TYR B 245      34.772  13.677   8.302  1.00 87.27           N
ATOM   1928  CA  TYR B 245      33.995  14.707   7.666  1.00 87.27           C
ATOM   1929  CB  TYR B 245      34.654  16.099   7.605  1.00 87.27           C
ATOM   1930  CG  TYR B 245      34.688  16.741   8.949  1.00 87.27           C
ATOM   1931  CD1 TYR B 245      33.603  17.445   9.408  1.00 87.27           C
ATOM   1932  CD2 TYR B 245      35.793  16.650   9.757  1.00 87.27           C
ATOM   1933  CE1 TYR B 245      33.620  18.053  10.640  1.00 87.27           C
ATOM   1934  CE2 TYR B 245      35.815  17.257  10.992  1.00 87.27           C
ATOM   1935  CZ  TYR B 245      34.729  17.965  11.437  1.00 87.27           C
ATOM   1936  OH  TYR B 245      34.744  18.592  12.700  1.00 87.27           O
ATOM   1937  C   TYR B 245      33.849  14.267   6.245  1.00 87.27           C
ATOM   1938  O   TYR B 245      34.799  13.767   5.647  1.00 87.27           O
ATOM   1939  N   THR B 246      32.648  14.412   5.659  1.00112.05           N
ATOM   1940  CA  THR B 246      32.494  13.998   4.296  1.00112.05           C
ATOM   1941  CB  THR B 246      31.103  14.200   3.775  1.00112.05           C
ATOM   1942  OG1 THR B 246      30.795  15.586   3.730  1.00112.05           O
ATOM   1943  CG2 THR B 246      30.119  13.480   4.714  1.00112.05           C
ATOM   1944  C   THR B 246      33.413  14.856   3.485  1.00112.05           C
ATOM   1945  O   THR B 246      33.467  16.070   3.682  1.00112.05           O
ATOM   1946  N   GLY B 247      34.149  14.240   2.535  1.00 35.37           N
ATOM   1947  CA  GLY B 247      35.096  14.971   1.751  1.00 35.37           C
ATOM   1948  C   GLY B 247      36.460  14.664   2.299  1.00 35.37           C
ATOM   1949  O   GLY B 247      37.471  14.993   1.683  1.00 35.37           O
ATOM   1950  N   GLY B 248      36.518  14.046   3.493  1.00 43.36           N
ATOM   1951  CA  GLY B 248      37.764  13.610   4.052  1.00 43.36           C
ATOM   1952  C   GLY B 248      38.200  14.509   5.163  1.00 43.36           C
ATOM   1953  O   GLY B 248      38.780  14.047   6.140  1.00 43.36           O
ATOM   1954  N   PHE B 249      37.935  15.820   5.070  1.00 96.49           N
ATOM   1955  CA  PHE B 249      38.372  16.685   6.126  1.00 96.49           C
ATOM   1956  CB  PHE B 249      39.865  17.021   5.988  1.00 96.49           C
ATOM   1957  CG  PHE B 249      40.069  17.685   4.676  1.00 96.49           C
ATOM   1958  CD1 PHE B 249      39.952  17.019   3.481  1.00 96.49           C
ATOM   1959  CD2 PHE B 249      40.352  19.017   4.646  1.00 96.49           C
ATOM   1960  CE1 PHE B 249      40.146  17.666   2.283  1.00 96.49           C
ATOM   1961  CE2 PHE B 249      40.548  19.671   3.456  1.00 96.49           C
ATOM   1962  CZ  PHE B 249      40.453  19.000   2.264  1.00 96.49           C
ATOM   1963  C   PHE B 249      37.516  17.903   6.056  1.00 96.49           C
ATOM   1964  O   PHE B 249      36.728  18.056   5.124  1.00 96.49           O
ATOM   1965  N   TYR B 250      37.627  18.806   7.049  1.00167.80           N
ATOM   1966  CA  TYR B 250      36.706  19.909   7.062  1.00167.80           C
ATOM   1967  CB  TYR B 250      36.683  20.594   8.445  1.00167.80           C
ATOM   1968  CG  TYR B 250      35.444  21.399   8.675  1.00167.80           C
ATOM   1969  CD1 TYR B 250      34.214  20.999   8.196  1.00167.80           C
ATOM   1970  CD2 TYR B 250      35.515  22.574   9.387  1.00167.80           C
ATOM   1971  CE1 TYR B 250      33.083  21.752   8.430  1.00167.80           C
ATOM   1972  CE2 TYR B 250      34.385  23.322   9.627  1.00167.80           C
ATOM   1973  CZ  TYR B 250      33.167  22.920   9.151  1.00167.80           C
ATOM   1974  OH  TYR B 250      32.024  23.711   9.404  1.00167.80           O
ATOM   1975  C   TYR B 250      37.099  20.842   5.955  1.00167.80           C
ATOM   1976  O   TYR B 250      38.236  21.317   5.883  1.00167.80           O
ATOM   1977  N   GLY B 251      36.124  21.129   5.061  1.00 63.89           N
ATOM   1978  CA  GLY B 251      36.325  21.998   3.934  1.00 63.89           C
ATOM   1979  C   GLY B 251      36.167  21.259   2.630  1.00 63.89           C
ATOM   1980  O   GLY B 251      36.097  21.889   1.576  1.00 63.89           O
ATOM   1981  N   ALA B 252      36.205  19.914   2.676  1.00 99.86           N
ATOM   1982  CA  ALA B 252      36.049  18.926   1.639  1.00 99.86           C
ATOM   1983  CB  ALA B 252      36.637  17.582   2.067  1.00 99.86           C
ATOM   1984  C   ALA B 252      34.630  18.677   1.195  1.00 99.86           C
ATOM   1985  O   ALA B 252      34.397  18.025   0.183  1.00 99.86           O
ATOM   1986  N   THR B 253      33.637  19.041   2.012  1.00134.05           N
ATOM   1987  CA  THR B 253      32.262  18.670   1.782  1.00134.05           C
ATOM   1988  CB  THR B 253      31.379  19.096   2.910  1.00134.05           C
ATOM   1989  OG1 THR B 253      31.422  20.511   3.025  1.00134.05           O
ATOM   1990  CG2 THR B 253      31.881  18.443   4.211  1.00134.05           C
ATOM   1991  C   THR B 253      31.673  19.256   0.529  1.00134.05           C
ATOM   1992  O   THR B 253      32.017  20.358   0.107  1.00134.05           O
ATOM   1993  N   ASN B 254      30.760  18.481  -0.112  1.00 72.97           N
ATOM   1994  CA  ASN B 254      30.006  18.943  -1.248  1.00 72.97           C
ATOM   1995  CB  ASN B 254      30.774  18.930  -2.585  1.00 72.97           C
ATOM   1996  CG  ASN B 254      31.187  17.513  -2.936  1.00 72.97           C
ATOM   1997  OD1 ASN B 254      30.352  16.616  -3.022  1.00 72.97           O
ATOM   1998  ND2 ASN B 254      32.513  17.304  -3.159  1.00 72.97           N
ATOM   1999  C   ASN B 254      28.749  18.116  -1.360  1.00 72.97           C
ATOM   2000  O   ASN B 254      28.587  17.102  -0.682  1.00 72.97           O
ATOM   2001  N   ALA B 255      27.803  18.556  -2.217  1.00 41.90           N
ATOM   2002  CA  ALA B 255      26.517  17.924  -2.356  1.00 41.90           C
ATOM   2003  CB  ALA B 255      25.585  18.681  -3.318  1.00 41.90           C
ATOM   2004  C   ALA B 255      26.643  16.522  -2.881  1.00 41.90           C
ATOM   2005  O   ALA B 255      25.971  15.618  -2.384  1.00 41.90           O
ATOM   2006  N   LYS B 256      27.507  16.298  -3.895  1.00128.94           N
ATOM   2007  CA  LYS B 256      27.595  14.990  -4.485  1.00128.94           C
ATOM   2008  CB  LYS B 256      28.547  14.858  -5.679  1.00128.94           C
ATOM   2009  CG  LYS B 256      28.120  15.652  -6.906  1.00128.94           C
ATOM   2010  CD  LYS B 256      28.528  17.119  -6.831  1.00128.94           C
ATOM   2011  CE  LYS B 256      30.039  17.294  -6.975  1.00128.94           C
ATOM   2012  NZ  LYS B 256      30.726  16.783  -5.769  1.00128.94           N
ATOM   2013  C   LYS B 256      28.065  13.993  -3.471  1.00128.94           C
ATOM   2014  O   LYS B 256      27.539  12.885  -3.380  1.00128.94           O
ATOM   2015  N   ASN B 257      29.083  14.355  -2.677  1.00 36.38           N
ATOM   2016  CA  ASN B 257      29.598  13.442  -1.700  1.00 36.38           C
ATOM   2017  CB  ASN B 257      30.833  13.970  -0.948  1.00 36.38           C
ATOM   2018  CG  ASN B 257      32.029  13.905  -1.885  1.00 36.38           C
ATOM   2019  OD1 ASN B 257      31.943  13.366  -2.987  1.00 36.38           O
ATOM   2020  ND2 ASN B 257      33.186  14.454  -1.428  1.00 36.38           N
ATOM   2021  C   ASN B 257      28.537  13.184  -0.681  1.00 36.38           C
ATOM   2022  O   ASN B 257      28.420  12.078  -0.156  1.00 36.38           O
ATOM   2023  N   MET B 258      27.741  14.216  -0.358  1.00 45.91           N
ATOM   2024  CA  MET B 258      26.736  14.073   0.657  1.00 45.91           C
ATOM   2025  CB  MET B 258      25.988  15.390   0.925  1.00 45.91           C
ATOM   2026  CG  MET B 258      26.878  16.464   1.555  1.00 45.91           C
ATOM   2027  SD  MET B 258      26.088  18.090   1.739  1.00 45.91           S
ATOM   2028  CE  MET B 258      24.849  17.532   2.943  1.00 45.91           C
ATOM   2029  C   MET B 258      25.727  13.046   0.238  1.00 45.91           C
ATOM   2030  O   MET B 258      25.357  12.185   1.035  1.00 45.91           O
ATOM   2031  N   MET B 259      25.252  13.088  -1.024  1.00180.27           N
ATOM   2032  CA  MET B 259      24.238  12.133  -1.381  1.00180.27           C
ATOM   2033  CB  MET B 259      23.470  12.369  -2.703  1.00180.27           C
ATOM   2034  CG  MET B 259      24.169  11.947  -3.998  1.00180.27           C
ATOM   2035  SD  MET B 259      25.109  13.242  -4.844  1.00180.27           S
ATOM   2036  CE  MET B 259      23.662  13.919  -5.700  1.00180.27           C
ATOM   2037  C   MET B 259      24.806  10.750  -1.424  1.00180.27           C
ATOM   2038  O   MET B 259      24.102   9.782  -1.141  1.00180.27           O
ATOM   2039  N   TYR B 260      26.084  10.608  -1.821  1.00135.84           N
ATOM   2040  CA  TYR B 260      26.675   9.302  -1.907  1.00135.84           C
ATOM   2041  CB  TYR B 260      28.128   9.355  -2.415  1.00135.84           C
ATOM   2042  CG  TYR B 260      28.657   7.966  -2.528  1.00135.84           C
ATOM   2043  CD1 TYR B 260      28.466   7.239  -3.681  1.00135.84           C
ATOM   2044  CD2 TYR B 260      29.347   7.389  -1.486  1.00135.84           C
ATOM   2045  CE1 TYR B 260      28.954   5.959  -3.794  1.00135.84           C
ATOM   2046  CE2 TYR B 260      29.836   6.108  -1.592  1.00135.84           C
ATOM   2047  CZ  TYR B 260      29.641   5.392  -2.748  1.00135.84           C
ATOM   2048  OH  TYR B 260      30.143   4.078  -2.860  1.00135.84           O
ATOM   2049  C   TYR B 260      26.694   8.716  -0.526  1.00135.84           C
ATOM   2050  O   TYR B 260      26.305   7.567  -0.321  1.00135.84           O
ATOM   2051  N   GLU B 261      27.128   9.510   0.473  1.00 89.00           N
ATOM   2052  CA  GLU B 261      27.200   9.022   1.822  1.00 89.00           C
ATOM   2053  CB  GLU B 261      27.783  10.043   2.816  1.00 89.00           C
ATOM   2054  CG  GLU B 261      27.559   9.659   4.285  1.00 89.00           C
ATOM   2055  CD  GLU B 261      28.327   8.385   4.607  1.00 89.00           C
ATOM   2056  OE1 GLU B 261      27.913   7.297   4.128  1.00 89.00           O
ATOM   2057  OE2 GLU B 261      29.344   8.484   5.340  1.00 89.00           O
ATOM   2058  C   GLU B 261      25.834   8.669   2.316  1.00 89.00           C
ATOM   2059  O   GLU B 261      25.645   7.632   2.951  1.00 89.00           O
ATOM   2060  N   LEU B 262      24.833   9.516   2.020  1.00 56.05           N
ATOM   2061  CA  LEU B 262      23.522   9.312   2.567  1.00 56.05           C
ATOM   2062  CB  LEU B 262      22.552  10.428   2.141  1.00 56.05           C
ATOM   2063  CG  LEU B 262      21.132  10.289   2.715  1.00 56.05           C
ATOM   2064  CD1 LEU B 262      21.141  10.409   4.247  1.00 56.05           C
ATOM   2065  CD2 LEU B 262      20.165  11.287   2.057  1.00 56.05           C
ATOM   2066  C   LEU B 262      22.943   8.002   2.116  1.00 56.05           C
ATOM   2067  O   LEU B 262      22.506   7.195   2.935  1.00 56.05           O
ATOM   2068  N   TYR B 263      22.939   7.745   0.796  1.00159.38           N
ATOM   2069  CA  TYR B 263      22.317   6.562   0.272  1.00159.38           C
ATOM   2070  CB  TYR B 263      22.244   6.599  -1.267  1.00159.38           C
ATOM   2071  CG  TYR B 263      21.482   5.416  -1.756  1.00159.38           C
ATOM   2072  CD1 TYR B 263      20.106   5.442  -1.777  1.00159.38           C
ATOM   2073  CD2 TYR B 263      22.135   4.291  -2.204  1.00159.38           C
ATOM   2074  CE1 TYR B 263      19.391   4.359  -2.232  1.00159.38           C
ATOM   2075  CE2 TYR B 263      21.425   3.205  -2.662  1.00159.38           C
ATOM   2076  CZ  TYR B 263      20.051   3.238  -2.675  1.00159.38           C
ATOM   2077  OH  TYR B 263      19.321   2.126  -3.144  1.00159.38           O
ATOM   2078  C   TYR B 263      23.083   5.340   0.664  1.00159.38           C
ATOM   2079  O   TYR B 263      22.500   4.319   1.028  1.00159.38           O
ATOM   2080  N   HIS B 264      24.420   5.371   0.533  1.00 82.47           N
ATOM   2081  CA  HIS B 264      25.121   4.176   0.887  1.00 82.47           C
ATOM   2082  ND1 HIS B 264      26.342   2.696  -1.728  1.00 82.47           N
ATOM   2083  CG  HIS B 264      26.561   3.920  -1.135  1.00 82.47           C
ATOM   2084  CB  HIS B 264      26.558   4.132   0.349  1.00 82.47           C
ATOM   2085  NE2 HIS B 264      26.628   4.161  -3.377  1.00 82.47           N
ATOM   2086  CD2 HIS B 264      26.734   4.802  -2.156  1.00 82.47           C
ATOM   2087  CE1 HIS B 264      26.393   2.898  -3.069  1.00 82.47           C
ATOM   2088  C   HIS B 264      25.140   3.950   2.372  1.00 82.47           C
ATOM   2089  O   HIS B 264      24.759   2.875   2.830  1.00 82.47           O
ATOM   2090  N   GLY B 265      25.640   4.947   3.139  1.00 71.94           N
ATOM   2091  CA  GLY B 265      25.846   4.912   4.572  1.00 71.94           C
ATOM   2092  C   GLY B 265      24.661   5.120   5.484  1.00 71.94           C
ATOM   2093  O   GLY B 265      24.551   4.454   6.512  1.00 71.94           O
ATOM   2094  N   GLY B 266      23.779   6.099   5.191  1.00 51.33           N
ATOM   2095  CA  GLY B 266      22.695   6.381   6.100  1.00 51.33           C
ATOM   2096  C   GLY B 266      22.675   7.859   6.387  1.00 51.33           C
ATOM   2097  O   GLY B 266      23.480   8.616   5.845  1.00 51.33           O
ATOM   2098  N   PRO B 267      21.789   8.292   7.258  1.00 79.19           N
ATOM   2099  CA  PRO B 267      21.672   9.692   7.574  1.00 79.19           C
ATOM   2100  CD  PRO B 267      20.550   7.571   7.501  1.00 79.19           C
ATOM   2101  CB  PRO B 267      20.414   9.819   8.429  1.00 79.19           C
ATOM   2102  CG  PRO B 267      19.541   8.638   7.962  1.00 79.19           C
ATOM   2103  C   PRO B 267      22.923  10.169   8.237  1.00 79.19           C
ATOM   2104  O   PRO B 267      23.583   9.384   8.916  1.00 79.19           O
ATOM   2105  N   LEU B 268      23.288  11.447   8.023  1.00159.70           N
ATOM   2106  CA  LEU B 268      24.494  11.961   8.597  1.00159.70           C
ATOM   2107  CB  LEU B 268      25.647  12.065   7.582  1.00159.70           C
ATOM   2108  CG  LEU B 268      25.235  12.681   6.231  1.00159.70           C
ATOM   2109  CD1 LEU B 268      24.804  14.148   6.386  1.00159.70           C
ATOM   2110  CD2 LEU B 268      26.332  12.482   5.172  1.00159.70           C
ATOM   2111  C   LEU B 268      24.212  13.311   9.173  1.00159.70           C
ATOM   2112  O   LEU B 268      23.241  13.970   8.804  1.00159.70           O
ATOM   2113  N   ALA B 269      25.053  13.735  10.137  1.00 51.07           N
ATOM   2114  CA  ALA B 269      24.884  15.005  10.784  1.00 51.07           C
ATOM   2115  CB  ALA B 269      25.703  15.096  12.077  1.00 51.07           C
ATOM   2116  C   ALA B 269      25.348  16.111   9.878  1.00 51.07           C
ATOM   2117  O   ALA B 269      26.354  15.986   9.180  1.00 51.07           O
ATOM   2118  N   ILE B 270      24.608  17.240   9.882  1.00 51.49           N
ATOM   2119  CA  ILE B 270      24.947  18.398   9.099  1.00 51.49           C
ATOM   2120  CB  ILE B 270      24.111  18.548   7.864  1.00 51.49           C
ATOM   2121  CG1 ILE B 270      22.631  18.737   8.239  1.00 51.49           C
ATOM   2122  CG2 ILE B 270      24.377  17.334   6.957  1.00 51.49           C
ATOM   2123  CD1 ILE B 270      21.753  19.153   7.060  1.00 51.49           C
ATOM   2124  C   ILE B 270      24.686  19.602   9.959  1.00 51.49           C
ATOM   2125  O   ILE B 270      23.999  19.513  10.973  1.00 51.49           O
ATOM   2126  N   ALA B 271      25.270  20.762   9.595  1.00 46.40           N
ATOM   2127  CA  ALA B 271      25.061  21.985  10.320  1.00 46.40           C
ATOM   2128  CB  ALA B 271      26.279  22.426  11.152  1.00 46.40           C
ATOM   2129  C   ALA B 271      24.793  23.068   9.314  1.00 46.40           C
ATOM   2130  O   ALA B 271      25.252  22.995   8.174  1.00 46.40           O
ATOM   2131  N   PHE B 272      24.012  24.098   9.710  1.00183.60           N
ATOM   2132  CA  PHE B 272      23.696  25.183   8.818  1.00183.60           C
ATOM   2133  CB  PHE B 272      22.462  24.896   7.933  1.00183.60           C
ATOM   2134  CG  PHE B 272      21.224  24.826   8.769  1.00183.60           C
ATOM   2135  CD1 PHE B 272      20.895  23.683   9.463  1.00183.60           C
ATOM   2136  CD2 PHE B 272      20.387  25.915   8.868  1.00183.60           C
ATOM   2137  CE1 PHE B 272      19.752  23.625  10.229  1.00183.60           C
ATOM   2138  CE2 PHE B 272      19.242  25.862   9.631  1.00183.60           C
ATOM   2139  CZ  PHE B 272      18.920  24.715  10.314  1.00183.60           C
ATOM   2140  C   PHE B 272      23.423  26.403   9.638  1.00183.60           C
ATOM   2141  O   PHE B 272      23.355  26.336  10.864  1.00183.60           O
ATOM   2142  N   GLU B 273      23.281  27.572   8.978  1.00134.14           N
ATOM   2143  CA  GLU B 273      23.031  28.768   9.732  1.00134.14           C
ATOM   2144  CB  GLU B 273      23.742  30.021   9.204  1.00134.14           C
ATOM   2145  CG  GLU B 273      23.458  31.270  10.045  1.00134.14           C
ATOM   2146  CD  GLU B 273      24.176  31.133  11.383  1.00134.14           C
ATOM   2147  OE1 GLU B 273      24.776  30.053  11.633  1.00134.14           O
ATOM   2148  OE2 GLU B 273      24.129  32.114  12.173  1.00134.14           O
ATOM   2149  C   GLU B 273      21.564  29.038   9.740  1.00134.14           C
ATOM   2150  O   GLU B 273      20.935  29.217   8.697  1.00134.14           O
ATOM   2151  N   VAL B 274      20.987  29.066  10.955  1.00 73.27           N
ATOM   2152  CA  VAL B 274      19.594  29.328  11.143  1.00 73.27           C
ATOM   2153  CB  VAL B 274      19.097  28.866  12.485  1.00 73.27           C
ATOM   2154  CG1 VAL B 274      17.651  29.347  12.674  1.00 73.27           C
ATOM   2155  CG2 VAL B 274      19.253  27.338  12.568  1.00 73.27           C
ATOM   2156  C   VAL B 274      19.398  30.803  11.071  1.00 73.27           C
ATOM   2157  O   VAL B 274      20.199  31.578  11.590  1.00 73.27           O
ATOM   2158  N   TYR B 275      18.303  31.223  10.416  1.00 81.56           N
ATOM   2159  CA  TYR B 275      18.022  32.621  10.271  1.00 81.56           C
ATOM   2160  CB  TYR B 275      18.006  33.104   8.811  1.00 81.56           C
ATOM   2161  CG  TYR B 275      19.365  32.894   8.232  1.00 81.56           C
ATOM   2162  CD1 TYR B 275      20.405  33.729   8.567  1.00 81.56           C
ATOM   2163  CD2 TYR B 275      19.599  31.872   7.340  1.00 81.56           C
ATOM   2164  CE1 TYR B 275      21.655  33.538   8.028  1.00 81.56           C
ATOM   2165  CE2 TYR B 275      20.848  31.678   6.797  1.00 81.56           C
ATOM   2166  CZ  TYR B 275      21.883  32.513   7.144  1.00 81.56           C
ATOM   2167  OH  TYR B 275      23.169  32.324   6.594  1.00 81.56           O
ATOM   2168  C   TYR B 275      16.637  32.807  10.810  1.00 81.56           C
ATOM   2169  O   TYR B 275      15.896  31.840  10.976  1.00 81.56           O
ATOM   2170  N   ASP B 276      16.249  34.065  11.087  1.00 42.51           N
ATOM   2171  CA  ASP B 276      14.989  34.366  11.703  1.00 42.51           C
ATOM   2172  CB  ASP B 276      14.761  35.878  11.870  1.00 42.51           C
ATOM   2173  CG  ASP B 276      13.497  36.081  12.695  1.00 42.51           C
ATOM   2174  OD1 ASP B 276      13.278  35.288  13.649  1.00 42.51           O
ATOM   2175  OD2 ASP B 276      12.727  37.023  12.369  1.00 42.51           O
ATOM   2176  C   ASP B 276      13.872  33.848  10.852  1.00 42.51           C
ATOM   2177  O   ASP B 276      12.899  33.303  11.369  1.00 42.51           O
ATOM   2178  N   ASP B 277      13.989  33.980   9.519  1.00 59.10           N
ATOM   2179  CA  ASP B 277      12.922  33.565   8.655  1.00 59.10           C
ATOM   2180  CB  ASP B 277      13.142  33.899   7.164  1.00 59.10           C
ATOM   2181  CG  ASP B 277      14.351  33.157   6.613  1.00 59.10           C
ATOM   2182  OD1 ASP B 277      15.212  32.720   7.421  1.00 59.10           O
ATOM   2183  OD2 ASP B 277      14.432  33.029   5.362  1.00 59.10           O
ATOM   2184  C   ASP B 277      12.721  32.091   8.810  1.00 59.10           C
ATOM   2185  O   ASP B 277      11.616  31.587   8.620  1.00 59.10           O
ATOM   2186  N   PHE B 278      13.797  31.362   9.150  1.00131.09           N
ATOM   2187  CA  PHE B 278      13.777  29.938   9.321  1.00131.09           C
ATOM   2188  CB  PHE B 278      15.191  29.361   9.550  1.00131.09           C
ATOM   2189  CG  PHE B 278      15.145  27.867   9.578  1.00131.09           C
ATOM   2190  CD1 PHE B 278      15.182  27.144   8.407  1.00131.09           C
ATOM   2191  CD2 PHE B 278      15.066  27.184  10.770  1.00131.09           C
ATOM   2192  CE1 PHE B 278      15.144  25.768   8.422  1.00131.09           C
ATOM   2193  CE2 PHE B 278      15.029  25.809  10.792  1.00131.09           C
ATOM   2194  CZ  PHE B 278      15.067  25.096   9.618  1.00131.09           C
ATOM   2195  C   PHE B 278      12.907  29.606  10.498  1.00131.09           C
ATOM   2196  O   PHE B 278      12.210  28.592  10.494  1.00131.09           O
ATOM   2197  N   PHE B 279      12.904  30.464  11.537  1.00 55.68           N
ATOM   2198  CA  PHE B 279      12.150  30.172  12.727  1.00 55.68           C
ATOM   2199  CB  PHE B 279      12.158  31.314  13.761  1.00 55.68           C
ATOM   2200  CG  PHE B 279      13.478  31.354  14.448  1.00 55.68           C
ATOM   2201  CD1 PHE B 279      14.555  31.999  13.885  1.00 55.68           C
ATOM   2202  CD2 PHE B 279      13.630  30.746  15.673  1.00 55.68           C
ATOM   2203  CE1 PHE B 279      15.766  32.031  14.536  1.00 55.68           C
ATOM   2204  CE2 PHE B 279      14.838  30.775  16.328  1.00 55.68           C
ATOM   2205  CZ  PHE B 279      15.910  31.417  15.758  1.00 55.68           C
ATOM   2206  C   PHE B 279      10.706  29.943  12.377  1.00 55.68           C
ATOM   2207  O   PHE B 279      10.088  28.997  12.861  1.00 55.68           O
ATOM   2208  N   ASN B 280      10.139  30.816  11.527  1.00136.55           N
ATOM   2209  CA  ASN B 280       8.761  30.823  11.109  1.00136.55           C
ATOM   2210  CB  ASN B 280       8.372  32.106  10.352  1.00136.55           C
ATOM   2211  CG  ASN B 280       8.351  33.254  11.349  0.00136.55           C
ATOM   2212  OD1 ASN B 280       7.890  33.102  12.479  1.00136.55           O
ATOM   2213  ND2 ASN B 280       8.863  34.439  10.922  1.00136.55           N
ATOM   2214  C   ASN B 280       8.422  29.673  10.208  1.00136.55           C
ATOM   2215  O   ASN B 280       7.245  29.423   9.973  1.00136.55           O
ATOM   2216  N   TYR B 281       9.423  28.988   9.626  1.00117.60           N
ATOM   2217  CA  TYR B 281       9.217  27.967   8.626  1.00117.60           C
ATOM   2218  CB  TYR B 281      10.522  27.184   8.367  1.00117.60           C
ATOM   2219  CG  TYR B 281      10.273  25.941   7.583  1.00117.60           C
ATOM   2220  CD1 TYR B 281       9.923  24.777   8.229  1.00117.60           C
ATOM   2221  CD2 TYR B 281      10.407  25.927   6.214  1.00117.60           C
ATOM   2222  CE1 TYR B 281       9.701  23.618   7.522  1.00117.60           C
ATOM   2223  CE2 TYR B 281      10.186  24.771   5.501  1.00117.60           C
ATOM   2224  CZ  TYR B 281       9.832  23.615   6.154  1.00117.60           C
ATOM   2225  OH  TYR B 281       9.606  22.428   5.423  1.00117.60           O
ATOM   2226  C   TYR B 281       8.136  26.996   9.002  1.00117.60           C
ATOM   2227  O   TYR B 281       8.209  26.325  10.028  1.00117.60           O
ATOM   2228  N   LYS B 282       7.029  27.017   8.223  1.00173.53           N
ATOM   2229  CA  LYS B 282       5.931  26.086   8.278  1.00173.53           C
ATOM   2230  CB  LYS B 282       4.582  26.737   7.907  1.00173.53           C
ATOM   2231  CG  LYS B 282       4.664  27.782   6.789  1.00173.53           C
ATOM   2232  CD  LYS B 282       5.387  29.065   7.218  1.00173.53           C
ATOM   2233  CE  LYS B 282       5.740  30.009   6.071  1.00173.53           C
ATOM   2234  NZ  LYS B 282       6.438  31.202   6.600  0.00173.53           N
ATOM   2235  C   LYS B 282       6.125  24.868   7.414  1.00173.53           C
ATOM   2236  O   LYS B 282       5.940  23.740   7.870  1.00173.53           O
ATOM   2237  N   GLY B 283       6.521  25.066   6.133  1.00 35.36           N
ATOM   2238  CA  GLY B 283       6.614  23.956   5.221  1.00 35.36           C
ATOM   2239  C   GLY B 283       7.172  24.437   3.914  1.00 35.36           C
ATOM   2240  O   GLY B 283       7.403  25.629   3.720  1.00 35.36           O
ATOM   2241  N   GLY B 284       7.386  23.498   2.966  1.00 21.23           N
ATOM   2242  CA  GLY B 284       7.917  23.846   1.677  1.00 21.23           C
ATOM   2243  C   GLY B 284       9.407  23.703   1.699  1.00 21.23           C
ATOM   2244  O   GLY B 284       9.982  23.117   2.615  1.00 21.23           O
ATOM   2245  N   VAL B 285      10.070  24.220   0.643  1.00105.63           N
ATOM   2246  CA  VAL B 285      11.500  24.134   0.559  1.00105.63           C
ATOM   2247  CB  VAL B 285      12.001  23.776  -0.815  1.00105.63           C
ATOM   2248  CG1 VAL B 285      11.472  24.794  -1.840  1.00105.63           C
ATOM   2249  CG2 VAL B 285      13.536  23.688  -0.760  1.00105.63           C
ATOM   2250  C   VAL B 285      12.058  25.463   0.963  1.00105.63           C
ATOM   2251  O   VAL B 285      11.874  26.472   0.285  1.00105.63           O
ATOM   2252  N   TYR B 286      12.793  25.466   2.090  1.00191.27           N
ATOM   2253  CA  TYR B 286      13.326  26.647   2.707  1.00191.27           C
ATOM   2254  CB  TYR B 286      13.763  26.395   4.162  1.00191.27           C
ATOM   2255  CG  TYR B 286      14.485  27.590   4.681  1.00191.27           C
ATOM   2256  CD1 TYR B 286      13.805  28.618   5.293  1.00191.27           C
ATOM   2257  CD2 TYR B 286      15.851  27.680   4.551  1.00191.27           C
ATOM   2258  CE1 TYR B 286      14.484  29.714   5.772  1.00191.27           C
ATOM   2259  CE2 TYR B 286      16.536  28.771   5.027  1.00191.27           C
ATOM   2260  CZ  TYR B 286      15.849  29.790   5.640  1.00191.27           C
ATOM   2261  OH  TYR B 286      16.544  30.912   6.134  1.00191.27           O
ATOM   2262  C   TYR B 286      14.499  27.174   1.949  1.00191.27           C
ATOM   2263  O   TYR B 286      15.314  26.414   1.427  1.00191.27           O
ATOM   2264  N   THR B 287      14.572  28.519   1.827  1.00 84.75           N
ATOM   2265  CA  THR B 287      15.683  29.112   1.148  1.00 84.75           C
ATOM   2266  CB  THR B 287      15.464  29.173  -0.340  1.00 84.75           C
ATOM   2267  OG1 THR B 287      15.203  27.870  -0.839  1.00 84.75           O
ATOM   2268  CG2 THR B 287      16.717  29.740  -1.028  1.00 84.75           C
ATOM   2269  C   THR B 287      15.887  30.516   1.649  1.00 84.75           C
ATOM   2270  O   THR B 287      14.995  31.127   2.237  1.00 84.75           O
ATOM   2271  N   HIS B 288      17.121  31.025   1.448  1.00247.82           N
ATOM   2272  CA  HIS B 288      17.550  32.384   1.637  1.00247.82           C
ATOM   2273  ND1 HIS B 288      15.064  34.474   2.373  0.00247.82           N
ATOM   2274  CG  HIS B 288      15.373  33.709   1.270  0.00247.82           C
ATOM   2275  CB  HIS B 288      16.773  33.431   0.808  1.00247.82           C
ATOM   2276  NE2 HIS B 288      13.129  33.835   1.482  0.00247.82           N
ATOM   2277  CD2 HIS B 288      14.180  33.328   0.737  0.00247.82           C
ATOM   2278  CE1 HIS B 288      13.710  34.516   2.454  0.00247.82           C
ATOM   2279  C   HIS B 288      17.633  32.849   3.049  1.00247.82           C
ATOM   2280  O   HIS B 288      17.191  32.201   3.997  1.00247.82           O
ATOM   2281  N   SER B 289      18.307  34.012   3.167  1.00253.76           N
ATOM   2282  CA  SER B 289      18.559  34.785   4.343  1.00253.76           C
ATOM   2283  CB  SER B 289      18.330  34.051   5.674  1.00253.76           C
ATOM   2284  OG  SER B 289      16.938  33.907   5.910  1.00253.76           O
ATOM   2285  C   SER B 289      19.988  35.163   4.248  1.00253.76           C
ATOM   2286  O   SER B 289      20.710  34.670   3.381  1.00253.76           O
ATOM   2287  N   THR B 290      20.441  36.094   5.098  1.00210.62           N
ATOM   2288  CA  THR B 290      21.824  36.404   4.969  1.00210.62           C
ATOM   2289  CB  THR B 290      22.080  37.538   4.019  1.00210.62           C
ATOM   2290  OG1 THR B 290      21.473  38.726   4.503  1.00210.62           O
ATOM   2291  CG2 THR B 290      21.515  37.182   2.633  1.00210.62           C
ATOM   2292  C   THR B 290      22.351  36.853   6.280  1.00210.62           C
ATOM   2293  O   THR B 290      23.203  37.744   6.314  1.00210.62           O
ATOM   2294  N   ALA B 291      21.853  36.273   7.390  1.00221.58           N
ATOM   2295  CA  ALA B 291      22.490  36.622   8.618  1.00221.58           C
ATOM   2296  CB  ALA B 291      21.900  35.922   9.854  1.00221.58           C
ATOM   2297  C   ALA B 291      23.850  36.087   8.386  1.00221.58           C
ATOM   2298  O   ALA B 291      24.034  34.877   8.269  1.00221.58           O
ATOM   2299  N   LEU B 292      24.843  36.988   8.347  1.00264.21           N
ATOM   2300  CA  LEU B 292      26.138  36.598   7.894  1.00264.21           C
ATOM   2301  CB  LEU B 292      26.869  35.647   8.856  1.00264.21           C
ATOM   2302  CG  LEU B 292      27.180  36.289  10.220  1.00264.21           C
ATOM   2303  CD1 LEU B 292      27.961  35.326  11.127  1.00264.21           C
ATOM   2304  CD2 LEU B 292      27.873  37.651  10.052  1.00264.21           C
ATOM   2305  C   LEU B 292      25.932  35.898   6.584  1.00264.21           C
ATOM   2306  O   LEU B 292      25.851  34.672   6.514  1.00264.21           O
ATOM   2307  N   LYS B 293      25.859  36.691   5.498  1.00220.12           N
ATOM   2308  CA  LYS B 293      25.697  36.184   4.174  1.00220.12           C
ATOM   2309  CB  LYS B 293      25.790  37.278   3.098  1.00220.12           C
ATOM   2310  CG  LYS B 293      24.795  38.425   3.283  0.00220.12           C
ATOM   2311  CD  LYS B 293      25.128  39.321   4.479  1.00220.12           C
ATOM   2312  CE  LYS B 293      24.151  40.481   4.679  1.00220.12           C
ATOM   2313  NZ  LYS B 293      24.558  41.284   5.854  1.00220.12           N
ATOM   2314  C   LYS B 293      26.899  35.337   4.025  1.00220.12           C
ATOM   2315  O   LYS B 293      26.868  34.261   3.432  1.00220.12           O
ATOM   2316  N   THR B 294      28.006  35.839   4.591  1.00113.42           N
ATOM   2317  CA  THR B 294      29.224  35.104   4.580  1.00113.42           C
ATOM   2318  CB  THR B 294      30.419  35.954   4.253  1.00113.42           C
ATOM   2319  OG1 THR B 294      30.573  36.984   5.218  1.00113.42           O
ATOM   2320  CG2 THR B 294      30.219  36.564   2.855  1.00113.42           C
ATOM   2321  C   THR B 294      29.417  34.535   5.979  1.00113.42           C
ATOM   2322  O   THR B 294      29.563  35.343   6.935  1.00113.42           O
ATOM   2323  OXT THR B 294      29.419  33.282   6.109  1.00113.42           O
TER    2324      THR B 294
ATOM   2325  N   LYS C 295      42.045  30.693  -2.895  1.00117.52           N
ATOM   2326  CA  LYS C 295      42.983  31.586  -2.195  1.00117.52           C
ATOM   2327  CB  LYS C 295      42.197  32.652  -1.415  1.00117.52           C
ATOM   2328  CG  LYS C 295      43.027  33.859  -0.982  0.00117.52           C
ATOM   2329  CD  LYS C 295      43.395  34.781  -2.146  1.00117.52           C
ATOM   2330  CE  LYS C 295      44.098  36.067  -1.709  1.00117.52           C
ATOM   2331  NZ  LYS C 295      44.321  36.943  -2.881  1.00117.52           N
ATOM   2332  C   LYS C 295      43.688  30.726  -1.228  1.00117.52           C
ATOM   2333  O   LYS C 295      43.910  29.546  -1.493  1.00117.52           O
ATOM   2334  N   ILE C 296      44.084  31.280  -0.076  1.00 69.58           N
ATOM   2335  CA  ILE C 296      44.675  30.346   0.814  1.00 69.58           C
ATOM   2336  CB  ILE C 296      45.286  30.958   2.042  1.00 69.58           C
ATOM   2337  CG1 ILE C 296      46.388  31.963   1.662  1.00 69.58           C
ATOM   2338  CG2 ILE C 296      45.787  29.803   2.926  1.00 69.58           C
ATOM   2339  CD1 ILE C 296      46.817  32.882   2.806  1.00 69.58           C
ATOM   2340  C   ILE C 296      43.503  29.550   1.265  1.00 69.58           C
ATOM   2341  O   ILE C 296      42.497  30.125   1.677  1.00 69.58           O
ATOM   2342  N   ALA C 297      43.576  28.209   1.168  1.00 58.73           N
ATOM   2343  CA  ALA C 297      42.424  27.460   1.558  1.00 58.73           C
ATOM   2344  CB  ALA C 297      42.588  25.939   1.392  1.00 58.73           C
ATOM   2345  C   ALA C 297      42.179  27.745   2.994  1.00 58.73           C
ATOM   2346  O   ALA C 297      43.060  27.582   3.838  1.00 58.73           O
ATOM   2347  N   GLU C 298      40.973  28.256   3.290  1.00138.04           N
ATOM   2348  CA  GLU C 298      40.577  28.398   4.652  1.00138.04           C
ATOM   2349  CB  GLU C 298      40.782  29.819   5.212  1.00138.04           C
ATOM   2350  CG  GLU C 298      39.998  30.919   4.507  1.00138.04           C
ATOM   2351  CD  GLU C 298      40.822  32.193   4.630  1.00138.04           C
ATOM   2352  OE1 GLU C 298      41.967  32.199   4.103  1.00138.04           O
ATOM   2353  OE2 GLU C 298      40.324  33.176   5.242  1.00138.04           O
ATOM   2354  C   GLU C 298      39.143  27.998   4.672  1.00138.04           C
ATOM   2355  O   GLU C 298      38.233  28.810   4.507  1.00138.04           O
ATOM   2356  N   PRO C 299      38.975  26.706   4.819  1.00232.58           N
ATOM   2357  CA  PRO C 299      37.674  26.116   4.829  1.00232.58           C
ATOM   2358  CD  PRO C 299      39.960  25.759   4.312  1.00232.58           C
ATOM   2359  CB  PRO C 299      37.793  24.706   4.270  1.00232.58           C
ATOM   2360  CG  PRO C 299      39.152  24.688   3.570  1.00232.58           C
ATOM   2361  C   PRO C 299      37.291  25.952   6.222  1.00232.58           C
ATOM   2362  O   PRO C 299      37.951  26.444   7.133  1.00232.58           O
ATOM   2363  N   GLY C 300      36.165  25.263   6.411  1.00 24.32           N
ATOM   2364  CA  GLY C 300      35.763  25.040   7.742  1.00 24.32           C
ATOM   2365  C   GLY C 300      35.280  26.347   8.208  1.00 24.32           C
ATOM   2366  O   GLY C 300      35.064  26.562   9.400  1.00 24.32           O
ATOM   2367  N   TRP C 301      35.107  27.276   7.254  1.00176.08           N
ATOM   2368  CA  TRP C 301      34.703  28.512   7.747  1.00176.08           C
ATOM   2369  CB  TRP C 301      35.734  29.637   7.616  1.00176.08           C
ATOM   2370  CG  TRP C 301      35.146  30.986   7.951  1.00176.08           C
ATOM   2371  CD2 TRP C 301      35.307  32.165   7.145  1.00176.08           C
ATOM   2372  CD1 TRP C 301      34.409  31.360   9.035  1.00176.08           C
ATOM   2373  NE1 TRP C 301      34.073  32.691   8.940  1.00176.08           N
ATOM   2374  CE2 TRP C 301      34.628  33.201   7.785  1.00176.08           C
ATOM   2375  CE3 TRP C 301      35.970  32.368   5.969  1.00176.08           C
ATOM   2376  CZ2 TRP C 301      34.600  34.462   7.256  1.00176.08           C
ATOM   2377  CZ3 TRP C 301      35.936  33.639   5.442  1.00176.08           C
ATOM   2378  CH2 TRP C 301      35.266  34.666   6.068  1.00176.08           C
ATOM   2379  C   TRP C 301      33.493  28.922   7.038  1.00176.08           C
ATOM   2380  O   TRP C 301      33.524  29.740   6.120  1.00176.08           O
ATOM   2381  N   GLU C 302      32.385  28.319   7.463  1.00 88.54           N
ATOM   2382  CA  GLU C 302      31.131  28.785   7.008  1.00 88.54           C
ATOM   2383  CB  GLU C 302      30.418  27.832   6.031  1.00 88.54           C
ATOM   2384  CG  GLU C 302      31.240  27.592   4.762  1.00 88.54           C
ATOM   2385  CD  GLU C 302      30.317  27.215   3.609  1.00 88.54           C
ATOM   2386  OE1 GLU C 302      29.642  28.140   3.083  1.00 88.54           O
ATOM   2387  OE2 GLU C 302      30.278  26.018   3.224  1.00 88.54           O
ATOM   2388  C   GLU C 302      30.375  28.863   8.284  1.00 88.54           C
ATOM   2389  O   GLU C 302      30.267  27.868   8.998  1.00 88.54           O
ATOM   2390  N   GLU C 303      29.863  30.054   8.633  1.00105.89           N
ATOM   2391  CA  GLU C 303      29.198  30.158   9.895  1.00105.89           C
ATOM   2392  CB  GLU C 303      28.686  31.565  10.258  1.00105.89           C
ATOM   2393  CG  GLU C 303      29.704  32.457  10.974  1.00105.89           C
ATOM   2394  CD  GLU C 303      30.794  32.891  10.010  1.00105.89           C
ATOM   2395  OE1 GLU C 303      30.460  33.212   8.838  1.00105.89           O
ATOM   2396  OE2 GLU C 303      31.978  32.910  10.440  1.00105.89           O
ATOM   2397  C   GLU C 303      28.023  29.250   9.913  1.00105.89           C
ATOM   2398  O   GLU C 303      27.240  29.186   8.965  1.00105.89           O
ATOM   2399  N   THR C 304      27.898  28.515  11.033  1.00 65.61           N
ATOM   2400  CA  THR C 304      26.809  27.619  11.260  1.00 65.61           C
ATOM   2401  CB  THR C 304      27.221  26.179  11.203  1.00 65.61           C
ATOM   2402  OG1 THR C 304      28.216  25.915  12.182  1.00 65.61           O
ATOM   2403  CG2 THR C 304      27.767  25.881   9.797  1.00 65.61           C
ATOM   2404  C   THR C 304      26.318  27.900  12.645  1.00 65.61           C
ATOM   2405  O   THR C 304      26.978  28.590  13.421  1.00 65.61           O
ATOM   2406  N   ASN C 305      25.129  27.375  12.990  1.00212.67           N
ATOM   2407  CA  ASN C 305      24.546  27.732  14.245  1.00212.67           C
ATOM   2408  CB  ASN C 305      23.615  28.929  13.983  1.00212.67           C
ATOM   2409  CG  ASN C 305      22.828  29.319  15.206  1.00212.67           C
ATOM   2410  OD1 ASN C 305      21.972  28.565  15.658  1.00212.67           O
ATOM   2411  ND2 ASN C 305      23.084  30.548  15.730  1.00212.67           N
ATOM   2412  C   ASN C 305      23.734  26.583  14.766  1.00212.67           C
ATOM   2413  O   ASN C 305      23.439  26.523  15.959  1.00212.67           O
ATOM   2414  N   HIS C 306      23.364  25.626  13.891  1.00152.88           N
ATOM   2415  CA  HIS C 306      22.472  24.582  14.318  1.00152.88           C
ATOM   2416  ND1 HIS C 306      18.804  24.510  14.943  1.00152.88           N
ATOM   2417  CG  HIS C 306      19.972  23.998  14.435  1.00152.88           C
ATOM   2418  CB  HIS C 306      21.040  24.855  13.829  1.00152.88           C
ATOM   2419  NE2 HIS C 306      18.699  22.311  15.225  1.00152.88           N
ATOM   2420  CD2 HIS C 306      19.893  22.654  14.615  1.00152.88           C
ATOM   2421  CE1 HIS C 306      18.079  23.460  15.401  1.00152.88           C
ATOM   2422  C   HIS C 306      22.873  23.282  13.677  1.00152.88           C
ATOM   2423  O   HIS C 306      23.137  23.230  12.478  1.00152.88           O
ATOM   2424  N   ALA C 307      22.892  22.180  14.458  1.00 53.17           N
ATOM   2425  CA  ALA C 307      23.250  20.900  13.903  1.00 53.17           C
ATOM   2426  CB  ALA C 307      24.234  20.108  14.777  1.00 53.17           C
ATOM   2427  C   ALA C 307      22.002  20.075  13.780  1.00 53.17           C
ATOM   2428  O   ALA C 307      21.183  20.049  14.699  1.00 53.17           O
ATOM   2429  N   VAL C 308      21.841  19.354  12.643  1.00 77.75           N
ATOM   2430  CA  VAL C 308      20.665  18.555  12.388  1.00 77.75           C
ATOM   2431  CB  VAL C 308      19.623  19.282  11.584  1.00 77.75           C
ATOM   2432  CG1 VAL C 308      19.056  20.420  12.446  1.00 77.75           C
ATOM   2433  CG2 VAL C 308      20.278  19.784  10.282  1.00 77.75           C
ATOM   2434  C   VAL C 308      21.043  17.285  11.650  1.00 77.75           C
ATOM   2435  O   VAL C 308      22.224  17.012  11.429  1.00 77.75           O
ATOM   2436  N   LEU C 309      20.029  16.451  11.294  1.00151.16           N
ATOM   2437  CA  LEU C 309      20.242  15.160  10.674  1.00151.16           C
ATOM   2438  CB  LEU C 309      19.672  14.045  11.586  1.00151.16           C
ATOM   2439  CG  LEU C 309      19.795  12.584  11.121  1.00151.16           C
ATOM   2440  CD1 LEU C 309      18.711  12.218  10.098  1.00151.16           C
ATOM   2441  CD2 LEU C 309      21.218  12.274  10.642  1.00151.16           C
ATOM   2442  C   LEU C 309      19.636  15.104   9.284  1.00151.16           C
ATOM   2443  O   LEU C 309      18.431  15.278   9.097  1.00151.16           O
ATOM   2444  N   LEU C 310      20.479  14.826   8.256  1.00 87.29           N
ATOM   2445  CA  LEU C 310      20.061  14.749   6.872  1.00 87.29           C
ATOM   2446  CB  LEU C 310      21.230  14.996   5.900  1.00 87.29           C
ATOM   2447  CG  LEU C 310      20.854  14.924   4.412  1.00 87.29           C
ATOM   2448  CD1 LEU C 310      19.916  16.079   4.015  1.00 87.29           C
ATOM   2449  CD2 LEU C 310      22.106  14.838   3.528  1.00 87.29           C
ATOM   2450  C   LEU C 310      19.556  13.350   6.618  1.00 87.29           C
ATOM   2451  O   LEU C 310      20.267  12.375   6.852  1.00 87.29           O
ATOM   2452  N   VAL C 311      18.246  13.225   6.312  1.00120.29           N
ATOM   2453  CA  VAL C 311      17.553  11.994   6.011  1.00120.29           C
ATOM   2454  CB  VAL C 311      16.213  11.943   6.679  1.00120.29           C
ATOM   2455  CG1 VAL C 311      16.455  11.977   8.199  1.00120.29           C
ATOM   2456  CG2 VAL C 311      15.351  13.108   6.164  1.00120.29           C
ATOM   2457  C   VAL C 311      17.372  11.634   4.552  1.00120.29           C
ATOM   2458  O   VAL C 311      17.164  10.459   4.247  1.00120.29           O
ATOM   2459  N   GLY C 312      17.331  12.616   3.618  1.00 44.52           N
ATOM   2460  CA  GLY C 312      17.022  12.242   2.254  1.00 44.52           C
ATOM   2461  C   GLY C 312      17.110  13.424   1.325  1.00 44.52           C
ATOM   2462  O   GLY C 312      17.553  14.503   1.713  1.00 44.52           O
ATOM   2463  N   TRP C 313      16.707  13.229   0.043  1.00116.89           N
ATOM   2464  CA  TRP C 313      16.755  14.291  -0.931  1.00116.89           C
ATOM   2465  CB  TRP C 313      18.093  14.377  -1.684  1.00116.89           C
ATOM   2466  CG  TRP C 313      18.384  13.152  -2.517  1.00116.89           C
ATOM   2467  CD2 TRP C 313      19.195  12.050  -2.082  1.00116.89           C
ATOM   2468  CD1 TRP C 313      17.966  12.848  -3.780  1.00116.89           C
ATOM   2469  NE1 TRP C 313      18.460  11.622  -4.157  1.00116.89           N
ATOM   2470  CE2 TRP C 313      19.219  11.120  -3.121  1.00116.89           C
ATOM   2471  CE3 TRP C 313      19.863  11.831  -0.911  1.00116.89           C
ATOM   2472  CZ2 TRP C 313      19.915   9.951  -3.004  1.00116.89           C
ATOM   2473  CZ3 TRP C 313      20.565  10.652  -0.797  1.00116.89           C
ATOM   2474  CH2 TRP C 313      20.590   9.731  -1.824  1.00116.89           C
ATOM   2475  C   TRP C 313      15.712  14.047  -1.984  1.00116.89           C
ATOM   2476  O   TRP C 313      15.215  12.934  -2.144  1.00116.89           O
ATOM   2477  N   GLY C 314      15.364  15.104  -2.756  1.00 22.31           N
ATOM   2478  CA  GLY C 314      14.379  14.954  -3.792  1.00 22.31           C
ATOM   2479  C   GLY C 314      14.397  16.172  -4.657  1.00 22.31           C
ATOM   2480  O   GLY C 314      15.227  17.063  -4.484  1.00 22.31           O
ATOM   2481  N   GLU C 315      13.488  16.216  -5.650  1.00 79.78           N
ATOM   2482  CA  GLU C 315      13.376  17.364  -6.503  1.00 79.78           C
ATOM   2483  CB  GLU C 315      13.845  17.115  -7.945  1.00 79.78           C
ATOM   2484  CG  GLU C 315      13.720  18.351  -8.839  1.00 79.78           C
ATOM   2485  CD  GLU C 315      14.165  17.970 -10.244  1.00 79.78           C
ATOM   2486  OE1 GLU C 315      13.651  16.947 -10.769  1.00 79.78           O
ATOM   2487  OE2 GLU C 315      15.025  18.696 -10.810  1.00 79.78           O
ATOM   2488  C   GLU C 315      11.926  17.699  -6.591  1.00 79.78           C
ATOM   2489  O   GLU C 315      11.094  16.822  -6.821  1.00 79.78           O
ATOM   2490  N   GLU C 316      11.571  18.982  -6.399  1.00134.95           N
ATOM   2491  CA  GLU C 316      10.185  19.304  -6.528  1.00134.95           C
ATOM   2492  CB  GLU C 316       9.582  20.020  -5.306  1.00134.95           C
ATOM   2493  CG  GLU C 316       8.091  20.322  -5.470  1.00134.95           C
ATOM   2494  CD  GLU C 316       7.581  20.969  -4.190  1.00134.95           C
ATOM   2495  OE1 GLU C 316       8.300  21.842  -3.636  1.00134.95           O
ATOM   2496  OE2 GLU C 316       6.461  20.595  -3.749  1.00134.95           O
ATOM   2497  C   GLU C 316      10.035  20.212  -7.699  1.00134.95           C
ATOM   2498  O   GLU C 316      10.347  21.399  -7.630  1.00134.95           O
ATOM   2499  N   ASN C 317       9.555  19.648  -8.819  1.00190.80           N
ATOM   2500  CA  ASN C 317       9.286  20.404 -10.003  1.00190.80           C
ATOM   2501  CB  ASN C 317       8.060  21.323  -9.863  1.00190.80           C
ATOM   2502  CG  ASN C 317       6.828  20.436  -9.740  1.00190.80           C
ATOM   2503  OD1 ASN C 317       6.622  19.525 -10.541  1.00190.80           O
ATOM   2504  ND2 ASN C 317       5.989  20.701  -8.703  1.00190.80           N
ATOM   2505  C   ASN C 317      10.470  21.245 -10.361  1.00190.80           C
ATOM   2506  O   ASN C 317      10.313  22.397 -10.765  1.00190.80           O
ATOM   2507  N   GLY C 318      11.693  20.696 -10.235  1.00 57.00           N
ATOM   2508  CA  GLY C 318      12.831  21.446 -10.681  1.00 57.00           C
ATOM   2509  C   GLY C 318      13.680  21.962  -9.554  1.00 57.00           C
ATOM   2510  O   GLY C 318      14.844  22.284  -9.783  1.00 57.00           O
ATOM   2511  N   VAL C 319      13.167  22.070  -8.312  1.00 97.49           N
ATOM   2512  CA  VAL C 319      14.058  22.575  -7.300  1.00 97.49           C
ATOM   2513  CB  VAL C 319      13.444  23.626  -6.417  1.00 97.49           C
ATOM   2514  CG1 VAL C 319      12.245  23.025  -5.662  1.00 97.49           C
ATOM   2515  CG2 VAL C 319      14.544  24.184  -5.499  1.00 97.49           C
ATOM   2516  C   VAL C 319      14.492  21.428  -6.443  1.00 97.49           C
ATOM   2517  O   VAL C 319      13.676  20.697  -5.883  1.00 97.49           O
ATOM   2518  N   PRO C 320      15.783  21.239  -6.364  1.00124.11           N
ATOM   2519  CA  PRO C 320      16.287  20.163  -5.554  1.00124.11           C
ATOM   2520  CD  PRO C 320      16.605  21.447  -7.547  1.00124.11           C
ATOM   2521  CB  PRO C 320      17.703  19.883  -6.051  1.00124.11           C
ATOM   2522  CG  PRO C 320      17.662  20.329  -7.522  1.00124.11           C
ATOM   2523  C   PRO C 320      16.232  20.513  -4.103  1.00124.11           C
ATOM   2524  O   PRO C 320      16.367  21.690  -3.770  1.00124.11           O
ATOM   2525  N   TYR C 321      16.022  19.516  -3.221  1.00 65.21           N
ATOM   2526  CA  TYR C 321      16.004  19.824  -1.823  1.00 65.21           C
ATOM   2527  CB  TYR C 321      14.617  20.217  -1.275  1.00 65.21           C
ATOM   2528  CG  TYR C 321      13.625  19.142  -1.564  1.00 65.21           C
ATOM   2529  CD1 TYR C 321      13.534  18.022  -0.769  1.00 65.21           C
ATOM   2530  CD2 TYR C 321      12.769  19.268  -2.634  1.00 65.21           C
ATOM   2531  CE1 TYR C 321      12.608  17.042  -1.043  1.00 65.21           C
ATOM   2532  CE2 TYR C 321      11.842  18.292  -2.913  1.00 65.21           C
ATOM   2533  CZ  TYR C 321      11.761  17.176  -2.117  1.00 65.21           C
ATOM   2534  OH  TYR C 321      10.810  16.173  -2.402  1.00 65.21           O
ATOM   2535  C   TYR C 321      16.535  18.670  -1.032  1.00 65.21           C
ATOM   2536  O   TYR C 321      16.682  17.559  -1.539  1.00 65.21           O
ATOM   2537  N   TRP C 322      16.870  18.941   0.247  1.00 94.32           N
ATOM   2538  CA  TRP C 322      17.328  17.930   1.156  1.00 94.32           C
ATOM   2539  CB  TRP C 322      18.559  18.336   1.996  1.00 94.32           C
ATOM   2540  CG  TRP C 322      19.847  18.620   1.252  1.00 94.32           C
ATOM   2541  CD2 TRP C 322      20.723  17.616   0.713  1.00 94.32           C
ATOM   2542  CD1 TRP C 322      20.428  19.825   0.973  1.00 94.32           C
ATOM   2543  NE1 TRP C 322      21.616  19.634   0.308  1.00 94.32           N
ATOM   2544  CE2 TRP C 322      21.809  18.280   0.139  1.00 94.32           C
ATOM   2545  CE3 TRP C 322      20.633  16.254   0.701  1.00 94.32           C
ATOM   2546  CZ2 TRP C 322      22.824  17.587  -0.458  1.00 94.32           C
ATOM   2547  CZ3 TRP C 322      21.657  15.558   0.095  1.00 94.32           C
ATOM   2548  CH2 TRP C 322      22.731  16.212  -0.473  1.00 94.32           C
ATOM   2549  C   TRP C 322      16.217  17.780   2.147  1.00 94.32           C
ATOM   2550  O   TRP C 322      15.475  18.731   2.398  1.00 94.32           O
ATOM   2551  N   LEU C 323      16.038  16.567   2.708  1.00133.91           N
ATOM   2552  CA  LEU C 323      15.032  16.376   3.719  1.00133.91           C
ATOM   2553  CB  LEU C 323      14.219  15.083   3.550  1.00133.91           C
ATOM   2554  CG  LEU C 323      13.147  14.888   4.638  1.00133.91           C
ATOM   2555  CD1 LEU C 323      12.100  16.013   4.600  1.00133.91           C
ATOM   2556  CD2 LEU C 323      12.524  13.487   4.565  1.00133.91           C
ATOM   2557  C   LEU C 323      15.781  16.278   5.015  1.00133.91           C
ATOM   2558  O   LEU C 323      16.642  15.408   5.171  1.00133.91           O
ATOM   2559  N   VAL C 324      15.469  17.164   5.984  1.00 50.11           N
ATOM   2560  CA  VAL C 324      16.233  17.190   7.203  1.00 50.11           C
ATOM   2561  CB  VAL C 324      17.013  18.462   7.369  1.00 50.11           C
ATOM   2562  CG1 VAL C 324      17.793  18.395   8.691  1.00 50.11           C
ATOM   2563  CG2 VAL C 324      17.900  18.657   6.128  1.00 50.11           C
ATOM   2564  C   VAL C 324      15.352  17.059   8.416  1.00 50.11           C
ATOM   2565  O   VAL C 324      14.235  17.575   8.461  1.00 50.11           O
ATOM   2566  N   LYS C 325      15.869  16.361   9.457  1.00106.42           N
ATOM   2567  CA  LYS C 325      15.149  16.160  10.688  1.00106.42           C
ATOM   2568  CB  LYS C 325      15.291  14.731  11.243  1.00106.42           C
ATOM   2569  CG  LYS C 325      14.470  14.471  12.507  1.00106.42           C
ATOM   2570  CD  LYS C 325      14.249  12.982  12.790  1.00106.42           C
ATOM   2571  CE  LYS C 325      15.273  12.348  13.729  1.00106.42           C
ATOM   2572  NZ  LYS C 325      14.930  12.642  15.136  1.00106.42           N
ATOM   2573  C   LYS C 325      15.680  17.120  11.715  1.00106.42           C
ATOM   2574  O   LYS C 325      16.876  17.143  12.002  1.00106.42           O
ATOM   2575  N   ASN C 326      14.785  17.951  12.292  1.00 84.96           N
ATOM   2576  CA  ASN C 326      15.162  18.941  13.265  1.00 84.96           C
ATOM   2577  CB  ASN C 326      14.330  20.231  13.136  1.00 84.96           C
ATOM   2578  CG  ASN C 326      15.108  21.420  13.688  1.00 84.96           C
ATOM   2579  OD1 ASN C 326      16.043  21.274  14.473  1.00 84.96           O
ATOM   2580  ND2 ASN C 326      14.709  22.646  13.254  1.00 84.96           N
ATOM   2581  C   ASN C 326      14.953  18.359  14.642  1.00 84.96           C
ATOM   2582  O   ASN C 326      14.400  17.272  14.787  1.00 84.96           O
ATOM   2583  N   SER C 327      15.536  19.006  15.677  1.00117.67           N
ATOM   2584  CA  SER C 327      15.422  18.645  17.074  1.00117.67           C
ATOM   2585  CB  SER C 327      16.782  18.654  17.795  1.00117.67           C
ATOM   2586  OG  SER C 327      17.354  19.952  17.752  1.00117.67           O
ATOM   2587  C   SER C 327      14.482  19.515  17.874  1.00117.67           C
ATOM   2588  O   SER C 327      14.613  19.574  19.098  1.00117.67           O
ATOM   2589  N   TRP C 328      13.637  20.318  17.206  1.00157.31           N
ATOM   2590  CA  TRP C 328      12.689  21.244  17.777  1.00157.31           C
ATOM   2591  CB  TRP C 328      12.480  22.472  16.881  1.00157.31           C
ATOM   2592  CG  TRP C 328      13.772  23.257  16.840  1.00157.31           C
ATOM   2593  CD2 TRP C 328      14.049  24.383  15.993  1.00157.31           C
ATOM   2594  CD1 TRP C 328      14.906  23.036  17.569  1.00157.31           C
ATOM   2595  NE1 TRP C 328      15.873  23.948  17.226  1.00157.31           N
ATOM   2596  CE2 TRP C 328      15.359  24.785  16.258  1.00157.31           C
ATOM   2597  CE3 TRP C 328      13.278  25.028  15.069  1.00157.31           C
ATOM   2598  CZ2 TRP C 328      15.920  25.841  15.598  1.00157.31           C
ATOM   2599  CZ3 TRP C 328      13.846  26.096  14.409  1.00157.31           C
ATOM   2600  CH2 TRP C 328      15.142  26.494  14.668  1.00157.31           C
ATOM   2601  C   TRP C 328      11.396  20.609  18.198  1.00157.31           C
ATOM   2602  O   TRP C 328      10.490  21.297  18.666  1.00157.31           O
ATOM   2603  N   GLY C 329      11.201  19.309  17.927  1.00 38.59           N
ATOM   2604  CA  GLY C 329       9.961  18.697  18.308  1.00 38.59           C
ATOM   2605  C   GLY C 329       9.146  18.536  17.062  1.00 38.59           C
ATOM   2606  O   GLY C 329       9.425  19.150  16.034  1.00 38.59           O
ATOM   2607  N   THR C 330       8.117  17.672  17.143  1.00 49.23           N
ATOM   2608  CA  THR C 330       7.227  17.333  16.068  1.00 49.23           C
ATOM   2609  CB  THR C 330       6.373  16.143  16.392  1.00 49.23           C
ATOM   2610  OG1 THR C 330       5.548  16.419  17.515  1.00 49.23           O
ATOM   2611  CG2 THR C 330       7.298  14.951  16.693  1.00 49.23           C
ATOM   2612  C   THR C 330       6.325  18.487  15.746  1.00 49.23           C
ATOM   2613  O   THR C 330       5.806  18.587  14.636  1.00 49.23           O
ATOM   2614  N   SER C 331       6.077  19.368  16.728  1.00 41.30           N
ATOM   2615  CA  SER C 331       5.164  20.464  16.560  1.00 41.30           C
ATOM   2616  CB  SER C 331       4.932  21.241  17.867  1.00 41.30           C
ATOM   2617  OG  SER C 331       4.317  20.401  18.832  1.00 41.30           O
ATOM   2618  C   SER C 331       5.681  21.442  15.548  1.00 41.30           C
ATOM   2619  O   SER C 331       4.931  22.300  15.083  1.00 41.30           O
ATOM   2620  N   TRP C 332       6.970  21.353  15.172  1.00 74.00           N
ATOM   2621  CA  TRP C 332       7.521  22.339  14.281  1.00 74.00           C
ATOM   2622  CB  TRP C 332       8.903  22.824  14.754  1.00 74.00           C
ATOM   2623  CG  TRP C 332       9.603  23.800  13.842  1.00 74.00           C
ATOM   2624  CD2 TRP C 332      10.527  23.407  12.815  1.00 74.00           C
ATOM   2625  CD1 TRP C 332       9.542  25.162  13.808  1.00 74.00           C
ATOM   2626  NE1 TRP C 332      10.375  25.644  12.826  1.00 74.00           N
ATOM   2627  CE2 TRP C 332      10.986  24.574  12.206  1.00 74.00           C
ATOM   2628  CE3 TRP C 332      10.960  22.175  12.416  1.00 74.00           C
ATOM   2629  CZ2 TRP C 332      11.891  24.526  11.185  1.00 74.00           C
ATOM   2630  CZ3 TRP C 332      11.868  22.129  11.382  1.00 74.00           C
ATOM   2631  CH2 TRP C 332      12.324  23.283  10.778  1.00 74.00           C
ATOM   2632  C   TRP C 332       7.685  21.791  12.892  1.00 74.00           C
ATOM   2633  O   TRP C 332       7.928  20.605  12.689  1.00 74.00           O
ATOM   2634  N   GLY C 333       7.507  22.672  11.885  1.00 33.45           N
ATOM   2635  CA  GLY C 333       7.742  22.378  10.497  1.00 33.45           C
ATOM   2636  C   GLY C 333       6.851  21.276  10.025  1.00 33.45           C
ATOM   2637  O   GLY C 333       5.671  21.216  10.372  1.00 33.45           O
ATOM   2638  N   ILE C 334       7.412  20.379   9.183  1.00143.54           N
ATOM   2639  CA  ILE C 334       6.627  19.297   8.683  1.00143.54           C
ATOM   2640  CB  ILE C 334       6.910  18.963   7.237  1.00143.54           C
ATOM   2641  CG1 ILE C 334       6.022  17.794   6.783  1.00143.54           C
ATOM   2642  CG2 ILE C 334       8.419  18.746   7.044  1.00143.54           C
ATOM   2643  CD1 ILE C 334       4.531  18.137   6.750  1.00143.54           C
ATOM   2644  C   ILE C 334       6.909  18.105   9.544  1.00143.54           C
ATOM   2645  O   ILE C 334       7.762  17.269   9.248  1.00143.54           O
ATOM   2646  N   ASN C 335       6.146  17.999  10.647  1.00 45.87           N
ATOM   2647  CA  ASN C 335       6.264  16.915  11.579  1.00 45.87           C
ATOM   2648  CB  ASN C 335       5.889  15.553  10.974  1.00 45.87           C
ATOM   2649  CG  ASN C 335       4.389  15.549  10.730  1.00 45.87           C
ATOM   2650  OD1 ASN C 335       3.611  16.000  11.569  1.00 45.87           O
ATOM   2651  ND2 ASN C 335       3.968  15.030   9.546  1.00 45.87           N
ATOM   2652  C   ASN C 335       7.661  16.821  12.109  1.00 45.87           C
ATOM   2653  O   ASN C 335       8.155  15.722  12.351  1.00 45.87           O
ATOM   2654  N   GLY C 336       8.330  17.969  12.329  1.00 33.31           N
ATOM   2655  CA  GLY C 336       9.639  17.944  12.916  1.00 33.31           C
ATOM   2656  C   GLY C 336      10.704  17.977  11.858  1.00 33.31           C
ATOM   2657  O   GLY C 336      11.882  18.108  12.185  1.00 33.31           O
ATOM   2658  N   PHE C 337      10.326  17.881  10.567  1.00 65.34           N
ATOM   2659  CA  PHE C 337      11.293  17.857   9.500  1.00 65.34           C
ATOM   2660  CB  PHE C 337      11.082  16.708   8.494  1.00 65.34           C
ATOM   2661  CG  PHE C 337      11.389  15.394   9.128  1.00 65.34           C
ATOM   2662  CD1 PHE C 337      10.477  14.776   9.954  1.00 65.34           C
ATOM   2663  CD2 PHE C 337      12.587  14.766   8.875  1.00 65.34           C
ATOM   2664  CE1 PHE C 337      10.763  13.560  10.529  1.00 65.34           C
ATOM   2665  CE2 PHE C 337      12.879  13.550   9.447  1.00 65.34           C
ATOM   2666  CZ  PHE C 337      11.966  12.945  10.277  1.00 65.34           C
ATOM   2667  C   PHE C 337      11.168  19.105   8.677  1.00 65.34           C
ATOM   2668  O   PHE C 337      10.202  19.858   8.804  1.00 65.34           O
ATOM   2669  N   PHE C 338      12.193  19.377   7.835  1.00 76.08           N
ATOM   2670  CA  PHE C 338      12.118  20.494   6.935  1.00 76.08           C
ATOM   2671  CB  PHE C 338      12.662  21.822   7.508  1.00 76.08           C
ATOM   2672  CG  PHE C 338      14.124  21.733   7.800  1.00 76.08           C
ATOM   2673  CD1 PHE C 338      14.574  21.202   8.987  1.00 76.08           C
ATOM   2674  CD2 PHE C 338      15.048  22.205   6.895  1.00 76.08           C
ATOM   2675  CE1 PHE C 338      15.921  21.130   9.259  1.00 76.08           C
ATOM   2676  CE2 PHE C 338      16.397  22.136   7.160  1.00 76.08           C
ATOM   2677  CZ  PHE C 338      16.835  21.598   8.346  1.00 76.08           C
ATOM   2678  C   PHE C 338      12.876  20.161   5.685  1.00 76.08           C
ATOM   2679  O   PHE C 338      13.760  19.306   5.678  1.00 76.08           O
ATOM   2680  N   LYS C 339      12.515  20.831   4.573  1.00 84.69           N
ATOM   2681  CA  LYS C 339      13.173  20.635   3.315  1.00 84.69           C
ATOM   2682  CB  LYS C 339      12.188  20.468   2.150  1.00 84.69           C
ATOM   2683  CG  LYS C 339      11.378  19.173   2.216  1.00 84.69           C
ATOM   2684  CD  LYS C 339      10.122  19.209   1.343  1.00 84.69           C
ATOM   2685  CE  LYS C 339      10.283  20.057   0.081  1.00 84.69           C
ATOM   2686  NZ  LYS C 339       9.029  20.039  -0.705  1.00 84.69           N
ATOM   2687  C   LYS C 339      13.947  21.892   3.067  1.00 84.69           C
ATOM   2688  O   LYS C 339      13.521  22.975   3.464  1.00 84.69           O
ATOM   2689  N   ILE C 340      15.128  21.770   2.430  1.00117.10           N
ATOM   2690  CA  ILE C 340      15.974  22.904   2.192  1.00117.10           C
ATOM   2691  CB  ILE C 340      17.120  22.929   3.171  1.00117.10           C
ATOM   2692  CG1 ILE C 340      18.042  24.144   2.974  1.00117.10           C
ATOM   2693  CG2 ILE C 340      17.843  21.576   3.063  1.00117.10           C
ATOM   2694  CD1 ILE C 340      17.476  25.449   3.517  1.00117.10           C
ATOM   2695  C   ILE C 340      16.568  22.770   0.821  1.00117.10           C
ATOM   2696  O   ILE C 340      16.859  21.666   0.368  1.00117.10           O
ATOM   2697  N   LYS C 341      16.799  23.913   0.143  1.00119.67           N
ATOM   2698  CA  LYS C 341      17.333  23.944  -1.191  1.00119.67           C
ATOM   2699  CB  LYS C 341      17.560  25.396  -1.664  1.00119.67           C
ATOM   2700  CG  LYS C 341      17.721  25.615  -3.171  1.00119.67           C
ATOM   2701  CD  LYS C 341      19.003  25.058  -3.786  0.00119.67           C
ATOM   2702  CE  LYS C 341      19.180  25.469  -5.250  1.00119.67           C
ATOM   2703  NZ  LYS C 341      20.521  25.075  -5.737  1.00119.67           N
ATOM   2704  C   LYS C 341      18.642  23.214  -1.176  1.00119.67           C
ATOM   2705  O   LYS C 341      19.463  23.402  -0.279  1.00119.67           O
ATOM   2706  N   ARG C 342      18.856  22.345  -2.186  1.00137.88           N
ATOM   2707  CA  ARG C 342      20.031  21.519  -2.263  1.00137.88           C
ATOM   2708  CB  ARG C 342      19.682  20.027  -2.411  1.00137.88           C
ATOM   2709  CG  ARG C 342      20.873  19.133  -2.760  1.00137.88           C
ATOM   2710  CD  ARG C 342      20.506  17.653  -2.902  1.00137.88           C
ATOM   2711  NE  ARG C 342      19.370  17.557  -3.862  1.00137.88           N
ATOM   2712  CZ  ARG C 342      19.381  16.606  -4.842  1.00137.88           C
ATOM   2713  NH1 ARG C 342      20.448  15.765  -4.966  1.00137.88           N
ATOM   2714  NH2 ARG C 342      18.326  16.502  -5.702  1.00137.88           N
ATOM   2715  C   ARG C 342      20.831  21.895  -3.476  1.00137.88           C
ATOM   2716  O   ARG C 342      20.275  22.240  -4.518  1.00137.88           O
ATOM   2717  N   GLY C 343      22.177  21.842  -3.356  1.00 52.89           N
ATOM   2718  CA  GLY C 343      23.052  22.080  -4.475  1.00 52.89           C
ATOM   2719  C   GLY C 343      23.635  23.464  -4.444  1.00 52.89           C
ATOM   2720  O   GLY C 343      24.578  23.765  -5.175  1.00 52.89           O
ATOM   2721  N   THR C 344      23.000  24.358  -3.673  1.00180.99           N
ATOM   2722  CA  THR C 344      23.340  25.735  -3.451  1.00180.99           C
ATOM   2723  CB  THR C 344      22.106  26.542  -3.194  1.00180.99           C
ATOM   2724  OG1 THR C 344      22.401  27.924  -3.239  1.00180.99           O
ATOM   2725  CG2 THR C 344      21.545  26.164  -1.814  1.00180.99           C
ATOM   2726  C   THR C 344      24.287  25.947  -2.296  1.00180.99           C
ATOM   2727  O   THR C 344      24.818  27.047  -2.142  1.00180.99           O
ATOM   2728  N   ASP C 345      24.480  24.942  -1.413  1.00 79.19           N
ATOM   2729  CA  ASP C 345      25.221  25.181  -0.201  1.00 79.19           C
ATOM   2730  CB  ASP C 345      26.628  25.766  -0.442  1.00 79.19           C
ATOM   2731  CG  ASP C 345      27.403  25.747   0.872  1.00 79.19           C
ATOM   2732  OD1 ASP C 345      26.884  25.172   1.866  1.00 79.19           O
ATOM   2733  OD2 ASP C 345      28.530  26.311   0.898  1.00 79.19           O
ATOM   2734  C   ASP C 345      24.424  26.181   0.579  1.00 79.19           C
ATOM   2735  O   ASP C 345      24.960  27.094   1.209  1.00 79.19           O
ATOM   2736  N   GLU C 346      23.088  25.998   0.553  1.00111.77           N
ATOM   2737  CA  GLU C 346      22.171  26.900   1.189  1.00111.77           C
ATOM   2738  CB  GLU C 346      20.700  26.486   0.998  1.00111.77           C
ATOM   2739  CG  GLU C 346      19.690  27.425   1.660  1.00111.77           C
ATOM   2740  CD  GLU C 346      19.582  28.684   0.812  1.00111.77           C
ATOM   2741  OE1 GLU C 346      19.566  28.554  -0.442  1.00111.77           O
ATOM   2742  OE2 GLU C 346      19.507  29.791   1.407  1.00111.77           O
ATOM   2743  C   GLU C 346      22.443  26.959   2.661  1.00111.77           C
ATOM   2744  O   GLU C 346      22.384  25.959   3.372  1.00111.77           O
ATOM   2745  N   CYS C 347      22.745  28.171   3.155  1.00 72.09           N
ATOM   2746  CA  CYS C 347      22.940  28.408   4.557  1.00 72.09           C
ATOM   2747  CB  CYS C 347      21.662  28.168   5.382  1.00 72.09           C
ATOM   2748  SG  CYS C 347      20.312  29.299   4.923  1.00 72.09           S
ATOM   2749  C   CYS C 347      24.026  27.522   5.105  1.00 72.09           C
ATOM   2750  O   CYS C 347      23.997  27.186   6.287  1.00 72.09           O
ATOM   2751  N   ASP C 348      25.033  27.167   4.277  1.00 70.60           N
ATOM   2752  CA  ASP C 348      26.176  26.381   4.675  1.00 70.60           C
ATOM   2753  CB  ASP C 348      26.914  26.995   5.875  1.00 70.60           C
ATOM   2754  CG  ASP C 348      27.486  28.333   5.433  1.00 70.60           C
ATOM   2755  OD1 ASP C 348      27.428  28.625   4.210  1.00 70.60           O
ATOM   2756  OD2 ASP C 348      27.988  29.080   6.314  1.00 70.60           O
ATOM   2757  C   ASP C 348      25.798  24.974   5.052  1.00 70.60           C
ATOM   2758  O   ASP C 348      26.534  24.303   5.772  1.00 70.60           O
ATOM   2759  N   CYS C 349      24.674  24.459   4.532  1.00112.33           N
ATOM   2760  CA  CYS C 349      24.222  23.132   4.853  1.00112.33           C
ATOM   2761  CB  CYS C 349      22.801  22.868   4.325  1.00112.33           C
ATOM   2762  SG  CYS C 349      22.145  21.257   4.851  1.00112.33           S
ATOM   2763  C   CYS C 349      25.143  22.089   4.271  1.00112.33           C
ATOM   2764  O   CYS C 349      25.158  20.934   4.691  1.00112.33           O
ATOM   2765  N   GLU C 350      25.820  22.435   3.174  1.00157.56           N
ATOM   2766  CA  GLU C 350      26.741  21.594   2.461  1.00157.56           C
ATOM   2767  CB  GLU C 350      26.632  21.797   0.943  1.00157.56           C
ATOM   2768  CG  GLU C 350      25.274  21.263   0.468  1.00157.56           C
ATOM   2769  CD  GLU C 350      25.045  21.593  -0.996  1.00157.56           C
ATOM   2770  OE1 GLU C 350      25.944  22.218  -1.621  1.00157.56           O
ATOM   2771  OE2 GLU C 350      23.957  21.220  -1.508  1.00157.56           O
ATOM   2772  C   GLU C 350      28.167  21.634   2.951  1.00157.56           C
ATOM   2773  O   GLU C 350      29.022  21.075   2.277  1.00157.56           O
ATOM   2774  N   SER C 351      28.513  22.455   3.967  1.00124.30           N
ATOM   2775  CA  SER C 351      29.879  22.638   4.429  1.00124.30           C
ATOM   2776  CB  SER C 351      30.069  24.016   5.083  1.00124.30           C
ATOM   2777  OG  SER C 351      29.206  24.142   6.203  1.00124.30           O
ATOM   2778  C   SER C 351      30.485  21.640   5.405  1.00124.30           C
ATOM   2779  O   SER C 351      31.691  21.425   5.417  1.00124.30           O
ATOM   2780  N   GLU C 352      29.694  21.243   6.404  1.00278.45           N
ATOM   2781  CA  GLU C 352      29.905  20.442   7.586  1.00278.45           C
ATOM   2782  CB  GLU C 352      29.303  21.118   8.823  1.00278.45           C
ATOM   2783  CG  GLU C 352      27.952  21.803   8.553  1.00278.45           C
ATOM   2784  CD  GLU C 352      27.133  21.035   7.514  1.00278.45           C
ATOM   2785  OE1 GLU C 352      26.838  19.828   7.722  1.00278.45           O
ATOM   2786  OE2 GLU C 352      26.796  21.670   6.482  1.00278.45           O
ATOM   2787  C   GLU C 352      29.448  19.010   7.686  1.00278.45           C
ATOM   2788  O   GLU C 352      29.313  18.573   8.827  1.00278.45           O
ATOM   2789  N   ALA C 353      28.978  18.305   6.642  1.00 61.45           N
ATOM   2790  CA  ALA C 353      28.396  17.012   6.934  1.00 61.45           C
ATOM   2791  CB  ALA C 353      27.860  16.285   5.688  1.00 61.45           C
ATOM   2792  C   ALA C 353      29.391  16.107   7.605  1.00 61.45           C
ATOM   2793  O   ALA C 353      30.567  16.091   7.246  1.00 61.45           O
ATOM   2794  N   VAL C 354      28.928  15.323   8.614  1.00 54.29           N
ATOM   2795  CA  VAL C 354      29.792  14.417   9.321  1.00 54.29           C
ATOM   2796  CB  VAL C 354      30.026  14.794  10.757  1.00 54.29           C
ATOM   2797  CG1 VAL C 354      30.789  13.652  11.445  1.00 54.29           C
ATOM   2798  CG2 VAL C 354      30.769  16.140  10.795  1.00 54.29           C
ATOM   2799  C   VAL C 354      29.167  13.056   9.316  1.00 54.29           C
ATOM   2800  O   VAL C 354      27.950  12.921   9.425  1.00 54.29           O
ATOM   2801  N   SER C 355      29.999  12.000   9.192  1.00 84.63           N
ATOM   2802  CA  SER C 355      29.489  10.662   9.167  1.00 84.63           C
ATOM   2803  CB  SER C 355      29.692   9.952   7.820  1.00 84.63           C
ATOM   2804  OG  SER C 355      29.204   8.623   7.905  1.00 84.63           O
ATOM   2805  C   SER C 355      30.232   9.865  10.194  1.00 84.63           C
ATOM   2806  O   SER C 355      31.410  10.105  10.455  1.00 84.63           O
ATOM   2807  N   ALA C 356      29.537   8.898  10.826  1.00 46.81           N
ATOM   2808  CA  ALA C 356      30.127   8.030  11.802  1.00 46.81           C
ATOM   2809  CB  ALA C 356      29.899   8.486  13.256  1.00 46.81           C
ATOM   2810  C   ALA C 356      29.444   6.706  11.643  1.00 46.81           C
ATOM   2811  O   ALA C 356      28.291   6.632  11.218  1.00 46.81           O
ATOM   2812  N   ASP C 357      30.162   5.615  11.963  1.00 49.80           N
ATOM   2813  CA  ASP C 357      29.596   4.302  11.842  1.00 49.80           C
ATOM   2814  CB  ASP C 357      30.494   3.337  11.051  1.00 49.80           C
ATOM   2815  CG  ASP C 357      30.568   3.840   9.618  1.00 49.80           C
ATOM   2816  OD1 ASP C 357      29.758   4.740   9.271  1.00 49.80           O
ATOM   2817  OD2 ASP C 357      31.432   3.335   8.853  1.00 49.80           O
ATOM   2818  C   ASP C 357      29.496   3.738  13.224  1.00 49.80           C
ATOM   2819  O   ASP C 357      30.507   3.536  13.889  1.00 49.80           O
ATOM   2820  N   ILE C 358      28.270   3.442  13.685  1.00147.32           N
ATOM   2821  CA  ILE C 358      28.053   2.954  15.016  1.00147.32           C
ATOM   2822  CB  ILE C 358      26.726   3.375  15.525  1.00147.32           C
ATOM   2823  CG1 ILE C 358      25.589   2.633  14.818  1.00147.32           C
ATOM   2824  CG2 ILE C 358      26.665   4.878  15.213  1.00147.32           C
ATOM   2825  CD1 ILE C 358      24.297   2.733  15.609  1.00147.32           C
ATOM   2826  C   ILE C 358      28.121   1.458  15.026  1.00147.32           C
ATOM   2827  O   ILE C 358      27.871   0.816  14.007  1.00147.32           O
ATOM   2828  N   TYR C 359      28.540   0.833  16.151  1.00147.95           N
ATOM   2829  CA  TYR C 359      28.447  -0.588  16.040  1.00147.95           C
ATOM   2830  CB  TYR C 359      29.722  -1.421  16.101  1.00147.95           C
ATOM   2831  CG  TYR C 359      29.435  -2.103  14.814  1.00147.95           C
ATOM   2832  CD1 TYR C 359      28.631  -3.218  14.772  1.00147.95           C
ATOM   2833  CD2 TYR C 359      29.900  -1.569  13.635  1.00147.95           C
ATOM   2834  CE1 TYR C 359      28.336  -3.819  13.569  1.00147.95           C
ATOM   2835  CE2 TYR C 359      29.610  -2.170  12.434  1.00147.95           C
ATOM   2836  CZ  TYR C 359      28.830  -3.299  12.397  1.00147.95           C
ATOM   2837  OH  TYR C 359      28.533  -3.910  11.160  1.00147.95           O
ATOM   2838  C   TYR C 359      27.368  -1.116  16.921  1.00147.95           C
ATOM   2839  O   TYR C 359      27.342  -0.911  18.134  1.00147.95           O
ATOM   2840  N   SER C 360      26.419  -1.821  16.271  1.00 60.68           N
ATOM   2841  CA  SER C 360      25.242  -2.330  16.912  1.00 60.68           C
ATOM   2842  CB  SER C 360      24.161  -2.843  15.941  1.00 60.68           C
ATOM   2843  OG  SER C 360      24.600  -4.024  15.284  1.00 60.68           O
ATOM   2844  C   SER C 360      25.638  -3.466  17.791  1.00 60.68           C
ATOM   2845  O   SER C 360      26.786  -3.898  17.788  1.00 60.68           O
ATOM   2846  N   TYR C 361      24.672  -3.957  18.586  1.00177.72           N
ATOM   2847  CA  TYR C 361      24.869  -4.996  19.558  1.00177.72           C
ATOM   2848  CB  TYR C 361      23.829  -4.799  20.673  1.00177.72           C
ATOM   2849  CG  TYR C 361      24.438  -5.161  21.982  1.00177.72           C
ATOM   2850  CD1 TYR C 361      25.778  -4.923  22.191  1.00177.72           C
ATOM   2851  CD2 TYR C 361      23.664  -5.628  23.018  1.00177.72           C
ATOM   2852  CE1 TYR C 361      26.357  -5.216  23.396  1.00177.72           C
ATOM   2853  CE2 TYR C 361      24.235  -5.922  24.232  1.00177.72           C
ATOM   2854  CZ  TYR C 361      25.585  -5.719  24.414  1.00177.72           C
ATOM   2855  OH  TYR C 361      26.180  -6.019  25.653  1.00177.72           O
ATOM   2856  C   TYR C 361      24.680  -6.275  18.797  1.00177.72           C
ATOM   2857  O   TYR C 361      23.997  -6.254  17.776  1.00177.72           O
ATOM   2858  N   HIS C 362      25.349  -7.401  19.148  1.00135.64           N
ATOM   2859  CA  HIS C 362      25.036  -8.535  18.331  1.00135.64           C
ATOM   2860  ND1 HIS C 362      28.072  -9.587  19.502  1.00135.64           N
ATOM   2861  CG  HIS C 362      26.981 -10.120  18.850  1.00135.64           C
ATOM   2862  CB  HIS C 362      26.206  -9.398  17.818  1.00135.64           C
ATOM   2863  NE2 HIS C 362      27.801 -11.653  20.289  1.00135.64           N
ATOM   2864  CD2 HIS C 362      26.830 -11.380  19.342  1.00135.64           C
ATOM   2865  CE1 HIS C 362      28.515 -10.536  20.340  1.00135.64           C
ATOM   2866  C   HIS C 362      24.018  -9.379  19.066  1.00135.64           C
ATOM   2867  O   HIS C 362      23.060  -8.776  19.622  1.00135.64           O
ATOM   2868  OXT HIS C 362      24.139 -10.628  19.046  1.00135.64           O
TER    2869      HIS C 362
ATOM   2870  N   ASP D 363      49.771 -25.518  21.591  1.00 41.16           N
ATOM   2871  CA  ASP D 363      48.693 -26.050  20.731  1.00 41.16           C
ATOM   2872  CB  ASP D 363      49.263 -27.017  19.676  1.00 41.16           C
ATOM   2873  CG  ASP D 363      50.133 -26.237  18.698  1.00 41.16           C
ATOM   2874  OD1 ASP D 363      50.328 -25.011  18.912  1.00 41.16           O
ATOM   2875  OD2 ASP D 363      50.622 -26.866  17.722  1.00 41.16           O
ATOM   2876  C   ASP D 363      47.732 -26.810  21.570  1.00 41.16           C
ATOM   2877  O   ASP D 363      47.997 -27.129  22.727  1.00 41.16           O
ATOM   2878  N   ILE D 364      46.576 -27.128  20.978  1.00148.51           N
ATOM   2879  CA  ILE D 364      45.571 -27.881  21.648  1.00148.51           C
ATOM   2880  CB  ILE D 364      44.198 -27.301  21.468  1.00148.51           C
ATOM   2881  CG1 ILE D 364      43.243 -27.811  22.549  1.00148.51           C
ATOM   2882  CG2 ILE D 364      43.741 -27.615  20.033  1.00148.51           C
ATOM   2883  CD1 ILE D 364      43.596 -27.294  23.943  1.00148.51           C
ATOM   2884  C   ILE D 364      45.632 -29.184  20.921  1.00148.51           C
ATOM   2885  O   ILE D 364      46.326 -29.282  19.911  1.00148.51           O
ATOM   2886  N   PRO D 365      44.997 -30.201  21.415  1.00 84.02           N
ATOM   2887  CA  PRO D 365      45.055 -31.477  20.752  1.00 84.02           C
ATOM   2888  CD  PRO D 365      44.851 -30.352  22.856  1.00 84.02           C
ATOM   2889  CB  PRO D 365      44.489 -32.484  21.751  1.00 84.02           C
ATOM   2890  CG  PRO D 365      44.830 -31.866  23.119  1.00 84.02           C
ATOM   2891  C   PRO D 365      44.344 -31.484  19.428  1.00 84.02           C
ATOM   2892  O   PRO D 365      44.400 -32.507  18.749  1.00 84.02           O
ATOM   2893  N   VAL D 366      43.664 -30.380  19.052  1.00 68.50           N
ATOM   2894  CA  VAL D 366      42.842 -30.334  17.864  1.00 68.50           C
ATOM   2895  CB  VAL D 366      41.907 -29.161  17.863  1.00 68.50           C
ATOM   2896  CG1 VAL D 366      41.170 -29.121  16.518  1.00 68.50           C
ATOM   2897  CG2 VAL D 366      40.979 -29.277  19.085  1.00 68.50           C
ATOM   2898  C   VAL D 366      43.637 -30.279  16.575  1.00 68.50           C
ATOM   2899  O   VAL D 366      44.590 -29.516  16.423  1.00 68.50           O
ATOM   2900  N   HIS D 367      43.266 -31.208  15.664  1.00175.09           N
ATOM   2901  CA  HIS D 367      43.675 -31.550  14.317  1.00175.09           C
ATOM   2902  ND1 HIS D 367      45.882 -33.687  12.964  1.00175.09           N
ATOM   2903  CG  HIS D 367      44.512 -33.551  12.946  1.00175.09           C
ATOM   2904  CB  HIS D 367      43.700 -33.080  14.120  1.00175.09           C
ATOM   2905  NE2 HIS D 367      45.210 -34.298  10.934  1.00175.09           N
ATOM   2906  CD2 HIS D 367      44.118 -33.928  11.699  1.00175.09           C
ATOM   2907  CE1 HIS D 367      46.247 -34.136  11.737  1.00175.09           C
ATOM   2908  C   HIS D 367      42.859 -30.941  13.184  1.00175.09           C
ATOM   2909  O   HIS D 367      42.996 -31.403  12.056  1.00175.09           O
ATOM   2910  N   CYS D 368      41.906 -30.017  13.416  1.00 92.73           N
ATOM   2911  CA  CYS D 368      40.914 -29.645  12.424  1.00 92.73           C
ATOM   2912  CB  CYS D 368      39.837 -28.723  13.009  1.00 92.73           C
ATOM   2913  SG  CYS D 368      39.035 -29.547  14.412  1.00 92.73           S
ATOM   2914  C   CYS D 368      41.433 -29.048  11.143  1.00 92.73           C
ATOM   2915  O   CYS D 368      42.530 -28.502  11.060  1.00 92.73           O
ATOM   2916  N   LEU D 369      40.602 -29.164  10.076  1.00146.00           N
ATOM   2917  CA  LEU D 369      40.966 -28.754   8.750  1.00146.00           C
ATOM   2918  CB  LEU D 369      40.934 -29.959   7.776  1.00146.00           C
ATOM   2919  CG  LEU D 369      41.536 -29.775   6.363  1.00146.00           C
ATOM   2920  CD1 LEU D 369      40.572 -29.121   5.363  1.00146.00           C
ATOM   2921  CD2 LEU D 369      42.892 -29.055   6.447  1.00146.00           C
ATOM   2922  C   LEU D 369      40.054 -27.652   8.290  1.00146.00           C
ATOM   2923  O   LEU D 369      39.013 -27.383   8.889  1.00146.00           O
ATOM   2924  N   PHE D 370      40.462 -26.986   7.190  1.00 75.50           N
ATOM   2925  CA  PHE D 370      39.820 -25.859   6.572  1.00 75.50           C
ATOM   2926  CB  PHE D 370      40.588 -25.420   5.294  1.00 75.50           C
ATOM   2927  CG  PHE D 370      40.058 -24.105   4.810  1.00 75.50           C
ATOM   2928  CD1 PHE D 370      40.483 -22.929   5.395  1.00 75.50           C
ATOM   2929  CD2 PHE D 370      39.141 -24.026   3.789  1.00 75.50           C
ATOM   2930  CE1 PHE D 370      40.005 -21.709   4.965  1.00 75.50           C
ATOM   2931  CE2 PHE D 370      38.662 -22.808   3.361  1.00 75.50           C
ATOM   2932  CZ  PHE D 370      39.090 -21.639   3.943  1.00 75.50           C
ATOM   2933  C   PHE D 370      38.425 -26.270   6.181  1.00 75.50           C
ATOM   2934  O   PHE D 370      37.470 -25.509   6.350  1.00 75.50           O
ATOM   2935  N   HIS D 371      38.281 -27.500   5.651  1.00 73.31           N
ATOM   2936  CA  HIS D 371      37.025 -28.043   5.205  1.00 73.31           C
ATOM   2937  ND1 HIS D 371      36.755 -30.296   2.507  1.00 73.31           N
ATOM   2938  CG  HIS D 371      37.590 -29.937   3.538  1.00 73.31           C
ATOM   2939  CB  HIS D 371      37.087 -29.542   4.881  1.00 73.31           C
ATOM   2940  NE2 HIS D 371      38.834 -30.530   1.760  1.00 73.31           N
ATOM   2941  CD2 HIS D 371      38.856 -30.082   3.067  1.00 73.31           C
ATOM   2942  CE1 HIS D 371      37.550 -30.644   1.470  1.00 73.31           C
ATOM   2943  C   HIS D 371      36.064 -28.056   6.341  1.00 73.31           C
ATOM   2944  O   HIS D 371      34.896 -27.703   6.190  1.00 73.31           O
ATOM   2945  N   GLN D 372      36.541 -28.488   7.515  1.00 65.11           N
ATOM   2946  CA  GLN D 372      35.667 -28.662   8.630  1.00 65.11           C
ATOM   2947  CB  GLN D 372      36.386 -29.328   9.812  1.00 65.11           C
ATOM   2948  CG  GLN D 372      36.793 -30.754   9.409  1.00 65.11           C
ATOM   2949  CD  GLN D 372      37.517 -31.471  10.539  1.00 65.11           C
ATOM   2950  OE1 GLN D 372      36.943 -32.305  11.236  1.00 65.11           O
ATOM   2951  NE2 GLN D 372      38.831 -31.161  10.702  1.00 65.11           N
ATOM   2952  C   GLN D 372      35.068 -27.334   8.975  1.00 65.11           C
ATOM   2953  O   GLN D 372      33.939 -27.263   9.459  1.00 65.11           O
ATOM   2954  N   VAL D 373      35.835 -26.250   8.761  1.00 62.65           N
ATOM   2955  CA  VAL D 373      35.420 -24.892   9.006  1.00 62.65           C
ATOM   2956  CB  VAL D 373      36.559 -23.918   8.960  1.00 62.65           C
ATOM   2957  CG1 VAL D 373      35.984 -22.496   9.060  1.00 62.65           C
ATOM   2958  CG2 VAL D 373      37.540 -24.267  10.091  1.00 62.65           C
ATOM   2959  C   VAL D 373      34.381 -24.399   8.021  1.00 62.65           C
ATOM   2960  O   VAL D 373      33.538 -23.579   8.383  1.00 62.65           O
ATOM   2961  N   PHE D 374      34.425 -24.831   6.739  1.00 91.44           N
ATOM   2962  CA  PHE D 374      33.477 -24.341   5.758  1.00 91.44           C
ATOM   2963  CB  PHE D 374      33.471 -25.073   4.400  1.00 91.44           C
ATOM   2964  CG  PHE D 374      34.678 -24.914   3.548  1.00 91.44           C
ATOM   2965  CD1 PHE D 374      35.761 -25.743   3.706  1.00 91.44           C
ATOM   2966  CD2 PHE D 374      34.695 -23.966   2.551  1.00 91.44           C
ATOM   2967  CE1 PHE D 374      36.854 -25.606   2.893  1.00 91.44           C
ATOM   2968  CE2 PHE D 374      35.792 -23.822   1.736  1.00 91.44           C
ATOM   2969  CZ  PHE D 374      36.878 -24.644   1.910  1.00 91.44           C
ATOM   2970  C   PHE D 374      32.104 -24.717   6.208  1.00 91.44           C
ATOM   2971  O   PHE D 374      31.903 -25.835   6.675  1.00 91.44           O
ATOM   2972  N   GLY D 375      31.109 -23.815   6.051  1.00 35.85           N
ATOM   2973  CA  GLY D 375      29.768 -24.236   6.353  1.00 35.85           C
ATOM   2974  C   GLY D 375      29.052 -23.209   7.172  1.00 35.85           C
ATOM   2975  O   GLY D 375      29.468 -22.056   7.270  1.00 35.85           O
ATOM   2976  N   ASP D 376      27.917 -23.630   7.772  1.00 77.56           N
ATOM   2977  CA  ASP D 376      27.111 -22.758   8.576  1.00 77.56           C
ATOM   2978  CB  ASP D 376      25.601 -22.943   8.345  1.00 77.56           C
ATOM   2979  CG  ASP D 376      24.862 -21.787   9.004  1.00 77.56           C
ATOM   2980  OD1 ASP D 376      25.100 -21.537  10.216  1.00 77.56           O
ATOM   2981  OD2 ASP D 376      24.039 -21.141   8.301  1.00 77.56           O
ATOM   2982  C   ASP D 376      27.395 -23.049  10.019  1.00 77.56           C
ATOM   2983  O   ASP D 376      27.439 -24.207  10.435  1.00 77.56           O
ATOM   2984  N   TRP D 377      27.612 -21.983  10.819  1.00 64.47           N
ATOM   2985  CA  TRP D 377      27.893 -22.152  12.216  1.00 64.47           C
ATOM   2986  CB  TRP D 377      29.276 -21.619  12.629  1.00 64.47           C
ATOM   2987  CG  TRP D 377      30.437 -22.431  12.111  1.00 64.47           C
ATOM   2988  CD2 TRP D 377      31.139 -23.408  12.896  1.00 64.47           C
ATOM   2989  CD1 TRP D 377      31.036 -22.414  10.885  1.00 64.47           C
ATOM   2990  NE1 TRP D 377      32.064 -23.327  10.854  1.00 64.47           N
ATOM   2991  CE2 TRP D 377      32.140 -23.943  12.087  1.00 64.47           C
ATOM   2992  CE3 TRP D 377      30.964 -23.821  14.186  1.00 64.47           C
ATOM   2993  CZ2 TRP D 377      32.984 -24.908  12.559  1.00 64.47           C
ATOM   2994  CZ3 TRP D 377      31.816 -24.793  14.660  1.00 64.47           C
ATOM   2995  CH2 TRP D 377      32.806 -25.326  13.861  1.00 64.47           C
ATOM   2996  C   TRP D 377      26.887 -21.363  12.987  1.00 64.47           C
ATOM   2997  O   TRP D 377      26.438 -20.303  12.556  1.00 64.47           O
ATOM   2998  N   THR D 378      26.494 -21.885  14.162  1.00110.65           N
ATOM   2999  CA  THR D 378      25.566 -21.192  14.996  1.00110.65           C
ATOM   3000  CB  THR D 378      24.408 -22.057  15.406  1.00110.65           C
ATOM   3001  OG1 THR D 378      24.858 -23.135  16.211  1.00110.65           O
ATOM   3002  CG2 THR D 378      23.731 -22.602  14.136  1.00110.65           C
ATOM   3003  C   THR D 378      26.332 -20.838  16.228  1.00110.65           C
ATOM   3004  O   THR D 378      26.902 -21.712  16.881  1.00110.65           O
ATOM   3005  N   PHE D 379      26.396 -19.537  16.575  1.00 73.16           N
ATOM   3006  CA  PHE D 379      27.128 -19.215  17.761  1.00 73.16           C
ATOM   3007  CB  PHE D 379      28.165 -18.087  17.619  1.00 73.16           C
ATOM   3008  CG  PHE D 379      29.210 -18.527  16.650  1.00 73.16           C
ATOM   3009  CD1 PHE D 379      29.937 -19.674  16.869  1.00 73.16           C
ATOM   3010  CD2 PHE D 379      29.493 -17.765  15.541  1.00 73.16           C
ATOM   3011  CE1 PHE D 379      30.908 -20.071  15.980  1.00 73.16           C
ATOM   3012  CE2 PHE D 379      30.463 -18.156  14.649  1.00 73.16           C
ATOM   3013  CZ  PHE D 379      31.172 -19.313  14.865  1.00 73.16           C
ATOM   3014  C   PHE D 379      26.142 -18.807  18.804  1.00 73.16           C
ATOM   3015  O   PHE D 379      25.198 -18.059  18.553  1.00 73.16           O
ATOM   3016  N   TYR D 380      26.336 -19.317  20.028  1.00105.90           N
ATOM   3017  CA  TYR D 380      25.441 -18.975  21.083  1.00105.90           C
ATOM   3018  CB  TYR D 380      25.040 -20.204  21.911  1.00105.90           C
ATOM   3019  CG  TYR D 380      24.398 -21.177  20.974  1.00105.90           C
ATOM   3020  CD1 TYR D 380      25.166 -22.070  20.262  1.00105.90           C
ATOM   3021  CD2 TYR D 380      23.034 -21.201  20.795  1.00105.90           C
ATOM   3022  CE1 TYR D 380      24.586 -22.969  19.397  1.00105.90           C
ATOM   3023  CE2 TYR D 380      22.444 -22.095  19.932  1.00105.90           C
ATOM   3024  CZ  TYR D 380      23.222 -22.984  19.231  1.00105.90           C
ATOM   3025  OH  TYR D 380      22.620 -23.904  18.346  1.00105.90           O
ATOM   3026  C   TYR D 380      26.239 -18.058  21.945  1.00105.90           C
ATOM   3027  O   TYR D 380      27.307 -18.428  22.431  1.00105.90           O
ATOM   3028  N   ARG D 381      25.746 -16.819  22.138  1.00197.29           N
ATOM   3029  CA  ARG D 381      26.515 -15.862  22.871  1.00197.29           C
ATOM   3030  CB  ARG D 381      26.587 -14.466  22.216  1.00197.29           C
ATOM   3031  CG  ARG D 381      25.245 -13.750  22.024  1.00197.29           C
ATOM   3032  CD  ARG D 381      24.633 -13.184  23.309  1.00197.29           C
ATOM   3033  NE  ARG D 381      25.506 -12.085  23.807  1.00197.29           N
ATOM   3034  CZ  ARG D 381      25.328 -10.809  23.353  1.00197.29           C
ATOM   3035  NH1 ARG D 381      24.390 -10.543  22.401  1.00197.29           N
ATOM   3036  NH2 ARG D 381      26.093  -9.798  23.861  1.00197.29           N
ATOM   3037  C   ARG D 381      25.932 -15.710  24.227  1.00197.29           C
ATOM   3038  O   ARG D 381      24.716 -15.681  24.415  1.00197.29           O
ATOM   3039  N   THR D 382      26.830 -15.650  25.220  1.00136.29           N
ATOM   3040  CA  THR D 382      26.439 -15.479  26.577  1.00136.29           C
ATOM   3041  CB  THR D 382      27.221 -16.343  27.508  1.00136.29           C
ATOM   3042  OG1 THR D 382      28.593 -15.976  27.479  1.00136.29           O
ATOM   3043  CG2 THR D 382      27.061 -17.808  27.065  1.00136.29           C
ATOM   3044  C   THR D 382      26.741 -14.072  26.934  1.00136.29           C
ATOM   3045  O   THR D 382      26.683 -13.174  26.095  1.00136.29           O
ATOM   3046  N   SER D 383      27.080 -13.860  28.217  1.00179.08           N
ATOM   3047  CA  SER D 383      27.439 -12.554  28.657  1.00179.08           C
ATOM   3048  CB  SER D 383      28.737 -12.076  27.991  1.00179.08           C
ATOM   3049  OG  SER D 383      29.799 -12.951  28.334  1.00179.08           O
ATOM   3050  C   SER D 383      26.338 -11.598  28.307  1.00179.08           C
ATOM   3051  O   SER D 383      26.572 -10.603  27.629  1.00179.08           O
ATOM   3052  N   THR D 384      25.072 -11.886  28.670  1.00133.40           N
ATOM   3053  CA  THR D 384      24.138 -10.834  28.385  1.00133.40           C
ATOM   3054  CB  THR D 384      22.693 -11.207  28.620  1.00133.40           C
ATOM   3055  OG1 THR D 384      21.847 -10.110  28.311  1.00133.40           O
ATOM   3056  CG2 THR D 384      22.463 -11.716  30.056  1.00133.40           C
ATOM   3057  C   THR D 384      24.507  -9.655  29.237  1.00133.40           C
ATOM   3058  O   THR D 384      24.827  -8.585  28.721  1.00133.40           O
ATOM   3059  N   SER D 385      24.484  -9.837  30.572  1.00 33.34           N
ATOM   3060  CA  SER D 385      24.899  -8.829  31.497  1.00 33.34           C
ATOM   3061  CB  SER D 385      24.371  -9.070  32.921  1.00 33.34           C
ATOM   3062  OG  SER D 385      24.916 -10.271  33.448  1.00 33.34           O
ATOM   3063  C   SER D 385      26.383  -8.903  31.548  1.00 33.34           C
ATOM   3064  O   SER D 385      27.078  -7.907  31.740  1.00 33.34           O
ATOM   3065  N   PHE D 386      26.888 -10.132  31.344  1.00114.63           N
ATOM   3066  CA  PHE D 386      28.281 -10.435  31.423  1.00114.63           C
ATOM   3067  CB  PHE D 386      28.586 -11.940  31.412  1.00114.63           C
ATOM   3068  CG  PHE D 386      28.238 -12.389  32.792  1.00114.63           C
ATOM   3069  CD1 PHE D 386      29.148 -12.232  33.814  1.00114.63           C
ATOM   3070  CD2 PHE D 386      27.013 -12.947  33.078  1.00114.63           C
ATOM   3071  CE1 PHE D 386      28.849 -12.631  35.095  1.00114.63           C
ATOM   3072  CE2 PHE D 386      26.708 -13.348  34.358  1.00114.63           C
ATOM   3073  CZ  PHE D 386      27.626 -13.192  35.369  1.00114.63           C
ATOM   3074  C   PHE D 386      29.016  -9.720  30.348  1.00114.63           C
ATOM   3075  O   PHE D 386      30.175  -9.366  30.562  1.00114.63           O
ATOM   3076  N   SER D 387      28.389  -9.541  29.160  1.00189.08           N
ATOM   3077  CA  SER D 387      29.010  -8.735  28.151  1.00189.08           C
ATOM   3078  CB  SER D 387      28.117  -8.456  26.932  1.00189.08           C
ATOM   3079  OG  SER D 387      26.901  -7.864  27.359  1.00189.08           O
ATOM   3080  C   SER D 387      29.264  -7.450  28.861  1.00189.08           C
ATOM   3081  O   SER D 387      28.348  -6.678  29.137  1.00189.08           O
ATOM   3082  N   ASN D 388      30.550  -7.199  29.153  1.00140.29           N
ATOM   3083  CA  ASN D 388      30.975  -6.036  29.869  1.00140.29           C
ATOM   3084  CB  ASN D 388      31.229  -6.286  31.360  1.00140.29           C
ATOM   3085  CG  ASN D 388      29.874  -6.426  32.038  1.00140.29           C
ATOM   3086  OD1 ASN D 388      29.010  -5.559  31.907  1.00140.29           O
ATOM   3087  ND2 ASN D 388      29.675  -7.549  32.778  1.00140.29           N
ATOM   3088  C   ASN D 388      32.236  -5.515  29.253  1.00140.29           C
ATOM   3089  O   ASN D 388      32.209  -4.919  28.179  1.00140.29           O
ATOM   3090  N   ASP D 389      33.387  -5.646  29.933  1.00234.05           N
ATOM   3091  CA  ASP D 389      34.584  -5.249  29.251  1.00234.05           C
ATOM   3092  CB  ASP D 389      35.238  -3.943  29.761  1.00234.05           C
ATOM   3093  CG  ASP D 389      35.678  -4.100  31.203  1.00234.05           C
ATOM   3094  OD1 ASP D 389      35.366  -5.163  31.794  1.00234.05           O
ATOM   3095  OD2 ASP D 389      36.330  -3.163  31.735  1.00234.05           O
ATOM   3096  C   ASP D 389      35.550  -6.383  29.342  1.00234.05           C
ATOM   3097  O   ASP D 389      35.269  -7.396  29.980  1.00234.05           O
ATOM   3098  N   VAL D 390      36.740  -6.224  28.735  1.00 73.47           N
ATOM   3099  CA  VAL D 390      37.692  -7.294  28.656  1.00 73.47           C
ATOM   3100  CB  VAL D 390      38.994  -6.881  28.034  1.00 73.47           C
ATOM   3101  CG1 VAL D 390      39.961  -8.076  28.096  1.00 73.47           C
ATOM   3102  CG2 VAL D 390      38.717  -6.381  26.605  1.00 73.47           C
ATOM   3103  C   VAL D 390      37.981  -7.783  30.037  1.00 73.47           C
ATOM   3104  O   VAL D 390      38.239  -8.968  30.235  1.00 73.47           O
ATOM   3105  N   VAL D 391      38.004  -6.868  31.019  1.00 46.21           N
ATOM   3106  CA  VAL D 391      38.244  -7.234  32.385  1.00 46.21           C
ATOM   3107  CB  VAL D 391      38.451  -6.037  33.266  1.00 46.21           C
ATOM   3108  CG1 VAL D 391      38.645  -6.518  34.713  1.00 46.21           C
ATOM   3109  CG2 VAL D 391      39.630  -5.221  32.709  1.00 46.21           C
ATOM   3110  C   VAL D 391      37.094  -8.012  32.953  1.00 46.21           C
ATOM   3111  O   VAL D 391      37.295  -9.012  33.639  1.00 46.21           O
ATOM   3112  N   HIS D 392      35.854  -7.567  32.679  1.00 68.28           N
ATOM   3113  CA  HIS D 392      34.680  -8.133  33.278  1.00 68.28           C
ATOM   3114  ND1 HIS D 392      33.030  -6.235  35.322  1.00 68.28           N
ATOM   3115  CG  HIS D 392      33.293  -6.129  33.974  0.00 68.28           C
ATOM   3116  CB  HIS D 392      33.400  -7.315  33.055  1.00 68.28           C
ATOM   3117  NE2 HIS D 392      33.218  -4.064  34.885  1.00 68.28           N
ATOM   3118  CD2 HIS D 392      33.404  -4.795  33.725  1.00 68.28           C
ATOM   3119  CE1 HIS D 392      32.996  -4.972  35.817  1.00 68.28           C
ATOM   3120  C   HIS D 392      34.432  -9.542  32.852  1.00 68.28           C
ATOM   3121  O   HIS D 392      33.986 -10.353  33.661  1.00 68.28           O
ATOM   3122  N   ASN D 393      34.693  -9.898  31.584  1.00110.98           N
ATOM   3123  CA  ASN D 393      34.357 -11.244  31.223  1.00110.98           C
ATOM   3124  CB  ASN D 393      33.502 -11.335  29.950  1.00110.98           C
ATOM   3125  CG  ASN D 393      32.808 -12.686  29.954  1.00110.98           C
ATOM   3126  OD1 ASN D 393      32.302 -13.132  28.928  1.00110.98           O
ATOM   3127  ND2 ASN D 393      32.765 -13.346  31.142  1.00110.98           N
ATOM   3128  C   ASN D 393      35.614 -12.030  31.001  1.00110.98           C
ATOM   3129  O   ASN D 393      36.690 -11.471  30.795  1.00110.98           O
ATOM   3130  N   THR D 394      35.509 -13.368  31.148  1.00137.42           N
ATOM   3131  CA  THR D 394      36.572 -14.280  30.835  1.00137.42           C
ATOM   3132  CB  THR D 394      37.463 -14.617  32.000  1.00137.42           C
ATOM   3133  OG1 THR D 394      38.542 -15.430  31.562  1.00137.42           O
ATOM   3134  CG2 THR D 394      36.655 -15.334  33.094  1.00137.42           C
ATOM   3135  C   THR D 394      35.891 -15.525  30.356  1.00137.42           C
ATOM   3136  O   THR D 394      35.005 -16.051  31.029  1.00137.42           O
ATOM   3137  N   CYS D 395      36.300 -16.046  29.183  1.00 98.85           N
ATOM   3138  CA  CYS D 395      35.565 -17.138  28.607  1.00 98.85           C
ATOM   3139  CB  CYS D 395      35.437 -16.955  27.093  1.00 98.85           C
ATOM   3140  SG  CYS D 395      34.603 -15.380  26.803  1.00 98.85           S
ATOM   3141  C   CYS D 395      36.256 -18.444  28.848  1.00 98.85           C
ATOM   3142  O   CYS D 395      36.632 -19.140  27.904  1.00 98.85           O
ATOM   3143  N   ALA D 396      36.539 -18.768  30.121  1.00 80.30           N
ATOM   3144  CA  ALA D 396      37.046 -20.069  30.436  1.00 80.30           C
ATOM   3145  CB  ALA D 396      37.718 -20.116  31.819  1.00 80.30           C
ATOM   3146  C   ALA D 396      35.956 -21.114  30.436  1.00 80.30           C
ATOM   3147  O   ALA D 396      36.143 -22.214  29.919  1.00 80.30           O
ATOM   3148  N   LEU D 397      34.842 -20.838  31.161  1.00152.57           N
ATOM   3149  CA  LEU D 397      33.767 -21.792  31.321  1.00152.57           C
ATOM   3150  CB  LEU D 397      33.117 -21.630  32.717  1.00152.57           C
ATOM   3151  CG  LEU D 397      32.185 -22.758  33.228  1.00152.57           C
ATOM   3152  CD1 LEU D 397      31.712 -22.440  34.655  1.00152.57           C
ATOM   3153  CD2 LEU D 397      30.990 -23.052  32.309  1.00152.57           C
ATOM   3154  C   LEU D 397      32.684 -21.806  30.269  1.00152.57           C
ATOM   3155  O   LEU D 397      32.477 -22.821  29.608  1.00152.57           O
ATOM   3156  N   THR D 398      31.966 -20.662  30.125  1.00183.93           N
ATOM   3157  CA  THR D 398      30.779 -20.450  29.319  1.00183.93           C
ATOM   3158  CB  THR D 398      30.074 -21.669  28.773  1.00183.93           C
ATOM   3159  OG1 THR D 398      29.872 -22.633  29.794  1.00183.93           O
ATOM   3160  CG2 THR D 398      30.796 -22.242  27.543  1.00183.93           C
ATOM   3161  C   THR D 398      29.806 -19.745  30.225  1.00183.93           C
ATOM   3162  O   THR D 398      30.099 -18.647  30.686  1.00183.93           O
ATOM   3163  N   ASN D 399      28.597 -20.339  30.432  1.00131.91           N
ATOM   3164  CA  ASN D 399      27.555 -19.893  31.341  1.00131.91           C
ATOM   3165  CB  ASN D 399      27.741 -18.499  31.995  1.00131.91           C
ATOM   3166  CG  ASN D 399      27.643 -17.457  30.898  1.00131.91           C
ATOM   3167  OD1 ASN D 399      27.919 -17.755  29.739  1.00131.91           O
ATOM   3168  ND2 ASN D 399      27.254 -16.206  31.265  1.00131.91           N
ATOM   3169  C   ASN D 399      26.273 -19.870  30.558  1.00131.91           C
ATOM   3170  O   ASN D 399      26.212 -20.441  29.470  1.00131.91           O
ATOM   3171  N   PRO D 400      25.238 -19.235  31.066  1.00 93.86           N
ATOM   3172  CA  PRO D 400      24.023 -19.163  30.302  1.00 93.86           C
ATOM   3173  CD  PRO D 400      24.907 -19.349  32.479  1.00 93.86           C
ATOM   3174  CB  PRO D 400      22.932 -18.668  31.259  1.00 93.86           C
ATOM   3175  CG  PRO D 400      23.646 -18.485  32.612  1.00 93.86           C
ATOM   3176  C   PRO D 400      24.172 -18.372  29.041  1.00 93.86           C
ATOM   3177  O   PRO D 400      25.077 -17.544  28.944  1.00 93.86           O
ATOM   3178  N   LEU D 401      23.280 -18.649  28.067  1.00129.88           N
ATOM   3179  CA  LEU D 401      23.328 -18.160  26.717  1.00129.88           C
ATOM   3180  CB  LEU D 401      23.101 -19.372  25.792  1.00129.88           C
ATOM   3181  CG  LEU D 401      23.175 -19.233  24.262  1.00129.88           C
ATOM   3182  CD1 LEU D 401      22.691 -20.555  23.645  1.00129.88           C
ATOM   3183  CD2 LEU D 401      22.419 -18.026  23.692  1.00129.88           C
ATOM   3184  C   LEU D 401      22.212 -17.177  26.478  1.00129.88           C
ATOM   3185  O   LEU D 401      21.039 -17.538  26.381  1.00129.88           O
ATOM   3186  N   PRO D 402      22.581 -15.928  26.412  1.00112.73           N
ATOM   3187  CA  PRO D 402      21.639 -14.881  26.084  1.00112.73           C
ATOM   3188  CD  PRO D 402      23.539 -15.490  27.409  1.00112.73           C
ATOM   3189  CB  PRO D 402      22.230 -13.597  26.661  1.00112.73           C
ATOM   3190  CG  PRO D 402      23.095 -14.091  27.832  1.00112.73           C
ATOM   3191  C   PRO D 402      21.189 -14.716  24.652  1.00112.73           C
ATOM   3192  O   PRO D 402      20.072 -14.239  24.457  1.00112.73           O
ATOM   3193  N   ASN D 403      22.005 -15.066  23.631  1.00 58.99           N
ATOM   3194  CA  ASN D 403      21.573 -14.763  22.287  1.00 58.99           C
ATOM   3195  CB  ASN D 403      22.104 -13.407  21.809  1.00 58.99           C
ATOM   3196  CG  ASN D 403      21.352 -12.334  22.585  1.00 58.99           C
ATOM   3197  OD1 ASN D 403      20.154 -12.136  22.387  1.00 58.99           O
ATOM   3198  ND2 ASN D 403      22.069 -11.626  23.499  1.00 58.99           N
ATOM   3199  C   ASN D 403      22.050 -15.830  21.345  1.00 58.99           C
ATOM   3200  O   ASN D 403      23.095 -16.440  21.562  1.00 58.99           O
ATOM   3201  N   VAL D 404      21.297 -16.066  20.243  1.00131.34           N
ATOM   3202  CA  VAL D 404      21.642 -17.155  19.369  1.00131.34           C
ATOM   3203  CB  VAL D 404      20.916 -18.428  19.691  1.00131.34           C
ATOM   3204  CG1 VAL D 404      21.270 -18.862  21.118  1.00131.34           C
ATOM   3205  CG2 VAL D 404      19.412 -18.199  19.468  1.00131.34           C
ATOM   3206  C   VAL D 404      21.241 -16.851  17.964  1.00131.34           C
ATOM   3207  O   VAL D 404      20.796 -15.765  17.624  1.00131.34           O
ATOM   3208  N   ASN D 405      21.319 -17.877  17.109  1.00 58.41           N
ATOM   3209  CA  ASN D 405      21.142 -17.754  15.694  1.00 58.41           C
ATOM   3210  CB  ASN D 405      21.237 -19.107  14.973  1.00 58.41           C
ATOM   3211  CG  ASN D 405      22.690 -19.562  15.030  1.00 58.41           C
ATOM   3212  OD1 ASN D 405      23.285 -19.898  14.008  1.00 58.41           O
ATOM   3213  ND2 ASN D 405      23.282 -19.573  16.254  1.00 58.41           N
ATOM   3214  C   ASN D 405      19.815 -17.149  15.364  1.00 58.41           C
ATOM   3215  O   ASN D 405      19.707 -16.457  14.353  1.00 58.41           O
ATOM   3216  N   VAL D 406      18.774 -17.384  16.188  1.00154.42           N
ATOM   3217  CA  VAL D 406      17.472 -16.889  15.837  1.00154.42           C
ATOM   3218  CB  VAL D 406      16.429 -17.182  16.883  1.00154.42           C
ATOM   3219  CG1 VAL D 406      16.233 -18.705  16.948  1.00154.42           C
ATOM   3220  CG2 VAL D 406      16.860 -16.568  18.228  1.00154.42           C
ATOM   3221  C   VAL D 406      17.526 -15.405  15.620  1.00154.42           C
ATOM   3222  O   VAL D 406      17.097 -14.923  14.573  1.00154.42           O
ATOM   3223  N   ASP D 407      18.067 -14.629  16.575  1.00141.58           N
ATOM   3224  CA  ASP D 407      18.156 -13.220  16.322  1.00141.58           C
ATOM   3225  CB  ASP D 407      17.052 -12.403  17.006  1.00141.58           C
ATOM   3226  CG  ASP D 407      15.763 -12.682  16.253  1.00141.58           C
ATOM   3227  OD1 ASP D 407      15.823 -12.765  14.997  1.00141.58           O
ATOM   3228  OD2 ASP D 407      14.701 -12.811  16.918  1.00141.58           O
ATOM   3229  C   ASP D 407      19.457 -12.762  16.878  1.00141.58           C
ATOM   3230  O   ASP D 407      19.515 -11.804  17.647  1.00141.58           O
ATOM   3231  N   THR D 408      20.541 -13.451  16.480  1.00178.01           N
ATOM   3232  CA  THR D 408      21.862 -13.167  16.950  1.00178.01           C
ATOM   3233  CB  THR D 408      22.140 -13.544  18.379  1.00178.01           C
ATOM   3234  OG1 THR D 408      21.286 -12.799  19.231  1.00178.01           O
ATOM   3235  CG2 THR D 408      23.620 -13.299  18.719  1.00178.01           C
ATOM   3236  C   THR D 408      22.835 -13.835  16.039  1.00178.01           C
ATOM   3237  O   THR D 408      23.043 -13.358  14.925  1.00178.01           O
ATOM   3238  N   ILE D 409      23.478 -14.960  16.432  1.00204.84           N
ATOM   3239  CA  ILE D 409      24.503 -15.201  15.476  1.00204.84           C
ATOM   3240  CB  ILE D 409      25.886 -14.947  16.006  1.00204.84           C
ATOM   3241  CG1 ILE D 409      26.901 -14.938  14.855  1.00204.84           C
ATOM   3242  CG2 ILE D 409      26.189 -15.963  17.108  1.00204.84           C
ATOM   3243  CD1 ILE D 409      26.711 -13.758  13.905  1.00204.84           C
ATOM   3244  C   ILE D 409      24.491 -16.498  14.755  1.00204.84           C
ATOM   3245  O   ILE D 409      24.747 -17.564  15.309  1.00204.84           O
ATOM   3246  N   LYS D 410      24.234 -16.392  13.439  1.00101.54           N
ATOM   3247  CA  LYS D 410      24.339 -17.482  12.520  1.00101.54           C
ATOM   3248  CB  LYS D 410      23.009 -17.826  11.827  1.00101.54           C
ATOM   3249  CG  LYS D 410      23.060 -19.103  10.983  1.00101.54           C
ATOM   3250  CD  LYS D 410      21.677 -19.620  10.581  1.00101.54           C
ATOM   3251  CE  LYS D 410      21.712 -20.896   9.735  1.00101.54           C
ATOM   3252  NZ  LYS D 410      22.127 -22.050  10.568  1.00101.54           N
ATOM   3253  C   LYS D 410      25.283 -16.968  11.472  1.00101.54           C
ATOM   3254  O   LYS D 410      25.050 -15.905  10.899  1.00101.54           O
ATOM   3255  N   LEU D 411      26.390 -17.690  11.207  1.00 47.97           N
ATOM   3256  CA  LEU D 411      27.349 -17.199  10.256  1.00 47.97           C
ATOM   3257  CB  LEU D 411      28.705 -16.848  10.892  1.00 47.97           C
ATOM   3258  CG  LEU D 411      28.620 -15.702  11.918  1.00 47.97           C
ATOM   3259  CD1 LEU D 411      29.997 -15.385  12.522  1.00 47.97           C
ATOM   3260  CD2 LEU D 411      27.940 -14.465  11.310  1.00 47.97           C
ATOM   3261  C   LEU D 411      27.613 -18.256   9.231  1.00 47.97           C
ATOM   3262  O   LEU D 411      27.586 -19.450   9.529  1.00 47.97           O
ATOM   3263  N   ARG D 412      27.872 -17.828   7.977  1.00 69.27           N
ATOM   3264  CA  ARG D 412      28.162 -18.765   6.932  1.00 69.27           C
ATOM   3265  CB  ARG D 412      27.138 -18.722   5.786  1.00 69.27           C
ATOM   3266  CG  ARG D 412      25.724 -19.062   6.275  1.00 69.27           C
ATOM   3267  CD  ARG D 412      24.689 -19.232   5.162  1.00 69.27           C
ATOM   3268  NE  ARG D 412      23.377 -19.524   5.806  1.00 69.27           N
ATOM   3269  CZ  ARG D 412      22.304 -19.885   5.042  1.00 69.27           C
ATOM   3270  NH1 ARG D 412      22.444 -20.024   3.692  1.00 69.27           N
ATOM   3271  NH2 ARG D 412      21.092 -20.108   5.629  1.00 69.27           N
ATOM   3272  C   ARG D 412      29.530 -18.449   6.404  1.00 69.27           C
ATOM   3273  O   ARG D 412      29.843 -17.300   6.094  1.00 69.27           O
ATOM   3274  N   LEU D 413      30.392 -19.483   6.310  1.00108.90           N
ATOM   3275  CA  LEU D 413      31.753 -19.318   5.866  1.00108.90           C
ATOM   3276  CB  LEU D 413      32.776 -20.028   6.774  1.00108.90           C
ATOM   3277  CG  LEU D 413      32.810 -19.557   8.242  1.00108.90           C
ATOM   3278  CD1 LEU D 413      33.346 -18.130   8.377  1.00108.90           C
ATOM   3279  CD2 LEU D 413      31.449 -19.734   8.921  1.00108.90           C
ATOM   3280  C   LEU D 413      31.892 -19.992   4.532  1.00108.90           C
ATOM   3281  O   LEU D 413      31.587 -21.177   4.398  1.00108.90           O
ATOM   3282  N   LEU D 414      32.378 -19.265   3.502  1.00115.58           N
ATOM   3283  CA  LEU D 414      32.504 -19.921   2.229  1.00115.58           C
ATOM   3284  CB  LEU D 414      31.528 -19.441   1.142  1.00115.58           C
ATOM   3285  CG  LEU D 414      30.066 -19.821   1.450  1.00115.58           C
ATOM   3286  CD1 LEU D 414      29.504 -18.996   2.618  1.00115.58           C
ATOM   3287  CD2 LEU D 414      29.192 -19.804   0.185  1.00115.58           C
ATOM   3288  C   LEU D 414      33.901 -19.836   1.694  1.00115.58           C
ATOM   3289  O   LEU D 414      34.648 -18.914   2.013  1.00115.58           O
ATOM   3290  N   ALA D 415      34.217 -20.781   0.776  1.00143.57           N
ATOM   3291  CA  ALA D 415      35.485 -21.062   0.142  1.00143.57           C
ATOM   3292  CB  ALA D 415      35.286 -21.660  -1.266  1.00143.57           C
ATOM   3293  C   ALA D 415      36.340 -19.823   0.077  1.00143.57           C
ATOM   3294  O   ALA D 415      35.853 -18.730  -0.202  1.00143.57           O
ATOM   3295  N   PRO D 416      37.619 -20.042  -0.077  1.00355.40           N
ATOM   3296  CA  PRO D 416      38.656 -19.229   0.512  1.00355.40           C
ATOM   3297  CD  PRO D 416      37.981 -20.336  -1.462  1.00355.40           C
ATOM   3298  CB  PRO D 416      39.460 -18.621  -0.635  1.00355.40           C
ATOM   3299  CG  PRO D 416      39.337 -19.674  -1.738  1.00355.40           C
ATOM   3300  C   PRO D 416      38.389 -18.252   1.636  1.00355.40           C
ATOM   3301  O   PRO D 416      38.942 -18.579   2.687  1.00355.40           O
ATOM   3302  N   ASP D 417      37.660 -17.116   1.596  1.00198.32           N
ATOM   3303  CA  ASP D 417      37.686 -16.477   2.898  1.00198.32           C
ATOM   3304  CB  ASP D 417      38.962 -15.637   3.098  1.00198.32           C
ATOM   3305  CG  ASP D 417      38.921 -14.473   2.113  1.00198.32           C
ATOM   3306  OD1 ASP D 417      38.182 -14.589   1.101  1.00198.32           O
ATOM   3307  OD2 ASP D 417      39.617 -13.452   2.369  1.00198.32           O
ATOM   3308  C   ASP D 417      36.532 -15.540   3.159  1.00198.32           C
ATOM   3309  O   ASP D 417      36.727 -14.505   3.795  1.00198.32           O
ATOM   3310  N   VAL D 418      35.287 -15.871   2.768  1.00 61.17           N
ATOM   3311  CA  VAL D 418      34.245 -14.908   3.004  1.00 61.17           C
ATOM   3312  CB  VAL D 418      33.400 -14.630   1.793  1.00 61.17           C
ATOM   3313  CG1 VAL D 418      32.258 -13.684   2.199  1.00 61.17           C
ATOM   3314  CG2 VAL D 418      34.304 -14.062   0.688  1.00 61.17           C
ATOM   3315  C   VAL D 418      33.321 -15.384   4.085  1.00 61.17           C
ATOM   3316  O   VAL D 418      33.005 -16.570   4.179  1.00 61.17           O
ATOM   3317  N   VAL D 419      32.876 -14.446   4.953  1.00 47.16           N
ATOM   3318  CA  VAL D 419      31.945 -14.788   5.990  1.00 47.16           C
ATOM   3319  CB  VAL D 419      32.477 -14.576   7.376  1.00 47.16           C
ATOM   3320  CG1 VAL D 419      31.383 -14.976   8.380  1.00 47.16           C
ATOM   3321  CG2 VAL D 419      33.799 -15.346   7.521  1.00 47.16           C
ATOM   3322  C   VAL D 419      30.767 -13.869   5.845  1.00 47.16           C
ATOM   3323  O   VAL D 419      30.935 -12.707   5.481  1.00 47.16           O
ATOM   3324  N   TYR D 420      29.531 -14.377   6.069  1.00 81.59           N
ATOM   3325  CA  TYR D 420      28.386 -13.505   6.013  1.00 81.59           C
ATOM   3326  CB  TYR D 420      27.759 -13.352   4.614  1.00 81.59           C
ATOM   3327  CG  TYR D 420      27.195 -14.648   4.140  1.00 81.59           C
ATOM   3328  CD1 TYR D 420      28.025 -15.693   3.814  1.00 81.59           C
ATOM   3329  CD2 TYR D 420      25.836 -14.808   3.990  1.00 81.59           C
ATOM   3330  CE1 TYR D 420      27.513 -16.882   3.354  1.00 81.59           C
ATOM   3331  CE2 TYR D 420      25.316 -15.996   3.531  1.00 81.59           C
ATOM   3332  CZ  TYR D 420      26.156 -17.036   3.211  1.00 81.59           C
ATOM   3333  OH  TYR D 420      25.631 -18.256   2.734  1.00 81.59           O
ATOM   3334  C   TYR D 420      27.340 -14.007   6.965  1.00 81.59           C
ATOM   3335  O   TYR D 420      27.324 -15.188   7.307  1.00 81.59           O
ATOM   3336  N   ASP D 421      26.468 -13.097   7.461  1.00 83.64           N
ATOM   3337  CA  ASP D 421      25.416 -13.469   8.370  1.00 83.64           C
ATOM   3338  CB  ASP D 421      25.428 -12.656   9.679  1.00 83.64           C
ATOM   3339  CG  ASP D 421      25.257 -11.173   9.373  1.00 83.64           C
ATOM   3340  OD1 ASP D 421      25.018 -10.817   8.188  1.00 83.64           O
ATOM   3341  OD2 ASP D 421      25.366 -10.372  10.340  1.00 83.64           O
ATOM   3342  C   ASP D 421      24.062 -13.346   7.717  1.00 83.64           C
ATOM   3343  O   ASP D 421      23.943 -13.136   6.510  1.00 83.64           O
ATOM   3344  N   GLU D 422      22.998 -13.491   8.542  1.00 92.46           N
ATOM   3345  CA  GLU D 422      21.613 -13.429   8.142  1.00 92.46           C
ATOM   3346  CB  GLU D 422      20.642 -13.809   9.276  1.00 92.46           C
ATOM   3347  CG  GLU D 422      20.748 -12.908  10.509  1.00 92.46           C
ATOM   3348  CD  GLU D 422      19.694 -13.350  11.515  1.00 92.46           C
ATOM   3349  OE1 GLU D 422      18.911 -14.280  11.183  1.00 92.46           O
ATOM   3350  OE2 GLU D 422      19.657 -12.762  12.628  1.00 92.46           O
ATOM   3351  C   GLU D 422      21.253 -12.042   7.691  1.00 92.46           C
ATOM   3352  O   GLU D 422      20.443 -11.859   6.783  1.00 92.46           O
ATOM   3353  N   GLN D 423      21.860 -11.029   8.330  1.00 87.80           N
ATOM   3354  CA  GLN D 423      21.614  -9.631   8.097  1.00 87.80           C
ATOM   3355  CB  GLN D 423      22.422  -8.739   9.057  1.00 87.80           C
ATOM   3356  CG  GLN D 423      22.064  -8.980  10.525  1.00 87.80           C
ATOM   3357  CD  GLN D 423      22.911  -8.058  11.391  1.00 87.80           C
ATOM   3358  OE1 GLN D 423      23.347  -6.997  10.949  1.00 87.80           O
ATOM   3359  NE2 GLN D 423      23.150  -8.475  12.664  1.00 87.80           N
ATOM   3360  C   GLN D 423      22.000  -9.295   6.688  1.00 87.80           C
ATOM   3361  O   GLN D 423      21.527  -8.300   6.144  1.00 87.80           O
ATOM   3362  N   GLY D 424      22.907 -10.078   6.071  1.00 30.71           N
ATOM   3363  CA  GLY D 424      23.300  -9.801   4.717  1.00 30.71           C
ATOM   3364  C   GLY D 424      24.642  -9.140   4.731  1.00 30.71           C
ATOM   3365  O   GLY D 424      25.144  -8.714   3.693  1.00 30.71           O
ATOM   3366  N   ASN D 425      25.258  -9.035   5.921  1.00 57.04           N
ATOM   3367  CA  ASN D 425      26.537  -8.397   6.040  1.00 57.04           C
ATOM   3368  CB  ASN D 425      26.805  -7.907   7.468  1.00 57.04           C
ATOM   3369  CG  ASN D 425      25.762  -6.827   7.744  1.00 57.04           C
ATOM   3370  OD1 ASN D 425      25.704  -5.811   7.053  1.00 57.04           O
ATOM   3371  ND2 ASN D 425      24.905  -7.054   8.777  1.00 57.04           N
ATOM   3372  C   ASN D 425      27.614  -9.347   5.601  1.00 57.04           C
ATOM   3373  O   ASN D 425      27.469 -10.564   5.708  1.00 57.04           O
ATOM   3374  N   GLU D 426      28.731  -8.795   5.073  1.00 78.44           N
ATOM   3375  CA  GLU D 426      29.810  -9.604   4.565  1.00 78.44           C
ATOM   3376  CB  GLU D 426      30.120  -9.346   3.082  1.00 78.44           C
ATOM   3377  CG  GLU D 426      31.266 -10.204   2.544  1.00 78.44           C
ATOM   3378  CD  GLU D 426      31.549  -9.759   1.116  1.00 78.44           C
ATOM   3379  OE1 GLU D 426      31.441  -8.531   0.856  1.00 78.44           O
ATOM   3380  OE2 GLU D 426      31.872 -10.633   0.268  1.00 78.44           O
ATOM   3381  C   GLU D 426      31.071  -9.296   5.322  1.00 78.44           C
ATOM   3382  O   GLU D 426      31.261  -8.186   5.817  1.00 78.44           O
ATOM   3383  N   GLY D 427      31.981 -10.291   5.419  1.00 27.40           N
ATOM   3384  CA  GLY D 427      33.221 -10.110   6.129  1.00 27.40           C
ATOM   3385  C   GLY D 427      34.149 -11.221   5.734  1.00 27.40           C
ATOM   3386  O   GLY D 427      33.954 -11.850   4.694  1.00 27.40           O
ATOM   3387  N   PHE D 428      35.212 -11.484   6.534  1.00122.71           N
ATOM   3388  CA  PHE D 428      36.072 -12.567   6.137  1.00122.71           C
ATOM   3389  CB  PHE D 428      37.363 -12.155   5.397  1.00122.71           C
ATOM   3390  CG  PHE D 428      38.367 -11.602   6.352  1.00122.71           C
ATOM   3391  CD1 PHE D 428      39.254 -12.446   6.984  1.00122.71           C
ATOM   3392  CD2 PHE D 428      38.440 -10.253   6.607  1.00122.71           C
ATOM   3393  CE1 PHE D 428      40.191 -11.961   7.864  1.00122.71           C
ATOM   3394  CE2 PHE D 428      39.377  -9.762   7.487  1.00122.71           C
ATOM   3395  CZ  PHE D 428      40.252 -10.613   8.118  1.00122.71           C
ATOM   3396  C   PHE D 428      36.481 -13.364   7.336  1.00122.71           C
ATOM   3397  O   PHE D 428      36.227 -12.972   8.474  1.00122.71           O
ATOM   3398  N   TRP D 429      37.095 -14.547   7.101  1.00146.25           N
ATOM   3399  CA  TRP D 429      37.587 -15.320   8.203  1.00146.25           C
ATOM   3400  CB  TRP D 429      36.606 -16.341   8.810  1.00146.25           C
ATOM   3401  CG  TRP D 429      36.654 -17.716   8.198  1.00146.25           C
ATOM   3402  CD2 TRP D 429      36.226 -18.059   6.874  1.00146.25           C
ATOM   3403  CD1 TRP D 429      37.136 -18.862   8.759  1.00146.25           C
ATOM   3404  NE1 TRP D 429      37.028 -19.902   7.871  1.00146.25           N
ATOM   3405  CE2 TRP D 429      36.472 -19.423   6.706  1.00146.25           C
ATOM   3406  CE3 TRP D 429      35.677 -17.302   5.881  1.00146.25           C
ATOM   3407  CZ2 TRP D 429      36.172 -20.054   5.537  1.00146.25           C
ATOM   3408  CZ3 TRP D 429      35.371 -17.942   4.701  1.00146.25           C
ATOM   3409  CH2 TRP D 429      35.616 -19.291   4.539  1.00146.25           C
ATOM   3410  C   TRP D 429      38.773 -16.098   7.719  1.00146.25           C
ATOM   3411  O   TRP D 429      39.080 -16.135   6.527  1.00146.25           O
ATOM   3412  N   THR D 430      39.513 -16.698   8.670  1.00126.88           N
ATOM   3413  CA  THR D 430      40.627 -17.530   8.326  1.00126.88           C
ATOM   3414  CB  THR D 430      41.943 -16.804   8.341  1.00126.88           C
ATOM   3415  OG1 THR D 430      42.989 -17.675   7.936  1.00126.88           O
ATOM   3416  CG2 THR D 430      42.205 -16.270   9.762  1.00126.88           C
ATOM   3417  C   THR D 430      40.699 -18.590   9.371  1.00126.88           C
ATOM   3418  O   THR D 430      40.313 -18.365  10.515  1.00126.88           O
ATOM   3419  N   LEU D 431      41.144 -19.803   9.000  1.00120.37           N
ATOM   3420  CA  LEU D 431      41.377 -20.776  10.027  1.00120.37           C
ATOM   3421  CB  LEU D 431      41.497 -22.228   9.552  1.00120.37           C
ATOM   3422  CG  LEU D 431      40.141 -22.875   9.244  1.00120.37           C
ATOM   3423  CD1 LEU D 431      39.438 -22.161   8.069  1.00120.37           C
ATOM   3424  CD2 LEU D 431      40.307 -24.400   9.084  1.00120.37           C
ATOM   3425  C   LEU D 431      42.705 -20.420  10.581  1.00120.37           C
ATOM   3426  O   LEU D 431      43.491 -19.760   9.906  1.00120.37           O
ATOM   3427  N   ILE D 432      42.975 -20.790  11.845  1.00144.15           N
ATOM   3428  CA  ILE D 432      44.290 -20.555  12.354  1.00144.15           C
ATOM   3429  CB  ILE D 432      44.367 -19.942  13.731  1.00144.15           C
ATOM   3430  CG1 ILE D 432      43.869 -18.484  13.764  1.00144.15           C
ATOM   3431  CG2 ILE D 432      45.818 -20.091  14.217  1.00144.15           C
ATOM   3432  CD1 ILE D 432      42.353 -18.323  13.802  1.00144.15           C
ATOM   3433  C   ILE D 432      44.918 -21.893  12.461  1.00144.15           C
ATOM   3434  O   ILE D 432      44.659 -22.603  13.436  1.00144.15           O
ATOM   3435  N   TYR D 433      45.784 -22.240  11.476  1.00219.64           N
ATOM   3436  CA  TYR D 433      46.398 -23.534  11.503  1.00219.64           C
ATOM   3437  CB  TYR D 433      47.411 -23.694  12.656  1.00219.64           C
ATOM   3438  CG  TYR D 433      48.344 -24.813  12.324  1.00219.64           C
ATOM   3439  CD1 TYR D 433      49.180 -24.698  11.235  1.00219.64           C
ATOM   3440  CD2 TYR D 433      48.429 -25.944  13.104  1.00219.64           C
ATOM   3441  CE1 TYR D 433      50.060 -25.700  10.902  1.00219.64           C
ATOM   3442  CE2 TYR D 433      49.309 -26.951  12.777  1.00219.64           C
ATOM   3443  CZ  TYR D 433      50.122 -26.834  11.674  1.00219.64           C
ATOM   3444  OH  TYR D 433      51.022 -27.869  11.341  1.00219.64           O
ATOM   3445  C   TYR D 433      45.247 -24.498  11.609  1.00219.64           C
ATOM   3446  O   TYR D 433      44.263 -24.356  10.886  1.00219.64           O
ATOM   3447  N   ASP D 434      45.440 -25.607  12.337  1.00134.99           N
ATOM   3448  CA  ASP D 434      44.434 -26.589  12.678  1.00134.99           C
ATOM   3449  CB  ASP D 434      45.016 -28.005  12.868  1.00134.99           C
ATOM   3450  CG  ASP D 434      45.965 -28.008  14.060  1.00134.99           C
ATOM   3451  OD1 ASP D 434      46.292 -26.903  14.568  1.00134.99           O
ATOM   3452  OD2 ASP D 434      46.382 -29.123  14.475  1.00134.99           O
ATOM   3453  C   ASP D 434      43.644 -26.254  13.936  1.00134.99           C
ATOM   3454  O   ASP D 434      42.748 -27.012  14.307  1.00134.99           O
ATOM   3455  N   GLN D 435      44.065 -25.224  14.704  1.00114.52           N
ATOM   3456  CA  GLN D 435      43.580 -24.894  16.033  1.00114.52           C
ATOM   3457  CB  GLN D 435      44.533 -23.912  16.730  1.00114.52           C
ATOM   3458  CG  GLN D 435      45.951 -24.457  16.896  1.00114.52           C
ATOM   3459  CD  GLN D 435      45.919 -25.520  17.982  1.00114.52           C
ATOM   3460  OE1 GLN D 435      46.452 -25.323  19.073  1.00114.52           O
ATOM   3461  NE2 GLN D 435      45.272 -26.678  17.683  1.00114.52           N
ATOM   3462  C   GLN D 435      42.204 -24.297  16.206  1.00114.52           C
ATOM   3463  O   GLN D 435      41.475 -24.700  17.113  1.00114.52           O
ATOM   3464  N   GLY D 436      41.818 -23.297  15.390  1.00 41.46           N
ATOM   3465  CA  GLY D 436      40.573 -22.614  15.614  1.00 41.46           C
ATOM   3466  C   GLY D 436      40.434 -21.609  14.516  1.00 41.46           C
ATOM   3467  O   GLY D 436      41.049 -21.767  13.462  1.00 41.46           O
ATOM   3468  N   PHE D 437      39.617 -20.549  14.731  1.00 76.17           N
ATOM   3469  CA  PHE D 437      39.396 -19.617  13.662  1.00 76.17           C
ATOM   3470  CB  PHE D 437      38.183 -20.019  12.801  1.00 76.17           C
ATOM   3471  CG  PHE D 437      36.997 -20.142  13.707  1.00 76.17           C
ATOM   3472  CD1 PHE D 437      36.760 -21.311  14.397  1.00 76.17           C
ATOM   3473  CD2 PHE D 437      36.118 -19.096  13.871  1.00 76.17           C
ATOM   3474  CE1 PHE D 437      35.672 -21.436  15.232  1.00 76.17           C
ATOM   3475  CE2 PHE D 437      35.028 -19.214  14.704  1.00 76.17           C
ATOM   3476  CZ  PHE D 437      34.803 -20.384  15.389  1.00 76.17           C
ATOM   3477  C   PHE D 437      39.130 -18.229  14.180  1.00 76.17           C
ATOM   3478  O   PHE D 437      38.853 -18.020  15.361  1.00 76.17           O
ATOM   3479  N   GLU D 438      39.274 -17.229  13.279  1.00131.86           N
ATOM   3480  CA  GLU D 438      38.882 -15.875  13.553  1.00131.86           C
ATOM   3481  CB  GLU D 438      39.965 -14.785  13.607  1.00131.86           C
ATOM   3482  CG  GLU D 438      40.531 -14.487  14.987  1.00131.86           C
ATOM   3483  CD  GLU D 438      41.153 -13.096  14.889  1.00131.86           C
ATOM   3484  OE1 GLU D 438      41.822 -12.835  13.865  1.00131.86           O
ATOM   3485  OE2 GLU D 438      40.961 -12.279  15.828  1.00131.86           O
ATOM   3486  C   GLU D 438      38.001 -15.427  12.443  1.00131.86           C
ATOM   3487  O   GLU D 438      38.278 -15.668  11.267  1.00131.86           O
ATOM   3488  N   VAL D 439      36.897 -14.757  12.811  1.00105.87           N
ATOM   3489  CA  VAL D 439      36.023 -14.222  11.819  1.00105.87           C
ATOM   3490  CB  VAL D 439      34.662 -14.856  11.817  1.00105.87           C
ATOM   3491  CG1 VAL D 439      34.821 -16.349  11.483  1.00105.87           C
ATOM   3492  CG2 VAL D 439      33.989 -14.587  13.174  1.00105.87           C
ATOM   3493  C   VAL D 439      35.839 -12.775  12.135  1.00105.87           C
ATOM   3494  O   VAL D 439      35.641 -12.399  13.291  1.00105.87           O
ATOM   3495  N   VAL D 440      35.940 -11.914  11.106  1.00 53.54           N
ATOM   3496  CA  VAL D 440      35.696 -10.521  11.332  1.00 53.54           C
ATOM   3497  CB  VAL D 440      36.839  -9.641  10.914  1.00 53.54           C
ATOM   3498  CG1 VAL D 440      36.431  -8.171  11.110  1.00 53.54           C
ATOM   3499  CG2 VAL D 440      38.084 -10.052  11.723  1.00 53.54           C
ATOM   3500  C   VAL D 440      34.505 -10.180  10.495  1.00 53.54           C
ATOM   3501  O   VAL D 440      34.568 -10.206   9.265  1.00 53.54           O
ATOM   3502  N   ILE D 441      33.360  -9.896  11.149  1.00 89.76           N
ATOM   3503  CA  ILE D 441      32.196  -9.545  10.392  1.00 89.76           C
ATOM   3504  CB  ILE D 441      31.253 -10.690  10.141  1.00 89.76           C
ATOM   3505  CG1 ILE D 441      31.948 -11.845   9.399  1.00 89.76           C
ATOM   3506  CG2 ILE D 441      30.044 -10.126   9.374  1.00 89.76           C
ATOM   3507  CD1 ILE D 441      32.912 -12.650  10.270  1.00 89.76           C
ATOM   3508  C   ILE D 441      31.431  -8.535  11.186  1.00 89.76           C
ATOM   3509  O   ILE D 441      31.379  -8.612  12.411  1.00 89.76           O
ATOM   3510  N   ASN D 442      30.815  -7.557  10.495  1.00106.13           N
ATOM   3511  CA  ASN D 442      30.005  -6.556  11.132  1.00106.13           C
ATOM   3512  CB  ASN D 442      28.634  -7.059  11.612  1.00106.13           C
ATOM   3513  CG  ASN D 442      27.691  -7.100  10.428  1.00106.13           C
ATOM   3514  OD1 ASN D 442      27.636  -6.164   9.631  1.00106.13           O
ATOM   3515  ND2 ASN D 442      26.921  -8.214  10.315  1.00106.13           N
ATOM   3516  C   ASN D 442      30.690  -5.957  12.329  1.00106.13           C
ATOM   3517  O   ASN D 442      30.101  -5.899  13.406  1.00106.13           O
ATOM   3518  N   LYS D 443      31.949  -5.502  12.171  1.00166.02           N
ATOM   3519  CA  LYS D 443      32.700  -4.824  13.194  1.00166.02           C
ATOM   3520  CB  LYS D 443      32.208  -3.396  13.460  1.00166.02           C
ATOM   3521  CG  LYS D 443      32.953  -2.349  12.623  1.00166.02           C
ATOM   3522  CD  LYS D 443      32.956  -2.585  11.107  1.00166.02           C
ATOM   3523  CE  LYS D 443      31.644  -3.129  10.537  1.00166.02           C
ATOM   3524  NZ  LYS D 443      31.714  -3.210   9.059  1.00166.02           N
ATOM   3525  C   LYS D 443      32.811  -5.608  14.473  1.00166.02           C
ATOM   3526  O   LYS D 443      32.976  -5.034  15.548  1.00166.02           O
ATOM   3527  N   GLN D 444      32.783  -6.949  14.384  1.00142.05           N
ATOM   3528  CA  GLN D 444      32.936  -7.823  15.514  1.00142.05           C
ATOM   3529  CB  GLN D 444      31.591  -8.460  15.913  1.00142.05           C
ATOM   3530  CG  GLN D 444      31.688  -9.788  16.655  1.00142.05           C
ATOM   3531  CD  GLN D 444      31.445 -10.847  15.587  1.00142.05           C
ATOM   3532  OE1 GLN D 444      30.301 -11.162  15.264  1.00142.05           O
ATOM   3533  NE2 GLN D 444      32.542 -11.394  14.999  1.00142.05           N
ATOM   3534  C   GLN D 444      33.913  -8.889  15.128  1.00142.05           C
ATOM   3535  O   GLN D 444      33.978  -9.288  13.966  1.00142.05           O
ATOM   3536  N   LYS D 445      34.719  -9.372  16.099  1.00 64.66           N
ATOM   3537  CA  LYS D 445      35.677 -10.398  15.794  1.00 64.66           C
ATOM   3538  CB  LYS D 445      37.133 -10.012  16.104  1.00 64.66           C
ATOM   3539  CG  LYS D 445      37.678  -8.885  15.228  1.00 64.66           C
ATOM   3540  CD  LYS D 445      39.034  -8.364  15.703  1.00 64.66           C
ATOM   3541  CE  LYS D 445      39.613  -7.263  14.815  1.00 64.66           C
ATOM   3542  NZ  LYS D 445      40.923  -6.827  15.348  1.00 64.66           N
ATOM   3543  C   LYS D 445      35.358 -11.571  16.662  1.00 64.66           C
ATOM   3544  O   LYS D 445      35.182 -11.427  17.870  1.00 64.66           O
ATOM   3545  N   TYR D 446      35.283 -12.773  16.057  1.00 93.19           N
ATOM   3546  CA  TYR D 446      35.031 -13.982  16.785  1.00 93.19           C
ATOM   3547  CB  TYR D 446      33.907 -14.873  16.221  1.00 93.19           C
ATOM   3548  CG  TYR D 446      32.626 -14.580  16.918  1.00 93.19           C
ATOM   3549  CD1 TYR D 446      32.376 -15.237  18.096  1.00 93.19           C
ATOM   3550  CD2 TYR D 446      31.683 -13.707  16.430  1.00 93.19           C
ATOM   3551  CE1 TYR D 446      31.212 -15.012  18.778  1.00 93.19           C
ATOM   3552  CE2 TYR D 446      30.510 -13.475  17.114  1.00 93.19           C
ATOM   3553  CZ  TYR D 446      30.275 -14.131  18.297  1.00 93.19           C
ATOM   3554  OH  TYR D 446      29.080 -13.909  19.016  1.00 93.19           O
ATOM   3555  C   TYR D 446      36.259 -14.834  16.771  1.00 93.19           C
ATOM   3556  O   TYR D 446      36.948 -14.962  15.759  1.00 93.19           O
ATOM   3557  N   PHE D 447      36.584 -15.411  17.944  1.00137.32           N
ATOM   3558  CA  PHE D 447      37.701 -16.306  18.009  1.00137.32           C
ATOM   3559  CB  PHE D 447      39.012 -15.601  18.411  1.00137.32           C
ATOM   3560  CG  PHE D 447      40.016 -16.650  18.727  1.00137.32           C
ATOM   3561  CD1 PHE D 447      40.539 -17.451  17.739  1.00137.32           C
ATOM   3562  CD2 PHE D 447      40.401 -16.848  20.032  1.00137.32           C
ATOM   3563  CE1 PHE D 447      41.455 -18.427  18.048  1.00137.32           C
ATOM   3564  CE2 PHE D 447      41.318 -17.818  20.350  1.00137.32           C
ATOM   3565  CZ  PHE D 447      41.842 -18.606  19.354  1.00137.32           C
ATOM   3566  C   PHE D 447      37.403 -17.414  18.975  1.00137.32           C
ATOM   3567  O   PHE D 447      36.821 -17.199  20.038  1.00137.32           O
ATOM   3568  N   ALA D 448      37.787 -18.653  18.601  1.00 60.43           N
ATOM   3569  CA  ALA D 448      37.578 -19.786  19.454  1.00 60.43           C
ATOM   3570  CB  ALA D 448      36.114 -20.245  19.484  1.00 60.43           C
ATOM   3571  C   ALA D 448      38.407 -20.922  18.935  1.00 60.43           C
ATOM   3572  O   ALA D 448      38.743 -20.981  17.753  1.00 60.43           O
ATOM   3573  N   PHE D 449      38.763 -21.864  19.832  1.00136.94           N
ATOM   3574  CA  PHE D 449      39.527 -23.012  19.437  1.00136.94           C
ATOM   3575  CB  PHE D 449      40.533 -23.522  20.492  1.00136.94           C
ATOM   3576  CG  PHE D 449      41.650 -22.546  20.681  1.00136.94           C
ATOM   3577  CD1 PHE D 449      42.738 -22.557  19.837  1.00136.94           C
ATOM   3578  CD2 PHE D 449      41.617 -21.622  21.701  1.00136.94           C
ATOM   3579  CE1 PHE D 449      43.773 -21.665  20.004  1.00136.94           C
ATOM   3580  CE2 PHE D 449      42.650 -20.729  21.874  1.00136.94           C
ATOM   3581  CZ  PHE D 449      43.732 -20.749  21.026  1.00136.94           C
ATOM   3582  C   PHE D 449      38.547 -24.125  19.231  1.00136.94           C
ATOM   3583  O   PHE D 449      37.485 -24.149  19.849  1.00136.94           O
ATOM   3584  N   PHE D 450      38.871 -25.078  18.337  1.00 69.56           N
ATOM   3585  CA  PHE D 450      37.979 -26.177  18.090  1.00 69.56           C
ATOM   3586  CB  PHE D 450      38.411 -27.085  16.923  1.00 69.56           C
ATOM   3587  CG  PHE D 450      38.329 -26.281  15.667  1.00 69.56           C
ATOM   3588  CD1 PHE D 450      37.114 -26.033  15.069  1.00 69.56           C
ATOM   3589  CD2 PHE D 450      39.470 -25.784  15.079  1.00 69.56           C
ATOM   3590  CE1 PHE D 450      37.038 -25.294  13.910  1.00 69.56           C
ATOM   3591  CE2 PHE D 450      39.401 -25.046  13.921  1.00 69.56           C
ATOM   3592  CZ  PHE D 450      38.183 -24.798  13.334  1.00 69.56           C
ATOM   3593  C   PHE D 450      37.933 -26.997  19.348  1.00 69.56           C
ATOM   3594  O   PHE D 450      38.898 -27.040  20.109  1.00 69.56           O
ATOM   3595  N   ASN D 451      36.784 -27.658  19.602  1.00101.08           N
ATOM   3596  CA  ASN D 451      36.557 -28.370  20.832  1.00101.08           C
ATOM   3597  CB  ASN D 451      35.068 -28.654  21.099  1.00101.08           C
ATOM   3598  CG  ASN D 451      34.944 -29.270  22.485  1.00101.08           C
ATOM   3599  OD1 ASN D 451      34.725 -28.569  23.472  1.00101.08           O
ATOM   3600  ND2 ASN D 451      35.086 -30.620  22.563  1.00101.08           N
ATOM   3601  C   ASN D 451      37.278 -29.685  20.895  1.00101.08           C
ATOM   3602  O   ASN D 451      37.469 -30.376  19.896  1.00101.08           O
ATOM   3603  N   TYR D 452      37.733 -30.037  22.118  1.00153.27           N
ATOM   3604  CA  TYR D 452      38.356 -31.301  22.399  1.00153.27           C
ATOM   3605  CB  TYR D 452      39.889 -31.263  22.256  1.00153.27           C
ATOM   3606  CG  TYR D 452      40.413 -30.347  23.305  1.00153.27           C
ATOM   3607  CD1 TYR D 452      40.310 -28.984  23.150  1.00153.27           C
ATOM   3608  CD2 TYR D 452      40.977 -30.847  24.455  1.00153.27           C
ATOM   3609  CE1 TYR D 452      40.781 -28.134  24.122  1.00153.27           C
ATOM   3610  CE2 TYR D 452      41.452 -30.003  25.429  1.00153.27           C
ATOM   3611  CZ  TYR D 452      41.353 -28.645  25.262  1.00153.27           C
ATOM   3612  OH  TYR D 452      41.843 -27.770  26.256  1.00153.27           O
ATOM   3613  C   TYR D 452      38.008 -31.648  23.818  1.00153.27           C
ATOM   3614  O   TYR D 452      37.785 -30.757  24.635  1.00153.27           O
ATOM   3615  N   THR D 453      37.929 -32.953  24.160  1.00103.30           N
ATOM   3616  CA  THR D 453      37.606 -33.283  25.522  1.00103.30           C
ATOM   3617  CB  THR D 453      36.247 -33.895  25.695  1.00103.30           C
ATOM   3618  OG1 THR D 453      35.909 -33.953  27.074  1.00103.30           O
ATOM   3619  CG2 THR D 453      36.267 -35.311  25.100  1.00103.30           C
ATOM   3620  C   THR D 453      38.599 -34.281  26.025  1.00103.30           C
ATOM   3621  O   THR D 453      39.037 -35.166  25.292  1.00103.30           O
ATOM   3622  N   GLN D 454      38.987 -34.152  27.308  1.00 60.93           N
ATOM   3623  CA  GLN D 454      39.926 -35.075  27.870  1.00 60.93           C
ATOM   3624  CB  GLN D 454      41.103 -34.372  28.567  1.00 60.93           C
ATOM   3625  CG  GLN D 454      41.951 -33.532  27.609  1.00 60.93           C
ATOM   3626  CD  GLN D 454      43.033 -32.829  28.415  1.00 60.93           C
ATOM   3627  OE1 GLN D 454      43.809 -32.040  27.878  1.00 60.93           O
ATOM   3628  NE2 GLN D 454      43.084 -33.115  29.744  1.00 60.93           N
ATOM   3629  C   GLN D 454      39.201 -35.872  28.909  1.00 60.93           C
ATOM   3630  O   GLN D 454      38.994 -35.413  30.031  1.00 60.93           O
ATOM   3631  N   GLN D 455      38.785 -37.097  28.540  1.00128.66           N
ATOM   3632  CA  GLN D 455      38.106 -37.992  29.432  1.00128.66           C
ATOM   3633  CB  GLN D 455      37.481 -39.207  28.728  0.00128.66           C
ATOM   3634  CG  GLN D 455      36.361 -38.837  27.753  0.00128.66           C
ATOM   3635  CD  GLN D 455      35.186 -38.307  28.562  0.00128.66           C
ATOM   3636  OE1 GLN D 455      35.221 -38.287  29.792  0.00128.66           O
ATOM   3637  NE2 GLN D 455      34.112 -37.864  27.855  1.00128.66           N
ATOM   3638  C   GLN D 455      39.093 -38.481  30.437  1.00128.66           C
ATOM   3639  O   GLN D 455      38.746 -38.802  31.568  1.00128.66           O
ATOM   3640  N   GLY D 456      40.370 -38.548  30.036  1.00 71.65           N
ATOM   3641  CA  GLY D 456      41.413 -39.078  30.856  1.00 71.65           C
ATOM   3642  C   GLY D 456      42.047 -40.114  30.001  1.00 71.65           C
ATOM   3643  O   GLY D 456      41.495 -41.189  29.774  1.00 71.65           O
ATOM   3644  N   LYS D 457      43.238 -39.755  29.493  1.00202.77           N
ATOM   3645  CA  LYS D 457      44.071 -40.509  28.604  1.00202.77           C
ATOM   3646  CB  LYS D 457      44.503 -41.898  29.137  1.00202.77           C
ATOM   3647  CG  LYS D 457      43.440 -43.002  29.140  1.00202.77           C
ATOM   3648  CD  LYS D 457      43.094 -43.557  27.755  1.00202.77           C
ATOM   3649  CE  LYS D 457      44.204 -44.415  27.143  1.00202.77           C
ATOM   3650  NZ  LYS D 457      44.253 -45.733  27.813  1.00202.77           N
ATOM   3651  C   LYS D 457      43.367 -40.661  27.297  1.00202.77           C
ATOM   3652  O   LYS D 457      43.920 -41.205  26.344  1.00202.77           O
ATOM   3653  N   VAL D 458      42.134 -40.139  27.179  1.00100.18           N
ATOM   3654  CA  VAL D 458      41.530 -40.246  25.888  1.00100.18           C
ATOM   3655  CB  VAL D 458      40.304 -41.114  25.839  1.00100.18           C
ATOM   3656  CG1 VAL D 458      40.715 -42.553  26.192  1.00100.18           C
ATOM   3657  CG2 VAL D 458      39.238 -40.528  26.772  1.00100.18           C
ATOM   3658  C   VAL D 458      41.154 -38.864  25.478  1.00100.18           C
ATOM   3659  O   VAL D 458      40.473 -38.144  26.206  1.00100.18           O
ATOM   3660  N   VAL D 459      41.611 -38.450  24.287  1.00 39.15           N
ATOM   3661  CA  VAL D 459      41.310 -37.123  23.849  1.00 39.15           C
ATOM   3662  CB  VAL D 459      42.534 -36.329  23.492  1.00 39.15           C
ATOM   3663  CG1 VAL D 459      42.093 -34.968  22.927  1.00 39.15           C
ATOM   3664  CG2 VAL D 459      43.434 -36.232  24.736  1.00 39.15           C
ATOM   3665  C   VAL D 459      40.484 -37.238  22.616  1.00 39.15           C
ATOM   3666  O   VAL D 459      40.795 -38.010  21.710  1.00 39.15           O
ATOM   3667  N   THR D 460      39.378 -36.476  22.560  1.00106.22           N
ATOM   3668  CA  THR D 460      38.585 -36.534  21.375  1.00106.22           C
ATOM   3669  CB  THR D 460      37.232 -37.144  21.585  1.00106.22           C
ATOM   3670  OG1 THR D 460      36.681 -37.529  20.337  1.00106.22           O
ATOM   3671  CG2 THR D 460      36.314 -36.115  22.264  1.00106.22           C
ATOM   3672  C   THR D 460      38.403 -35.127  20.913  1.00106.22           C
ATOM   3673  O   THR D 460      38.211 -34.212  21.714  1.00106.22           O
ATOM   3674  N   SER D 461      38.476 -34.906  19.590  1.00 86.43           N
ATOM   3675  CA  SER D 461      38.320 -33.566  19.124  1.00 86.43           C
ATOM   3676  CB  SER D 461      39.495 -33.080  18.259  1.00 86.43           C
ATOM   3677  OG  SER D 461      39.690 -33.961  17.165  1.00 86.43           O
ATOM   3678  C   SER D 461      37.062 -33.495  18.327  1.00 86.43           C
ATOM   3679  O   SER D 461      36.622 -34.487  17.743  1.00 86.43           O
ATOM   3680  N   ASN D 462      36.416 -32.312  18.348  1.00 60.52           N
ATOM   3681  CA  ASN D 462      35.216 -32.108  17.596  1.00 60.52           C
ATOM   3682  CB  ASN D 462      33.976 -31.875  18.477  1.00 60.52           C
ATOM   3683  CG  ASN D 462      33.675 -33.173  19.214  1.00 60.52           C
ATOM   3684  OD1 ASN D 462      33.635 -33.209  20.443  1.00 60.52           O
ATOM   3685  ND2 ASN D 462      33.460 -34.273  18.444  1.00 60.52           N
ATOM   3686  C   ASN D 462      35.424 -30.871  16.783  1.00 60.52           C
ATOM   3687  O   ASN D 462      35.409 -29.756  17.302  1.00 60.52           O
ATOM   3688  N   CYS D 463      35.641 -31.058  15.471  1.00 67.34           N
ATOM   3689  CA  CYS D 463      35.861 -29.989  14.541  1.00 67.34           C
ATOM   3690  CB  CYS D 463      36.459 -30.483  13.223  1.00 67.34           C
ATOM   3691  SG  CYS D 463      38.113 -31.140  13.558  1.00 67.34           S
ATOM   3692  C   CYS D 463      34.581 -29.257  14.289  1.00 67.34           C
ATOM   3693  O   CYS D 463      34.584 -28.143  13.766  1.00 67.34           O
ATOM   3694  N   GLY D 464      33.453 -29.937  14.556  1.00 55.58           N
ATOM   3695  CA  GLY D 464      32.123 -29.413  14.421  1.00 55.58           C
ATOM   3696  C   GLY D 464      31.844 -28.364  15.461  1.00 55.58           C
ATOM   3697  O   GLY D 464      30.991 -27.505  15.253  1.00 55.58           O
ATOM   3698  N   GLN D 465      32.486 -28.446  16.643  1.00 56.60           N
ATOM   3699  CA  GLN D 465      32.152 -27.530  17.701  1.00 56.60           C
ATOM   3700  CB  GLN D 465      31.533 -28.235  18.921  1.00 56.60           C
ATOM   3701  CG  GLN D 465      30.199 -28.913  18.607  1.00 56.60           C
ATOM   3702  CD  GLN D 465      29.688 -29.570  19.881  1.00 56.60           C
ATOM   3703  OE1 GLN D 465      30.464 -30.064  20.696  1.00 56.60           O
ATOM   3704  NE2 GLN D 465      28.339 -29.577  20.061  1.00 56.60           N
ATOM   3705  C   GLN D 465      33.363 -26.790  18.176  1.00 56.60           C
ATOM   3706  O   GLN D 465      34.481 -27.027  17.723  1.00 56.60           O
ATOM   3707  N   THR D 466      33.153 -25.827  19.101  1.00127.00           N
ATOM   3708  CA  THR D 466      34.253 -25.063  19.606  1.00127.00           C
ATOM   3709  CB  THR D 466      34.332 -23.689  18.999  1.00127.00           C
ATOM   3710  OG1 THR D 466      35.249 -22.877  19.712  1.00127.00           O
ATOM   3711  CG2 THR D 466      32.941 -23.055  18.934  1.00127.00           C
ATOM   3712  C   THR D 466      34.231 -25.002  21.103  1.00127.00           C
ATOM   3713  O   THR D 466      33.241 -25.331  21.754  1.00127.00           O
ATOM   3714  N   PHE D 467      35.394 -24.655  21.691  1.00 83.45           N
ATOM   3715  CA  PHE D 467      35.498 -24.412  23.098  1.00 83.45           C
ATOM   3716  CB  PHE D 467      36.925 -24.398  23.673  1.00 83.45           C
ATOM   3717  CG  PHE D 467      37.192 -25.732  24.271  1.00 83.45           C
ATOM   3718  CD1 PHE D 467      37.450 -26.843  23.505  1.00 83.45           C
ATOM   3719  CD2 PHE D 467      37.186 -25.848  25.642  1.00 83.45           C
ATOM   3720  CE1 PHE D 467      37.689 -28.049  24.120  1.00 83.45           C
ATOM   3721  CE2 PHE D 467      37.427 -27.050  26.258  1.00 83.45           C
ATOM   3722  CZ  PHE D 467      37.677 -28.157  25.490  1.00 83.45           C
ATOM   3723  C   PHE D 467      34.923 -23.060  23.309  1.00 83.45           C
ATOM   3724  O   PHE D 467      34.518 -22.395  22.359  1.00 83.45           O
ATOM   3725  N   THR D 468      34.811 -22.640  24.576  1.00 50.25           N
ATOM   3726  CA  THR D 468      34.267 -21.342  24.837  1.00 50.25           C
ATOM   3727  CB  THR D 468      34.233 -21.011  26.300  1.00 50.25           C
ATOM   3728  OG1 THR D 468      33.514 -22.007  27.009  1.00 50.25           O
ATOM   3729  CG2 THR D 468      33.550 -19.647  26.483  1.00 50.25           C
ATOM   3730  C   THR D 468      35.186 -20.354  24.183  1.00 50.25           C
ATOM   3731  O   THR D 468      36.399 -20.421  24.373  1.00 50.25           O
ATOM   3732  N   GLY D 469      34.627 -19.404  23.396  1.00 56.84           N
ATOM   3733  CA  GLY D 469      35.442 -18.452  22.691  1.00 56.84           C
ATOM   3734  C   GLY D 469      35.101 -17.048  23.111  1.00 56.84           C
ATOM   3735  O   GLY D 469      34.239 -16.821  23.962  1.00 56.84           O
ATOM   3736  N   TRP D 470      35.798 -16.065  22.489  1.00103.51           N
ATOM   3737  CA  TRP D 470      35.660 -14.675  22.827  1.00103.51           C
ATOM   3738  CB  TRP D 470      37.015 -14.048  23.198  1.00103.51           C
ATOM   3739  CG  TRP D 470      37.723 -14.704  24.362  1.00103.51           C
ATOM   3740  CD2 TRP D 470      38.506 -15.903  24.244  1.00103.51           C
ATOM   3741  CD1 TRP D 470      37.777 -14.337  25.675  1.00103.51           C
ATOM   3742  NE1 TRP D 470      38.551 -15.229  26.381  1.00103.51           N
ATOM   3743  CE2 TRP D 470      39.004 -16.199  25.512  1.00103.51           C
ATOM   3744  CE3 TRP D 470      38.786 -16.695  23.166  1.00103.51           C
ATOM   3745  CZ2 TRP D 470      39.794 -17.294  25.722  1.00103.51           C
ATOM   3746  CZ3 TRP D 470      39.582 -17.798  23.381  1.00103.51           C
ATOM   3747  CH2 TRP D 470      40.077 -18.091  24.635  1.00103.51           C
ATOM   3748  C   TRP D 470      35.197 -13.930  21.612  1.00103.51           C
ATOM   3749  O   TRP D 470      35.722 -14.115  20.514  1.00103.51           O
ATOM   3750  N   TYR D 471      34.178 -13.064  21.783  1.00198.75           N
ATOM   3751  CA  TYR D 471      33.765 -12.226  20.701  1.00198.75           C
ATOM   3752  CB  TYR D 471      32.408 -12.611  20.085  1.00198.75           C
ATOM   3753  CG  TYR D 471      31.360 -12.719  21.141  1.00198.75           C
ATOM   3754  CD1 TYR D 471      30.906 -11.606  21.795  1.00198.75           C
ATOM   3755  CD2 TYR D 471      30.812 -13.940  21.476  1.00198.75           C
ATOM   3756  CE1 TYR D 471      29.919 -11.728  22.743  1.00198.75           C
ATOM   3757  CE2 TYR D 471      29.823 -14.068  22.417  1.00198.75           C
ATOM   3758  CZ  TYR D 471      29.372 -12.947  23.058  1.00198.75           C
ATOM   3759  OH  TYR D 471      28.357 -13.044  24.029  1.00198.75           O
ATOM   3760  C   TYR D 471      33.734 -10.849  21.266  1.00198.75           C
ATOM   3761  O   TYR D 471      33.409 -10.688  22.433  1.00198.75           O
ATOM   3762  N   HIS D 472      34.154  -9.835  20.483  1.00 92.84           N
ATOM   3763  CA  HIS D 472      34.181  -8.466  20.920  1.00 92.84           C
ATOM   3764  ND1 HIS D 472      37.455  -9.595  21.241  1.00 92.84           N
ATOM   3765  CG  HIS D 472      36.742  -8.451  20.949  1.00 92.84           C
ATOM   3766  CB  HIS D 472      35.472  -8.055  21.652  1.00 92.84           C
ATOM   3767  NE2 HIS D 472      38.560  -8.561  19.612  1.00 92.84           N
ATOM   3768  CD2 HIS D 472      37.433  -7.834  19.952  1.00 92.84           C
ATOM   3769  CE1 HIS D 472      38.530  -9.610  20.414  1.00 92.84           C
ATOM   3770  C   HIS D 472      34.157  -7.623  19.695  1.00 92.84           C
ATOM   3771  O   HIS D 472      34.500  -8.081  18.607  1.00 92.84           O
ATOM   3772  N   ASP D 473      33.775  -6.342  19.852  1.00 62.83           N
ATOM   3773  CA  ASP D 473      33.762  -5.481  18.709  1.00 62.83           C
ATOM   3774  CB  ASP D 473      33.071  -4.125  18.952  1.00 62.83           C
ATOM   3775  CG  ASP D 473      33.811  -3.349  20.037  1.00 62.83           C
ATOM   3776  OD1 ASP D 473      34.739  -3.918  20.674  1.00 62.83           O
ATOM   3777  OD2 ASP D 473      33.451  -2.162  20.235  1.00 62.83           O
ATOM   3778  C   ASP D 473      35.190  -5.248  18.323  1.00 62.83           C
ATOM   3779  O   ASP D 473      36.105  -5.544  19.089  1.00 62.83           O
ATOM   3780  N   ALA D 474      35.407  -4.689  17.120  1.00 53.62           N
ATOM   3781  CA  ALA D 474      36.720  -4.493  16.570  1.00 53.62           C
ATOM   3782  CB  ALA D 474      36.688  -3.825  15.186  1.00 53.62           C
ATOM   3783  C   ALA D 474      37.526  -3.616  17.481  1.00 53.62           C
ATOM   3784  O   ALA D 474      38.744  -3.762  17.572  1.00 53.62           O
ATOM   3785  N   GLY D 475      36.878  -2.647  18.149  1.00 85.45           N
ATOM   3786  CA  GLY D 475      37.575  -1.741  19.018  1.00 85.45           C
ATOM   3787  C   GLY D 475      38.185  -2.484  20.156  1.00 85.45           C
ATOM   3788  O   GLY D 475      39.292  -2.136  20.547  1.00 85.45           O
ATOM   3789  N   ILE D 476      37.443  -3.472  20.712  1.00321.22           N
ATOM   3790  CA  ILE D 476      37.719  -4.384  21.803  1.00321.22           C
ATOM   3791  CB  ILE D 476      39.172  -4.542  22.181  1.00321.22           C
ATOM   3792  CG1 ILE D 476      39.681  -3.310  22.944  1.00321.22           C
ATOM   3793  CG2 ILE D 476      39.962  -4.827  20.896  1.00321.22           C
ATOM   3794  CD1 ILE D 476      41.024  -3.497  23.653  1.00321.22           C
ATOM   3795  C   ILE D 476      37.118  -3.758  23.007  1.00321.22           C
ATOM   3796  O   ILE D 476      37.351  -4.157  24.148  1.00321.22           O
ATOM   3797  N   ALA D 477      36.312  -2.724  22.770  1.00125.56           N
ATOM   3798  CA  ALA D 477      35.724  -2.091  23.897  1.00125.56           C
ATOM   3799  CB  ALA D 477      35.190  -0.688  23.588  1.00125.56           C
ATOM   3800  C   ALA D 477      34.597  -2.890  24.399  1.00125.56           C
ATOM   3801  O   ALA D 477      34.460  -3.197  25.584  1.00125.56           O
ATOM   3802  N   VAL D 478      33.808  -3.330  23.423  1.00155.22           N
ATOM   3803  CA  VAL D 478      32.513  -3.699  23.813  1.00155.22           C
ATOM   3804  CB  VAL D 478      31.514  -3.486  22.707  1.00155.22           C
ATOM   3805  CG1 VAL D 478      30.111  -3.900  23.169  1.00155.22           C
ATOM   3806  CG2 VAL D 478      31.609  -2.020  22.269  1.00155.22           C
ATOM   3807  C   VAL D 478      32.452  -5.059  24.258  1.00155.22           C
ATOM   3808  O   VAL D 478      32.633  -6.021  23.496  1.00155.22           O
ATOM   3809  N   LYS D 479      32.221  -5.150  25.577  1.00238.60           N
ATOM   3810  CA  LYS D 479      31.789  -6.444  25.786  1.00238.60           C
ATOM   3811  CB  LYS D 479      32.263  -7.317  26.957  1.00238.60           C
ATOM   3812  CG  LYS D 479      33.764  -7.467  27.149  1.00238.60           C
ATOM   3813  CD  LYS D 479      34.088  -8.731  27.938  1.00238.60           C
ATOM   3814  CE  LYS D 479      35.559  -9.118  27.810  1.00238.60           C
ATOM   3815  NZ  LYS D 479      35.831 -10.399  28.483  1.00238.60           N
ATOM   3816  C   LYS D 479      30.309  -6.398  25.643  1.00238.60           C
ATOM   3817  O   LYS D 479      29.505  -6.121  26.529  1.00238.60           O
ATOM   3818  N   LYS D 480      30.023  -6.463  24.328  1.00165.76           N
ATOM   3819  CA  LYS D 480      28.914  -7.081  23.707  1.00165.76           C
ATOM   3820  CB  LYS D 480      28.766  -6.738  22.216  1.00165.76           C
ATOM   3821  CG  LYS D 480      29.956  -7.190  21.366  1.00165.76           C
ATOM   3822  CD  LYS D 480      29.689  -7.186  19.860  1.00165.76           C
ATOM   3823  CE  LYS D 480      29.819  -5.811  19.209  1.00165.76           C
ATOM   3824  NZ  LYS D 480      29.763  -5.951  17.737  1.00165.76           N
ATOM   3825  C   LYS D 480      29.586  -8.400  23.828  1.00165.76           C
ATOM   3826  O   LYS D 480      28.984  -9.464  23.954  1.00165.76           O
ATOM   3827  N   PHE D 481      30.942  -8.234  23.802  1.00270.80           N
ATOM   3828  CA  PHE D 481      31.960  -9.152  24.109  1.00270.80           C
ATOM   3829  CB  PHE D 481      33.341  -8.584  24.505  1.00270.80           C
ATOM   3830  CG  PHE D 481      34.366  -9.658  24.774  1.00270.80           C
ATOM   3831  CD1 PHE D 481      34.185 -10.651  25.709  1.00270.80           C
ATOM   3832  CD2 PHE D 481      35.567  -9.648  24.106  1.00270.80           C
ATOM   3833  CE1 PHE D 481      35.139 -11.614  25.940  1.00270.80           C
ATOM   3834  CE2 PHE D 481      36.534 -10.599  24.322  1.00270.80           C
ATOM   3835  CZ  PHE D 481      36.321 -11.594  25.243  1.00270.80           C
ATOM   3836  C   PHE D 481      31.387  -9.901  25.189  1.00270.80           C
ATOM   3837  O   PHE D 481      30.755  -9.419  26.126  1.00270.80           O
ATOM   3838  N   GLY D 482      31.536 -11.174  24.961  1.00 75.77           N
ATOM   3839  CA  GLY D 482      30.944 -12.095  25.801  1.00 75.77           C
ATOM   3840  C   GLY D 482      31.595 -13.322  25.351  1.00 75.77           C
ATOM   3841  O   GLY D 482      32.555 -13.286  24.577  1.00 75.77           O
ATOM   3842  N   CYS D 483      31.069 -14.438  25.831  1.00 68.21           N
ATOM   3843  CA  CYS D 483      31.651 -15.673  25.471  1.00 68.21           C
ATOM   3844  CB  CYS D 483      31.880 -16.564  26.694  1.00 68.21           C
ATOM   3845  SG  CYS D 483      32.916 -15.671  27.875  1.00 68.21           S
ATOM   3846  C   CYS D 483      30.661 -16.336  24.592  1.00 68.21           C
ATOM   3847  O   CYS D 483      29.470 -16.037  24.654  1.00 68.21           O
ATOM   3848  N   PHE D 484      31.142 -17.226  23.711  1.00 64.41           N
ATOM   3849  CA  PHE D 484      30.221 -17.900  22.858  1.00 64.41           C
ATOM   3850  CB  PHE D 484      30.085 -17.260  21.465  1.00 64.41           C
ATOM   3851  CG  PHE D 484      31.363 -17.472  20.720  1.00 64.41           C
ATOM   3852  CD1 PHE D 484      32.449 -16.653  20.929  1.00 64.41           C
ATOM   3853  CD2 PHE D 484      31.469 -18.492  19.801  1.00 64.41           C
ATOM   3854  CE1 PHE D 484      33.620 -16.855  20.236  1.00 64.41           C
ATOM   3855  CE2 PHE D 484      32.637 -18.699  19.104  1.00 64.41           C
ATOM   3856  CZ  PHE D 484      33.716 -17.877  19.322  1.00 64.41           C
ATOM   3857  C   PHE D 484      30.731 -19.284  22.631  1.00 64.41           C
ATOM   3858  O   PHE D 484      31.896 -19.592  22.882  1.00 64.41           O
ATOM   3859  N   ARG D 485      29.827 -20.172  22.181  1.00105.47           N
ATOM   3860  CA  ARG D 485      30.207 -21.499  21.808  1.00105.47           C
ATOM   3861  CB  ARG D 485      29.680 -22.597  22.748  1.00105.47           C
ATOM   3862  CG  ARG D 485      28.155 -22.636  22.868  1.00105.47           C
ATOM   3863  CD  ARG D 485      27.649 -23.727  23.816  1.00105.47           C
ATOM   3864  NE  ARG D 485      26.161 -23.651  23.841  1.00105.47           N
ATOM   3865  CZ  ARG D 485      25.438 -24.599  24.506  1.00105.47           C
ATOM   3866  NH1 ARG D 485      26.076 -25.622  25.145  1.00105.47           N
ATOM   3867  NH2 ARG D 485      24.076 -24.524  24.532  1.00105.47           N
ATOM   3868  C   ARG D 485      29.590 -21.691  20.464  1.00105.47           C
ATOM   3869  O   ARG D 485      28.504 -21.182  20.195  1.00105.47           O
ATOM   3870  N   GLY D 486      30.274 -22.420  19.568  1.00 33.40           N
ATOM   3871  CA  GLY D 486      29.739 -22.560  18.245  1.00 33.40           C
ATOM   3872  C   GLY D 486      29.592 -24.004  17.898  1.00 33.40           C
ATOM   3873  O   GLY D 486      30.385 -24.848  18.311  1.00 33.40           O
ATOM   3874  N   ILE D 487      28.531 -24.312  17.124  1.00 91.24           N
ATOM   3875  CA  ILE D 487      28.318 -25.643  16.637  1.00 91.24           C
ATOM   3876  CB  ILE D 487      27.151 -26.354  17.263  1.00 91.24           C
ATOM   3877  CG1 ILE D 487      25.832 -25.640  16.931  1.00 91.24           C
ATOM   3878  CG2 ILE D 487      27.425 -26.484  18.770  1.00 91.24           C
ATOM   3879  CD1 ILE D 487      24.590 -26.463  17.271  1.00 91.24           C
ATOM   3880  C   ILE D 487      28.038 -25.515  15.175  1.00 91.24           C
ATOM   3881  O   ILE D 487      27.316 -24.614  14.748  1.00 91.24           O
ATOM   3882  N   ARG D 488      28.628 -26.410  14.362  1.00117.66           N
ATOM   3883  CA  ARG D 488      28.428 -26.341  12.946  1.00117.66           C
ATOM   3884  CB  ARG D 488      29.536 -27.066  12.165  1.00117.66           C
ATOM   3885  CG  ARG D 488      29.559 -26.765  10.667  1.00117.66           C
ATOM   3886  CD  ARG D 488      30.671 -27.511   9.929  1.00117.66           C
ATOM   3887  NE  ARG D 488      30.306 -28.956   9.942  1.00117.66           N
ATOM   3888  CZ  ARG D 488      30.850 -29.815   9.033  1.00117.66           C
ATOM   3889  NH1 ARG D 488      31.741 -29.356   8.106  1.00117.66           N
ATOM   3890  NH2 ARG D 488      30.499 -31.134   9.048  1.00117.66           N
ATOM   3891  C   ARG D 488      27.122 -27.005  12.651  1.00117.66           C
ATOM   3892  O   ARG D 488      26.884 -28.136  13.073  1.00117.66           O
ATOM   3893  N   THR D 489      26.228 -26.311  11.919  1.00149.25           N
ATOM   3894  CA  THR D 489      24.963 -26.909  11.610  1.00149.25           C
ATOM   3895  CB  THR D 489      23.804 -26.001  11.908  1.00149.25           C
ATOM   3896  OG1 THR D 489      22.579 -26.652  11.602  1.00149.25           O
ATOM   3897  CG2 THR D 489      23.950 -24.705  11.091  0.00149.25           C
ATOM   3898  C   THR D 489      24.942 -27.221  10.149  1.00149.25           C
ATOM   3899  O   THR D 489      23.987 -26.896   9.443  1.00149.25           O
ATOM   3900  N   GLY D 490      25.984 -27.919   9.664  1.00 22.64           N
ATOM   3901  CA  GLY D 490      26.018 -28.248   8.271  1.00 22.64           C
ATOM   3902  C   GLY D 490      27.401 -27.899   7.737  1.00 22.64           C
ATOM   3903  O   GLY D 490      27.750 -26.688   7.725  1.00 22.64           O
ATOM   3904  OXT GLY D 490      28.127 -28.844   7.331  1.00 22.64           O
TER    3905      GLY D 490
ATOM   3906  N   LEU E 491      61.978  -3.896  -5.517  1.00155.36           N
ATOM   3907  CA  LEU E 491      62.511  -4.863  -4.529  1.00155.36           C
ATOM   3908  CB  LEU E 491      61.745  -6.197  -4.533  1.00155.36           C
ATOM   3909  CG  LEU E 491      60.346  -6.122  -3.908  1.00155.36           C
ATOM   3910  CD1 LEU E 491      60.421  -5.764  -2.415  1.00155.36           C
ATOM   3911  CD2 LEU E 491      59.428  -5.192  -4.708  1.00155.36           C
ATOM   3912  C   LEU E 491      63.942  -5.202  -4.754  1.00155.36           C
ATOM   3913  O   LEU E 491      64.396  -5.398  -5.881  1.00155.36           O
ATOM   3914  N   PRO E 492      64.640  -5.255  -3.650  1.00 71.22           N
ATOM   3915  CA  PRO E 492      66.041  -5.574  -3.683  1.00 71.22           C
ATOM   3916  CD  PRO E 492      64.329  -4.319  -2.580  1.00 71.22           C
ATOM   3917  CB  PRO E 492      66.624  -5.063  -2.367  1.00 71.22           C
ATOM   3918  CG  PRO E 492      65.680  -3.919  -1.968  1.00 71.22           C
ATOM   3919  C   PRO E 492      66.290  -7.031  -3.886  1.00 71.22           C
ATOM   3920  O   PRO E 492      65.379  -7.835  -3.690  1.00 71.22           O
ATOM   3921  N   LYS E 493      67.510  -7.367  -4.347  1.00122.59           N
ATOM   3922  CA  LYS E 493      67.959  -8.715  -4.516  1.00122.59           C
ATOM   3923  CB  LYS E 493      69.241  -8.814  -5.370  1.00122.59           C
ATOM   3924  CG  LYS E 493      70.390  -7.901  -4.931  1.00122.59           C
ATOM   3925  CD  LYS E 493      71.115  -8.330  -3.655  1.00122.59           C
ATOM   3926  CE  LYS E 493      72.249  -7.381  -3.267  1.00122.59           C
ATOM   3927  NZ  LYS E 493      72.879  -7.823  -2.006  1.00122.59           N
ATOM   3928  C   LYS E 493      68.204  -9.322  -3.170  1.00122.59           C
ATOM   3929  O   LYS E 493      67.973 -10.515  -2.974  1.00122.59           O
ATOM   3930  N   GLU E 494      68.701  -8.517  -2.206  1.00 45.86           N
ATOM   3931  CA  GLU E 494      68.995  -9.057  -0.908  1.00 45.86           C
ATOM   3932  CB  GLU E 494      70.491  -9.344  -0.678  1.00 45.86           C
ATOM   3933  CG  GLU E 494      71.028 -10.483  -1.549  1.00 45.86           C
ATOM   3934  CD  GLU E 494      72.502 -10.691  -1.233  1.00 45.86           C
ATOM   3935  OE1 GLU E 494      73.029  -9.966  -0.347  1.00 45.86           O
ATOM   3936  OE2 GLU E 494      73.120 -11.583  -1.875  1.00 45.86           O
ATOM   3937  C   GLU E 494      68.551  -8.086   0.142  1.00 45.86           C
ATOM   3938  O   GLU E 494      68.479  -6.882  -0.103  1.00 45.86           O
ATOM   3939  N   PHE E 495      68.197  -8.604   1.341  1.00 54.80           N
ATOM   3940  CA  PHE E 495      67.809  -7.728   2.413  1.00 54.80           C
ATOM   3941  CB  PHE E 495      66.322  -7.333   2.389  1.00 54.80           C
ATOM   3942  CG  PHE E 495      66.084  -6.423   3.547  1.00 54.80           C
ATOM   3943  CD1 PHE E 495      65.746  -6.926   4.783  1.00 54.80           C
ATOM   3944  CD2 PHE E 495      66.207  -5.061   3.397  1.00 54.80           C
ATOM   3945  CE1 PHE E 495      65.530  -6.083   5.849  1.00 54.80           C
ATOM   3946  CE2 PHE E 495      65.993  -4.214   4.458  1.00 54.80           C
ATOM   3947  CZ  PHE E 495      65.654  -4.724   5.688  1.00 54.80           C
ATOM   3948  C   PHE E 495      68.071  -8.397   3.729  1.00 54.80           C
ATOM   3949  O   PHE E 495      67.913  -9.609   3.879  1.00 54.80           O
ATOM   3950  N   SER E 496      68.501  -7.597   4.728  1.00 93.38           N
ATOM   3951  CA  SER E 496      68.712  -8.090   6.057  1.00 93.38           C
ATOM   3952  CB  SER E 496      70.166  -8.507   6.335  1.00 93.38           C
ATOM   3953  OG  SER E 496      70.521  -9.617   5.522  1.00 93.38           O
ATOM   3954  C   SER E 496      68.389  -6.957   6.981  1.00 93.38           C
ATOM   3955  O   SER E 496      68.987  -5.885   6.906  1.00 93.38           O
ATOM   3956  N   TRP E 497      67.435  -7.181   7.900  1.00 95.49           N
ATOM   3957  CA  TRP E 497      67.006  -6.172   8.825  1.00 95.49           C
ATOM   3958  CB  TRP E 497      65.706  -6.510   9.570  1.00 95.49           C
ATOM   3959  CG  TRP E 497      64.492  -6.324   8.694  1.00 95.49           C
ATOM   3960  CD2 TRP E 497      63.958  -5.034   8.356  1.00 95.49           C
ATOM   3961  CD1 TRP E 497      63.715  -7.244   8.054  1.00 95.49           C
ATOM   3962  NE1 TRP E 497      62.725  -6.606   7.343  1.00 95.49           N
ATOM   3963  CE2 TRP E 497      62.865  -5.246   7.519  1.00 95.49           C
ATOM   3964  CE3 TRP E 497      64.351  -3.776   8.714  1.00 95.49           C
ATOM   3965  CZ2 TRP E 497      62.143  -4.196   7.023  1.00 95.49           C
ATOM   3966  CZ3 TRP E 497      63.620  -2.720   8.216  1.00 95.49           C
ATOM   3967  CH2 TRP E 497      62.537  -2.927   7.387  1.00 95.49           C
ATOM   3968  C   TRP E 497      68.084  -5.871   9.812  1.00 95.49           C
ATOM   3969  O   TRP E 497      68.041  -4.837  10.477  1.00 95.49           O
ATOM   3970  N   THR E 498      69.014  -6.824  10.007  1.00 51.03           N
ATOM   3971  CA  THR E 498      70.131  -6.635  10.887  1.00 51.03           C
ATOM   3972  CB  THR E 498      70.967  -7.872  11.038  1.00 51.03           C
ATOM   3973  OG1 THR E 498      70.179  -8.937  11.549  1.00 51.03           O
ATOM   3974  CG2 THR E 498      72.131  -7.565  11.995  1.00 51.03           C
ATOM   3975  C   THR E 498      71.006  -5.569  10.315  1.00 51.03           C
ATOM   3976  O   THR E 498      71.556  -4.757  11.056  1.00 51.03           O
ATOM   3977  N   ASN E 499      71.219  -5.552   8.983  1.00133.01           N
ATOM   3978  CA  ASN E 499      72.014  -4.447   8.546  1.00133.01           C
ATOM   3979  CB  ASN E 499      73.504  -4.763   8.265  1.00133.01           C
ATOM   3980  CG  ASN E 499      73.684  -5.599   7.010  1.00133.01           C
ATOM   3981  OD1 ASN E 499      73.827  -5.049   5.919  1.00133.01           O
ATOM   3982  ND2 ASN E 499      73.685  -6.951   7.158  1.00133.01           N
ATOM   3983  C   ASN E 499      71.391  -3.791   7.355  1.00133.01           C
ATOM   3984  O   ASN E 499      71.425  -4.289   6.230  1.00133.01           O
ATOM   3985  N   VAL E 500      70.758  -2.632   7.592  1.00125.87           N
ATOM   3986  CA  VAL E 500      70.299  -1.872   6.480  1.00125.87           C
ATOM   3987  CB  VAL E 500      68.859  -1.432   6.591  1.00125.87           C
ATOM   3988  CG1 VAL E 500      67.982  -2.692   6.483  1.00125.87           C
ATOM   3989  CG2 VAL E 500      68.626  -0.681   7.915  1.00125.87           C
ATOM   3990  C   VAL E 500      71.231  -0.704   6.454  1.00125.87           C
ATOM   3991  O   VAL E 500      71.074   0.277   7.181  1.00125.87           O
ATOM   3992  N   ASN E 501      72.259  -0.802   5.598  1.00 67.63           N
ATOM   3993  CA  ASN E 501      73.253   0.221   5.496  1.00 67.63           C
ATOM   3994  CB  ASN E 501      72.712   1.551   4.944  1.00 67.63           C
ATOM   3995  CG  ASN E 501      72.410   1.352   3.466  1.00 67.63           C
ATOM   3996  OD1 ASN E 501      71.323   1.677   2.991  1.00 67.63           O
ATOM   3997  ND2 ASN E 501      73.401   0.803   2.713  1.00 67.63           N
ATOM   3998  C   ASN E 501      73.896   0.477   6.829  1.00 67.63           C
ATOM   3999  O   ASN E 501      74.165   1.626   7.177  1.00 67.63           O
ATOM   4000  N   GLY E 502      74.167  -0.582   7.618  1.00 31.69           N
ATOM   4001  CA  GLY E 502      74.921  -0.406   8.831  1.00 31.69           C
ATOM   4002  C   GLY E 502      74.058  -0.437  10.061  1.00 31.69           C
ATOM   4003  O   GLY E 502      74.543  -0.804  11.130  1.00 31.69           O
ATOM   4004  N   MET E 503      72.766  -0.064   9.975  1.00126.50           N
ATOM   4005  CA  MET E 503      71.984  -0.052  11.187  1.00126.50           C
ATOM   4006  CB  MET E 503      70.870   1.009  11.212  1.00126.50           C
ATOM   4007  CG  MET E 503      69.691   0.706  10.289  1.00126.50           C
ATOM   4008  SD  MET E 503      68.380   1.965  10.327  1.00126.50           S
ATOM   4009  CE  MET E 503      67.841   1.574  12.016  1.00126.50           C
ATOM   4010  C   MET E 503      71.346  -1.393  11.423  1.00126.50           C
ATOM   4011  O   MET E 503      71.068  -2.137  10.482  1.00126.50           O
ATOM   4012  N   ASN E 504      71.102  -1.733  12.713  1.00 70.53           N
ATOM   4013  CA  ASN E 504      70.499  -2.991  13.079  1.00 70.53           C
ATOM   4014  CB  ASN E 504      71.354  -3.809  14.059  1.00 70.53           C
ATOM   4015  CG  ASN E 504      70.621  -5.105  14.371  1.00 70.53           C
ATOM   4016  OD1 ASN E 504      70.012  -5.720  13.501  1.00 70.53           O
ATOM   4017  ND2 ASN E 504      70.677  -5.530  15.664  1.00 70.53           N
ATOM   4018  C   ASN E 504      69.174  -2.740  13.757  1.00 70.53           C
ATOM   4019  O   ASN E 504      69.096  -2.007  14.743  1.00 70.53           O
ATOM   4020  N   LEU E 505      68.089  -3.263  13.145  1.00150.31           N
ATOM   4021  CA  LEU E 505      66.703  -3.255  13.555  1.00150.31           C
ATOM   4022  CB  LEU E 505      65.739  -3.293  12.359  1.00150.31           C
ATOM   4023  CG  LEU E 505      65.822  -2.049  11.453  1.00150.31           C
ATOM   4024  CD1 LEU E 505      65.371  -0.783  12.201  1.00150.31           C
ATOM   4025  CD2 LEU E 505      67.214  -1.908  10.821  1.00150.31           C
ATOM   4026  C   LEU E 505      66.289  -4.382  14.476  1.00150.31           C
ATOM   4027  O   LEU E 505      65.211  -4.316  15.067  1.00150.31           O
ATOM   4028  N   VAL E 506      67.031  -5.506  14.536  1.00 69.81           N
ATOM   4029  CA  VAL E 506      66.532  -6.651  15.256  1.00 69.81           C
ATOM   4030  CB  VAL E 506      66.860  -7.950  14.572  1.00 69.81           C
ATOM   4031  CG1 VAL E 506      66.304  -9.119  15.404  1.00 69.81           C
ATOM   4032  CG2 VAL E 506      66.329  -7.889  13.125  1.00 69.81           C
ATOM   4033  C   VAL E 506      67.063  -6.709  16.658  1.00 69.81           C
ATOM   4034  O   VAL E 506      68.220  -6.391  16.925  1.00 69.81           O
ATOM   4035  N   VAL E 507      66.194  -7.136  17.601  1.00 65.26           N
ATOM   4036  CA  VAL E 507      66.506  -7.259  19.004  1.00 65.26           C
ATOM   4037  CB  VAL E 507      65.258  -7.399  19.840  1.00 65.26           C
ATOM   4038  CG1 VAL E 507      65.620  -7.674  21.305  1.00 65.26           C
ATOM   4039  CG2 VAL E 507      64.415  -6.127  19.637  1.00 65.26           C
ATOM   4040  C   VAL E 507      67.352  -8.493  19.162  1.00 65.26           C
ATOM   4041  O   VAL E 507      67.365  -9.348  18.280  1.00 65.26           O
ATOM   4042  N   PRO E 508      68.073  -8.604  20.250  1.00 80.62           N
ATOM   4043  CA  PRO E 508      68.966  -9.722  20.422  1.00 80.62           C
ATOM   4044  CD  PRO E 508      68.600  -7.410  20.898  1.00 80.62           C
ATOM   4045  CB  PRO E 508      69.835  -9.377  21.630  1.00 80.62           C
ATOM   4046  CG  PRO E 508      69.914  -7.841  21.574  1.00 80.62           C
ATOM   4047  C   PRO E 508      68.324 -11.069  20.491  1.00 80.62           C
ATOM   4048  O   PRO E 508      67.136 -11.171  20.795  1.00 80.62           O
ATOM   4049  N   VAL E 509      69.111 -12.116  20.168  1.00 93.65           N
ATOM   4050  CA  VAL E 509      68.627 -13.464  20.165  1.00 93.65           C
ATOM   4051  CB  VAL E 509      69.546 -14.428  19.481  1.00 93.65           C
ATOM   4052  CG1 VAL E 509      70.646 -14.822  20.472  1.00 93.65           C
ATOM   4053  CG2 VAL E 509      68.726 -15.601  18.924  1.00 93.65           C
ATOM   4054  C   VAL E 509      68.490 -13.877  21.593  1.00 93.65           C
ATOM   4055  O   VAL E 509      69.270 -13.462  22.448  1.00 93.65           O
ATOM   4056  N   ARG E 510      67.464 -14.697  21.890  1.00108.98           N
ATOM   4057  CA  ARG E 510      67.231 -15.125  23.240  1.00108.98           C
ATOM   4058  CB  ARG E 510      65.941 -14.547  23.844  1.00108.98           C
ATOM   4059  CG  ARG E 510      65.968 -13.026  23.996  1.00108.98           C
ATOM   4060  CD  ARG E 510      64.684 -12.455  24.597  1.00108.98           C
ATOM   4061  NE  ARG E 510      64.576 -12.980  25.987  1.00108.98           N
ATOM   4062  CZ  ARG E 510      63.570 -12.553  26.803  1.00108.98           C
ATOM   4063  NH1 ARG E 510      62.658 -11.646  26.347  1.00108.98           N
ATOM   4064  NH2 ARG E 510      63.477 -13.033  28.078  1.00108.98           N
ATOM   4065  C   ARG E 510      67.080 -16.611  23.227  1.00108.98           C
ATOM   4066  O   ARG E 510      67.092 -17.241  22.169  1.00108.98           O
ATOM   4067  N   ASN E 511      66.977 -17.217  24.427  1.00 38.21           N
ATOM   4068  CA  ASN E 511      66.806 -18.639  24.505  1.00 38.21           C
ATOM   4069  CB  ASN E 511      67.893 -19.341  25.336  1.00 38.21           C
ATOM   4070  CG  ASN E 511      67.748 -20.842  25.133  1.00 38.21           C
ATOM   4071  OD1 ASN E 511      66.756 -21.313  24.579  1.00 38.21           O
ATOM   4072  ND2 ASN E 511      68.762 -21.619  25.600  1.00 38.21           N
ATOM   4073  C   ASN E 511      65.490 -18.912  25.169  1.00 38.21           C
ATOM   4074  O   ASN E 511      65.202 -18.393  26.245  1.00 38.21           O
ATOM   4075  N   GLN E 512      64.653 -19.744  24.516  1.00135.95           N
ATOM   4076  CA  GLN E 512      63.366 -20.142  25.018  1.00135.95           C
ATOM   4077  CB  GLN E 512      62.609 -21.090  24.076  1.00135.95           C
ATOM   4078  CG  GLN E 512      62.271 -20.544  22.693  1.00135.95           C
ATOM   4079  CD  GLN E 512      61.574 -21.674  21.946  1.00135.95           C
ATOM   4080  OE1 GLN E 512      60.605 -22.253  22.434  1.00135.95           O
ATOM   4081  NE2 GLN E 512      62.092 -22.016  20.736  1.00135.95           N
ATOM   4082  C   GLN E 512      63.609 -20.974  26.222  1.00135.95           C
ATOM   4083  O   GLN E 512      62.811 -21.008  27.157  1.00135.95           O
ATOM   4084  N   GLY E 513      64.724 -21.715  26.188  1.00 38.13           N
ATOM   4085  CA  GLY E 513      65.020 -22.648  27.220  1.00 38.13           C
ATOM   4086  C   GLY E 513      64.599 -23.937  26.620  1.00 38.13           C
ATOM   4087  O   GLY E 513      63.604 -24.003  25.901  1.00 38.13           O
ATOM   4088  N   VAL E 514      65.350 -25.007  26.897  1.00117.83           N
ATOM   4089  CA  VAL E 514      64.981 -26.260  26.327  1.00117.83           C
ATOM   4090  CB  VAL E 514      65.916 -27.367  26.718  1.00117.83           C
ATOM   4091  CG1 VAL E 514      65.879 -27.529  28.247  1.00117.83           C
ATOM   4092  CG2 VAL E 514      65.514 -28.639  25.952  1.00117.83           C
ATOM   4093  C   VAL E 514      63.638 -26.578  26.879  1.00117.83           C
ATOM   4094  O   VAL E 514      62.793 -27.175  26.215  1.00117.83           O
ATOM   4095  N   PHE E 515      63.417 -26.145  28.130  1.00 76.83           N
ATOM   4096  CA  PHE E 515      62.257 -26.527  28.867  1.00 76.83           C
ATOM   4097  CB  PHE E 515      62.282 -26.034  30.324  1.00 76.83           C
ATOM   4098  CG  PHE E 515      61.062 -26.577  30.989  1.00 76.83           C
ATOM   4099  CD1 PHE E 515      61.062 -27.853  31.503  1.00 76.83           C
ATOM   4100  CD2 PHE E 515      59.920 -25.817  31.100  1.00 76.83           C
ATOM   4101  CE1 PHE E 515      59.943 -28.365  32.117  1.00 76.83           C
ATOM   4102  CE2 PHE E 515      58.798 -26.323  31.713  1.00 76.83           C
ATOM   4103  CZ  PHE E 515      58.808 -27.599  32.224  1.00 76.83           C
ATOM   4104  C   PHE E 515      60.956 -26.065  28.284  1.00 76.83           C
ATOM   4105  O   PHE E 515      60.039 -26.873  28.148  1.00 76.83           O
ATOM   4106  N   CYS E 516      60.821 -24.783  27.896  1.00 60.38           N
ATOM   4107  CA  CYS E 516      59.483 -24.347  27.592  1.00 60.38           C
ATOM   4108  CB  CYS E 516      59.171 -22.968  28.208  1.00 60.38           C
ATOM   4109  SG  CYS E 516      57.432 -22.454  28.077  1.00 60.38           S
ATOM   4110  C   CYS E 516      59.240 -24.262  26.113  1.00 60.38           C
ATOM   4111  O   CYS E 516      60.059 -23.734  25.365  1.00 60.38           O
ATOM   4112  N   GLY E 517      58.069 -24.765  25.655  1.00 49.66           N
ATOM   4113  CA  GLY E 517      57.765 -24.725  24.249  1.00 49.66           C
ATOM   4114  C   GLY E 517      57.154 -23.389  23.973  1.00 49.66           C
ATOM   4115  O   GLY E 517      55.991 -23.275  23.586  1.00 49.66           O
ATOM   4116  N   SER E 518      57.968 -22.346  24.204  1.00 96.74           N
ATOM   4117  CA  SER E 518      57.633 -20.957  24.093  1.00 96.74           C
ATOM   4118  CB  SER E 518      58.366 -20.112  25.150  1.00 96.74           C
ATOM   4119  OG  SER E 518      57.877 -18.780  25.152  1.00 96.74           O
ATOM   4120  C   SER E 518      57.907 -20.345  22.738  1.00 96.74           C
ATOM   4121  O   SER E 518      57.773 -19.131  22.599  1.00 96.74           O
ATOM   4122  N   CYS E 519      58.260 -21.123  21.695  1.00 61.35           N
ATOM   4123  CA  CYS E 519      58.730 -20.547  20.454  1.00 61.35           C
ATOM   4124  CB  CYS E 519      58.958 -21.607  19.363  1.00 61.35           C
ATOM   4125  SG  CYS E 519      57.425 -22.466  18.898  1.00 61.35           S
ATOM   4126  C   CYS E 519      57.775 -19.526  19.894  1.00 61.35           C
ATOM   4127  O   CYS E 519      58.196 -18.439  19.499  1.00 61.35           O
ATOM   4128  N   TYR E 520      56.463 -19.807  19.887  1.00 70.18           N
ATOM   4129  CA  TYR E 520      55.520 -18.904  19.288  1.00 70.18           C
ATOM   4130  CB  TYR E 520      54.068 -19.417  19.350  1.00 70.18           C
ATOM   4131  CG  TYR E 520      53.664 -19.543  20.779  1.00 70.18           C
ATOM   4132  CD1 TYR E 520      54.057 -20.630  21.524  1.00 70.18           C
ATOM   4133  CD2 TYR E 520      52.879 -18.579  21.370  1.00 70.18           C
ATOM   4134  CE1 TYR E 520      53.684 -20.750  22.842  1.00 70.18           C
ATOM   4135  CE2 TYR E 520      52.501 -18.693  22.687  1.00 70.18           C
ATOM   4136  CZ  TYR E 520      52.905 -19.780  23.425  1.00 70.18           C
ATOM   4137  OH  TYR E 520      52.518 -19.899  24.777  1.00 70.18           O
ATOM   4138  C   TYR E 520      55.583 -17.568  19.968  1.00 70.18           C
ATOM   4139  O   TYR E 520      55.437 -16.536  19.316  1.00 70.18           O
ATOM   4140  N   ALA E 521      55.747 -17.547  21.304  1.00 49.12           N
ATOM   4141  CA  ALA E 521      55.816 -16.310  22.034  1.00 49.12           C
ATOM   4142  CB  ALA E 521      55.855 -16.519  23.557  1.00 49.12           C
ATOM   4143  C   ALA E 521      57.046 -15.543  21.650  1.00 49.12           C
ATOM   4144  O   ALA E 521      56.989 -14.330  21.454  1.00 49.12           O
ATOM   4145  N   PHE E 522      58.197 -16.233  21.536  1.00 62.25           N
ATOM   4146  CA  PHE E 522      59.424 -15.564  21.202  1.00 62.25           C
ATOM   4147  CB  PHE E 522      60.662 -16.480  21.264  1.00 62.25           C
ATOM   4148  CG  PHE E 522      61.051 -16.646  22.697  1.00 62.25           C
ATOM   4149  CD1 PHE E 522      60.401 -17.534  23.525  1.00 62.25           C
ATOM   4150  CD2 PHE E 522      62.091 -15.905  23.214  1.00 62.25           C
ATOM   4151  CE1 PHE E 522      60.778 -17.671  24.843  1.00 62.25           C
ATOM   4152  CE2 PHE E 522      62.472 -16.037  24.528  1.00 62.25           C
ATOM   4153  CZ  PHE E 522      61.814 -16.923  25.347  1.00 62.25           C
ATOM   4154  C   PHE E 522      59.326 -14.980  19.822  1.00 62.25           C
ATOM   4155  O   PHE E 522      59.723 -13.839  19.599  1.00 62.25           O
ATOM   4156  N   SER E 523      58.784 -15.742  18.853  1.00 74.36           N
ATOM   4157  CA  SER E 523      58.673 -15.257  17.505  1.00 74.36           C
ATOM   4158  CB  SER E 523      58.004 -16.273  16.564  1.00 74.36           C
ATOM   4159  OG  SER E 523      57.917 -15.738  15.252  1.00 74.36           O
ATOM   4160  C   SER E 523      57.808 -14.035  17.514  1.00 74.36           C
ATOM   4161  O   SER E 523      58.128 -13.028  16.883  1.00 74.36           O
ATOM   4162  N   SER E 524      56.688 -14.088  18.254  1.00 58.96           N
ATOM   4163  CA  SER E 524      55.775 -12.986  18.278  1.00 58.96           C
ATOM   4164  CB  SER E 524      54.529 -13.252  19.140  1.00 58.96           C
ATOM   4165  OG  SER E 524      53.739 -14.276  18.554  1.00 58.96           O
ATOM   4166  C   SER E 524      56.445 -11.761  18.817  1.00 58.96           C
ATOM   4167  O   SER E 524      56.395 -10.705  18.194  1.00 58.96           O
ATOM   4168  N   SER E 525      57.110 -11.863  19.981  1.00 42.45           N
ATOM   4169  CA  SER E 525      57.728 -10.712  20.583  1.00 42.45           C
ATOM   4170  CB  SER E 525      58.404 -11.031  21.927  1.00 42.45           C
ATOM   4171  OG  SER E 525      59.491 -11.923  21.727  1.00 42.45           O
ATOM   4172  C   SER E 525      58.784 -10.194  19.666  1.00 42.45           C
ATOM   4173  O   SER E 525      58.950  -8.986  19.512  1.00 42.45           O
ATOM   4174  N   ASP E 526      59.511 -11.108  19.005  1.00 80.47           N
ATOM   4175  CA  ASP E 526      60.601 -10.719  18.163  1.00 80.47           C
ATOM   4176  CB  ASP E 526      61.304 -11.930  17.534  1.00 80.47           C
ATOM   4177  CG  ASP E 526      62.634 -11.469  16.966  1.00 80.47           C
ATOM   4178  OD1 ASP E 526      62.915 -10.241  17.012  1.00 80.47           O
ATOM   4179  OD2 ASP E 526      63.385 -12.354  16.474  1.00 80.47           O
ATOM   4180  C   ASP E 526      60.089  -9.858  17.053  1.00 80.47           C
ATOM   4181  O   ASP E 526      60.703  -8.849  16.711  1.00 80.47           O
ATOM   4182  N   MET E 527      58.946 -10.237  16.451  1.00103.24           N
ATOM   4183  CA  MET E 527      58.427  -9.471  15.359  1.00103.24           C
ATOM   4184  CB  MET E 527      57.136 -10.073  14.791  1.00103.24           C
ATOM   4185  CG  MET E 527      56.622  -9.344  13.550  1.00103.24           C
ATOM   4186  SD  MET E 527      54.862  -9.626  13.181  1.00103.24           S
ATOM   4187  CE  MET E 527      54.929 -11.438  13.233  1.00103.24           C
ATOM   4188  C   MET E 527      58.067  -8.095  15.841  1.00103.24           C
ATOM   4189  O   MET E 527      58.469  -7.093  15.254  1.00103.24           O
ATOM   4190  N   PHE E 528      57.333  -8.009  16.966  1.00113.97           N
ATOM   4191  CA  PHE E 528      56.895  -6.733  17.462  1.00113.97           C
ATOM   4192  CB  PHE E 528      55.985  -6.841  18.701  1.00113.97           C
ATOM   4193  CG  PHE E 528      54.695  -7.457  18.274  1.00113.97           C
ATOM   4194  CD1 PHE E 528      53.718  -6.698  17.670  1.00113.97           C
ATOM   4195  CD2 PHE E 528      54.454  -8.794  18.486  1.00113.97           C
ATOM   4196  CE1 PHE E 528      52.530  -7.269  17.278  1.00113.97           C
ATOM   4197  CE2 PHE E 528      53.268  -9.370  18.096  1.00113.97           C
ATOM   4198  CZ  PHE E 528      52.302  -8.607  17.491  1.00113.97           C
ATOM   4199  C   PHE E 528      58.065  -5.879  17.838  1.00113.97           C
ATOM   4200  O   PHE E 528      58.044  -4.668  17.630  1.00113.97           O
ATOM   4201  N   GLY E 529      59.103  -6.478  18.443  1.00 41.91           N
ATOM   4202  CA  GLY E 529      60.242  -5.712  18.888  1.00 41.91           C
ATOM   4203  C   GLY E 529      60.981  -5.089  17.736  1.00 41.91           C
ATOM   4204  O   GLY E 529      61.421  -3.944  17.824  1.00 41.91           O
ATOM   4205  N   SER E 530      61.187  -5.834  16.633  1.00 80.39           N
ATOM   4206  CA  SER E 530      61.907  -5.295  15.515  1.00 80.39           C
ATOM   4207  CB  SER E 530      62.201  -6.353  14.437  1.00 80.39           C
ATOM   4208  OG  SER E 530      62.913  -5.763  13.359  1.00 80.39           O
ATOM   4209  C   SER E 530      61.095  -4.212  14.872  1.00 80.39           C
ATOM   4210  O   SER E 530      61.610  -3.145  14.541  1.00 80.39           O
ATOM   4211  N   ARG E 531      59.783  -4.458  14.698  1.00 93.48           N
ATOM   4212  CA  ARG E 531      58.941  -3.516  14.019  1.00 93.48           C
ATOM   4213  CB  ARG E 531      57.533  -4.069  13.737  1.00 93.48           C
ATOM   4214  CG  ARG E 531      57.591  -5.160  12.663  1.00 93.48           C
ATOM   4215  CD  ARG E 531      56.235  -5.635  12.142  1.00 93.48           C
ATOM   4216  NE  ARG E 531      56.513  -6.494  10.956  1.00 93.48           N
ATOM   4217  CZ  ARG E 531      55.521  -6.764  10.057  1.00 93.48           C
ATOM   4218  NH1 ARG E 531      54.263  -6.288  10.270  1.00 93.48           N
ATOM   4219  NH2 ARG E 531      55.796  -7.508   8.944  1.00 93.48           N
ATOM   4220  C   ARG E 531      58.855  -2.229  14.778  1.00 93.48           C
ATOM   4221  O   ARG E 531      58.754  -1.159  14.179  1.00 93.48           O
ATOM   4222  N   VAL E 532      58.859  -2.287  16.120  1.00108.31           N
ATOM   4223  CA  VAL E 532      58.830  -1.058  16.862  1.00108.31           C
ATOM   4224  CB  VAL E 532      58.709  -1.231  18.350  1.00108.31           C
ATOM   4225  CG1 VAL E 532      57.422  -2.000  18.654  1.00108.31           C
ATOM   4226  CG2 VAL E 532      59.985  -1.878  18.896  1.00108.31           C
ATOM   4227  C   VAL E 532      60.109  -0.320  16.592  1.00108.31           C
ATOM   4228  O   VAL E 532      60.114   0.905  16.494  1.00108.31           O
ATOM   4229  N   ARG E 533      61.237  -1.052  16.473  1.00128.68           N
ATOM   4230  CA  ARG E 533      62.522  -0.443  16.259  1.00128.68           C
ATOM   4231  CB  ARG E 533      63.672  -1.466  16.230  1.00128.68           C
ATOM   4232  CG  ARG E 533      63.913  -2.184  17.563  1.00128.68           C
ATOM   4233  CD  ARG E 533      64.805  -1.415  18.540  1.00128.68           C
ATOM   4234  NE  ARG E 533      65.119  -2.334  19.670  1.00128.68           N
ATOM   4235  CZ  ARG E 533      66.188  -3.178  19.576  1.00128.68           C
ATOM   4236  NH1 ARG E 533      66.984  -3.147  18.467  1.00128.68           N
ATOM   4237  NH2 ARG E 533      66.463  -4.052  20.587  1.00128.68           N
ATOM   4238  C   ARG E 533      62.531   0.288  14.949  1.00128.68           C
ATOM   4239  O   ARG E 533      62.948   1.441  14.882  1.00128.68           O
ATOM   4240  N   VAL E 534      62.051  -0.355  13.869  1.00 37.01           N
ATOM   4241  CA  VAL E 534      62.047   0.259  12.569  1.00 37.01           C
ATOM   4242  CB  VAL E 534      61.526  -0.653  11.498  1.00 37.01           C
ATOM   4243  CG1 VAL E 534      61.465   0.133  10.178  1.00 37.01           C
ATOM   4244  CG2 VAL E 534      62.414  -1.908  11.443  1.00 37.01           C
ATOM   4245  C   VAL E 534      61.157   1.465  12.589  1.00 37.01           C
ATOM   4246  O   VAL E 534      61.508   2.517  12.059  1.00 37.01           O
ATOM   4247  N   ILE E 535      59.979   1.347  13.229  1.00 99.80           N
ATOM   4248  CA  ILE E 535      59.011   2.409  13.225  1.00 99.80           C
ATOM   4249  CB  ILE E 535      57.764   2.056  13.985  1.00 99.80           C
ATOM   4250  CG1 ILE E 535      57.019   0.899  13.299  1.00 99.80           C
ATOM   4251  CG2 ILE E 535      56.922   3.335  14.131  1.00 99.80           C
ATOM   4252  CD1 ILE E 535      56.534   1.237  11.890  1.00 99.80           C
ATOM   4253  C   ILE E 535      59.583   3.632  13.878  1.00 99.80           C
ATOM   4254  O   ILE E 535      59.392   4.746  13.398  1.00 99.80           O
ATOM   4255  N   THR E 536      60.240   3.439  15.032  1.00 85.53           N
ATOM   4256  CA  THR E 536      60.873   4.429  15.859  1.00 85.53           C
ATOM   4257  CB  THR E 536      61.016   3.978  17.283  1.00 85.53           C
ATOM   4258  OG1 THR E 536      61.851   2.832  17.361  1.00 85.53           O
ATOM   4259  CG2 THR E 536      59.615   3.651  17.829  1.00 85.53           C
ATOM   4260  C   THR E 536      62.229   4.806  15.347  1.00 85.53           C
ATOM   4261  O   THR E 536      62.817   5.775  15.822  1.00 85.53           O
ATOM   4262  N   ASN E 537      62.801   4.013  14.423  1.00 62.78           N
ATOM   4263  CA  ASN E 537      64.126   4.274  13.937  1.00 62.78           C
ATOM   4264  CB  ASN E 537      64.290   5.705  13.396  1.00 62.78           C
ATOM   4265  CG  ASN E 537      65.600   5.791  12.625  1.00 62.78           C
ATOM   4266  OD1 ASN E 537      66.384   4.844  12.594  1.00 62.78           O
ATOM   4267  ND2 ASN E 537      65.846   6.967  11.987  1.00 62.78           N
ATOM   4268  C   ASN E 537      65.104   4.072  15.056  1.00 62.78           C
ATOM   4269  O   ASN E 537      66.072   4.819  15.192  1.00 62.78           O
ATOM   4270  N   GLY E 538      64.854   3.049  15.900  1.00 27.88           N
ATOM   4271  CA  GLY E 538      65.764   2.669  16.946  1.00 27.88           C
ATOM   4272  C   GLY E 538      65.603   3.577  18.124  1.00 27.88           C
ATOM   4273  O   GLY E 538      66.368   3.495  19.084  1.00 27.88           O
ATOM   4274  N   THR E 539      64.615   4.486  18.079  1.00 34.98           N
ATOM   4275  CA  THR E 539      64.401   5.364  19.191  1.00 34.98           C
ATOM   4276  CB  THR E 539      63.354   6.405  18.917  1.00 34.98           C
ATOM   4277  OG1 THR E 539      63.727   7.191  17.795  1.00 34.98           O
ATOM   4278  CG2 THR E 539      63.213   7.300  20.161  1.00 34.98           C
ATOM   4279  C   THR E 539      63.926   4.542  20.349  1.00 34.98           C
ATOM   4280  O   THR E 539      64.335   4.765  21.488  1.00 34.98           O
ATOM   4281  N   LYS E 540      63.033   3.568  20.069  1.00163.30           N
ATOM   4282  CA  LYS E 540      62.472   2.712  21.079  1.00163.30           C
ATOM   4283  CB  LYS E 540      60.935   2.625  21.007  1.00163.30           C
ATOM   4284  CG  LYS E 540      60.188   3.889  21.438  1.00163.30           C
ATOM   4285  CD  LYS E 540      60.293   4.185  22.935  1.00163.30           C
ATOM   4286  CE  LYS E 540      61.602   4.857  23.347  1.00163.30           C
ATOM   4287  NZ  LYS E 540      61.526   6.312  23.090  1.00163.30           N
ATOM   4288  C   LYS E 540      62.964   1.313  20.834  1.00163.30           C
ATOM   4289  O   LYS E 540      62.712   0.723  19.788  1.00163.30           O
ATOM   4290  N   THR E 541      63.755   0.804  21.792  1.00203.07           N
ATOM   4291  CA  THR E 541      64.386  -0.487  21.902  1.00203.07           C
ATOM   4292  CB  THR E 541      65.769  -0.350  22.465  1.00203.07           C
ATOM   4293  OG1 THR E 541      66.499  -1.560  22.341  1.00203.07           O
ATOM   4294  CG2 THR E 541      65.645   0.064  23.933  1.00203.07           C
ATOM   4295  C   THR E 541      63.622  -1.549  22.680  1.00203.07           C
ATOM   4296  O   THR E 541      64.217  -2.600  22.911  1.00203.07           O
ATOM   4297  N   PRO E 542      62.422  -1.370  23.185  1.00115.10           N
ATOM   4298  CA  PRO E 542      61.858  -2.288  24.158  1.00115.10           C
ATOM   4299  CD  PRO E 542      61.371  -0.725  22.411  1.00115.10           C
ATOM   4300  CB  PRO E 542      60.395  -1.878  24.302  1.00115.10           C
ATOM   4301  CG  PRO E 542      60.052  -1.343  22.902  1.00115.10           C
ATOM   4302  C   PRO E 542      61.957  -3.763  23.911  1.00115.10           C
ATOM   4303  O   PRO E 542      61.901  -4.211  22.766  1.00115.10           O
ATOM   4304  N   VAL E 543      62.159  -4.525  25.009  1.00113.23           N
ATOM   4305  CA  VAL E 543      62.162  -5.956  24.971  1.00113.23           C
ATOM   4306  CB  VAL E 543      63.298  -6.582  25.741  1.00113.23           C
ATOM   4307  CG1 VAL E 543      64.614  -6.230  25.027  1.00113.23           C
ATOM   4308  CG2 VAL E 543      63.266  -6.095  27.200  1.00113.23           C
ATOM   4309  C   VAL E 543      60.862  -6.349  25.605  1.00113.23           C
ATOM   4310  O   VAL E 543      60.572  -5.989  26.745  1.00113.23           O
ATOM   4311  N   TYR E 544      60.033  -7.092  24.852  1.00134.16           N
ATOM   4312  CA  TYR E 544      58.720  -7.492  25.273  1.00134.16           C
ATOM   4313  CB  TYR E 544      57.774  -7.706  24.082  1.00134.16           C
ATOM   4314  CG  TYR E 544      57.795  -6.410  23.345  1.00134.16           C
ATOM   4315  CD1 TYR E 544      58.787  -6.163  22.423  1.00134.16           C
ATOM   4316  CD2 TYR E 544      56.850  -5.436  23.579  1.00134.16           C
ATOM   4317  CE1 TYR E 544      58.832  -4.974  21.735  1.00134.16           C
ATOM   4318  CE2 TYR E 544      56.890  -4.242  22.894  1.00134.16           C
ATOM   4319  CZ  TYR E 544      57.882  -4.010  21.971  1.00134.16           C
ATOM   4320  OH  TYR E 544      57.927  -2.787  21.271  1.00134.16           O
ATOM   4321  C   TYR E 544      58.849  -8.764  26.055  1.00134.16           C
ATOM   4322  O   TYR E 544      59.878  -9.433  25.973  1.00134.16           O
ATOM   4323  N   SER E 545      57.842  -9.101  26.896  1.00118.13           N
ATOM   4324  CA  SER E 545      57.999 -10.283  27.705  1.00118.13           C
ATOM   4325  CB  SER E 545      57.582 -10.106  29.176  1.00118.13           C
ATOM   4326  OG  SER E 545      56.168 -10.124  29.297  1.00118.13           O
ATOM   4327  C   SER E 545      57.209 -11.454  27.179  1.00118.13           C
ATOM   4328  O   SER E 545      55.982 -11.440  27.086  1.00118.13           O
ATOM   4329  N   PRO E 546      57.934 -12.484  26.825  1.00 93.47           N
ATOM   4330  CA  PRO E 546      57.329 -13.712  26.371  1.00 93.47           C
ATOM   4331  CD  PRO E 546      59.248 -12.280  26.237  1.00 93.47           C
ATOM   4332  CB  PRO E 546      58.451 -14.512  25.713  1.00 93.47           C
ATOM   4333  CG  PRO E 546      59.439 -13.433  25.239  1.00 93.47           C
ATOM   4334  C   PRO E 546      56.678 -14.449  27.502  1.00 93.47           C
ATOM   4335  O   PRO E 546      55.768 -15.240  27.268  1.00 93.47           O
ATOM   4336  N   GLN E 547      57.150 -14.226  28.738  1.00 57.45           N
ATOM   4337  CA  GLN E 547      56.650 -14.949  29.872  1.00 57.45           C
ATOM   4338  CB  GLN E 547      57.442 -14.657  31.156  1.00 57.45           C
ATOM   4339  CG  GLN E 547      56.922 -15.420  32.376  1.00 57.45           C
ATOM   4340  CD  GLN E 547      57.168 -16.904  32.145  1.00 57.45           C
ATOM   4341  OE1 GLN E 547      58.180 -17.299  31.570  1.00 57.45           O
ATOM   4342  NE2 GLN E 547      56.209 -17.755  32.598  1.00 57.45           N
ATOM   4343  C   GLN E 547      55.229 -14.578  30.140  1.00 57.45           C
ATOM   4344  O   GLN E 547      54.409 -15.431  30.480  1.00 57.45           O
ATOM   4345  N   ASP E 548      54.889 -13.286  29.990  1.00102.76           N
ATOM   4346  CA  ASP E 548      53.558 -12.877  30.305  1.00102.76           C
ATOM   4347  CB  ASP E 548      53.335 -11.363  30.095  1.00102.76           C
ATOM   4348  CG  ASP E 548      51.927 -10.979  30.550  1.00102.76           C
ATOM   4349  OD1 ASP E 548      50.942 -11.511  29.970  1.00102.76           O
ATOM   4350  OD2 ASP E 548      51.820 -10.136  31.479  1.00102.76           O
ATOM   4351  C   ASP E 548      52.611 -13.619  29.427  1.00102.76           C
ATOM   4352  O   ASP E 548      51.557 -14.066  29.880  1.00102.76           O
ATOM   4353  N   ILE E 549      52.954 -13.772  28.138  1.00148.48           N
ATOM   4354  CA  ILE E 549      52.054 -14.478  27.279  1.00148.48           C
ATOM   4355  CB  ILE E 549      52.373 -14.363  25.802  1.00148.48           C
ATOM   4356  CG1 ILE E 549      51.206 -14.875  24.933  1.00148.48           C
ATOM   4357  CG2 ILE E 549      53.692 -15.082  25.505  1.00148.48           C
ATOM   4358  CD1 ILE E 549      50.981 -16.388  24.990  1.00148.48           C
ATOM   4359  C   ILE E 549      51.981 -15.904  27.713  1.00148.48           C
ATOM   4360  O   ILE E 549      50.901 -16.491  27.750  1.00148.48           O
ATOM   4361  N   VAL E 550      53.129 -16.506  28.070  1.00 56.95           N
ATOM   4362  CA  VAL E 550      53.119 -17.886  28.469  1.00 56.95           C
ATOM   4363  CB  VAL E 550      54.490 -18.406  28.799  1.00 56.95           C
ATOM   4364  CG1 VAL E 550      54.361 -19.843  29.338  1.00 56.95           C
ATOM   4365  CG2 VAL E 550      55.371 -18.288  27.543  1.00 56.95           C
ATOM   4366  C   VAL E 550      52.261 -18.070  29.690  1.00 56.95           C
ATOM   4367  O   VAL E 550      51.492 -19.026  29.766  1.00 56.95           O
ATOM   4368  N   GLU E 551      52.412 -17.206  30.714  1.00130.49           N
ATOM   4369  CA  GLU E 551      51.651 -17.395  31.924  1.00130.49           C
ATOM   4370  CB  GLU E 551      52.303 -16.697  33.129  1.00130.49           C
ATOM   4371  CG  GLU E 551      52.448 -15.185  32.961  1.00130.49           C
ATOM   4372  CD  GLU E 551      53.286 -14.669  34.124  1.00130.49           C
ATOM   4373  OE1 GLU E 551      54.402 -15.214  34.333  1.00130.49           O
ATOM   4374  OE2 GLU E 551      52.827 -13.721  34.815  1.00130.49           O
ATOM   4375  C   GLU E 551      50.217 -16.934  31.848  1.00130.49           C
ATOM   4376  O   GLU E 551      49.328 -17.595  32.382  1.00130.49           O
ATOM   4377  N   CYS E 552      49.985 -15.718  31.308  1.00 99.89           N
ATOM   4378  CA  CYS E 552      48.689 -15.085  31.246  1.00 99.89           C
ATOM   4379  CB  CYS E 552      48.812 -13.557  31.282  1.00 99.89           C
ATOM   4380  SG  CYS E 552      49.494 -13.037  32.874  1.00 99.89           S
ATOM   4381  C   CYS E 552      47.776 -15.412  30.098  1.00 99.89           C
ATOM   4382  O   CYS E 552      46.559 -15.456  30.277  1.00 99.89           O
ATOM   4383  N   SER E 553      48.317 -15.620  28.884  1.00 84.63           N
ATOM   4384  CA  SER E 553      47.472 -15.625  27.719  1.00 84.63           C
ATOM   4385  CB  SER E 553      48.253 -15.339  26.423  1.00 84.63           C
ATOM   4386  OG  SER E 553      47.372 -15.306  25.311  1.00 84.63           O
ATOM   4387  C   SER E 553      46.661 -16.875  27.518  1.00 84.63           C
ATOM   4388  O   SER E 553      47.173 -17.990  27.438  1.00 84.63           O
ATOM   4389  N   ALA E 554      45.330 -16.670  27.437  1.00 82.75           N
ATOM   4390  CA  ALA E 554      44.300 -17.640  27.175  1.00 82.75           C
ATOM   4391  CB  ALA E 554      42.890 -17.097  27.458  1.00 82.75           C
ATOM   4392  C   ALA E 554      44.332 -18.077  25.736  1.00 82.75           C
ATOM   4393  O   ALA E 554      43.787 -19.123  25.383  1.00 82.75           O
ATOM   4394  N   TYR E 555      44.861 -17.202  24.859  1.00186.89           N
ATOM   4395  CA  TYR E 555      44.956 -17.394  23.437  1.00186.89           C
ATOM   4396  CB  TYR E 555      45.330 -16.139  22.619  1.00186.89           C
ATOM   4397  CG  TYR E 555      44.235 -15.129  22.754  1.00186.89           C
ATOM   4398  CD1 TYR E 555      42.912 -15.506  22.682  1.00186.89           C
ATOM   4399  CD2 TYR E 555      44.527 -13.789  22.882  1.00186.89           C
ATOM   4400  CE1 TYR E 555      41.905 -14.572  22.793  1.00186.89           C
ATOM   4401  CE2 TYR E 555      43.526 -12.850  22.990  1.00186.89           C
ATOM   4402  CZ  TYR E 555      42.211 -13.242  22.953  1.00186.89           C
ATOM   4403  OH  TYR E 555      41.181 -12.284  23.065  1.00186.89           O
ATOM   4404  C   TYR E 555      45.937 -18.482  23.107  1.00186.89           C
ATOM   4405  O   TYR E 555      46.031 -18.889  21.949  1.00186.89           O
ATOM   4406  N   SER E 556      46.810 -18.854  24.066  1.00113.64           N
ATOM   4407  CA  SER E 556      47.798 -19.871  23.828  1.00113.64           C
ATOM   4408  CB  SER E 556      49.199 -19.263  23.631  1.00113.64           C
ATOM   4409  OG  SER E 556      50.164 -20.274  23.390  1.00113.64           O
ATOM   4410  C   SER E 556      47.848 -20.821  25.002  1.00113.64           C
ATOM   4411  O   SER E 556      47.161 -20.657  26.008  1.00113.64           O
ATOM   4412  N   GLN E 557      48.617 -21.909  24.806  1.00182.23           N
ATOM   4413  CA  GLN E 557      48.901 -23.046  25.642  1.00182.23           C
ATOM   4414  CB  GLN E 557      49.129 -24.318  24.813  1.00182.23           C
ATOM   4415  CG  GLN E 557      47.811 -24.852  24.239  1.00182.23           C
ATOM   4416  CD  GLN E 557      47.211 -23.823  23.285  1.00182.23           C
ATOM   4417  OE1 GLN E 557      47.805 -23.493  22.260  1.00182.23           O
ATOM   4418  NE2 GLN E 557      46.006 -23.293  23.633  1.00182.23           N
ATOM   4419  C   GLN E 557      49.981 -22.887  26.685  1.00182.23           C
ATOM   4420  O   GLN E 557      50.291 -23.866  27.359  1.00182.23           O
ATOM   4421  N   GLY E 558      50.716 -21.759  26.759  1.00 50.34           N
ATOM   4422  CA  GLY E 558      51.753 -21.692  27.759  1.00 50.34           C
ATOM   4423  C   GLY E 558      52.952 -22.384  27.182  1.00 50.34           C
ATOM   4424  O   GLY E 558      53.341 -22.116  26.049  1.00 50.34           O
ATOM   4425  N   CYS E 559      53.596 -23.263  27.972  1.00 80.75           N
ATOM   4426  CA  CYS E 559      54.747 -24.019  27.559  1.00 80.75           C
ATOM   4427  CB  CYS E 559      55.511 -24.679  28.717  1.00 80.75           C
ATOM   4428  SG  CYS E 559      56.508 -23.444  29.596  1.00 80.75           S
ATOM   4429  C   CYS E 559      54.346 -25.069  26.565  1.00 80.75           C
ATOM   4430  O   CYS E 559      55.200 -25.705  25.951  1.00 80.75           O
ATOM   4431  N   ASP E 560      53.031 -25.341  26.477  1.00 81.45           N
ATOM   4432  CA  ASP E 560      52.415 -26.298  25.595  1.00 81.45           C
ATOM   4433  CB  ASP E 560      50.957 -26.605  25.976  1.00 81.45           C
ATOM   4434  CG  ASP E 560      50.977 -27.420  27.261  1.00 81.45           C
ATOM   4435  OD1 ASP E 560      51.890 -28.276  27.404  1.00 81.45           O
ATOM   4436  OD2 ASP E 560      50.085 -27.193  28.121  1.00 81.45           O
ATOM   4437  C   ASP E 560      52.429 -25.841  24.154  1.00 81.45           C
ATOM   4438  O   ASP E 560      52.143 -26.638  23.261  1.00 81.45           O
ATOM   4439  N   GLY E 561      52.664 -24.541  23.876  1.00 43.73           N
ATOM   4440  CA  GLY E 561      52.694 -24.107  22.497  1.00 43.73           C
ATOM   4441  C   GLY E 561      51.634 -23.062  22.264  1.00 43.73           C
ATOM   4442  O   GLY E 561      50.849 -22.748  23.157  1.00 43.73           O
ATOM   4443  N   GLY E 562      51.608 -22.485  21.035  1.00 37.53           N
ATOM   4444  CA  GLY E 562      50.661 -21.459  20.673  1.00 37.53           C
ATOM   4445  C   GLY E 562      50.944 -21.003  19.263  1.00 37.53           C
ATOM   4446  O   GLY E 562      51.784 -21.583  18.574  1.00 37.53           O
ATOM   4447  N   PHE E 563      50.230 -19.949  18.785  1.00 77.13           N
ATOM   4448  CA  PHE E 563      50.454 -19.471  17.440  1.00 77.13           C
ATOM   4449  CB  PHE E 563      49.352 -19.875  16.446  1.00 77.13           C
ATOM   4450  CG  PHE E 563      49.472 -21.348  16.265  1.00 77.13           C
ATOM   4451  CD1 PHE E 563      48.880 -22.212  17.157  1.00 77.13           C
ATOM   4452  CD2 PHE E 563      50.187 -21.865  15.209  1.00 77.13           C
ATOM   4453  CE1 PHE E 563      48.993 -23.572  16.996  1.00 77.13           C
ATOM   4454  CE2 PHE E 563      50.304 -23.225  15.041  1.00 77.13           C
ATOM   4455  CZ  PHE E 563      49.705 -24.079  15.937  1.00 77.13           C
ATOM   4456  C   PHE E 563      50.571 -17.970  17.418  1.00 77.13           C
ATOM   4457  O   PHE E 563      49.813 -17.257  18.071  1.00 77.13           O
ATOM   4458  N   MET E 564      51.499 -17.463  16.578  1.00152.26           N
ATOM   4459  CA  MET E 564      51.846 -16.072  16.460  1.00152.26           C
ATOM   4460  CB  MET E 564      52.998 -15.783  15.474  1.00152.26           C
ATOM   4461  CG  MET E 564      52.950 -16.519  14.126  1.00152.26           C
ATOM   4462  SD  MET E 564      54.024 -17.989  13.973  1.00152.26           S
ATOM   4463  CE  MET E 564      53.119 -19.159  15.022  1.00152.26           C
ATOM   4464  C   MET E 564      50.661 -15.262  16.034  1.00152.26           C
ATOM   4465  O   MET E 564      50.514 -14.115  16.444  1.00152.26           O
ATOM   4466  N   TYR E 565      49.775 -15.813  15.196  1.00100.99           N
ATOM   4467  CA  TYR E 565      48.647 -15.046  14.752  1.00100.99           C
ATOM   4468  CB  TYR E 565      47.763 -15.912  13.845  1.00100.99           C
ATOM   4469  CG  TYR E 565      46.612 -15.119  13.342  1.00100.99           C
ATOM   4470  CD1 TYR E 565      45.435 -15.055  14.049  1.00100.99           C
ATOM   4471  CD2 TYR E 565      46.725 -14.443  12.151  1.00100.99           C
ATOM   4472  CE1 TYR E 565      44.378 -14.322  13.558  1.00100.99           C
ATOM   4473  CE2 TYR E 565      45.673 -13.713  11.656  1.00100.99           C
ATOM   4474  CZ  TYR E 565      44.500 -13.650  12.363  1.00100.99           C
ATOM   4475  OH  TYR E 565      43.426 -12.899  11.845  1.00100.99           O
ATOM   4476  C   TYR E 565      47.866 -14.632  15.975  1.00100.99           C
ATOM   4477  O   TYR E 565      47.433 -13.486  16.088  1.00100.99           O
ATOM   4478  N   LEU E 566      47.651 -15.568  16.920  1.00143.84           N
ATOM   4479  CA  LEU E 566      46.940 -15.306  18.143  1.00143.84           C
ATOM   4480  CB  LEU E 566      46.508 -16.575  18.897  1.00143.84           C
ATOM   4481  CG  LEU E 566      45.325 -17.332  18.263  1.00143.84           C
ATOM   4482  CD1 LEU E 566      45.671 -17.943  16.902  1.00143.84           C
ATOM   4483  CD2 LEU E 566      44.773 -18.376  19.238  1.00143.84           C
ATOM   4484  C   LEU E 566      47.720 -14.467  19.121  1.00143.84           C
ATOM   4485  O   LEU E 566      47.114 -13.766  19.927  1.00143.84           O
ATOM   4486  N   VAL E 567      49.057 -14.631  19.205  1.00 89.38           N
ATOM   4487  CA  VAL E 567      49.866 -13.865  20.132  1.00 89.38           C
ATOM   4488  CB  VAL E 567      51.208 -14.502  20.353  1.00 89.38           C
ATOM   4489  CG1 VAL E 567      52.055 -13.586  21.251  1.00 89.38           C
ATOM   4490  CG2 VAL E 567      50.989 -15.912  20.924  1.00 89.38           C
ATOM   4491  C   VAL E 567      50.111 -12.485  19.644  1.00 89.38           C
ATOM   4492  O   VAL E 567      49.924 -11.480  20.330  1.00 89.38           O
ATOM   4493  N   SER E 568      50.565 -12.407  18.399  1.00246.03           N
ATOM   4494  CA  SER E 568      50.697 -11.116  17.861  1.00246.03           C
ATOM   4495  CB  SER E 568      51.181 -11.129  16.401  1.00246.03           C
ATOM   4496  OG  SER E 568      52.496 -11.657  16.329  1.00246.03           O
ATOM   4497  C   SER E 568      49.222 -10.487  17.899  1.00246.03           C
ATOM   4498  O   SER E 568      49.335  -9.271  17.699  1.00246.03           O
ATOM   4499  N   LYS E 569      47.956 -11.252  18.061  1.00251.54           N
ATOM   4500  CA  LYS E 569      46.409 -11.096  18.285  1.00251.54           C
ATOM   4501  CB  LYS E 569      45.587 -12.388  18.111  1.00251.54           C
ATOM   4502  CG  LYS E 569      44.158 -12.200  18.639  1.00251.54           C
ATOM   4503  CD  LYS E 569      43.166 -13.316  18.299  1.00251.54           C
ATOM   4504  CE  LYS E 569      41.784 -13.104  18.928  1.00251.54           C
ATOM   4505  NZ  LYS E 569      41.215 -11.808  18.491  1.00251.54           N
ATOM   4506  C   LYS E 569      46.077 -10.661  19.693  1.00251.54           C
ATOM   4507  O   LYS E 569      45.237  -9.796  19.937  1.00251.54           O
ATOM   4508  N   TYR E 570      46.725 -11.303  20.673  1.00 98.93           N
ATOM   4509  CA  TYR E 570      46.593 -11.060  22.076  1.00 98.93           C
ATOM   4510  CB  TYR E 570      47.543 -12.008  22.832  1.00 98.93           C
ATOM   4511  CG  TYR E 570      47.583 -11.777  24.302  1.00 98.93           C
ATOM   4512  CD1 TYR E 570      46.551 -12.187  25.113  1.00 98.93           C
ATOM   4513  CD2 TYR E 570      48.688 -11.191  24.872  1.00 98.93           C
ATOM   4514  CE1 TYR E 570      46.614 -11.987  26.473  1.00 98.93           C
ATOM   4515  CE2 TYR E 570      48.755 -10.989  26.229  1.00 98.93           C
ATOM   4516  CZ  TYR E 570      47.716 -11.386  27.032  1.00 98.93           C
ATOM   4517  OH  TYR E 570      47.783 -11.181  28.427  1.00 98.93           O
ATOM   4518  C   TYR E 570      47.066  -9.662  22.231  1.00 98.93           C
ATOM   4519  O   TYR E 570      46.596  -8.904  23.079  1.00 98.93           O
ATOM   4520  N   ALA E 571      48.025  -9.296  21.366  1.00 44.84           N
ATOM   4521  CA  ALA E 571      48.607  -7.994  21.407  1.00 44.84           C
ATOM   4522  CB  ALA E 571      49.627  -7.771  20.275  1.00 44.84           C
ATOM   4523  C   ALA E 571      47.530  -6.963  21.250  1.00 44.84           C
ATOM   4524  O   ALA E 571      47.550  -5.947  21.943  1.00 44.84           O
ATOM   4525  N   GLU E 572      46.567  -7.163  20.328  1.00123.37           N
ATOM   4526  CA  GLU E 572      45.560  -6.145  20.181  1.00123.37           C
ATOM   4527  CB  GLU E 572      44.627  -6.333  18.966  1.00123.37           C
ATOM   4528  CG  GLU E 572      43.720  -7.567  19.041  1.00123.37           C
ATOM   4529  CD  GLU E 572      42.546  -7.364  18.090  1.00123.37           C
ATOM   4530  OE1 GLU E 572      42.310  -6.201  17.668  1.00123.37           O
ATOM   4531  OE2 GLU E 572      41.868  -8.378  17.774  1.00123.37           O
ATOM   4532  C   GLU E 572      44.657  -6.107  21.381  1.00123.37           C
ATOM   4533  O   GLU E 572      44.357  -5.036  21.907  1.00123.37           O
ATOM   4534  N   ASP E 573      44.168  -7.288  21.819  1.00135.75           N
ATOM   4535  CA  ASP E 573      43.182  -7.365  22.863  1.00135.75           C
ATOM   4536  CB  ASP E 573      42.678  -8.807  23.027  1.00135.75           C
ATOM   4537  CG  ASP E 573      42.016  -9.222  21.725  1.00135.75           C
ATOM   4538  OD1 ASP E 573      40.986  -8.601  21.365  1.00135.75           O
ATOM   4539  OD2 ASP E 573      42.543 -10.147  21.057  1.00135.75           O
ATOM   4540  C   ASP E 573      43.713  -6.971  24.213  1.00135.75           C
ATOM   4541  O   ASP E 573      43.204  -6.046  24.844  1.00135.75           O
ATOM   4542  N   TYR E 574      44.671  -7.768  24.736  1.00141.27           N
ATOM   4543  CA  TYR E 574      45.274  -7.542  26.021  1.00141.27           C
ATOM   4544  CB  TYR E 574      45.621  -8.844  26.753  1.00141.27           C
ATOM   4545  CG  TYR E 574      44.297  -9.443  27.089  1.00141.27           C
ATOM   4546  CD1 TYR E 574      43.660  -9.101  28.259  1.00141.27           C
ATOM   4547  CD2 TYR E 574      43.679 -10.320  26.227  1.00141.27           C
ATOM   4548  CE1 TYR E 574      42.436  -9.639  28.577  1.00141.27           C
ATOM   4549  CE2 TYR E 574      42.455 -10.863  26.538  1.00141.27           C
ATOM   4550  CZ  TYR E 574      41.833 -10.525  27.717  1.00141.27           C
ATOM   4551  OH  TYR E 574      40.576 -11.077  28.044  1.00141.27           O
ATOM   4552  C   TYR E 574      46.461  -6.630  26.027  1.00141.27           C
ATOM   4553  O   TYR E 574      46.618  -5.823  26.940  1.00141.27           O
ATOM   4554  N   GLY E 575      47.359  -6.760  25.033  1.00 49.25           N
ATOM   4555  CA  GLY E 575      48.542  -5.944  25.032  1.00 49.25           C
ATOM   4556  C   GLY E 575      49.675  -6.730  25.617  1.00 49.25           C
ATOM   4557  O   GLY E 575      49.466  -7.727  26.307  1.00 49.25           O
ATOM   4558  N   LEU E 576      50.919  -6.264  25.367  1.00105.24           N
ATOM   4559  CA  LEU E 576      52.087  -6.939  25.851  1.00105.24           C
ATOM   4560  CB  LEU E 576      53.059  -7.379  24.742  1.00105.24           C
ATOM   4561  CG  LEU E 576      52.439  -8.374  23.740  1.00105.24           C
ATOM   4562  CD1 LEU E 576      51.894  -9.619  24.458  1.00105.24           C
ATOM   4563  CD2 LEU E 576      51.406  -7.699  22.823  1.00105.24           C
ATOM   4564  C   LEU E 576      52.827  -6.029  26.783  1.00105.24           C
ATOM   4565  O   LEU E 576      52.749  -4.806  26.682  1.00105.24           O
ATOM   4566  N   ALA E 577      53.571  -6.625  27.735  1.00 66.23           N
ATOM   4567  CA  ALA E 577      54.312  -5.859  28.699  1.00 66.23           C
ATOM   4568  CB  ALA E 577      54.011  -6.246  30.158  1.00 66.23           C
ATOM   4569  C   ALA E 577      55.770  -6.091  28.465  1.00 66.23           C
ATOM   4570  O   ALA E 577      56.164  -6.999  27.738  1.00 66.23           O
ATOM   4571  N   GLU E 578      56.608  -5.230  29.067  1.00101.88           N
ATOM   4572  CA  GLU E 578      58.032  -5.293  28.918  1.00101.88           C
ATOM   4573  CB  GLU E 578      58.723  -4.022  29.437  1.00101.88           C
ATOM   4574  CG  GLU E 578      60.240  -4.034  29.286  1.00101.88           C
ATOM   4575  CD  GLU E 578      60.768  -2.796  29.997  1.00101.88           C
ATOM   4576  OE1 GLU E 578      60.173  -2.415  31.041  1.00101.88           O
ATOM   4577  OE2 GLU E 578      61.775  -2.216  29.509  1.00101.88           O
ATOM   4578  C   GLU E 578      58.566  -6.452  29.704  1.00101.88           C
ATOM   4579  O   GLU E 578      57.921  -6.960  30.621  1.00101.88           O
ATOM   4580  N   GLU E 579      59.793  -6.885  29.347  1.00 88.48           N
ATOM   4581  CA  GLU E 579      60.438  -8.015  29.956  1.00 88.48           C
ATOM   4582  CB  GLU E 579      61.843  -8.272  29.384  1.00 88.48           C
ATOM   4583  CG  GLU E 579      62.557  -9.461  30.031  1.00 88.48           C
ATOM   4584  CD  GLU E 579      61.900 -10.743  29.544  1.00 88.48           C
ATOM   4585  OE1 GLU E 579      61.100 -10.672  28.573  1.00 88.48           O
ATOM   4586  OE2 GLU E 579      62.193 -11.815  30.138  1.00 88.48           O
ATOM   4587  C   GLU E 579      60.593  -7.765  31.427  1.00 88.48           C
ATOM   4588  O   GLU E 579      60.361  -8.657  32.244  1.00 88.48           O
ATOM   4589  N   SER E 580      60.964  -6.531  31.808  1.00 80.34           N
ATOM   4590  CA  SER E 580      61.207  -6.229  33.190  1.00 80.34           C
ATOM   4591  CB  SER E 580      61.664  -4.777  33.410  1.00 80.34           C
ATOM   4592  OG  SER E 580      62.921  -4.559  32.786  1.00 80.34           O
ATOM   4593  C   SER E 580      59.948  -6.424  33.975  1.00 80.34           C
ATOM   4594  O   SER E 580      59.989  -6.783  35.153  1.00 80.34           O
ATOM   4595  N   CYS E 581      58.780  -6.180  33.359  1.00 73.07           N
ATOM   4596  CA  CYS E 581      57.594  -6.322  34.151  1.00 73.07           C
ATOM   4597  CB  CYS E 581      56.284  -5.811  33.502  1.00 73.07           C
ATOM   4598  SG  CYS E 581      55.036  -5.499  34.799  1.00 73.07           S
ATOM   4599  C   CYS E 581      57.419  -7.769  34.503  1.00 73.07           C
ATOM   4600  O   CYS E 581      56.955  -8.080  35.600  1.00 73.07           O
ATOM   4601  N   ASP E 582      57.761  -8.694  33.574  1.00 74.94           N
ATOM   4602  CA  ASP E 582      57.601 -10.097  33.843  1.00 74.94           C
ATOM   4603  CB  ASP E 582      56.319 -10.663  33.205  1.00 74.94           C
ATOM   4604  CG  ASP E 582      56.094 -12.091  33.684  1.00 74.94           C
ATOM   4605  OD1 ASP E 582      57.041 -12.698  34.251  1.00 74.94           O
ATOM   4606  OD2 ASP E 582      54.958 -12.595  33.482  1.00 74.94           O
ATOM   4607  C   ASP E 582      58.765 -10.823  33.241  1.00 74.94           C
ATOM   4608  O   ASP E 582      58.703 -11.250  32.089  1.00 74.94           O
ATOM   4609  N   PRO E 583      59.801 -11.032  34.010  1.00 74.27           N
ATOM   4610  CA  PRO E 583      60.980 -11.674  33.490  1.00 74.27           C
ATOM   4611  CD  PRO E 583      60.120 -10.123  35.099  1.00 74.27           C
ATOM   4612  CB  PRO E 583      62.042 -11.527  34.575  1.00 74.27           C
ATOM   4613  CG  PRO E 583      61.646 -10.214  35.278  1.00 74.27           C
ATOM   4614  C   PRO E 583      60.694 -13.075  33.061  1.00 74.27           C
ATOM   4615  O   PRO E 583      59.784 -13.695  33.609  1.00 74.27           O
ATOM   4616  N   TYR E 584      61.466 -13.588  32.080  1.00103.06           N
ATOM   4617  CA  TYR E 584      61.189 -14.872  31.494  1.00103.06           C
ATOM   4618  CB  TYR E 584      61.856 -15.024  30.114  1.00103.06           C
ATOM   4619  CG  TYR E 584      61.447 -16.312  29.489  1.00103.06           C
ATOM   4620  CD1 TYR E 584      60.164 -16.480  29.024  1.00103.06           C
ATOM   4621  CD2 TYR E 584      62.353 -17.336  29.336  1.00103.06           C
ATOM   4622  CE1 TYR E 584      59.782 -17.662  28.434  1.00103.06           C
ATOM   4623  CE2 TYR E 584      61.977 -18.519  28.746  1.00103.06           C
ATOM   4624  CZ  TYR E 584      60.689 -18.684  28.296  1.00103.06           C
ATOM   4625  OH  TYR E 584      60.300 -19.897  27.689  1.00103.06           O
ATOM   4626  C   TYR E 584      61.657 -15.974  32.393  1.00103.06           C
ATOM   4627  O   TYR E 584      62.833 -16.042  32.750  1.00103.06           O
ATOM   4628  N   LYS E 585      60.682 -16.784  32.876  1.00134.21           N
ATOM   4629  CA  LYS E 585      60.872 -17.958  33.688  1.00134.21           C
ATOM   4630  CB  LYS E 585      59.675 -18.213  34.619  1.00134.21           C
ATOM   4631  CG  LYS E 585      60.002 -19.151  35.781  1.00134.21           C
ATOM   4632  CD  LYS E 585      58.982 -19.089  36.919  1.00134.21           C
ATOM   4633  CE  LYS E 585      59.371 -19.936  38.132  1.00134.21           C
ATOM   4634  NZ  LYS E 585      59.417 -21.367  37.760  1.00134.21           N
ATOM   4635  C   LYS E 585      61.138 -19.210  32.892  1.00134.21           C
ATOM   4636  O   LYS E 585      62.002 -20.009  33.252  1.00134.21           O
ATOM   4637  N   GLY E 586      60.398 -19.418  31.778  1.00 34.45           N
ATOM   4638  CA  GLY E 586      60.532 -20.631  31.014  1.00 34.45           C
ATOM   4639  C   GLY E 586      59.634 -21.682  31.600  1.00 34.45           C
ATOM   4640  O   GLY E 586      59.832 -22.875  31.364  1.00 34.45           O
ATOM   4641  N   VAL E 587      58.620 -21.268  32.391  1.00111.70           N
ATOM   4642  CA  VAL E 587      57.730 -22.225  32.986  1.00111.70           C
ATOM   4643  CB  VAL E 587      58.058 -22.545  34.413  1.00111.70           C
ATOM   4644  CG1 VAL E 587      59.464 -23.163  34.469  1.00111.70           C
ATOM   4645  CG2 VAL E 587      57.897 -21.266  35.249  1.00111.70           C
ATOM   4646  C   VAL E 587      56.338 -21.662  32.982  1.00111.70           C
ATOM   4647  O   VAL E 587      56.103 -20.510  32.630  1.00111.70           O
ATOM   4648  N   ASP E 588      55.386 -22.515  33.394  1.00112.10           N
ATOM   4649  CA  ASP E 588      53.961 -22.350  33.508  1.00112.10           C
ATOM   4650  CB  ASP E 588      53.212 -23.686  33.609  1.00112.10           C
ATOM   4651  CG  ASP E 588      53.240 -24.289  32.211  1.00112.10           C
ATOM   4652  OD1 ASP E 588      52.739 -23.616  31.271  1.00112.10           O
ATOM   4653  OD2 ASP E 588      53.780 -25.416  32.058  1.00112.10           O
ATOM   4654  C   ASP E 588      53.610 -21.494  34.693  1.00112.10           C
ATOM   4655  O   ASP E 588      52.498 -21.587  35.214  1.00112.10           O
ATOM   4656  N   SER E 589      54.589 -20.746  35.237  1.00 59.34           N
ATOM   4657  CA  SER E 589      54.373 -19.944  36.415  1.00 59.34           C
ATOM   4658  CB  SER E 589      55.520 -18.961  36.706  1.00 59.34           C
ATOM   4659  OG  SER E 589      55.598 -17.984  35.678  1.00 59.34           O
ATOM   4660  C   SER E 589      53.107 -19.142  36.295  1.00 59.34           C
ATOM   4661  O   SER E 589      52.541 -18.994  35.215  1.00 59.34           O
ATOM   4662  N   VAL E 590      52.609 -18.638  37.449  1.00102.48           N
ATOM   4663  CA  VAL E 590      51.379 -17.892  37.529  1.00102.48           C
ATOM   4664  CB  VAL E 590      50.802 -17.838  38.914  1.00102.48           C
ATOM   4665  CG1 VAL E 590      51.775 -17.065  39.820  1.00102.48           C
ATOM   4666  CG2 VAL E 590      49.396 -17.217  38.839  1.00102.48           C
ATOM   4667  C   VAL E 590      51.604 -16.478  37.076  1.00102.48           C
ATOM   4668  O   VAL E 590      52.733 -15.990  37.058  1.00102.48           O
ATOM   4669  N   CYS E 591      50.510 -15.791  36.669  1.00114.88           N
ATOM   4670  CA  CYS E 591      50.581 -14.420  36.223  1.00114.88           C
ATOM   4671  CB  CYS E 591      49.238 -13.843  35.747  1.00114.88           C
ATOM   4672  SG  CYS E 591      48.736 -14.447  34.118  1.00114.88           S
ATOM   4673  C   CYS E 591      50.991 -13.560  37.389  1.00114.88           C
ATOM   4674  O   CYS E 591      50.687 -13.911  38.524  1.00114.88           O
ATOM   4675  N   LYS E 592      51.706 -12.425  37.149  1.00155.47           N
ATOM   4676  CA  LYS E 592      52.141 -11.552  38.232  1.00155.47           C
ATOM   4677  CB  LYS E 592      53.374 -12.076  38.985  1.00155.47           C
ATOM   4678  CG  LYS E 592      53.121 -13.371  39.756  1.00155.47           C
ATOM   4679  CD  LYS E 592      54.406 -14.026  40.260  1.00155.47           C
ATOM   4680  CE  LYS E 592      55.149 -13.178  41.293  1.00155.47           C
ATOM   4681  NZ  LYS E 592      56.379 -13.874  41.731  1.00155.47           N
ATOM   4682  C   LYS E 592      52.520 -10.164  37.708  1.00155.47           C
ATOM   4683  O   LYS E 592      52.280  -9.853  36.542  1.00155.47           O
ATOM   4684  N   LYS E 593      53.184  -9.332  38.575  1.00184.91           N
ATOM   4685  CA  LYS E 593      53.607  -7.943  38.446  1.00184.91           C
ATOM   4686  CB  LYS E 593      54.856  -7.779  37.572  1.00184.91           C
ATOM   4687  CG  LYS E 593      56.042  -8.569  38.131  1.00184.91           C
ATOM   4688  CD  LYS E 593      56.437  -8.179  39.555  1.00184.91           C
ATOM   4689  CE  LYS E 593      57.609  -9.002  40.095  1.00184.91           C
ATOM   4690  NZ  LYS E 593      57.932  -8.580  41.475  1.00184.91           N
ATOM   4691  C   LYS E 593      52.502  -7.067  37.931  1.00184.91           C
ATOM   4692  O   LYS E 593      52.322  -6.895  36.728  1.00184.91           O
ATOM   4693  N   ASP E 594      51.699  -6.511  38.862  1.00 51.85           N
ATOM   4694  CA  ASP E 594      50.581  -5.676  38.520  1.00 51.85           C
ATOM   4695  CB  ASP E 594      49.613  -5.427  39.687  1.00 51.85           C
ATOM   4696  CG  ASP E 594      48.936  -6.747  40.018  1.00 51.85           C
ATOM   4697  OD1 ASP E 594      49.290  -7.769  39.369  1.00 51.85           O
ATOM   4698  OD2 ASP E 594      48.062  -6.752  40.925  1.00 51.85           O
ATOM   4699  C   ASP E 594      51.050  -4.332  38.059  1.00 51.85           C
ATOM   4700  O   ASP E 594      52.221  -3.973  38.173  1.00 51.85           O
ATOM   4701  N   GLN E 595      50.093  -3.568  37.496  1.00109.65           N
ATOM   4702  CA  GLN E 595      50.280  -2.233  37.012  1.00109.65           C
ATOM   4703  CB  GLN E 595      50.463  -1.165  38.108  1.00109.65           C
ATOM   4704  CG  GLN E 595      49.184  -0.826  38.878  1.00109.65           C
ATOM   4705  CD  GLN E 595      48.988  -1.877  39.957  1.00109.65           C
ATOM   4706  OE1 GLN E 595      47.909  -2.005  40.534  1.00109.65           O
ATOM   4707  NE2 GLN E 595      50.069  -2.651  40.239  1.00109.65           N
ATOM   4708  C   GLN E 595      51.452  -2.146  36.096  1.00109.65           C
ATOM   4709  O   GLN E 595      52.290  -1.268  36.285  1.00109.65           O
ATOM   4710  N   CYS E 596      51.562  -3.047  35.094  1.00 97.63           N
ATOM   4711  CA  CYS E 596      52.597  -2.844  34.114  1.00 97.63           C
ATOM   4712  CB  CYS E 596      52.851  -4.036  33.155  1.00 97.63           C
ATOM   4713  SG  CYS E 596      53.202  -5.653  33.928  1.00 97.63           S
ATOM   4714  C   CYS E 596      51.974  -1.785  33.285  1.00 97.63           C
ATOM   4715  O   CYS E 596      51.214  -2.060  32.356  1.00 97.63           O
ATOM   4716  N   PRO E 597      52.281  -0.565  33.633  1.00136.71           N
ATOM   4717  CA  PRO E 597      51.634   0.558  33.019  1.00136.71           C
ATOM   4718  CD  PRO E 597      53.633  -0.222  34.054  1.00136.71           C
ATOM   4719  CB  PRO E 597      52.320   1.777  33.612  1.00136.71           C
ATOM   4720  CG  PRO E 597      53.774   1.289  33.785  1.00136.71           C
ATOM   4721  C   PRO E 597      51.916   0.466  31.565  1.00136.71           C
ATOM   4722  O   PRO E 597      51.152   1.012  30.771  1.00136.71           O
ATOM   4723  N   LYS E 598      53.021  -0.203  31.203  1.00 98.39           N
ATOM   4724  CA  LYS E 598      53.369  -0.215  29.830  1.00 98.39           C
ATOM   4725  CB  LYS E 598      54.882  -0.377  29.602  1.00 98.39           C
ATOM   4726  CG  LYS E 598      55.768   0.610  30.355  1.00 98.39           C
ATOM   4727  CD  LYS E 598      57.208   0.103  30.463  1.00 98.39           C
ATOM   4728  CE  LYS E 598      58.111   0.914  31.393  1.00 98.39           C
ATOM   4729  NZ  LYS E 598      59.284   0.094  31.780  1.00 98.39           N
ATOM   4730  C   LYS E 598      52.764  -1.429  29.202  1.00 98.39           C
ATOM   4731  O   LYS E 598      53.096  -2.558  29.560  1.00 98.39           O
ATOM   4732  N   ARG E 599      51.863  -1.216  28.228  1.00208.68           N
ATOM   4733  CA  ARG E 599      51.245  -2.310  27.538  1.00208.68           C
ATOM   4734  CB  ARG E 599      49.773  -2.434  27.955  1.00208.68           C
ATOM   4735  CG  ARG E 599      49.046  -3.633  27.373  1.00208.68           C
ATOM   4736  CD  ARG E 599      49.535  -4.955  27.951  1.00208.68           C
ATOM   4737  NE  ARG E 599      49.570  -4.839  29.435  1.00208.68           N
ATOM   4738  CZ  ARG E 599      49.259  -5.932  30.194  1.00208.68           C
ATOM   4739  NH1 ARG E 599      48.804  -7.068  29.585  1.00208.68           N
ATOM   4740  NH2 ARG E 599      49.410  -5.901  31.544  1.00208.68           N
ATOM   4741  C   ARG E 599      51.249  -1.940  26.081  1.00208.68           C
ATOM   4742  O   ARG E 599      50.630  -0.950  25.703  1.00208.68           O
ATOM   4743  N   ALA E 600      51.926  -2.730  25.215  1.00 58.53           N
ATOM   4744  CA  ALA E 600      51.970  -2.407  23.810  1.00 58.53           C
ATOM   4745  CB  ALA E 600      53.319  -2.710  23.144  1.00 58.53           C
ATOM   4746  C   ALA E 600      50.927  -3.220  23.108  1.00 58.53           C
ATOM   4747  O   ALA E 600      50.717  -4.384  23.440  1.00 58.53           O
ATOM   4748  N   TYR E 601      50.266  -2.627  22.092  1.00 66.77           N
ATOM   4749  CA  TYR E 601      49.186  -3.286  21.404  1.00 66.77           C
ATOM   4750  CB  TYR E 601      47.830  -2.562  21.531  1.00 66.77           C
ATOM   4751  CG  TYR E 601      47.316  -2.670  22.927  1.00 66.77           C
ATOM   4752  CD1 TYR E 601      47.786  -1.852  23.930  1.00 66.77           C
ATOM   4753  CD2 TYR E 601      46.338  -3.593  23.222  1.00 66.77           C
ATOM   4754  CE1 TYR E 601      47.290  -1.965  25.207  1.00 66.77           C
ATOM   4755  CE2 TYR E 601      45.841  -3.709  24.497  1.00 66.77           C
ATOM   4756  CZ  TYR E 601      46.317  -2.893  25.494  1.00 66.77           C
ATOM   4757  OH  TYR E 601      45.808  -3.005  26.808  1.00 66.77           O
ATOM   4758  C   TYR E 601      49.487  -3.316  19.934  1.00 66.77           C
ATOM   4759  O   TYR E 601      50.348  -2.583  19.450  1.00 66.77           O
ATOM   4760  N   GLY E 602      48.785  -4.199  19.188  1.00 35.97           N
ATOM   4761  CA  GLY E 602      48.973  -4.301  17.768  1.00 35.97           C
ATOM   4762  C   GLY E 602      47.752  -3.757  17.090  1.00 35.97           C
ATOM   4763  O   GLY E 602      46.633  -4.204  17.337  1.00 35.97           O
ATOM   4764  N   THR E 603      47.962  -2.766  16.197  1.00106.06           N
ATOM   4765  CA  THR E 603      46.908  -2.109  15.473  1.00106.06           C
ATOM   4766  CB  THR E 603      47.377  -0.875  14.753  1.00106.06           C
ATOM   4767  OG1 THR E 603      46.270  -0.195  14.178  1.00106.06           O
ATOM   4768  CG2 THR E 603      48.392  -1.271  13.668  1.00106.06           C
ATOM   4769  C   THR E 603      46.296  -3.038  14.466  1.00106.06           C
ATOM   4770  O   THR E 603      45.094  -2.956  14.212  1.00106.06           O
ATOM   4771  N   ASN E 604      47.104  -3.915  13.828  1.00109.36           N
ATOM   4772  CA  ASN E 604      46.538  -4.796  12.837  1.00109.36           C
ATOM   4773  CB  ASN E 604      46.461  -4.150  11.442  1.00109.36           C
ATOM   4774  CG  ASN E 604      45.667  -5.055  10.507  1.00109.36           C
ATOM   4775  OD1 ASN E 604      46.002  -5.196   9.332  1.00109.36           O
ATOM   4776  ND2 ASN E 604      44.580  -5.679  11.034  1.00109.36           N
ATOM   4777  C   ASN E 604      47.377  -6.036  12.721  1.00109.36           C
ATOM   4778  O   ASN E 604      48.554  -6.038  13.082  1.00109.36           O
ATOM   4779  N   TYR E 605      46.762  -7.152  12.266  1.00193.14           N
ATOM   4780  CA  TYR E 605      47.487  -8.378  12.044  1.00193.14           C
ATOM   4781  CB  TYR E 605      47.651  -9.244  13.305  1.00193.14           C
ATOM   4782  CG  TYR E 605      46.285  -9.466  13.851  1.00193.14           C
ATOM   4783  CD1 TYR E 605      45.525 -10.529  13.426  1.00193.14           C
ATOM   4784  CD2 TYR E 605      45.753  -8.593  14.776  1.00193.14           C
ATOM   4785  CE1 TYR E 605      44.258 -10.728  13.924  1.00193.14           C
ATOM   4786  CE2 TYR E 605      44.487  -8.789  15.278  1.00193.14           C
ATOM   4787  CZ  TYR E 605      43.734  -9.853  14.848  1.00193.14           C
ATOM   4788  OH  TYR E 605      42.433 -10.057  15.358  1.00193.14           O
ATOM   4789  C   TYR E 605      46.769  -9.200  11.012  1.00193.14           C
ATOM   4790  O   TYR E 605      45.551  -9.112  10.872  1.00193.14           O
ATOM   4791  N   ALA E 606      47.520 -10.032  10.256  1.00 49.65           N
ATOM   4792  CA  ALA E 606      46.901 -10.880   9.274  1.00 49.65           C
ATOM   4793  CB  ALA E 606      46.405 -10.117   8.030  1.00 49.65           C
ATOM   4794  C   ALA E 606      47.914 -11.885   8.809  1.00 49.65           C
ATOM   4795  O   ALA E 606      49.115 -11.719   9.014  1.00 49.65           O
ATOM   4796  N   TYR E 607      47.437 -12.990   8.196  1.00 90.12           N
ATOM   4797  CA  TYR E 607      48.331 -13.956   7.614  1.00 90.12           C
ATOM   4798  CB  TYR E 607      47.713 -15.339   7.304  1.00 90.12           C
ATOM   4799  CG  TYR E 607      47.617 -16.215   8.513  1.00 90.12           C
ATOM   4800  CD1 TYR E 607      48.742 -16.847   8.995  1.00 90.12           C
ATOM   4801  CD2 TYR E 607      46.413 -16.443   9.141  1.00 90.12           C
ATOM   4802  CE1 TYR E 607      48.677 -17.674  10.092  1.00 90.12           C
ATOM   4803  CE2 TYR E 607      46.341 -17.270  10.240  1.00 90.12           C
ATOM   4804  CZ  TYR E 607      47.473 -17.887  10.717  1.00 90.12           C
ATOM   4805  OH  TYR E 607      47.400 -18.736  11.842  1.00 90.12           O
ATOM   4806  C   TYR E 607      48.729 -13.376   6.295  1.00 90.12           C
ATOM   4807  O   TYR E 607      47.891 -12.825   5.586  1.00 90.12           O
ATOM   4808  N   THR E 608      50.023 -13.448   5.932  1.00108.57           N
ATOM   4809  CA  THR E 608      50.402 -12.915   4.658  1.00108.57           C
ATOM   4810  CB  THR E 608      51.872 -13.031   4.375  1.00108.57           C
ATOM   4811  OG1 THR E 608      52.186 -12.396   3.146  1.00108.57           O
ATOM   4812  CG2 THR E 608      52.247 -14.524   4.305  1.00108.57           C
ATOM   4813  C   THR E 608      49.665 -13.699   3.624  1.00108.57           C
ATOM   4814  O   THR E 608      49.596 -14.926   3.707  1.00108.57           O
ATOM   4815  N   GLY E 609      49.106 -12.997   2.614  1.00 37.24           N
ATOM   4816  CA  GLY E 609      48.318 -13.636   1.604  1.00 37.24           C
ATOM   4817  C   GLY E 609      46.871 -13.365   1.908  1.00 37.24           C
ATOM   4818  O   GLY E 609      45.999 -13.626   1.081  1.00 37.24           O
ATOM   4819  N   GLY E 610      46.579 -12.848   3.118  1.00 38.98           N
ATOM   4820  CA  GLY E 610      45.245 -12.450   3.478  1.00 38.98           C
ATOM   4821  C   GLY E 610      44.580 -13.446   4.382  1.00 38.98           C
ATOM   4822  O   GLY E 610      43.729 -13.069   5.188  1.00 38.98           O
ATOM   4823  N   PHE E 611      44.930 -14.739   4.271  1.00 91.42           N
ATOM   4824  CA  PHE E 611      44.339 -15.746   5.106  1.00 91.42           C
ATOM   4825  CB  PHE E 611      42.931 -16.163   4.627  1.00 91.42           C
ATOM   4826  CG  PHE E 611      43.064 -16.378   3.161  1.00 91.42           C
ATOM   4827  CD1 PHE E 611      42.918 -15.292   2.332  1.00 91.42           C
ATOM   4828  CD2 PHE E 611      43.344 -17.601   2.606  1.00 91.42           C
ATOM   4829  CE1 PHE E 611      43.033 -15.423   0.965  1.00 91.42           C
ATOM   4830  CE2 PHE E 611      43.461 -17.740   1.240  1.00 91.42           C
ATOM   4831  CZ  PHE E 611      43.308 -16.650   0.416  1.00 91.42           C
ATOM   4832  C   PHE E 611      45.251 -16.928   5.076  1.00 91.42           C
ATOM   4833  O   PHE E 611      46.207 -16.990   4.307  1.00 91.42           O
ATOM   4834  N   TYR E 612      44.970 -17.898   5.951  1.00203.18           N
ATOM   4835  CA  TYR E 612      45.757 -19.086   6.106  1.00203.18           C
ATOM   4836  CB  TYR E 612      45.144 -19.796   7.320  1.00203.18           C
ATOM   4837  CG  TYR E 612      45.535 -21.198   7.577  1.00203.18           C
ATOM   4838  CD1 TYR E 612      46.686 -21.481   8.269  1.00203.18           C
ATOM   4839  CD2 TYR E 612      44.723 -22.214   7.137  1.00203.18           C
ATOM   4840  CE1 TYR E 612      47.014 -22.787   8.539  1.00203.18           C
ATOM   4841  CE2 TYR E 612      45.046 -23.515   7.405  1.00203.18           C
ATOM   4842  CZ  TYR E 612      46.186 -23.799   8.110  1.00203.18           C
ATOM   4843  OH  TYR E 612      46.496 -25.144   8.383  1.00203.18           O
ATOM   4844  C   TYR E 612      45.630 -19.899   4.847  1.00203.18           C
ATOM   4845  O   TYR E 612      44.545 -20.384   4.525  1.00203.18           O
ATOM   4846  N   GLY E 613      46.772 -20.101   4.136  1.00 66.97           N
ATOM   4847  CA  GLY E 613      46.820 -20.857   2.909  1.00 66.97           C
ATOM   4848  C   GLY E 613      47.186 -19.986   1.727  1.00 66.97           C
ATOM   4849  O   GLY E 613      47.443 -20.501   0.640  1.00 66.97           O
ATOM   4850  N   ALA E 614      47.114 -18.651   1.896  1.00101.71           N
ATOM   4851  CA  ALA E 614      47.434 -17.578   0.990  1.00101.71           C
ATOM   4852  CB  ALA E 614      46.757 -16.264   1.407  1.00101.71           C
ATOM   4853  C   ALA E 614      48.907 -17.301   0.837  1.00101.71           C
ATOM   4854  O   ALA E 614      49.309 -16.561  -0.054  1.00101.71           O
ATOM   4855  N   THR E 615      49.747 -17.747   1.782  1.00 66.68           N
ATOM   4856  CA  THR E 615      51.130 -17.338   1.831  1.00 66.68           C
ATOM   4857  CB  THR E 615      51.826 -17.772   3.091  1.00 66.68           C
ATOM   4858  OG1 THR E 615      51.143 -17.258   4.225  1.00 66.68           O
ATOM   4859  CG2 THR E 615      53.270 -17.242   3.065  1.00 66.68           C
ATOM   4860  C   THR E 615      51.949 -17.818   0.665  1.00 66.68           C
ATOM   4861  O   THR E 615      51.692 -18.871   0.083  1.00 66.68           O
ATOM   4862  N   ASN E 616      52.957 -16.999   0.270  1.00 76.14           N
ATOM   4863  CA  ASN E 616      53.890 -17.361  -0.762  1.00 76.14           C
ATOM   4864  CB  ASN E 616      53.360 -17.130  -2.191  1.00 76.14           C
ATOM   4865  CG  ASN E 616      53.089 -15.649  -2.393  1.00 76.14           C
ATOM   4866  OD1 ASN E 616      54.010 -14.863  -2.597  1.00 76.14           O
ATOM   4867  ND2 ASN E 616      51.789 -15.251  -2.356  1.00 76.14           N
ATOM   4868  C   ASN E 616      55.150 -16.562  -0.551  1.00 76.14           C
ATOM   4869  O   ASN E 616      55.184 -15.632   0.254  1.00 76.14           O
ATOM   4870  N   ALA E 617      56.238 -16.933  -1.260  1.00 43.29           N
ATOM   4871  CA  ALA E 617      57.529 -16.314  -1.103  1.00 43.29           C
ATOM   4872  CB  ALA E 617      58.624 -16.997  -1.939  1.00 43.29           C
ATOM   4873  C   ALA E 617      57.499 -14.876  -1.518  1.00 43.29           C
ATOM   4874  O   ALA E 617      58.071 -14.024  -0.839  1.00 43.29           O
ATOM   4875  N   LYS E 618      56.822 -14.571  -2.642  1.00144.96           N
ATOM   4876  CA  LYS E 618      56.787 -13.240  -3.184  1.00144.96           C
ATOM   4877  CB  LYS E 618      55.829 -13.129  -4.380  1.00144.96           C
ATOM   4878  CG  LYS E 618      55.742 -11.728  -4.985  1.00144.96           C
ATOM   4879  CD  LYS E 618      54.760 -11.627  -6.158  1.00144.96           C
ATOM   4880  CE  LYS E 618      55.087 -12.495  -7.374  1.00144.96           C
ATOM   4881  NZ  LYS E 618      54.979 -13.932  -7.043  1.00144.96           N
ATOM   4882  C   LYS E 618      56.215 -12.314  -2.161  1.00144.96           C
ATOM   4883  O   LYS E 618      56.791 -11.270  -1.867  1.00144.96           O
ATOM   4884  N   ASN E 619      55.062 -12.693  -1.584  1.00 51.60           N
ATOM   4885  CA  ASN E 619      54.375 -11.870  -0.636  1.00 51.60           C
ATOM   4886  CB  ASN E 619      53.012 -12.443  -0.209  1.00 51.60           C
ATOM   4887  CG  ASN E 619      52.072 -12.341  -1.402  1.00 51.60           C
ATOM   4888  OD1 ASN E 619      50.895 -12.687  -1.314  1.00 51.60           O
ATOM   4889  ND2 ASN E 619      52.608 -11.854  -2.554  1.00 51.60           N
ATOM   4890  C   ASN E 619      55.217 -11.736   0.588  1.00 51.60           C
ATOM   4891  O   ASN E 619      55.218 -10.692   1.237  1.00 51.60           O
ATOM   4892  N   MET E 620      55.946 -12.805   0.950  1.00131.24           N
ATOM   4893  CA  MET E 620      56.733 -12.761   2.149  1.00131.24           C
ATOM   4894  CB  MET E 620      57.464 -14.087   2.430  1.00131.24           C
ATOM   4895  CG  MET E 620      58.065 -14.167   3.834  1.00131.24           C
ATOM   4896  SD  MET E 620      59.139 -15.609   4.118  1.00131.24           S
ATOM   4897  CE  MET E 620      57.825 -16.853   4.023  1.00131.24           C
ATOM   4898  C   MET E 620      57.785 -11.701   2.017  1.00131.24           C
ATOM   4899  O   MET E 620      58.000 -10.914   2.937  1.00131.24           O
ATOM   4900  N   MET E 621      58.470 -11.643   0.859  1.00137.04           N
ATOM   4901  CA  MET E 621      59.536 -10.694   0.686  1.00137.04           C
ATOM   4902  CB  MET E 621      60.335 -10.916  -0.614  1.00137.04           C
ATOM   4903  CG  MET E 621      59.567 -10.600  -1.899  1.00137.04           C
ATOM   4904  SD  MET E 621      60.495 -10.938  -3.426  1.00137.04           S
ATOM   4905  CE  MET E 621      61.774  -9.685  -3.128  1.00137.04           C
ATOM   4906  C   MET E 621      58.997  -9.297   0.676  1.00137.04           C
ATOM   4907  O   MET E 621      59.641  -8.382   1.185  1.00137.04           O
ATOM   4908  N   TYR E 622      57.812  -9.078   0.072  1.00 88.36           N
ATOM   4909  CA  TYR E 622      57.271  -7.748   0.050  1.00 88.36           C
ATOM   4910  CB  TYR E 622      55.972  -7.609  -0.766  1.00 88.36           C
ATOM   4911  CG  TYR E 622      56.338  -7.583  -2.211  1.00 88.36           C
ATOM   4912  CD1 TYR E 622      56.595  -8.742  -2.906  1.00 88.36           C
ATOM   4913  CD2 TYR E 622      56.417  -6.380  -2.875  1.00 88.36           C
ATOM   4914  CE1 TYR E 622      56.931  -8.706  -4.239  1.00 88.36           C
ATOM   4915  CE2 TYR E 622      56.753  -6.335  -4.208  1.00 88.36           C
ATOM   4916  CZ  TYR E 622      57.010  -7.499  -4.893  1.00 88.36           C
ATOM   4917  OH  TYR E 622      57.354  -7.455  -6.261  1.00 88.36           O
ATOM   4918  C   TYR E 622      56.981  -7.318   1.452  1.00 88.36           C
ATOM   4919  O   TYR E 622      57.313  -6.202   1.847  1.00 88.36           O
ATOM   4920  N   GLU E 623      56.366  -8.207   2.252  1.00 82.13           N
ATOM   4921  CA  GLU E 623      56.031  -7.848   3.599  1.00 82.13           C
ATOM   4922  CB  GLU E 623      55.277  -8.959   4.349  1.00 82.13           C
ATOM   4923  CG  GLU E 623      54.987  -8.608   5.810  1.00 82.13           C
ATOM   4924  CD  GLU E 623      54.031  -7.422   5.847  1.00 82.13           C
ATOM   4925  OE1 GLU E 623      53.476  -7.069   4.773  1.00 82.13           O
ATOM   4926  OE2 GLU E 623      53.848  -6.851   6.955  1.00 82.13           O
ATOM   4927  C   GLU E 623      57.282  -7.552   4.365  1.00 82.13           C
ATOM   4928  O   GLU E 623      57.348  -6.570   5.104  1.00 82.13           O
ATOM   4929  N   LEU E 624      58.323  -8.383   4.196  1.00124.45           N
ATOM   4930  CA  LEU E 624      59.504  -8.204   4.988  1.00124.45           C
ATOM   4931  CB  LEU E 624      60.511  -9.361   4.799  1.00124.45           C
ATOM   4932  CG  LEU E 624      61.812  -9.248   5.619  1.00124.45           C
ATOM   4933  CD1 LEU E 624      62.548 -10.584   5.671  1.00124.45           C
ATOM   4934  CD2 LEU E 624      62.761  -8.195   5.031  1.00124.45           C
ATOM   4935  C   LEU E 624      60.152  -6.877   4.735  1.00124.45           C
ATOM   4936  O   LEU E 624      60.425  -6.136   5.678  1.00124.45           O
ATOM   4937  N   TYR E 625      60.404  -6.518   3.464  1.00155.17           N
ATOM   4938  CA  TYR E 625      61.101  -5.287   3.220  1.00155.17           C
ATOM   4939  CB  TYR E 625      61.566  -5.116   1.763  1.00155.17           C
ATOM   4940  CG  TYR E 625      62.262  -3.800   1.702  1.00155.17           C
ATOM   4941  CD1 TYR E 625      63.575  -3.697   2.104  1.00155.17           C
ATOM   4942  CD2 TYR E 625      61.614  -2.674   1.253  1.00155.17           C
ATOM   4943  CE1 TYR E 625      64.233  -2.492   2.058  1.00155.17           C
ATOM   4944  CE2 TYR E 625      62.268  -1.463   1.204  1.00155.17           C
ATOM   4945  CZ  TYR E 625      63.579  -1.372   1.607  1.00155.17           C
ATOM   4946  OH  TYR E 625      64.249  -0.131   1.558  1.00155.17           O
ATOM   4947  C   TYR E 625      60.243  -4.107   3.553  1.00155.17           C
ATOM   4948  O   TYR E 625      60.724  -3.117   4.102  1.00155.17           O
ATOM   4949  N   HIS E 626      58.958  -4.138   3.159  1.00 71.54           N
ATOM   4950  CA  HIS E 626      58.154  -2.991   3.444  1.00 71.54           C
ATOM   4951  ND1 HIS E 626      57.428  -1.748   0.563  1.00 71.54           N
ATOM   4952  CG  HIS E 626      57.035  -2.905   1.202  1.00 71.54           C
ATOM   4953  CB  HIS E 626      56.819  -3.003   2.682  1.00 71.54           C
ATOM   4954  NE2 HIS E 626      57.236  -3.309  -1.010  1.00 71.54           N
ATOM   4955  CD2 HIS E 626      56.922  -3.846   0.227  1.00 71.54           C
ATOM   4956  CE1 HIS E 626      57.533  -2.047  -0.755  1.00 71.54           C
ATOM   4957  C   HIS E 626      57.869  -2.865   4.916  1.00 71.54           C
ATOM   4958  O   HIS E 626      58.142  -1.822   5.505  1.00 71.54           O
ATOM   4959  N   GLY E 627      57.258  -3.916   5.514  1.00 73.06           N
ATOM   4960  CA  GLY E 627      56.804  -3.997   6.887  1.00 73.06           C
ATOM   4961  C   GLY E 627      57.811  -4.285   7.975  1.00 73.06           C
ATOM   4962  O   GLY E 627      57.727  -3.705   9.057  1.00 73.06           O
ATOM   4963  N   GLY E 628      58.744  -5.238   7.768  1.00 49.84           N
ATOM   4964  CA  GLY E 628      59.649  -5.605   8.829  1.00 49.84           C
ATOM   4965  C   GLY E 628      59.625  -7.104   8.990  1.00 49.84           C
ATOM   4966  O   GLY E 628      58.928  -7.803   8.255  1.00 49.84           O
ATOM   4967  N   PRO E 629      60.351  -7.621   9.961  1.00 84.91           N
ATOM   4968  CA  PRO E 629      60.406  -9.045  10.163  1.00 84.91           C
ATOM   4969  CD  PRO E 629      61.555  -6.961  10.437  1.00 84.91           C
ATOM   4970  CB  PRO E 629      61.510  -9.277  11.191  1.00 84.91           C
ATOM   4971  CG  PRO E 629      62.462  -8.089  10.963  1.00 84.91           C
ATOM   4972  C   PRO E 629      59.065  -9.564  10.556  1.00 84.91           C
ATOM   4973  O   PRO E 629      58.293  -8.833  11.174  1.00 84.91           O
ATOM   4974  N   LEU E 630      58.751 -10.818  10.174  1.00114.78           N
ATOM   4975  CA  LEU E 630      57.463 -11.367  10.486  1.00114.78           C
ATOM   4976  CB  LEU E 630      56.494 -11.413   9.286  1.00114.78           C
ATOM   4977  CG  LEU E 630      56.954 -12.277   8.092  1.00114.78           C
ATOM   4978  CD1 LEU E 630      55.908 -12.242   6.964  1.00114.78           C
ATOM   4979  CD2 LEU E 630      58.352 -11.884   7.595  1.00114.78           C
ATOM   4980  C   LEU E 630      57.655 -12.757  10.996  1.00114.78           C
ATOM   4981  O   LEU E 630      58.688 -13.380  10.755  1.00114.78           O
ATOM   4982  N   ALA E 631      56.663 -13.262  11.757  1.00 48.74           N
ATOM   4983  CA  ALA E 631      56.760 -14.590  12.300  1.00 48.74           C
ATOM   4984  CB  ALA E 631      55.788 -14.846  13.465  1.00 48.74           C
ATOM   4985  C   ALA E 631      56.459 -15.601  11.234  1.00 48.74           C
ATOM   4986  O   ALA E 631      55.592 -15.401  10.384  1.00 48.74           O
ATOM   4987  N   ILE E 632      57.186 -16.737  11.270  1.00127.98           N
ATOM   4988  CA  ILE E 632      56.991 -17.804  10.328  1.00127.98           C
ATOM   4989  CB  ILE E 632      58.031 -17.806   9.239  1.00127.98           C
ATOM   4990  CG1 ILE E 632      57.974 -16.477   8.466  1.00127.98           C
ATOM   4991  CG2 ILE E 632      57.815 -19.027   8.333  1.00127.98           C
ATOM   4992  CD1 ILE E 632      59.168 -16.260   7.536  1.00127.98           C
ATOM   4993  C   ILE E 632      57.099 -19.085  11.108  1.00127.98           C
ATOM   4994  O   ILE E 632      57.616 -19.093  12.225  1.00127.98           O
ATOM   4995  N   ALA E 633      56.562 -20.199  10.565  1.00 46.86           N
ATOM   4996  CA  ALA E 633      56.674 -21.471  11.225  1.00 46.86           C
ATOM   4997  CB  ALA E 633      55.343 -21.976  11.805  1.00 46.86           C
ATOM   4998  C   ALA E 633      57.126 -22.470  10.201  1.00 46.86           C
ATOM   4999  O   ALA E 633      56.874 -22.304   9.008  1.00 46.86           O
ATOM   5000  N   PHE E 634      57.842 -23.528  10.644  1.00181.59           N
ATOM   5001  CA  PHE E 634      58.298 -24.537   9.727  1.00181.59           C
ATOM   5002  CB  PHE E 634      59.646 -24.202   9.053  1.00181.59           C
ATOM   5003  CG  PHE E 634      60.750 -24.213  10.057  1.00181.59           C
ATOM   5004  CD1 PHE E 634      60.978 -23.126  10.869  1.00181.59           C
ATOM   5005  CD2 PHE E 634      61.560 -25.318  10.190  1.00181.59           C
ATOM   5006  CE1 PHE E 634      61.996 -23.140  11.794  1.00181.59           C
ATOM   5007  CE2 PHE E 634      62.582 -25.337  11.112  1.00181.59           C
ATOM   5008  CZ  PHE E 634      62.803 -24.245  11.916  1.00181.59           C
ATOM   5009  C   PHE E 634      58.430 -25.826  10.470  1.00181.59           C
ATOM   5010  O   PHE E 634      58.285 -25.875  11.691  1.00181.59           O
ATOM   5011  N   GLU E 635      58.690 -26.922   9.729  1.00123.41           N
ATOM   5012  CA  GLU E 635      58.787 -28.215  10.342  1.00123.41           C
ATOM   5013  CB  GLU E 635      58.244 -29.336   9.440  1.00123.41           C
ATOM   5014  CG  GLU E 635      58.140 -30.694  10.133  1.00123.41           C
ATOM   5015  CD  GLU E 635      56.904 -30.686  11.018  1.00123.41           C
ATOM   5016  OE1 GLU E 635      56.255 -29.611  11.121  1.00123.41           O
ATOM   5017  OE2 GLU E 635      56.591 -31.756  11.606  1.00123.41           O
ATOM   5018  C   GLU E 635      60.223 -28.506  10.619  1.00123.41           C
ATOM   5019  O   GLU E 635      61.037 -28.632   9.703  1.00123.41           O
ATOM   5020  N   VAL E 636      60.554 -28.617  11.920  1.00 84.71           N
ATOM   5021  CA  VAL E 636      61.884 -28.922  12.348  1.00 84.71           C
ATOM   5022  CB  VAL E 636      62.125 -28.552  13.783  1.00 84.71           C
ATOM   5023  CG1 VAL E 636      63.499 -29.090  14.210  1.00 84.71           C
ATOM   5024  CG2 VAL E 636      61.988 -27.026  13.924  1.00 84.71           C
ATOM   5025  C   VAL E 636      62.059 -30.399  12.224  1.00 84.71           C
ATOM   5026  O   VAL E 636      61.153 -31.178  12.517  1.00 84.71           O
ATOM   5027  N   TYR E 637      63.246 -30.821  11.759  1.00 84.22           N
ATOM   5028  CA  TYR E 637      63.535 -32.217  11.637  1.00 84.22           C
ATOM   5029  CB  TYR E 637      63.605 -32.738  10.191  1.00 84.22           C
ATOM   5030  CG  TYR E 637      62.193 -32.797   9.718  1.00 84.22           C
[truncated: 509,163 more chars]
