# Supplementary material for: Evolutionary Analysis of Dipeptidyl Peptidase I
Source: Int J Mol Sci. 2022 Feb 6;23(3):1852. doi: 10.3390/ijms23031852 (PMC8836896; doi:10.3390/ijms23031852)
Supplement: Supplementary file 1 [file ijms-23-01852-s001.zip › Supplementary File S2 Homology models/Modeller/Naegleria gruberi/mod.B99990003.pdb]

EXPDTA    THEORETICAL MODEL, MODELLER 10.1 2021/11/11 14:17:59
REMARK   6 MODELLER OBJECTIVE FUNCTION:     12965.2842
REMARK   6 MODELLER BEST TEMPLATE % SEQ ID:  49.716
REMARK   6 SEQUENCE: mod
REMARK   6 ALIGNMENT: alignment.pir
REMARK   6 SCRIPT: model.py
REMARK   6 DOPE score: -161841.28125
REMARK   6 GA341 score: 1.00000
REMARK   6 DOPE-HR score: -122541.41406
REMARK   6 TEMPLATE: 1K3B 1:A - 119:A MODELS 1:A - 128:A AT 49.7%
REMARK   6 TEMPLATE: 1K3B 120:B - 283:B MODELS 129:B - 294:B AT 49.7%
REMARK   6 TEMPLATE: 1K3B 284:C - 352:C MODELS 295:C - 362:C AT 49.7%
REMARK   6 TEMPLATE: 1K3B 353:D - 471:D MODELS 363:D - 490:D AT 49.7%
REMARK   6 TEMPLATE: 1K3B 472:E - 635:E MODELS 491:E - 656:E AT 49.7%
REMARK   6 TEMPLATE: 1K3B 636:F - 704:F MODELS 657:F - 724:F AT 49.7%
REMARK   6 TEMPLATE: 1K3B 705:G - 823:G MODELS 725:G - 852:G AT 49.7%
REMARK   6 TEMPLATE: 1K3B 824:H - 987:H MODELS 853:H - 1018:H AT 49.7%
REMARK   6 TEMPLATE: 1K3B 988:I - 1056:I MODELS 1019:I - 1086:I AT 49.7%
REMARK   6 TEMPLATE: 1K3B 1057:J - 1175:J MODELS 1087:J - 1214:J AT 49.7%
REMARK   6 TEMPLATE: 1K3B 1176:K - 1339:K MODELS 1215:K - 1380:K AT 49.7%
REMARK   6 TEMPLATE: 1K3B 1340:L - 1408:L MODELS 1381:L - 1448:L AT 49.7%
SSBOND   1 CYS A    6    CYS A  101                          1555   1555  2.03
SSBOND   2 CYS A   33    CYS A  121                          1555   1555  2.03
SSBOND   3 CYS B  154    CYS B  197                          1555   1555  2.03
SSBOND   4 CYS B  190    CYS B  229                          1555   1555  2.03
SSBOND   5 CYS B  219    CYS B  234                          1555   1555  2.03
SSBOND   6 CYS D  368    CYS D  463                          1555   1555  1.96
SSBOND   7 CYS D  395    CYS D  483                          1555   1555  2.03
SSBOND   8 CYS E  516    CYS E  559                          1555   1555  2.04
SSBOND   9 CYS E  552    CYS E  591                          1555   1555  2.04
SSBOND  10 CYS E  581    CYS E  596                          1555   1555  2.03
SSBOND  11 CYS G  730    CYS G  825                          1555   1555  2.03
SSBOND  12 CYS G  757    CYS G  845                          1555   1555  2.02
SSBOND  13 CYS H  878    CYS H  921                          1555   1555  2.04
SSBOND  14 CYS H  914    CYS H  953                          1555   1555  2.03
SSBOND  15 CYS H  943    CYS H  958                          1555   1555  2.03
SSBOND  16 CYS J 1092    CYS J 1187                          1555   1555  2.03
SSBOND  17 CYS J 1119    CYS J 1207                          1555   1555  2.02
SSBOND  18 CYS K 1240    CYS K 1283                          1555   1555  2.02
SSBOND  19 CYS K 1276    CYS K 1315                          1555   1555  2.04
SSBOND  20 CYS K 1305    CYS K 1320                          1555   1555  2.03
ATOM      1  N   ASP A   1      36.689  29.645  20.648  1.00 32.96           N
ATOM      2  CA  ASP A   1      37.877  29.934  19.818  1.00 32.96           C
ATOM      3  CB  ASP A   1      37.481  30.742  18.572  1.00 32.96           C
ATOM      4  CG  ASP A   1      36.595  29.867  17.699  1.00 32.96           C
ATOM      5  OD1 ASP A   1      36.277  28.728  18.135  1.00 32.96           O
ATOM      6  OD2 ASP A   1      36.225  30.324  16.586  1.00 32.96           O
ATOM      7  C   ASP A   1      38.840  30.751  20.606  1.00 32.96           C
ATOM      8  O   ASP A   1      38.513  31.293  21.660  1.00 32.96           O
ATOM      9  N   ILE A   2      40.066  30.868  20.081  1.00115.98           N
ATOM     10  CA  ILE A   2      41.087  31.642  20.705  1.00115.98           C
ATOM     11  CB  ILE A   2      42.424  30.961  20.736  1.00115.98           C
ATOM     12  CG1 ILE A   2      42.924  30.690  19.309  1.00115.98           C
ATOM     13  CG2 ILE A   2      42.294  29.696  21.601  1.00115.98           C
ATOM     14  CD1 ILE A   2      44.370  30.202  19.257  1.00115.98           C
ATOM     15  C   ILE A   2      41.187  32.839  19.823  1.00115.98           C
ATOM     16  O   ILE A   2      40.574  32.883  18.759  1.00115.98           O
ATOM     17  N   PRO A   3      41.884  33.834  20.266  1.00 78.01           N
ATOM     18  CA  PRO A   3      41.994  35.047  19.503  1.00 78.01           C
ATOM     19  CD  PRO A   3      42.005  34.073  21.696  1.00 78.01           C
ATOM     20  CB  PRO A   3      42.606  36.073  20.455  1.00 78.01           C
ATOM     21  CG  PRO A   3      42.152  35.596  21.846  1.00 78.01           C
ATOM     22  C   PRO A   3      42.783  34.856  18.240  1.00 78.01           C
ATOM     23  O   PRO A   3      42.868  35.805  17.462  1.00 78.01           O
ATOM     24  N   VAL A   4      43.378  33.664  18.023  1.00 63.60           N
ATOM     25  CA  VAL A   4      44.252  33.440  16.896  1.00 63.60           C
ATOM     26  CB  VAL A   4      45.114  32.224  17.055  1.00 63.60           C
ATOM     27  CG1 VAL A   4      45.880  31.993  15.742  1.00 63.60           C
ATOM     28  CG2 VAL A   4      46.027  32.434  18.275  1.00 63.60           C
ATOM     29  C   VAL A   4      43.517  33.307  15.583  1.00 63.60           C
ATOM     30  O   VAL A   4      42.516  32.604  15.457  1.00 63.60           O
ATOM     31  N   HIS A   5      44.007  34.103  14.607  1.00168.02           N
ATOM     32  CA  HIS A   5      43.691  34.331  13.214  1.00168.02           C
ATOM     33  ND1 HIS A   5      41.864  36.556  11.459  1.00168.02           N
ATOM     34  CG  HIS A   5      43.199  36.240  11.570  1.00168.02           C
ATOM     35  CB  HIS A   5      43.859  35.821  12.852  1.00168.02           C
ATOM     36  NE2 HIS A   5      42.746  36.810   9.434  1.00168.02           N
ATOM     37  CD2 HIS A   5      43.723  36.401  10.324  1.00168.02           C
ATOM     38  CE1 HIS A   5      41.646  36.889  10.161  1.00168.02           C
ATOM     39  C   HIS A   5      44.478  33.513  12.204  1.00168.02           C
ATOM     40  O   HIS A   5      44.356  33.777  11.013  1.00168.02           O
ATOM     41  N   CYS A   6      45.378  32.595  12.604  1.00 92.64           N
ATOM     42  CA  CYS A   6      46.373  32.025  11.716  1.00 92.64           C
ATOM     43  CB  CYS A   6      47.348  31.107  12.465  1.00 92.64           C
ATOM     44  SG  CYS A   6      48.180  32.055  13.769  1.00 92.64           S
ATOM     45  C   CYS A   6      45.870  31.318  10.488  1.00 92.64           C
ATOM     46  O   CYS A   6      44.739  30.844  10.406  1.00 92.64           O
ATOM     47  N   LEU A   7      46.760  31.257   9.466  1.00 99.50           N
ATOM     48  CA  LEU A   7      46.439  30.689   8.189  1.00 99.50           C
ATOM     49  CB  LEU A   7      46.689  31.651   7.015  1.00 99.50           C
ATOM     50  CG  LEU A   7      45.807  32.913   7.058  1.00 99.50           C
ATOM     51  CD1 LEU A   7      44.319  32.563   6.899  1.00 99.50           C
ATOM     52  CD2 LEU A   7      46.096  33.755   8.311  1.00 99.50           C
ATOM     53  C   LEU A   7      47.258  29.460   7.925  1.00 99.50           C
ATOM     54  O   LEU A   7      48.245  29.159   8.594  1.00 99.50           O
ATOM     55  N   PHE A   8      46.825  28.739   6.877  1.00 79.94           N
ATOM     56  CA  PHE A   8      47.342  27.512   6.347  1.00 79.94           C
ATOM     57  CB  PHE A   8      46.512  27.190   5.087  1.00 79.94           C
ATOM     58  CG  PHE A   8      46.848  25.910   4.406  1.00 79.94           C
ATOM     59  CD1 PHE A   8      46.331  24.717   4.856  1.00 79.94           C
ATOM     60  CD2 PHE A   8      47.643  25.913   3.284  1.00 79.94           C
ATOM     61  CE1 PHE A   8      46.627  23.540   4.209  1.00 79.94           C
ATOM     62  CE2 PHE A   8      47.941  24.740   2.633  1.00 79.94           C
ATOM     63  CZ  PHE A   8      47.428  23.550   3.093  1.00 79.94           C
ATOM     64  C   PHE A   8      48.769  27.766   5.952  1.00 79.94           C
ATOM     65  O   PHE A   8      49.655  26.955   6.214  1.00 79.94           O
ATOM     66  N   HIS A   9      49.039  28.919   5.314  1.00 88.47           N
ATOM     67  CA  HIS A   9      50.371  29.211   4.864  1.00 88.47           C
ATOM     68  ND1 HIS A   9      49.131  32.308   5.286  1.00 88.47           N
ATOM     69  CG  HIS A   9      50.335  31.752   4.911  1.00 88.47           C
ATOM     70  CB  HIS A   9      50.472  30.522   4.064  1.00 88.47           C
ATOM     71  NE2 HIS A   9      50.724  33.584   6.170  1.00 88.47           N
ATOM     72  CD2 HIS A   9      51.296  32.543   5.460  1.00 88.47           C
ATOM     73  CE1 HIS A   9      49.423  33.400   6.036  1.00 88.47           C
ATOM     74  C   HIS A   9      51.279  29.343   6.049  1.00 88.47           C
ATOM     75  O   HIS A   9      52.432  28.916   6.008  1.00 88.47           O
ATOM     76  N   GLN A  10      50.776  29.928   7.150  1.00 78.62           N
ATOM     77  CA  GLN A  10      51.587  30.157   8.312  1.00 78.62           C
ATOM     78  CB  GLN A  10      50.804  30.805   9.468  1.00 78.62           C
ATOM     79  CG  GLN A  10      50.354  32.240   9.189  1.00 78.62           C
ATOM     80  CD  GLN A  10      51.570  33.147   9.311  1.00 78.62           C
ATOM     81  OE1 GLN A  10      52.668  32.695   9.629  1.00 78.62           O
ATOM     82  NE2 GLN A  10      51.369  34.468   9.055  1.00 78.62           N
ATOM     83  C   GLN A  10      52.092  28.837   8.809  1.00 78.62           C
ATOM     84  O   GLN A  10      53.204  28.752   9.329  1.00 78.62           O
ATOM     85  N   VAL A  11      51.253  27.788   8.710  1.00117.05           N
ATOM     86  CA  VAL A  11      51.579  26.471   9.191  1.00117.05           C
ATOM     87  CB  VAL A  11      50.405  25.544   9.364  1.00117.05           C
ATOM     88  CG1 VAL A  11      50.013  24.934   8.011  1.00117.05           C
ATOM     89  CG2 VAL A  11      50.788  24.490  10.416  1.00117.05           C
ATOM     90  C   VAL A  11      52.592  25.759   8.338  1.00117.05           C
ATOM     91  O   VAL A  11      53.352  24.933   8.842  1.00117.05           O
ATOM     92  N   PHE A  12      52.616  25.998   7.013  1.00 76.07           N
ATOM     93  CA  PHE A  12      53.545  25.236   6.224  1.00 76.07           C
ATOM     94  CB  PHE A  12      53.254  25.252   4.718  1.00 76.07           C
ATOM     95  CG  PHE A  12      52.073  24.357   4.623  1.00 76.07           C
ATOM     96  CD1 PHE A  12      50.823  24.828   4.939  1.00 76.07           C
ATOM     97  CD2 PHE A  12      52.221  23.044   4.242  1.00 76.07           C
ATOM     98  CE1 PHE A  12      49.730  24.002   4.869  1.00 76.07           C
ATOM     99  CE2 PHE A  12      51.129  22.214   4.168  1.00 76.07           C
ATOM    100  CZ  PHE A  12      49.882  22.692   4.481  1.00 76.07           C
ATOM    101  C   PHE A  12      54.944  25.673   6.498  1.00 76.07           C
ATOM    102  O   PHE A  12      55.226  26.861   6.637  1.00 76.07           O
ATOM    103  N   GLY A  13      55.868  24.693   6.611  1.00 32.35           N
ATOM    104  CA  GLY A  13      57.234  25.047   6.865  1.00 32.35           C
ATOM    105  C   GLY A  13      57.840  24.080   7.836  1.00 32.35           C
ATOM    106  O   GLY A  13      57.338  22.977   8.047  1.00 32.35           O
ATOM    107  N   ASP A  14      58.972  24.490   8.447  1.00 36.49           N
ATOM    108  CA  ASP A  14      59.672  23.660   9.384  1.00 36.49           C
ATOM    109  CB  ASP A  14      61.202  23.732   9.234  1.00 36.49           C
ATOM    110  CG  ASP A  14      61.570  23.131   7.886  1.00 36.49           C
ATOM    111  OD1 ASP A  14      60.645  22.637   7.187  1.00 36.49           O
ATOM    112  OD2 ASP A  14      62.779  23.166   7.531  1.00 36.49           O
ATOM    113  C   ASP A  14      59.347  24.131  10.765  1.00 36.49           C
ATOM    114  O   ASP A  14      59.371  25.329  11.048  1.00 36.49           O
ATOM    115  N   TRP A  15      59.019  23.181  11.664  1.00 57.04           N
ATOM    116  CA  TRP A  15      58.706  23.534  13.019  1.00 57.04           C
ATOM    117  CB  TRP A  15      57.257  23.204  13.421  1.00 57.04           C
ATOM    118  CG  TRP A  15      56.216  24.072  12.755  1.00 57.04           C
ATOM    119  CD2 TRP A  15      55.568  25.184  13.395  1.00 57.04           C
ATOM    120  CD1 TRP A  15      55.690  23.987  11.500  1.00 57.04           C
ATOM    121  NE1 TRP A  15      54.761  24.984  11.311  1.00 57.04           N
ATOM    122  CE2 TRP A  15      54.675  25.726  12.470  1.00 57.04           C
ATOM    123  CE3 TRP A  15      55.706  25.708  14.647  1.00 57.04           C
ATOM    124  CZ2 TRP A  15      53.903  26.808  12.788  1.00 57.04           C
ATOM    125  CZ3 TRP A  15      54.927  26.799  14.964  1.00 57.04           C
ATOM    126  CH2 TRP A  15      54.044  27.338  14.051  1.00 57.04           C
ATOM    127  C   TRP A  15      59.598  22.741  13.916  1.00 57.04           C
ATOM    128  O   TRP A  15      59.958  21.607  13.609  1.00 57.04           O
ATOM    129  N   THR A  16      60.001  23.341  15.052  1.00109.57           N
ATOM    130  CA  THR A  16      60.806  22.640  16.003  1.00109.57           C
ATOM    131  CB  THR A  16      62.043  23.387  16.407  1.00109.57           C
ATOM    132  OG1 THR A  16      61.695  24.600  17.056  1.00109.57           O
ATOM    133  CG2 THR A  16      62.877  23.676  15.147  1.00109.57           C
ATOM    134  C   THR A  16      59.956  22.502  17.219  1.00109.57           C
ATOM    135  O   THR A  16      59.441  23.492  17.739  1.00109.57           O
ATOM    136  N   PHE A  17      59.765  21.258  17.698  1.00 71.74           N
ATOM    137  CA  PHE A  17      58.953  21.107  18.864  1.00 71.74           C
ATOM    138  CB  PHE A  17      57.866  20.020  18.764  1.00 71.74           C
ATOM    139  CG  PHE A  17      56.934  20.365  17.653  1.00 71.74           C
ATOM    140  CD1 PHE A  17      56.249  21.559  17.648  1.00 71.74           C
ATOM    141  CD2 PHE A  17      56.709  19.469  16.633  1.00 71.74           C
ATOM    142  CE1 PHE A  17      55.381  21.867  16.626  1.00 71.74           C
ATOM    143  CE2 PHE A  17      55.842  19.770  15.610  1.00 71.74           C
ATOM    144  CZ  PHE A  17      55.178  20.973  15.603  1.00 71.74           C
ATOM    145  C   PHE A  17      59.856  20.709  19.980  1.00 71.74           C
ATOM    146  O   PHE A  17      60.657  19.783  19.859  1.00 71.74           O
ATOM    147  N   TYR A  18      59.743  21.415  21.117  1.00100.64           N
ATOM    148  CA  TYR A  18      60.558  21.065  22.237  1.00100.64           C
ATOM    149  CB  TYR A  18      61.117  22.280  22.992  1.00100.64           C
ATOM    150  CG  TYR A  18      62.001  23.042  22.067  1.00100.64           C
ATOM    151  CD1 TYR A  18      61.460  23.921  21.157  1.00100.64           C
ATOM    152  CD2 TYR A  18      63.367  22.885  22.112  1.00100.64           C
ATOM    153  CE1 TYR A  18      62.269  24.632  20.302  1.00100.64           C
ATOM    154  CE2 TYR A  18      64.181  23.593  21.261  1.00100.64           C
ATOM    155  CZ  TYR A  18      63.632  24.467  20.353  1.00100.64           C
ATOM    156  OH  TYR A  18      64.466  25.195  19.478  1.00100.64           O
ATOM    157  C   TYR A  18      59.629  20.348  23.151  1.00100.64           C
ATOM    158  O   TYR A  18      58.567  20.865  23.498  1.00100.64           O
ATOM    159  N   ARG A  19      59.997  19.116  23.549  1.00138.79           N
ATOM    160  CA  ARG A  19      59.078  18.370  24.346  1.00138.79           C
ATOM    161  CB  ARG A  19      58.874  16.913  23.904  1.00138.79           C
ATOM    162  CG  ARG A  19      60.109  16.028  24.081  1.00138.79           C
ATOM    163  CD  ARG A  19      59.816  14.549  23.821  1.00138.79           C
ATOM    164  NE  ARG A  19      60.867  13.751  24.508  1.00138.79           N
ATOM    165  CZ  ARG A  19      60.736  13.471  25.837  1.00138.79           C
ATOM    166  NH1 ARG A  19      59.624  13.889  26.511  1.00138.79           N
ATOM    167  NH2 ARG A  19      61.720  12.795  26.499  1.00138.79           N
ATOM    168  C   ARG A  19      59.600  18.303  25.736  1.00138.79           C
ATOM    169  O   ARG A  19      60.777  18.039  25.980  1.00138.79           O
ATOM    170  N   THR A  20      58.689  18.551  26.684  1.00139.09           N
ATOM    171  CA  THR A  20      58.955  18.515  28.084  1.00139.09           C
ATOM    172  CB  THR A  20      58.063  19.489  28.815  1.00139.09           C
ATOM    173  OG1 THR A  20      58.410  19.618  30.186  1.00139.09           O
ATOM    174  CG2 THR A  20      56.608  19.009  28.672  1.00139.09           C
ATOM    175  C   THR A  20      58.582  17.143  28.514  1.00139.09           C
ATOM    176  O   THR A  20      58.587  16.196  27.727  1.00139.09           O
ATOM    177  N   SER A  21      58.256  17.010  29.803  1.00190.87           N
ATOM    178  CA  SER A  21      57.783  15.772  30.300  1.00190.87           C
ATOM    179  CB  SER A  21      56.408  15.421  29.706  1.00190.87           C
ATOM    180  OG  SER A  21      55.445  16.384  30.106  1.00190.87           O
ATOM    181  C   SER A  21      58.750  14.664  29.999  1.00190.87           C
ATOM    182  O   SER A  21      58.368  13.658  29.413  1.00190.87           O
ATOM    183  N   THR A  22      60.060  14.782  30.281  1.00125.50           N
ATOM    184  CA  THR A  22      60.698  13.504  30.133  1.00125.50           C
ATOM    185  CB  THR A  22      62.194  13.493  30.240  1.00125.50           C
ATOM    186  OG1 THR A  22      62.628  14.222  31.379  1.00125.50           O
ATOM    187  CG2 THR A  22      62.801  14.008  28.930  1.00125.50           C
ATOM    188  C   THR A  22      60.159  12.644  31.226  1.00125.50           C
ATOM    189  O   THR A  22      59.648  11.552  30.987  1.00125.50           O
ATOM    190  N   SER A  23      60.251  13.148  32.471  1.00 61.23           N
ATOM    191  CA  SER A  23      59.709  12.460  33.603  1.00 61.23           C
ATOM    192  CB  SER A  23      60.164  13.056  34.945  1.00 61.23           C
ATOM    193  OG  SER A  23      59.595  12.326  36.022  1.00 61.23           O
ATOM    194  C   SER A  23      58.231  12.607  33.529  1.00 61.23           C
ATOM    195  O   SER A  23      57.475  11.689  33.843  1.00 61.23           O
ATOM    196  N   PHE A  24      57.787  13.795  33.080  1.00 54.01           N
ATOM    197  CA  PHE A  24      56.400  14.117  33.014  1.00 54.01           C
ATOM    198  CB  PHE A  24      56.100  15.596  32.699  1.00 54.01           C
ATOM    199  CG  PHE A  24      56.473  16.380  33.910  1.00 54.01           C
ATOM    200  CD1 PHE A  24      57.782  16.735  34.142  1.00 54.01           C
ATOM    201  CD2 PHE A  24      55.509  16.764  34.814  1.00 54.01           C
ATOM    202  CE1 PHE A  24      58.123  17.460  35.261  1.00 54.01           C
ATOM    203  CE2 PHE A  24      55.844  17.488  35.934  1.00 54.01           C
ATOM    204  CZ  PHE A  24      57.153  17.838  36.158  1.00 54.01           C
ATOM    205  C   PHE A  24      55.718  13.248  32.014  1.00 54.01           C
ATOM    206  O   PHE A  24      54.548  12.930  32.220  1.00 54.01           O
ATOM    207  N   SER A  25      56.408  12.875  30.905  1.00167.71           N
ATOM    208  CA  SER A  25      55.826  12.007  29.916  1.00167.71           C
ATOM    209  CB  SER A  25      56.766  11.513  28.800  1.00167.71           C
ATOM    210  OG  SER A  25      56.828  12.469  27.751  1.00167.71           O
ATOM    211  C   SER A  25      55.334  10.833  30.664  1.00167.71           C
ATOM    212  O   SER A  25      56.093   9.969  31.100  1.00167.71           O
ATOM    213  N   ASN A  26      54.005  10.808  30.820  1.00 96.40           N
ATOM    214  CA  ASN A  26      53.363   9.822  31.612  1.00 96.40           C
ATOM    215  CB  ASN A  26      53.170  10.235  33.080  1.00 96.40           C
ATOM    216  CG  ASN A  26      54.540  10.240  33.748  1.00 96.40           C
ATOM    217  OD1 ASN A  26      55.385   9.390  33.470  1.00 96.40           O
ATOM    218  ND2 ASN A  26      54.768  11.224  34.658  1.00 96.40           N
ATOM    219  C   ASN A  26      52.030   9.625  30.999  1.00 96.40           C
ATOM    220  O   ASN A  26      51.891   9.703  29.782  1.00 96.40           O
ATOM    221  N   ASP A  27      51.009   9.314  31.809  1.00188.33           N
ATOM    222  CA  ASP A  27      49.739   9.148  31.182  1.00188.33           C
ATOM    223  CB  ASP A  27      48.801   8.139  31.874  1.00188.33           C
ATOM    224  CG  ASP A  27      48.491   8.643  33.268  1.00188.33           C
ATOM    225  OD1 ASP A  27      49.204   9.578  33.713  1.00188.33           O
ATOM    226  OD2 ASP A  27      47.549   8.105  33.906  1.00188.33           O
ATOM    227  C   ASP A  27      49.063  10.476  31.100  1.00188.33           C
ATOM    228  O   ASP A  27      49.636  11.517  31.423  1.00188.33           O
ATOM    229  N   VAL A  28      47.809  10.451  30.620  1.00118.15           N
ATOM    230  CA  VAL A  28      47.007  11.623  30.442  1.00118.15           C
ATOM    231  CB  VAL A  28      45.671  11.322  29.828  1.00118.15           C
ATOM    232  CG1 VAL A  28      44.889  10.402  30.780  1.00118.15           C
ATOM    233  CG2 VAL A  28      44.962  12.653  29.524  1.00118.15           C
ATOM    234  C   VAL A  28      46.762  12.245  31.780  1.00118.15           C
ATOM    235  O   VAL A  28      46.594  13.458  31.882  1.00118.15           O
ATOM    236  N   VAL A  29      46.651  11.411  32.830  1.00 40.56           N
ATOM    237  CA  VAL A  29      46.418  11.879  34.169  1.00 40.56           C
ATOM    238  CB  VAL A  29      46.118  10.757  35.119  1.00 40.56           C
ATOM    239  CG1 VAL A  29      45.942  11.344  36.530  1.00 40.56           C
ATOM    240  CG2 VAL A  29      44.891   9.989  34.600  1.00 40.56           C
ATOM    241  C   VAL A  29      47.617  12.599  34.712  1.00 40.56           C
ATOM    242  O   VAL A  29      47.485  13.651  35.336  1.00 40.56           O
ATOM    243  N   HIS A  30      48.822  12.041  34.489  1.00 60.23           N
ATOM    244  CA  HIS A  30      50.041  12.559  35.046  1.00 60.23           C
ATOM    245  ND1 HIS A  30      51.806  10.692  37.106  1.00 60.23           N
ATOM    246  CG  HIS A  30      51.387  10.527  35.803  0.00 60.23           C
ATOM    247  CB  HIS A  30      51.271  11.660  34.822  1.00 60.23           C
ATOM    248  NE2 HIS A  30      51.405   8.521  36.840  1.00 60.23           N
ATOM    249  CD2 HIS A  30      51.149   9.194  35.659  1.00 60.23           C
ATOM    250  CE1 HIS A  30      51.796   9.463  37.680  1.00 60.23           C
ATOM    251  C   HIS A  30      50.371  13.911  34.505  1.00 60.23           C
ATOM    252  O   HIS A  30      50.888  14.758  35.231  1.00 60.23           O
ATOM    253  N   ASN A  31      50.102  14.160  33.216  1.00103.83           N
ATOM    254  CA  ASN A  31      50.514  15.411  32.649  1.00103.83           C
ATOM    255  CB  ASN A  31      51.347  15.210  31.371  1.00103.83           C
ATOM    256  CG  ASN A  31      51.688  16.567  30.790  1.00103.83           C
ATOM    257  OD1 ASN A  31      50.852  17.196  30.144  1.00103.83           O
ATOM    258  ND2 ASN A  31      52.945  17.031  31.021  1.00103.83           N
ATOM    259  C   ASN A  31      49.323  16.250  32.297  1.00103.83           C
ATOM    260  O   ASN A  31      48.233  15.738  32.047  1.00103.83           O
ATOM    261  N   THR A  32      49.513  17.588  32.357  1.00134.04           N
ATOM    262  CA  THR A  32      48.551  18.564  31.925  1.00134.04           C
ATOM    263  CB  THR A  32      47.760  19.167  33.048  1.00134.04           C
ATOM    264  OG1 THR A  32      48.621  19.858  33.941  1.00134.04           O
ATOM    265  CG2 THR A  32      47.021  18.039  33.789  1.00134.04           C
ATOM    266  C   THR A  32      49.374  19.656  31.316  1.00134.04           C
ATOM    267  O   THR A  32      50.289  20.166  31.962  1.00134.04           O
ATOM    268  N   CYS A  33      49.064  20.068  30.070  1.00 90.68           N
ATOM    269  CA  CYS A  33      49.938  21.003  29.421  1.00 90.68           C
ATOM    270  CB  CYS A  33      50.169  20.611  27.958  1.00 90.68           C
ATOM    271  SG  CYS A  33      50.850  18.934  27.912  1.00 90.68           S
ATOM    272  C   CYS A  33      49.353  22.378  29.456  1.00 90.68           C
ATOM    273  O   CYS A  33      49.071  22.970  28.414  1.00 90.68           O
ATOM    274  N   ALA A  34      49.042  22.876  30.666  1.00 78.51           N
ATOM    275  CA  ALA A  34      48.649  24.245  30.815  1.00 78.51           C
ATOM    276  CB  ALA A  34      47.928  24.505  32.147  1.00 78.51           C
ATOM    277  C   ALA A  34      49.841  25.168  30.769  1.00 78.51           C
ATOM    278  O   ALA A  34      49.794  26.221  30.135  1.00 78.51           O
ATOM    279  N   LEU A  35      50.888  24.855  31.576  1.00156.00           N
ATOM    280  CA  LEU A  35      52.061  25.694  31.698  1.00156.00           C
ATOM    281  CB  LEU A  35      52.703  25.605  33.097  1.00156.00           C
ATOM    282  CG  LEU A  35      53.317  24.233  33.453  1.00156.00           C
ATOM    283  CD1 LEU A  35      53.925  24.252  34.865  1.00156.00           C
ATOM    284  CD2 LEU A  35      52.308  23.088  33.260  1.00156.00           C
ATOM    285  C   LEU A  35      53.178  25.530  30.698  1.00156.00           C
ATOM    286  O   LEU A  35      53.497  26.475  29.980  1.00156.00           O
ATOM    287  N   THR A  36      53.794  24.318  30.672  1.00115.71           N
ATOM    288  CA  THR A  36      54.956  23.899  29.914  1.00115.71           C
ATOM    289  CB  THR A  36      55.703  24.940  29.098  1.00115.71           C
ATOM    290  OG1 THR A  36      54.879  25.484  28.079  1.00115.71           O
ATOM    291  CG2 THR A  36      56.896  24.258  28.397  1.00115.71           C
ATOM    292  C   THR A  36      55.900  23.265  30.912  1.00115.71           C
ATOM    293  O   THR A  36      55.615  22.179  31.410  1.00115.71           O
ATOM    294  N   ASN A  37      57.068  23.913  31.175  1.00 82.82           N
ATOM    295  CA  ASN A  37      58.102  23.519  32.110  1.00 82.82           C
ATOM    296  CB  ASN A  37      57.928  22.156  32.820  1.00 82.82           C
ATOM    297  CG  ASN A  37      56.828  22.292  33.865  1.00 82.82           C
ATOM    298  OD1 ASN A  37      56.760  23.285  34.588  1.00 82.82           O
ATOM    299  ND2 ASN A  37      55.936  21.268  33.942  1.00 82.82           N
ATOM    300  C   ASN A  37      59.378  23.447  31.327  1.00 82.82           C
ATOM    301  O   ASN A  37      59.420  23.859  30.169  1.00 82.82           O
ATOM    302  N   PRO A  38      60.428  22.947  31.928  1.00157.65           N
ATOM    303  CA  PRO A  38      61.653  22.800  31.189  1.00157.65           C
ATOM    304  CD  PRO A  38      60.694  23.246  33.328  1.00157.65           C
ATOM    305  CB  PRO A  38      62.741  22.535  32.225  1.00157.65           C
ATOM    306  CG  PRO A  38      62.225  23.278  33.470  1.00157.65           C
ATOM    307  C   PRO A  38      61.498  21.736  30.150  1.00157.65           C
ATOM    308  O   PRO A  38      60.643  20.871  30.320  1.00157.65           O
ATOM    309  N   LEU A  39      62.295  21.784  29.066  1.00 73.92           N
ATOM    310  CA  LEU A  39      62.073  20.846  28.003  1.00 73.92           C
ATOM    311  CB  LEU A  39      61.721  21.573  26.695  1.00 73.92           C
ATOM    312  CG  LEU A  39      60.524  22.530  26.883  1.00 73.92           C
ATOM    313  CD1 LEU A  39      60.156  23.267  25.590  1.00 73.92           C
ATOM    314  CD2 LEU A  39      59.324  21.807  27.507  1.00 73.92           C
ATOM    315  C   LEU A  39      63.302  20.022  27.773  1.00 73.92           C
ATOM    316  O   LEU A  39      64.368  20.506  27.390  1.00 73.92           O
ATOM    317  N   PRO A  40      63.146  18.770  28.090  1.00139.42           N
ATOM    318  CA  PRO A  40      64.211  17.823  27.902  1.00139.42           C
ATOM    319  CD  PRO A  40      62.345  18.456  29.259  1.00139.42           C
ATOM    320  CB  PRO A  40      64.034  16.760  28.983  1.00139.42           C
ATOM    321  CG  PRO A  40      62.605  16.971  29.513  1.00139.42           C
ATOM    322  C   PRO A  40      64.454  17.259  26.532  1.00139.42           C
ATOM    323  O   PRO A  40      65.550  16.742  26.319  1.00139.42           O
ATOM    324  N   ASN A  41      63.500  17.300  25.580  1.00 70.57           N
ATOM    325  CA  ASN A  41      63.873  16.620  24.374  1.00 70.57           C
ATOM    326  CB  ASN A  41      63.329  15.188  24.272  1.00 70.57           C
ATOM    327  CG  ASN A  41      64.078  14.328  25.280  1.00 70.57           C
ATOM    328  OD1 ASN A  41      63.952  14.513  26.489  1.00 70.57           O
ATOM    329  ND2 ASN A  41      64.882  13.358  24.768  1.00 70.57           N
ATOM    330  C   ASN A  41      63.445  17.348  23.149  1.00 70.57           C
ATOM    331  O   ASN A  41      62.465  18.091  23.116  1.00 70.57           O
ATOM    332  N   VAL A  42      64.260  17.124  22.105  1.00150.12           N
ATOM    333  CA  VAL A  42      64.115  17.600  20.771  1.00150.12           C
ATOM    334  CB  VAL A  42      65.039  18.753  20.549  1.00150.12           C
ATOM    335  CG1 VAL A  42      64.555  19.930  21.414  1.00150.12           C
ATOM    336  CG2 VAL A  42      66.472  18.312  20.891  1.00150.12           C
ATOM    337  C   VAL A  42      64.593  16.427  19.954  1.00150.12           C
ATOM    338  O   VAL A  42      65.576  15.785  20.311  1.00150.12           O
ATOM    339  N   ASN A  43      63.917  16.064  18.850  1.00135.56           N
ATOM    340  CA  ASN A  43      64.432  14.945  18.111  1.00135.56           C
ATOM    341  CB  ASN A  43      63.356  14.110  17.397  1.00135.56           C
ATOM    342  CG  ASN A  43      62.662  13.243  18.438  1.00135.56           C
ATOM    343  OD1 ASN A  43      62.156  13.737  19.444  1.00135.56           O
ATOM    344  ND2 ASN A  43      62.641  11.906  18.191  1.00135.56           N
ATOM    345  C   ASN A  43      65.329  15.503  17.062  1.00135.56           C
ATOM    346  O   ASN A  43      64.889  15.752  15.942  1.00135.56           O
ATOM    347  N   VAL A  44      66.610  15.695  17.442  1.00 88.81           N
ATOM    348  CA  VAL A  44      67.669  16.285  16.670  1.00 88.81           C
ATOM    349  CB  VAL A  44      67.426  16.420  15.179  1.00 88.81           C
ATOM    350  CG1 VAL A  44      68.633  17.073  14.483  1.00 88.81           C
ATOM    351  CG2 VAL A  44      67.162  15.007  14.620  1.00 88.81           C
ATOM    352  C   VAL A  44      67.843  17.597  17.374  1.00 88.81           C
ATOM    353  O   VAL A  44      67.826  17.624  18.603  1.00 88.81           O
ATOM    354  N   ASP A  45      68.033  18.718  16.664  1.00 88.63           N
ATOM    355  CA  ASP A  45      68.140  19.962  17.373  1.00 88.63           C
ATOM    356  CB  ASP A  45      68.331  21.166  16.440  1.00 88.63           C
ATOM    357  CG  ASP A  45      68.654  22.380  17.298  1.00 88.63           C
ATOM    358  OD1 ASP A  45      68.600  22.251  18.550  1.00 88.63           O
ATOM    359  OD2 ASP A  45      68.964  23.452  16.714  1.00 88.63           O
ATOM    360  C   ASP A  45      66.835  20.128  18.085  1.00 88.63           C
ATOM    361  O   ASP A  45      66.795  20.494  19.258  1.00 88.63           O
ATOM    362  N   THR A  46      65.726  19.838  17.378  1.00266.76           N
ATOM    363  CA  THR A  46      64.409  19.906  17.946  1.00266.76           C
ATOM    364  CB  THR A  46      63.635  21.096  17.472  1.00266.76           C
ATOM    365  OG1 THR A  46      63.462  21.018  16.064  1.00266.76           O
ATOM    366  CG2 THR A  46      64.413  22.371  17.842  1.00266.76           C
ATOM    367  C   THR A  46      63.693  18.705  17.428  1.00266.76           C
ATOM    368  O   THR A  46      64.169  18.118  16.460  1.00266.76           O
ATOM    369  N   ILE A  47      62.574  18.265  18.061  1.00153.70           N
ATOM    370  CA  ILE A  47      61.852  17.252  17.342  1.00153.70           C
ATOM    371  CB  ILE A  47      60.565  16.808  17.962  1.00153.70           C
ATOM    372  CG1 ILE A  47      60.791  16.112  19.313  1.00153.70           C
ATOM    373  CG2 ILE A  47      59.851  15.951  16.905  1.00153.70           C
ATOM    374  CD1 ILE A  47      61.239  17.061  20.421  1.00153.70           C
ATOM    375  C   ILE A  47      61.450  18.062  16.169  1.00153.70           C
ATOM    376  O   ILE A  47      60.625  18.966  16.292  1.00153.70           O
ATOM    377  N   LYS A  48      62.035  17.767  14.999  1.00159.72           N
ATOM    378  CA  LYS A  48      61.804  18.644  13.897  1.00159.72           C
ATOM    379  CB  LYS A  48      63.064  18.906  13.050  1.00159.72           C
ATOM    380  CG  LYS A  48      62.852  19.931  11.934  1.00159.72           C
ATOM    381  CD  LYS A  48      62.645  21.358  12.446  1.00159.72           C
ATOM    382  CE  LYS A  48      63.934  22.027  12.929  1.00159.72           C
ATOM    383  NZ  LYS A  48      64.795  22.362  11.773  1.00159.72           N
ATOM    384  C   LYS A  48      60.804  18.009  13.011  1.00159.72           C
ATOM    385  O   LYS A  48      60.877  16.820  12.719  1.00159.72           O
ATOM    386  N   LEU A  49      59.806  18.801  12.581  1.00129.99           N
ATOM    387  CA  LEU A  49      58.813  18.288  11.703  1.00129.99           C
ATOM    388  CB  LEU A  49      57.422  18.173  12.351  1.00129.99           C
ATOM    389  CG  LEU A  49      56.341  17.610  11.409  1.00129.99           C
ATOM    390  CD1 LEU A  49      56.633  16.158  11.026  1.00129.99           C
ATOM    391  CD2 LEU A  49      54.930  17.808  11.992  1.00129.99           C
ATOM    392  C   LEU A  49      58.679  19.239  10.560  1.00129.99           C
ATOM    393  O   LEU A  49      58.769  20.452  10.736  1.00129.99           O
ATOM    394  N   ARG A  50      58.481  18.695   9.348  1.00 80.67           N
ATOM    395  CA  ARG A  50      58.305  19.554   8.218  1.00 80.67           C
ATOM    396  CB  ARG A  50      59.400  19.394   7.153  1.00 80.67           C
ATOM    397  CG  ARG A  50      60.733  19.935   7.679  1.00 80.67           C
ATOM    398  CD  ARG A  50      61.918  19.845   6.718  1.00 80.67           C
ATOM    399  NE  ARG A  50      63.067  20.503   7.405  1.00 80.67           N
ATOM    400  CZ  ARG A  50      64.348  20.103   7.154  1.00 80.67           C
ATOM    401  NH1 ARG A  50      64.589  19.097   6.264  1.00 80.67           N
ATOM    402  NH2 ARG A  50      65.386  20.707   7.802  1.00 80.67           N
ATOM    403  C   ARG A  50      56.955  19.270   7.645  1.00 80.67           C
ATOM    404  O   ARG A  50      56.569  18.115   7.471  1.00 80.67           O
ATOM    405  N   LEU A  51      56.193  20.347   7.365  1.00 60.82           N
ATOM    406  CA  LEU A  51      54.851  20.236   6.872  1.00 60.82           C
ATOM    407  CB  LEU A  51      53.858  21.096   7.671  1.00 60.82           C
ATOM    408  CG  LEU A  51      53.870  20.807   9.184  1.00 60.82           C
ATOM    409  CD1 LEU A  51      52.816  21.650   9.919  1.00 60.82           C
ATOM    410  CD2 LEU A  51      53.753  19.304   9.478  1.00 60.82           C
ATOM    411  C   LEU A  51      54.842  20.763   5.468  1.00 60.82           C
ATOM    412  O   LEU A  51      55.264  21.894   5.226  1.00 60.82           O
ATOM    413  N   LEU A  52      54.338  19.956   4.507  1.00125.45           N
ATOM    414  CA  LEU A  52      54.344  20.347   3.118  1.00125.45           C
ATOM    415  CB  LEU A  52      55.038  19.339   2.188  1.00125.45           C
ATOM    416  CG  LEU A  52      56.552  19.209   2.426  1.00125.45           C
ATOM    417  CD1 LEU A  52      56.852  18.683   3.838  1.00125.45           C
ATOM    418  CD2 LEU A  52      57.216  18.368   1.323  1.00125.45           C
ATOM    419  C   LEU A  52      52.943  20.478   2.623  1.00125.45           C
ATOM    420  O   LEU A  52      52.057  19.796   3.127  1.00125.45           O
ATOM    421  N   ALA A  53      52.751  21.302   1.561  1.00190.46           N
ATOM    422  CA  ALA A  53      51.475  21.788   1.091  1.00190.46           C
ATOM    423  CB  ALA A  53      51.621  22.983   0.133  1.00190.46           C
ATOM    424  C   ALA A  53      50.522  20.837   0.437  1.00190.46           C
ATOM    425  O   ALA A  53      50.628  20.542  -0.733  1.00190.46           O
ATOM    426  N   PRO A  54      49.873  20.050   1.183  1.00271.86           N
ATOM    427  CA  PRO A  54      48.507  19.630   0.964  1.00271.86           C
ATOM    428  CD  PRO A  54      50.704  18.868   0.882  1.00271.86           C
ATOM    429  CB  PRO A  54      48.518  18.502  -0.073  1.00271.86           C
ATOM    430  CG  PRO A  54      49.869  17.815   0.129  1.00271.86           C
ATOM    431  C   PRO A  54      48.341  19.258   2.407  1.00271.86           C
ATOM    432  O   PRO A  54      47.823  20.050   3.193  1.00271.86           O
ATOM    433  N   ASP A  55      48.726  18.005   2.756  1.00191.28           N
ATOM    434  CA  ASP A  55      48.773  17.624   4.128  1.00191.28           C
ATOM    435  CB  ASP A  55      47.444  17.010   4.602  1.00191.28           C
ATOM    436  CG  ASP A  55      47.182  15.736   3.807  1.00191.28           C
ATOM    437  OD1 ASP A  55      47.915  15.484   2.813  1.00191.28           O
ATOM    438  OD2 ASP A  55      46.240  14.992   4.192  1.00191.28           O
ATOM    439  C   ASP A  55      49.859  16.616   4.440  1.00191.28           C
ATOM    440  O   ASP A  55      49.584  15.636   5.132  1.00191.28           O
ATOM    441  N   VAL A  56      51.132  16.823   4.027  1.00 73.78           N
ATOM    442  CA  VAL A  56      52.101  15.799   4.372  1.00 73.78           C
ATOM    443  CB  VAL A  56      52.973  15.399   3.216  1.00 73.78           C
ATOM    444  CG1 VAL A  56      54.014  14.383   3.714  1.00 73.78           C
ATOM    445  CG2 VAL A  56      52.078  14.877   2.079  1.00 73.78           C
ATOM    446  C   VAL A  56      53.025  16.288   5.458  1.00 73.78           C
ATOM    447  O   VAL A  56      53.470  17.434   5.462  1.00 73.78           O
ATOM    448  N   VAL A  57      53.337  15.410   6.434  1.00107.96           N
ATOM    449  CA  VAL A  57      54.252  15.771   7.488  1.00107.96           C
ATOM    450  CB  VAL A  57      53.637  15.733   8.855  1.00107.96           C
ATOM    451  CG1 VAL A  57      52.464  16.721   8.883  1.00107.96           C
ATOM    452  CG2 VAL A  57      53.245  14.283   9.183  1.00107.96           C
ATOM    453  C   VAL A  57      55.358  14.755   7.504  1.00107.96           C
ATOM    454  O   VAL A  57      55.112  13.573   7.274  1.00107.96           O
ATOM    455  N   TYR A  58      56.621  15.194   7.722  1.00 79.38           N
ATOM    456  CA  TYR A  58      57.692  14.233   7.845  1.00 79.38           C
ATOM    457  CB  TYR A  58      58.389  13.873   6.515  1.00 79.38           C
ATOM    458  CG  TYR A  58      59.199  15.014   5.997  1.00 79.38           C
ATOM    459  CD1 TYR A  58      58.616  16.064   5.325  1.00 79.38           C
ATOM    460  CD2 TYR A  58      60.564  15.012   6.169  1.00 79.38           C
ATOM    461  CE1 TYR A  58      59.386  17.099   4.845  1.00 79.38           C
ATOM    462  CE2 TYR A  58      61.338  16.042   5.693  1.00 79.38           C
ATOM    463  CZ  TYR A  58      60.748  17.090   5.031  1.00 79.38           C
ATOM    464  OH  TYR A  58      61.542  18.149   4.540  1.00 79.38           O
ATOM    465  C   TYR A  58      58.723  14.751   8.810  1.00 79.38           C
ATOM    466  O   TYR A  58      58.830  15.957   9.023  1.00 79.38           O
ATOM    467  N   ASP A  59      59.477  13.829   9.460  1.00 84.31           N
ATOM    468  CA  ASP A  59      60.502  14.190  10.410  1.00 84.31           C
ATOM    469  CB  ASP A  59      60.314  13.509  11.781  1.00 84.31           C
ATOM    470  CG  ASP A  59      60.322  11.993  11.617  1.00 84.31           C
ATOM    471  OD1 ASP A  59      60.653  11.502  10.504  1.00 84.31           O
ATOM    472  OD2 ASP A  59      59.990  11.303  12.617  1.00 84.31           O
ATOM    473  C   ASP A  59      61.875  13.876   9.878  1.00 84.31           C
ATOM    474  O   ASP A  59      62.048  13.513   8.715  1.00 84.31           O
ATOM    475  N   GLU A  60      62.896  14.029  10.754  1.00 82.68           N
ATOM    476  CA  GLU A  60      64.286  13.805  10.449  1.00 82.68           C
ATOM    477  CB  GLU A  60      65.226  14.233  11.590  1.00 82.68           C
ATOM    478  CG  GLU A  60      65.350  15.750  11.736  1.00 82.68           C
ATOM    479  CD  GLU A  60      66.211  16.255  10.586  1.00 82.68           C
ATOM    480  OE1 GLU A  60      66.650  15.408   9.762  1.00 82.68           O
ATOM    481  OE2 GLU A  60      66.443  17.491  10.516  1.00 82.68           O
ATOM    482  C   GLU A  60      64.548  12.352  10.177  1.00 82.68           C
ATOM    483  O   GLU A  60      65.360  12.010   9.319  1.00 82.68           O
ATOM    484  N   GLN A  61      63.858  11.464  10.907  1.00 85.68           N
ATOM    485  CA  GLN A  61      64.026  10.040  10.819  1.00 85.68           C
ATOM    486  CB  GLN A  61      63.225   9.257  11.873  1.00 85.68           C
ATOM    487  CG  GLN A  61      63.734   9.503  13.297  1.00 85.68           C
ATOM    488  CD  GLN A  61      62.888   8.688  14.264  1.00 85.68           C
ATOM    489  OE1 GLN A  61      62.718   7.483  14.096  1.00 85.68           O
ATOM    490  NE2 GLN A  61      62.338   9.365  15.310  1.00 85.68           N
ATOM    491  C   GLN A  61      63.629   9.575   9.455  1.00 85.68           C
ATOM    492  O   GLN A  61      64.006   8.480   9.044  1.00 85.68           O
ATOM    493  N   GLY A  62      62.802  10.355   8.734  1.00 34.04           N
ATOM    494  CA  GLY A  62      62.437   9.949   7.406  1.00 34.04           C
ATOM    495  C   GLY A  62      61.045   9.410   7.424  1.00 34.04           C
ATOM    496  O   GLY A  62      60.554   8.904   6.416  1.00 34.04           O
ATOM    497  N   ASN A  63      60.373   9.504   8.583  1.00 45.60           N
ATOM    498  CA  ASN A  63      59.030   9.014   8.695  1.00 45.60           C
ATOM    499  CB  ASN A  63      58.559   8.867  10.153  1.00 45.60           C
ATOM    500  CG  ASN A  63      59.382   7.767  10.809  1.00 45.60           C
ATOM    501  OD1 ASN A  63      59.425   6.635  10.329  1.00 45.60           O
ATOM    502  ND2 ASN A  63      60.063   8.108  11.936  1.00 45.60           N
ATOM    503  C   ASN A  63      58.102   9.979   8.014  1.00 45.60           C
ATOM    504  O   ASN A  63      58.372  11.178   7.942  1.00 45.60           O
ATOM    505  N   GLU A  64      56.973   9.461   7.479  1.00 86.86           N
ATOM    506  CA  GLU A  64      56.018  10.304   6.809  1.00 86.86           C
ATOM    507  CB  GLU A  64      55.773   9.941   5.334  1.00 86.86           C
ATOM    508  CG  GLU A  64      55.173   8.549   5.129  1.00 86.86           C
ATOM    509  CD  GLU A  64      54.736   8.443   3.674  1.00 86.86           C
ATOM    510  OE1 GLU A  64      54.573   9.512   3.028  1.00 86.86           O
ATOM    511  OE2 GLU A  64      54.554   7.293   3.191  1.00 86.86           O
ATOM    512  C   GLU A  64      54.695  10.187   7.505  1.00 86.86           C
ATOM    513  O   GLU A  64      54.372   9.151   8.085  1.00 86.86           O
ATOM    514  N   GLY A  65      53.881  11.264   7.453  1.00 30.67           N
ATOM    515  CA  GLY A  65      52.609  11.261   8.122  1.00 30.67           C
ATOM    516  C   GLY A  65      51.759  12.344   7.529  1.00 30.67           C
ATOM    517  O   GLY A  65      52.007  12.789   6.410  1.00 30.67           O
ATOM    518  N   PHE A  66      50.722  12.793   8.275  1.00 51.60           N
ATOM    519  CA  PHE A  66      49.808  13.775   7.760  1.00 51.60           C
ATOM    520  CB  PHE A  66      48.421  13.195   7.435  1.00 51.60           C
ATOM    521  CG  PHE A  66      48.587  12.161   6.376  1.00 51.60           C
ATOM    522  CD1 PHE A  66      48.916  10.868   6.712  1.00 51.60           C
ATOM    523  CD2 PHE A  66      48.411  12.481   5.050  1.00 51.60           C
ATOM    524  CE1 PHE A  66      49.069   9.908   5.740  1.00 51.60           C
ATOM    525  CE2 PHE A  66      48.564  11.525   4.074  1.00 51.60           C
ATOM    526  CZ  PHE A  66      48.893  10.236   4.418  1.00 51.60           C
ATOM    527  C   PHE A  66      49.575  14.849   8.783  1.00 51.60           C
ATOM    528  O   PHE A  66      49.882  14.689   9.964  1.00 51.60           O
ATOM    529  N   TRP A  67      49.022  15.995   8.319  1.00173.47           N
ATOM    530  CA  TRP A  67      48.739  17.131   9.155  1.00173.47           C
ATOM    531  CB  TRP A  67      49.894  18.141   9.114  1.00173.47           C
ATOM    532  CG  TRP A  67      49.596  19.510   9.668  1.00173.47           C
ATOM    533  CD2 TRP A  67      48.942  20.537   8.908  1.00173.47           C
ATOM    534  CD1 TRP A  67      49.872  20.047  10.889  1.00173.47           C
ATOM    535  NE1 TRP A  67      49.440  21.350  10.933  1.00173.47           N
ATOM    536  CE2 TRP A  67      48.861  21.663   9.723  1.00173.47           C
ATOM    537  CE3 TRP A  67      48.452  20.540   7.634  1.00173.47           C
ATOM    538  CZ2 TRP A  67      48.287  22.818   9.276  1.00173.47           C
ATOM    539  CZ3 TRP A  67      47.869  21.705   7.186  1.00173.47           C
ATOM    540  CH2 TRP A  67      47.789  22.821   7.992  1.00173.47           C
ATOM    541  C   TRP A  67      47.549  17.843   8.595  1.00173.47           C
ATOM    542  O   TRP A  67      47.178  17.659   7.438  1.00173.47           O
ATOM    543  N   THR A  68      46.888  18.655   9.440  1.00127.55           N
ATOM    544  CA  THR A  68      45.798  19.472   8.997  1.00127.55           C
ATOM    545  CB  THR A  68      44.462  18.795   9.098  1.00127.55           C
ATOM    546  OG1 THR A  68      43.442  19.645   8.592  1.00127.55           O
ATOM    547  CG2 THR A  68      44.189  18.446  10.571  1.00127.55           C
ATOM    548  C   THR A  68      45.765  20.653   9.903  1.00127.55           C
ATOM    549  O   THR A  68      46.051  20.543  11.094  1.00127.55           O
ATOM    550  N   LEU A  69      45.448  21.835   9.350  1.00132.40           N
ATOM    551  CA  LEU A  69      45.273  22.975  10.195  1.00132.40           C
ATOM    552  CB  LEU A  69      45.392  24.327   9.457  1.00132.40           C
ATOM    553  CG  LEU A  69      44.475  24.505   8.225  1.00132.40           C
ATOM    554  CD1 LEU A  69      42.991  24.638   8.608  1.00132.40           C
ATOM    555  CD2 LEU A  69      44.961  25.667   7.344  1.00132.40           C
ATOM    556  C   LEU A  69      43.895  22.803  10.722  1.00132.40           C
ATOM    557  O   LEU A  69      43.083  22.114  10.108  1.00132.40           O
ATOM    558  N   ILE A  70      43.602  23.358  11.906  1.00 91.27           N
ATOM    559  CA  ILE A  70      42.260  23.251  12.383  1.00 91.27           C
ATOM    560  CB  ILE A  70      42.178  22.795  13.813  1.00 91.27           C
ATOM    561  CG1 ILE A  70      42.769  21.382  13.953  1.00 91.27           C
ATOM    562  CG2 ILE A  70      40.715  22.902  14.275  1.00 91.27           C
ATOM    563  CD1 ILE A  70      43.000  20.958  15.402  1.00 91.27           C
ATOM    564  C   ILE A  70      41.716  24.628  12.317  1.00 91.27           C
ATOM    565  O   ILE A  70      41.977  25.416  13.229  1.00 91.27           O
ATOM    566  N   TYR A  71      40.925  24.922  11.250  1.00211.47           N
ATOM    567  CA  TYR A  71      40.403  26.249  11.106  1.00211.47           C
ATOM    568  CB  TYR A  71      39.378  26.609  12.199  1.00211.47           C
ATOM    569  CG  TYR A  71      38.552  27.759  11.725  1.00211.47           C
ATOM    570  CD1 TYR A  71      37.668  27.577  10.685  1.00211.47           C
ATOM    571  CD2 TYR A  71      38.621  28.994  12.327  1.00211.47           C
ATOM    572  CE1 TYR A  71      36.885  28.612  10.233  1.00211.47           C
ATOM    573  CE2 TYR A  71      37.841  30.035  11.880  1.00211.47           C
ATOM    574  CZ  TYR A  71      36.973  29.846  10.830  1.00211.47           C
ATOM    575  OH  TYR A  71      36.172  30.914  10.371  1.00211.47           O
ATOM    576  C   TYR A  71      41.627  27.125  11.174  1.00211.47           C
ATOM    577  O   TYR A  71      42.631  26.811  10.538  1.00211.47           O
ATOM    578  N   ASP A  72      41.503  28.326  11.760  1.00136.60           N
ATOM    579  CA  ASP A  72      42.579  29.253  12.049  1.00136.60           C
ATOM    580  CB  ASP A  72      42.127  30.727  12.037  1.00136.60           C
ATOM    581  CG  ASP A  72      41.130  30.968  13.162  1.00136.60           C
ATOM    582  OD1 ASP A  72      40.710  29.976  13.815  1.00136.60           O
ATOM    583  OD2 ASP A  72      40.771  32.156  13.380  1.00136.60           O
ATOM    584  C   ASP A  72      43.282  29.006  13.382  1.00136.60           C
ATOM    585  O   ASP A  72      44.220  29.727  13.723  1.00136.60           O
ATOM    586  N   GLN A  73      42.742  28.107  14.235  1.00117.46           N
ATOM    587  CA  GLN A  73      43.138  27.898  15.616  1.00117.46           C
ATOM    588  CB  GLN A  73      42.057  27.114  16.371  1.00117.46           C
ATOM    589  CG  GLN A  73      40.713  27.836  16.371  1.00117.46           C
ATOM    590  CD  GLN A  73      40.839  29.027  17.304  1.00117.46           C
ATOM    591  OE1 GLN A  73      40.749  28.879  18.521  1.00117.46           O
ATOM    592  NE2 GLN A  73      41.061  30.238  16.726  1.00117.46           N
ATOM    593  C   GLN A  73      44.446  27.211  15.939  1.00117.46           C
ATOM    594  O   GLN A  73      45.160  27.653  16.841  1.00117.46           O
ATOM    595  N   GLY A  74      44.788  26.095  15.265  1.00 42.26           N
ATOM    596  CA  GLY A  74      45.959  25.348  15.640  1.00 42.26           C
ATOM    597  C   GLY A  74      46.070  24.215  14.672  1.00 42.26           C
ATOM    598  O   GLY A  74      45.520  24.296  13.575  1.00 42.26           O
ATOM    599  N   PHE A  75      46.786  23.127  15.047  1.00 73.12           N
ATOM    600  CA  PHE A  75      46.975  22.067  14.099  1.00 73.12           C
ATOM    601  CB  PHE A  75      48.254  22.265  13.271  1.00 73.12           C
ATOM    602  CG  PHE A  75      49.408  22.374  14.215  1.00 73.12           C
ATOM    603  CD1 PHE A  75      49.746  23.592  14.762  1.00 73.12           C
ATOM    604  CD2 PHE A  75      50.154  21.269  14.556  1.00 73.12           C
ATOM    605  CE1 PHE A  75      50.806  23.707  15.631  1.00 73.12           C
ATOM    606  CE2 PHE A  75      51.216  21.377  15.425  1.00 73.12           C
ATOM    607  CZ  PHE A  75      51.544  22.597  15.966  1.00 73.12           C
ATOM    608  C   PHE A  75      47.090  20.731  14.776  1.00 73.12           C
ATOM    609  O   PHE A  75      47.258  20.628  15.992  1.00 73.12           O
ATOM    610  N   GLU A  76      46.958  19.652  13.973  1.00 79.62           N
ATOM    611  CA  GLU A  76      47.141  18.325  14.475  1.00 79.62           C
ATOM    612  CB  GLU A  76      45.845  17.510  14.632  1.00 79.62           C
ATOM    613  CG  GLU A  76      46.106  16.116  15.210  1.00 79.62           C
ATOM    614  CD  GLU A  76      44.779  15.393  15.382  1.00 79.62           C
ATOM    615  OE1 GLU A  76      44.308  14.785  14.386  1.00 79.62           O
ATOM    616  OE2 GLU A  76      44.217  15.441  16.509  1.00 79.62           O
ATOM    617  C   GLU A  76      48.003  17.610  13.485  1.00 79.62           C
ATOM    618  O   GLU A  76      47.777  17.690  12.277  1.00 79.62           O
ATOM    619  N   VAL A  77      49.040  16.906  13.981  1.00 42.31           N
ATOM    620  CA  VAL A  77      49.905  16.177  13.103  1.00 42.31           C
ATOM    621  CB  VAL A  77      51.314  16.691  13.083  1.00 42.31           C
ATOM    622  CG1 VAL A  77      52.149  15.791  12.158  1.00 42.31           C
ATOM    623  CG2 VAL A  77      51.293  18.169  12.661  1.00 42.31           C
ATOM    624  C   VAL A  77      49.964  14.765  13.589  1.00 42.31           C
ATOM    625  O   VAL A  77      50.086  14.506  14.786  1.00 42.31           O
ATOM    626  N   VAL A  78      49.852  13.801  12.656  1.00 49.87           N
ATOM    627  CA  VAL A  78      49.967  12.427  13.042  1.00 49.87           C
ATOM    628  CB  VAL A  78      48.798  11.590  12.608  1.00 49.87           C
ATOM    629  CG1 VAL A  78      49.062  10.127  13.003  1.00 49.87           C
ATOM    630  CG2 VAL A  78      47.519  12.183  13.221  1.00 49.87           C
ATOM    631  C   VAL A  78      51.172  11.905  12.334  1.00 49.87           C
ATOM    632  O   VAL A  78      51.187  11.815  11.106  1.00 49.87           O
ATOM    633  N   ILE A  79      52.238  11.584  13.092  1.00 98.36           N
ATOM    634  CA  ILE A  79      53.403  11.056  12.454  1.00 98.36           C
ATOM    635  CB  ILE A  79      54.396  12.106  12.053  1.00 98.36           C
ATOM    636  CG1 ILE A  79      55.453  11.507  11.111  1.00 98.36           C
ATOM    637  CG2 ILE A  79      54.975  12.731  13.334  1.00 98.36           C
ATOM    638  CD1 ILE A  79      56.296  12.560  10.393  1.00 98.36           C
ATOM    639  C   ILE A  79      54.089  10.124  13.406  1.00 98.36           C
ATOM    640  O   ILE A  79      54.110  10.355  14.613  1.00 98.36           O
ATOM    641  N   ASN A  80      54.663   9.031  12.867  1.00 82.73           N
ATOM    642  CA  ASN A  80      55.447   8.088  13.615  1.00 82.73           C
ATOM    643  CB  ASN A  80      56.823   8.651  14.015  1.00 82.73           C
ATOM    644  CG  ASN A  80      57.725   7.486  14.391  1.00 82.73           C
ATOM    645  OD1 ASN A  80      57.810   6.494  13.668  1.00 82.73           O
ATOM    646  ND2 ASN A  80      58.423   7.606  15.552  1.00 82.73           N
ATOM    647  C   ASN A  80      54.736   7.616  14.854  1.00 82.73           C
ATOM    648  O   ASN A  80      55.325   7.558  15.933  1.00 82.73           O
ATOM    649  N   LYS A  81      53.453   7.229  14.722  1.00132.88           N
ATOM    650  CA  LYS A  81      52.684   6.679  15.807  1.00132.88           C
ATOM    651  CB  LYS A  81      53.378   5.486  16.489  1.00132.88           C
ATOM    652  CG  LYS A  81      53.782   4.340  15.560  1.00132.88           C
ATOM    653  CD  LYS A  81      54.966   4.680  14.652  1.00132.88           C
ATOM    654  CE  LYS A  81      55.639   3.453  14.032  1.00132.88           C
ATOM    655  NZ  LYS A  81      54.721   2.793  13.078  1.00132.88           N
ATOM    656  C   LYS A  81      52.452   7.684  16.901  1.00132.88           C
ATOM    657  O   LYS A  81      52.179   7.291  18.035  1.00132.88           O
ATOM    658  N   GLN A  82      52.525   8.997  16.608  1.00101.15           N
ATOM    659  CA  GLN A  82      52.282   9.991  17.626  1.00101.15           C
ATOM    660  CB  GLN A  82      53.524  10.792  18.009  1.00101.15           C
ATOM    661  CG  GLN A  82      54.705   9.946  18.454  1.00101.15           C
ATOM    662  CD  GLN A  82      54.754   9.879  19.971  1.00101.15           C
ATOM    663  OE1 GLN A  82      55.829   9.836  20.567  1.00101.15           O
ATOM    664  NE2 GLN A  82      53.563   9.861  20.623  1.00101.15           N
ATOM    665  C   GLN A  82      51.363  11.027  17.050  1.00101.15           C
ATOM    666  O   GLN A  82      51.291  11.201  15.834  1.00101.15           O
ATOM    667  N   LYS A  83      50.627  11.746  17.924  1.00 65.74           N
ATOM    668  CA  LYS A  83      49.783  12.808  17.454  1.00 65.74           C
ATOM    669  CB  LYS A  83      48.277  12.584  17.686  1.00 65.74           C
ATOM    670  CG  LYS A  83      47.692  11.509  16.767  1.00 65.74           C
ATOM    671  CD  LYS A  83      46.218  11.182  17.022  1.00 65.74           C
ATOM    672  CE  LYS A  83      45.659  10.143  16.047  1.00 65.74           C
ATOM    673  NZ  LYS A  83      44.189  10.046  16.189  1.00 65.74           N
ATOM    674  C   LYS A  83      50.190  14.054  18.180  1.00 65.74           C
ATOM    675  O   LYS A  83      50.408  14.032  19.390  1.00 65.74           O
ATOM    676  N   TYR A  84      50.292  15.179  17.440  1.00136.72           N
ATOM    677  CA  TYR A  84      50.711  16.444  17.986  1.00136.72           C
ATOM    678  CB  TYR A  84      51.690  17.248  17.100  1.00136.72           C
ATOM    679  CG  TYR A  84      52.990  16.597  16.758  1.00136.72           C
ATOM    680  CD1 TYR A  84      53.043  15.520  15.903  1.00136.72           C
ATOM    681  CD2 TYR A  84      54.170  17.117  17.240  1.00136.72           C
ATOM    682  CE1 TYR A  84      54.250  14.948  15.568  1.00136.72           C
ATOM    683  CE2 TYR A  84      55.380  16.551  16.908  1.00136.72           C
ATOM    684  CZ  TYR A  84      55.422  15.462  16.071  1.00136.72           C
ATOM    685  OH  TYR A  84      56.658  14.876  15.727  1.00136.72           O
ATOM    686  C   TYR A  84      49.520  17.360  17.906  1.00136.72           C
ATOM    687  O   TYR A  84      48.811  17.396  16.898  1.00136.72           O
ATOM    688  N   PHE A  85      49.257  18.129  18.981  1.00127.55           N
ATOM    689  CA  PHE A  85      48.204  19.104  18.901  1.00127.55           C
ATOM    690  CB  PHE A  85      46.835  18.563  19.357  1.00127.55           C
ATOM    691  CG  PHE A  85      45.917  19.719  19.558  1.00127.55           C
ATOM    692  CD1 PHE A  85      45.408  20.425  18.493  1.00127.55           C
ATOM    693  CD2 PHE A  85      45.593  20.115  20.835  1.00127.55           C
ATOM    694  CE1 PHE A  85      44.569  21.495  18.702  1.00127.55           C
ATOM    695  CE2 PHE A  85      44.754  21.181  21.049  1.00127.55           C
ATOM    696  CZ  PHE A  85      44.238  21.873  19.981  1.00127.55           C
ATOM    697  C   PHE A  85      48.555  20.304  19.731  1.00127.55           C
ATOM    698  O   PHE A  85      49.072  20.180  20.840  1.00127.55           O
ATOM    699  N   ALA A  86      48.285  21.515  19.193  1.00 58.42           N
ATOM    700  CA  ALA A  86      48.545  22.728  19.917  1.00 58.42           C
ATOM    701  CB  ALA A  86      50.037  23.104  19.965  1.00 58.42           C
ATOM    702  C   ALA A  86      47.827  23.857  19.235  1.00 58.42           C
ATOM    703  O   ALA A  86      47.540  23.806  18.039  1.00 58.42           O
ATOM    704  N   PHE A  87      47.516  24.921  20.004  1.00135.39           N
ATOM    705  CA  PHE A  87      46.869  26.079  19.457  1.00135.39           C
ATOM    706  CB  PHE A  87      45.919  26.818  20.422  1.00135.39           C
ATOM    707  CG  PHE A  87      44.714  25.997  20.736  1.00135.39           C
ATOM    708  CD1 PHE A  87      43.636  25.991  19.882  1.00135.39           C
ATOM    709  CD2 PHE A  87      44.657  25.239  21.883  1.00135.39           C
ATOM    710  CE1 PHE A  87      42.518  25.243  20.165  1.00135.39           C
ATOM    711  CE2 PHE A  87      43.540  24.490  22.173  1.00135.39           C
ATOM    712  CZ  PHE A  87      42.468  24.490  21.313  1.00135.39           C
ATOM    713  C   PHE A  87      47.955  27.067  19.164  1.00135.39           C
ATOM    714  O   PHE A  87      49.004  27.054  19.803  1.00135.39           O
ATOM    715  N   PHE A  88      47.736  27.951  18.171  1.00 62.68           N
ATOM    716  CA  PHE A  88      48.727  28.946  17.864  1.00 62.68           C
ATOM    717  CB  PHE A  88      48.429  29.766  16.596  1.00 62.68           C
ATOM    718  CG  PHE A  88      48.543  28.843  15.431  1.00 62.68           C
ATOM    719  CD1 PHE A  88      49.780  28.467  14.957  1.00 62.68           C
ATOM    720  CD2 PHE A  88      47.417  28.361  14.805  1.00 62.68           C
ATOM    721  CE1 PHE A  88      49.892  27.619  13.881  1.00 62.68           C
ATOM    722  CE2 PHE A  88      47.523  27.512  13.728  1.00 62.68           C
ATOM    723  CZ  PHE A  88      48.762  27.138  13.265  1.00 62.68           C
ATOM    724  C   PHE A  88      48.778  29.883  19.035  1.00 62.68           C
ATOM    725  O   PHE A  88      47.782  30.077  19.729  1.00 62.68           O
ATOM    726  N   ASN A  89      49.963  30.476  19.288  1.00 86.21           N
ATOM    727  CA  ASN A  89      50.194  31.284  20.457  1.00 86.21           C
ATOM    728  CB  ASN A  89      51.694  31.461  20.766  1.00 86.21           C
ATOM    729  CG  ASN A  89      51.856  32.106  22.136  1.00 86.21           C
ATOM    730  OD1 ASN A  89      51.552  33.283  22.327  1.00 86.21           O
ATOM    731  ND2 ASN A  89      52.356  31.314  23.122  1.00 86.21           N
ATOM    732  C   ASN A  89      49.579  32.650  20.363  1.00 86.21           C
ATOM    733  O   ASN A  89      49.510  33.262  19.298  1.00 86.21           O
ATOM    734  N   TYR A  90      49.066  33.135  21.516  1.00 63.52           N
ATOM    735  CA  TYR A  90      48.562  34.473  21.653  1.00 63.52           C
ATOM    736  CB  TYR A  90      47.052  34.605  21.369  1.00 63.52           C
ATOM    737  CG  TYR A  90      46.288  33.739  22.312  1.00 63.52           C
ATOM    738  CD1 TYR A  90      45.903  34.210  23.546  1.00 63.52           C
ATOM    739  CD2 TYR A  90      45.951  32.454  21.956  1.00 63.52           C
ATOM    740  CE1 TYR A  90      45.196  33.411  24.413  1.00 63.52           C
ATOM    741  CE2 TYR A  90      45.243  31.650  22.817  1.00 63.52           C
ATOM    742  CZ  TYR A  90      44.866  32.128  24.049  1.00 63.52           C
ATOM    743  OH  TYR A  90      44.138  31.306  24.935  1.00 63.52           O
ATOM    744  C   TYR A  90      48.841  34.910  23.064  1.00 63.52           C
ATOM    745  O   TYR A  90      48.916  34.078  23.966  1.00 63.52           O
ATOM    746  N   THR A  91      49.025  36.230  23.295  1.00 98.95           N
ATOM    747  CA  THR A  91      49.283  36.684  24.636  1.00 98.95           C
ATOM    748  CB  THR A  91      50.650  37.274  24.831  1.00 98.95           C
ATOM    749  OG1 THR A  91      50.911  37.451  26.216  1.00 98.95           O
ATOM    750  CG2 THR A  91      50.712  38.630  24.110  1.00 98.95           C
ATOM    751  C   THR A  91      48.294  37.753  24.971  1.00 98.95           C
ATOM    752  O   THR A  91      47.966  38.597  24.139  1.00 98.95           O
ATOM    753  N   GLN A  92      47.785  37.745  26.220  1.00 52.97           N
ATOM    754  CA  GLN A  92      46.813  38.734  26.571  1.00 52.97           C
ATOM    755  CB  GLN A  92      45.513  38.133  27.137  1.00 52.97           C
ATOM    756  CG  GLN A  92      44.752  37.272  26.126  1.00 52.97           C
ATOM    757  CD  GLN A  92      43.498  36.740  26.802  1.00 52.97           C
ATOM    758  OE1 GLN A  92      42.772  35.923  26.237  1.00 52.97           O
ATOM    759  NE2 GLN A  92      43.233  37.213  28.050  1.00 52.97           N
ATOM    760  C   GLN A  92      47.380  39.626  27.626  1.00 52.97           C
ATOM    761  O   GLN A  92      47.571  39.224  28.772  1.00 52.97           O
ATOM    762  N   GLN A  93      47.675  40.876  27.233  1.00 85.06           N
ATOM    763  CA  GLN A  93      48.112  41.890  28.143  1.00 85.06           C
ATOM    764  CB  GLN A  93      48.528  43.190  27.435  0.00 85.06           C
ATOM    765  CG  GLN A  93      48.899  44.317  28.403  0.00 85.06           C
ATOM    766  CD  GLN A  93      50.173  43.928  29.137  0.00 85.06           C
ATOM    767  OE1 GLN A  93      50.864  42.986  28.753  0.00 85.06           O
ATOM    768  NE2 GLN A  93      50.495  44.675  30.227  1.00 85.06           N
ATOM    769  C   GLN A  93      46.926  42.201  28.993  1.00 85.06           C
ATOM    770  O   GLN A  93      47.046  42.547  30.164  1.00 85.06           O
ATOM    771  N   GLY A  94      45.736  42.062  28.385  1.00 64.34           N
ATOM    772  CA  GLY A  94      44.462  42.363  28.960  1.00 64.34           C
ATOM    773  C   GLY A  94      43.875  43.364  28.029  1.00 64.34           C
ATOM    774  O   GLY A  94      42.794  43.166  27.477  1.00 64.34           O
ATOM    775  N   LYS A  95      44.582  44.484  27.824  1.00257.27           N
ATOM    776  CA  LYS A  95      44.098  45.426  26.870  1.00257.27           C
ATOM    777  CB  LYS A  95      44.788  46.797  26.982  1.00257.27           C
ATOM    778  CG  LYS A  95      44.018  47.930  26.301  1.00257.27           C
ATOM    779  CD  LYS A  95      43.844  47.763  24.791  1.00257.27           C
ATOM    780  CE  LYS A  95      44.914  48.489  23.972  1.00257.27           C
ATOM    781  NZ  LYS A  95      44.675  48.276  22.528  1.00257.27           N
ATOM    782  C   LYS A  95      44.349  44.889  25.501  1.00257.27           C
ATOM    783  O   LYS A  95      43.480  44.914  24.631  1.00257.27           O
ATOM    784  N   VAL A  96      45.553  44.332  25.283  1.00 62.23           N
ATOM    785  CA  VAL A  96      45.858  43.987  23.929  1.00 62.23           C
ATOM    786  CB  VAL A  96      47.040  44.730  23.383  1.00 62.23           C
ATOM    787  CG1 VAL A  96      47.319  44.221  21.960  1.00 62.23           C
ATOM    788  CG2 VAL A  96      46.751  46.238  23.458  1.00 62.23           C
ATOM    789  C   VAL A  96      46.171  42.537  23.810  1.00 62.23           C
ATOM    790  O   VAL A  96      46.769  41.923  24.693  1.00 62.23           O
ATOM    791  N   VAL A  97      45.755  41.954  22.674  1.00 39.31           N
ATOM    792  CA  VAL A  97      46.016  40.573  22.426  1.00 39.31           C
ATOM    793  CB  VAL A  97      44.776  39.794  22.100  1.00 39.31           C
ATOM    794  CG1 VAL A  97      45.173  38.345  21.773  1.00 39.31           C
ATOM    795  CG2 VAL A  97      43.793  39.928  23.276  1.00 39.31           C
ATOM    796  C   VAL A  97      46.911  40.509  21.234  1.00 39.31           C
ATOM    797  O   VAL A  97      46.702  41.212  20.245  1.00 39.31           O
ATOM    798  N   THR A  98      47.963  39.674  21.307  1.00103.31           N
ATOM    799  CA  THR A  98      48.821  39.573  20.167  1.00103.31           C
ATOM    800  CB  THR A  98      50.208  40.091  20.411  1.00103.31           C
ATOM    801  OG1 THR A  98      50.850  40.343  19.174  1.00103.31           O
ATOM    802  CG2 THR A  98      51.004  39.044  21.206  1.00103.31           C
ATOM    803  C   THR A  98      48.909  38.122  19.817  1.00103.31           C
ATOM    804  O   THR A  98      48.981  37.263  20.696  1.00103.31           O
ATOM    805  N   SER A  99      48.894  37.804  18.508  1.00 39.12           N
ATOM    806  CA  SER A  99      48.943  36.428  18.119  1.00 39.12           C
ATOM    807  CB  SER A  99      47.845  36.035  17.116  1.00 39.12           C
ATOM    808  OG  SER A  99      46.564  36.187  17.711  1.00 39.12           O
ATOM    809  C   SER A  99      50.257  36.175  17.459  1.00 39.12           C
ATOM    810  O   SER A  99      50.866  37.079  16.888  1.00 39.12           O
ATOM    811  N   ASN A 100      50.749  34.924  17.579  1.00 46.84           N
ATOM    812  CA  ASN A 100      51.976  34.544  16.946  1.00 46.84           C
ATOM    813  CB  ASN A 100      53.119  34.279  17.941  1.00 46.84           C
ATOM    814  CG  ASN A 100      53.489  35.603  18.593  1.00 46.84           C
ATOM    815  OD1 ASN A 100      53.687  36.610  17.915  1.00 46.84           O
ATOM    816  ND2 ASN A 100      53.577  35.607  19.950  1.00 46.84           N
ATOM    817  C   ASN A 100      51.708  33.258  16.227  1.00 46.84           C
ATOM    818  O   ASN A 100      51.605  32.198  16.841  1.00 46.84           O
ATOM    819  N   CYS A 101      51.585  33.335  14.890  1.00 65.12           N
ATOM    820  CA  CYS A 101      51.325  32.207  14.039  1.00 65.12           C
ATOM    821  CB  CYS A 101      50.886  32.625  12.630  1.00 65.12           C
ATOM    822  SG  CYS A 101      49.262  33.424  12.731  1.00 65.12           S
ATOM    823  C   CYS A 101      52.539  31.337  13.947  1.00 65.12           C
ATOM    824  O   CYS A 101      52.457  30.175  13.549  1.00 65.12           O
ATOM    825  N   GLY A 102      53.712  31.936  14.211  1.00 55.99           N
ATOM    826  CA  GLY A 102      54.993  31.287  14.212  1.00 55.99           C
ATOM    827  C   GLY A 102      55.129  30.336  15.372  1.00 55.99           C
ATOM    828  O   GLY A 102      55.912  29.393  15.300  1.00 55.99           O
ATOM    829  N   GLN A 103      54.443  30.599  16.501  1.00 53.12           N
ATOM    830  CA  GLN A 103      54.657  29.783  17.671  1.00 53.12           C
ATOM    831  CB  GLN A 103      55.264  30.574  18.842  1.00 53.12           C
ATOM    832  CG  GLN A 103      56.666  31.107  18.537  1.00 53.12           C
ATOM    833  CD  GLN A 103      57.162  31.872  19.756  1.00 53.12           C
ATOM    834  OE1 GLN A 103      56.426  32.077  20.720  1.00 53.12           O
ATOM    835  NE2 GLN A 103      58.452  32.303  19.718  1.00 53.12           N
ATOM    836  C   GLN A 103      53.374  29.175  18.153  1.00 53.12           C
ATOM    837  O   GLN A 103      52.299  29.443  17.618  1.00 53.12           O
ATOM    838  N   THR A 104      53.471  28.299  19.186  1.00 49.22           N
ATOM    839  CA  THR A 104      52.304  27.636  19.693  1.00 49.22           C
ATOM    840  CB  THR A 104      52.301  26.154  19.451  1.00 49.22           C
ATOM    841  OG1 THR A 104      53.357  25.538  20.175  1.00 49.22           O
ATOM    842  CG2 THR A 104      52.473  25.900  17.943  1.00 49.22           C
ATOM    843  C   THR A 104      52.222  27.812  21.176  1.00 49.22           C
ATOM    844  O   THR A 104      53.182  28.191  21.845  1.00 49.22           O
ATOM    845  N   PHE A 105      51.016  27.558  21.715  1.00110.86           N
ATOM    846  CA  PHE A 105      50.781  27.555  23.126  1.00110.86           C
ATOM    847  CB  PHE A 105      49.289  27.703  23.488  1.00110.86           C
ATOM    848  CG  PHE A 105      49.146  27.760  24.971  1.00110.86           C
ATOM    849  CD1 PHE A 105      49.456  28.912  25.657  1.00110.86           C
ATOM    850  CD2 PHE A 105      48.684  26.671  25.676  1.00110.86           C
ATOM    851  CE1 PHE A 105      49.322  28.973  27.024  1.00110.86           C
ATOM    852  CE2 PHE A 105      48.548  26.727  27.043  1.00110.86           C
ATOM    853  CZ  PHE A 105      48.869  27.879  27.720  1.00110.86           C
ATOM    854  C   PHE A 105      51.247  26.195  23.534  1.00110.86           C
ATOM    855  O   PHE A 105      51.654  25.401  22.689  1.00110.86           O
ATOM    856  N   THR A 106      51.271  25.902  24.842  1.00 51.29           N
ATOM    857  CA  THR A 106      51.702  24.602  25.267  1.00 51.29           C
ATOM    858  CB  THR A 106      51.626  24.430  26.754  1.00 51.29           C
ATOM    859  OG1 THR A 106      52.356  25.459  27.402  1.00 51.29           O
ATOM    860  CG2 THR A 106      52.215  23.059  27.121  1.00 51.29           C
ATOM    861  C   THR A 106      50.741  23.613  24.674  1.00 51.29           C
ATOM    862  O   THR A 106      49.530  23.784  24.796  1.00 51.29           O
ATOM    863  N   GLY A 107      51.260  22.543  24.026  1.00 55.18           N
ATOM    864  CA  GLY A 107      50.405  21.579  23.387  1.00 55.18           C
ATOM    865  C   GLY A 107      50.608  20.208  23.972  1.00 55.18           C
ATOM    866  O   GLY A 107      51.415  20.007  24.883  1.00 55.18           O
ATOM    867  N   TRP A 108      49.851  19.225  23.424  1.00 95.32           N
ATOM    868  CA  TRP A 108      49.857  17.869  23.903  1.00 95.32           C
ATOM    869  CB  TRP A 108      48.447  17.373  24.264  1.00 95.32           C
ATOM    870  CG  TRP A 108      47.785  18.130  25.389  1.00 95.32           C
ATOM    871  CD2 TRP A 108      47.109  19.386  25.219  1.00 95.32           C
ATOM    872  CD1 TRP A 108      47.691  17.816  26.713  1.00 95.32           C
ATOM    873  NE1 TRP A 108      46.991  18.795  27.378  1.00 95.32           N
ATOM    874  CE2 TRP A 108      46.628  19.768  26.470  1.00 95.32           C
ATOM    875  CE3 TRP A 108      46.905  20.158  24.110  1.00 95.32           C
ATOM    876  CZ2 TRP A 108      45.933  20.932  26.634  1.00 95.32           C
ATOM    877  CZ3 TRP A 108      46.204  21.331  24.279  1.00 95.32           C
ATOM    878  CH2 TRP A 108      45.726  21.710  25.517  1.00 95.32           C
ATOM    879  C   TRP A 108      50.335  16.960  22.807  1.00 95.32           C
ATOM    880  O   TRP A 108      49.915  17.073  21.656  1.00 95.32           O
ATOM    881  N   TYR A 109      51.235  16.018  23.158  1.00175.56           N
ATOM    882  CA  TYR A 109      51.777  15.063  22.232  1.00175.56           C
ATOM    883  CB  TYR A 109      53.269  15.360  22.006  1.00175.56           C
ATOM    884  CG  TYR A 109      53.875  14.603  20.875  1.00175.56           C
ATOM    885  CD1 TYR A 109      53.677  15.041  19.589  1.00175.56           C
ATOM    886  CD2 TYR A 109      54.632  13.472  21.085  1.00175.56           C
ATOM    887  CE1 TYR A 109      54.244  14.374  18.534  1.00175.56           C
ATOM    888  CE2 TYR A 109      55.204  12.803  20.026  1.00175.56           C
ATOM    889  CZ  TYR A 109      55.013  13.258  18.744  1.00175.56           C
ATOM    890  OH  TYR A 109      55.599  12.590  17.646  1.00175.56           O
ATOM    891  C   TYR A 109      51.639  13.741  22.928  1.00175.56           C
ATOM    892  O   TYR A 109      51.932  13.633  24.118  1.00175.56           O
ATOM    893  N   HIS A 110      51.155  12.703  22.215  1.00 68.74           N
ATOM    894  CA  HIS A 110      50.997  11.409  22.820  1.00 68.74           C
ATOM    895  ND1 HIS A 110      47.810  12.764  22.769  1.00 68.74           N
ATOM    896  CG  HIS A 110      48.464  11.551  22.764  1.00 68.74           C
ATOM    897  CB  HIS A 110      49.678  11.249  23.596  1.00 68.74           C
ATOM    898  NE2 HIS A 110      46.717  11.465  21.335  1.00 68.74           N
ATOM    899  CD2 HIS A 110      47.783  10.769  21.881  1.00 68.74           C
ATOM    900  CE1 HIS A 110      46.774  12.658  21.898  1.00 68.74           C
ATOM    901  C   HIS A 110      50.981  10.394  21.727  1.00 68.74           C
ATOM    902  O   HIS A 110      50.661  10.712  20.583  1.00 68.74           O
ATOM    903  N   ASP A 111      51.328   9.130  22.054  1.00 67.96           N
ATOM    904  CA  ASP A 111      51.329   8.110  21.047  1.00 67.96           C
ATOM    905  CB  ASP A 111      52.028   6.803  21.489  1.00 67.96           C
ATOM    906  CG  ASP A 111      51.425   6.295  22.796  1.00 67.96           C
ATOM    907  OD1 ASP A 111      50.176   6.344  22.944  1.00 67.96           O
ATOM    908  OD2 ASP A 111      52.218   5.864  23.677  1.00 67.96           O
ATOM    909  C   ASP A 111      49.910   7.878  20.641  1.00 67.96           C
ATOM    910  O   ASP A 111      48.980   8.315  21.314  1.00 67.96           O
ATOM    911  N   ALA A 112      49.711   7.189  19.505  1.00 54.05           N
ATOM    912  CA  ALA A 112      48.407   7.018  18.926  1.00 54.05           C
ATOM    913  CB  ALA A 112      48.424   6.184  17.633  1.00 54.05           C
ATOM    914  C   ALA A 112      47.502   6.319  19.898  1.00 54.05           C
ATOM    915  O   ALA A 112      46.302   6.587  19.929  1.00 54.05           O
ATOM    916  N   GLY A 113      48.036   5.370  20.687  1.00 79.06           N
ATOM    917  CA  GLY A 113      47.236   4.639  21.639  1.00 79.06           C
ATOM    918  C   GLY A 113      46.732   5.567  22.702  1.00 79.06           C
ATOM    919  O   GLY A 113      45.645   5.385  23.247  1.00 79.06           O
ATOM    920  N   ILE A 114      47.571   6.549  23.056  1.00269.60           N
ATOM    921  CA  ILE A 114      47.338   7.587  24.014  1.00269.60           C
ATOM    922  CB  ILE A 114      45.899   8.041  23.982  1.00269.60           C
ATOM    923  CG1 ILE A 114      45.497   8.394  22.538  1.00269.60           C
ATOM    924  CG2 ILE A 114      45.733   9.249  24.919  1.00269.60           C
ATOM    925  CD1 ILE A 114      43.992   8.587  22.347  1.00269.60           C
ATOM    926  C   ILE A 114      47.698   7.035  25.360  1.00269.60           C
ATOM    927  O   ILE A 114      47.160   7.442  26.389  1.00269.60           O
ATOM    928  N   ALA A 115      48.656   6.084  25.409  1.00127.01           N
ATOM    929  CA  ALA A 115      49.054   5.707  26.729  1.00127.01           C
ATOM    930  CB  ALA A 115      49.628   4.302  26.913  1.00127.01           C
ATOM    931  C   ALA A 115      50.018   6.694  27.274  1.00127.01           C
ATOM    932  O   ALA A 115      49.891   7.162  28.403  1.00127.01           O
ATOM    933  N   VAL A 116      51.009   7.062  26.445  1.00194.76           N
ATOM    934  CA  VAL A 116      52.039   7.905  26.950  1.00194.76           C
ATOM    935  CB  VAL A 116      52.744   7.312  28.152  1.00194.76           C
ATOM    936  CG1 VAL A 116      53.153   5.850  27.883  1.00194.76           C
ATOM    937  CG2 VAL A 116      53.890   8.257  28.557  1.00194.76           C
ATOM    938  C   VAL A 116      52.959   8.204  25.830  1.00194.76           C
ATOM    939  O   VAL A 116      52.647   9.072  25.008  1.00194.76           O
ATOM    940  N   LYS A 117      54.120   7.508  25.844  1.00318.97           N
ATOM    941  CA  LYS A 117      55.179   7.590  24.895  1.00318.97           C
ATOM    942  CB  LYS A 117      55.022   6.725  23.638  1.00318.97           C
ATOM    943  CG  LYS A 117      55.052   5.238  23.996  1.00318.97           C
ATOM    944  CD  LYS A 117      56.157   4.887  25.001  1.00318.97           C
ATOM    945  CE  LYS A 117      57.490   5.608  24.777  1.00318.97           C
ATOM    946  NZ  LYS A 117      58.332   4.847  23.829  1.00318.97           N
ATOM    947  C   LYS A 117      55.349   9.012  24.583  1.00318.97           C
ATOM    948  O   LYS A 117      54.992   9.496  23.510  1.00318.97           O
ATOM    949  N   LYS A 118      55.925   9.714  25.563  1.00336.53           N
ATOM    950  CA  LYS A 118      56.026  11.119  25.457  1.00336.53           C
ATOM    951  CB  LYS A 118      56.665  11.583  24.133  1.00336.53           C
ATOM    952  CG  LYS A 118      57.371  12.945  24.210  1.00336.53           C
ATOM    953  CD  LYS A 118      56.495  14.130  24.621  1.00336.53           C
ATOM    954  CE  LYS A 118      55.783  14.810  23.450  1.00336.53           C
ATOM    955  NZ  LYS A 118      56.776  15.423  22.538  1.00336.53           N
ATOM    956  C   LYS A 118      54.630  11.647  25.537  1.00336.53           C
ATOM    957  O   LYS A 118      54.268  12.546  24.780  1.00336.53           O
ATOM    958  N   PHE A 119      53.773  11.064  26.419  1.00179.51           N
ATOM    959  CA  PHE A 119      52.561  11.796  26.606  1.00179.51           C
ATOM    960  CB  PHE A 119      51.504  11.111  27.479  1.00179.51           C
ATOM    961  CG  PHE A 119      50.300  11.988  27.515  1.00179.51           C
ATOM    962  CD1 PHE A 119      49.386  11.952  26.487  1.00179.51           C
ATOM    963  CD2 PHE A 119      50.079  12.840  28.573  1.00179.51           C
ATOM    964  CE1 PHE A 119      48.270  12.755  26.510  1.00179.51           C
ATOM    965  CE2 PHE A 119      48.964  13.645  28.601  1.00179.51           C
ATOM    966  CZ  PHE A 119      48.058  13.605  27.569  1.00179.51           C
ATOM    967  C   PHE A 119      53.170  12.904  27.346  1.00179.51           C
ATOM    968  O   PHE A 119      53.610  12.736  28.480  1.00179.51           O
ATOM    969  N   GLY A 120      53.290  14.049  26.674  1.00 38.51           N
ATOM    970  CA  GLY A 120      54.050  15.085  27.266  1.00 38.51           C
ATOM    971  C   GLY A 120      53.572  16.356  26.681  1.00 38.51           C
ATOM    972  O   GLY A 120      52.636  16.378  25.882  1.00 38.51           O
ATOM    973  N   CYS A 121      54.229  17.455  27.079  1.00 51.30           N
ATOM    974  CA  CYS A 121      53.828  18.750  26.631  1.00 51.30           C
ATOM    975  CB  CYS A 121      53.708  19.759  27.779  1.00 51.30           C
ATOM    976  SG  CYS A 121      52.537  19.151  29.011  1.00 51.30           S
ATOM    977  C   CYS A 121      54.908  19.253  25.744  1.00 51.30           C
ATOM    978  O   CYS A 121      56.067  18.872  25.894  1.00 51.30           O
ATOM    979  N   PHE A 122      54.547  20.111  24.771  1.00 61.38           N
ATOM    980  CA  PHE A 122      55.566  20.637  23.920  1.00 61.38           C
ATOM    981  CB  PHE A 122      55.790  19.820  22.633  1.00 61.38           C
ATOM    982  CG  PHE A 122      54.595  19.976  21.754  1.00 61.38           C
ATOM    983  CD1 PHE A 122      53.457  19.231  21.960  1.00 61.38           C
ATOM    984  CD2 PHE A 122      54.622  20.870  20.707  1.00 61.38           C
ATOM    985  CE1 PHE A 122      52.363  19.383  21.139  1.00 61.38           C
ATOM    986  CE2 PHE A 122      53.533  21.026  19.882  1.00 61.38           C
ATOM    987  CZ  PHE A 122      52.399  20.281  20.098  1.00 61.38           C
ATOM    988  C   PHE A 122      55.172  22.014  23.496  1.00 61.38           C
ATOM    989  O   PHE A 122      54.024  22.432  23.644  1.00 61.38           O
ATOM    990  N   ARG A 123      56.160  22.771  22.984  1.00116.80           N
ATOM    991  CA  ARG A 123      55.917  24.079  22.458  1.00116.80           C
ATOM    992  CB  ARG A 123      56.547  25.210  23.290  1.00116.80           C
ATOM    993  CG  ARG A 123      58.068  25.110  23.411  1.00116.80           C
ATOM    994  CD  ARG A 123      58.683  26.194  24.301  1.00116.80           C
ATOM    995  NE  ARG A 123      58.422  27.511  23.654  1.00116.80           N
ATOM    996  CZ  ARG A 123      59.323  28.030  22.770  1.00116.80           C
ATOM    997  NH1 ARG A 123      60.464  27.343  22.474  1.00116.80           N
ATOM    998  NH2 ARG A 123      59.083  29.239  22.184  1.00116.80           N
ATOM    999  C   ARG A 123      56.584  24.074  21.125  1.00116.80           C
ATOM   1000  O   ARG A 123      57.630  23.449  20.953  1.00116.80           O
ATOM   1001  N   GLY A 124      55.993  24.759  20.132  1.00 33.80           N
ATOM   1002  CA  GLY A 124      56.603  24.714  18.836  1.00 33.80           C
ATOM   1003  C   GLY A 124      56.899  26.097  18.359  1.00 33.80           C
ATOM   1004  O   GLY A 124      56.175  27.048  18.652  1.00 33.80           O
ATOM   1005  N   ILE A 125      58.012  26.231  17.609  1.00 82.66           N
ATOM   1006  CA  ILE A 125      58.379  27.480  17.011  1.00 82.66           C
ATOM   1007  CB  ILE A 125      59.588  28.121  17.632  1.00 82.66           C
ATOM   1008  CG1 ILE A 125      59.755  29.562  17.122  1.00 82.66           C
ATOM   1009  CG2 ILE A 125      60.804  27.219  17.368  1.00 82.66           C
ATOM   1010  CD1 ILE A 125      60.784  30.374  17.908  1.00 82.66           C
ATOM   1011  C   ILE A 125      58.695  27.185  15.578  1.00 82.66           C
ATOM   1012  O   ILE A 125      59.357  26.194  15.273  1.00 82.66           O
ATOM   1013  N   ARG A 126      58.209  28.031  14.650  1.00111.13           N
ATOM   1014  CA  ARG A 126      58.467  27.782  13.263  1.00111.13           C
ATOM   1015  CB  ARG A 126      57.457  28.487  12.339  1.00111.13           C
ATOM   1016  CG  ARG A 126      57.519  28.044  10.877  1.00111.13           C
ATOM   1017  CD  ARG A 126      56.490  28.749   9.990  1.00111.13           C
ATOM   1018  NE  ARG A 126      56.926  30.166   9.840  1.00111.13           N
ATOM   1019  CZ  ARG A 126      56.242  31.008   9.012  1.00111.13           C
ATOM   1020  NH1 ARG A 126      55.153  30.555   8.325  1.00111.13           N
ATOM   1021  NH2 ARG A 126      56.647  32.304   8.872  1.00111.13           N
ATOM   1022  C   ARG A 126      59.835  28.302  12.964  1.00111.13           C
ATOM   1023  O   ARG A 126      60.155  29.446  13.283  1.00111.13           O
ATOM   1024  N   THR A 127      60.691  27.462  12.348  1.00148.76           N
ATOM   1025  CA  THR A 127      62.014  27.914  12.036  1.00148.76           C
ATOM   1026  CB  THR A 127      63.077  26.939  12.456  1.00148.76           C
ATOM   1027  OG1 THR A 127      64.364  27.450  12.142  1.00148.76           O
ATOM   1028  CG2 THR A 127      62.839  25.592  11.750  0.00148.76           C
ATOM   1029  C   THR A 127      62.099  28.083  10.554  1.00148.76           C
ATOM   1030  O   THR A 127      63.039  27.615   9.911  1.00148.76           O
ATOM   1031  N   GLY A 128      61.131  28.815   9.976  1.00 21.15           N
ATOM   1032  CA  GLY A 128      61.140  29.020   8.560  1.00 21.15           C
ATOM   1033  C   GLY A 128      60.598  27.756   7.905  1.00 21.15           C
ATOM   1034  O   GLY A 128      59.381  27.473   8.071  1.00 21.15           O
ATOM   1035  OXT GLY A 128      61.396  27.058   7.225  1.00 21.15           O
TER    1036      GLY A 128
ATOM   1037  N   LEU B 129      24.465   5.585  -4.636  1.00 51.34           N
ATOM   1038  CA  LEU B 129      24.142   6.730  -3.758  1.00 51.34           C
ATOM   1039  CB  LEU B 129      25.166   7.857  -3.982  1.00 51.34           C
ATOM   1040  CG  LEU B 129      25.071   9.010  -2.967  1.00 51.34           C
ATOM   1041  CD1 LEU B 129      25.408   8.525  -1.546  1.00 51.34           C
ATOM   1042  CD2 LEU B 129      25.936  10.204  -3.400  1.00 51.34           C
ATOM   1043  C   LEU B 129      22.759   7.211  -4.075  1.00 51.34           C
ATOM   1044  O   LEU B 129      22.397   7.386  -5.240  1.00 51.34           O
ATOM   1045  N   PRO B 130      21.980   7.392  -3.037  1.00 74.24           N
ATOM   1046  CA  PRO B 130      20.606   7.795  -3.205  1.00 74.24           C
ATOM   1047  CD  PRO B 130      22.142   6.525  -1.880  1.00 74.24           C
ATOM   1048  CB  PRO B 130      19.895   7.432  -1.903  1.00 74.24           C
ATOM   1049  CG  PRO B 130      20.725   6.264  -1.347  1.00 74.24           C
ATOM   1050  C   PRO B 130      20.432   9.230  -3.576  1.00 74.24           C
ATOM   1051  O   PRO B 130      21.355  10.023  -3.402  1.00 74.24           O
ATOM   1052  N   LYS B 131      19.264   9.556  -4.161  1.00 72.21           N
ATOM   1053  CA  LYS B 131      18.902  10.894  -4.513  1.00 72.21           C
ATOM   1054  CB  LYS B 131      17.679  10.945  -5.443  1.00 72.21           C
ATOM   1055  CG  LYS B 131      17.976  10.319  -6.808  1.00 72.21           C
ATOM   1056  CD  LYS B 131      16.744  10.070  -7.678  1.00 72.21           C
ATOM   1057  CE  LYS B 131      17.077   9.394  -9.011  1.00 72.21           C
ATOM   1058  NZ  LYS B 131      18.014  10.236  -9.789  1.00 72.21           N
ATOM   1059  C   LYS B 131      18.603  11.660  -3.261  1.00 72.21           C
ATOM   1060  O   LYS B 131      18.900  12.851  -3.173  1.00 72.21           O
ATOM   1061  N   GLU B 132      17.981  10.997  -2.260  1.00 44.31           N
ATOM   1062  CA  GLU B 132      17.638  11.685  -1.047  1.00 44.31           C
ATOM   1063  CB  GLU B 132      16.142  12.022  -0.931  1.00 44.31           C
ATOM   1064  CG  GLU B 132      15.669  13.049  -1.961  1.00 44.31           C
ATOM   1065  CD  GLU B 132      14.184  13.291  -1.732  1.00 44.31           C
ATOM   1066  OE1 GLU B 132      13.676  12.865  -0.661  1.00 44.31           O
ATOM   1067  OE2 GLU B 132      13.538  13.905  -2.624  1.00 44.31           O
ATOM   1068  C   GLU B 132      17.992  10.827   0.133  1.00 44.31           C
ATOM   1069  O   GLU B 132      18.031   9.601   0.032  1.00 44.31           O
ATOM   1070  N   PHE B 133      18.299  11.467   1.286  1.00 56.22           N
ATOM   1071  CA  PHE B 133      18.599  10.709   2.471  1.00 56.22           C
ATOM   1072  CB  PHE B 133      20.074  10.276   2.570  1.00 56.22           C
ATOM   1073  CG  PHE B 133      20.206   9.394   3.765  1.00 56.22           C
ATOM   1074  CD1 PHE B 133      20.401   9.927   5.019  1.00 56.22           C
ATOM   1075  CD2 PHE B 133      20.135   8.026   3.631  1.00 56.22           C
ATOM   1076  CE1 PHE B 133      20.522   9.109   6.118  1.00 56.22           C
ATOM   1077  CE2 PHE B 133      20.255   7.203   4.727  1.00 56.22           C
ATOM   1078  CZ  PHE B 133      20.448   7.745   5.974  1.00 56.22           C
ATOM   1079  C   PHE B 133      18.296  11.537   3.687  1.00 56.22           C
ATOM   1080  O   PHE B 133      18.520  12.747   3.711  1.00 56.22           O
ATOM   1081  N   SER B 134      17.756  10.885   4.739  1.00 95.00           N
ATOM   1082  CA  SER B 134      17.494  11.548   5.982  1.00 95.00           C
ATOM   1083  CB  SER B 134      16.054  12.074   6.104  1.00 95.00           C
ATOM   1084  OG  SER B 134      15.136  10.991   6.084  1.00 95.00           O
ATOM   1085  C   SER B 134      17.689  10.523   7.055  1.00 95.00           C
ATOM   1086  O   SER B 134      17.033   9.483   7.064  1.00 95.00           O
ATOM   1087  N   TRP B 135      18.594  10.808   8.006  1.00 95.27           N
ATOM   1088  CA  TRP B 135      18.906   9.898   9.069  1.00 95.27           C
ATOM   1089  CB  TRP B 135      20.180  10.255   9.848  1.00 95.27           C
ATOM   1090  CG  TRP B 135      21.419   9.898   9.065  1.00 95.27           C
ATOM   1091  CD2 TRP B 135      21.880   8.547   8.898  1.00 95.27           C
ATOM   1092  CD1 TRP B 135      22.283  10.690   8.368  1.00 95.27           C
ATOM   1093  NE1 TRP B 135      23.256   9.916   7.779  1.00 95.27           N
ATOM   1094  CE2 TRP B 135      23.019   8.595   8.096  1.00 95.27           C
ATOM   1095  CE3 TRP B 135      21.389   7.364   9.371  1.00 95.27           C
ATOM   1096  CZ2 TRP B 135      23.688   7.455   7.753  1.00 95.27           C
ATOM   1097  CZ3 TRP B 135      22.068   6.216   9.027  1.00 95.27           C
ATOM   1098  CH2 TRP B 135      23.196   6.262   8.234  1.00 95.27           C
ATOM   1099  C   TRP B 135      17.760   9.769  10.014  1.00 95.27           C
ATOM   1100  O   TRP B 135      17.701   8.814  10.788  1.00 95.27           O
ATOM   1101  N   THR B 136      16.884  10.788  10.052  1.00120.26           N
ATOM   1102  CA  THR B 136      15.715  10.773  10.883  1.00120.26           C
ATOM   1103  CB  THR B 136      14.992  12.089  10.879  1.00120.26           C
ATOM   1104  OG1 THR B 136      14.528  12.389   9.571  1.00120.26           O
ATOM   1105  CG2 THR B 136      15.960  13.183  11.363  1.00120.26           C
ATOM   1106  C   THR B 136      14.766   9.739  10.372  1.00120.26           C
ATOM   1107  O   THR B 136      14.074   9.088  11.152  1.00120.26           O
ATOM   1108  N   ASN B 137      14.661   9.582   9.038  1.00 62.38           N
ATOM   1109  CA  ASN B 137      13.722   8.603   8.577  1.00 62.38           C
ATOM   1110  CB  ASN B 137      12.479   9.236   7.924  1.00 62.38           C
ATOM   1111  CG  ASN B 137      11.424   8.156   7.724  1.00 62.38           C
ATOM   1112  OD1 ASN B 137      11.718   7.067   7.235  1.00 62.38           O
ATOM   1113  ND2 ASN B 137      10.158   8.464   8.114  1.00 62.38           N
ATOM   1114  C   ASN B 137      14.365   7.721   7.556  1.00 62.38           C
ATOM   1115  O   ASN B 137      14.361   8.027   6.365  1.00 62.38           O
ATOM   1116  N   VAL B 138      14.934   6.586   8.001  1.00126.50           N
ATOM   1117  CA  VAL B 138      15.442   5.642   7.058  1.00126.50           C
ATOM   1118  CB  VAL B 138      16.862   5.231   7.341  1.00126.50           C
ATOM   1119  CG1 VAL B 138      16.992   4.817   8.817  1.00126.50           C
ATOM   1120  CG2 VAL B 138      17.261   4.131   6.342  1.00126.50           C
ATOM   1121  C   VAL B 138      14.522   4.468   7.162  1.00126.50           C
ATOM   1122  O   VAL B 138      14.669   3.599   8.021  1.00126.50           O
ATOM   1123  N   ASN B 139      13.539   4.418   6.248  1.00 88.27           N
ATOM   1124  CA  ASN B 139      12.556   3.378   6.235  1.00 88.27           C
ATOM   1125  CB  ASN B 139      13.164   1.980   6.019  1.00 88.27           C
ATOM   1126  CG  ASN B 139      12.033   1.018   5.684  1.00 88.27           C
ATOM   1127  OD1 ASN B 139      11.249   1.259   4.768  1.00 88.27           O
ATOM   1128  ND2 ASN B 139      11.944  -0.104   6.447  1.00 88.27           N
ATOM   1129  C   ASN B 139      11.777   3.372   7.522  1.00 88.27           C
ATOM   1130  O   ASN B 139      11.397   2.313   8.018  1.00 88.27           O
ATOM   1131  N   GLY B 140      11.512   4.562   8.100  1.00 28.63           N
ATOM   1132  CA  GLY B 140      10.661   4.652   9.257  1.00 28.63           C
ATOM   1133  C   GLY B 140      11.454   4.762  10.530  1.00 28.63           C
ATOM   1134  O   GLY B 140      10.932   5.235  11.538  1.00 28.63           O
ATOM   1135  N   MET B 141      12.731   4.341  10.534  1.00138.42           N
ATOM   1136  CA  MET B 141      13.491   4.382  11.758  1.00138.42           C
ATOM   1137  CB  MET B 141      14.559   3.271  11.818  1.00138.42           C
ATOM   1138  CG  MET B 141      15.204   3.052  13.189  1.00138.42           C
ATOM   1139  SD  MET B 141      16.485   4.254  13.648  1.00138.42           S
ATOM   1140  CE  MET B 141      16.855   3.483  15.250  1.00138.42           C
ATOM   1141  C   MET B 141      14.170   5.719  11.903  1.00138.42           C
ATOM   1142  O   MET B 141      14.551   6.340  10.913  1.00138.42           O
ATOM   1143  N   ASN B 142      14.325   6.205  13.160  1.00 72.17           N
ATOM   1144  CA  ASN B 142      14.962   7.477  13.419  1.00 72.17           C
ATOM   1145  CB  ASN B 142      14.093   8.440  14.245  1.00 72.17           C
ATOM   1146  CG  ASN B 142      14.877   9.729  14.444  1.00 72.17           C
ATOM   1147  OD1 ASN B 142      15.622  10.161  13.564  1.00 72.17           O
ATOM   1148  ND2 ASN B 142      14.720  10.358  15.639  1.00 72.17           N
ATOM   1149  C   ASN B 142      16.227   7.260  14.212  1.00 72.17           C
ATOM   1150  O   ASN B 142      16.198   6.669  15.288  1.00 72.17           O
ATOM   1151  N   LEU B 143      17.377   7.641  13.611  1.00154.18           N
ATOM   1152  CA  LEU B 143      18.732   7.607  14.113  1.00154.18           C
ATOM   1153  CB  LEU B 143      19.766   7.447  12.988  1.00154.18           C
ATOM   1154  CG  LEU B 143      19.675   6.096  12.253  1.00154.18           C
ATOM   1155  CD1 LEU B 143      20.028   4.929  13.189  1.00154.18           C
ATOM   1156  CD2 LEU B 143      18.312   5.922  11.564  1.00154.18           C
ATOM   1157  C   LEU B 143      19.167   8.807  14.925  1.00154.18           C
ATOM   1158  O   LEU B 143      20.184   8.731  15.613  1.00154.18           O
ATOM   1159  N   VAL B 144      18.524   9.987  14.780  1.00146.24           N
ATOM   1160  CA  VAL B 144      19.038  11.152  15.462  1.00146.24           C
ATOM   1161  CB  VAL B 144      18.943  12.448  14.704  1.00146.24           C
ATOM   1162  CG1 VAL B 144      20.058  12.516  13.658  1.00146.24           C
ATOM   1163  CG2 VAL B 144      17.548  12.536  14.074  1.00146.24           C
ATOM   1164  C   VAL B 144      18.414  11.387  16.802  1.00146.24           C
ATOM   1165  O   VAL B 144      17.224  11.171  17.022  1.00146.24           O
ATOM   1166  N   VAL B 145      19.261  11.866  17.739  1.00118.61           N
ATOM   1167  CA  VAL B 145      18.899  12.184  19.093  1.00118.61           C
ATOM   1168  CB  VAL B 145      20.112  12.392  19.962  1.00118.61           C
ATOM   1169  CG1 VAL B 145      20.874  13.617  19.430  1.00118.61           C
ATOM   1170  CG2 VAL B 145      19.697  12.512  21.438  1.00118.61           C
ATOM   1171  C   VAL B 145      18.119  13.464  19.041  1.00118.61           C
ATOM   1172  O   VAL B 145      18.194  14.189  18.052  1.00118.61           O
ATOM   1173  N   PRO B 146      17.360  13.755  20.072  1.00 75.93           N
ATOM   1174  CA  PRO B 146      16.530  14.931  20.061  1.00 75.93           C
ATOM   1175  CD  PRO B 146      16.740  12.684  20.840  1.00 75.93           C
ATOM   1176  CB  PRO B 146      15.583  14.783  21.249  1.00 75.93           C
ATOM   1177  CG  PRO B 146      15.420  13.259  21.380  1.00 75.93           C
ATOM   1178  C   PRO B 146      17.253  16.236  20.020  1.00 75.93           C
ATOM   1179  O   PRO B 146      18.422  16.306  20.398  1.00 75.93           O
ATOM   1180  N   VAL B 147      16.557  17.279  19.521  1.00 40.23           N
ATOM   1181  CA  VAL B 147      17.105  18.599  19.413  1.00 40.23           C
ATOM   1182  CB  VAL B 147      16.274  19.524  18.569  1.00 40.23           C
ATOM   1183  CG1 VAL B 147      16.860  20.943  18.661  1.00 40.23           C
ATOM   1184  CG2 VAL B 147      16.238  18.966  17.136  1.00 40.23           C
ATOM   1185  C   VAL B 147      17.189  19.161  20.791  1.00 40.23           C
ATOM   1186  O   VAL B 147      16.344  18.887  21.642  1.00 40.23           O
ATOM   1187  N   ARG B 148      18.248  19.953  21.049  1.00109.25           N
ATOM   1188  CA  ARG B 148      18.443  20.529  22.346  1.00109.25           C
ATOM   1189  CB  ARG B 148      19.660  19.955  23.092  1.00109.25           C
ATOM   1190  CG  ARG B 148      19.505  18.477  23.457  1.00109.25           C
ATOM   1191  CD  ARG B 148      20.712  17.899  24.199  1.00109.25           C
ATOM   1192  NE  ARG B 148      20.809  18.606  25.507  1.00109.25           N
ATOM   1193  CZ  ARG B 148      21.671  18.163  26.468  1.00109.25           C
ATOM   1194  NH1 ARG B 148      22.442  17.060  26.241  1.00109.25           N
ATOM   1195  NH2 ARG B 148      21.765  18.825  27.658  1.00109.25           N
ATOM   1196  C   ARG B 148      18.682  21.994  22.171  1.00109.25           C
ATOM   1197  O   ARG B 148      18.794  22.492  21.051  1.00109.25           O
ATOM   1198  N   ASN B 149      18.714  22.734  23.296  1.00 39.81           N
ATOM   1199  CA  ASN B 149      18.964  24.144  23.216  1.00 39.81           C
ATOM   1200  CB  ASN B 149      17.866  24.998  23.873  1.00 39.81           C
ATOM   1201  CG  ASN B 149      18.119  26.454  23.508  1.00 39.81           C
ATOM   1202  OD1 ASN B 149      19.178  26.801  22.989  1.00 39.81           O
ATOM   1203  ND2 ASN B 149      17.122  27.334  23.791  1.00 39.81           N
ATOM   1204  C   ASN B 149      20.243  24.424  23.944  1.00 39.81           C
ATOM   1205  O   ASN B 149      20.389  24.105  25.122  1.00 39.81           O
ATOM   1206  N   GLN B 150      21.217  25.015  23.228  1.00 66.65           N
ATOM   1207  CA  GLN B 150      22.492  25.386  23.773  1.00 66.65           C
ATOM   1208  CB  GLN B 150      23.498  25.779  22.677  1.00 66.65           C
ATOM   1209  CG  GLN B 150      23.074  26.985  21.839  1.00 66.65           C
ATOM   1210  CD  GLN B 150      24.094  27.143  20.721  1.00 66.65           C
ATOM   1211  OE1 GLN B 150      25.259  27.456  20.963  1.00 66.65           O
ATOM   1212  NE2 GLN B 150      23.649  26.908  19.458  1.00 66.65           N
ATOM   1213  C   GLN B 150      22.305  26.529  24.709  1.00 66.65           C
ATOM   1214  O   GLN B 150      23.046  26.693  25.678  1.00 66.65           O
ATOM   1215  N   GLY B 151      21.307  27.372  24.409  1.00 42.66           N
ATOM   1216  CA  GLY B 151      21.056  28.533  25.194  1.00 42.66           C
ATOM   1217  C   GLY B 151      21.715  29.615  24.424  1.00 42.66           C
ATOM   1218  O   GLY B 151      22.812  29.436  23.901  1.00 42.66           O
ATOM   1219  N   VAL B 152      21.059  30.776  24.327  1.00118.47           N
ATOM   1220  CA  VAL B 152      21.676  31.856  23.632  1.00118.47           C
ATOM   1221  CB  VAL B 152      20.821  33.087  23.586  1.00118.47           C
ATOM   1222  CG1 VAL B 152      20.593  33.577  25.026  1.00118.47           C
ATOM   1223  CG2 VAL B 152      21.507  34.124  22.681  1.00118.47           C
ATOM   1224  C   VAL B 152      22.883  32.169  24.439  1.00118.47           C
ATOM   1225  O   VAL B 152      23.901  32.637  23.934  1.00118.47           O
ATOM   1226  N   PHE B 153      22.772  31.875  25.745  1.00118.47           N
ATOM   1227  CA  PHE B 153      23.760  32.234  26.705  1.00118.47           C
ATOM   1228  CB  PHE B 153      23.389  31.777  28.126  1.00118.47           C
ATOM   1229  CG  PHE B 153      22.175  32.535  28.539  1.00118.47           C
ATOM   1230  CD1 PHE B 153      20.924  32.120  28.142  1.00118.47           C
ATOM   1231  CD2 PHE B 153      22.285  33.659  29.325  1.00118.47           C
ATOM   1232  CE1 PHE B 153      19.801  32.816  28.522  1.00118.47           C
ATOM   1233  CE2 PHE B 153      21.165  34.359  29.708  1.00118.47           C
ATOM   1234  CZ  PHE B 153      19.920  33.938  29.306  1.00118.47           C
ATOM   1235  C   PHE B 153      25.107  31.656  26.401  1.00118.47           C
ATOM   1236  O   PHE B 153      26.089  32.396  26.383  1.00118.47           O
ATOM   1237  N   CYS B 154      25.214  30.342  26.127  1.00 55.67           N
ATOM   1238  CA  CYS B 154      26.549  29.818  26.019  1.00 55.67           C
ATOM   1239  CB  CYS B 154      26.740  28.531  26.845  1.00 55.67           C
ATOM   1240  SG  CYS B 154      28.444  27.896  26.881  1.00 55.67           S
ATOM   1241  C   CYS B 154      26.878  29.517  24.588  1.00 55.67           C
ATOM   1242  O   CYS B 154      26.072  28.942  23.861  1.00 55.67           O
ATOM   1243  N   GLY B 155      28.101  29.887  24.148  1.00 49.33           N
ATOM   1244  CA  GLY B 155      28.468  29.645  22.779  1.00 49.33           C
ATOM   1245  C   GLY B 155      29.003  28.252  22.703  1.00 49.33           C
ATOM   1246  O   GLY B 155      30.174  28.028  22.395  1.00 49.33           O
ATOM   1247  N   SER B 156      28.122  27.287  23.023  1.00148.98           N
ATOM   1248  CA  SER B 156      28.415  25.885  23.065  1.00148.98           C
ATOM   1249  CB  SER B 156      27.731  25.157  24.238  1.00148.98           C
ATOM   1250  OG  SER B 156      26.321  25.202  24.106  1.00148.98           O
ATOM   1251  C   SER B 156      28.123  25.126  21.793  1.00148.98           C
ATOM   1252  O   SER B 156      28.161  23.898  21.817  1.00148.98           O
ATOM   1253  N   CYS B 157      27.861  25.788  20.648  1.00 62.55           N
ATOM   1254  CA  CYS B 157      27.406  25.088  19.468  1.00 62.55           C
ATOM   1255  CB  CYS B 157      27.266  26.015  18.247  1.00 62.55           C
ATOM   1256  SG  CYS B 157      28.839  26.790  17.766  1.00 62.55           S
ATOM   1257  C   CYS B 157      28.325  23.957  19.087  1.00 62.55           C
ATOM   1258  O   CYS B 157      27.862  22.855  18.795  1.00 62.55           O
ATOM   1259  N   TYR B 158      29.650  24.163  19.132  1.00 70.52           N
ATOM   1260  CA  TYR B 158      30.572  23.144  18.706  1.00 70.52           C
ATOM   1261  CB  TYR B 158      32.049  23.579  18.813  1.00 70.52           C
ATOM   1262  CG  TYR B 158      32.389  23.845  20.242  1.00 70.52           C
ATOM   1263  CD1 TYR B 158      32.031  25.032  20.840  1.00 70.52           C
ATOM   1264  CD2 TYR B 158      33.081  22.912  20.981  1.00 70.52           C
ATOM   1265  CE1 TYR B 158      32.349  25.280  22.155  1.00 70.52           C
ATOM   1266  CE2 TYR B 158      33.401  23.154  22.297  1.00 70.52           C
ATOM   1267  CZ  TYR B 158      33.034  24.340  22.887  1.00 70.52           C
ATOM   1268  OH  TYR B 158      33.360  24.592  24.236  1.00 70.52           O
ATOM   1269  C   TYR B 158      30.383  21.904  19.529  1.00 70.52           C
ATOM   1270  O   TYR B 158      30.497  20.794  19.012  1.00 70.52           O
ATOM   1271  N   ALA B 159      30.141  22.052  20.845  1.00 50.48           N
ATOM   1272  CA  ALA B 159      29.955  20.918  21.711  1.00 50.48           C
ATOM   1273  CB  ALA B 159      29.832  21.322  23.191  1.00 50.48           C
ATOM   1274  C   ALA B 159      28.705  20.175  21.344  1.00 50.48           C
ATOM   1275  O   ALA B 159      28.699  18.945  21.297  1.00 50.48           O
ATOM   1276  N   PHE B 160      27.604  20.908  21.081  1.00 63.52           N
ATOM   1277  CA  PHE B 160      26.361  20.270  20.752  1.00 63.52           C
ATOM   1278  CB  PHE B 160      25.176  21.248  20.641  1.00 63.52           C
ATOM   1279  CG  PHE B 160      24.720  21.573  22.025  1.00 63.52           C
ATOM   1280  CD1 PHE B 160      25.372  22.505  22.801  1.00 63.52           C
ATOM   1281  CD2 PHE B 160      23.617  20.934  22.546  1.00 63.52           C
ATOM   1282  CE1 PHE B 160      24.930  22.787  24.074  1.00 63.52           C
ATOM   1283  CE2 PHE B 160      23.172  21.213  23.816  1.00 63.52           C
ATOM   1284  CZ  PHE B 160      23.830  22.140  24.586  1.00 63.52           C
ATOM   1285  C   PHE B 160      26.493  19.523  19.458  1.00 63.52           C
ATOM   1286  O   PHE B 160      26.037  18.386  19.345  1.00 63.52           O
ATOM   1287  N   SER B 161      27.128  20.134  18.441  1.00 38.42           N
ATOM   1288  CA  SER B 161      27.267  19.478  17.170  1.00 38.42           C
ATOM   1289  CB  SER B 161      28.002  20.340  16.128  1.00 38.42           C
ATOM   1290  OG  SER B 161      29.342  20.568  16.537  1.00 38.42           O
ATOM   1291  C   SER B 161      28.058  18.223  17.369  1.00 38.42           C
ATOM   1292  O   SER B 161      27.717  17.169  16.834  1.00 38.42           O
ATOM   1293  N   SER B 162      29.136  18.298  18.169  1.00 59.03           N
ATOM   1294  CA  SER B 162      29.982  17.159  18.380  1.00 59.03           C
ATOM   1295  CB  SER B 162      31.194  17.466  19.276  1.00 59.03           C
ATOM   1296  OG  SER B 162      32.066  18.375  18.620  1.00 59.03           O
ATOM   1297  C   SER B 162      29.211  16.043  19.020  1.00 59.03           C
ATOM   1298  O   SER B 162      29.240  14.913  18.538  1.00 59.03           O
ATOM   1299  N   SER B 163      28.482  16.327  20.114  1.00 42.19           N
ATOM   1300  CA  SER B 163      27.757  15.295  20.804  1.00 42.19           C
ATOM   1301  CB  SER B 163      27.032  15.813  22.058  1.00 42.19           C
ATOM   1302  OG  SER B 163      26.031  16.750  21.689  1.00 42.19           O
ATOM   1303  C   SER B 163      26.721  14.733  19.887  1.00 42.19           C
ATOM   1304  O   SER B 163      26.487  13.526  19.868  1.00 42.19           O
ATOM   1305  N   ASP B 164      26.089  15.601  19.078  1.00 43.06           N
ATOM   1306  CA  ASP B 164      25.031  15.171  18.215  1.00 43.06           C
ATOM   1307  CB  ASP B 164      24.429  16.322  17.393  1.00 43.06           C
ATOM   1308  CG  ASP B 164      23.637  17.210  18.342  1.00 43.06           C
ATOM   1309  OD1 ASP B 164      23.176  16.691  19.393  1.00 43.06           O
ATOM   1310  OD2 ASP B 164      23.482  18.420  18.026  1.00 43.06           O
ATOM   1311  C   ASP B 164      25.552  14.158  17.248  1.00 43.06           C
ATOM   1312  O   ASP B 164      24.895  13.151  16.987  1.00 43.06           O
ATOM   1313  N   MET B 165      26.748  14.397  16.680  1.00102.51           N
ATOM   1314  CA  MET B 165      27.282  13.482  15.716  1.00102.51           C
ATOM   1315  CB  MET B 165      28.656  13.935  15.198  1.00102.51           C
ATOM   1316  CG  MET B 165      29.225  13.059  14.083  1.00102.51           C
ATOM   1317  SD  MET B 165      31.014  13.255  13.810  1.00102.51           S
ATOM   1318  CE  MET B 165      30.999  15.066  13.691  1.00102.51           C
ATOM   1319  C   MET B 165      27.509  12.155  16.377  1.00102.51           C
ATOM   1320  O   MET B 165      27.078  11.115  15.882  1.00102.51           O
ATOM   1321  N   PHE B 166      28.158  12.156  17.554  1.00120.47           N
ATOM   1322  CA  PHE B 166      28.478  10.914  18.196  1.00120.47           C
ATOM   1323  CB  PHE B 166      29.373  11.080  19.425  1.00120.47           C
ATOM   1324  CG  PHE B 166      30.601  11.735  18.908  1.00120.47           C
ATOM   1325  CD1 PHE B 166      31.285  11.154  17.870  1.00120.47           C
ATOM   1326  CD2 PHE B 166      31.025  12.948  19.398  1.00120.47           C
ATOM   1327  CE1 PHE B 166      32.413  11.735  17.365  1.00120.47           C
ATOM   1328  CE2 PHE B 166      32.158  13.539  18.896  1.00120.47           C
ATOM   1329  CZ  PHE B 166      32.850  12.923  17.885  1.00120.47           C
ATOM   1330  C   PHE B 166      27.243  10.183  18.610  1.00120.47           C
ATOM   1331  O   PHE B 166      27.194   8.956  18.553  1.00120.47           O
ATOM   1332  N   GLY B 167      26.220  10.914  19.079  1.00 39.59           N
ATOM   1333  CA  GLY B 167      25.013  10.276  19.540  1.00 39.59           C
ATOM   1334  C   GLY B 167      24.306   9.562  18.419  1.00 39.59           C
ATOM   1335  O   GLY B 167      23.781   8.468  18.617  1.00 39.59           O
ATOM   1336  N   SER B 168      24.224  10.173  17.220  1.00 45.20           N
ATOM   1337  CA  SER B 168      23.545   9.539  16.123  1.00 45.20           C
ATOM   1338  CB  SER B 168      23.357  10.474  14.914  1.00 45.20           C
ATOM   1339  OG  SER B 168      24.616  10.864  14.386  1.00 45.20           O
ATOM   1340  C   SER B 168      24.325   8.345  15.660  1.00 45.20           C
ATOM   1341  O   SER B 168      23.762   7.279  15.417  1.00 45.20           O
ATOM   1342  N   ARG B 169      25.658   8.490  15.552  1.00 68.36           N
ATOM   1343  CA  ARG B 169      26.485   7.429  15.055  1.00 68.36           C
ATOM   1344  CB  ARG B 169      27.964   7.829  14.929  1.00 68.36           C
ATOM   1345  CG  ARG B 169      28.225   8.838  13.807  1.00 68.36           C
ATOM   1346  CD  ARG B 169      29.696   9.239  13.676  1.00 68.36           C
ATOM   1347  NE  ARG B 169      29.810  10.215  12.555  1.00 68.36           N
ATOM   1348  CZ  ARG B 169      30.255   9.814  11.328  1.00 68.36           C
ATOM   1349  NH1 ARG B 169      30.650   8.522  11.136  1.00 68.36           N
ATOM   1350  NH2 ARG B 169      30.317  10.707  10.298  1.00 68.36           N
ATOM   1351  C   ARG B 169      26.397   6.235  15.957  1.00 68.36           C
ATOM   1352  O   ARG B 169      26.438   5.100  15.484  1.00 68.36           O
ATOM   1353  N   VAL B 170      26.310   6.449  17.285  1.00 98.43           N
ATOM   1354  CA  VAL B 170      26.184   5.327  18.179  1.00 98.43           C
ATOM   1355  CB  VAL B 170      26.186   5.670  19.648  1.00 98.43           C
ATOM   1356  CG1 VAL B 170      24.891   6.405  20.025  1.00 98.43           C
ATOM   1357  CG2 VAL B 170      26.400   4.374  20.442  1.00 98.43           C
ATOM   1358  C   VAL B 170      24.885   4.639  17.891  1.00 98.43           C
ATOM   1359  O   VAL B 170      24.798   3.413  17.933  1.00 98.43           O
ATOM   1360  N   ARG B 171      23.825   5.418  17.604  1.00 72.07           N
ATOM   1361  CA  ARG B 171      22.533   4.844  17.371  1.00 72.07           C
ATOM   1362  CB  ARG B 171      21.428   5.905  17.227  1.00 72.07           C
ATOM   1363  CG  ARG B 171      21.205   6.665  18.540  1.00 72.07           C
ATOM   1364  CD  ARG B 171      19.980   7.583  18.567  1.00 72.07           C
ATOM   1365  NE  ARG B 171      19.923   8.191  19.928  1.00 72.07           N
ATOM   1366  CZ  ARG B 171      18.768   8.749  20.398  1.00 72.07           C
ATOM   1367  NH1 ARG B 171      17.634   8.733  19.638  1.00 72.07           N
ATOM   1368  NH2 ARG B 171      18.751   9.331  21.632  1.00 72.07           N
ATOM   1369  C   ARG B 171      22.565   3.981  16.146  1.00 72.07           C
ATOM   1370  O   ARG B 171      22.070   2.857  16.164  1.00 72.07           O
ATOM   1371  N   VAL B 172      23.169   4.471  15.051  1.00 37.44           N
ATOM   1372  CA  VAL B 172      23.225   3.723  13.825  1.00 37.44           C
ATOM   1373  CB  VAL B 172      23.883   4.498  12.723  1.00 37.44           C
ATOM   1374  CG1 VAL B 172      24.006   3.586  11.491  1.00 37.44           C
ATOM   1375  CG2 VAL B 172      23.074   5.784  12.478  1.00 37.44           C
ATOM   1376  C   VAL B 172      24.022   2.467  14.028  1.00 37.44           C
ATOM   1377  O   VAL B 172      23.623   1.389  13.586  1.00 37.44           O
ATOM   1378  N   ILE B 173      25.169   2.567  14.725  1.00 50.47           N
ATOM   1379  CA  ILE B 173      26.027   1.425  14.880  1.00 50.47           C
ATOM   1380  CB  ILE B 173      27.296   1.715  15.635  1.00 50.47           C
ATOM   1381  CG1 ILE B 173      28.198   2.679  14.842  1.00 50.47           C
ATOM   1382  CG2 ILE B 173      27.962   0.368  15.967  1.00 50.47           C
ATOM   1383  CD1 ILE B 173      29.404   3.179  15.638  1.00 50.47           C
ATOM   1384  C   ILE B 173      25.315   0.341  15.632  1.00 50.47           C
ATOM   1385  O   ILE B 173      25.423  -0.834  15.288  1.00 50.47           O
ATOM   1386  N   THR B 174      24.620   0.720  16.716  1.00 86.39           N
ATOM   1387  CA  THR B 174      23.871  -0.126  17.603  1.00 86.39           C
ATOM   1388  CB  THR B 174      23.664   0.491  18.957  1.00 86.39           C
ATOM   1389  OG1 THR B 174      22.898   1.682  18.854  1.00 86.39           O
ATOM   1390  CG2 THR B 174      25.043   0.803  19.561  1.00 86.39           C
ATOM   1391  C   THR B 174      22.533  -0.472  17.036  1.00 86.39           C
ATOM   1392  O   THR B 174      21.849  -1.346  17.562  1.00 86.39           O
ATOM   1393  N   ASN B 175      22.088   0.249  15.992  1.00100.28           N
ATOM   1394  CA  ASN B 175      20.779   0.034  15.448  1.00100.28           C
ATOM   1395  CB  ASN B 175      20.545  -1.407  14.961  1.00100.28           C
ATOM   1396  CG  ASN B 175      21.234  -1.548  13.610  1.00100.28           C
ATOM   1397  OD1 ASN B 175      20.577  -1.601  12.572  1.00100.28           O
ATOM   1398  ND2 ASN B 175      22.594  -1.582  13.615  1.00100.28           N
ATOM   1399  C   ASN B 175      19.753   0.385  16.479  1.00100.28           C
ATOM   1400  O   ASN B 175      18.761  -0.320  16.656  1.00100.28           O
ATOM   1401  N   GLY B 176      19.995   1.496  17.204  1.00 30.45           N
ATOM   1402  CA  GLY B 176      19.040   2.031  18.134  1.00 30.45           C
ATOM   1403  C   GLY B 176      19.075   1.250  19.404  1.00 30.45           C
ATOM   1404  O   GLY B 176      18.274   1.490  20.307  1.00 30.45           O
ATOM   1405  N   THR B 177      20.004   0.284  19.508  1.00 32.51           N
ATOM   1406  CA  THR B 177      20.084  -0.475  20.717  1.00 32.51           C
ATOM   1407  CB  THR B 177      21.115  -1.567  20.675  1.00 32.51           C
ATOM   1408  OG1 THR B 177      20.826  -2.489  19.635  1.00 32.51           O
ATOM   1409  CG2 THR B 177      21.111  -2.289  22.034  1.00 32.51           C
ATOM   1410  C   THR B 177      20.474   0.466  21.807  1.00 32.51           C
ATOM   1411  O   THR B 177      19.914   0.413  22.901  1.00 32.51           O
ATOM   1412  N   LYS B 178      21.452   1.361  21.547  1.00144.96           N
ATOM   1413  CA  LYS B 178      21.791   2.262  22.607  1.00144.96           C
ATOM   1414  CB  LYS B 178      23.129   1.941  23.289  1.00144.96           C
ATOM   1415  CG  LYS B 178      23.210   2.538  24.693  1.00144.96           C
ATOM   1416  CD  LYS B 178      23.852   1.578  25.695  1.00144.96           C
ATOM   1417  CE  LYS B 178      22.791   0.631  26.275  1.00144.96           C
ATOM   1418  NZ  LYS B 178      23.387  -0.348  27.211  1.00144.96           N
ATOM   1419  C   LYS B 178      21.689   3.683  22.134  1.00144.96           C
ATOM   1420  O   LYS B 178      22.207   4.069  21.089  1.00144.96           O
ATOM   1421  N   THR B 179      20.862   4.428  22.890  1.00137.08           N
ATOM   1422  CA  THR B 179      20.407   5.794  22.820  1.00137.08           C
ATOM   1423  CB  THR B 179      18.980   5.931  23.254  1.00137.08           C
ATOM   1424  OG1 THR B 179      18.830   5.538  24.611  1.00137.08           O
ATOM   1425  CG2 THR B 179      18.123   5.035  22.342  1.00137.08           C
ATOM   1426  C   THR B 179      21.211   6.845  23.550  1.00137.08           C
ATOM   1427  O   THR B 179      20.688   7.955  23.618  1.00137.08           O
ATOM   1428  N   PRO B 180      22.340   6.628  24.182  1.00196.63           N
ATOM   1429  CA  PRO B 180      22.932   7.605  25.081  1.00196.63           C
ATOM   1430  CD  PRO B 180      23.343   5.709  23.673  1.00196.63           C
ATOM   1431  CB  PRO B 180      24.361   7.129  25.346  1.00196.63           C
ATOM   1432  CG  PRO B 180      24.424   5.708  24.762  1.00196.63           C
ATOM   1433  C   PRO B 180      22.960   9.042  24.653  1.00196.63           C
ATOM   1434  O   PRO B 180      23.125   9.338  23.469  1.00196.63           O
ATOM   1435  N   VAL B 181      22.729   9.948  25.626  1.00113.42           N
ATOM   1436  CA  VAL B 181      22.858  11.351  25.384  1.00113.42           C
ATOM   1437  CB  VAL B 181      21.718  12.182  25.908  1.00113.42           C
ATOM   1438  CG1 VAL B 181      21.560  11.938  27.420  1.00113.42           C
ATOM   1439  CG2 VAL B 181      21.983  13.653  25.544  1.00113.42           C
ATOM   1440  C   VAL B 181      24.117  11.749  26.087  1.00113.42           C
ATOM   1441  O   VAL B 181      24.267  11.559  27.293  1.00113.42           O
ATOM   1442  N   TYR B 182      25.073  12.296  25.317  1.00132.07           N
ATOM   1443  CA  TYR B 182      26.353  12.688  25.831  1.00132.07           C
ATOM   1444  CB  TYR B 182      27.502  12.579  24.814  1.00132.07           C
ATOM   1445  CG  TYR B 182      27.785  11.119  24.660  1.00132.07           C
ATOM   1446  CD1 TYR B 182      27.036  10.331  23.816  1.00132.07           C
ATOM   1447  CD2 TYR B 182      28.806  10.538  25.378  1.00132.07           C
ATOM   1448  CE1 TYR B 182      27.306   8.990  23.690  1.00132.07           C
ATOM   1449  CE2 TYR B 182      29.082   9.197  25.256  1.00132.07           C
ATOM   1450  CZ  TYR B 182      28.330   8.421  24.409  1.00132.07           C
ATOM   1451  OH  TYR B 182      28.611   7.043  24.281  1.00132.07           O
ATOM   1452  C   TYR B 182      26.262  14.073  26.395  1.00132.07           C
ATOM   1453  O   TYR B 182      25.293  14.787  26.142  1.00132.07           O
ATOM   1454  N   SER B 183      27.239  14.459  27.249  1.00 73.44           N
ATOM   1455  CA  SER B 183      27.150  15.734  27.914  1.00 73.44           C
ATOM   1456  CB  SER B 183      27.564  15.668  29.393  1.00 73.44           C
ATOM   1457  OG  SER B 183      27.571  16.976  29.943  1.00 73.44           O
ATOM   1458  C   SER B 183      28.010  16.804  27.286  1.00 73.44           C
ATOM   1459  O   SER B 183      29.238  16.727  27.264  1.00 73.44           O
ATOM   1460  N   PRO B 184      27.359  17.826  26.779  1.00 91.88           N
ATOM   1461  CA  PRO B 184      28.047  18.962  26.212  1.00 91.88           C
ATOM   1462  CD  PRO B 184      26.037  17.646  26.201  1.00 91.88           C
ATOM   1463  CB  PRO B 184      26.990  19.746  25.437  1.00 91.88           C
ATOM   1464  CG  PRO B 184      25.938  18.685  25.072  1.00 91.88           C
ATOM   1465  C   PRO B 184      28.711  19.788  27.273  1.00 91.88           C
ATOM   1466  O   PRO B 184      29.711  20.448  26.995  1.00 91.88           O
ATOM   1467  N   GLN B 185      28.153  19.776  28.496  1.00 53.66           N
ATOM   1468  CA  GLN B 185      28.638  20.606  29.562  1.00 53.66           C
ATOM   1469  CB  GLN B 185      27.738  20.573  30.810  1.00 53.66           C
ATOM   1470  CG  GLN B 185      28.241  21.476  31.938  1.00 53.66           C
ATOM   1471  CD  GLN B 185      28.113  22.918  31.468  1.00 53.66           C
ATOM   1472  OE1 GLN B 185      27.103  23.306  30.884  1.00 53.66           O
ATOM   1473  NE2 GLN B 185      29.172  23.735  31.716  1.00 53.66           N
ATOM   1474  C   GLN B 185      30.009  20.177  29.982  1.00 53.66           C
ATOM   1475  O   GLN B 185      30.859  21.014  30.285  1.00 53.66           O
ATOM   1476  N   ASP B 186      30.269  18.857  30.013  1.00 98.20           N
ATOM   1477  CA  ASP B 186      31.549  18.405  30.469  1.00 98.20           C
ATOM   1478  CB  ASP B 186      31.675  16.868  30.461  1.00 98.20           C
ATOM   1479  CG  ASP B 186      32.995  16.473  31.116  1.00 98.20           C
ATOM   1480  OD1 ASP B 186      34.064  16.880  30.586  1.00 98.20           O
ATOM   1481  OD2 ASP B 186      32.952  15.755  32.151  1.00 98.20           O
ATOM   1482  C   ASP B 186      32.593  18.971  29.571  1.00 98.20           C
ATOM   1483  O   ASP B 186      33.651  19.404  30.026  1.00 98.20           O
ATOM   1484  N   ILE B 187      32.312  18.989  28.259  1.00 42.51           N
ATOM   1485  CA  ILE B 187      33.261  19.531  27.336  1.00 42.51           C
ATOM   1486  CB  ILE B 187      32.818  19.437  25.904  1.00 42.51           C
ATOM   1487  CG1 ILE B 187      32.672  17.970  25.470  1.00 42.51           C
ATOM   1488  CG2 ILE B 187      33.818  20.236  25.052  1.00 42.51           C
ATOM   1489  CD1 ILE B 187      31.969  17.808  24.123  1.00 42.51           C
ATOM   1490  C   ILE B 187      33.434  20.985  27.632  1.00 42.51           C
ATOM   1491  O   ILE B 187      34.556  21.488  27.683  1.00 42.51           O
ATOM   1492  N   VAL B 188      32.317  21.701  27.850  1.00 61.18           N
ATOM   1493  CA  VAL B 188      32.397  23.116  28.078  1.00 61.18           C
ATOM   1494  CB  VAL B 188      31.046  23.760  28.242  1.00 61.18           C
ATOM   1495  CG1 VAL B 188      31.247  25.241  28.608  1.00 61.18           C
ATOM   1496  CG2 VAL B 188      30.238  23.545  26.948  1.00 61.18           C
ATOM   1497  C   VAL B 188      33.202  23.402  29.313  1.00 61.18           C
ATOM   1498  O   VAL B 188      34.031  24.310  29.312  1.00 61.18           O
ATOM   1499  N   GLU B 189      32.947  22.698  30.434  1.00188.88           N
ATOM   1500  CA  GLU B 189      33.734  23.015  31.600  1.00188.88           C
ATOM   1501  CB  GLU B 189      33.103  22.594  32.923  1.00188.88           C
ATOM   1502  CG  GLU B 189      34.181  22.433  33.996  1.00188.88           C
ATOM   1503  CD  GLU B 189      34.876  23.760  34.324  1.00188.88           C
ATOM   1504  OE1 GLU B 189      34.732  24.713  33.512  1.00188.88           O
ATOM   1505  OE2 GLU B 189      35.579  23.840  35.366  1.00188.88           O
ATOM   1506  C   GLU B 189      35.123  22.431  31.617  1.00188.88           C
ATOM   1507  O   GLU B 189      36.081  23.102  31.992  1.00188.88           O
ATOM   1508  N   CYS B 190      35.249  21.124  31.326  1.00 93.64           N
ATOM   1509  CA  CYS B 190      36.501  20.425  31.454  1.00 93.64           C
ATOM   1510  CB  CYS B 190      36.288  18.934  31.740  1.00 93.64           C
ATOM   1511  SG  CYS B 190      35.461  18.715  33.338  1.00 93.64           S
ATOM   1512  C   CYS B 190      37.488  20.524  30.328  1.00 93.64           C
ATOM   1513  O   CYS B 190      38.693  20.517  30.570  1.00 93.64           O
ATOM   1514  N   SER B 191      37.023  20.590  29.068  1.00 84.52           N
ATOM   1515  CA  SER B 191      37.924  20.398  27.963  1.00 84.52           C
ATOM   1516  CB  SER B 191      37.191  20.021  26.663  1.00 84.52           C
ATOM   1517  OG  SER B 191      38.126  19.762  25.626  1.00 84.52           O
ATOM   1518  C   SER B 191      38.839  21.555  27.672  1.00 84.52           C
ATOM   1519  O   SER B 191      38.418  22.686  27.438  1.00 84.52           O
ATOM   1520  N   ALA B 192      40.153  21.244  27.693  1.00 83.60           N
ATOM   1521  CA  ALA B 192      41.273  22.093  27.388  1.00 83.60           C
ATOM   1522  CB  ALA B 192      42.615  21.473  27.810  1.00 83.60           C
ATOM   1523  C   ALA B 192      41.349  22.365  25.911  1.00 83.60           C
ATOM   1524  O   ALA B 192      41.990  23.323  25.479  1.00 83.60           O
ATOM   1525  N   TYR B 193      40.801  21.436  25.104  1.00171.48           N
ATOM   1526  CA  TYR B 193      40.783  21.473  23.668  1.00171.48           C
ATOM   1527  CB  TYR B 193      40.352  20.173  22.963  1.00171.48           C
ATOM   1528  CG  TYR B 193      41.405  19.137  23.176  1.00171.48           C
ATOM   1529  CD1 TYR B 193      42.741  19.456  23.074  1.00171.48           C
ATOM   1530  CD2 TYR B 193      41.052  17.828  23.406  1.00171.48           C
ATOM   1531  CE1 TYR B 193      43.709  18.493  23.253  1.00171.48           C
ATOM   1532  CE2 TYR B 193      42.013  16.861  23.583  1.00171.48           C
ATOM   1533  CZ  TYR B 193      43.343  17.193  23.512  1.00171.48           C
ATOM   1534  OH  TYR B 193      44.327  16.199  23.694  1.00171.48           O
ATOM   1535  C   TYR B 193      39.902  22.576  23.156  1.00171.48           C
ATOM   1536  O   TYR B 193      39.895  22.835  21.953  1.00171.48           O
ATOM   1537  N   SER B 194      39.006  23.121  24.005  1.00116.21           N
ATOM   1538  CA  SER B 194      38.118  24.175  23.591  1.00116.21           C
ATOM   1539  CB  SER B 194      36.675  23.693  23.369  1.00116.21           C
ATOM   1540  OG  SER B 194      36.634  22.742  22.316  1.00116.21           O
ATOM   1541  C   SER B 194      38.067  25.263  24.635  1.00116.21           C
ATOM   1542  O   SER B 194      38.686  25.188  25.693  1.00116.21           O
ATOM   1543  N   GLN B 195      37.376  26.357  24.259  1.00181.07           N
ATOM   1544  CA  GLN B 195      37.119  27.606  24.926  1.00181.07           C
ATOM   1545  CB  GLN B 195      36.998  28.766  23.929  1.00181.07           C
ATOM   1546  CG  GLN B 195      38.360  29.124  23.323  1.00181.07           C
ATOM   1547  CD  GLN B 195      38.877  27.956  22.488  1.00181.07           C
ATOM   1548  OE1 GLN B 195      38.242  27.540  21.520  1.00181.07           O
ATOM   1549  NE2 GLN B 195      40.058  27.402  22.877  1.00181.07           N
ATOM   1550  C   GLN B 195      35.977  27.644  25.912  1.00181.07           C
ATOM   1551  O   GLN B 195      35.705  28.714  26.451  1.00181.07           O
ATOM   1552  N   GLY B 196      35.160  26.585  26.067  1.00 51.05           N
ATOM   1553  CA  GLY B 196      34.066  26.706  27.000  1.00 51.05           C
ATOM   1554  C   GLY B 196      32.954  27.397  26.268  1.00 51.05           C
ATOM   1555  O   GLY B 196      32.610  27.017  25.153  1.00 51.05           O
ATOM   1556  N   CYS B 197      32.334  28.407  26.905  1.00 81.96           N
ATOM   1557  CA  CYS B 197      31.266  29.182  26.334  1.00 81.96           C
ATOM   1558  CB  CYS B 197      30.499  30.037  27.356  1.00 81.96           C
ATOM   1559  SG  CYS B 197      29.364  29.001  28.321  1.00 81.96           S
ATOM   1560  C   CYS B 197      31.799  30.072  25.250  1.00 81.96           C
ATOM   1561  O   CYS B 197      31.030  30.675  24.504  1.00 81.96           O
ATOM   1562  N   ASP B 198      33.133  30.250  25.220  1.00 76.86           N
ATOM   1563  CA  ASP B 198      33.861  31.057  24.276  1.00 76.86           C
ATOM   1564  CB  ASP B 198      35.324  31.284  24.695  1.00 76.86           C
ATOM   1565  CG  ASP B 198      35.328  32.184  25.923  1.00 76.86           C
ATOM   1566  OD1 ASP B 198      34.238  32.706  26.279  1.00 76.86           O
ATOM   1567  OD2 ASP B 198      36.424  32.365  26.518  1.00 76.86           O
ATOM   1568  C   ASP B 198      33.876  30.439  22.899  1.00 76.86           C
ATOM   1569  O   ASP B 198      34.212  31.118  21.930  1.00 76.86           O
ATOM   1570  N   GLY B 199      33.618  29.120  22.766  1.00 43.83           N
ATOM   1571  CA  GLY B 199      33.612  28.529  21.449  1.00 43.83           C
ATOM   1572  C   GLY B 199      34.573  27.373  21.412  1.00 43.83           C
ATOM   1573  O   GLY B 199      35.258  27.088  22.393  1.00 43.83           O
ATOM   1574  N   GLY B 200      34.640  26.673  20.254  1.00 34.52           N
ATOM   1575  CA  GLY B 200      35.511  25.537  20.092  1.00 34.52           C
ATOM   1576  C   GLY B 200      35.281  24.937  18.731  1.00 34.52           C
ATOM   1577  O   GLY B 200      34.528  25.481  17.922  1.00 34.52           O
ATOM   1578  N   PHE B 201      35.945  23.790  18.438  1.00 73.70           N
ATOM   1579  CA  PHE B 201      35.789  23.172  17.144  1.00 73.70           C
ATOM   1580  CB  PHE B 201      37.004  23.378  16.224  1.00 73.70           C
ATOM   1581  CG  PHE B 201      37.070  24.838  15.924  1.00 73.70           C
ATOM   1582  CD1 PHE B 201      37.682  25.704  16.801  1.00 73.70           C
ATOM   1583  CD2 PHE B 201      36.520  25.342  14.767  1.00 73.70           C
ATOM   1584  CE1 PHE B 201      37.742  27.050  16.529  1.00 73.70           C
ATOM   1585  CE2 PHE B 201      36.577  26.687  14.490  1.00 73.70           C
ATOM   1586  CZ  PHE B 201      37.191  27.545  15.371  1.00 73.70           C
ATOM   1587  C   PHE B 201      35.561  21.690  17.292  1.00 73.70           C
ATOM   1588  O   PHE B 201      36.215  21.005  18.074  1.00 73.70           O
ATOM   1589  N   MET B 202      34.660  21.154  16.446  1.00 72.78           N
ATOM   1590  CA  MET B 202      34.169  19.801  16.425  1.00 72.78           C
ATOM   1591  CB  MET B 202      33.164  19.667  15.274  1.00 72.78           C
ATOM   1592  CG  MET B 202      32.026  20.681  15.430  1.00 72.78           C
ATOM   1593  SD  MET B 202      31.262  21.250  13.882  1.00 72.78           S
ATOM   1594  CE  MET B 202      32.688  22.247  13.362  1.00 72.78           C
ATOM   1595  C   MET B 202      35.309  18.850  16.199  1.00 72.78           C
ATOM   1596  O   MET B 202      35.346  17.766  16.770  1.00 72.78           O
ATOM   1597  N   TYR B 203      36.292  19.221  15.369  1.00 75.78           N
ATOM   1598  CA  TYR B 203      37.384  18.330  15.092  1.00 75.78           C
ATOM   1599  CB  TYR B 203      38.405  19.012  14.164  1.00 75.78           C
ATOM   1600  CG  TYR B 203      39.509  18.087  13.778  1.00 75.78           C
ATOM   1601  CD1 TYR B 203      40.633  17.953  14.560  1.00 75.78           C
ATOM   1602  CD2 TYR B 203      39.417  17.362  12.612  1.00 75.78           C
ATOM   1603  CE1 TYR B 203      41.649  17.106  14.182  1.00 75.78           C
ATOM   1604  CE2 TYR B 203      40.428  16.513  12.229  1.00 75.78           C
ATOM   1605  CZ  TYR B 203      41.546  16.385  13.014  1.00 75.78           C
ATOM   1606  OH  TYR B 203      42.581  15.514  12.615  1.00 75.78           O
ATOM   1607  C   TYR B 203      38.055  18.017  16.411  1.00 75.78           C
ATOM   1608  O   TYR B 203      38.406  16.869  16.676  1.00 75.78           O
ATOM   1609  N   LEU B 204      38.266  19.047  17.250  1.00 91.93           N
ATOM   1610  CA  LEU B 204      38.900  18.925  18.534  1.00 91.93           C
ATOM   1611  CB  LEU B 204      39.329  20.283  19.113  1.00 91.93           C
ATOM   1612  CG  LEU B 204      40.494  20.933  18.340  1.00 91.93           C
ATOM   1613  CD1 LEU B 204      40.886  22.289  18.946  1.00 91.93           C
ATOM   1614  CD2 LEU B 204      41.690  19.973  18.248  1.00 91.93           C
ATOM   1615  C   LEU B 204      38.030  18.245  19.561  1.00 91.93           C
ATOM   1616  O   LEU B 204      38.552  17.606  20.474  1.00 91.93           O
ATOM   1617  N   VAL B 205      36.700  18.486  19.551  1.00 89.03           N
ATOM   1618  CA  VAL B 205      35.813  17.871  20.516  1.00 89.03           C
ATOM   1619  CB  VAL B 205      34.504  18.594  20.628  1.00 89.03           C
ATOM   1620  CG1 VAL B 205      33.605  17.832  21.616  1.00 89.03           C
ATOM   1621  CG2 VAL B 205      34.786  20.052  21.031  1.00 89.03           C
ATOM   1622  C   VAL B 205      35.509  16.464  20.163  1.00 89.03           C
ATOM   1623  O   VAL B 205      35.572  15.532  20.966  1.00 89.03           O
ATOM   1624  N   SER B 206      35.146  16.284  18.899  1.00207.81           N
ATOM   1625  CA  SER B 206      34.949  14.971  18.438  1.00207.81           C
ATOM   1626  CB  SER B 206      34.732  14.952  16.914  1.00207.81           C
ATOM   1627  OG  SER B 206      35.933  15.310  16.245  1.00207.81           O
ATOM   1628  C   SER B 206      36.341  14.234  18.706  1.00207.81           C
ATOM   1629  O   SER B 206      36.130  13.014  18.695  1.00207.81           O
ATOM   1630  N   LYS B 207      37.649  14.916  18.852  1.00239.88           N
ATOM   1631  CA  LYS B 207      39.158  14.689  19.207  1.00239.88           C
ATOM   1632  CB  LYS B 207      40.069  15.898  18.920  1.00239.88           C
ATOM   1633  CG  LYS B 207      41.478  15.700  19.501  1.00239.88           C
ATOM   1634  CD  LYS B 207      42.531  16.711  19.040  1.00239.88           C
ATOM   1635  CE  LYS B 207      43.909  16.472  19.668  1.00239.88           C
ATOM   1636  NZ  LYS B 207      44.487  15.197  19.185  1.00239.88           N
ATOM   1637  C   LYS B 207      39.375  14.419  20.678  1.00239.88           C
ATOM   1638  O   LYS B 207      40.131  13.539  21.090  1.00239.88           O
ATOM   1639  N   TYR B 208      38.720  15.226  21.516  1.00 99.97           N
ATOM   1640  CA  TYR B 208      38.751  15.157  22.941  1.00 99.97           C
ATOM   1641  CB  TYR B 208      37.827  16.266  23.485  1.00 99.97           C
ATOM   1642  CG  TYR B 208      37.587  16.179  24.950  1.00 99.97           C
ATOM   1643  CD1 TYR B 208      38.528  16.614  25.854  1.00 99.97           C
ATOM   1644  CD2 TYR B 208      36.387  15.690  25.413  1.00 99.97           C
ATOM   1645  CE1 TYR B 208      38.280  16.541  27.204  1.00 99.97           C
ATOM   1646  CE2 TYR B 208      36.133  15.616  26.760  1.00 99.97           C
ATOM   1647  CZ  TYR B 208      37.083  16.040  27.657  1.00 99.97           C
ATOM   1648  OH  TYR B 208      36.827  15.966  29.042  1.00 99.97           O
ATOM   1649  C   TYR B 208      38.186  13.814  23.246  1.00 99.97           C
ATOM   1650  O   TYR B 208      38.571  13.147  24.205  1.00 99.97           O
ATOM   1651  N   ALA B 209      37.244  13.381  22.393  1.00 45.62           N
ATOM   1652  CA  ALA B 209      36.581  12.127  22.587  1.00 45.62           C
ATOM   1653  CB  ALA B 209      35.560  11.814  21.479  1.00 45.62           C
ATOM   1654  C   ALA B 209      37.581  11.013  22.600  1.00 45.62           C
ATOM   1655  O   ALA B 209      37.468  10.079  23.392  1.00 45.62           O
ATOM   1656  N   GLU B 210      38.575  11.054  21.699  1.00 78.66           N
ATOM   1657  CA  GLU B 210      39.538   9.992  21.654  1.00 78.66           C
ATOM   1658  CB  GLU B 210      40.474  10.156  20.448  1.00 78.66           C
ATOM   1659  CG  GLU B 210      41.487   9.029  20.265  1.00 78.66           C
ATOM   1660  CD  GLU B 210      42.379   9.435  19.101  1.00 78.66           C
ATOM   1661  OE1 GLU B 210      42.903  10.579  19.143  1.00 78.66           O
ATOM   1662  OE2 GLU B 210      42.551   8.615  18.160  1.00 78.66           O
ATOM   1663  C   GLU B 210      40.404   9.994  22.887  1.00 78.66           C
ATOM   1664  O   GLU B 210      40.597   8.956  23.519  1.00 78.66           O
ATOM   1665  N   ASP B 211      40.986  11.160  23.240  1.00119.07           N
ATOM   1666  CA  ASP B 211      41.913  11.210  24.339  1.00119.07           C
ATOM   1667  CB  ASP B 211      42.719  12.522  24.354  1.00119.07           C
ATOM   1668  CG  ASP B 211      43.601  12.546  23.115  1.00119.07           C
ATOM   1669  OD1 ASP B 211      43.747  11.474  22.472  1.00119.07           O
ATOM   1670  OD2 ASP B 211      44.137  13.642  22.788  1.00119.07           O
ATOM   1671  C   ASP B 211      41.277  11.076  25.694  1.00119.07           C
ATOM   1672  O   ASP B 211      41.667  10.219  26.485  1.00119.07           O
ATOM   1673  N   TYR B 212      40.361  12.012  26.027  1.00160.06           N
ATOM   1674  CA  TYR B 212      39.684  12.054  27.298  1.00160.06           C
ATOM   1675  CB  TYR B 212      39.341  13.491  27.715  1.00160.06           C
ATOM   1676  CG  TYR B 212      40.652  14.194  27.829  1.00160.06           C
ATOM   1677  CD1 TYR B 212      41.209  14.813  26.734  1.00160.06           C
ATOM   1678  CD2 TYR B 212      41.335  14.220  29.023  1.00160.06           C
ATOM   1679  CE1 TYR B 212      42.419  15.459  26.827  1.00160.06           C
ATOM   1680  CE2 TYR B 212      42.546  14.865  29.123  1.00160.06           C
ATOM   1681  CZ  TYR B 212      43.090  15.486  28.025  1.00160.06           C
ATOM   1682  OH  TYR B 212      44.332  16.148  28.128  1.00160.06           O
ATOM   1683  C   TYR B 212      38.446  11.214  27.392  1.00160.06           C
ATOM   1684  O   TYR B 212      38.204  10.561  28.404  1.00160.06           O
ATOM   1685  N   GLY B 213      37.597  11.240  26.348  1.00 55.11           N
ATOM   1686  CA  GLY B 213      36.367  10.503  26.396  1.00 55.11           C
ATOM   1687  C   GLY B 213      35.266  11.431  26.817  1.00 55.11           C
ATOM   1688  O   GLY B 213      35.508  12.506  27.367  1.00 55.11           O
ATOM   1689  N   LEU B 214      34.008  11.012  26.568  1.00 84.97           N
ATOM   1690  CA  LEU B 214      32.871  11.829  26.867  1.00 84.97           C
ATOM   1691  CB  LEU B 214      32.071  12.185  25.609  1.00 84.97           C
ATOM   1692  CG  LEU B 214      32.898  13.068  24.656  1.00 84.97           C
ATOM   1693  CD1 LEU B 214      32.153  13.340  23.354  1.00 84.97           C
ATOM   1694  CD2 LEU B 214      33.334  14.376  25.333  1.00 84.97           C
ATOM   1695  C   LEU B 214      32.000  11.084  27.826  1.00 84.97           C
ATOM   1696  O   LEU B 214      31.961   9.856  27.831  1.00 84.97           O
ATOM   1697  N   ALA B 215      31.285  11.833  28.686  1.00 67.42           N
ATOM   1698  CA  ALA B 215      30.437  11.247  29.681  1.00 67.42           C
ATOM   1699  CB  ALA B 215      30.689  11.802  31.093  1.00 67.42           C
ATOM   1700  C   ALA B 215      29.021  11.549  29.315  1.00 67.42           C
ATOM   1701  O   ALA B 215      28.746  12.387  28.459  1.00 67.42           O
ATOM   1702  N   GLU B 216      28.080  10.826  29.948  1.00 63.70           N
ATOM   1703  CA  GLU B 216      26.682  10.978  29.663  1.00 63.70           C
ATOM   1704  CB  GLU B 216      25.856   9.771  30.139  1.00 63.70           C
ATOM   1705  CG  GLU B 216      26.196   8.509  29.339  1.00 63.70           C
ATOM   1706  CD  GLU B 216      25.604   7.296  30.040  1.00 63.70           C
ATOM   1707  OE1 GLU B 216      26.056   6.989  31.175  1.00 63.70           O
ATOM   1708  OE2 GLU B 216      24.698   6.654  29.445  1.00 63.70           O
ATOM   1709  C   GLU B 216      26.166  12.233  30.305  1.00 63.70           C
ATOM   1710  O   GLU B 216      26.784  12.796  31.210  1.00 63.70           O
ATOM   1711  N   GLU B 217      24.993  12.699  29.827  1.00 90.46           N
ATOM   1712  CA  GLU B 217      24.399  13.928  30.276  1.00 90.46           C
ATOM   1713  CB  GLU B 217      23.049  14.223  29.602  1.00 90.46           C
ATOM   1714  CG  GLU B 217      22.415  15.532  30.077  1.00 90.46           C
ATOM   1715  CD  GLU B 217      23.309  16.687  29.649  1.00 90.46           C
ATOM   1716  OE1 GLU B 217      24.412  16.422  29.103  1.00 90.46           O
ATOM   1717  OE2 GLU B 217      22.898  17.856  29.865  1.00 90.46           O
ATOM   1718  C   GLU B 217      24.159  13.862  31.756  1.00 90.46           C
ATOM   1719  O   GLU B 217      24.373  14.842  32.469  1.00 90.46           O
ATOM   1720  N   SER B 218      23.725  12.693  32.261  1.00 38.69           N
ATOM   1721  CA  SER B 218      23.410  12.546  33.656  1.00 38.69           C
ATOM   1722  CB  SER B 218      22.926  11.129  34.001  1.00 38.69           C
ATOM   1723  OG  SER B 218      23.958  10.187  33.750  1.00 38.69           O
ATOM   1724  C   SER B 218      24.634  12.816  34.479  1.00 38.69           C
ATOM   1725  O   SER B 218      24.547  13.333  35.593  1.00 38.69           O
ATOM   1726  N   CYS B 219      25.820  12.466  33.954  1.00 71.09           N
ATOM   1727  CA  CYS B 219      27.025  12.694  34.701  1.00 71.09           C
ATOM   1728  CB  CYS B 219      28.297  12.236  33.955  1.00 71.09           C
ATOM   1729  SG  CYS B 219      29.808  13.088  34.526  1.00 71.09           S
ATOM   1730  C   CYS B 219      27.192  14.159  34.938  1.00 71.09           C
ATOM   1731  O   CYS B 219      27.550  14.568  36.044  1.00 71.09           O
ATOM   1732  N   ASP B 220      26.963  14.981  33.891  1.00 74.14           N
ATOM   1733  CA  ASP B 220      27.128  16.396  34.047  1.00 74.14           C
ATOM   1734  CB  ASP B 220      28.479  16.908  33.511  1.00 74.14           C
ATOM   1735  CG  ASP B 220      28.663  18.354  33.958  1.00 74.14           C
ATOM   1736  OD1 ASP B 220      27.663  18.970  34.414  1.00 74.14           O
ATOM   1737  OD2 ASP B 220      29.811  18.860  33.854  1.00 74.14           O
ATOM   1738  C   ASP B 220      26.043  17.077  33.277  1.00 74.14           C
ATOM   1739  O   ASP B 220      26.184  17.325  32.082  1.00 74.14           O
ATOM   1740  N   PRO B 221      24.986  17.439  33.950  1.00 72.97           N
ATOM   1741  CA  PRO B 221      23.870  18.059  33.289  1.00 72.97           C
ATOM   1742  CD  PRO B 221      24.579  16.727  35.150  1.00 72.97           C
ATOM   1743  CB  PRO B 221      22.760  18.132  34.335  1.00 72.97           C
ATOM   1744  CG  PRO B 221      23.055  16.925  35.247  1.00 72.97           C
ATOM   1745  C   PRO B 221      24.275  19.368  32.698  1.00 72.97           C
ATOM   1746  O   PRO B 221      25.201  19.993  33.211  1.00 72.97           O
ATOM   1747  N   TYR B 222      23.593  19.795  31.617  1.00102.37           N
ATOM   1748  CA  TYR B 222      23.998  20.974  30.899  1.00102.37           C
ATOM   1749  CB  TYR B 222      23.444  20.971  29.462  1.00102.37           C
ATOM   1750  CG  TYR B 222      23.910  22.177  28.726  1.00102.37           C
ATOM   1751  CD1 TYR B 222      25.221  22.278  28.322  1.00102.37           C
ATOM   1752  CD2 TYR B 222      23.032  23.187  28.410  1.00102.37           C
ATOM   1753  CE1 TYR B 222      25.655  23.384  27.631  1.00102.37           C
ATOM   1754  CE2 TYR B 222      23.460  24.294  27.717  1.00102.37           C
ATOM   1755  CZ  TYR B 222      24.774  24.393  27.329  1.00102.37           C
ATOM   1756  OH  TYR B 222      25.219  25.527  26.617  1.00102.37           O
ATOM   1757  C   TYR B 222      23.538  22.211  31.611  1.00102.37           C
ATOM   1758  O   TYR B 222      22.347  22.387  31.864  1.00102.37           O
ATOM   1759  N   LYS B 223      24.524  23.028  32.063  1.00103.54           N
ATOM   1760  CA  LYS B 223      24.362  24.316  32.694  1.00103.54           C
ATOM   1761  CB  LYS B 223      25.513  24.652  33.657  1.00103.54           C
ATOM   1762  CG  LYS B 223      25.494  23.810  34.936  1.00103.54           C
ATOM   1763  CD  LYS B 223      26.773  23.909  35.767  1.00103.54           C
ATOM   1764  CE  LYS B 223      26.707  23.134  37.085  1.00103.54           C
ATOM   1765  NZ  LYS B 223      26.708  21.678  36.818  1.00103.54           N
ATOM   1766  C   LYS B 223      24.226  25.464  31.727  1.00103.54           C
ATOM   1767  O   LYS B 223      23.388  26.346  31.916  1.00103.54           O
ATOM   1768  N   GLY B 224      25.053  25.488  30.657  1.00 35.10           N
ATOM   1769  CA  GLY B 224      25.051  26.602  29.745  1.00 35.10           C
ATOM   1770  C   GLY B 224      25.979  27.664  30.261  1.00 35.10           C
ATOM   1771  O   GLY B 224      25.872  28.828  29.873  1.00 35.10           O
ATOM   1772  N   VAL B 225      26.915  27.290  31.160  1.00111.84           N
ATOM   1773  CA  VAL B 225      27.826  28.256  31.706  1.00111.84           C
ATOM   1774  CB  VAL B 225      27.418  28.757  33.060  1.00111.84           C
ATOM   1775  CG1 VAL B 225      26.076  29.495  32.923  1.00111.84           C
ATOM   1776  CG2 VAL B 225      27.380  27.565  34.031  1.00111.84           C
ATOM   1777  C   VAL B 225      29.177  27.619  31.867  1.00111.84           C
ATOM   1778  O   VAL B 225      29.361  26.421  31.672  1.00111.84           O
ATOM   1779  N   ASP B 226      30.152  28.466  32.240  1.00106.12           N
ATOM   1780  CA  ASP B 226      31.554  28.252  32.474  1.00106.12           C
ATOM   1781  CB  ASP B 226      32.350  29.566  32.540  1.00106.12           C
ATOM   1782  CG  ASP B 226      32.378  30.152  31.134  1.00106.12           C
ATOM   1783  OD1 ASP B 226      32.425  29.351  30.162  1.00106.12           O
ATOM   1784  OD2 ASP B 226      32.357  31.406  31.012  1.00106.12           O
ATOM   1785  C   ASP B 226      31.758  27.518  33.771  1.00106.12           C
ATOM   1786  O   ASP B 226      32.841  27.587  34.352  1.00106.12           O
ATOM   1787  N   SER B 227      30.684  26.922  34.327  1.00 64.78           N
ATOM   1788  CA  SER B 227      30.742  26.265  35.610  1.00 64.78           C
ATOM   1789  CB  SER B 227      29.505  25.406  35.922  1.00 64.78           C
ATOM   1790  OG  SER B 227      29.432  24.311  35.021  1.00 64.78           O
ATOM   1791  C   SER B 227      31.936  25.369  35.677  1.00 64.78           C
ATOM   1792  O   SER B 227      32.482  25.001  34.646  1.00 64.78           O
ATOM   1793  N   VAL B 228      32.379  25.033  36.913  1.00109.72           N
ATOM   1794  CA  VAL B 228      33.553  24.238  37.188  1.00109.72           C
ATOM   1795  CB  VAL B 228      34.020  24.338  38.611  1.00109.72           C
ATOM   1796  CG1 VAL B 228      34.454  25.788  38.882  1.00109.72           C
ATOM   1797  CG2 VAL B 228      32.893  23.846  39.534  1.00109.72           C
ATOM   1798  C   VAL B 228      33.283  22.788  36.899  1.00109.72           C
ATOM   1799  O   VAL B 228      32.134  22.368  36.793  1.00109.72           O
ATOM   1800  N   CYS B 229      34.364  21.986  36.742  1.00113.04           N
ATOM   1801  CA  CYS B 229      34.238  20.590  36.404  1.00113.04           C
ATOM   1802  CB  CYS B 229      35.572  19.889  36.102  1.00113.04           C
ATOM   1803  SG  CYS B 229      36.225  20.235  34.447  1.00113.04           S
ATOM   1804  C   CYS B 229      33.669  19.889  37.602  1.00113.04           C
ATOM   1805  O   CYS B 229      33.908  20.333  38.719  1.00113.04           O
ATOM   1806  N   LYS B 230      32.892  18.788  37.415  1.00146.46           N
ATOM   1807  CA  LYS B 230      32.309  18.103  38.555  1.00146.46           C
ATOM   1808  CB  LYS B 230      31.066  18.825  39.108  1.00146.46           C
ATOM   1809  CG  LYS B 230      30.641  18.357  40.501  1.00146.46           C
ATOM   1810  CD  LYS B 230      29.697  19.333  41.209  1.00146.46           C
ATOM   1811  CE  LYS B 230      28.282  19.362  40.629  1.00146.46           C
ATOM   1812  NZ  LYS B 230      27.503  18.210  41.135  1.00146.46           N
ATOM   1813  C   LYS B 230      31.910  16.669  38.191  1.00146.46           C
ATOM   1814  O   LYS B 230      32.158  16.219  37.074  1.00146.46           O
ATOM   1815  N   LYS B 231      31.247  15.949  39.148  1.00187.63           N
ATOM   1816  CA  LYS B 231      30.841  14.551  39.230  1.00187.63           C
ATOM   1817  CB  LYS B 231      29.585  14.202  38.415  1.00187.63           C
ATOM   1818  CG  LYS B 231      28.316  14.720  39.094  1.00187.63           C
ATOM   1819  CD  LYS B 231      28.159  14.173  40.516  1.00187.63           C
ATOM   1820  CE  LYS B 231      27.004  14.788  41.307  1.00187.63           C
ATOM   1821  NZ  LYS B 231      26.987  14.237  42.682  1.00187.63           N
ATOM   1822  C   LYS B 231      31.974  13.634  38.870  1.00187.63           C
ATOM   1823  O   LYS B 231      32.453  13.618  37.738  1.00187.63           O
ATOM   1824  N   ASP B 232      32.438  12.850  39.873  1.00 55.00           N
ATOM   1825  CA  ASP B 232      33.518  11.909  39.725  1.00 55.00           C
ATOM   1826  CB  ASP B 232      34.377  11.759  40.993  1.00 55.00           C
ATOM   1827  CG  ASP B 232      35.161  13.048  41.188  1.00 55.00           C
ATOM   1828  OD1 ASP B 232      35.825  13.491  40.213  1.00 55.00           O
ATOM   1829  OD2 ASP B 232      35.115  13.602  42.319  1.00 55.00           O
ATOM   1830  C   ASP B 232      32.968  10.554  39.399  1.00 55.00           C
ATOM   1831  O   ASP B 232      31.767  10.315  39.510  1.00 55.00           O
ATOM   1832  N   GLN B 233      33.869   9.637  38.972  1.00 57.47           N
ATOM   1833  CA  GLN B 233      33.558   8.265  38.669  1.00 57.47           C
ATOM   1834  CB  GLN B 233      33.318   7.398  39.918  1.00 57.47           C
ATOM   1835  CG  GLN B 233      34.564   7.244  40.794  1.00 57.47           C
ATOM   1836  CD  GLN B 233      34.210   6.371  41.990  1.00 57.47           C
ATOM   1837  OE1 GLN B 233      33.190   5.685  41.998  1.00 57.47           O
ATOM   1838  NE2 GLN B 233      35.081   6.397  43.035  1.00 57.47           N
ATOM   1839  C   GLN B 233      32.338   8.237  37.817  1.00 57.47           C
ATOM   1840  O   GLN B 233      31.415   7.461  38.058  1.00 57.47           O
ATOM   1841  N   CYS B 234      32.321   9.076  36.769  1.00101.46           N
ATOM   1842  CA  CYS B 234      31.159   9.179  35.944  1.00101.46           C
ATOM   1843  CB  CYS B 234      31.177  10.430  35.038  1.00101.46           C
ATOM   1844  SG  CYS B 234      30.631  11.901  35.953  1.00101.46           S
ATOM   1845  C   CYS B 234      31.017   7.959  35.134  1.00101.46           C
ATOM   1846  O   CYS B 234      32.015   7.293  34.836  1.00101.46           O
ATOM   1847  N   PRO B 235      29.745   7.698  34.820  1.00 77.50           N
ATOM   1848  CA  PRO B 235      29.364   6.584  34.009  1.00 77.50           C
ATOM   1849  CD  PRO B 235      28.717   8.731  34.791  1.00 77.50           C
ATOM   1850  CB  PRO B 235      27.899   6.781  33.635  1.00 77.50           C
ATOM   1851  CG  PRO B 235      27.728   8.304  33.693  1.00 77.50           C
ATOM   1852  C   PRO B 235      30.277   6.738  32.868  1.00 77.50           C
ATOM   1853  O   PRO B 235      30.535   7.864  32.444  1.00 77.50           O
ATOM   1854  N   LYS B 236      30.786   5.603  32.405  1.00246.50           N
ATOM   1855  CA  LYS B 236      31.920   5.560  31.555  1.00246.50           C
ATOM   1856  CB  LYS B 236      32.236   4.164  30.982  1.00246.50           C
ATOM   1857  CG  LYS B 236      31.053   3.457  30.324  1.00246.50           C
ATOM   1858  CD  LYS B 236      29.927   3.140  31.308  1.00246.50           C
ATOM   1859  CE  LYS B 236      30.376   2.256  32.474  1.00246.50           C
ATOM   1860  NZ  LYS B 236      30.822   0.938  31.967  1.00246.50           N
ATOM   1861  C   LYS B 236      31.900   6.544  30.452  1.00246.50           C
ATOM   1862  O   LYS B 236      30.882   7.122  30.066  1.00246.50           O
ATOM   1863  N   ARG B 237      33.125   6.789  29.960  1.00170.88           N
ATOM   1864  CA  ARG B 237      33.303   7.721  28.905  1.00170.88           C
ATOM   1865  CB  ARG B 237      34.569   8.596  29.007  1.00170.88           C
ATOM   1866  CG  ARG B 237      34.462   9.754  30.004  1.00170.88           C
ATOM   1867  CD  ARG B 237      34.748   9.378  31.456  1.00170.88           C
ATOM   1868  NE  ARG B 237      36.147   9.807  31.743  1.00170.88           N
ATOM   1869  CZ  ARG B 237      36.389  11.103  32.101  1.00170.88           C
ATOM   1870  NH1 ARG B 237      35.354  11.985  32.198  1.00170.88           N
ATOM   1871  NH2 ARG B 237      37.661  11.523  32.360  1.00170.88           N
ATOM   1872  C   ARG B 237      33.374   6.992  27.610  1.00170.88           C
ATOM   1873  O   ARG B 237      34.006   5.942  27.494  1.00170.88           O
ATOM   1874  N   ALA B 238      32.654   7.530  26.608  1.00 51.90           N
ATOM   1875  CA  ALA B 238      32.696   6.997  25.282  1.00 51.90           C
ATOM   1876  CB  ALA B 238      31.449   7.323  24.444  1.00 51.90           C
ATOM   1877  C   ALA B 238      33.869   7.628  24.604  1.00 51.90           C
ATOM   1878  O   ALA B 238      34.171   8.794  24.851  1.00 51.90           O
ATOM   1879  N   TYR B 239      34.535   6.884  23.696  1.00 66.77           N
ATOM   1880  CA  TYR B 239      35.721   7.375  23.044  1.00 66.77           C
ATOM   1881  CB  TYR B 239      36.959   6.498  23.305  1.00 66.77           C
ATOM   1882  CG  TYR B 239      37.268   6.510  24.761  1.00 66.77           C
ATOM   1883  CD1 TYR B 239      36.517   5.771  25.648  1.00 66.77           C
ATOM   1884  CD2 TYR B 239      38.328   7.245  25.238  1.00 66.77           C
ATOM   1885  CE1 TYR B 239      36.807   5.777  26.995  1.00 66.77           C
ATOM   1886  CE2 TYR B 239      38.624   7.256  26.581  1.00 66.77           C
ATOM   1887  CZ  TYR B 239      37.864   6.524  27.462  1.00 66.77           C
ATOM   1888  OH  TYR B 239      38.176   6.542  28.837  1.00 66.77           O
ATOM   1889  C   TYR B 239      35.503   7.300  21.561  1.00 66.77           C
ATOM   1890  O   TYR B 239      34.608   6.602  21.088  1.00 66.77           O
ATOM   1891  N   GLY B 240      36.319   8.043  20.782  1.00 33.81           N
ATOM   1892  CA  GLY B 240      36.201   8.014  19.351  1.00 33.81           C
ATOM   1893  C   GLY B 240      37.398   7.301  18.803  1.00 33.81           C
ATOM   1894  O   GLY B 240      38.542   7.676  19.062  1.00 33.81           O
ATOM   1895  N   THR B 241      37.140   6.246  18.004  1.00105.72           N
ATOM   1896  CA  THR B 241      38.161   5.439  17.397  1.00105.72           C
ATOM   1897  CB  THR B 241      37.597   4.229  16.707  1.00105.72           C
ATOM   1898  OG1 THR B 241      38.654   3.381  16.291  1.00105.72           O
ATOM   1899  CG2 THR B 241      36.757   4.667  15.495  1.00105.72           C
ATOM   1900  C   THR B 241      38.916   6.237  16.376  1.00105.72           C
ATOM   1901  O   THR B 241      40.130   6.078  16.259  1.00105.72           O
ATOM   1902  N   ASN B 242      38.221   7.082  15.580  1.00 73.86           N
ATOM   1903  CA  ASN B 242      38.918   7.847  14.575  1.00 73.86           C
ATOM   1904  CB  ASN B 242      39.183   7.075  13.269  1.00 73.86           C
ATOM   1905  CG  ASN B 242      40.351   6.129  13.520  1.00 73.86           C
ATOM   1906  OD1 ASN B 242      40.257   4.926  13.286  1.00 73.86           O
ATOM   1907  ND2 ASN B 242      41.491   6.689  14.009  1.00 73.86           N
ATOM   1908  C   ASN B 242      38.140   9.084  14.224  1.00 73.86           C
ATOM   1909  O   ASN B 242      36.943   9.182  14.493  1.00 73.86           O
ATOM   1910  N   TYR B 243      38.839  10.099  13.662  1.00 87.79           N
ATOM   1911  CA  TYR B 243      38.194  11.312  13.234  1.00 87.79           C
ATOM   1912  CB  TYR B 243      37.977  12.319  14.377  1.00 87.79           C
ATOM   1913  CG  TYR B 243      39.284  12.506  15.062  1.00 87.79           C
ATOM   1914  CD1 TYR B 243      39.700  11.594  16.005  1.00 87.79           C
ATOM   1915  CD2 TYR B 243      40.086  13.585  14.773  1.00 87.79           C
ATOM   1916  CE1 TYR B 243      40.904  11.749  16.647  1.00 87.79           C
ATOM   1917  CE2 TYR B 243      41.292  13.744  15.412  1.00 87.79           C
ATOM   1918  CZ  TYR B 243      41.702  12.826  16.349  1.00 87.79           C
ATOM   1919  OH  TYR B 243      42.939  12.986  17.007  1.00 87.79           O
ATOM   1920  C   TYR B 243      39.007  11.969  12.153  1.00 87.79           C
ATOM   1921  O   TYR B 243      40.217  11.764  12.075  1.00 87.79           O
ATOM   1922  N   ALA B 244      38.356  12.774  11.277  1.00 52.57           N
ATOM   1923  CA  ALA B 244      39.075  13.469  10.237  1.00 52.57           C
ATOM   1924  CB  ALA B 244      39.587  12.543   9.119  1.00 52.57           C
ATOM   1925  C   ALA B 244      38.165  14.476   9.591  1.00 52.57           C
ATOM   1926  O   ALA B 244      36.946  14.416   9.738  1.00 52.57           O
ATOM   1927  N   TYR B 245      38.752  15.458   8.871  1.00 83.47           N
ATOM   1928  CA  TYR B 245      37.971  16.410   8.123  1.00 83.47           C
ATOM   1929  CB  TYR B 245      38.711  17.693   7.695  1.00 83.47           C
ATOM   1930  CG  TYR B 245      38.863  18.646   8.831  1.00 83.47           C
ATOM   1931  CD1 TYR B 245      37.784  19.389   9.255  1.00 83.47           C
ATOM   1932  CD2 TYR B 245      40.080  18.831   9.445  1.00 83.47           C
ATOM   1933  CE1 TYR B 245      37.908  20.284  10.291  1.00 83.47           C
ATOM   1934  CE2 TYR B 245      40.211  19.726  10.481  1.00 83.47           C
ATOM   1935  CZ  TYR B 245      39.125  20.452  10.906  1.00 83.47           C
ATOM   1936  OH  TYR B 245      39.257  21.372  11.969  1.00 83.47           O
ATOM   1937  C   TYR B 245      37.611  15.717   6.847  1.00 83.47           C
ATOM   1938  O   TYR B 245      38.438  15.026   6.260  1.00 83.47           O
ATOM   1939  N   THR B 246      36.355  15.857   6.385  1.00 43.17           N
ATOM   1940  CA  THR B 246      35.995  15.218   5.153  1.00 43.17           C
ATOM   1941  CB  THR B 246      34.563  15.435   4.762  1.00 43.17           C
ATOM   1942  OG1 THR B 246      33.697  14.953   5.779  1.00 43.17           O
ATOM   1943  CG2 THR B 246      34.294  14.694   3.441  1.00 43.17           C
ATOM   1944  C   THR B 246      36.842  15.831   4.087  1.00 43.17           C
ATOM   1945  O   THR B 246      37.002  17.051   4.037  1.00 43.17           O
ATOM   1946  N   GLY B 247      37.391  14.984   3.192  1.00 37.80           N
ATOM   1947  CA  GLY B 247      38.270  15.460   2.172  1.00 37.80           C
ATOM   1948  C   GLY B 247      39.664  15.129   2.612  1.00 37.80           C
ATOM   1949  O   GLY B 247      40.604  15.223   1.826  1.00 37.80           O
ATOM   1950  N   GLY B 248      39.835  14.752   3.895  1.00 45.57           N
ATOM   1951  CA  GLY B 248      41.113  14.319   4.390  1.00 45.57           C
ATOM   1952  C   GLY B 248      41.772  15.360   5.255  1.00 45.57           C
ATOM   1953  O   GLY B 248      42.500  15.008   6.183  1.00 45.57           O
ATOM   1954  N   PHE B 249      41.559  16.663   4.978  1.00 83.81           N
ATOM   1955  CA  PHE B 249      42.156  17.698   5.785  1.00 83.81           C
ATOM   1956  CB  PHE B 249      43.638  17.954   5.451  1.00 83.81           C
ATOM   1957  CG  PHE B 249      43.781  18.160   3.981  1.00 83.81           C
ATOM   1958  CD1 PHE B 249      43.850  17.071   3.143  1.00 83.81           C
ATOM   1959  CD2 PHE B 249      43.861  19.421   3.435  1.00 83.81           C
ATOM   1960  CE1 PHE B 249      43.986  17.231   1.785  1.00 83.81           C
ATOM   1961  CE2 PHE B 249      43.998  19.588   2.076  1.00 83.81           C
ATOM   1962  CZ  PHE B 249      44.061  18.493   1.249  1.00 83.81           C
ATOM   1963  C   PHE B 249      41.366  18.951   5.585  1.00 83.81           C
ATOM   1964  O   PHE B 249      40.465  18.987   4.749  1.00 83.81           O
ATOM   1965  N   TYR B 250      41.664  20.025   6.347  1.00129.68           N
ATOM   1966  CA  TYR B 250      40.820  21.176   6.169  1.00129.68           C
ATOM   1967  CB  TYR B 250      40.950  22.295   7.224  1.00129.68           C
ATOM   1968  CG  TYR B 250      39.759  23.211   7.111  1.00129.68           C
ATOM   1969  CD1 TYR B 250      39.464  23.903   5.958  1.00129.68           C
ATOM   1970  CD2 TYR B 250      38.926  23.406   8.189  1.00129.68           C
ATOM   1971  CE1 TYR B 250      38.386  24.747   5.857  1.00129.68           C
ATOM   1972  CE2 TYR B 250      37.842  24.253   8.107  1.00129.68           C
ATOM   1973  CZ  TYR B 250      37.570  24.925   6.939  1.00129.68           C
ATOM   1974  OH  TYR B 250      36.469  25.799   6.837  1.00129.68           O
ATOM   1975  C   TYR B 250      41.155  21.791   4.846  1.00129.68           C
ATOM   1976  O   TYR B 250      42.303  22.158   4.582  1.00129.68           O
ATOM   1977  N   GLY B 251      40.105  21.976   4.013  1.00 72.86           N
ATOM   1978  CA  GLY B 251      40.228  22.602   2.729  1.00 72.86           C
ATOM   1979  C   GLY B 251      39.858  21.644   1.631  1.00 72.86           C
ATOM   1980  O   GLY B 251      39.691  22.059   0.487  1.00 72.86           O
ATOM   1981  N   ALA B 252      39.823  20.338   1.948  1.00102.73           N
ATOM   1982  CA  ALA B 252      39.469  19.202   1.141  1.00102.73           C
ATOM   1983  CB  ALA B 252      40.032  17.903   1.721  1.00102.73           C
ATOM   1984  C   ALA B 252      37.996  19.003   0.931  1.00102.73           C
ATOM   1985  O   ALA B 252      37.589  18.211   0.090  1.00102.73           O
ATOM   1986  N   THR B 253      37.148  19.582   1.781  1.00144.66           N
ATOM   1987  CA  THR B 253      35.742  19.263   1.777  1.00144.66           C
ATOM   1988  CB  THR B 253      35.059  19.894   2.927  1.00144.66           C
ATOM   1989  OG1 THR B 253      33.673  19.581   2.943  1.00144.66           O
ATOM   1990  CG2 THR B 253      35.298  21.397   2.759  1.00144.66           C
ATOM   1991  C   THR B 253      35.023  19.690   0.529  1.00144.66           C
ATOM   1992  O   THR B 253      35.374  20.675  -0.121  1.00144.66           O
ATOM   1993  N   ASN B 254      33.985  18.901   0.148  1.00 74.98           N
ATOM   1994  CA  ASN B 254      33.113  19.229  -0.945  1.00 74.98           C
ATOM   1995  CB  ASN B 254      33.671  18.916  -2.349  1.00 74.98           C
ATOM   1996  CG  ASN B 254      33.990  17.437  -2.472  1.00 74.98           C
ATOM   1997  OD1 ASN B 254      33.193  16.579  -2.099  1.00 74.98           O
ATOM   1998  ND2 ASN B 254      35.195  17.127  -3.019  1.00 74.98           N
ATOM   1999  C   ASN B 254      31.807  18.513  -0.739  1.00 74.98           C
ATOM   2000  O   ASN B 254      31.672  17.675   0.152  1.00 74.98           O
ATOM   2001  N   ALA B 255      30.793  18.860  -1.557  1.00 44.52           N
ATOM   2002  CA  ALA B 255      29.465  18.327  -1.423  1.00 44.52           C
ATOM   2003  CB  ALA B 255      28.474  18.966  -2.410  1.00 44.52           C
ATOM   2004  C   ALA B 255      29.433  16.851  -1.673  1.00 44.52           C
ATOM   2005  O   ALA B 255      28.799  16.106  -0.924  1.00 44.52           O
ATOM   2006  N   LYS B 256      30.130  16.382  -2.728  1.00160.62           N
ATOM   2007  CA  LYS B 256      30.064  14.990  -3.071  1.00160.62           C
ATOM   2008  CB  LYS B 256      30.881  14.610  -4.314  1.00160.62           C
ATOM   2009  CG  LYS B 256      31.014  13.092  -4.465  1.00160.62           C
ATOM   2010  CD  LYS B 256      29.670  12.368  -4.557  1.00160.62           C
ATOM   2011  CE  LYS B 256      29.222  12.058  -5.984  1.00160.62           C
ATOM   2012  NZ  LYS B 256      29.718  10.727  -6.409  1.00160.62           N
ATOM   2013  C   LYS B 256      30.573  14.155  -1.939  1.00160.62           C
ATOM   2014  O   LYS B 256      29.961  13.151  -1.577  1.00160.62           O
ATOM   2015  N   ASN B 257      31.710  14.555  -1.347  1.00 39.76           N
ATOM   2016  CA  ASN B 257      32.317  13.815  -0.278  1.00 39.76           C
ATOM   2017  CB  ASN B 257      33.669  14.405   0.154  1.00 39.76           C
ATOM   2018  CG  ASN B 257      34.630  14.261  -1.017  1.00 39.76           C
ATOM   2019  OD1 ASN B 257      34.489  13.363  -1.845  1.00 39.76           O
ATOM   2020  ND2 ASN B 257      35.640  15.169  -1.087  1.00 39.76           N
ATOM   2021  C   ASN B 257      31.416  13.841   0.918  1.00 39.76           C
ATOM   2022  O   ASN B 257      31.329  12.867   1.663  1.00 39.76           O
ATOM   2023  N   MET B 258      30.732  14.975   1.148  1.00 46.70           N
ATOM   2024  CA  MET B 258      29.896  15.106   2.309  1.00 46.70           C
ATOM   2025  CB  MET B 258      29.267  16.506   2.418  1.00 46.70           C
ATOM   2026  CG  MET B 258      30.296  17.598   2.717  1.00 46.70           C
ATOM   2027  SD  MET B 258      29.658  19.298   2.627  1.00 46.70           S
ATOM   2028  CE  MET B 258      28.524  19.153   4.039  1.00 46.70           C
ATOM   2029  C   MET B 258      28.787  14.104   2.247  1.00 46.70           C
ATOM   2030  O   MET B 258      28.473  13.447   3.238  1.00 46.70           O
ATOM   2031  N   MET B 259      28.168  13.953   1.066  1.00120.38           N
ATOM   2032  CA  MET B 259      27.058  13.057   0.920  1.00120.38           C
ATOM   2033  CB  MET B 259      26.405  13.177  -0.466  1.00120.38           C
ATOM   2034  CG  MET B 259      25.090  12.413  -0.587  1.00120.38           C
ATOM   2035  SD  MET B 259      24.298  12.536  -2.221  1.00120.38           S
ATOM   2036  CE  MET B 259      23.787  14.267  -2.025  1.00120.38           C
ATOM   2037  C   MET B 259      27.513  11.643   1.106  1.00120.38           C
ATOM   2038  O   MET B 259      26.792  10.819   1.666  1.00120.38           O
ATOM   2039  N   TYR B 260      28.721  11.317   0.615  1.00143.52           N
ATOM   2040  CA  TYR B 260      29.246   9.986   0.721  1.00143.52           C
ATOM   2041  CB  TYR B 260      30.636   9.905   0.060  1.00143.52           C
ATOM   2042  CG  TYR B 260      31.231   8.549   0.217  1.00143.52           C
ATOM   2043  CD1 TYR B 260      30.921   7.535  -0.659  1.00143.52           C
ATOM   2044  CD2 TYR B 260      32.119   8.301   1.238  1.00143.52           C
ATOM   2045  CE1 TYR B 260      31.486   6.289  -0.513  1.00143.52           C
ATOM   2046  CE2 TYR B 260      32.686   7.058   1.390  1.00143.52           C
ATOM   2047  CZ  TYR B 260      32.367   6.049   0.514  1.00143.52           C
ATOM   2048  OH  TYR B 260      32.949   4.772   0.667  1.00143.52           O
ATOM   2049  C   TYR B 260      29.399   9.665   2.176  1.00143.52           C
ATOM   2050  O   TYR B 260      28.971   8.608   2.641  1.00143.52           O
ATOM   2051  N   GLU B 261      29.991  10.594   2.948  1.00 85.63           N
ATOM   2052  CA  GLU B 261      30.217  10.351   4.345  1.00 85.63           C
ATOM   2053  CB  GLU B 261      30.992  11.476   5.043  1.00 85.63           C
ATOM   2054  CG  GLU B 261      31.090  11.268   6.557  1.00 85.63           C
ATOM   2055  CD  GLU B 261      32.083  10.155   6.851  1.00 85.63           C
ATOM   2056  OE1 GLU B 261      32.757   9.692   5.891  1.00 85.63           O
ATOM   2057  OE2 GLU B 261      32.176   9.758   8.044  1.00 85.63           O
ATOM   2058  C   GLU B 261      28.915  10.211   5.068  1.00 85.63           C
ATOM   2059  O   GLU B 261      28.758   9.333   5.915  1.00 85.63           O
ATOM   2060  N   LEU B 262      27.935  11.069   4.739  1.00 56.14           N
ATOM   2061  CA  LEU B 262      26.704  11.080   5.476  1.00 56.14           C
ATOM   2062  CB  LEU B 262      25.748  12.177   4.974  1.00 56.14           C
ATOM   2063  CG  LEU B 262      24.442  12.293   5.779  1.00 56.14           C
ATOM   2064  CD1 LEU B 262      24.728  12.692   7.235  1.00 56.14           C
ATOM   2065  CD2 LEU B 262      23.447  13.245   5.096  1.00 56.14           C
ATOM   2066  C   LEU B 262      26.005   9.759   5.361  1.00 56.14           C
ATOM   2067  O   LEU B 262      25.647   9.154   6.371  1.00 56.14           O
ATOM   2068  N   TYR B 263      25.807   9.260   4.128  1.00152.49           N
ATOM   2069  CA  TYR B 263      25.077   8.035   3.967  1.00152.49           C
ATOM   2070  CB  TYR B 263      24.730   7.715   2.504  1.00152.49           C
ATOM   2071  CG  TYR B 263      24.084   6.373   2.530  1.00152.49           C
ATOM   2072  CD1 TYR B 263      22.751   6.243   2.843  1.00152.49           C
ATOM   2073  CD2 TYR B 263      24.817   5.243   2.249  1.00152.49           C
ATOM   2074  CE1 TYR B 263      22.157   5.004   2.872  1.00152.49           C
ATOM   2075  CE2 TYR B 263      24.228   4.001   2.276  1.00152.49           C
ATOM   2076  CZ  TYR B 263      22.896   3.880   2.589  1.00152.49           C
ATOM   2077  OH  TYR B 263      22.289   2.607   2.618  1.00152.49           O
ATOM   2078  C   TYR B 263      25.847   6.868   4.488  1.00152.49           C
ATOM   2079  O   TYR B 263      25.280   5.973   5.114  1.00152.49           O
ATOM   2080  N   HIS B 264      27.152   6.790   4.180  1.00 74.64           N
ATOM   2081  CA  HIS B 264      27.853   5.637   4.651  1.00 74.64           C
ATOM   2082  ND1 HIS B 264      28.683   3.913   2.050  1.00 74.64           N
ATOM   2083  CG  HIS B 264      29.070   5.146   2.525  1.00 74.64           C
ATOM   2084  CB  HIS B 264      29.224   5.464   3.982  1.00 74.64           C
ATOM   2085  NE2 HIS B 264      28.963   5.219   0.272  1.00 74.64           N
ATOM   2086  CD2 HIS B 264      29.238   5.931   1.427  1.00 74.64           C
ATOM   2087  CE1 HIS B 264      28.634   4.012   0.697  1.00 74.64           C
ATOM   2088  C   HIS B 264      28.036   5.672   6.143  1.00 74.64           C
ATOM   2089  O   HIS B 264      27.650   4.728   6.828  1.00 74.64           O
ATOM   2090  N   GLY B 265      28.674   6.749   6.657  1.00 73.63           N
ATOM   2091  CA  GLY B 265      29.043   6.956   8.042  1.00 73.63           C
ATOM   2092  C   GLY B 265      27.991   7.419   9.023  1.00 73.63           C
ATOM   2093  O   GLY B 265      27.972   6.958  10.164  1.00 73.63           O
ATOM   2094  N   GLY B 266      27.134   8.394   8.651  1.00 51.87           N
ATOM   2095  CA  GLY B 266      26.194   8.930   9.605  1.00 51.87           C
ATOM   2096  C   GLY B 266      26.297  10.433   9.592  1.00 51.87           C
ATOM   2097  O   GLY B 266      27.068  11.001   8.820  1.00 51.87           O
ATOM   2098  N   PRO B 267      25.559  11.097  10.459  1.00 83.75           N
ATOM   2099  CA  PRO B 267      25.558  12.537  10.502  1.00 83.75           C
ATOM   2100  CD  PRO B 267      24.338  10.531  11.009  1.00 83.75           C
ATOM   2101  CB  PRO B 267      24.441  12.917  11.471  1.00 83.75           C
ATOM   2102  CG  PRO B 267      23.455  11.739  11.375  1.00 83.75           C
ATOM   2103  C   PRO B 267      26.913  13.037  10.892  1.00 83.75           C
ATOM   2104  O   PRO B 267      27.615  12.346  11.629  1.00 83.75           O
ATOM   2105  N   LEU B 268      27.308  14.224  10.389  1.00168.32           N
ATOM   2106  CA  LEU B 268      28.617  14.751  10.665  1.00168.32           C
ATOM   2107  CB  LEU B 268      29.508  14.923   9.429  1.00168.32           C
ATOM   2108  CG  LEU B 268      29.762  13.694   8.551  1.00168.32           C
ATOM   2109  CD1 LEU B 268      28.468  13.175   7.907  1.00168.32           C
ATOM   2110  CD2 LEU B 268      30.820  14.041   7.495  1.00168.32           C
ATOM   2111  C   LEU B 268      28.454  16.175  11.079  1.00168.32           C
ATOM   2112  O   LEU B 268      27.462  16.818  10.742  1.00168.32           O
ATOM   2113  N   ALA B 269      29.451  16.706  11.813  1.00 54.22           N
ATOM   2114  CA  ALA B 269      29.407  18.086  12.206  1.00 54.22           C
ATOM   2115  CB  ALA B 269      30.324  18.377  13.402  1.00 54.22           C
ATOM   2116  C   ALA B 269      29.832  18.962  11.055  1.00 54.22           C
ATOM   2117  O   ALA B 269      30.736  18.623  10.291  1.00 54.22           O
ATOM   2118  N   ILE B 270      29.171  20.133  10.910  1.00 53.30           N
ATOM   2119  CA  ILE B 270      29.487  21.084   9.875  1.00 53.30           C
ATOM   2120  CB  ILE B 270      28.515  21.082   8.728  1.00 53.30           C
ATOM   2121  CG1 ILE B 270      27.115  21.495   9.212  1.00 53.30           C
ATOM   2122  CG2 ILE B 270      28.562  19.695   8.066  1.00 53.30           C
ATOM   2123  CD1 ILE B 270      26.146  21.804   8.072  1.00 53.30           C
ATOM   2124  C   ILE B 270      29.420  22.450  10.496  1.00 53.30           C
ATOM   2125  O   ILE B 270      28.866  22.617  11.581  1.00 53.30           O
ATOM   2126  N   ALA B 271      30.029  23.463   9.840  1.00 46.29           N
ATOM   2127  CA  ALA B 271      29.958  24.809  10.343  1.00 46.29           C
ATOM   2128  CB  ALA B 271      31.270  25.313  10.965  1.00 46.29           C
ATOM   2129  C   ALA B 271      29.635  25.710   9.187  1.00 46.29           C
ATOM   2130  O   ALA B 271      29.945  25.393   8.040  1.00 46.29           O
ATOM   2131  N   PHE B 272      28.962  26.851   9.461  1.00181.36           N
ATOM   2132  CA  PHE B 272      28.640  27.780   8.411  1.00181.36           C
ATOM   2133  CB  PHE B 272      27.338  27.444   7.651  1.00181.36           C
ATOM   2134  CG  PHE B 272      26.162  27.595   8.556  1.00181.36           C
ATOM   2135  CD1 PHE B 272      25.789  26.578   9.405  1.00181.36           C
ATOM   2136  CD2 PHE B 272      25.430  28.760   8.562  1.00181.36           C
ATOM   2137  CE1 PHE B 272      24.702  26.721  10.237  1.00181.36           C
ATOM   2138  CE2 PHE B 272      24.342  28.907   9.390  1.00181.36           C
ATOM   2139  CZ  PHE B 272      23.975  27.886  10.232  1.00181.36           C
ATOM   2140  C   PHE B 272      28.519  29.149   9.004  1.00181.36           C
ATOM   2141  O   PHE B 272      28.591  29.326  10.220  1.00181.36           O
ATOM   2142  N   GLU B 273      28.357  30.168   8.136  1.00118.32           N
ATOM   2143  CA  GLU B 273      28.259  31.526   8.595  1.00118.32           C
ATOM   2144  CB  GLU B 273      28.867  32.540   7.611  1.00118.32           C
ATOM   2145  CG  GLU B 273      28.770  33.994   8.079  1.00118.32           C
ATOM   2146  CD  GLU B 273      29.752  34.206   9.223  1.00118.32           C
ATOM   2147  OE1 GLU B 273      30.407  33.214   9.640  1.00118.32           O
ATOM   2148  OE2 GLU B 273      29.857  35.369   9.696  1.00118.32           O
ATOM   2149  C   GLU B 273      26.814  31.873   8.756  1.00118.32           C
ATOM   2150  O   GLU B 273      26.040  31.861   7.798  1.00118.32           O
ATOM   2151  N   VAL B 274      26.415  32.189  10.003  1.00 70.29           N
ATOM   2152  CA  VAL B 274      25.062  32.579  10.257  1.00 70.29           C
ATOM   2153  CB  VAL B 274      24.633  32.364  11.681  1.00 70.29           C
ATOM   2154  CG1 VAL B 274      23.247  32.997  11.881  1.00 70.29           C
ATOM   2155  CG2 VAL B 274      24.661  30.854  11.977  1.00 70.29           C
ATOM   2156  C   VAL B 274      24.955  34.036   9.954  1.00 70.29           C
ATOM   2157  O   VAL B 274      25.849  34.819  10.268  1.00 70.29           O
ATOM   2158  N   TYR B 275      23.835  34.433   9.326  1.00 80.28           N
ATOM   2159  CA  TYR B 275      23.626  35.805   8.964  1.00 80.28           C
ATOM   2160  CB  TYR B 275      23.438  36.044   7.456  1.00 80.28           C
ATOM   2161  CG  TYR B 275      24.666  35.646   6.710  1.00 80.28           C
ATOM   2162  CD1 TYR B 275      25.770  36.467   6.659  1.00 80.28           C
ATOM   2163  CD2 TYR B 275      24.700  34.446   6.038  1.00 80.28           C
ATOM   2164  CE1 TYR B 275      26.891  36.087   5.956  1.00 80.28           C
ATOM   2165  CE2 TYR B 275      25.814  34.062   5.334  1.00 80.28           C
ATOM   2166  CZ  TYR B 275      26.911  34.884   5.291  1.00 80.28           C
ATOM   2167  OH  TYR B 275      28.051  34.483   4.563  1.00 80.28           O
ATOM   2168  C   TYR B 275      22.328  36.195   9.601  1.00 80.28           C
ATOM   2169  O   TYR B 275      21.557  35.339  10.030  1.00 80.28           O
ATOM   2170  N   ASP B 276      22.049  37.510   9.661  1.00 40.62           N
ATOM   2171  CA  ASP B 276      20.889  38.032  10.326  1.00 40.62           C
ATOM   2172  CB  ASP B 276      20.783  39.561  10.189  1.00 40.62           C
ATOM   2173  CG  ASP B 276      19.600  40.051  11.013  1.00 40.62           C
ATOM   2174  OD1 ASP B 276      19.009  39.230  11.762  1.00 40.62           O
ATOM   2175  OD2 ASP B 276      19.271  41.262  10.898  1.00 40.62           O
ATOM   2176  C   ASP B 276      19.649  37.447   9.721  1.00 40.62           C
ATOM   2177  O   ASP B 276      18.720  37.080  10.440  1.00 40.62           O
ATOM   2178  N   ASP B 277      19.601  37.312   8.384  1.00 57.73           N
ATOM   2179  CA  ASP B 277      18.403  36.824   7.762  1.00 57.73           C
ATOM   2180  CB  ASP B 277      18.432  36.850   6.219  1.00 57.73           C
ATOM   2181  CG  ASP B 277      19.514  35.928   5.679  1.00 57.73           C
ATOM   2182  OD1 ASP B 277      20.452  35.581   6.444  1.00 57.73           O
ATOM   2183  OD2 ASP B 277      19.421  35.567   4.475  1.00 57.73           O
ATOM   2184  C   ASP B 277      18.138  35.427   8.233  1.00 57.73           C
ATOM   2185  O   ASP B 277      16.989  34.993   8.302  1.00 57.73           O
ATOM   2186  N   PHE B 278      19.206  34.683   8.564  1.00125.40           N
ATOM   2187  CA  PHE B 278      19.115  33.324   9.013  1.00125.40           C
ATOM   2188  CB  PHE B 278      20.507  32.681   9.178  1.00125.40           C
ATOM   2189  CG  PHE B 278      20.376  31.231   9.511  1.00125.40           C
ATOM   2190  CD1 PHE B 278      20.233  30.295   8.511  1.00125.40           C
ATOM   2191  CD2 PHE B 278      20.397  30.802  10.818  1.00125.40           C
ATOM   2192  CE1 PHE B 278      20.114  28.957   8.808  1.00125.40           C
ATOM   2193  CE2 PHE B 278      20.280  29.464  11.120  1.00125.40           C
ATOM   2194  CZ  PHE B 278      20.138  28.538  10.116  1.00125.40           C
ATOM   2195  C   PHE B 278      18.403  33.312  10.331  1.00125.40           C
ATOM   2196  O   PHE B 278      17.645  32.392  10.632  1.00125.40           O
ATOM   2197  N   PHE B 279      18.612  34.361  11.147  1.00101.64           N
ATOM   2198  CA  PHE B 279      18.061  34.397  12.470  1.00101.64           C
ATOM   2199  CB  PHE B 279      18.338  35.721  13.198  1.00101.64           C
ATOM   2200  CG  PHE B 279      17.706  35.632  14.544  1.00101.64           C
ATOM   2201  CD1 PHE B 279      18.368  35.012  15.584  1.00101.64           C
ATOM   2202  CD2 PHE B 279      16.462  36.162  14.773  1.00101.64           C
ATOM   2203  CE1 PHE B 279      17.790  34.925  16.828  1.00101.64           C
ATOM   2204  CE2 PHE B 279      15.879  36.079  16.016  1.00101.64           C
ATOM   2205  CZ  PHE B 279      16.542  35.461  17.046  1.00101.64           C
ATOM   2206  C   PHE B 279      16.569  34.226  12.405  1.00101.64           C
ATOM   2207  O   PHE B 279      16.017  33.432  13.165  1.00101.64           O
ATOM   2208  N   ASN B 280      15.873  34.956  11.514  1.00107.41           N
ATOM   2209  CA  ASN B 280      14.441  34.793  11.497  1.00107.41           C
ATOM   2210  CB  ASN B 280      13.696  36.115  11.248  1.00107.41           C
ATOM   2211  CG  ASN B 280      14.125  36.661   9.892  0.00107.41           C
ATOM   2212  OD1 ASN B 280      15.316  36.786   9.608  1.00107.41           O
ATOM   2213  ND2 ASN B 280      13.130  36.990   9.025  1.00107.41           N
ATOM   2214  C   ASN B 280      14.055  33.836  10.409  1.00107.41           C
ATOM   2215  O   ASN B 280      13.157  34.111   9.615  1.00107.41           O
ATOM   2216  N   TYR B 281      14.683  32.646  10.391  1.00104.30           N
ATOM   2217  CA  TYR B 281      14.374  31.644   9.407  1.00104.30           C
ATOM   2218  CB  TYR B 281      15.603  30.757   9.127  1.00104.30           C
ATOM   2219  CG  TYR B 281      15.220  29.456   8.511  1.00104.30           C
ATOM   2220  CD1 TYR B 281      14.921  28.390   9.327  1.00104.30           C
ATOM   2221  CD2 TYR B 281      15.171  29.284   7.147  1.00104.30           C
ATOM   2222  CE1 TYR B 281      14.577  27.169   8.800  1.00104.30           C
ATOM   2223  CE2 TYR B 281      14.827  28.064   6.611  1.00104.30           C
ATOM   2224  CZ  TYR B 281      14.528  27.005   7.437  1.00104.30           C
ATOM   2225  OH  TYR B 281      14.175  25.751   6.894  1.00104.30           O
ATOM   2226  C   TYR B 281      13.267  30.806   9.961  1.00104.30           C
ATOM   2227  O   TYR B 281      13.391  30.266  11.057  1.00104.30           O
ATOM   2228  N   LYS B 282      12.097  30.818   9.282  1.00135.31           N
ATOM   2229  CA  LYS B 282      10.960  30.015   9.648  1.00135.31           C
ATOM   2230  CB  LYS B 282       9.643  30.639   9.162  1.00135.31           C
ATOM   2231  CG  LYS B 282       9.543  32.131   9.481  1.00135.31           C
ATOM   2232  CD  LYS B 282       9.807  32.475  10.947  1.00135.31           C
ATOM   2233  CE  LYS B 282       9.809  33.981  11.218  1.00135.31           C
ATOM   2234  NZ  LYS B 282      10.070  34.240  12.651  0.00135.31           N
ATOM   2235  C   LYS B 282      11.011  28.627   9.077  1.00135.31           C
ATOM   2236  O   LYS B 282      10.862  27.639   9.795  1.00135.31           O
ATOM   2237  N   GLY B 283      11.240  28.527   7.746  1.00 33.94           N
ATOM   2238  CA  GLY B 283      11.180  27.251   7.084  1.00 33.94           C
ATOM   2239  C   GLY B 283      11.571  27.431   5.646  1.00 33.94           C
ATOM   2240  O   GLY B 283      11.824  28.544   5.190  1.00 33.94           O
ATOM   2241  N   GLY B 284      11.609  26.315   4.886  1.00 20.44           N
ATOM   2242  CA  GLY B 284      11.975  26.369   3.497  1.00 20.44           C
ATOM   2243  C   GLY B 284      13.447  26.120   3.366  1.00 20.44           C
ATOM   2244  O   GLY B 284      14.109  25.700   4.314  1.00 20.44           O
ATOM   2245  N   VAL B 285      13.991  26.347   2.151  1.00 40.17           N
ATOM   2246  CA  VAL B 285      15.394  26.141   1.934  1.00 40.17           C
ATOM   2247  CB  VAL B 285      15.718  25.566   0.587  1.00 40.17           C
ATOM   2248  CG1 VAL B 285      17.247  25.527   0.427  1.00 40.17           C
ATOM   2249  CG2 VAL B 285      15.048  24.186   0.471  1.00 40.17           C
ATOM   2250  C   VAL B 285      16.056  27.479   2.015  1.00 40.17           C
ATOM   2251  O   VAL B 285      15.828  28.351   1.181  1.00 40.17           O
ATOM   2252  N   TYR B 286      16.937  27.640   3.020  1.00186.49           N
ATOM   2253  CA  TYR B 286      17.598  28.876   3.326  1.00186.49           C
ATOM   2254  CB  TYR B 286      18.187  28.881   4.748  1.00186.49           C
ATOM   2255  CG  TYR B 286      19.047  30.083   4.924  1.00186.49           C
ATOM   2256  CD1 TYR B 286      18.518  31.267   5.384  1.00186.49           C
ATOM   2257  CD2 TYR B 286      20.389  30.022   4.626  1.00186.49           C
ATOM   2258  CE1 TYR B 286      19.318  32.372   5.549  1.00186.49           C
ATOM   2259  CE2 TYR B 286      21.195  31.124   4.790  1.00186.49           C
ATOM   2260  CZ  TYR B 286      20.657  32.300   5.253  1.00186.49           C
ATOM   2261  OH  TYR B 286      21.478  33.433   5.425  1.00186.49           O
ATOM   2262  C   TYR B 286      18.707  29.150   2.364  1.00186.49           C
ATOM   2263  O   TYR B 286      19.420  28.242   1.939  1.00186.49           O
ATOM   2264  N   THR B 287      18.834  30.433   1.953  1.00145.71           N
ATOM   2265  CA  THR B 287      19.901  30.806   1.076  1.00145.71           C
ATOM   2266  CB  THR B 287      19.568  30.619  -0.375  1.00145.71           C
ATOM   2267  OG1 THR B 287      20.725  30.817  -1.175  1.00145.71           O
ATOM   2268  CG2 THR B 287      18.472  31.626  -0.764  1.00145.71           C
ATOM   2269  C   THR B 287      20.243  32.256   1.263  1.00145.71           C
ATOM   2270  O   THR B 287      19.481  33.031   1.841  1.00145.71           O
ATOM   2271  N   HIS B 288      21.452  32.617   0.787  1.00245.58           N
ATOM   2272  CA  HIS B 288      21.987  33.945   0.651  1.00245.58           C
ATOM   2273  ND1 HIS B 288      19.695  36.281   1.259  0.00245.58           N
ATOM   2274  CG  HIS B 288      19.846  35.315   0.291  0.00245.58           C
ATOM   2275  CB  HIS B 288      21.170  34.881  -0.265  1.00245.58           C
ATOM   2276  NE2 HIS B 288      17.650  35.585   0.732  0.00245.58           N
ATOM   2277  CD2 HIS B 288      18.586  34.900  -0.020  0.00245.58           C
ATOM   2278  CE1 HIS B 288      18.362  36.403   1.486  0.00245.58           C
ATOM   2279  C   HIS B 288      22.291  34.663   1.921  1.00245.58           C
ATOM   2280  O   HIS B 288      21.937  34.255   3.026  1.00245.58           O
ATOM   2281  N   SER B 289      23.053  35.759   1.718  1.00257.97           N
ATOM   2282  CA  SER B 289      23.517  36.725   2.666  1.00257.97           C
ATOM   2283  CB  SER B 289      23.378  36.310   4.138  1.00257.97           C
ATOM   2284  OG  SER B 289      22.012  36.349   4.523  1.00257.97           O
ATOM   2285  C   SER B 289      24.957  36.901   2.349  1.00257.97           C
ATOM   2286  O   SER B 289      25.530  36.119   1.592  1.00257.97           O
ATOM   2287  N   THR B 290      25.580  37.972   2.861  1.00183.05           N
ATOM   2288  CA  THR B 290      26.972  38.096   2.571  1.00183.05           C
ATOM   2289  CB  THR B 290      27.257  38.857   1.305  1.00183.05           C
ATOM   2290  OG1 THR B 290      26.783  40.190   1.426  1.00183.05           O
ATOM   2291  CG2 THR B 290      26.582  38.164   0.110  1.00183.05           C
ATOM   2292  C   THR B 290      27.599  38.905   3.646  1.00183.05           C
ATOM   2293  O   THR B 290      28.450  39.746   3.358  1.00183.05           O
ATOM   2294  N   ALA B 291      27.194  38.691   4.908  1.00 26.14           N
ATOM   2295  CA  ALA B 291      27.864  39.418   5.937  1.00 26.14           C
ATOM   2296  CB  ALA B 291      27.340  39.090   7.345  1.00 26.14           C
ATOM   2297  C   ALA B 291      29.261  38.931   5.844  1.00 26.14           C
ATOM   2298  O   ALA B 291      30.223  39.697   5.887  1.00 26.14           O
ATOM   2299  N   LEU B 292      29.381  37.602   5.681  1.00 92.16           N
ATOM   2300  CA  LEU B 292      30.646  36.965   5.509  1.00 92.16           C
ATOM   2301  CB  LEU B 292      30.502  35.430   5.476  1.00 92.16           C
ATOM   2302  CG  LEU B 292      31.792  34.580   5.446  1.00 92.16           C
ATOM   2303  CD1 LEU B 292      31.429  33.089   5.414  1.00 92.16           C
ATOM   2304  CD2 LEU B 292      32.751  34.950   4.300  1.00 92.16           C
ATOM   2305  C   LEU B 292      31.181  37.426   4.191  1.00 92.16           C
ATOM   2306  O   LEU B 292      32.346  37.808   4.099  1.00 92.16           O
ATOM   2307  N   LYS B 293      30.331  37.443   3.142  1.00158.19           N
ATOM   2308  CA  LYS B 293      30.874  37.775   1.857  1.00158.19           C
ATOM   2309  CB  LYS B 293      31.606  39.128   1.808  1.00158.19           C
ATOM   2310  CG  LYS B 293      30.695  40.351   1.909  0.00158.19           C
ATOM   2311  CD  LYS B 293      31.448  41.657   2.170  1.00158.19           C
ATOM   2312  CE  LYS B 293      32.147  42.221   0.932  1.00158.19           C
ATOM   2313  NZ  LYS B 293      31.150  42.818   0.015  1.00158.19           N
ATOM   2314  C   LYS B 293      31.887  36.719   1.628  1.00158.19           C
ATOM   2315  O   LYS B 293      31.562  35.563   1.368  1.00158.19           O
ATOM   2316  N   THR B 294      33.164  37.117   1.703  1.00106.27           N
ATOM   2317  CA  THR B 294      34.206  36.156   1.562  1.00106.27           C
ATOM   2318  CB  THR B 294      35.157  36.470   0.444  1.00106.27           C
ATOM   2319  OG1 THR B 294      36.055  35.389   0.246  1.00106.27           O
ATOM   2320  CG2 THR B 294      35.930  37.749   0.801  1.00106.27           C
ATOM   2321  C   THR B 294      35.014  36.166   2.853  1.00106.27           C
ATOM   2322  O   THR B 294      34.733  37.030   3.726  1.00106.27           O
ATOM   2323  OXT THR B 294      35.931  35.311   2.980  1.00106.27           O
TER    2324      THR B 294
ATOM   2325  N   LYS C 295      45.868  29.007  -5.689  1.00204.76           N
ATOM   2326  CA  LYS C 295      46.989  29.973  -5.644  1.00204.76           C
ATOM   2327  CB  LYS C 295      47.149  30.740  -6.966  1.00204.76           C
ATOM   2328  CG  LYS C 295      48.066  31.955  -6.778  0.00204.76           C
ATOM   2329  CD  LYS C 295      48.512  32.668  -8.053  1.00204.76           C
ATOM   2330  CE  LYS C 295      49.060  34.072  -7.772  1.00204.76           C
ATOM   2331  NZ  LYS C 295      49.896  34.058  -6.549  1.00204.76           N
ATOM   2332  C   LYS C 295      46.847  31.004  -4.583  1.00204.76           C
ATOM   2333  O   LYS C 295      46.196  32.029  -4.777  1.00204.76           O
ATOM   2334  N   ILE C 296      47.432  30.743  -3.405  1.00192.18           N
ATOM   2335  CA  ILE C 296      48.118  29.517  -3.137  1.00192.18           C
ATOM   2336  CB  ILE C 296      49.429  29.695  -2.432  1.00192.18           C
ATOM   2337  CG1 ILE C 296      49.209  30.313  -1.040  1.00192.18           C
ATOM   2338  CG2 ILE C 296      50.343  30.530  -3.344  1.00192.18           C
ATOM   2339  CD1 ILE C 296      50.443  30.242  -0.143  1.00192.18           C
ATOM   2340  C   ILE C 296      47.188  28.871  -2.187  1.00192.18           C
ATOM   2341  O   ILE C 296      46.407  29.580  -1.562  1.00192.18           O
ATOM   2342  N   ALA C 297      47.213  27.527  -2.090  1.00 67.17           N
ATOM   2343  CA  ALA C 297      46.243  26.860  -1.272  1.00 67.17           C
ATOM   2344  CB  ALA C 297      46.485  25.346  -1.137  1.00 67.17           C
ATOM   2345  C   ALA C 297      46.245  27.447   0.100  1.00 67.17           C
ATOM   2346  O   ALA C 297      47.223  27.355   0.842  1.00 67.17           O
ATOM   2347  N   GLU C 298      45.127  28.132   0.419  1.00 81.14           N
ATOM   2348  CA  GLU C 298      44.890  28.637   1.732  1.00 81.14           C
ATOM   2349  CB  GLU C 298      45.050  30.161   1.863  1.00 81.14           C
ATOM   2350  CG  GLU C 298      46.484  30.652   1.657  1.00 81.14           C
ATOM   2351  CD  GLU C 298      46.519  32.135   1.997  1.00 81.14           C
ATOM   2352  OE1 GLU C 298      46.447  32.462   3.212  1.00 81.14           O
ATOM   2353  OE2 GLU C 298      46.616  32.960   1.050  1.00 81.14           O
ATOM   2354  C   GLU C 298      43.456  28.334   2.005  1.00 81.14           C
ATOM   2355  O   GLU C 298      42.579  29.171   1.781  1.00 81.14           O
ATOM   2356  N   PRO C 299      43.210  27.129   2.444  1.00135.61           N
ATOM   2357  CA  PRO C 299      41.882  26.720   2.788  1.00135.61           C
ATOM   2358  CD  PRO C 299      44.003  25.990   2.000  1.00135.61           C
ATOM   2359  CB  PRO C 299      41.742  25.259   2.376  1.00135.61           C
ATOM   2360  CG  PRO C 299      43.185  24.746   2.384  1.00135.61           C
ATOM   2361  C   PRO C 299      41.802  26.851   4.252  1.00135.61           C
ATOM   2362  O   PRO C 299      42.697  27.413   4.871  1.00135.61           O
ATOM   2363  N   GLY C 300      40.708  26.374   4.859  1.00 25.76           N
ATOM   2364  CA  GLY C 300      40.627  26.577   6.266  1.00 25.76           C
ATOM   2365  C   GLY C 300      40.189  27.975   6.369  1.00 25.76           C
ATOM   2366  O   GLY C 300      40.123  28.551   7.454  1.00 25.76           O
ATOM   2367  N   TRP C 301      39.863  28.563   5.205  1.00130.72           N
ATOM   2368  CA  TRP C 301      39.594  29.921   5.335  1.00130.72           C
ATOM   2369  CB  TRP C 301      40.634  30.834   4.675  1.00130.72           C
ATOM   2370  CG  TRP C 301      40.257  32.296   4.733  1.00130.72           C
ATOM   2371  CD2 TRP C 301      40.344  33.111   5.912  1.00130.72           C
ATOM   2372  CD1 TRP C 301      39.740  33.092   3.752  1.00130.72           C
ATOM   2373  NE1 TRP C 301      39.504  34.353   4.246  1.00130.72           N
ATOM   2374  CE2 TRP C 301      39.868  34.378   5.575  1.00130.72           C
ATOM   2375  CE3 TRP C 301      40.777  32.825   7.176  1.00130.72           C
ATOM   2376  CZ2 TRP C 301      39.820  35.383   6.499  1.00130.72           C
ATOM   2377  CZ3 TRP C 301      40.732  33.842   8.104  1.00130.72           C
ATOM   2378  CH2 TRP C 301      40.263  35.096   7.771  1.00130.72           C
ATOM   2379  C   TRP C 301      38.294  30.232   4.735  1.00130.72           C
ATOM   2380  O   TRP C 301      38.209  30.816   3.656  1.00130.72           O
ATOM   2381  N   GLU C 302      37.243  29.827   5.445  1.00 76.91           N
ATOM   2382  CA  GLU C 302      35.948  30.273   5.084  1.00 76.91           C
ATOM   2383  CB  GLU C 302      35.069  29.199   4.421  1.00 76.91           C
ATOM   2384  CG  GLU C 302      35.542  28.864   3.002  1.00 76.91           C
ATOM   2385  CD  GLU C 302      34.628  27.800   2.411  1.00 76.91           C
ATOM   2386  OE1 GLU C 302      33.388  28.022   2.410  1.00 76.91           O
ATOM   2387  OE2 GLU C 302      35.158  26.757   1.946  1.00 76.91           O
ATOM   2388  C   GLU C 302      35.378  30.648   6.400  1.00 76.91           C
ATOM   2389  O   GLU C 302      35.321  29.829   7.316  1.00 76.91           O
ATOM   2390  N   GLU C 303      34.967  31.918   6.547  1.00 66.33           N
ATOM   2391  CA  GLU C 303      34.507  32.354   7.830  1.00 66.33           C
ATOM   2392  CB  GLU C 303      34.164  33.852   7.882  1.00 66.33           C
ATOM   2393  CG  GLU C 303      35.379  34.767   7.722  1.00 66.33           C
ATOM   2394  CD  GLU C 303      34.891  36.206   7.792  1.00 66.33           C
ATOM   2395  OE1 GLU C 303      33.654  36.405   7.929  1.00 66.33           O
ATOM   2396  OE2 GLU C 303      35.748  37.126   7.710  1.00 66.33           O
ATOM   2397  C   GLU C 303      33.274  31.593   8.185  1.00 66.33           C
ATOM   2398  O   GLU C 303      32.376  31.410   7.364  1.00 66.33           O
ATOM   2399  N   THR C 304      33.222  31.112   9.440  1.00 59.94           N
ATOM   2400  CA  THR C 304      32.075  30.413   9.941  1.00 59.94           C
ATOM   2401  CB  THR C 304      32.284  28.931  10.039  1.00 59.94           C
ATOM   2402  OG1 THR C 304      33.370  28.647  10.909  1.00 59.94           O
ATOM   2403  CG2 THR C 304      32.567  28.376   8.633  1.00 59.94           C
ATOM   2404  C   THR C 304      31.848  30.927  11.328  1.00 59.94           C
ATOM   2405  O   THR C 304      32.726  31.567  11.903  1.00 59.94           O
ATOM   2406  N   ASN C 305      30.641  30.715  11.894  1.00130.26           N
ATOM   2407  CA  ASN C 305      30.460  31.179  13.239  1.00130.26           C
ATOM   2408  CB  ASN C 305      29.929  32.623  13.300  1.00130.26           C
ATOM   2409  CG  ASN C 305      28.568  32.689  12.620  1.00130.26           C
ATOM   2410  OD1 ASN C 305      28.084  31.705  12.065  1.00130.26           O
ATOM   2411  ND2 ASN C 305      27.939  33.894  12.651  1.00130.26           N
ATOM   2412  C   ASN C 305      29.490  30.293  13.966  1.00130.26           C
ATOM   2413  O   ASN C 305      29.113  30.598  15.098  1.00130.26           O
ATOM   2414  N   HIS C 306      29.071  29.158  13.363  1.00 96.38           N
ATOM   2415  CA  HIS C 306      28.114  28.339  14.057  1.00 96.38           C
ATOM   2416  ND1 HIS C 306      24.568  27.417  14.073  1.00 96.38           N
ATOM   2417  CG  HIS C 306      25.622  28.130  14.595  1.00 96.38           C
ATOM   2418  CB  HIS C 306      26.673  28.797  13.765  1.00 96.38           C
ATOM   2419  NE2 HIS C 306      24.348  27.352  16.284  1.00 96.38           N
ATOM   2420  CD2 HIS C 306      25.474  28.080  15.947  1.00 96.38           C
ATOM   2421  CE1 HIS C 306      23.838  26.976  15.126  1.00 96.38           C
ATOM   2422  C   HIS C 306      28.285  26.905  13.629  1.00 96.38           C
ATOM   2423  O   HIS C 306      28.331  26.602  12.438  1.00 96.38           O
ATOM   2424  N   ALA C 307      28.365  25.970  14.604  1.00 48.11           N
ATOM   2425  CA  ALA C 307      28.569  24.578  14.284  1.00 48.11           C
ATOM   2426  CB  ALA C 307      29.625  23.894  15.170  1.00 48.11           C
ATOM   2427  C   ALA C 307      27.274  23.838  14.479  1.00 48.11           C
ATOM   2428  O   ALA C 307      26.581  24.053  15.472  1.00 48.11           O
ATOM   2429  N   VAL C 308      26.926  22.932  13.530  1.00 71.20           N
ATOM   2430  CA  VAL C 308      25.679  22.202  13.566  1.00 71.20           C
ATOM   2431  CB  VAL C 308      24.599  22.847  12.746  1.00 71.20           C
ATOM   2432  CG1 VAL C 308      24.214  24.182  13.409  1.00 71.20           C
ATOM   2433  CG2 VAL C 308      25.114  23.016  11.306  1.00 71.20           C
ATOM   2434  C   VAL C 308      25.878  20.792  13.058  1.00 71.20           C
ATOM   2435  O   VAL C 308      27.001  20.387  12.757  1.00 71.20           O
ATOM   2436  N   LEU C 309      24.776  19.992  12.986  1.00149.91           N
ATOM   2437  CA  LEU C 309      24.877  18.602  12.595  1.00149.91           C
ATOM   2438  CB  LEU C 309      24.301  17.659  13.667  1.00149.91           C
ATOM   2439  CG  LEU C 309      24.804  16.203  13.610  1.00149.91           C
ATOM   2440  CD1 LEU C 309      23.849  15.252  14.346  1.00149.91           C
ATOM   2441  CD2 LEU C 309      25.190  15.758  12.198  1.00149.91           C
ATOM   2442  C   LEU C 309      24.098  18.350  11.316  1.00149.91           C
ATOM   2443  O   LEU C 309      22.896  18.601  11.237  1.00149.91           O
ATOM   2444  N   LEU C 310      24.769  17.796  10.278  1.00 86.52           N
ATOM   2445  CA  LEU C 310      24.158  17.498   9.002  1.00 86.52           C
ATOM   2446  CB  LEU C 310      25.194  17.466   7.865  1.00 86.52           C
ATOM   2447  CG  LEU C 310      24.621  17.162   6.472  1.00 86.52           C
ATOM   2448  CD1 LEU C 310      23.712  18.296   5.978  1.00 86.52           C
ATOM   2449  CD2 LEU C 310      25.743  16.816   5.479  1.00 86.52           C
ATOM   2450  C   LEU C 310      23.541  16.123   9.097  1.00 86.52           C
ATOM   2451  O   LEU C 310      24.219  15.157   9.436  1.00 86.52           O
ATOM   2452  N   VAL C 311      22.199  16.050   8.984  1.00121.44           N
ATOM   2453  CA  VAL C 311      21.415  14.837   9.017  1.00121.44           C
ATOM   2454  CB  VAL C 311      20.187  15.003   9.860  1.00121.44           C
ATOM   2455  CG1 VAL C 311      20.653  15.288  11.300  1.00121.44           C
ATOM   2456  CG2 VAL C 311      19.314  16.120   9.264  1.00121.44           C
ATOM   2457  C   VAL C 311      21.019  14.226   7.690  1.00121.44           C
ATOM   2458  O   VAL C 311      20.712  13.034   7.646  1.00121.44           O
ATOM   2459  N   GLY C 312      20.907  15.014   6.592  1.00 44.26           N
ATOM   2460  CA  GLY C 312      20.403  14.415   5.374  1.00 44.26           C
ATOM   2461  C   GLY C 312      20.445  15.385   4.223  1.00 44.26           C
ATOM   2462  O   GLY C 312      20.994  16.479   4.332  1.00 44.26           O
ATOM   2463  N   TRP C 313      19.873  14.976   3.063  1.00116.33           N
ATOM   2464  CA  TRP C 313      19.866  15.810   1.889  1.00116.33           C
ATOM   2465  CB  TRP C 313      21.101  15.605   0.993  1.00116.33           C
ATOM   2466  CG  TRP C 313      21.231  14.199   0.451  1.00116.33           C
ATOM   2467  CD2 TRP C 313      22.061  13.176   1.026  1.00116.33           C
ATOM   2468  CD1 TRP C 313      20.633  13.641  -0.641  1.00116.33           C
ATOM   2469  NE1 TRP C 313      21.032  12.333  -0.779  1.00116.33           N
ATOM   2470  CE2 TRP C 313      21.911  12.033   0.240  1.00116.33           C
ATOM   2471  CE3 TRP C 313      22.879  13.186   2.120  1.00116.33           C
ATOM   2472  CZ2 TRP C 313      22.581  10.880   0.536  1.00116.33           C
ATOM   2473  CZ3 TRP C 313      23.552  12.020   2.415  1.00116.33           C
ATOM   2474  CH2 TRP C 313      23.406  10.889   1.639  1.00116.33           C
ATOM   2475  C   TRP C 313      18.674  15.461   1.048  1.00116.33           C
ATOM   2476  O   TRP C 313      18.109  14.375   1.161  1.00116.33           O
ATOM   2477  N   GLY C 314      18.268  16.387   0.154  1.00 24.73           N
ATOM   2478  CA  GLY C 314      17.135  16.119  -0.682  1.00 24.73           C
ATOM   2479  C   GLY C 314      17.145  17.096  -1.801  1.00 24.73           C
ATOM   2480  O   GLY C 314      18.054  17.915  -1.933  1.00 24.73           O
ATOM   2481  N   GLU C 315      16.125  17.007  -2.668  1.00 91.54           N
ATOM   2482  CA  GLU C 315      16.068  17.928  -3.751  1.00 91.54           C
ATOM   2483  CB  GLU C 315      16.546  17.298  -5.071  1.00 91.54           C
ATOM   2484  CG  GLU C 315      15.783  16.024  -5.442  1.00 91.54           C
ATOM   2485  CD  GLU C 315      16.557  15.309  -6.540  1.00 91.54           C
ATOM   2486  OE1 GLU C 315      17.625  15.836  -6.952  1.00 91.54           O
ATOM   2487  OE2 GLU C 315      16.095  14.221  -6.977  1.00 91.54           O
ATOM   2488  C   GLU C 315      14.657  18.365  -3.903  1.00 91.54           C
ATOM   2489  O   GLU C 315      13.750  17.556  -4.096  1.00 91.54           O
ATOM   2490  N   GLU C 316      14.439  19.685  -3.789  1.00 64.91           N
ATOM   2491  CA  GLU C 316      13.145  20.218  -4.059  1.00 64.91           C
ATOM   2492  CB  GLU C 316      12.972  21.680  -3.615  1.00 64.91           C
ATOM   2493  CG  GLU C 316      12.960  21.851  -2.095  1.00 64.91           C
ATOM   2494  CD  GLU C 316      12.783  23.331  -1.790  1.00 64.91           C
ATOM   2495  OE1 GLU C 316      12.854  24.145  -2.750  1.00 64.91           O
ATOM   2496  OE2 GLU C 316      12.570  23.667  -0.596  1.00 64.91           O
ATOM   2497  C   GLU C 316      13.124  20.176  -5.537  1.00 64.91           C
ATOM   2498  O   GLU C 316      14.147  19.873  -6.147  1.00 64.91           O
ATOM   2499  N   ASN C 317      11.970  20.414  -6.171  1.00175.31           N
ATOM   2500  CA  ASN C 317      12.046  20.348  -7.593  1.00175.31           C
ATOM   2501  CB  ASN C 317      10.678  20.447  -8.291  1.00175.31           C
ATOM   2502  CG  ASN C 317      10.887  20.189  -9.776  1.00175.31           C
ATOM   2503  OD1 ASN C 317      11.709  20.837 -10.423  1.00175.31           O
ATOM   2504  ND2 ASN C 317      10.127  19.208 -10.334  1.00175.31           N
ATOM   2505  C   ASN C 317      12.876  21.513  -8.030  1.00175.31           C
ATOM   2506  O   ASN C 317      12.407  22.650  -8.061  1.00175.31           O
ATOM   2507  N   GLY C 318      14.154  21.243  -8.366  1.00 55.68           N
ATOM   2508  CA  GLY C 318      15.034  22.258  -8.860  1.00 55.68           C
ATOM   2509  C   GLY C 318      16.089  22.657  -7.865  1.00 55.68           C
ATOM   2510  O   GLY C 318      17.169  23.076  -8.277  1.00 55.68           O
ATOM   2511  N   VAL C 319      15.854  22.553  -6.540  1.00 45.05           N
ATOM   2512  CA  VAL C 319      16.915  23.023  -5.686  1.00 45.05           C
ATOM   2513  CB  VAL C 319      16.530  24.221  -4.869  1.00 45.05           C
ATOM   2514  CG1 VAL C 319      17.699  24.571  -3.932  1.00 45.05           C
ATOM   2515  CG2 VAL C 319      16.131  25.358  -5.825  1.00 45.05           C
ATOM   2516  C   VAL C 319      17.315  21.954  -4.719  1.00 45.05           C
ATOM   2517  O   VAL C 319      16.487  21.375  -4.018  1.00 45.05           O
ATOM   2518  N   PRO C 320      18.593  21.681  -4.676  1.00 90.92           N
ATOM   2519  CA  PRO C 320      19.106  20.715  -3.742  1.00 90.92           C
ATOM   2520  CD  PRO C 320      19.421  21.778  -5.865  1.00 90.92           C
ATOM   2521  CB  PRO C 320      20.421  20.200  -4.333  1.00 90.92           C
ATOM   2522  CG  PRO C 320      20.785  21.227  -5.420  1.00 90.92           C
ATOM   2523  C   PRO C 320      19.253  21.332  -2.389  1.00 90.92           C
ATOM   2524  O   PRO C 320      19.496  22.536  -2.310  1.00 90.92           O
ATOM   2525  N   TYR C 321      19.107  20.538  -1.309  1.00 68.50           N
ATOM   2526  CA  TYR C 321      19.256  21.109  -0.003  1.00 68.50           C
ATOM   2527  CB  TYR C 321      17.933  21.610   0.612  1.00 68.50           C
ATOM   2528  CG  TYR C 321      16.977  20.473   0.756  1.00 68.50           C
ATOM   2529  CD1 TYR C 321      17.044  19.628   1.841  1.00 68.50           C
ATOM   2530  CD2 TYR C 321      16.001  20.257  -0.190  1.00 68.50           C
ATOM   2531  CE1 TYR C 321      16.158  18.585   1.977  1.00 68.50           C
ATOM   2532  CE2 TYR C 321      15.113  19.215  -0.060  1.00 68.50           C
ATOM   2533  CZ  TYR C 321      15.192  18.375   1.025  1.00 68.50           C
ATOM   2534  OH  TYR C 321      14.283  17.305   1.163  1.00 68.50           O
ATOM   2535  C   TYR C 321      19.854  20.103   0.931  1.00 68.50           C
ATOM   2536  O   TYR C 321      19.902  18.908   0.641  1.00 68.50           O
ATOM   2537  N   TRP C 322      20.357  20.596   2.084  1.00 94.40           N
ATOM   2538  CA  TRP C 322      20.894  19.759   3.118  1.00 94.40           C
ATOM   2539  CB  TRP C 322      22.244  20.244   3.689  1.00 94.40           C
ATOM   2540  CG  TRP C 322      23.428  20.266   2.744  1.00 94.40           C
ATOM   2541  CD2 TRP C 322      24.159  19.104   2.321  1.00 94.40           C
ATOM   2542  CD1 TRP C 322      24.028  21.336   2.143  1.00 94.40           C
ATOM   2543  NE1 TRP C 322      25.096  20.915   1.386  1.00 94.40           N
ATOM   2544  CE2 TRP C 322      25.186  19.543   1.484  1.00 94.40           C
ATOM   2545  CE3 TRP C 322      23.991  17.779   2.610  1.00 94.40           C
ATOM   2546  CZ2 TRP C 322      26.064  18.660   0.922  1.00 94.40           C
ATOM   2547  CZ3 TRP C 322      24.876  16.892   2.038  1.00 94.40           C
ATOM   2548  CH2 TRP C 322      25.893  17.324   1.211  1.00 94.40           C
ATOM   2549  C   TRP C 322      19.919  19.883   4.251  1.00 94.40           C
ATOM   2550  O   TRP C 322      19.273  20.919   4.398  1.00 94.40           O
ATOM   2551  N   LEU C 323      19.752  18.815   5.060  1.00 89.69           N
ATOM   2552  CA  LEU C 323      18.873  18.891   6.197  1.00 89.69           C
ATOM   2553  CB  LEU C 323      18.001  17.637   6.386  1.00 89.69           C
ATOM   2554  CG  LEU C 323      17.034  17.376   5.218  1.00 89.69           C
ATOM   2555  CD1 LEU C 323      17.800  17.083   3.916  1.00 89.69           C
ATOM   2556  CD2 LEU C 323      16.019  16.276   5.569  1.00 89.69           C
ATOM   2557  C   LEU C 323      19.776  18.988   7.392  1.00 89.69           C
ATOM   2558  O   LEU C 323      20.599  18.100   7.616  1.00 89.69           O
ATOM   2559  N   VAL C 324      19.639  20.066   8.199  1.00 50.95           N
ATOM   2560  CA  VAL C 324      20.563  20.262   9.290  1.00 50.95           C
ATOM   2561  CB  VAL C 324      21.417  21.481   9.104  1.00 50.95           C
ATOM   2562  CG1 VAL C 324      22.366  21.611  10.307  1.00 50.95           C
ATOM   2563  CG2 VAL C 324      22.135  21.377   7.749  1.00 50.95           C
ATOM   2564  C   VAL C 324      19.844  20.430  10.604  1.00 50.95           C
ATOM   2565  O   VAL C 324      18.776  21.042  10.676  1.00 50.95           O
ATOM   2566  N   LYS C 325      20.441  19.887  11.697  1.00131.95           N
ATOM   2567  CA  LYS C 325      19.848  20.006  13.005  1.00131.95           C
ATOM   2568  CB  LYS C 325      19.878  18.717  13.850  1.00131.95           C
ATOM   2569  CG  LYS C 325      21.183  18.455  14.586  1.00131.95           C
ATOM   2570  CD  LYS C 325      21.120  17.234  15.506  1.00131.95           C
ATOM   2571  CE  LYS C 325      20.008  17.288  16.553  1.00131.95           C
ATOM   2572  NZ  LYS C 325      20.031  16.057  17.374  1.00131.95           N
ATOM   2573  C   LYS C 325      20.577  21.080  13.763  1.00131.95           C
ATOM   2574  O   LYS C 325      21.800  21.060  13.896  1.00131.95           O
ATOM   2575  N   ASN C 326      19.811  22.065  14.271  1.00 82.08           N
ATOM   2576  CA  ASN C 326      20.344  23.201  14.970  1.00 82.08           C
ATOM   2577  CB  ASN C 326      19.508  24.464  14.687  1.00 82.08           C
ATOM   2578  CG  ASN C 326      20.369  25.703  14.863  1.00 82.08           C
ATOM   2579  OD1 ASN C 326      21.370  25.690  15.574  1.00 82.08           O
ATOM   2580  ND2 ASN C 326      19.969  26.812  14.183  1.00 82.08           N
ATOM   2581  C   ASN C 326      20.305  22.909  16.453  1.00 82.08           C
ATOM   2582  O   ASN C 326      19.734  21.908  16.880  1.00 82.08           O
ATOM   2583  N   SER C 327      21.046  23.711  17.251  1.00162.36           N
ATOM   2584  CA  SER C 327      21.149  23.655  18.695  1.00162.36           C
ATOM   2585  CB  SER C 327      22.586  23.908  19.178  1.00162.36           C
ATOM   2586  OG  SER C 327      23.492  23.021  18.543  1.00162.36           O
ATOM   2587  C   SER C 327      20.327  24.693  19.416  1.00162.36           C
ATOM   2588  O   SER C 327      20.591  24.949  20.592  1.00162.36           O
ATOM   2589  N   TRP C 328      19.452  25.417  18.701  1.00148.02           N
ATOM   2590  CA  TRP C 328      18.625  26.499  19.178  1.00148.02           C
ATOM   2591  CB  TRP C 328      18.350  27.530  18.075  1.00148.02           C
ATOM   2592  CG  TRP C 328      19.653  28.209  17.712  1.00148.02           C
ATOM   2593  CD2 TRP C 328      19.872  29.081  16.593  1.00148.02           C
ATOM   2594  CD1 TRP C 328      20.852  28.100  18.356  1.00148.02           C
ATOM   2595  NE1 TRP C 328      21.805  28.846  17.707  1.00148.02           N
ATOM   2596  CE2 TRP C 328      21.217  29.456  16.620  1.00148.02           C
ATOM   2597  CE3 TRP C 328      19.027  29.532  15.620  1.00148.02           C
ATOM   2598  CZ2 TRP C 328      21.739  30.286  15.670  1.00148.02           C
ATOM   2599  CZ3 TRP C 328      19.557  30.374  14.667  1.00148.02           C
ATOM   2600  CH2 TRP C 328      20.886  30.743  14.691  1.00148.02           C
ATOM   2601  C   TRP C 328      17.366  26.054  19.865  1.00148.02           C
ATOM   2602  O   TRP C 328      16.565  26.887  20.288  1.00148.02           O
ATOM   2603  N   GLY C 329      17.069  24.746  19.885  1.00 37.29           N
ATOM   2604  CA  GLY C 329      15.856  24.320  20.521  1.00 37.29           C
ATOM   2605  C   GLY C 329      14.877  23.997  19.434  1.00 37.29           C
ATOM   2606  O   GLY C 329      15.058  24.379  18.280  1.00 37.29           O
ATOM   2607  N   THR C 330      13.814  23.258  19.800  1.00 49.35           N
ATOM   2608  CA  THR C 330      12.777  22.803  18.917  1.00 49.35           C
ATOM   2609  CB  THR C 330      11.889  21.776  19.554  1.00 49.35           C
ATOM   2610  OG1 THR C 330      11.226  22.327  20.683  1.00 49.35           O
ATOM   2611  CG2 THR C 330      12.759  20.579  19.978  1.00 49.35           C
ATOM   2612  C   THR C 330      11.921  23.950  18.473  1.00 49.35           C
ATOM   2613  O   THR C 330      11.273  23.884  17.430  1.00 49.35           O
ATOM   2614  N   SER C 331      11.857  25.020  19.281  1.00 40.84           N
ATOM   2615  CA  SER C 331      10.998  26.138  19.006  1.00 40.84           C
ATOM   2616  CB  SER C 331      10.995  27.173  20.144  1.00 40.84           C
ATOM   2617  OG  SER C 331      10.472  26.592  21.330  1.00 40.84           O
ATOM   2618  C   SER C 331      11.422  26.855  17.758  1.00 40.84           C
ATOM   2619  O   SER C 331      10.647  27.640  17.212  1.00 40.84           O
ATOM   2620  N   TRP C 332      12.653  26.618  17.265  1.00 70.10           N
ATOM   2621  CA  TRP C 332      13.125  27.367  16.132  1.00 70.10           C
ATOM   2622  CB  TRP C 332      14.577  27.840  16.319  1.00 70.10           C
ATOM   2623  CG  TRP C 332      15.169  28.603  15.160  1.00 70.10           C
ATOM   2624  CD2 TRP C 332      15.929  27.993  14.105  1.00 70.10           C
ATOM   2625  CD1 TRP C 332      15.140  29.941  14.891  1.00 70.10           C
ATOM   2626  NE1 TRP C 332      15.838  30.202  13.736  1.00 70.10           N
ATOM   2627  CE2 TRP C 332      16.328  29.012  13.241  1.00 70.10           C
ATOM   2628  CE3 TRP C 332      16.269  26.690  13.878  1.00 70.10           C
ATOM   2629  CZ2 TRP C 332      17.078  28.742  12.132  1.00 70.10           C
ATOM   2630  CZ3 TRP C 332      17.021  26.420  12.756  1.00 70.10           C
ATOM   2631  CH2 TRP C 332      17.418  27.427  11.900  1.00 70.10           C
ATOM   2632  C   TRP C 332      13.078  26.545  14.876  1.00 70.10           C
ATOM   2633  O   TRP C 332      13.220  25.325  14.896  1.00 70.10           O
ATOM   2634  N   GLY C 333      12.826  27.229  13.739  1.00 32.40           N
ATOM   2635  CA  GLY C 333      12.861  26.646  12.424  1.00 32.40           C
ATOM   2636  C   GLY C 333      11.857  25.549  12.292  1.00 32.40           C
ATOM   2637  O   GLY C 333      10.730  25.646  12.776  1.00 32.40           O
ATOM   2638  N   ILE C 334      12.260  24.466  11.594  1.00 99.45           N
ATOM   2639  CA  ILE C 334      11.364  23.368  11.399  1.00 99.45           C
ATOM   2640  CB  ILE C 334      11.537  22.692  10.070  1.00 99.45           C
ATOM   2641  CG1 ILE C 334      11.241  23.673   8.924  1.00 99.45           C
ATOM   2642  CG2 ILE C 334      10.644  21.440  10.058  1.00 99.45           C
ATOM   2643  CD1 ILE C 334       9.811  24.213   8.938  1.00 99.45           C
ATOM   2644  C   ILE C 334      11.684  22.355  12.448  1.00 99.45           C
ATOM   2645  O   ILE C 334      12.455  21.425  12.221  1.00 99.45           O
ATOM   2646  N   ASN C 335      11.054  22.508  13.626  1.00 45.43           N
ATOM   2647  CA  ASN C 335      11.228  21.605  14.725  1.00 45.43           C
ATOM   2648  CB  ASN C 335      10.711  20.186  14.431  1.00 45.43           C
ATOM   2649  CG  ASN C 335       9.195  20.250  14.325  1.00 45.43           C
ATOM   2650  OD1 ASN C 335       8.542  21.026  15.022  1.00 45.43           O
ATOM   2651  ND2 ASN C 335       8.614  19.410  13.426  1.00 45.43           N
ATOM   2652  C   ASN C 335      12.675  21.501  15.105  1.00 45.43           C
ATOM   2653  O   ASN C 335      13.135  20.430  15.499  1.00 45.43           O
ATOM   2654  N   GLY C 336      13.430  22.614  15.024  1.00 33.53           N
ATOM   2655  CA  GLY C 336      14.800  22.600  15.456  1.00 33.53           C
ATOM   2656  C   GLY C 336      15.727  22.357  14.300  1.00 33.53           C
ATOM   2657  O   GLY C 336      16.941  22.467  14.461  1.00 33.53           O
ATOM   2658  N   PHE C 337      15.189  22.041  13.104  1.00 72.90           N
ATOM   2659  CA  PHE C 337      16.016  21.747  11.961  1.00 72.90           C
ATOM   2660  CB  PHE C 337      15.670  20.410  11.274  1.00 72.90           C
ATOM   2661  CG  PHE C 337      16.109  19.255  12.112  1.00 72.90           C
ATOM   2662  CD1 PHE C 337      15.424  18.898  13.251  1.00 72.90           C
ATOM   2663  CD2 PHE C 337      17.198  18.504  11.732  1.00 72.90           C
ATOM   2664  CE1 PHE C 337      15.834  17.824  14.007  1.00 72.90           C
ATOM   2665  CE2 PHE C 337      17.610  17.429  12.483  1.00 72.90           C
ATOM   2666  CZ  PHE C 337      16.930  17.087  13.626  1.00 72.90           C
ATOM   2667  C   PHE C 337      15.818  22.795  10.907  1.00 72.90           C
ATOM   2668  O   PHE C 337      14.886  23.596  10.975  1.00 72.90           O
ATOM   2669  N   PHE C 338      16.744  22.839   9.918  1.00 76.17           N
ATOM   2670  CA  PHE C 338      16.592  23.754   8.819  1.00 76.17           C
ATOM   2671  CB  PHE C 338      17.246  25.134   9.040  1.00 76.17           C
ATOM   2672  CG  PHE C 338      18.727  24.999   9.172  1.00 76.17           C
ATOM   2673  CD1 PHE C 338      19.300  24.673  10.380  1.00 76.17           C
ATOM   2674  CD2 PHE C 338      19.549  25.217   8.089  1.00 76.17           C
ATOM   2675  CE1 PHE C 338      20.666  24.555  10.502  1.00 76.17           C
ATOM   2676  CE2 PHE C 338      20.914  25.102   8.204  1.00 76.17           C
ATOM   2677  CZ  PHE C 338      21.476  24.771   9.413  1.00 76.17           C
ATOM   2678  C   PHE C 338      17.189  23.142   7.586  1.00 76.17           C
ATOM   2679  O   PHE C 338      18.072  22.288   7.663  1.00 76.17           O
ATOM   2680  N   LYS C 339      16.687  23.551   6.400  1.00 90.93           N
ATOM   2681  CA  LYS C 339      17.235  23.077   5.161  1.00 90.93           C
ATOM   2682  CB  LYS C 339      16.204  22.665   4.091  1.00 90.93           C
ATOM   2683  CG  LYS C 339      15.486  21.335   4.339  1.00 90.93           C
ATOM   2684  CD  LYS C 339      14.375  21.400   5.382  1.00 90.93           C
ATOM   2685  CE  LYS C 339      13.639  20.074   5.583  1.00 90.93           C
ATOM   2686  NZ  LYS C 339      12.581  20.232   6.605  1.00 90.93           N
ATOM   2687  C   LYS C 339      18.000  24.219   4.576  1.00 90.93           C
ATOM   2688  O   LYS C 339      17.654  25.381   4.788  1.00 90.93           O
ATOM   2689  N   ILE C 340      19.095  23.915   3.851  1.00 61.86           N
ATOM   2690  CA  ILE C 340      19.882  24.954   3.257  1.00 61.86           C
ATOM   2691  CB  ILE C 340      21.087  25.312   4.082  1.00 61.86           C
ATOM   2692  CG1 ILE C 340      21.780  26.568   3.527  1.00 61.86           C
ATOM   2693  CG2 ILE C 340      21.990  24.072   4.183  1.00 61.86           C
ATOM   2694  CD1 ILE C 340      22.820  27.158   4.480  1.00 61.86           C
ATOM   2695  C   ILE C 340      20.349  24.493   1.909  1.00 61.86           C
ATOM   2696  O   ILE C 340      20.560  23.303   1.685  1.00 61.86           O
ATOM   2697  N   LYS C 341      20.542  25.451   0.979  1.00124.77           N
ATOM   2698  CA  LYS C 341      20.952  25.167  -0.367  1.00124.77           C
ATOM   2699  CB  LYS C 341      21.247  26.446  -1.174  1.00124.77           C
ATOM   2700  CG  LYS C 341      21.856  26.203  -2.556  1.00124.77           C
ATOM   2701  CD  LYS C 341      20.937  25.470  -3.531  0.00124.77           C
ATOM   2702  CE  LYS C 341      21.510  25.364  -4.946  1.00124.77           C
ATOM   2703  NZ  LYS C 341      21.563  26.704  -5.571  1.00124.77           N
ATOM   2704  C   LYS C 341      22.197  24.343  -0.334  1.00124.77           C
ATOM   2705  O   LYS C 341      23.128  24.621   0.420  1.00124.77           O
ATOM   2706  N   ARG C 342      22.224  23.290  -1.177  1.00148.83           N
ATOM   2707  CA  ARG C 342      23.322  22.369  -1.244  1.00148.83           C
ATOM   2708  CB  ARG C 342      22.861  20.911  -1.055  1.00148.83           C
ATOM   2709  CG  ARG C 342      23.902  19.854  -1.427  1.00148.83           C
ATOM   2710  CD  ARG C 342      23.481  18.430  -1.048  1.00148.83           C
ATOM   2711  NE  ARG C 342      22.118  18.182  -1.600  1.00148.83           N
ATOM   2712  CZ  ARG C 342      21.963  17.675  -2.858  1.00148.83           C
ATOM   2713  NH1 ARG C 342      23.058  17.409  -3.627  1.00148.83           N
ATOM   2714  NH2 ARG C 342      20.713  17.419  -3.343  1.00148.83           N
ATOM   2715  C   ARG C 342      23.962  22.460  -2.600  1.00148.83           C
ATOM   2716  O   ARG C 342      23.283  22.645  -3.607  1.00148.83           O
ATOM   2717  N   GLY C 343      25.308  22.344  -2.651  1.00 52.33           N
ATOM   2718  CA  GLY C 343      26.021  22.315  -3.903  1.00 52.33           C
ATOM   2719  C   GLY C 343      26.702  23.624  -4.205  1.00 52.33           C
ATOM   2720  O   GLY C 343      27.570  23.685  -5.076  1.00 52.33           O
ATOM   2721  N   THR C 344      26.239  24.717  -3.576  1.00116.98           N
ATOM   2722  CA  THR C 344      26.757  26.058  -3.681  1.00116.98           C
ATOM   2723  CB  THR C 344      25.677  27.097  -3.594  1.00116.98           C
ATOM   2724  OG1 THR C 344      24.968  26.974  -2.371  1.00116.98           O
ATOM   2725  CG2 THR C 344      24.720  26.912  -4.784  1.00116.98           C
ATOM   2726  C   THR C 344      27.821  26.385  -2.665  1.00116.98           C
ATOM   2727  O   THR C 344      28.440  27.444  -2.761  1.00116.98           O
ATOM   2728  N   ASP C 345      28.027  25.544  -1.627  1.00 81.63           N
ATOM   2729  CA  ASP C 345      28.917  25.920  -0.557  1.00 81.63           C
ATOM   2730  CB  ASP C 345      30.329  26.310  -1.037  1.00 81.63           C
ATOM   2731  CG  ASP C 345      31.243  26.446   0.177  1.00 81.63           C
ATOM   2732  OD1 ASP C 345      30.788  26.126   1.307  1.00 81.63           O
ATOM   2733  OD2 ASP C 345      32.414  26.871  -0.012  1.00 81.63           O
ATOM   2734  C   ASP C 345      28.299  27.113   0.104  1.00 81.63           C
ATOM   2735  O   ASP C 345      28.973  28.072   0.481  1.00 81.63           O
ATOM   2736  N   GLU C 346      26.963  27.051   0.270  1.00113.06           N
ATOM   2737  CA  GLU C 346      26.201  28.134   0.822  1.00113.06           C
ATOM   2738  CB  GLU C 346      24.692  27.835   0.884  1.00113.06           C
ATOM   2739  CG  GLU C 346      23.849  28.978   1.451  1.00113.06           C
ATOM   2740  CD  GLU C 346      23.760  30.068   0.394  1.00113.06           C
ATOM   2741  OE1 GLU C 346      23.386  29.741  -0.764  1.00113.06           O
ATOM   2742  OE2 GLU C 346      24.066  31.244   0.730  1.00113.06           O
ATOM   2743  C   GLU C 346      26.660  28.435   2.215  1.00113.06           C
ATOM   2744  O   GLU C 346      26.626  27.589   3.105  1.00113.06           O
ATOM   2745  N   CYS C 347      27.095  29.689   2.429  1.00 70.58           N
ATOM   2746  CA  CYS C 347      27.481  30.170   3.725  1.00 70.58           C
ATOM   2747  CB  CYS C 347      26.314  30.189   4.728  1.00 70.58           C
ATOM   2748  SG  CYS C 347      24.976  31.316   4.233  1.00 70.58           S
ATOM   2749  C   CYS C 347      28.571  29.314   4.305  1.00 70.58           C
ATOM   2750  O   CYS C 347      28.665  29.191   5.524  1.00 70.58           O
ATOM   2751  N   ASP C 348      29.441  28.741   3.446  1.00 69.26           N
ATOM   2752  CA  ASP C 348      30.578  27.951   3.844  1.00 69.26           C
ATOM   2753  CB  ASP C 348      31.516  28.718   4.793  1.00 69.26           C
ATOM   2754  CG  ASP C 348      32.096  29.899   4.025  1.00 69.26           C
ATOM   2755  OD1 ASP C 348      31.830  29.996   2.797  1.00 69.26           O
ATOM   2756  OD2 ASP C 348      32.801  30.728   4.661  1.00 69.26           O
ATOM   2757  C   ASP C 348      30.170  26.679   4.537  1.00 69.26           C
ATOM   2758  O   ASP C 348      30.956  26.096   5.280  1.00 69.26           O
ATOM   2759  N   CYS C 349      28.952  26.174   4.282  1.00 82.07           N
ATOM   2760  CA  CYS C 349      28.502  24.967   4.925  1.00 82.07           C
ATOM   2761  CB  CYS C 349      26.989  24.722   4.779  1.00 82.07           C
ATOM   2762  SG  CYS C 349      26.448  24.570   3.056  1.00 82.07           S
ATOM   2763  C   CYS C 349      29.256  23.760   4.428  1.00 82.07           C
ATOM   2764  O   CYS C 349      29.267  22.705   5.058  1.00 82.07           O
ATOM   2765  N   GLU C 350      29.785  23.842   3.204  1.00156.19           N
ATOM   2766  CA  GLU C 350      30.541  22.809   2.552  1.00156.19           C
ATOM   2767  CB  GLU C 350      30.269  22.761   1.041  1.00156.19           C
ATOM   2768  CG  GLU C 350      28.826  22.298   0.801  1.00156.19           C
ATOM   2769  CD  GLU C 350      28.518  22.240  -0.685  1.00156.19           C
ATOM   2770  OE1 GLU C 350      29.410  22.596  -1.499  1.00156.19           O
ATOM   2771  OE2 GLU C 350      27.374  21.831  -1.023  1.00156.19           O
ATOM   2772  C   GLU C 350      32.012  22.816   2.857  1.00156.19           C
ATOM   2773  O   GLU C 350      32.725  22.079   2.193  1.00156.19           O
ATOM   2774  N   SER C 351      32.537  23.772   3.655  1.00119.88           N
ATOM   2775  CA  SER C 351      33.956  23.922   3.920  1.00119.88           C
ATOM   2776  CB  SER C 351      34.315  25.393   4.188  1.00119.88           C
ATOM   2777  OG  SER C 351      33.651  25.849   5.357  1.00119.88           O
ATOM   2778  C   SER C 351      34.600  23.120   5.045  1.00119.88           C
ATOM   2779  O   SER C 351      35.798  22.853   5.006  1.00119.88           O
ATOM   2780  N   GLU C 352      33.891  22.954   6.168  1.00191.64           N
ATOM   2781  CA  GLU C 352      34.287  22.373   7.431  1.00191.64           C
ATOM   2782  CB  GLU C 352      33.978  23.281   8.633  1.00191.64           C
ATOM   2783  CG  GLU C 352      34.788  24.573   8.680  1.00191.64           C
ATOM   2784  CD  GLU C 352      34.487  25.256  10.006  1.00191.64           C
ATOM   2785  OE1 GLU C 352      33.911  24.579  10.900  1.00191.64           O
ATOM   2786  OE2 GLU C 352      34.837  26.458  10.146  1.00191.64           O
ATOM   2787  C   GLU C 352      33.765  21.028   7.859  1.00191.64           C
ATOM   2788  O   GLU C 352      33.759  20.824   9.073  1.00191.64           O
ATOM   2789  N   ALA C 353      33.118  20.185   7.036  1.00 63.59           N
ATOM   2790  CA  ALA C 353      32.506  19.018   7.634  1.00 63.59           C
ATOM   2791  CB  ALA C 353      31.785  18.119   6.613  1.00 63.59           C
ATOM   2792  C   ALA C 353      33.526  18.175   8.355  1.00 63.59           C
ATOM   2793  O   ALA C 353      34.643  17.994   7.873  1.00 63.59           O
ATOM   2794  N   VAL C 354      33.149  17.633   9.546  1.00 55.32           N
ATOM   2795  CA  VAL C 354      34.038  16.823  10.337  1.00 55.32           C
ATOM   2796  CB  VAL C 354      34.406  17.454  11.648  1.00 55.32           C
ATOM   2797  CG1 VAL C 354      35.212  16.439  12.475  1.00 55.32           C
ATOM   2798  CG2 VAL C 354      35.161  18.764  11.369  1.00 55.32           C
ATOM   2799  C   VAL C 354      33.358  15.526  10.665  1.00 55.32           C
ATOM   2800  O   VAL C 354      32.155  15.497  10.921  1.00 55.32           O
ATOM   2801  N   SER C 355      34.127  14.412  10.682  1.00 91.47           N
ATOM   2802  CA  SER C 355      33.557  13.123  10.958  1.00 91.47           C
ATOM   2803  CB  SER C 355      33.643  12.151   9.770  1.00 91.47           C
ATOM   2804  OG  SER C 355      32.950  12.677   8.651  1.00 91.47           O
ATOM   2805  C   SER C 355      34.363  12.483  12.047  1.00 91.47           C
ATOM   2806  O   SER C 355      35.574  12.676  12.128  1.00 91.47           O
ATOM   2807  N   ALA C 356      33.692  11.711  12.928  1.00 49.52           N
ATOM   2808  CA  ALA C 356      34.380  10.979  13.949  1.00 49.52           C
ATOM   2809  CB  ALA C 356      34.485  11.735  15.280  1.00 49.52           C
ATOM   2810  C   ALA C 356      33.591   9.730  14.177  1.00 49.52           C
ATOM   2811  O   ALA C 356      32.392   9.692  13.909  1.00 49.52           O
ATOM   2812  N   ASP C 357      34.249   8.655  14.651  1.00 56.98           N
ATOM   2813  CA  ASP C 357      33.531   7.432  14.877  1.00 56.98           C
ATOM   2814  CB  ASP C 357      34.054   6.248  14.050  1.00 56.98           C
ATOM   2815  CG  ASP C 357      33.577   6.460  12.620  1.00 56.98           C
ATOM   2816  OD1 ASP C 357      32.382   6.823  12.450  1.00 56.98           O
ATOM   2817  OD2 ASP C 357      34.392   6.255  11.682  1.00 56.98           O
ATOM   2818  C   ASP C 357      33.626   7.069  16.327  1.00 56.98           C
ATOM   2819  O   ASP C 357      34.713   6.829  16.848  1.00 56.98           O
ATOM   2820  N   ILE C 358      32.468   7.019  17.018  1.00140.34           N
ATOM   2821  CA  ILE C 358      32.421   6.668  18.413  1.00140.34           C
ATOM   2822  CB  ILE C 358      31.267   7.174  19.218  1.00140.34           C
ATOM   2823  CG1 ILE C 358      29.924   6.703  18.655  1.00140.34           C
ATOM   2824  CG2 ILE C 358      31.422   8.677  19.419  1.00140.34           C
ATOM   2825  CD1 ILE C 358      28.795   7.009  19.631  1.00140.34           C
ATOM   2826  C   ILE C 358      32.437   5.189  18.620  1.00140.34           C
ATOM   2827  O   ILE C 358      32.100   4.402  17.738  1.00140.34           O
ATOM   2828  N   TYR C 359      32.900   4.788  19.822  1.00147.32           N
ATOM   2829  CA  TYR C 359      32.930   3.405  20.225  1.00147.32           C
ATOM   2830  CB  TYR C 359      34.097   3.044  21.167  1.00147.32           C
ATOM   2831  CG  TYR C 359      35.438   2.960  20.532  1.00147.32           C
ATOM   2832  CD1 TYR C 359      36.255   4.062  20.429  1.00147.32           C
ATOM   2833  CD2 TYR C 359      35.890   1.747  20.072  1.00147.32           C
ATOM   2834  CE1 TYR C 359      37.502   3.954  19.855  1.00147.32           C
ATOM   2835  CE2 TYR C 359      37.134   1.638  19.500  1.00147.32           C
ATOM   2836  CZ  TYR C 359      37.942   2.739  19.386  1.00147.32           C
ATOM   2837  OH  TYR C 359      39.219   2.615  18.797  1.00147.32           O
ATOM   2838  C   TYR C 359      31.765   3.188  21.142  1.00147.32           C
ATOM   2839  O   TYR C 359      31.789   3.645  22.284  1.00147.32           O
ATOM   2840  N   SER C 360      30.741   2.436  20.690  1.00 98.13           N
ATOM   2841  CA  SER C 360      29.582   2.179  21.502  1.00 98.13           C
ATOM   2842  CB  SER C 360      28.445   1.477  20.742  1.00 98.13           C
ATOM   2843  OG  SER C 360      28.031   2.264  19.636  1.00 98.13           O
ATOM   2844  C   SER C 360      29.994   1.247  22.599  1.00 98.13           C
ATOM   2845  O   SER C 360      31.114   0.747  22.626  1.00 98.13           O
ATOM   2846  N   TYR C 361      29.069   1.024  23.545  1.00180.72           N
ATOM   2847  CA  TYR C 361      29.174   0.185  24.711  1.00180.72           C
ATOM   2848  CB  TYR C 361      28.138   0.741  25.714  1.00180.72           C
ATOM   2849  CG  TYR C 361      27.826  -0.049  26.936  1.00180.72           C
ATOM   2850  CD1 TYR C 361      26.966  -1.117  26.843  1.00180.72           C
ATOM   2851  CD2 TYR C 361      28.334   0.309  28.169  1.00180.72           C
ATOM   2852  CE1 TYR C 361      26.635  -1.839  27.963  1.00180.72           C
ATOM   2853  CE2 TYR C 361      28.003  -0.417  29.292  1.00180.72           C
ATOM   2854  CZ  TYR C 361      27.153  -1.495  29.187  1.00180.72           C
ATOM   2855  OH  TYR C 361      26.799  -2.243  30.329  1.00180.72           O
ATOM   2856  C   TYR C 361      28.831  -1.192  24.234  1.00180.72           C
ATOM   2857  O   TYR C 361      28.072  -1.323  23.279  1.00180.72           O
ATOM   2858  N   HIS C 362      29.457  -2.256  24.781  1.00161.19           N
ATOM   2859  CA  HIS C 362      28.993  -3.516  24.306  1.00161.19           C
ATOM   2860  ND1 HIS C 362      30.165  -3.054  21.301  1.00161.19           N
ATOM   2861  CG  HIS C 362      29.647  -4.085  22.056  1.00161.19           C
ATOM   2862  CB  HIS C 362      29.967  -4.373  23.498  1.00161.19           C
ATOM   2863  NE2 HIS C 362      28.645  -4.068  20.030  1.00161.19           N
ATOM   2864  CD2 HIS C 362      28.724  -4.695  21.259  1.00161.19           C
ATOM   2865  CE1 HIS C 362      29.530  -3.089  20.102  1.00161.19           C
ATOM   2866  C   HIS C 362      28.202  -4.261  25.341  1.00161.19           C
ATOM   2867  O   HIS C 362      27.208  -3.645  25.801  1.00161.19           O
ATOM   2868  OXT HIS C 362      28.527  -5.439  25.632  1.00161.19           O
TER    2869      HIS C 362
ATOM   2870  N   ASP D 363      52.380 -22.044  28.172  1.00 46.88           N
ATOM   2871  CA  ASP D 363      51.243 -22.767  27.565  1.00 46.88           C
ATOM   2872  CB  ASP D 363      51.764 -23.961  26.751  1.00 46.88           C
ATOM   2873  CG  ASP D 363      52.530 -23.429  25.554  1.00 46.88           C
ATOM   2874  OD1 ASP D 363      52.660 -22.170  25.447  1.00 46.88           O
ATOM   2875  OD2 ASP D 363      52.997 -24.248  24.733  1.00 46.88           O
ATOM   2876  C   ASP D 363      50.367 -23.293  28.651  1.00 46.88           C
ATOM   2877  O   ASP D 363      50.811 -23.533  29.773  1.00 46.88           O
ATOM   2878  N   ILE D 364      49.080 -23.491  28.328  1.00122.73           N
ATOM   2879  CA  ILE D 364      48.166 -24.045  29.277  1.00122.73           C
ATOM   2880  CB  ILE D 364      46.829 -23.360  29.337  1.00122.73           C
ATOM   2881  CG1 ILE D 364      46.028 -23.837  30.558  1.00122.73           C
ATOM   2882  CG2 ILE D 364      46.116 -23.567  27.994  1.00122.73           C
ATOM   2883  CD1 ILE D 364      44.784 -23.005  30.839  1.00122.73           C
ATOM   2884  C   ILE D 364      47.964 -25.434  28.774  1.00122.73           C
ATOM   2885  O   ILE D 364      48.430 -25.752  27.682  1.00122.73           O
ATOM   2886  N   PRO D 365      47.376 -26.297  29.547  1.00105.82           N
ATOM   2887  CA  PRO D 365      47.229 -27.635  29.049  1.00105.82           C
ATOM   2888  CD  PRO D 365      47.714 -26.315  30.963  1.00105.82           C
ATOM   2889  CB  PRO D 365      47.060 -28.539  30.263  1.00105.82           C
ATOM   2890  CG  PRO D 365      47.865 -27.798  31.342  1.00105.82           C
ATOM   2891  C   PRO D 365      46.236 -27.791  27.931  1.00105.82           C
ATOM   2892  O   PRO D 365      46.013 -28.927  27.515  1.00105.82           O
ATOM   2893  N   VAL D 366      45.625 -26.689  27.441  1.00 70.12           N
ATOM   2894  CA  VAL D 366      44.643 -26.749  26.381  1.00 70.12           C
ATOM   2895  CB  VAL D 366      43.890 -25.466  26.216  1.00 70.12           C
ATOM   2896  CG1 VAL D 366      42.936 -25.613  25.021  1.00 70.12           C
ATOM   2897  CG2 VAL D 366      43.215 -25.112  27.551  1.00 70.12           C
ATOM   2898  C   VAL D 366      45.278 -27.041  25.035  1.00 70.12           C
ATOM   2899  O   VAL D 366      46.260 -26.424  24.628  1.00 70.12           O
ATOM   2900  N   HIS D 367      44.749 -28.094  24.375  1.00168.31           N
ATOM   2901  CA  HIS D 367      45.054 -28.701  23.099  1.00168.31           C
ATOM   2902  ND1 HIS D 367      45.715 -32.294  21.879  1.00168.31           N
ATOM   2903  CG  HIS D 367      45.779 -30.936  22.096  1.00168.31           C
ATOM   2904  CB  HIS D 367      45.009 -30.239  23.177  1.00168.31           C
ATOM   2905  NE2 HIS D 367      47.150 -31.482  20.388  1.00168.31           N
ATOM   2906  CD2 HIS D 367      46.662 -30.456  21.174  1.00168.31           C
ATOM   2907  CE1 HIS D 367      46.552 -32.567  20.849  1.00168.31           C
ATOM   2908  C   HIS D 367      44.195 -28.271  21.927  1.00168.31           C
ATOM   2909  O   HIS D 367      44.227 -28.954  20.910  1.00168.31           O
ATOM   2910  N   CYS D 368      43.308 -27.262  22.009  1.00142.71           N
ATOM   2911  CA  CYS D 368      42.319 -27.233  20.960  1.00142.71           C
ATOM   2912  CB  CYS D 368      40.974 -26.763  21.415  1.00142.71           C
ATOM   2913  SG  CYS D 368      40.600 -28.085  22.566  1.00142.71           S
ATOM   2914  C   CYS D 368      42.665 -26.719  19.611  1.00142.71           C
ATOM   2915  O   CYS D 368      43.703 -26.112  19.371  1.00142.71           O
ATOM   2916  N   LEU D 369      41.754 -27.017  18.654  1.00187.84           N
ATOM   2917  CA  LEU D 369      42.066 -26.703  17.301  1.00187.84           C
ATOM   2918  CB  LEU D 369      42.345 -27.957  16.435  1.00187.84           C
ATOM   2919  CG  LEU D 369      41.189 -28.704  15.753  1.00187.84           C
ATOM   2920  CD1 LEU D 369      40.843 -28.048  14.413  1.00187.84           C
ATOM   2921  CD2 LEU D 369      41.510 -30.203  15.612  1.00187.84           C
ATOM   2922  C   LEU D 369      41.078 -25.758  16.695  1.00187.84           C
ATOM   2923  O   LEU D 369      40.075 -25.381  17.302  1.00187.84           O
ATOM   2924  N   PHE D 370      41.385 -25.343  15.452  1.00 81.74           N
ATOM   2925  CA  PHE D 370      40.699 -24.323  14.713  1.00 81.74           C
ATOM   2926  CB  PHE D 370      41.337 -24.100  13.327  1.00 81.74           C
ATOM   2927  CG  PHE D 370      40.707 -22.911  12.690  1.00 81.74           C
ATOM   2928  CD1 PHE D 370      41.087 -21.640  13.058  1.00 81.74           C
ATOM   2929  CD2 PHE D 370      39.752 -23.068  11.713  1.00 81.74           C
ATOM   2930  CE1 PHE D 370      40.510 -20.541  12.468  1.00 81.74           C
ATOM   2931  CE2 PHE D 370      39.176 -21.971  11.122  1.00 81.74           C
ATOM   2932  CZ  PHE D 370      39.551 -20.704  11.498  1.00 81.74           C
ATOM   2933  C   PHE D 370      39.260 -24.695  14.510  1.00 81.74           C
ATOM   2934  O   PHE D 370      38.366 -23.853  14.545  1.00 81.74           O
ATOM   2935  N   HIS D 371      38.975 -25.970  14.246  1.00113.01           N
ATOM   2936  CA  HIS D 371      37.609 -26.314  14.015  1.00113.01           C
ATOM   2937  ND1 HIS D 371      38.478 -29.627  14.796  1.00113.01           N
ATOM   2938  CG  HIS D 371      37.386 -28.842  14.498  1.00113.01           C
ATOM   2939  CB  HIS D 371      37.385 -27.741  13.478  1.00113.01           C
ATOM   2940  NE2 HIS D 371      36.796 -30.377  16.045  1.00113.01           N
ATOM   2941  CD2 HIS D 371      36.369 -29.313  15.274  1.00113.01           C
ATOM   2942  CE1 HIS D 371      38.068 -30.527  15.725  1.00113.01           C
ATOM   2943  C   HIS D 371      36.823 -26.127  15.274  1.00113.01           C
ATOM   2944  O   HIS D 371      35.642 -25.785  15.231  1.00113.01           O
ATOM   2945  N   GLN D 372      37.452 -26.340  16.443  1.00130.39           N
ATOM   2946  CA  GLN D 372      36.720 -26.246  17.676  1.00130.39           C
ATOM   2947  CB  GLN D 372      37.566 -26.605  18.907  1.00130.39           C
ATOM   2948  CG  GLN D 372      36.699 -27.054  20.081  1.00130.39           C
ATOM   2949  CD  GLN D 372      36.066 -28.374  19.652  1.00130.39           C
ATOM   2950  OE1 GLN D 372      34.952 -28.705  20.055  1.00130.39           O
ATOM   2951  NE2 GLN D 372      36.792 -29.152  18.804  1.00130.39           N
ATOM   2952  C   GLN D 372      36.212 -24.841  17.824  1.00130.39           C
ATOM   2953  O   GLN D 372      35.134 -24.621  18.375  1.00130.39           O
ATOM   2954  N   VAL D 373      37.009 -23.850  17.377  1.00143.12           N
ATOM   2955  CA  VAL D 373      36.664 -22.453  17.462  1.00143.12           C
ATOM   2956  CB  VAL D 373      37.847 -21.548  17.492  1.00143.12           C
ATOM   2957  CG1 VAL D 373      38.499 -21.779  18.859  1.00143.12           C
ATOM   2958  CG2 VAL D 373      38.791 -21.888  16.345  1.00143.12           C
ATOM   2959  C   VAL D 373      35.625 -21.991  16.473  1.00143.12           C
ATOM   2960  O   VAL D 373      34.955 -20.987  16.700  1.00143.12           O
ATOM   2961  N   PHE D 374      35.498 -22.669  15.322  1.00175.98           N
ATOM   2962  CA  PHE D 374      34.556 -22.344  14.275  1.00175.98           C
ATOM   2963  CB  PHE D 374      34.628 -23.488  13.246  1.00175.98           C
ATOM   2964  CG  PHE D 374      34.353 -23.103  11.839  1.00175.98           C
ATOM   2965  CD1 PHE D 374      33.079 -23.010  11.331  1.00175.98           C
ATOM   2966  CD2 PHE D 374      35.430 -22.862  11.014  1.00175.98           C
ATOM   2967  CE1 PHE D 374      32.896 -22.665  10.013  1.00175.98           C
ATOM   2968  CE2 PHE D 374      35.248 -22.522   9.699  1.00175.98           C
ATOM   2969  CZ  PHE D 374      33.974 -22.419   9.196  1.00175.98           C
ATOM   2970  C   PHE D 374      33.183 -22.462  14.893  1.00175.98           C
ATOM   2971  O   PHE D 374      32.928 -23.437  15.595  1.00175.98           O
ATOM   2972  N   GLY D 375      32.258 -21.495  14.666  1.00 38.55           N
ATOM   2973  CA  GLY D 375      30.927 -21.681  15.189  1.00 38.55           C
ATOM   2974  C   GLY D 375      30.401 -20.436  15.853  1.00 38.55           C
ATOM   2975  O   GLY D 375      30.922 -19.338  15.662  1.00 38.55           O
ATOM   2976  N   ASP D 376      29.315 -20.594  16.649  1.00 86.52           N
ATOM   2977  CA  ASP D 376      28.712 -19.479  17.323  1.00 86.52           C
ATOM   2978  CB  ASP D 376      27.174 -19.461  17.209  1.00 86.52           C
ATOM   2979  CG  ASP D 376      26.612 -18.150  17.747  1.00 86.52           C
ATOM   2980  OD1 ASP D 376      27.428 -17.275  18.134  1.00 86.52           O
ATOM   2981  OD2 ASP D 376      25.357 -17.997  17.764  1.00 86.52           O
ATOM   2982  C   ASP D 376      29.102 -19.527  18.776  1.00 86.52           C
ATOM   2983  O   ASP D 376      29.074 -20.586  19.403  1.00 86.52           O
ATOM   2984  N   TRP D 377      29.507 -18.366  19.326  1.00 78.89           N
ATOM   2985  CA  TRP D 377      29.904 -18.279  20.705  1.00 78.89           C
ATOM   2986  CB  TRP D 377      31.400 -17.950  20.900  1.00 78.89           C
ATOM   2987  CG  TRP D 377      32.336 -19.084  20.579  1.00 78.89           C
ATOM   2988  CD2 TRP D 377      32.956 -19.910  21.566  1.00 78.89           C
ATOM   2989  CD1 TRP D 377      32.788 -19.523  19.367  1.00 78.89           C
ATOM   2990  NE1 TRP D 377      33.673 -20.557  19.543  1.00 78.89           N
ATOM   2991  CE2 TRP D 377      33.789 -20.813  20.898  1.00 78.89           C
ATOM   2992  CE3 TRP D 377      32.875 -19.896  22.935  1.00 78.89           C
ATOM   2993  CZ2 TRP D 377      34.550 -21.714  21.580  1.00 78.89           C
ATOM   2994  CZ3 TRP D 377      33.624 -20.831  23.618  1.00 78.89           C
ATOM   2995  CH2 TRP D 377      34.440 -21.720  22.954  1.00 78.89           C
ATOM   2996  C   TRP D 377      29.108 -17.208  21.377  1.00 78.89           C
ATOM   2997  O   TRP D 377      28.755 -16.193  20.777  1.00 78.89           O
ATOM   2998  N   THR D 378      28.776 -17.431  22.660  1.00 42.72           N
ATOM   2999  CA  THR D 378      28.077 -16.417  23.382  1.00 42.72           C
ATOM   3000  CB  THR D 378      26.825 -16.903  24.057  1.00 42.72           C
ATOM   3001  OG1 THR D 378      25.934 -17.446  23.094  1.00 42.72           O
ATOM   3002  CG2 THR D 378      26.157 -15.715  24.770  1.00 42.72           C
ATOM   3003  C   THR D 378      29.025 -15.951  24.438  1.00 42.72           C
ATOM   3004  O   THR D 378      29.627 -16.755  25.148  1.00 42.72           O
ATOM   3005  N   PHE D 379      29.213 -14.623  24.552  1.00 82.91           N
ATOM   3006  CA  PHE D 379      30.116 -14.153  25.557  1.00 82.91           C
ATOM   3007  CB  PHE D 379      31.152 -13.125  25.050  1.00 82.91           C
ATOM   3008  CG  PHE D 379      31.902 -13.706  23.905  1.00 82.91           C
ATOM   3009  CD1 PHE D 379      32.614 -14.876  24.044  1.00 82.91           C
ATOM   3010  CD2 PHE D 379      31.933 -13.047  22.695  1.00 82.91           C
ATOM   3011  CE1 PHE D 379      33.311 -15.391  22.973  1.00 82.91           C
ATOM   3012  CE2 PHE D 379      32.630 -13.553  21.623  1.00 82.91           C
ATOM   3013  CZ  PHE D 379      33.318 -14.733  21.766  1.00 82.91           C
ATOM   3014  C   PHE D 379      29.305 -13.452  26.601  1.00 82.91           C
ATOM   3015  O   PHE D 379      28.472 -12.601  26.286  1.00 82.91           O
ATOM   3016  N   TYR D 380      29.544 -13.799  27.885  1.00 62.56           N
ATOM   3017  CA  TYR D 380      28.869 -13.150  28.976  1.00 62.56           C
ATOM   3018  CB  TYR D 380      28.561 -14.045  30.200  1.00 62.56           C
ATOM   3019  CG  TYR D 380      27.553 -15.068  29.810  1.00 62.56           C
ATOM   3020  CD1 TYR D 380      26.208 -14.765  29.785  1.00 62.56           C
ATOM   3021  CD2 TYR D 380      27.963 -16.338  29.473  1.00 62.56           C
ATOM   3022  CE1 TYR D 380      25.286 -15.717  29.419  1.00 62.56           C
ATOM   3023  CE2 TYR D 380      27.044 -17.292  29.107  1.00 62.56           C
ATOM   3024  CZ  TYR D 380      25.704 -16.981  29.078  1.00 62.56           C
ATOM   3025  OH  TYR D 380      24.749 -17.950  28.699  1.00 62.56           O
ATOM   3026  C   TYR D 380      29.862 -12.168  29.476  1.00 62.56           C
ATOM   3027  O   TYR D 380      31.012 -12.522  29.726  1.00 62.56           O
ATOM   3028  N   ARG D 381      29.449 -10.902  29.634  1.00156.23           N
ATOM   3029  CA  ARG D 381      30.385  -9.903  30.050  1.00156.23           C
ATOM   3030  CB  ARG D 381      30.208  -8.557  29.349  1.00156.23           C
ATOM   3031  CG  ARG D 381      29.815  -8.622  27.879  1.00156.23           C
ATOM   3032  CD  ARG D 381      29.118  -7.320  27.503  1.00156.23           C
ATOM   3033  NE  ARG D 381      28.251  -6.984  28.672  1.00156.23           N
ATOM   3034  CZ  ARG D 381      27.928  -5.697  29.004  1.00156.23           C
ATOM   3035  NH1 ARG D 381      28.292  -4.655  28.195  1.00156.23           N
ATOM   3036  NH2 ARG D 381      27.265  -5.449  30.172  1.00156.23           N
ATOM   3037  C   ARG D 381      30.037  -9.545  31.455  1.00156.23           C
ATOM   3038  O   ARG D 381      28.872  -9.309  31.774  1.00156.23           O
ATOM   3039  N   THR D 382      31.070  -9.484  32.314  1.00160.48           N
ATOM   3040  CA  THR D 382      30.950  -9.067  33.677  1.00160.48           C
ATOM   3041  CB  THR D 382      31.833  -9.880  34.603  1.00160.48           C
ATOM   3042  OG1 THR D 382      31.668  -9.460  35.949  1.00160.48           O
ATOM   3043  CG2 THR D 382      33.306  -9.763  34.183  1.00160.48           C
ATOM   3044  C   THR D 382      31.340  -7.618  33.696  1.00160.48           C
ATOM   3045  O   THR D 382      30.900  -6.856  32.835  1.00160.48           O
ATOM   3046  N   SER D 383      32.205  -7.207  34.651  1.00225.99           N
ATOM   3047  CA  SER D 383      32.597  -5.832  34.753  1.00225.99           C
ATOM   3048  CB  SER D 383      33.594  -5.375  33.665  1.00225.99           C
ATOM   3049  OG  SER D 383      33.157  -5.749  32.370  1.00225.99           O
ATOM   3050  C   SER D 383      31.383  -4.966  34.756  1.00225.99           C
ATOM   3051  O   SER D 383      31.030  -4.353  33.750  1.00225.99           O
ATOM   3052  N   THR D 384      30.689  -4.958  35.913  1.00163.53           N
ATOM   3053  CA  THR D 384      29.533  -4.137  36.119  1.00163.53           C
ATOM   3054  CB  THR D 384      28.788  -4.496  37.386  1.00163.53           C
ATOM   3055  OG1 THR D 384      29.648  -4.461  38.519  1.00163.53           O
ATOM   3056  CG2 THR D 384      28.197  -5.904  37.231  1.00163.53           C
ATOM   3057  C   THR D 384      30.055  -2.734  36.219  1.00163.53           C
ATOM   3058  O   THR D 384      30.610  -2.214  35.249  1.00163.53           O
ATOM   3059  N   SER D 385      29.903  -2.084  37.392  1.00 87.46           N
ATOM   3060  CA  SER D 385      30.444  -0.765  37.552  1.00 87.46           C
ATOM   3061  CB  SER D 385      30.293  -0.208  38.989  1.00 87.46           C
ATOM   3062  OG  SER D 385      28.928   0.041  39.304  1.00 87.46           O
ATOM   3063  C   SER D 385      31.906  -0.915  37.273  1.00 87.46           C
ATOM   3064  O   SER D 385      32.561   0.008  36.791  1.00 87.46           O
ATOM   3065  N   PHE D 386      32.458  -2.110  37.563  1.00142.66           N
ATOM   3066  CA  PHE D 386      33.842  -2.316  37.259  1.00142.66           C
ATOM   3067  CB  PHE D 386      34.525  -3.378  38.135  1.00142.66           C
ATOM   3068  CG  PHE D 386      35.178  -2.713  39.290  1.00142.66           C
ATOM   3069  CD1 PHE D 386      34.475  -2.041  40.262  1.00142.66           C
ATOM   3070  CD2 PHE D 386      36.547  -2.796  39.394  1.00142.66           C
ATOM   3071  CE1 PHE D 386      35.136  -1.448  41.312  1.00142.66           C
ATOM   3072  CE2 PHE D 386      37.220  -2.210  40.437  1.00142.66           C
ATOM   3073  CZ  PHE D 386      36.508  -1.531  41.396  1.00142.66           C
ATOM   3074  C   PHE D 386      34.016  -2.766  35.851  1.00142.66           C
ATOM   3075  O   PHE D 386      34.680  -3.762  35.593  1.00142.66           O
ATOM   3076  N   SER D 387      33.442  -2.058  34.874  1.00171.52           N
ATOM   3077  CA  SER D 387      33.902  -2.392  33.574  1.00171.52           C
ATOM   3078  CB  SER D 387      32.821  -2.644  32.552  1.00171.52           C
ATOM   3079  OG  SER D 387      33.455  -3.314  31.480  1.00171.52           O
ATOM   3080  C   SER D 387      34.646  -1.171  33.224  1.00171.52           C
ATOM   3081  O   SER D 387      34.072  -0.153  32.839  1.00171.52           O
ATOM   3082  N   ASN D 388      35.965  -1.224  33.441  1.00174.63           N
ATOM   3083  CA  ASN D 388      36.672  -0.032  33.143  1.00174.63           C
ATOM   3084  CB  ASN D 388      36.339   1.181  34.038  1.00174.63           C
ATOM   3085  CG  ASN D 388      36.598   0.854  35.485  1.00174.63           C
ATOM   3086  OD1 ASN D 388      36.520  -0.296  35.907  1.00174.63           O
ATOM   3087  ND2 ASN D 388      36.890   1.904  36.289  1.00174.63           N
ATOM   3088  C   ASN D 388      38.130  -0.300  33.026  1.00174.63           C
ATOM   3089  O   ASN D 388      38.535  -1.374  32.609  1.00174.63           O
ATOM   3090  N   ASP D 389      38.945   0.701  33.394  1.00182.76           N
ATOM   3091  CA  ASP D 389      40.367   0.739  33.201  1.00182.76           C
ATOM   3092  CB  ASP D 389      41.063   1.727  34.152  1.00182.76           C
ATOM   3093  CG  ASP D 389      42.523   1.916  33.745  1.00182.76           C
ATOM   3094  OD1 ASP D 389      42.801   1.822  32.520  1.00182.76           O
ATOM   3095  OD2 ASP D 389      43.367   2.192  34.646  1.00182.76           O
ATOM   3096  C   ASP D 389      41.036  -0.588  33.364  1.00182.76           C
ATOM   3097  O   ASP D 389      40.585  -1.470  34.093  1.00182.76           O
ATOM   3098  N   VAL D 390      42.180  -0.719  32.663  1.00 85.26           N
ATOM   3099  CA  VAL D 390      42.986  -1.899  32.594  1.00 85.26           C
ATOM   3100  CB  VAL D 390      44.227  -1.686  31.777  1.00 85.26           C
ATOM   3101  CG1 VAL D 390      45.047  -2.986  31.761  1.00 85.26           C
ATOM   3102  CG2 VAL D 390      43.809  -1.155  30.396  1.00 85.26           C
ATOM   3103  C   VAL D 390      43.435  -2.233  33.975  1.00 85.26           C
ATOM   3104  O   VAL D 390      43.601  -3.406  34.304  1.00 85.26           O
ATOM   3105  N   VAL D 391      43.707  -1.212  34.809  1.00165.78           N
ATOM   3106  CA  VAL D 391      44.083  -1.545  36.145  1.00165.78           C
ATOM   3107  CB  VAL D 391      45.186  -0.675  36.680  1.00165.78           C
ATOM   3108  CG1 VAL D 391      46.464  -0.944  35.865  1.00165.78           C
ATOM   3109  CG2 VAL D 391      44.722   0.793  36.635  1.00165.78           C
ATOM   3110  C   VAL D 391      42.892  -1.335  37.013  1.00165.78           C
ATOM   3111  O   VAL D 391      43.026  -1.025  38.192  1.00165.78           O
ATOM   3112  N   HIS D 392      41.678  -1.566  36.485  1.00171.03           N
ATOM   3113  CA  HIS D 392      40.567  -1.355  37.352  1.00171.03           C
ATOM   3114  ND1 HIS D 392      39.147   1.510  38.410  1.00171.03           N
ATOM   3115  CG  HIS D 392      38.748   0.313  37.863  0.00171.03           C
ATOM   3116  CB  HIS D 392      39.514  -0.400  36.787  1.00171.03           C
ATOM   3117  NE2 HIS D 392      37.219   0.981  39.382  1.00171.03           N
ATOM   3118  CD2 HIS D 392      37.571   0.002  38.472  1.00171.03           C
ATOM   3119  CE1 HIS D 392      38.195   1.867  39.310  1.00171.03           C
ATOM   3120  C   HIS D 392      39.963  -2.699  37.502  1.00171.03           C
ATOM   3121  O   HIS D 392      39.353  -2.995  38.525  1.00171.03           O
ATOM   3122  N   ASN D 393      40.152  -3.550  36.473  1.00130.54           N
ATOM   3123  CA  ASN D 393      39.739  -4.915  36.553  1.00130.54           C
ATOM   3124  CB  ASN D 393      38.459  -5.306  35.808  1.00130.54           C
ATOM   3125  CG  ASN D 393      37.382  -5.280  36.890  1.00130.54           C
ATOM   3126  OD1 ASN D 393      36.205  -5.484  36.616  1.00130.54           O
ATOM   3127  ND2 ASN D 393      37.796  -5.109  38.176  1.00130.54           N
ATOM   3128  C   ASN D 393      40.854  -5.833  36.188  1.00130.54           C
ATOM   3129  O   ASN D 393      41.846  -5.436  35.578  1.00130.54           O
ATOM   3130  N   THR D 394      40.744  -7.073  36.697  1.00142.45           N
ATOM   3131  CA  THR D 394      41.645  -8.139  36.394  1.00142.45           C
ATOM   3132  CB  THR D 394      42.582  -8.507  37.504  1.00142.45           C
ATOM   3133  OG1 THR D 394      41.851  -8.944  38.641  1.00142.45           O
ATOM   3134  CG2 THR D 394      43.442  -7.284  37.847  1.00142.45           C
ATOM   3135  C   THR D 394      40.750  -9.305  36.213  1.00142.45           C
ATOM   3136  O   THR D 394      39.897  -9.577  37.055  1.00142.45           O
ATOM   3137  N   CYS D 395      40.933 -10.040  35.112  1.00151.28           N
ATOM   3138  CA  CYS D 395      39.994 -11.069  34.842  1.00151.28           C
ATOM   3139  CB  CYS D 395      39.645 -11.010  33.360  1.00151.28           C
ATOM   3140  SG  CYS D 395      38.274 -12.068  32.912  1.00151.28           S
ATOM   3141  C   CYS D 395      40.596 -12.387  35.223  1.00151.28           C
ATOM   3142  O   CYS D 395      40.849 -13.247  34.379  1.00151.28           O
ATOM   3143  N   ALA D 396      40.984 -12.508  36.508  1.00 85.91           N
ATOM   3144  CA  ALA D 396      41.413 -13.758  37.058  1.00 85.91           C
ATOM   3145  CB  ALA D 396      42.203 -13.573  38.362  1.00 85.91           C
ATOM   3146  C   ALA D 396      40.243 -14.651  37.387  1.00 85.91           C
ATOM   3147  O   ALA D 396      40.272 -15.847  37.102  1.00 85.91           O
ATOM   3148  N   LEU D 397      39.251 -14.112  38.146  1.00202.24           N
ATOM   3149  CA  LEU D 397      38.118 -14.894  38.588  1.00202.24           C
ATOM   3150  CB  LEU D 397      37.715 -14.571  40.049  1.00202.24           C
ATOM   3151  CG  LEU D 397      36.831 -13.334  40.302  1.00202.24           C
ATOM   3152  CD1 LEU D 397      35.362 -13.642  39.994  1.00202.24           C
ATOM   3153  CD2 LEU D 397      37.024 -12.780  41.724  1.00202.24           C
ATOM   3154  C   LEU D 397      36.897 -14.953  37.702  1.00202.24           C
ATOM   3155  O   LEU D 397      36.465 -16.046  37.346  1.00202.24           O
ATOM   3156  N   THR D 398      36.319 -13.774  37.341  1.00114.78           N
ATOM   3157  CA  THR D 398      35.099 -13.582  36.575  1.00114.78           C
ATOM   3158  CB  THR D 398      34.412 -14.809  36.024  1.00114.78           C
ATOM   3159  OG1 THR D 398      35.278 -15.505  35.137  1.00114.78           O
ATOM   3160  CG2 THR D 398      33.175 -14.359  35.222  1.00114.78           C
ATOM   3161  C   THR D 398      34.158 -12.799  37.455  1.00114.78           C
ATOM   3162  O   THR D 398      34.431 -11.639  37.741  1.00114.78           O
ATOM   3163  N   ASN D 399      33.008 -13.396  37.858  1.00160.57           N
ATOM   3164  CA  ASN D 399      32.025 -12.874  38.782  1.00160.57           C
ATOM   3165  CB  ASN D 399      32.331 -11.516  39.497  1.00160.57           C
ATOM   3166  CG  ASN D 399      32.150 -10.231  38.679  1.00160.57           C
ATOM   3167  OD1 ASN D 399      33.104  -9.574  38.269  1.00160.57           O
ATOM   3168  ND2 ASN D 399      30.873  -9.800  38.507  1.00160.57           N
ATOM   3169  C   ASN D 399      30.708 -12.847  38.055  1.00160.57           C
ATOM   3170  O   ASN D 399      30.599 -13.449  36.990  1.00160.57           O
ATOM   3171  N   PRO D 400      29.687 -12.212  38.571  1.00 94.36           N
ATOM   3172  CA  PRO D 400      28.438 -12.195  37.856  1.00 94.36           C
ATOM   3173  CD  PRO D 400      29.440 -12.239  40.001  1.00 94.36           C
ATOM   3174  CB  PRO D 400      27.368 -11.725  38.847  1.00 94.36           C
ATOM   3175  CG  PRO D 400      28.138 -11.436  40.149  1.00 94.36           C
ATOM   3176  C   PRO D 400      28.522 -11.428  36.576  1.00 94.36           C
ATOM   3177  O   PRO D 400      29.428 -10.616  36.422  1.00 94.36           O
ATOM   3178  N   LEU D 401      27.596 -11.691  35.635  1.00187.26           N
ATOM   3179  CA  LEU D 401      27.646 -11.151  34.303  1.00187.26           C
ATOM   3180  CB  LEU D 401      27.826 -12.322  33.299  1.00187.26           C
ATOM   3181  CG  LEU D 401      26.833 -12.485  32.129  1.00187.26           C
ATOM   3182  CD1 LEU D 401      25.446 -12.922  32.627  1.00187.26           C
ATOM   3183  CD2 LEU D 401      26.793 -11.262  31.213  1.00187.26           C
ATOM   3184  C   LEU D 401      26.481 -10.256  33.970  1.00187.26           C
ATOM   3185  O   LEU D 401      25.309 -10.610  34.088  1.00187.26           O
ATOM   3186  N   PRO D 402      26.845  -9.038  33.633  1.00109.04           N
ATOM   3187  CA  PRO D 402      25.897  -8.032  33.212  1.00109.04           C
ATOM   3188  CD  PRO D 402      27.983  -8.438  34.311  1.00109.04           C
ATOM   3189  CB  PRO D 402      26.611  -6.693  33.340  1.00109.04           C
ATOM   3190  CG  PRO D 402      27.657  -6.940  34.434  1.00109.04           C
ATOM   3191  C   PRO D 402      25.241  -8.168  31.872  1.00109.04           C
ATOM   3192  O   PRO D 402      24.058  -7.847  31.774  1.00109.04           O
ATOM   3193  N   ASN D 403      25.956  -8.604  30.813  1.00 98.65           N
ATOM   3194  CA  ASN D 403      25.252  -8.609  29.562  1.00 98.65           C
ATOM   3195  CB  ASN D 403      25.418  -7.321  28.735  1.00 98.65           C
ATOM   3196  CG  ASN D 403      24.324  -7.275  27.679  1.00 98.65           C
ATOM   3197  OD1 ASN D 403      23.275  -7.896  27.834  1.00 98.65           O
ATOM   3198  ND2 ASN D 403      24.559  -6.496  26.588  1.00 98.65           N
ATOM   3199  C   ASN D 403      25.669  -9.757  28.696  1.00 98.65           C
ATOM   3200  O   ASN D 403      26.815 -10.204  28.683  1.00 98.65           O
ATOM   3201  N   VAL D 404      24.667 -10.237  27.947  1.00200.58           N
ATOM   3202  CA  VAL D 404      24.628 -11.288  26.975  1.00200.58           C
ATOM   3203  CB  VAL D 404      24.292 -12.633  27.568  1.00200.58           C
ATOM   3204  CG1 VAL D 404      22.955 -12.547  28.327  1.00200.58           C
ATOM   3205  CG2 VAL D 404      24.325 -13.686  26.446  1.00200.58           C
ATOM   3206  C   VAL D 404      23.474 -10.770  26.183  1.00200.58           C
ATOM   3207  O   VAL D 404      23.474  -9.568  25.947  1.00200.58           O
ATOM   3208  N   ASN D 405      22.546 -11.629  25.695  1.00317.96           N
ATOM   3209  CA  ASN D 405      21.267 -11.257  25.123  1.00317.96           C
ATOM   3210  CB  ASN D 405      20.953  -9.748  24.969  1.00317.96           C
ATOM   3211  CG  ASN D 405      19.462  -9.563  24.697  1.00317.96           C
ATOM   3212  OD1 ASN D 405      19.058  -9.302  23.566  1.00317.96           O
ATOM   3213  ND2 ASN D 405      18.620  -9.697  25.758  1.00317.96           N
ATOM   3214  C   ASN D 405      21.134 -11.888  23.784  1.00317.96           C
ATOM   3215  O   ASN D 405      22.115 -12.329  23.190  1.00317.96           O
ATOM   3216  N   VAL D 406      19.890 -11.969  23.280  1.00111.89           N
ATOM   3217  CA  VAL D 406      19.698 -12.542  21.987  1.00111.89           C
ATOM   3218  CB  VAL D 406      18.254 -12.521  21.564  1.00111.89           C
ATOM   3219  CG1 VAL D 406      18.154 -13.045  20.123  1.00111.89           C
ATOM   3220  CG2 VAL D 406      17.419 -13.321  22.580  1.00111.89           C
ATOM   3221  C   VAL D 406      20.441 -11.684  21.017  1.00111.89           C
ATOM   3222  O   VAL D 406      21.348 -12.148  20.333  1.00111.89           O
ATOM   3223  N   ASP D 407      20.117 -10.379  20.991  1.00 63.78           N
ATOM   3224  CA  ASP D 407      20.664  -9.470  20.022  1.00 63.78           C
ATOM   3225  CB  ASP D 407      19.913  -8.127  19.959  1.00 63.78           C
ATOM   3226  CG  ASP D 407      18.558  -8.373  19.309  1.00 63.78           C
ATOM   3227  OD1 ASP D 407      18.037  -9.515  19.419  1.00 63.78           O
ATOM   3228  OD2 ASP D 407      18.034  -7.419  18.674  1.00 63.78           O
ATOM   3229  C   ASP D 407      22.115  -9.156  20.234  1.00 63.78           C
ATOM   3230  O   ASP D 407      22.847  -8.975  19.262  1.00 63.78           O
ATOM   3231  N   THR D 408      22.589  -9.093  21.494  1.00207.82           N
ATOM   3232  CA  THR D 408      23.894  -8.526  21.706  1.00207.82           C
ATOM   3233  CB  THR D 408      23.916  -7.475  22.782  1.00207.82           C
ATOM   3234  OG1 THR D 408      25.241  -7.207  23.213  1.00207.82           O
ATOM   3235  CG2 THR D 408      22.958  -7.849  23.912  1.00207.82           C
ATOM   3236  C   THR D 408      25.099  -9.445  21.734  1.00207.82           C
ATOM   3237  O   THR D 408      25.593  -9.783  20.660  1.00207.82           O
ATOM   3238  N   ILE D 409      25.642  -9.883  22.903  1.00238.91           N
ATOM   3239  CA  ILE D 409      26.967 -10.429  22.751  1.00238.91           C
ATOM   3240  CB  ILE D 409      27.925 -10.080  23.854  1.00238.91           C
ATOM   3241  CG1 ILE D 409      27.328 -10.337  25.241  1.00238.91           C
ATOM   3242  CG2 ILE D 409      28.342  -8.616  23.626  1.00238.91           C
ATOM   3243  CD1 ILE D 409      26.266  -9.293  25.597  1.00238.91           C
ATOM   3244  C   ILE D 409      27.046 -11.854  22.347  1.00238.91           C
ATOM   3245  O   ILE D 409      27.352 -12.756  23.124  1.00238.91           O
ATOM   3246  N   LYS D 410      26.825 -12.066  21.036  1.00155.82           N
ATOM   3247  CA  LYS D 410      27.063 -13.347  20.461  1.00155.82           C
ATOM   3248  CB  LYS D 410      25.811 -14.196  20.172  1.00155.82           C
ATOM   3249  CG  LYS D 410      24.959 -13.768  18.981  1.00155.82           C
ATOM   3250  CD  LYS D 410      24.005 -14.885  18.541  1.00155.82           C
ATOM   3251  CE  LYS D 410      22.944 -15.252  19.591  1.00155.82           C
ATOM   3252  NZ  LYS D 410      23.555 -15.999  20.716  1.00155.82           N
ATOM   3253  C   LYS D 410      27.814 -13.100  19.194  1.00155.82           C
ATOM   3254  O   LYS D 410      27.534 -12.145  18.468  1.00155.82           O
ATOM   3255  N   LEU D 411      28.832 -13.947  18.918  1.00 63.16           N
ATOM   3256  CA  LEU D 411      29.641 -13.761  17.749  1.00 63.16           C
ATOM   3257  CB  LEU D 411      31.129 -13.467  18.036  1.00 63.16           C
ATOM   3258  CG  LEU D 411      31.448 -12.150  18.768  1.00 63.16           C
ATOM   3259  CD1 LEU D 411      32.967 -11.998  18.950  1.00 63.16           C
ATOM   3260  CD2 LEU D 411      30.784 -10.933  18.100  1.00 63.16           C
ATOM   3261  C   LEU D 411      29.661 -15.039  16.963  1.00 63.16           C
ATOM   3262  O   LEU D 411      29.620 -16.129  17.531  1.00 63.16           O
ATOM   3263  N   ARG D 412      29.732 -14.910  15.621  1.00 86.86           N
ATOM   3264  CA  ARG D 412      29.834 -16.021  14.711  1.00 86.86           C
ATOM   3265  CB  ARG D 412      28.962 -15.898  13.455  1.00 86.86           C
ATOM   3266  CG  ARG D 412      27.472 -16.186  13.588  1.00 86.86           C
ATOM   3267  CD  ARG D 412      26.801 -15.974  12.229  1.00 86.86           C
ATOM   3268  NE  ARG D 412      25.401 -16.489  12.240  1.00 86.86           N
ATOM   3269  CZ  ARG D 412      25.016 -17.468  11.366  1.00 86.86           C
ATOM   3270  NH1 ARG D 412      25.937 -18.121  10.595  1.00 86.86           N
ATOM   3271  NH2 ARG D 412      23.696 -17.799  11.257  1.00 86.86           N
ATOM   3272  C   ARG D 412      31.211 -15.983  14.123  1.00 86.86           C
ATOM   3273  O   ARG D 412      31.673 -14.941  13.659  1.00 86.86           O
ATOM   3274  N   LEU D 413      31.896 -17.140  14.104  1.00112.22           N
ATOM   3275  CA  LEU D 413      33.204 -17.157  13.518  1.00112.22           C
ATOM   3276  CB  LEU D 413      34.291 -17.588  14.505  1.00112.22           C
ATOM   3277  CG  LEU D 413      34.249 -16.723  15.776  1.00112.22           C
ATOM   3278  CD1 LEU D 413      33.075 -17.129  16.675  1.00112.22           C
ATOM   3279  CD2 LEU D 413      35.594 -16.686  16.498  1.00112.22           C
ATOM   3280  C   LEU D 413      33.179 -18.113  12.361  1.00112.22           C
ATOM   3281  O   LEU D 413      32.826 -19.281  12.517  1.00112.22           O
ATOM   3282  N   LEU D 414      33.561 -17.644  11.155  1.00 82.74           N
ATOM   3283  CA  LEU D 414      33.484 -18.523  10.018  1.00 82.74           C
ATOM   3284  CB  LEU D 414      32.468 -18.103   8.935  1.00 82.74           C
ATOM   3285  CG  LEU D 414      30.999 -18.338   9.358  1.00 82.74           C
ATOM   3286  CD1 LEU D 414      30.009 -17.937   8.254  1.00 82.74           C
ATOM   3287  CD2 LEU D 414      30.785 -19.780   9.853  1.00 82.74           C
ATOM   3288  C   LEU D 414      34.815 -18.707   9.357  1.00 82.74           C
ATOM   3289  O   LEU D 414      35.702 -17.860   9.452  1.00 82.74           O
ATOM   3290  N   ALA D 415      34.903 -19.817   8.586  1.00146.49           N
ATOM   3291  CA  ALA D 415      36.033 -20.362   7.875  1.00146.49           C
ATOM   3292  CB  ALA D 415      35.578 -21.117   6.612  1.00146.49           C
ATOM   3293  C   ALA D 415      36.990 -19.270   7.505  1.00146.49           C
ATOM   3294  O   ALA D 415      36.577 -18.186   7.103  1.00146.49           O
ATOM   3295  N   PRO D 416      38.207 -19.653   7.243  1.00354.82           N
ATOM   3296  CA  PRO D 416      39.372 -18.868   7.561  1.00354.82           C
ATOM   3297  CD  PRO D 416      38.353 -20.192   5.893  1.00354.82           C
ATOM   3298  CB  PRO D 416      40.067 -18.534   6.250  1.00354.82           C
ATOM   3299  CG  PRO D 416      39.712 -19.727   5.361  1.00354.82           C
ATOM   3300  C   PRO D 416      39.319 -17.687   8.502  1.00354.82           C
ATOM   3301  O   PRO D 416      39.921 -17.890   9.556  1.00354.82           O
ATOM   3302  N   ASP D 417      38.726 -16.491   8.294  1.00196.59           N
ATOM   3303  CA  ASP D 417      38.934 -15.664   9.463  1.00196.59           C
ATOM   3304  CB  ASP D 417      40.326 -15.008   9.484  1.00196.59           C
ATOM   3305  CG  ASP D 417      40.422 -14.035   8.316  1.00196.59           C
ATOM   3306  OD1 ASP D 417      40.277 -14.464   7.141  1.00196.59           O
ATOM   3307  OD2 ASP D 417      40.633 -12.825   8.598  1.00196.59           O
ATOM   3308  C   ASP D 417      37.935 -14.548   9.630  1.00196.59           C
ATOM   3309  O   ASP D 417      38.311 -13.445  10.027  1.00196.59           O
ATOM   3310  N   VAL D 418      36.628 -14.786   9.422  1.00121.35           N
ATOM   3311  CA  VAL D 418      35.727 -13.680   9.570  1.00121.35           C
ATOM   3312  CB  VAL D 418      34.760 -13.539   8.431  1.00121.35           C
ATOM   3313  CG1 VAL D 418      35.555 -13.302   7.137  1.00121.35           C
ATOM   3314  CG2 VAL D 418      33.857 -14.784   8.396  1.00121.35           C
ATOM   3315  C   VAL D 418      34.907 -13.859  10.810  1.00121.35           C
ATOM   3316  O   VAL D 418      34.519 -14.971  11.165  1.00121.35           O
ATOM   3317  N   VAL D 419      34.648 -12.742  11.525  1.00118.67           N
ATOM   3318  CA  VAL D 419      33.807 -12.800  12.682  1.00118.67           C
ATOM   3319  CB  VAL D 419      34.527 -12.454  13.944  1.00118.67           C
ATOM   3320  CG1 VAL D 419      35.557 -13.552  14.243  1.00118.67           C
ATOM   3321  CG2 VAL D 419      35.185 -11.089  13.713  1.00118.67           C
ATOM   3322  C   VAL D 419      32.721 -11.786  12.491  1.00118.67           C
ATOM   3323  O   VAL D 419      32.968 -10.715  11.936  1.00118.67           O
ATOM   3324  N   TYR D 420      31.470 -12.122  12.884  1.00182.85           N
ATOM   3325  CA  TYR D 420      30.450 -11.117  12.827  1.00182.85           C
ATOM   3326  CB  TYR D 420      29.736 -10.930  11.464  1.00182.85           C
ATOM   3327  CG  TYR D 420      28.736 -11.954  11.055  1.00182.85           C
ATOM   3328  CD1 TYR D 420      27.420 -11.775  11.410  1.00182.85           C
ATOM   3329  CD2 TYR D 420      29.088 -13.045  10.295  1.00182.85           C
ATOM   3330  CE1 TYR D 420      26.463 -12.681  11.030  1.00182.85           C
ATOM   3331  CE2 TYR D 420      28.134 -13.957   9.909  1.00182.85           C
ATOM   3332  CZ  TYR D 420      26.821 -13.771  10.276  1.00182.85           C
ATOM   3333  OH  TYR D 420      25.837 -14.702   9.887  1.00182.85           O
ATOM   3334  C   TYR D 420      29.477 -11.331  13.950  1.00182.85           C
ATOM   3335  O   TYR D 420      29.374 -12.424  14.503  1.00182.85           O
ATOM   3336  N   ASP D 421      28.801 -10.235  14.344  1.00211.71           N
ATOM   3337  CA  ASP D 421      27.872 -10.093  15.433  1.00211.71           C
ATOM   3338  CB  ASP D 421      28.220  -8.719  16.058  1.00211.71           C
ATOM   3339  CG  ASP D 421      27.408  -8.277  17.255  1.00211.71           C
ATOM   3340  OD1 ASP D 421      26.170  -8.081  17.122  1.00211.71           O
ATOM   3341  OD2 ASP D 421      28.044  -8.064  18.317  1.00211.71           O
ATOM   3342  C   ASP D 421      26.472 -10.086  14.863  1.00211.71           C
ATOM   3343  O   ASP D 421      26.296 -10.041  13.645  1.00211.71           O
ATOM   3344  N   GLU D 422      25.422 -10.156  15.718  1.00169.82           N
ATOM   3345  CA  GLU D 422      24.095 -10.063  15.167  1.00169.82           C
ATOM   3346  CB  GLU D 422      22.940 -10.905  15.756  1.00169.82           C
ATOM   3347  CG  GLU D 422      22.816 -11.185  17.246  1.00169.82           C
ATOM   3348  CD  GLU D 422      21.811 -12.332  17.221  1.00169.82           C
ATOM   3349  OE1 GLU D 422      20.988 -12.345  16.266  1.00169.82           O
ATOM   3350  OE2 GLU D 422      21.861 -13.223  18.106  1.00169.82           O
ATOM   3351  C   GLU D 422      23.710  -8.680  14.726  1.00169.82           C
ATOM   3352  O   GLU D 422      22.777  -8.516  13.941  1.00169.82           O
ATOM   3353  N   GLN D 423      24.410  -7.646  15.229  1.00130.51           N
ATOM   3354  CA  GLN D 423      24.196  -6.285  14.809  1.00130.51           C
ATOM   3355  CB  GLN D 423      25.053  -5.252  15.561  1.00130.51           C
ATOM   3356  CG  GLN D 423      24.532  -4.968  16.970  1.00130.51           C
ATOM   3357  CD  GLN D 423      23.220  -4.208  16.811  1.00130.51           C
ATOM   3358  OE1 GLN D 423      22.278  -4.395  17.579  1.00130.51           O
ATOM   3359  NE2 GLN D 423      23.156  -3.321  15.781  1.00130.51           N
ATOM   3360  C   GLN D 423      24.518  -6.193  13.344  1.00130.51           C
ATOM   3361  O   GLN D 423      24.117  -5.238  12.684  1.00130.51           O
ATOM   3362  N   GLY D 424      25.306  -7.145  12.800  1.00 38.08           N
ATOM   3363  CA  GLY D 424      25.599  -7.118  11.390  1.00 38.08           C
ATOM   3364  C   GLY D 424      26.992  -6.617  11.177  1.00 38.08           C
ATOM   3365  O   GLY D 424      27.410  -6.384  10.043  1.00 38.08           O
ATOM   3366  N   ASN D 425      27.747  -6.446  12.275  1.00 93.90           N
ATOM   3367  CA  ASN D 425      29.100  -5.960  12.222  1.00 93.90           C
ATOM   3368  CB  ASN D 425      29.657  -5.645  13.623  1.00 93.90           C
ATOM   3369  CG  ASN D 425      28.671  -4.752  14.361  1.00 93.90           C
ATOM   3370  OD1 ASN D 425      28.291  -5.051  15.490  1.00 93.90           O
ATOM   3371  ND2 ASN D 425      28.237  -3.634  13.723  1.00 93.90           N
ATOM   3372  C   ASN D 425      29.982  -7.058  11.687  1.00 93.90           C
ATOM   3373  O   ASN D 425      29.711  -8.236  11.903  1.00 93.90           O
ATOM   3374  N   GLU D 426      31.079  -6.682  10.989  1.00 95.99           N
ATOM   3375  CA  GLU D 426      32.027  -7.597  10.390  1.00 95.99           C
ATOM   3376  CB  GLU D 426      32.216  -7.308   8.890  1.00 95.99           C
ATOM   3377  CG  GLU D 426      33.391  -8.039   8.235  1.00 95.99           C
ATOM   3378  CD  GLU D 426      33.688  -7.320   6.923  1.00 95.99           C
ATOM   3379  OE1 GLU D 426      32.909  -6.392   6.575  1.00 95.99           O
ATOM   3380  OE2 GLU D 426      34.695  -7.678   6.256  1.00 95.99           O
ATOM   3381  C   GLU D 426      33.377  -7.365  11.011  1.00 95.99           C
ATOM   3382  O   GLU D 426      33.720  -6.231  11.334  1.00 95.99           O
ATOM   3383  N   GLY D 427      34.193  -8.437  11.168  1.00 27.77           N
ATOM   3384  CA  GLY D 427      35.501  -8.281  11.754  1.00 27.77           C
ATOM   3385  C   GLY D 427      36.305  -9.520  11.491  1.00 27.77           C
ATOM   3386  O   GLY D 427      35.950 -10.324  10.630  1.00 27.77           O
ATOM   3387  N   PHE D 428      37.427  -9.702  12.229  1.00107.89           N
ATOM   3388  CA  PHE D 428      38.229 -10.871  11.993  1.00107.89           C
ATOM   3389  CB  PHE D 428      39.512 -10.617  11.180  1.00107.89           C
ATOM   3390  CG  PHE D 428      40.414  -9.719  11.951  1.00107.89           C
ATOM   3391  CD1 PHE D 428      41.261 -10.231  12.906  1.00107.89           C
ATOM   3392  CD2 PHE D 428      40.417  -8.365  11.709  1.00107.89           C
ATOM   3393  CE1 PHE D 428      42.098  -9.403  13.615  1.00107.89           C
ATOM   3394  CE2 PHE D 428      41.251  -7.531  12.413  1.00107.89           C
ATOM   3395  CZ  PHE D 428      42.094  -8.051  13.369  1.00107.89           C
ATOM   3396  C   PHE D 428      38.619 -11.520  13.288  1.00107.89           C
ATOM   3397  O   PHE D 428      38.402 -10.985  14.374  1.00107.89           O
ATOM   3398  N   TRP D 429      39.181 -12.741  13.185  1.00184.78           N
ATOM   3399  CA  TRP D 429      39.559 -13.529  14.319  1.00184.78           C
ATOM   3400  CB  TRP D 429      38.341 -14.275  14.861  1.00184.78           C
ATOM   3401  CG  TRP D 429      38.624 -15.515  15.644  1.00184.78           C
ATOM   3402  CD2 TRP D 429      38.356 -16.788  15.061  1.00184.78           C
ATOM   3403  CD1 TRP D 429      39.081 -15.739  16.909  1.00184.78           C
ATOM   3404  NE1 TRP D 429      39.127 -17.092  17.146  1.00184.78           N
ATOM   3405  CE2 TRP D 429      38.682 -17.741  16.011  1.00184.78           C
ATOM   3406  CE3 TRP D 429      37.880 -17.126  13.824  1.00184.78           C
ATOM   3407  CZ2 TRP D 429      38.524 -19.055  15.738  1.00184.78           C
ATOM   3408  CZ3 TRP D 429      37.728 -18.466  13.549  1.00184.78           C
ATOM   3409  CH2 TRP D 429      38.048 -19.416  14.496  1.00184.78           C
ATOM   3410  C   TRP D 429      40.634 -14.493  13.923  1.00184.78           C
ATOM   3411  O   TRP D 429      40.822 -14.790  12.743  1.00184.78           O
ATOM   3412  N   THR D 430      41.411 -14.964  14.923  1.00 97.70           N
ATOM   3413  CA  THR D 430      42.452 -15.921  14.676  1.00 97.70           C
ATOM   3414  CB  THR D 430      43.822 -15.309  14.597  1.00 97.70           C
ATOM   3415  OG1 THR D 430      43.881 -14.329  13.583  1.00 97.70           O
ATOM   3416  CG2 THR D 430      44.840 -16.399  14.266  1.00 97.70           C
ATOM   3417  C   THR D 430      42.530 -16.794  15.879  1.00 97.70           C
ATOM   3418  O   THR D 430      42.311 -16.336  16.998  1.00 97.70           O
ATOM   3419  N   LEU D 431      42.829 -18.089  15.687  1.00184.12           N
ATOM   3420  CA  LEU D 431      43.094 -18.881  16.848  1.00184.12           C
ATOM   3421  CB  LEU D 431      43.028 -20.396  16.652  1.00184.12           C
ATOM   3422  CG  LEU D 431      41.604 -20.942  16.658  1.00184.12           C
ATOM   3423  CD1 LEU D 431      41.636 -22.468  16.787  1.00184.12           C
ATOM   3424  CD2 LEU D 431      40.792 -20.278  17.777  1.00184.12           C
ATOM   3425  C   LEU D 431      44.508 -18.577  17.177  1.00184.12           C
ATOM   3426  O   LEU D 431      45.267 -18.160  16.310  1.00184.12           O
ATOM   3427  N   ILE D 432      44.902 -18.706  18.451  1.00197.12           N
ATOM   3428  CA  ILE D 432      46.295 -18.546  18.708  1.00197.12           C
ATOM   3429  CB  ILE D 432      46.645 -17.471  19.702  1.00197.12           C
ATOM   3430  CG1 ILE D 432      45.852 -17.611  20.997  1.00197.12           C
ATOM   3431  CG2 ILE D 432      46.521 -16.106  19.027  1.00197.12           C
ATOM   3432  CD1 ILE D 432      46.199 -16.528  22.019  1.00197.12           C
ATOM   3433  C   ILE D 432      46.816 -19.873  19.100  1.00197.12           C
ATOM   3434  O   ILE D 432      46.588 -20.322  20.225  1.00197.12           O
ATOM   3435  N   TYR D 433      47.543 -20.514  18.146  1.00257.97           N
ATOM   3436  CA  TYR D 433      48.058 -21.820  18.417  1.00257.97           C
ATOM   3437  CB  TYR D 433      48.985 -21.858  19.644  1.00257.97           C
ATOM   3438  CG  TYR D 433      49.957 -22.989  19.536  1.00257.97           C
ATOM   3439  CD1 TYR D 433      49.622 -24.241  19.068  1.00257.97           C
ATOM   3440  CD2 TYR D 433      51.240 -22.787  19.980  1.00257.97           C
ATOM   3441  CE1 TYR D 433      50.558 -25.246  19.010  1.00257.97           C
ATOM   3442  CE2 TYR D 433      52.181 -23.786  19.924  1.00257.97           C
ATOM   3443  CZ  TYR D 433      51.841 -25.022  19.434  1.00257.97           C
ATOM   3444  OH  TYR D 433      52.792 -26.060  19.372  1.00257.97           O
ATOM   3445  C   TYR D 433      46.821 -22.596  18.787  1.00257.97           C
ATOM   3446  O   TYR D 433      45.792 -22.478  18.125  1.00257.97           O
ATOM   3447  N   ASP D 434      46.974 -23.543  19.729  1.00224.40           N
ATOM   3448  CA  ASP D 434      45.964 -24.351  20.386  1.00224.40           C
ATOM   3449  CB  ASP D 434      46.526 -25.652  20.990  1.00224.40           C
ATOM   3450  CG  ASP D 434      47.028 -26.524  19.872  1.00224.40           C
ATOM   3451  OD1 ASP D 434      46.194 -27.117  19.133  1.00224.40           O
ATOM   3452  OD2 ASP D 434      48.277 -26.609  19.748  1.00224.40           O
ATOM   3453  C   ASP D 434      45.349 -23.668  21.587  1.00224.40           C
ATOM   3454  O   ASP D 434      44.440 -24.219  22.210  1.00224.40           O
ATOM   3455  N   GLN D 435      45.960 -22.560  22.032  1.00215.72           N
ATOM   3456  CA  GLN D 435      45.722 -21.915  23.300  1.00215.72           C
ATOM   3457  CB  GLN D 435      46.889 -20.941  23.541  1.00215.72           C
ATOM   3458  CG  GLN D 435      47.238 -20.711  24.998  1.00215.72           C
ATOM   3459  CD  GLN D 435      47.955 -21.968  25.465  1.00215.72           C
ATOM   3460  OE1 GLN D 435      49.105 -21.915  25.895  1.00215.72           O
ATOM   3461  NE2 GLN D 435      47.258 -23.132  25.387  1.00215.72           N
ATOM   3462  C   GLN D 435      44.424 -21.163  23.528  1.00215.72           C
ATOM   3463  O   GLN D 435      43.800 -21.318  24.581  1.00215.72           O
ATOM   3464  N   GLY D 436      43.991 -20.305  22.578  1.00 45.94           N
ATOM   3465  CA  GLY D 436      42.837 -19.471  22.792  1.00 45.94           C
ATOM   3466  C   GLY D 436      42.646 -18.687  21.530  1.00 45.94           C
ATOM   3467  O   GLY D 436      43.123 -19.111  20.478  1.00 45.94           O
ATOM   3468  N   PHE D 437      41.945 -17.529  21.591  1.00 83.21           N
ATOM   3469  CA  PHE D 437      41.680 -16.811  20.375  1.00 83.21           C
ATOM   3470  CB  PHE D 437      40.318 -17.198  19.769  1.00 83.21           C
ATOM   3471  CG  PHE D 437      39.257 -16.902  20.787  1.00 83.21           C
ATOM   3472  CD1 PHE D 437      38.994 -17.790  21.806  1.00 83.21           C
ATOM   3473  CD2 PHE D 437      38.510 -15.745  20.729  1.00 83.21           C
ATOM   3474  CE1 PHE D 437      38.020 -17.531  22.745  1.00 83.21           C
ATOM   3475  CE2 PHE D 437      37.532 -15.475  21.662  1.00 83.21           C
ATOM   3476  CZ  PHE D 437      37.286 -16.371  22.676  1.00 83.21           C
ATOM   3477  C   PHE D 437      41.620 -15.333  20.613  1.00 83.21           C
ATOM   3478  O   PHE D 437      41.535 -14.863  21.748  1.00 83.21           O
ATOM   3479  N   GLU D 438      41.730 -14.550  19.514  1.00150.58           N
ATOM   3480  CA  GLU D 438      41.486 -13.154  19.660  1.00150.58           C
ATOM   3481  CB  GLU D 438      42.713 -12.234  19.771  1.00150.58           C
ATOM   3482  CG  GLU D 438      43.406 -11.731  18.515  1.00150.58           C
ATOM   3483  CD  GLU D 438      44.300 -10.631  19.084  1.00150.58           C
ATOM   3484  OE1 GLU D 438      45.365 -11.026  19.651  1.00150.58           O
ATOM   3485  OE2 GLU D 438      43.956  -9.418  19.015  1.00150.58           O
ATOM   3486  C   GLU D 438      40.614 -12.742  18.517  1.00150.58           C
ATOM   3487  O   GLU D 438      40.795 -13.172  17.378  1.00150.58           O
ATOM   3488  N   VAL D 439      39.585 -11.929  18.820  1.00111.00           N
ATOM   3489  CA  VAL D 439      38.696 -11.492  17.791  1.00111.00           C
ATOM   3490  CB  VAL D 439      37.294 -12.018  17.925  1.00111.00           C
ATOM   3491  CG1 VAL D 439      36.722 -11.571  19.277  1.00111.00           C
ATOM   3492  CG2 VAL D 439      36.476 -11.532  16.714  1.00111.00           C
ATOM   3493  C   VAL D 439      38.639 -10.011  17.849  1.00111.00           C
ATOM   3494  O   VAL D 439      38.597  -9.415  18.925  1.00111.00           O
ATOM   3495  N   VAL D 440      38.677  -9.360  16.673  1.00131.44           N
ATOM   3496  CA  VAL D 440      38.536  -7.944  16.742  1.00131.44           C
ATOM   3497  CB  VAL D 440      39.756  -7.191  16.244  1.00131.44           C
ATOM   3498  CG1 VAL D 440      39.627  -6.820  14.764  1.00131.44           C
ATOM   3499  CG2 VAL D 440      40.067  -6.037  17.211  1.00131.44           C
ATOM   3500  C   VAL D 440      37.283  -7.648  15.969  1.00131.44           C
ATOM   3501  O   VAL D 440      37.160  -7.986  14.790  1.00131.44           O
ATOM   3502  N   ILE D 441      36.271  -7.085  16.663  1.00 67.44           N
ATOM   3503  CA  ILE D 441      35.013  -6.829  16.028  1.00 67.44           C
ATOM   3504  CB  ILE D 441      33.999  -7.903  16.314  1.00 67.44           C
ATOM   3505  CG1 ILE D 441      34.560  -9.275  15.930  1.00 67.44           C
ATOM   3506  CG2 ILE D 441      32.696  -7.546  15.586  1.00 67.44           C
ATOM   3507  CD1 ILE D 441      33.699 -10.448  16.398  1.00 67.44           C
ATOM   3508  C   ILE D 441      34.445  -5.589  16.643  1.00 67.44           C
ATOM   3509  O   ILE D 441      34.524  -5.404  17.854  1.00 67.44           O
ATOM   3510  N   ASN D 442      33.839  -4.715  15.815  1.00 95.66           N
ATOM   3511  CA  ASN D 442      33.146  -3.541  16.276  1.00 95.66           C
ATOM   3512  CB  ASN D 442      31.803  -3.892  16.950  1.00 95.66           C
ATOM   3513  CG  ASN D 442      30.844  -2.719  16.772  1.00 95.66           C
ATOM   3514  OD1 ASN D 442      29.818  -2.848  16.107  1.00 95.66           O
ATOM   3515  ND2 ASN D 442      31.182  -1.536  17.352  1.00 95.66           N
ATOM   3516  C   ASN D 442      33.993  -2.750  17.240  1.00 95.66           C
ATOM   3517  O   ASN D 442      33.528  -2.345  18.304  1.00 95.66           O
ATOM   3518  N   LYS D 443      35.261  -2.503  16.868  1.00163.33           N
ATOM   3519  CA  LYS D 443      36.214  -1.711  17.596  1.00163.33           C
ATOM   3520  CB  LYS D 443      35.875  -0.216  17.597  1.00163.33           C
ATOM   3521  CG  LYS D 443      35.772   0.335  16.175  1.00163.33           C
ATOM   3522  CD  LYS D 443      36.952  -0.050  15.276  1.00163.33           C
ATOM   3523  CE  LYS D 443      38.327   0.272  15.862  1.00163.33           C
ATOM   3524  NZ  LYS D 443      39.392  -0.206  14.948  1.00163.33           N
ATOM   3525  C   LYS D 443      36.445  -2.228  18.991  1.00163.33           C
ATOM   3526  O   LYS D 443      36.811  -1.471  19.890  1.00163.33           O
ATOM   3527  N   GLN D 444      36.285  -3.551  19.202  1.00106.06           N
ATOM   3528  CA  GLN D 444      36.560  -4.151  20.483  1.00106.06           C
ATOM   3529  CB  GLN D 444      35.290  -4.654  21.193  1.00106.06           C
ATOM   3530  CG  GLN D 444      34.182  -3.600  21.301  1.00106.06           C
ATOM   3531  CD  GLN D 444      34.701  -2.400  22.076  1.00106.06           C
ATOM   3532  OE1 GLN D 444      35.359  -2.543  23.104  1.00106.06           O
ATOM   3533  NE2 GLN D 444      34.396  -1.177  21.565  1.00106.06           N
ATOM   3534  C   GLN D 444      37.394  -5.366  20.210  1.00106.06           C
ATOM   3535  O   GLN D 444      37.285  -5.972  19.145  1.00106.06           O
ATOM   3536  N   LYS D 445      38.279  -5.751  21.151  1.00165.99           N
ATOM   3537  CA  LYS D 445      39.015  -6.957  20.906  1.00165.99           C
ATOM   3538  CB  LYS D 445      40.518  -6.772  20.687  1.00165.99           C
ATOM   3539  CG  LYS D 445      41.241  -6.218  21.900  1.00165.99           C
ATOM   3540  CD  LYS D 445      42.748  -6.148  21.688  1.00165.99           C
ATOM   3541  CE  LYS D 445      43.130  -5.120  20.623  1.00165.99           C
ATOM   3542  NZ  LYS D 445      44.596  -4.987  20.565  1.00165.99           N
ATOM   3543  C   LYS D 445      38.775  -7.880  22.051  1.00165.99           C
ATOM   3544  O   LYS D 445      38.768  -7.472  23.213  1.00165.99           O
ATOM   3545  N   TYR D 446      38.574  -9.172  21.726  1.00 76.12           N
ATOM   3546  CA  TYR D 446      38.254 -10.154  22.713  1.00 76.12           C
ATOM   3547  CB  TYR D 446      36.952 -10.898  22.365  1.00 76.12           C
ATOM   3548  CG  TYR D 446      35.887  -9.855  22.186  1.00 76.12           C
ATOM   3549  CD1 TYR D 446      35.262  -9.273  23.269  1.00 76.12           C
ATOM   3550  CD2 TYR D 446      35.514  -9.452  20.920  1.00 76.12           C
ATOM   3551  CE1 TYR D 446      34.288  -8.316  23.072  1.00 76.12           C
ATOM   3552  CE2 TYR D 446      34.545  -8.501  20.718  1.00 76.12           C
ATOM   3553  CZ  TYR D 446      33.925  -7.926  21.800  1.00 76.12           C
ATOM   3554  OH  TYR D 446      32.927  -6.942  21.610  1.00 76.12           O
ATOM   3555  C   TYR D 446      39.384 -11.150  22.755  1.00 76.12           C
ATOM   3556  O   TYR D 446      39.924 -11.562  21.726  1.00 76.12           O
ATOM   3557  N   PHE D 447      39.813 -11.523  23.978  1.00137.01           N
ATOM   3558  CA  PHE D 447      40.854 -12.503  24.137  1.00137.01           C
ATOM   3559  CB  PHE D 447      42.251 -11.878  24.351  1.00137.01           C
ATOM   3560  CG  PHE D 447      43.156 -12.905  24.947  1.00137.01           C
ATOM   3561  CD1 PHE D 447      43.622 -13.969  24.211  1.00137.01           C
ATOM   3562  CD2 PHE D 447      43.516 -12.812  26.273  1.00137.01           C
ATOM   3563  CE1 PHE D 447      44.450 -14.905  24.788  1.00137.01           C
ATOM   3564  CE2 PHE D 447      44.344 -13.741  26.855  1.00137.01           C
ATOM   3565  CZ  PHE D 447      44.815 -14.792  26.109  1.00137.01           C
ATOM   3566  C   PHE D 447      40.558 -13.379  25.314  1.00137.01           C
ATOM   3567  O   PHE D 447      40.098 -12.910  26.354  1.00137.01           O
ATOM   3568  N   ALA D 448      40.811 -14.698  25.166  1.00 64.65           N
ATOM   3569  CA  ALA D 448      40.615 -15.618  26.250  1.00 64.65           C
ATOM   3570  CB  ALA D 448      39.131 -15.912  26.549  1.00 64.65           C
ATOM   3571  C   ALA D 448      41.270 -16.917  25.890  1.00 64.65           C
ATOM   3572  O   ALA D 448      41.452 -17.234  24.715  1.00 64.65           O
ATOM   3573  N   PHE D 449      41.652 -17.706  26.916  1.00155.41           N
ATOM   3574  CA  PHE D 449      42.253 -18.993  26.691  1.00155.41           C
ATOM   3575  CB  PHE D 449      43.269 -19.465  27.754  1.00155.41           C
ATOM   3576  CG  PHE D 449      44.492 -18.609  27.831  1.00155.41           C
ATOM   3577  CD1 PHE D 449      45.522 -18.751  26.933  1.00155.41           C
ATOM   3578  CD2 PHE D 449      44.623 -17.650  28.805  1.00155.41           C
ATOM   3579  CE1 PHE D 449      46.649 -17.965  27.027  1.00155.41           C
ATOM   3580  CE2 PHE D 449      45.736 -16.871  28.920  1.00155.41           C
ATOM   3581  CZ  PHE D 449      46.761 -17.029  28.025  1.00155.41           C
ATOM   3582  C   PHE D 449      41.142 -19.994  26.813  1.00155.41           C
ATOM   3583  O   PHE D 449      40.143 -19.742  27.482  1.00155.41           O
ATOM   3584  N   PHE D 450      41.281 -21.165  26.158  1.00103.31           N
ATOM   3585  CA  PHE D 450      40.274 -22.191  26.245  1.00103.31           C
ATOM   3586  CB  PHE D 450      40.486 -23.352  25.254  1.00103.31           C
ATOM   3587  CG  PHE D 450      40.263 -22.725  23.925  1.00103.31           C
ATOM   3588  CD1 PHE D 450      38.983 -22.437  23.517  1.00103.31           C
ATOM   3589  CD2 PHE D 450      41.314 -22.417  23.092  1.00103.31           C
ATOM   3590  CE1 PHE D 450      38.745 -21.846  22.299  1.00103.31           C
ATOM   3591  CE2 PHE D 450      41.084 -21.825  21.872  1.00103.31           C
ATOM   3592  CZ  PHE D 450      39.801 -21.540  21.479  1.00103.31           C
ATOM   3593  C   PHE D 450      40.278 -22.722  27.655  1.00103.31           C
ATOM   3594  O   PHE D 450      41.326 -22.778  28.300  1.00103.31           O
ATOM   3595  N   ASN D 451      39.088 -23.123  28.172  1.00155.54           N
ATOM   3596  CA  ASN D 451      39.026 -23.454  29.571  1.00155.54           C
ATOM   3597  CB  ASN D 451      37.629 -23.389  30.252  1.00155.54           C
ATOM   3598  CG  ASN D 451      36.877 -24.708  30.193  1.00155.54           C
ATOM   3599  OD1 ASN D 451      36.356 -25.172  31.205  1.00155.54           O
ATOM   3600  ND2 ASN D 451      36.833 -25.354  29.007  1.00155.54           N
ATOM   3601  C   ASN D 451      39.646 -24.785  29.836  1.00155.54           C
ATOM   3602  O   ASN D 451      39.648 -25.687  28.998  1.00155.54           O
ATOM   3603  N   TYR D 452      40.228 -24.873  31.042  1.00256.77           N
ATOM   3604  CA  TYR D 452      41.016 -25.953  31.539  1.00256.77           C
ATOM   3605  CB  TYR D 452      42.441 -25.462  31.261  1.00256.77           C
ATOM   3606  CG  TYR D 452      43.425 -26.122  32.109  1.00256.77           C
ATOM   3607  CD1 TYR D 452      43.689 -25.669  33.383  1.00256.77           C
ATOM   3608  CD2 TYR D 452      44.092 -27.179  31.591  1.00256.77           C
ATOM   3609  CE1 TYR D 452      44.630 -26.300  34.161  1.00256.77           C
ATOM   3610  CE2 TYR D 452      45.018 -27.792  32.370  1.00256.77           C
ATOM   3611  CZ  TYR D 452      45.318 -27.364  33.630  1.00256.77           C
ATOM   3612  OH  TYR D 452      46.300 -28.059  34.364  1.00256.77           O
ATOM   3613  C   TYR D 452      40.752 -26.042  33.023  1.00256.77           C
ATOM   3614  O   TYR D 452      40.851 -25.029  33.708  1.00256.77           O
ATOM   3615  N   THR D 453      40.387 -27.222  33.587  1.00125.41           N
ATOM   3616  CA  THR D 453      40.198 -27.190  35.019  1.00125.41           C
ATOM   3617  CB  THR D 453      38.766 -27.055  35.468  1.00125.41           C
ATOM   3618  OG1 THR D 453      38.742 -26.635  36.826  1.00125.41           O
ATOM   3619  CG2 THR D 453      38.030 -28.395  35.298  1.00125.41           C
ATOM   3620  C   THR D 453      40.823 -28.392  35.654  1.00125.41           C
ATOM   3621  O   THR D 453      40.833 -29.482  35.085  1.00125.41           O
ATOM   3622  N   GLN D 454      41.381 -28.211  36.872  1.00106.71           N
ATOM   3623  CA  GLN D 454      42.083 -29.282  37.519  1.00106.71           C
ATOM   3624  CB  GLN D 454      43.418 -28.822  38.135  1.00106.71           C
ATOM   3625  CG  GLN D 454      44.253 -29.974  38.687  1.00106.71           C
ATOM   3626  CD  GLN D 454      45.498 -29.381  39.329  1.00106.71           C
ATOM   3627  OE1 GLN D 454      46.283 -28.700  38.668  1.00106.71           O
ATOM   3628  NE2 GLN D 454      45.677 -29.634  40.655  1.00106.71           N
ATOM   3629  C   GLN D 454      41.240 -29.834  38.641  1.00106.71           C
ATOM   3630  O   GLN D 454      41.059 -29.194  39.676  1.00106.71           O
ATOM   3631  N   GLN D 455      40.695 -31.056  38.455  1.00104.45           N
ATOM   3632  CA  GLN D 455      39.884 -31.721  39.443  1.00104.45           C
ATOM   3633  CB  GLN D 455      39.127 -32.951  38.898  0.00104.45           C
ATOM   3634  CG  GLN D 455      37.906 -33.384  39.722  0.00104.45           C
ATOM   3635  CD  GLN D 455      38.363 -34.024  41.022  0.00104.45           C
ATOM   3636  OE1 GLN D 455      39.449 -34.595  41.097  0.00104.45           O
ATOM   3637  NE2 GLN D 455      37.501 -33.938  42.073  1.00104.45           N
ATOM   3638  C   GLN D 455      40.778 -32.148  40.569  1.00104.45           C
ATOM   3639  O   GLN D 455      40.357 -32.241  41.717  1.00104.45           O
ATOM   3640  N   GLY D 456      42.061 -32.406  40.267  1.00 74.45           N
ATOM   3641  CA  GLY D 456      43.009 -32.873  41.238  1.00 74.45           C
ATOM   3642  C   GLY D 456      43.834 -33.878  40.519  1.00 74.45           C
ATOM   3643  O   GLY D 456      43.490 -35.052  40.392  1.00 74.45           O
ATOM   3644  N   LYS D 457      44.965 -33.368  40.000  1.00135.18           N
ATOM   3645  CA  LYS D 457      45.944 -34.044  39.203  1.00135.18           C
ATOM   3646  CB  LYS D 457      46.671 -35.209  39.887  1.00135.18           C
ATOM   3647  CG  LYS D 457      47.846 -35.676  39.027  1.00135.18           C
ATOM   3648  CD  LYS D 457      48.921 -36.457  39.776  1.00135.18           C
ATOM   3649  CE  LYS D 457      50.146 -36.741  38.905  1.00135.18           C
ATOM   3650  NZ  LYS D 457      50.563 -35.501  38.211  1.00135.18           N
ATOM   3651  C   LYS D 457      45.287 -34.534  37.960  1.00135.18           C
ATOM   3652  O   LYS D 457      45.882 -35.253  37.159  1.00135.18           O
ATOM   3653  N   VAL D 458      44.034 -34.118  37.734  1.00106.05           N
ATOM   3654  CA  VAL D 458      43.437 -34.521  36.509  1.00106.05           C
ATOM   3655  CB  VAL D 458      42.148 -35.262  36.629  1.00106.05           C
ATOM   3656  CG1 VAL D 458      42.398 -36.531  37.453  1.00106.05           C
ATOM   3657  CG2 VAL D 458      41.096 -34.311  37.200  1.00106.05           C
ATOM   3658  C   VAL D 458      43.155 -33.252  35.810  1.00106.05           C
ATOM   3659  O   VAL D 458      42.738 -32.260  36.408  1.00106.05           O
ATOM   3660  N   VAL D 459      43.422 -33.245  34.505  1.00 64.04           N
ATOM   3661  CA  VAL D 459      43.233 -32.026  33.794  1.00 64.04           C
ATOM   3662  CB  VAL D 459      44.473 -31.560  33.116  1.00 64.04           C
ATOM   3663  CG1 VAL D 459      44.035 -30.503  32.104  1.00 64.04           C
ATOM   3664  CG2 VAL D 459      45.504 -31.086  34.158  1.00 64.04           C
ATOM   3665  C   VAL D 459      42.251 -32.244  32.705  1.00 64.04           C
ATOM   3666  O   VAL D 459      42.386 -33.176  31.915  1.00 64.04           O
ATOM   3667  N   THR D 460      41.229 -31.371  32.634  1.00129.24           N
ATOM   3668  CA  THR D 460      40.274 -31.526  31.580  1.00129.24           C
ATOM   3669  CB  THR D 460      38.888 -31.830  32.051  1.00129.24           C
ATOM   3670  OG1 THR D 460      38.354 -30.730  32.772  1.00129.24           O
ATOM   3671  CG2 THR D 460      38.958 -33.071  32.948  1.00129.24           C
ATOM   3672  C   THR D 460      40.178 -30.237  30.849  1.00129.24           C
ATOM   3673  O   THR D 460      40.098 -29.167  31.449  1.00129.24           O
ATOM   3674  N   SER D 461      40.174 -30.295  29.512  1.00 99.00           N
ATOM   3675  CA  SER D 461      40.034 -29.048  28.844  1.00 99.00           C
ATOM   3676  CB  SER D 461      41.205 -28.711  27.905  1.00 99.00           C
ATOM   3677  OG  SER D 461      41.413 -29.768  26.983  1.00 99.00           O
ATOM   3678  C   SER D 461      38.762 -29.102  28.076  1.00 99.00           C
ATOM   3679  O   SER D 461      38.303 -30.175  27.684  1.00 99.00           O
ATOM   3680  N   ASN D 462      38.111 -27.933  27.923  1.00 77.25           N
ATOM   3681  CA  ASN D 462      36.941 -27.888  27.102  1.00 77.25           C
ATOM   3682  CB  ASN D 462      35.603 -27.646  27.824  1.00 77.25           C
ATOM   3683  CG  ASN D 462      35.151 -28.964  28.435  1.00 77.25           C
ATOM   3684  OD1 ASN D 462      34.899 -29.939  27.731  1.00 77.25           O
ATOM   3685  ND2 ASN D 462      35.056 -28.999  29.790  1.00 77.25           N
ATOM   3686  C   ASN D 462      37.158 -26.801  26.121  1.00 77.25           C
ATOM   3687  O   ASN D 462      37.408 -25.645  26.455  1.00 77.25           O
ATOM   3688  N   CYS D 463      37.073 -27.136  24.836  1.00141.61           N
ATOM   3689  CA  CYS D 463      37.367 -26.046  23.982  1.00141.61           C
ATOM   3690  CB  CYS D 463      38.321 -26.451  22.916  1.00141.61           C
ATOM   3691  SG  CYS D 463      39.696 -27.007  23.933  1.00141.61           S
ATOM   3692  C   CYS D 463      36.112 -25.463  23.487  1.00141.61           C
ATOM   3693  O   CYS D 463      36.104 -24.636  22.578  1.00141.61           O
ATOM   3694  N   GLY D 464      35.014 -25.938  24.089  1.00 70.03           N
ATOM   3695  CA  GLY D 464      33.698 -25.407  23.947  1.00 70.03           C
ATOM   3696  C   GLY D 464      33.623 -24.132  24.737  1.00 70.03           C
ATOM   3697  O   GLY D 464      32.764 -23.292  24.482  1.00 70.03           O
ATOM   3698  N   GLN D 465      34.458 -23.992  25.792  1.00126.24           N
ATOM   3699  CA  GLN D 465      34.344 -22.818  26.613  1.00126.24           C
ATOM   3700  CB  GLN D 465      33.614 -23.057  27.948  1.00126.24           C
ATOM   3701  CG  GLN D 465      34.283 -24.068  28.867  1.00126.24           C
ATOM   3702  CD  GLN D 465      33.431 -24.190  30.117  1.00126.24           C
ATOM   3703  OE1 GLN D 465      33.857 -24.752  31.124  1.00126.24           O
ATOM   3704  NE2 GLN D 465      32.183 -23.658  30.052  1.00126.24           N
ATOM   3705  C   GLN D 465      35.677 -22.172  26.848  1.00126.24           C
ATOM   3706  O   GLN D 465      36.710 -22.647  26.381  1.00126.24           O
ATOM   3707  N   THR D 466      35.668 -21.015  27.549  1.00 64.16           N
ATOM   3708  CA  THR D 466      36.874 -20.262  27.772  1.00 64.16           C
ATOM   3709  CB  THR D 466      36.846 -18.898  27.144  1.00 64.16           C
ATOM   3710  OG1 THR D 466      35.742 -18.156  27.647  1.00 64.16           O
ATOM   3711  CG2 THR D 466      36.743 -19.038  25.619  1.00 64.16           C
ATOM   3712  C   THR D 466      37.053 -20.011  29.231  1.00 64.16           C
ATOM   3713  O   THR D 466      36.109 -20.084  30.016  1.00 64.16           O
ATOM   3714  N   PHE D 467      38.308 -19.748  29.654  1.00176.73           N
ATOM   3715  CA  PHE D 467      38.403 -19.299  31.001  1.00176.73           C
ATOM   3716  CB  PHE D 467      39.534 -19.799  31.937  1.00176.73           C
ATOM   3717  CG  PHE D 467      40.954 -19.674  31.496  1.00176.73           C
ATOM   3718  CD1 PHE D 467      41.659 -18.500  31.634  1.00176.73           C
ATOM   3719  CD2 PHE D 467      41.600 -20.775  30.979  1.00176.73           C
ATOM   3720  CE1 PHE D 467      42.980 -18.425  31.251  1.00176.73           C
ATOM   3721  CE2 PHE D 467      42.914 -20.712  30.597  1.00176.73           C
ATOM   3722  CZ  PHE D 467      43.595 -19.542  30.737  1.00176.73           C
ATOM   3723  C   PHE D 467      38.159 -17.837  30.955  1.00176.73           C
ATOM   3724  O   PHE D 467      37.831 -17.293  29.901  1.00176.73           O
ATOM   3725  N   THR D 468      38.203 -17.151  32.098  1.00153.25           N
ATOM   3726  CA  THR D 468      37.760 -15.803  31.994  1.00153.25           C
ATOM   3727  CB  THR D 468      37.379 -15.257  33.327  1.00153.25           C
ATOM   3728  OG1 THR D 468      36.432 -14.220  33.159  1.00153.25           O
ATOM   3729  CG2 THR D 468      38.625 -14.818  34.103  1.00153.25           C
ATOM   3730  C   THR D 468      38.756 -15.003  31.198  1.00153.25           C
ATOM   3731  O   THR D 468      39.967 -15.153  31.364  1.00153.25           O
ATOM   3732  N   GLY D 469      38.240 -14.149  30.277  1.00 71.62           N
ATOM   3733  CA  GLY D 469      39.071 -13.425  29.352  1.00 71.62           C
ATOM   3734  C   GLY D 469      38.844 -11.941  29.439  1.00 71.62           C
ATOM   3735  O   GLY D 469      38.020 -11.447  30.207  1.00 71.62           O
ATOM   3736  N   TRP D 470      39.607 -11.184  28.618  1.00111.74           N
ATOM   3737  CA  TRP D 470      39.554  -9.751  28.681  1.00111.74           C
ATOM   3738  CB  TRP D 470      40.944  -9.118  28.895  1.00111.74           C
ATOM   3739  CG  TRP D 470      41.571  -9.470  30.224  1.00111.74           C
ATOM   3740  CD2 TRP D 470      42.314 -10.677  30.448  1.00111.74           C
ATOM   3741  CD1 TRP D 470      41.574  -8.790  31.403  1.00111.74           C
ATOM   3742  NE1 TRP D 470      42.276  -9.495  32.350  1.00111.74           N
ATOM   3743  CE2 TRP D 470      42.733 -10.661  31.775  1.00111.74           C
ATOM   3744  CE3 TRP D 470      42.607 -11.720  29.620  1.00111.74           C
ATOM   3745  CZ2 TRP D 470      43.466 -11.690  32.295  1.00111.74           C
ATOM   3746  CZ3 TRP D 470      43.350 -12.753  30.145  1.00111.74           C
ATOM   3747  CH2 TRP D 470      43.770 -12.737  31.457  1.00111.74           C
ATOM   3748  C   TRP D 470      39.028  -9.207  27.393  1.00111.74           C
ATOM   3749  O   TRP D 470      39.429  -9.653  26.318  1.00111.74           O
ATOM   3750  N   TYR D 471      38.079  -8.243  27.474  1.00219.75           N
ATOM   3751  CA  TYR D 471      37.667  -7.603  26.268  1.00219.75           C
ATOM   3752  CB  TYR D 471      36.288  -8.036  25.737  1.00219.75           C
ATOM   3753  CG  TYR D 471      35.235  -7.040  26.036  1.00219.75           C
ATOM   3754  CD1 TYR D 471      35.069  -5.999  25.154  1.00219.75           C
ATOM   3755  CD2 TYR D 471      34.423  -7.127  27.142  1.00219.75           C
ATOM   3756  CE1 TYR D 471      34.107  -5.050  25.357  1.00219.75           C
ATOM   3757  CE2 TYR D 471      33.452  -6.173  27.348  1.00219.75           C
ATOM   3758  CZ  TYR D 471      33.297  -5.138  26.455  1.00219.75           C
ATOM   3759  OH  TYR D 471      32.305  -4.157  26.647  1.00219.75           O
ATOM   3760  C   TYR D 471      37.712  -6.130  26.561  1.00219.75           C
ATOM   3761  O   TYR D 471      37.398  -5.685  27.669  1.00219.75           O
ATOM   3762  N   HIS D 472      38.179  -5.347  25.568  1.00 89.00           N
ATOM   3763  CA  HIS D 472      38.343  -3.932  25.718  1.00 89.00           C
ATOM   3764  ND1 HIS D 472      41.438  -5.363  25.929  1.00 89.00           N
ATOM   3765  CG  HIS D 472      40.852  -4.168  25.574  1.00 89.00           C
ATOM   3766  CB  HIS D 472      39.709  -3.546  26.320  1.00 89.00           C
ATOM   3767  NE2 HIS D 472      42.458  -4.679  24.082  1.00 89.00           N
ATOM   3768  CD2 HIS D 472      41.486  -3.765  24.444  1.00 89.00           C
ATOM   3769  CE1 HIS D 472      42.390  -5.622  25.002  1.00 89.00           C
ATOM   3770  C   HIS D 472      38.285  -3.321  24.357  1.00 89.00           C
ATOM   3771  O   HIS D 472      38.466  -3.999  23.347  1.00 89.00           O
ATOM   3772  N   ASP D 473      38.055  -1.997  24.303  1.00 64.21           N
ATOM   3773  CA  ASP D 473      37.992  -1.351  23.028  1.00 64.21           C
ATOM   3774  CB  ASP D 473      37.463   0.096  23.093  1.00 64.21           C
ATOM   3775  CG  ASP D 473      38.309   0.923  24.058  1.00 64.21           C
ATOM   3776  OD1 ASP D 473      39.362   0.420  24.538  1.00 64.21           O
ATOM   3777  OD2 ASP D 473      37.910   2.086  24.325  1.00 64.21           O
ATOM   3778  C   ASP D 473      39.361  -1.353  22.440  1.00 64.21           C
ATOM   3779  O   ASP D 473      40.352  -1.593  23.125  1.00 64.21           O
ATOM   3780  N   ALA D 474      39.437  -1.067  21.130  1.00 49.45           N
ATOM   3781  CA  ALA D 474      40.678  -1.112  20.418  1.00 49.45           C
ATOM   3782  CB  ALA D 474      40.526  -0.756  18.932  1.00 49.45           C
ATOM   3783  C   ALA D 474      41.640  -0.145  21.040  1.00 49.45           C
ATOM   3784  O   ALA D 474      42.846  -0.382  21.046  1.00 49.45           O
ATOM   3785  N   GLY D 475      41.140   0.996  21.543  1.00 85.63           N
ATOM   3786  CA  GLY D 475      42.013   1.974  22.124  1.00 85.63           C
ATOM   3787  C   GLY D 475      42.691   1.431  23.342  1.00 85.63           C
ATOM   3788  O   GLY D 475      43.857   1.743  23.550  1.00 85.63           O
ATOM   3789  N   ILE D 476      41.954   0.660  24.173  1.00350.41           N
ATOM   3790  CA  ILE D 476      42.300   0.023  25.423  1.00350.41           C
ATOM   3791  CB  ILE D 476      43.786  -0.214  25.662  1.00350.41           C
ATOM   3792  CG1 ILE D 476      43.966  -1.292  26.742  1.00350.41           C
ATOM   3793  CG2 ILE D 476      44.501   1.091  26.098  1.00350.41           C
ATOM   3794  CD1 ILE D 476      43.597  -2.682  26.258  1.00350.41           C
ATOM   3795  C   ILE D 476      41.854   0.963  26.488  1.00350.41           C
ATOM   3796  O   ILE D 476      42.272   0.874  27.645  1.00350.41           O
ATOM   3797  N   ALA D 477      40.901   1.847  26.145  1.00108.58           N
ATOM   3798  CA  ALA D 477      40.525   2.751  27.181  1.00108.58           C
ATOM   3799  CB  ALA D 477      39.612   3.890  26.694  1.00108.58           C
ATOM   3800  C   ALA D 477      39.780   1.989  28.204  1.00108.58           C
ATOM   3801  O   ALA D 477      40.219   1.849  29.345  1.00108.58           O
ATOM   3802  N   VAL D 478      38.683   1.370  27.735  1.00150.60           N
ATOM   3803  CA  VAL D 478      37.773   0.678  28.583  1.00150.60           C
ATOM   3804  CB  VAL D 478      36.954   1.528  29.524  1.00150.60           C
ATOM   3805  CG1 VAL D 478      36.003   0.567  30.255  1.00150.60           C
ATOM   3806  CG2 VAL D 478      37.813   2.343  30.501  1.00150.60           C
ATOM   3807  C   VAL D 478      36.736   0.143  27.688  1.00150.60           C
ATOM   3808  O   VAL D 478      36.754  -1.041  27.335  1.00150.60           O
ATOM   3809  N   LYS D 479      35.841   1.096  27.314  1.00291.59           N
ATOM   3810  CA  LYS D 479      34.587   0.825  26.701  1.00291.59           C
ATOM   3811  CB  LYS D 479      34.614  -0.106  25.481  1.00291.59           C
ATOM   3812  CG  LYS D 479      34.782   0.657  24.169  1.00291.59           C
ATOM   3813  CD  LYS D 479      33.607   1.586  23.860  1.00291.59           C
ATOM   3814  CE  LYS D 479      33.554   2.808  24.776  1.00291.59           C
ATOM   3815  NZ  LYS D 479      34.656   3.737  24.438  1.00291.59           N
ATOM   3816  C   LYS D 479      33.948   0.163  27.832  1.00291.59           C
ATOM   3817  O   LYS D 479      33.660   0.788  28.851  1.00291.59           O
ATOM   3818  N   LYS D 480      33.676  -1.123  27.680  1.00232.80           N
ATOM   3819  CA  LYS D 480      33.360  -1.762  28.892  1.00232.80           C
ATOM   3820  CB  LYS D 480      31.985  -2.448  28.791  1.00232.80           C
ATOM   3821  CG  LYS D 480      31.209  -2.551  30.096  1.00232.80           C
ATOM   3822  CD  LYS D 480      29.752  -2.968  29.993  1.00232.80           C
ATOM   3823  CE  LYS D 480      29.166  -3.246  31.381  1.00232.80           C
ATOM   3824  NZ  LYS D 480      28.999  -1.970  32.121  1.00232.80           N
ATOM   3825  C   LYS D 480      34.517  -2.724  29.009  1.00232.80           C
ATOM   3826  O   LYS D 480      34.355  -3.917  28.753  1.00232.80           O
ATOM   3827  N   PHE D 481      35.717  -2.209  29.417  1.00217.31           N
ATOM   3828  CA  PHE D 481      36.910  -3.001  29.563  1.00217.31           C
ATOM   3829  CB  PHE D 481      38.100  -2.139  30.049  1.00217.31           C
ATOM   3830  CG  PHE D 481      39.442  -2.787  29.893  1.00217.31           C
ATOM   3831  CD1 PHE D 481      39.785  -3.944  30.561  1.00217.31           C
ATOM   3832  CD2 PHE D 481      40.392  -2.182  29.097  1.00217.31           C
ATOM   3833  CE1 PHE D 481      41.038  -4.494  30.415  1.00217.31           C
ATOM   3834  CE2 PHE D 481      41.646  -2.724  28.950  1.00217.31           C
ATOM   3835  CZ  PHE D 481      41.969  -3.883  29.609  1.00217.31           C
ATOM   3836  C   PHE D 481      36.407  -3.909  30.597  1.00217.31           C
ATOM   3837  O   PHE D 481      36.028  -3.478  31.683  1.00217.31           O
ATOM   3838  N   GLY D 482      36.325  -5.201  30.263  1.00 44.79           N
ATOM   3839  CA  GLY D 482      35.660  -6.035  31.197  1.00 44.79           C
ATOM   3840  C   GLY D 482      36.186  -7.407  31.052  1.00 44.79           C
ATOM   3841  O   GLY D 482      37.107  -7.669  30.281  1.00 44.79           O
ATOM   3842  N   CYS D 483      35.565  -8.309  31.821  1.00119.98           N
ATOM   3843  CA  CYS D 483      35.952  -9.677  31.928  1.00119.98           C
ATOM   3844  CB  CYS D 483      36.176  -9.918  33.446  1.00119.98           C
ATOM   3845  SG  CYS D 483      36.692 -11.534  34.061  1.00119.98           S
ATOM   3846  C   CYS D 483      34.797 -10.458  31.343  1.00119.98           C
ATOM   3847  O   CYS D 483      33.649 -10.044  31.486  1.00119.98           O
ATOM   3848  N   PHE D 484      35.048 -11.565  30.606  1.00 75.39           N
ATOM   3849  CA  PHE D 484      33.925 -12.274  30.051  1.00 75.39           C
ATOM   3850  CB  PHE D 484      33.500 -11.799  28.644  1.00 75.39           C
ATOM   3851  CG  PHE D 484      34.555 -12.207  27.676  1.00 75.39           C
ATOM   3852  CD1 PHE D 484      35.753 -11.536  27.618  1.00 75.39           C
ATOM   3853  CD2 PHE D 484      34.348 -13.259  26.810  1.00 75.39           C
ATOM   3854  CE1 PHE D 484      36.728 -11.911  26.725  1.00 75.39           C
ATOM   3855  CE2 PHE D 484      35.319 -13.640  25.911  1.00 75.39           C
ATOM   3856  CZ  PHE D 484      36.515 -12.963  25.867  1.00 75.39           C
ATOM   3857  C   PHE D 484      34.282 -13.725  29.929  1.00 75.39           C
ATOM   3858  O   PHE D 484      35.450 -14.102  30.017  1.00 75.39           O
ATOM   3859  N   ARG D 485      33.258 -14.589  29.763  1.00148.86           N
ATOM   3860  CA  ARG D 485      33.501 -15.985  29.544  1.00148.86           C
ATOM   3861  CB  ARG D 485      33.036 -16.912  30.681  1.00148.86           C
ATOM   3862  CG  ARG D 485      33.395 -18.387  30.467  1.00148.86           C
ATOM   3863  CD  ARG D 485      32.469 -19.118  29.500  1.00148.86           C
ATOM   3864  NE  ARG D 485      31.096 -19.069  30.063  1.00148.86           N
ATOM   3865  CZ  ARG D 485      30.686 -20.079  30.878  1.00148.86           C
ATOM   3866  NH1 ARG D 485      31.531 -21.106  31.170  1.00148.86           N
ATOM   3867  NH2 ARG D 485      29.421 -20.059  31.407  1.00148.86           N
ATOM   3868  C   ARG D 485      32.709 -16.345  28.329  1.00148.86           C
ATOM   3869  O   ARG D 485      31.635 -15.790  28.096  1.00148.86           O
ATOM   3870  N   GLY D 486      33.225 -17.275  27.505  1.00 39.33           N
ATOM   3871  CA  GLY D 486      32.484 -17.619  26.332  1.00 39.33           C
ATOM   3872  C   GLY D 486      32.138 -19.071  26.363  1.00 39.33           C
ATOM   3873  O   GLY D 486      32.873 -19.898  26.903  1.00 39.33           O
ATOM   3874  N   ILE D 487      30.968 -19.401  25.781  1.00147.20           N
ATOM   3875  CA  ILE D 487      30.518 -20.754  25.648  1.00147.20           C
ATOM   3876  CB  ILE D 487      29.338 -21.101  26.519  1.00147.20           C
ATOM   3877  CG1 ILE D 487      28.120 -20.222  26.191  1.00147.20           C
ATOM   3878  CG2 ILE D 487      29.778 -21.000  27.991  1.00147.20           C
ATOM   3879  CD1 ILE D 487      28.318 -18.748  26.549  1.00147.20           C
ATOM   3880  C   ILE D 487      30.107 -20.915  24.218  1.00147.20           C
ATOM   3881  O   ILE D 487      29.465 -20.036  23.641  1.00147.20           O
ATOM   3882  N   ARG D 488      30.488 -22.054  23.607  1.00159.53           N
ATOM   3883  CA  ARG D 488      30.201 -22.299  22.225  1.00159.53           C
ATOM   3884  CB  ARG D 488      31.191 -23.330  21.667  1.00159.53           C
ATOM   3885  CG  ARG D 488      31.038 -23.712  20.202  1.00159.53           C
ATOM   3886  CD  ARG D 488      31.881 -24.948  19.904  1.00159.53           C
ATOM   3887  NE  ARG D 488      31.801 -25.785  21.138  1.00159.53           N
ATOM   3888  CZ  ARG D 488      30.732 -26.608  21.338  1.00159.53           C
ATOM   3889  NH1 ARG D 488      29.805 -26.776  20.349  1.00159.53           N
ATOM   3890  NH2 ARG D 488      30.577 -27.251  22.533  1.00159.53           N
ATOM   3891  C   ARG D 488      28.802 -22.838  22.146  1.00159.53           C
ATOM   3892  O   ARG D 488      28.491 -23.893  22.698  1.00159.53           O
ATOM   3893  N   THR D 489      27.914 -22.077  21.477  1.00119.70           N
ATOM   3894  CA  THR D 489      26.533 -22.425  21.307  1.00119.70           C
ATOM   3895  CB  THR D 489      25.663 -21.281  20.882  1.00119.70           C
ATOM   3896  OG1 THR D 489      24.293 -21.621  21.043  1.00119.70           O
ATOM   3897  CG2 THR D 489      25.950 -20.979  19.407  0.00119.70           C
ATOM   3898  C   THR D 489      26.401 -23.508  20.292  1.00119.70           C
ATOM   3899  O   THR D 489      25.436 -24.252  20.324  1.00119.70           O
ATOM   3900  N   GLY D 490      27.310 -23.609  19.310  1.00 21.94           N
ATOM   3901  CA  GLY D 490      27.149 -24.658  18.342  1.00 21.94           C
ATOM   3902  C   GLY D 490      28.345 -24.604  17.404  1.00 21.94           C
ATOM   3903  O   GLY D 490      28.900 -23.490  17.222  1.00 21.94           O
ATOM   3904  OXT GLY D 490      28.721 -25.676  16.857  1.00 21.94           O
TER    3905      GLY D 490
ATOM   3906  N   LEU E 491      62.732  -7.119  -4.000  1.00 51.54           N
ATOM   3907  CA  LEU E 491      63.113  -8.016  -2.888  1.00 51.54           C
ATOM   3908  CB  LEU E 491      62.068  -9.140  -2.749  1.00 51.54           C
ATOM   3909  CG  LEU E 491      62.219 -10.011  -1.488  1.00 51.54           C
ATOM   3910  CD1 LEU E 491      61.965  -9.187  -0.214  1.00 51.54           C
ATOM   3911  CD2 LEU E 491      61.330 -11.264  -1.567  1.00 51.54           C
ATOM   3912  C   LEU E 491      64.467  -8.602  -3.167  1.00 51.54           C
ATOM   3913  O   LEU E 491      64.734  -9.088  -4.266  1.00 51.54           O
ATOM   3914  N   PRO E 492      65.330  -8.523  -2.184  1.00 71.94           N
ATOM   3915  CA  PRO E 492      66.681  -9.008  -2.340  1.00 71.94           C
ATOM   3916  CD  PRO E 492      65.278  -7.365  -1.305  1.00 71.94           C
ATOM   3917  CB  PRO E 492      67.503  -8.323  -1.250  1.00 71.94           C
ATOM   3918  CG  PRO E 492      66.738  -7.018  -0.978  1.00 71.94           C
ATOM   3919  C   PRO E 492      66.809 -10.499  -2.299  1.00 71.94           C
ATOM   3920  O   PRO E 492      65.897 -11.175  -1.828  1.00 71.94           O
ATOM   3921  N   LYS E 493      67.921 -11.022  -2.852  1.00 46.66           N
ATOM   3922  CA  LYS E 493      68.240 -12.420  -2.846  1.00 46.66           C
ATOM   3923  CB  LYS E 493      69.409 -12.752  -3.788  1.00 46.66           C
ATOM   3924  CG  LYS E 493      69.067 -12.477  -5.254  1.00 46.66           C
ATOM   3925  CD  LYS E 493      70.281 -12.424  -6.182  1.00 46.66           C
ATOM   3926  CE  LYS E 493      69.914 -12.133  -7.639  1.00 46.66           C
ATOM   3927  NZ  LYS E 493      71.141 -11.976  -8.451  1.00 46.66           N
ATOM   3928  C   LYS E 493      68.622 -12.822  -1.458  1.00 46.66           C
ATOM   3929  O   LYS E 493      68.309 -13.926  -1.013  1.00 46.66           O
ATOM   3930  N   GLU E 494      69.337 -11.929  -0.741  1.00 46.41           N
ATOM   3931  CA  GLU E 494      69.783 -12.257   0.580  1.00 46.41           C
ATOM   3932  CB  GLU E 494      71.284 -12.587   0.641  1.00 46.41           C
ATOM   3933  CG  GLU E 494      71.649 -13.863  -0.121  1.00 46.41           C
ATOM   3934  CD  GLU E 494      73.157 -14.054  -0.037  1.00 46.41           C
ATOM   3935  OE1 GLU E 494      73.830 -13.188   0.582  1.00 46.41           O
ATOM   3936  OE2 GLU E 494      73.655 -15.068  -0.595  1.00 46.41           O
ATOM   3937  C   GLU E 494      69.545 -11.077   1.468  1.00 46.41           C
ATOM   3938  O   GLU E 494      69.515  -9.939   1.000  1.00 46.41           O
ATOM   3939  N   PHE E 495      69.318 -11.320   2.780  1.00 74.28           N
ATOM   3940  CA  PHE E 495      69.164 -10.185   3.641  1.00 74.28           C
ATOM   3941  CB  PHE E 495      67.746  -9.592   3.619  1.00 74.28           C
ATOM   3942  CG  PHE E 495      67.905  -8.151   3.956  1.00 74.28           C
ATOM   3943  CD1 PHE E 495      67.863  -7.693   5.252  1.00 74.28           C
ATOM   3944  CD2 PHE E 495      68.117  -7.250   2.937  1.00 74.28           C
ATOM   3945  CE1 PHE E 495      68.021  -6.353   5.520  1.00 74.28           C
ATOM   3946  CE2 PHE E 495      68.277  -5.911   3.198  1.00 74.28           C
ATOM   3947  CZ  PHE E 495      68.227  -5.460   4.494  1.00 74.28           C
ATOM   3948  C   PHE E 495      69.500 -10.594   5.046  1.00 74.28           C
ATOM   3949  O   PHE E 495      69.237 -11.722   5.466  1.00 74.28           O
ATOM   3950  N   SER E 496      70.130  -9.674   5.806  1.00 95.51           N
ATOM   3951  CA  SER E 496      70.454  -9.926   7.179  1.00 95.51           C
ATOM   3952  CB  SER E 496      71.887 -10.445   7.386  1.00 95.51           C
ATOM   3953  OG  SER E 496      72.826  -9.458   6.985  1.00 95.51           O
ATOM   3954  C   SER E 496      70.346  -8.610   7.883  1.00 95.51           C
ATOM   3955  O   SER E 496      71.005  -7.639   7.519  1.00 95.51           O
ATOM   3956  N   TRP E 497      69.515  -8.560   8.938  1.00 95.26           N
ATOM   3957  CA  TRP E 497      69.278  -7.351   9.673  1.00 95.26           C
ATOM   3958  CB  TRP E 497      68.071  -7.419  10.620  1.00 95.26           C
ATOM   3959  CG  TRP E 497      66.770  -7.364   9.859  1.00 95.26           C
ATOM   3960  CD2 TRP E 497      66.356  -6.218   9.098  1.00 95.26           C
ATOM   3961  CD1 TRP E 497      65.804  -8.312   9.688  1.00 95.26           C
ATOM   3962  NE1 TRP E 497      64.809  -7.823   8.875  1.00 95.26           N
ATOM   3963  CE2 TRP E 497      65.138  -6.536   8.502  1.00 95.26           C
ATOM   3964  CE3 TRP E 497      66.947  -5.002   8.907  1.00 95.26           C
ATOM   3965  CZ2 TRP E 497      64.492  -5.639   7.701  1.00 95.26           C
ATOM   3966  CZ3 TRP E 497      66.289  -4.097   8.105  1.00 95.26           C
ATOM   3967  CH2 TRP E 497      65.083  -4.410   7.513  1.00 95.26           C
ATOM   3968  C   TRP E 497      70.496  -6.949  10.434  1.00 95.26           C
ATOM   3969  O   TRP E 497      70.608  -5.801  10.862  1.00 95.26           O
ATOM   3970  N   THR E 498      71.380  -7.921  10.719  1.00114.53           N
ATOM   3971  CA  THR E 498      72.616  -7.664  11.399  1.00114.53           C
ATOM   3972  CB  THR E 498      73.341  -8.924  11.770  1.00114.53           C
ATOM   3973  OG1 THR E 498      74.448  -8.624  12.607  1.00114.53           O
ATOM   3974  CG2 THR E 498      73.816  -9.623  10.485  1.00114.53           C
ATOM   3975  C   THR E 498      73.513  -6.865  10.507  1.00114.53           C
ATOM   3976  O   THR E 498      74.271  -6.022  10.983  1.00114.53           O
ATOM   3977  N   ASN E 499      73.497  -7.132   9.186  1.00 63.07           N
ATOM   3978  CA  ASN E 499      74.383  -6.369   8.356  1.00 63.07           C
ATOM   3979  CB  ASN E 499      75.543  -7.212   7.792  1.00 63.07           C
ATOM   3980  CG  ASN E 499      76.527  -6.294   7.076  1.00 63.07           C
ATOM   3981  OD1 ASN E 499      76.165  -5.575   6.146  1.00 63.07           O
ATOM   3982  ND2 ASN E 499      77.812  -6.317   7.521  1.00 63.07           N
ATOM   3983  C   ASN E 499      73.637  -5.811   7.189  1.00 63.07           C
ATOM   3984  O   ASN E 499      73.523  -6.458   6.148  1.00 63.07           O
ATOM   3985  N   VAL E 500      73.115  -4.578   7.327  1.00121.38           N
ATOM   3986  CA  VAL E 500      72.515  -3.947   6.195  1.00121.38           C
ATOM   3987  CB  VAL E 500      71.110  -3.459   6.450  1.00121.38           C
ATOM   3988  CG1 VAL E 500      70.212  -4.697   6.617  1.00121.38           C
ATOM   3989  CG2 VAL E 500      71.082  -2.555   7.696  1.00121.38           C
ATOM   3990  C   VAL E 500      73.423  -2.804   5.861  1.00121.38           C
ATOM   3991  O   VAL E 500      73.358  -1.721   6.440  1.00121.38           O
ATOM   3992  N   ASN E 501      74.303  -3.025   4.872  1.00 52.80           N
ATOM   3993  CA  ASN E 501      75.242  -2.016   4.486  1.00 52.80           C
ATOM   3994  CB  ASN E 501      74.564  -0.697   4.074  1.00 52.80           C
ATOM   3995  CG  ASN E 501      73.726  -0.949   2.829  1.00 52.80           C
ATOM   3996  OD1 ASN E 501      74.215  -1.472   1.829  1.00 52.80           O
ATOM   3997  ND2 ASN E 501      72.421  -0.570   2.891  1.00 52.80           N
ATOM   3998  C   ASN E 501      76.171  -1.702   5.624  1.00 52.80           C
ATOM   3999  O   ASN E 501      76.639  -0.572   5.747  1.00 52.80           O
ATOM   4000  N   GLY E 502      76.476  -2.692   6.487  1.00 27.64           N
ATOM   4001  CA  GLY E 502      77.444  -2.482   7.530  1.00 27.64           C
ATOM   4002  C   GLY E 502      76.776  -2.171   8.839  1.00 27.64           C
ATOM   4003  O   GLY E 502      77.390  -2.326   9.893  1.00 27.64           O
ATOM   4004  N   MET E 503      75.505  -1.727   8.824  1.00106.34           N
ATOM   4005  CA  MET E 503      74.850  -1.382  10.060  1.00106.34           C
ATOM   4006  CB  MET E 503      73.746  -0.326   9.888  1.00106.34           C
ATOM   4007  CG  MET E 503      73.055   0.057  11.197  1.00106.34           C
ATOM   4008  SD  MET E 503      71.748   1.307  11.020  1.00106.34           S
ATOM   4009  CE  MET E 503      71.333   1.350  12.787  1.00106.34           C
ATOM   4010  C   MET E 503      74.215  -2.598  10.675  1.00106.34           C
ATOM   4011  O   MET E 503      73.797  -3.515   9.972  1.00106.34           O
ATOM   4012  N   ASN E 504      74.128  -2.627  12.028  1.00 69.63           N
ATOM   4013  CA  ASN E 504      73.531  -3.733  12.739  1.00 69.63           C
ATOM   4014  CB  ASN E 504      74.477  -4.366  13.775  1.00 69.63           C
ATOM   4015  CG  ASN E 504      73.746  -5.514  14.456  1.00 69.63           C
ATOM   4016  OD1 ASN E 504      73.043  -6.290  13.810  1.00 69.63           O
ATOM   4017  ND2 ASN E 504      73.911  -5.625  15.801  1.00 69.63           N
ATOM   4018  C   ASN E 504      72.321  -3.247  13.498  1.00 69.63           C
ATOM   4019  O   ASN E 504      72.414  -2.331  14.312  1.00 69.63           O
ATOM   4020  N   LEU E 505      71.137  -3.794  13.140  1.00150.21           N
ATOM   4021  CA  LEU E 505      69.823  -3.580  13.701  1.00150.21           C
ATOM   4022  CB  LEU E 505      68.704  -3.795  12.666  1.00150.21           C
ATOM   4023  CG  LEU E 505      68.711  -2.779  11.507  1.00150.21           C
ATOM   4024  CD1 LEU E 505      68.391  -1.361  12.004  1.00150.21           C
ATOM   4025  CD2 LEU E 505      70.020  -2.852  10.703  1.00150.21           C
ATOM   4026  C   LEU E 505      69.469  -4.455  14.885  1.00150.21           C
ATOM   4027  O   LEU E 505      68.501  -4.168  15.585  1.00150.21           O
ATOM   4028  N   VAL E 506      70.140  -5.610  15.079  1.00 68.37           N
ATOM   4029  CA  VAL E 506      69.680  -6.555  16.069  1.00 68.37           C
ATOM   4030  CB  VAL E 506      69.864  -7.976  15.617  1.00 68.37           C
ATOM   4031  CG1 VAL E 506      69.363  -8.919  16.722  1.00 68.37           C
ATOM   4032  CG2 VAL E 506      69.167  -8.159  14.256  1.00 68.37           C
ATOM   4033  C   VAL E 506      70.393  -6.388  17.382  1.00 68.37           C
ATOM   4034  O   VAL E 506      71.593  -6.134  17.435  1.00 68.37           O
ATOM   4035  N   VAL E 507      69.637  -6.546  18.495  1.00115.82           N
ATOM   4036  CA  VAL E 507      70.179  -6.424  19.821  1.00115.82           C
ATOM   4037  CB  VAL E 507      69.146  -6.192  20.880  1.00115.82           C
ATOM   4038  CG1 VAL E 507      68.450  -4.851  20.600  1.00115.82           C
ATOM   4039  CG2 VAL E 507      68.196  -7.400  20.906  1.00115.82           C
ATOM   4040  C   VAL E 507      70.910  -7.699  20.127  1.00115.82           C
ATOM   4041  O   VAL E 507      70.720  -8.709  19.454  1.00115.82           O
ATOM   4042  N   PRO E 508      71.750  -7.674  21.129  1.00 76.94           N
ATOM   4043  CA  PRO E 508      72.581  -8.812  21.426  1.00 76.94           C
ATOM   4044  CD  PRO E 508      72.396  -6.427  21.505  1.00 76.94           C
ATOM   4045  CB  PRO E 508      73.613  -8.318  22.435  1.00 76.94           C
ATOM   4046  CG  PRO E 508      73.764  -6.827  22.084  1.00 76.94           C
ATOM   4047  C   PRO E 508      71.862 -10.054  21.842  1.00 76.94           C
ATOM   4048  O   PRO E 508      70.727  -9.987  22.312  1.00 76.94           O
ATOM   4049  N   VAL E 509      72.526 -11.210  21.634  1.00 35.56           N
ATOM   4050  CA  VAL E 509      71.989 -12.494  21.973  1.00 35.56           C
ATOM   4051  CB  VAL E 509      72.780 -13.633  21.398  1.00 35.56           C
ATOM   4052  CG1 VAL E 509      72.188 -14.960  21.903  1.00 35.56           C
ATOM   4053  CG2 VAL E 509      72.794 -13.489  19.867  1.00 35.56           C
ATOM   4054  C   VAL E 509      72.038 -12.615  23.459  1.00 35.56           C
ATOM   4055  O   VAL E 509      72.966 -12.126  24.101  1.00 35.56           O
ATOM   4056  N   ARG E 510      71.008 -13.250  24.050  1.00139.54           N
ATOM   4057  CA  ARG E 510      71.014 -13.436  25.471  1.00139.54           C
ATOM   4058  CB  ARG E 510      70.024 -12.561  26.258  1.00139.54           C
ATOM   4059  CG  ARG E 510      70.440 -11.091  26.256  1.00139.54           C
ATOM   4060  CD  ARG E 510      70.222 -10.388  27.595  1.00139.54           C
ATOM   4061  NE  ARG E 510      68.760 -10.303  27.864  1.00139.54           N
ATOM   4062  CZ  ARG E 510      68.327 -10.207  29.155  1.00139.54           C
ATOM   4063  NH1 ARG E 510      69.217 -10.329  30.181  1.00139.54           N
ATOM   4064  NH2 ARG E 510      67.009  -9.970  29.423  1.00139.54           N
ATOM   4065  C   ARG E 510      70.693 -14.866  25.749  1.00139.54           C
ATOM   4066  O   ARG E 510      70.414 -15.645  24.838  1.00139.54           O
ATOM   4067  N   ASN E 511      70.795 -15.271  27.030  1.00102.61           N
ATOM   4068  CA  ASN E 511      70.433 -16.619  27.335  1.00102.61           C
ATOM   4069  CB  ASN E 511      71.564 -17.489  27.922  1.00102.61           C
ATOM   4070  CG  ASN E 511      72.055 -16.949  29.260  1.00102.61           C
ATOM   4071  OD1 ASN E 511      71.302 -16.812  30.221  1.00102.61           O
ATOM   4072  ND2 ASN E 511      73.381 -16.674  29.347  1.00102.61           N
ATOM   4073  C   ASN E 511      69.254 -16.596  28.253  1.00102.61           C
ATOM   4074  O   ASN E 511      69.190 -15.840  29.220  1.00102.61           O
ATOM   4075  N   GLN E 512      68.246 -17.409  27.898  1.00169.52           N
ATOM   4076  CA  GLN E 512      67.023 -17.561  28.628  1.00169.52           C
ATOM   4077  CB  GLN E 512      66.127 -18.635  28.000  1.00169.52           C
ATOM   4078  CG  GLN E 512      65.769 -18.439  26.532  1.00169.52           C
ATOM   4079  CD  GLN E 512      65.418 -19.824  26.005  1.00169.52           C
ATOM   4080  OE1 GLN E 512      66.292 -20.673  25.839  1.00169.52           O
ATOM   4081  NE2 GLN E 512      64.114 -20.075  25.727  1.00169.52           N
ATOM   4082  C   GLN E 512      67.422 -18.184  29.904  1.00169.52           C
ATOM   4083  O   GLN E 512      66.801 -18.014  30.952  1.00169.52           O
ATOM   4084  N   GLY E 513      68.464 -19.016  29.781  1.00 65.66           N
ATOM   4085  CA  GLY E 513      68.867 -19.870  30.835  1.00 65.66           C
ATOM   4086  C   GLY E 513      68.017 -21.011  30.449  1.00 65.66           C
ATOM   4087  O   GLY E 513      66.835 -20.831  30.176  1.00 65.66           O
ATOM   4088  N   VAL E 514      68.551 -22.239  30.371  1.00 86.16           N
ATOM   4089  CA  VAL E 514      67.659 -23.305  30.023  1.00 86.16           C
ATOM   4090  CB  VAL E 514      68.331 -24.577  29.508  1.00 86.16           C
ATOM   4091  CG1 VAL E 514      67.241 -25.571  29.034  1.00 86.16           C
ATOM   4092  CG2 VAL E 514      69.301 -24.134  28.397  1.00 86.16           C
ATOM   4093  C   VAL E 514      66.760 -23.557  31.195  1.00 86.16           C
ATOM   4094  O   VAL E 514      65.972 -24.497  31.218  1.00 86.16           O
ATOM   4095  N   PHE E 515      67.053 -22.860  32.309  1.00148.80           N
ATOM   4096  CA  PHE E 515      66.240 -23.028  33.467  1.00148.80           C
ATOM   4097  CB  PHE E 515      66.707 -22.213  34.682  1.00148.80           C
ATOM   4098  CG  PHE E 515      67.052 -23.268  35.682  1.00148.80           C
ATOM   4099  CD1 PHE E 515      66.071 -24.054  36.249  1.00148.80           C
ATOM   4100  CD2 PHE E 515      68.349 -23.497  36.067  1.00148.80           C
ATOM   4101  CE1 PHE E 515      66.353 -25.023  37.179  1.00148.80           C
ATOM   4102  CE2 PHE E 515      68.641 -24.468  37.004  1.00148.80           C
ATOM   4103  CZ  PHE E 515      67.653 -25.236  37.574  1.00148.80           C
ATOM   4104  C   PHE E 515      64.809 -22.704  33.189  1.00148.80           C
ATOM   4105  O   PHE E 515      63.950 -23.524  33.517  1.00148.80           O
ATOM   4106  N   CYS E 516      64.466 -21.539  32.592  1.00135.68           N
ATOM   4107  CA  CYS E 516      63.045 -21.474  32.467  1.00135.68           C
ATOM   4108  CB  CYS E 516      62.294 -20.659  33.534  1.00135.68           C
ATOM   4109  SG  CYS E 516      61.848 -18.924  33.313  1.00135.68           S
ATOM   4110  C   CYS E 516      62.598 -21.245  31.066  1.00135.68           C
ATOM   4111  O   CYS E 516      63.316 -20.684  30.238  1.00135.68           O
ATOM   4112  N   GLY E 517      61.359 -21.707  30.786  1.00 55.77           N
ATOM   4113  CA  GLY E 517      60.859 -21.730  29.441  1.00 55.77           C
ATOM   4114  C   GLY E 517      60.366 -20.380  29.062  1.00 55.77           C
ATOM   4115  O   GLY E 517      59.170 -20.169  28.859  1.00 55.77           O
ATOM   4116  N   SER E 518      61.322 -19.444  28.959  1.00142.14           N
ATOM   4117  CA  SER E 518      61.132 -18.068  28.612  1.00142.14           C
ATOM   4118  CB  SER E 518      62.156 -17.134  29.265  1.00142.14           C
ATOM   4119  OG  SER E 518      61.903 -17.006  30.653  1.00142.14           O
ATOM   4120  C   SER E 518      61.226 -17.764  27.142  1.00142.14           C
ATOM   4121  O   SER E 518      61.140 -16.592  26.785  1.00142.14           O
ATOM   4122  N   CYS E 519      61.372 -18.758  26.246  1.00 69.14           N
ATOM   4123  CA  CYS E 519      61.682 -18.498  24.858  1.00 69.14           C
ATOM   4124  CB  CYS E 519      61.606 -19.791  24.022  1.00 69.14           C
ATOM   4125  SG  CYS E 519      59.979 -20.607  24.116  1.00 69.14           S
ATOM   4126  C   CYS E 519      60.741 -17.499  24.235  1.00 69.14           C
ATOM   4127  O   CYS E 519      61.183 -16.548  23.590  1.00 69.14           O
ATOM   4128  N   TYR E 520      59.425 -17.638  24.452  1.00 74.92           N
ATOM   4129  CA  TYR E 520      58.477 -16.769  23.811  1.00 74.92           C
ATOM   4130  CB  TYR E 520      57.011 -17.086  24.176  1.00 74.92           C
ATOM   4131  CG  TYR E 520      56.801 -16.809  25.628  1.00 74.92           C
ATOM   4132  CD1 TYR E 520      57.220 -17.720  26.569  1.00 74.92           C
ATOM   4133  CD2 TYR E 520      56.166 -15.661  26.053  1.00 74.92           C
ATOM   4134  CE1 TYR E 520      57.033 -17.484  27.910  1.00 74.92           C
ATOM   4135  CE2 TYR E 520      55.974 -15.415  27.394  1.00 74.92           C
ATOM   4136  CZ  TYR E 520      56.411 -16.329  28.322  1.00 74.92           C
ATOM   4137  OH  TYR E 520      56.222 -16.085  29.698  1.00 74.92           O
ATOM   4138  C   TYR E 520      58.748 -15.344  24.192  1.00 74.92           C
ATOM   4139  O   TYR E 520      58.601 -14.442  23.368  1.00 74.92           O
ATOM   4140  N   ALA E 521      59.101 -15.090  25.464  1.00 54.51           N
ATOM   4141  CA  ALA E 521      59.365 -13.751  25.918  1.00 54.51           C
ATOM   4142  CB  ALA E 521      59.611 -13.677  27.432  1.00 54.51           C
ATOM   4143  C   ALA E 521      60.579 -13.187  25.243  1.00 54.51           C
ATOM   4144  O   ALA E 521      60.579 -12.033  24.816  1.00 54.51           O
ATOM   4145  N   PHE E 522      61.656 -13.989  25.134  1.00 70.23           N
ATOM   4146  CA  PHE E 522      62.872 -13.510  24.534  1.00 70.23           C
ATOM   4147  CB  PHE E 522      64.039 -14.515  24.640  1.00 70.23           C
ATOM   4148  CG  PHE E 522      64.602 -14.442  26.024  1.00 70.23           C
ATOM   4149  CD1 PHE E 522      64.006 -15.078  27.092  1.00 70.23           C
ATOM   4150  CD2 PHE E 522      65.762 -13.732  26.244  1.00 70.23           C
ATOM   4151  CE1 PHE E 522      64.550 -14.997  28.354  1.00 70.23           C
ATOM   4152  CE2 PHE E 522      66.312 -13.646  27.505  1.00 70.23           C
ATOM   4153  CZ  PHE E 522      65.703 -14.281  28.561  1.00 70.23           C
ATOM   4154  C   PHE E 522      62.627 -13.186  23.088  1.00 70.23           C
ATOM   4155  O   PHE E 522      63.070 -12.150  22.594  1.00 70.23           O
ATOM   4156  N   SER E 523      61.906 -14.063  22.366  1.00 76.67           N
ATOM   4157  CA  SER E 523      61.643 -13.824  20.975  1.00 76.67           C
ATOM   4158  CB  SER E 523      60.791 -14.937  20.343  1.00 76.67           C
ATOM   4159  OG  SER E 523      60.546 -14.644  18.976  1.00 76.67           O
ATOM   4160  C   SER E 523      60.874 -12.546  20.846  1.00 76.67           C
ATOM   4161  O   SER E 523      61.173 -11.716  19.989  1.00 76.67           O
ATOM   4162  N   SER E 524      59.863 -12.346  21.709  1.00109.45           N
ATOM   4163  CA  SER E 524      59.043 -11.174  21.604  1.00109.45           C
ATOM   4164  CB  SER E 524      57.847 -11.165  22.574  1.00109.45           C
ATOM   4165  OG  SER E 524      58.284 -11.187  23.922  1.00109.45           O
ATOM   4166  C   SER E 524      59.859  -9.934  21.816  1.00109.45           C
ATOM   4167  O   SER E 524      59.780  -9.003  21.018  1.00109.45           O
ATOM   4168  N   SER E 525      60.677  -9.883  22.885  1.00 83.48           N
ATOM   4169  CA  SER E 525      61.461  -8.709  23.172  1.00 83.48           C
ATOM   4170  CB  SER E 525      62.294  -8.851  24.461  1.00 83.48           C
ATOM   4171  OG  SER E 525      63.044  -7.668  24.693  1.00 83.48           O
ATOM   4172  C   SER E 525      62.410  -8.476  22.045  1.00 83.48           C
ATOM   4173  O   SER E 525      62.632  -7.337  21.635  1.00 83.48           O
ATOM   4174  N   ASP E 526      62.974  -9.564  21.497  1.00 42.24           N
ATOM   4175  CA  ASP E 526      63.960  -9.435  20.464  1.00 42.24           C
ATOM   4176  CB  ASP E 526      64.515 -10.790  19.982  1.00 42.24           C
ATOM   4177  CG  ASP E 526      65.365 -11.374  21.102  1.00 42.24           C
ATOM   4178  OD1 ASP E 526      65.580 -10.656  22.114  1.00 42.24           O
ATOM   4179  OD2 ASP E 526      65.809 -12.546  20.963  1.00 42.24           O
ATOM   4180  C   ASP E 526      63.355  -8.756  19.279  1.00 42.24           C
ATOM   4181  O   ASP E 526      63.981  -7.890  18.671  1.00 42.24           O
ATOM   4182  N   MET E 527      62.119  -9.135  18.910  1.00139.20           N
ATOM   4183  CA  MET E 527      61.513  -8.539  17.758  1.00139.20           C
ATOM   4184  CB  MET E 527      60.195  -9.253  17.390  1.00139.20           C
ATOM   4185  CG  MET E 527      59.448  -8.711  16.168  1.00139.20           C
ATOM   4186  SD  MET E 527      58.178  -7.463  16.513  1.00139.20           S
ATOM   4187  CE  MET E 527      56.893  -8.695  16.874  1.00139.20           C
ATOM   4188  C   MET E 527      61.288  -7.072  18.003  1.00139.20           C
ATOM   4189  O   MET E 527      61.653  -6.236  17.177  1.00139.20           O
ATOM   4190  N   PHE E 528      60.740  -6.702  19.177  1.00120.09           N
ATOM   4191  CA  PHE E 528      60.482  -5.312  19.449  1.00120.09           C
ATOM   4192  CB  PHE E 528      59.778  -5.061  20.794  1.00120.09           C
ATOM   4193  CG  PHE E 528      58.353  -5.471  20.681  1.00120.09           C
ATOM   4194  CD1 PHE E 528      57.438  -4.630  20.088  1.00120.09           C
ATOM   4195  CD2 PHE E 528      57.928  -6.683  21.171  1.00120.09           C
ATOM   4196  CE1 PHE E 528      56.118  -4.997  19.984  1.00120.09           C
ATOM   4197  CE2 PHE E 528      56.611  -7.053  21.070  1.00120.09           C
ATOM   4198  CZ  PHE E 528      55.704  -6.211  20.475  1.00120.09           C
ATOM   4199  C   PHE E 528      61.750  -4.521  19.488  1.00120.09           C
ATOM   4200  O   PHE E 528      61.791  -3.378  19.035  1.00120.09           O
ATOM   4201  N   GLY E 529      62.814  -5.086  20.075  1.00 41.15           N
ATOM   4202  CA  GLY E 529      64.051  -4.356  20.212  1.00 41.15           C
ATOM   4203  C   GLY E 529      64.656  -4.030  18.874  1.00 41.15           C
ATOM   4204  O   GLY E 529      65.170  -2.929  18.672  1.00 41.15           O
ATOM   4205  N   SER E 530      64.655  -4.989  17.928  1.00 84.97           N
ATOM   4206  CA  SER E 530      65.244  -4.740  16.642  1.00 84.97           C
ATOM   4207  CB  SER E 530      65.301  -6.000  15.760  1.00 84.97           C
ATOM   4208  OG  SER E 530      66.146  -6.980  16.346  1.00 84.97           O
ATOM   4209  C   SER E 530      64.423  -3.728  15.901  1.00 84.97           C
ATOM   4210  O   SER E 530      64.958  -2.798  15.298  1.00 84.97           O
ATOM   4211  N   ARG E 531      63.087  -3.874  15.954  1.00145.16           N
ATOM   4212  CA  ARG E 531      62.197  -3.025  15.212  1.00145.16           C
ATOM   4213  CB  ARG E 531      60.724  -3.463  15.359  1.00145.16           C
ATOM   4214  CG  ARG E 531      60.508  -4.935  14.977  1.00145.16           C
ATOM   4215  CD  ARG E 531      60.166  -5.199  13.506  1.00145.16           C
ATOM   4216  NE  ARG E 531      58.687  -5.097  13.336  1.00145.16           N
ATOM   4217  CZ  ARG E 531      58.068  -5.822  12.355  1.00145.16           C
ATOM   4218  NH1 ARG E 531      58.803  -6.641  11.547  1.00145.16           N
ATOM   4219  NH2 ARG E 531      56.718  -5.736  12.176  1.00145.16           N
ATOM   4220  C   ARG E 531      62.336  -1.606  15.682  1.00145.16           C
ATOM   4221  O   ARG E 531      62.239  -0.673  14.886  1.00145.16           O
ATOM   4222  N   VAL E 532      62.538  -1.393  16.996  1.00110.57           N
ATOM   4223  CA  VAL E 532      62.705  -0.048  17.475  1.00110.57           C
ATOM   4224  CB  VAL E 532      62.813   0.082  18.972  1.00110.57           C
ATOM   4225  CG1 VAL E 532      61.555  -0.520  19.615  1.00110.57           C
ATOM   4226  CG2 VAL E 532      64.137  -0.521  19.453  1.00110.57           C
ATOM   4227  C   VAL E 532      63.970   0.503  16.886  1.00110.57           C
ATOM   4228  O   VAL E 532      64.038   1.680  16.540  1.00110.57           O
ATOM   4229  N   ARG E 533      65.016  -0.340  16.770  1.00114.03           N
ATOM   4230  CA  ARG E 533      66.288   0.100  16.262  1.00114.03           C
ATOM   4231  CB  ARG E 533      67.343  -1.024  16.244  1.00114.03           C
ATOM   4232  CG  ARG E 533      67.890  -1.426  17.619  1.00114.03           C
ATOM   4233  CD  ARG E 533      69.348  -1.007  17.829  1.00114.03           C
ATOM   4234  NE  ARG E 533      69.848  -1.670  19.067  1.00114.03           N
ATOM   4235  CZ  ARG E 533      71.100  -2.216  19.081  1.00114.03           C
ATOM   4236  NH1 ARG E 533      71.877  -2.169  17.961  1.00114.03           N
ATOM   4237  NH2 ARG E 533      71.582  -2.809  20.212  1.00114.03           N
ATOM   4238  C   ARG E 533      66.138   0.576  14.848  1.00114.03           C
ATOM   4239  O   ARG E 533      66.611   1.653  14.493  1.00114.03           O
ATOM   4240  N   VAL E 534      65.462  -0.212  13.995  1.00 44.06           N
ATOM   4241  CA  VAL E 534      65.314   0.144  12.611  1.00 44.06           C
ATOM   4242  CB  VAL E 534      64.617  -0.919  11.814  1.00 44.06           C
ATOM   4243  CG1 VAL E 534      64.384  -0.392  10.387  1.00 44.06           C
ATOM   4244  CG2 VAL E 534      65.463  -2.203  11.873  1.00 44.06           C
ATOM   4245  C   VAL E 534      64.511   1.404  12.482  1.00 44.06           C
ATOM   4246  O   VAL E 534      64.863   2.301  11.717  1.00 44.06           O
ATOM   4247  N   ILE E 535      63.412   1.518  13.246  1.00 57.38           N
ATOM   4248  CA  ILE E 535      62.524   2.636  13.098  1.00 57.38           C
ATOM   4249  CB  ILE E 535      61.315   2.517  13.978  1.00 57.38           C
ATOM   4250  CG1 ILE E 535      60.519   1.255  13.606  1.00 57.38           C
ATOM   4251  CG2 ILE E 535      60.499   3.814  13.849  1.00 57.38           C
ATOM   4252  CD1 ILE E 535      59.447   0.881  14.628  1.00 57.38           C
ATOM   4253  C   ILE E 535      63.237   3.909  13.440  1.00 57.38           C
ATOM   4254  O   ILE E 535      63.052   4.939  12.797  1.00 57.38           O
ATOM   4255  N   THR E 536      64.020   3.855  14.521  1.00166.84           N
ATOM   4256  CA  THR E 536      64.805   4.890  15.124  1.00166.84           C
ATOM   4257  CB  THR E 536      65.078   4.489  16.539  1.00166.84           C
ATOM   4258  OG1 THR E 536      65.489   5.598  17.302  1.00166.84           O
ATOM   4259  CG2 THR E 536      66.168   3.410  16.551  1.00166.84           C
ATOM   4260  C   THR E 536      66.103   5.080  14.388  1.00166.84           C
ATOM   4261  O   THR E 536      66.799   6.074  14.592  1.00166.84           O
ATOM   4262  N   ASN E 537      66.499   4.097  13.556  1.00 96.87           N
ATOM   4263  CA  ASN E 537      67.758   4.133  12.866  1.00 96.87           C
ATOM   4264  CB  ASN E 537      67.954   5.373  11.975  1.00 96.87           C
ATOM   4265  CG  ASN E 537      67.139   5.153  10.707  1.00 96.87           C
ATOM   4266  OD1 ASN E 537      67.167   4.073  10.120  1.00 96.87           O
ATOM   4267  ND2 ASN E 537      66.390   6.201  10.270  1.00 96.87           N
ATOM   4268  C   ASN E 537      68.872   4.063  13.858  1.00 96.87           C
ATOM   4269  O   ASN E 537      69.899   4.723  13.710  1.00 96.87           O
ATOM   4270  N   GLY E 538      68.669   3.254  14.916  1.00 36.04           N
ATOM   4271  CA  GLY E 538      69.696   2.968  15.874  1.00 36.04           C
ATOM   4272  C   GLY E 538      69.834   4.091  16.846  1.00 36.04           C
ATOM   4273  O   GLY E 538      70.722   4.062  17.698  1.00 36.04           O
ATOM   4274  N   THR E 539      68.993   5.135  16.751  1.00136.44           N
ATOM   4275  CA  THR E 539      69.189   6.150  17.738  1.00136.44           C
ATOM   4276  CB  THR E 539      68.621   7.517  17.433  1.00136.44           C
ATOM   4277  OG1 THR E 539      67.208   7.531  17.422  1.00136.44           O
ATOM   4278  CG2 THR E 539      69.158   7.956  16.060  1.00136.44           C
ATOM   4279  C   THR E 539      68.720   5.619  19.060  1.00136.44           C
ATOM   4280  O   THR E 539      69.255   6.001  20.100  1.00136.44           O
ATOM   4281  N   LYS E 540      67.699   4.727  19.060  1.00123.38           N
ATOM   4282  CA  LYS E 540      67.203   4.167  20.294  1.00123.38           C
ATOM   4283  CB  LYS E 540      65.682   4.325  20.453  1.00123.38           C
ATOM   4284  CG  LYS E 540      65.198   5.757  20.209  1.00123.38           C
ATOM   4285  CD  LYS E 540      65.896   6.813  21.066  1.00123.38           C
ATOM   4286  CE  LYS E 540      65.572   8.245  20.632  1.00123.38           C
ATOM   4287  NZ  LYS E 540      66.286   9.215  21.492  1.00123.38           N
ATOM   4288  C   LYS E 540      67.488   2.683  20.303  1.00123.38           C
ATOM   4289  O   LYS E 540      67.000   1.936  19.460  1.00123.38           O
ATOM   4290  N   THR E 541      68.370   2.261  21.228  1.00208.69           N
ATOM   4291  CA  THR E 541      68.880   0.938  21.511  1.00208.69           C
ATOM   4292  CB  THR E 541      70.355   0.992  21.788  1.00208.69           C
ATOM   4293  OG1 THR E 541      70.928  -0.305  21.810  1.00208.69           O
ATOM   4294  CG2 THR E 541      70.572   1.714  23.118  1.00208.69           C
ATOM   4295  C   THR E 541      68.168   0.122  22.588  1.00208.69           C
ATOM   4296  O   THR E 541      68.697  -0.937  22.922  1.00208.69           O
ATOM   4297  N   PRO E 542      67.095   0.508  23.239  1.00196.33           N
ATOM   4298  CA  PRO E 542      66.627  -0.160  24.441  1.00196.33           C
ATOM   4299  CD  PRO E 542      66.029   1.271  22.612  1.00196.33           C
ATOM   4300  CB  PRO E 542      65.247   0.429  24.738  1.00196.33           C
ATOM   4301  CG  PRO E 542      65.105   1.628  23.784  1.00196.33           C
ATOM   4302  C   PRO E 542      66.560  -1.661  24.471  1.00196.33           C
ATOM   4303  O   PRO E 542      66.296  -2.296  23.451  1.00196.33           O
ATOM   4304  N   VAL E 543      66.845  -2.239  25.659  1.00 49.56           N
ATOM   4305  CA  VAL E 543      66.735  -3.649  25.876  1.00 49.56           C
ATOM   4306  CB  VAL E 543      67.916  -4.237  26.579  1.00 49.56           C
ATOM   4307  CG1 VAL E 543      67.625  -5.718  26.869  1.00 49.56           C
ATOM   4308  CG2 VAL E 543      69.161  -4.000  25.709  1.00 49.56           C
ATOM   4309  C   VAL E 543      65.555  -3.818  26.778  1.00 49.56           C
ATOM   4310  O   VAL E 543      65.537  -3.309  27.898  1.00 49.56           O
ATOM   4311  N   TYR E 544      64.537  -4.553  26.296  1.00 81.05           N
ATOM   4312  CA  TYR E 544      63.306  -4.770  26.999  1.00 81.05           C
ATOM   4313  CB  TYR E 544      62.115  -5.041  26.073  1.00 81.05           C
ATOM   4314  CG  TYR E 544      61.796  -3.739  25.423  1.00 81.05           C
ATOM   4315  CD1 TYR E 544      61.070  -2.797  26.116  1.00 81.05           C
ATOM   4316  CD2 TYR E 544      62.206  -3.451  24.141  1.00 81.05           C
ATOM   4317  CE1 TYR E 544      60.757  -1.582  25.545  1.00 81.05           C
ATOM   4318  CE2 TYR E 544      61.896  -2.243  23.564  1.00 81.05           C
ATOM   4319  CZ  TYR E 544      61.172  -1.309  24.262  1.00 81.05           C
ATOM   4320  OH  TYR E 544      60.854  -0.070  23.667  1.00 81.05           O
ATOM   4321  C   TYR E 544      63.452  -5.906  27.971  1.00 81.05           C
ATOM   4322  O   TYR E 544      64.388  -6.699  27.871  1.00 81.05           O
ATOM   4323  N   SER E 545      62.551  -5.966  28.985  1.00134.61           N
ATOM   4324  CA  SER E 545      62.628  -6.977  30.018  1.00134.61           C
ATOM   4325  CB  SER E 545      62.155  -6.515  31.407  1.00134.61           C
ATOM   4326  OG  SER E 545      63.212  -5.935  32.141  1.00134.61           O
ATOM   4327  C   SER E 545      61.751  -8.170  29.769  1.00134.61           C
ATOM   4328  O   SER E 545      60.525  -8.089  29.806  1.00134.61           O
ATOM   4329  N   PRO E 546      62.365  -9.302  29.553  1.00179.14           N
ATOM   4330  CA  PRO E 546      61.642 -10.542  29.406  1.00179.14           C
ATOM   4331  CD  PRO E 546      63.671  -9.352  28.925  1.00179.14           C
ATOM   4332  CB  PRO E 546      62.619 -11.533  28.771  1.00179.14           C
ATOM   4333  CG  PRO E 546      63.995 -10.852  28.888  1.00179.14           C
ATOM   4334  C   PRO E 546      61.085 -10.996  30.719  1.00179.14           C
ATOM   4335  O   PRO E 546      60.075 -11.699  30.743  1.00179.14           O
ATOM   4336  N   GLN E 547      61.735 -10.608  31.828  1.00 68.65           N
ATOM   4337  CA  GLN E 547      61.357 -11.069  33.133  1.00 68.65           C
ATOM   4338  CB  GLN E 547      62.339 -10.625  34.228  1.00 68.65           C
ATOM   4339  CG  GLN E 547      61.973 -11.166  35.611  1.00 68.65           C
ATOM   4340  CD  GLN E 547      62.188 -12.668  35.564  1.00 68.65           C
ATOM   4341  OE1 GLN E 547      63.063 -13.164  34.858  1.00 68.65           O
ATOM   4342  NE2 GLN E 547      61.361 -13.412  36.335  1.00 68.65           N
ATOM   4343  C   GLN E 547      60.016 -10.524  33.502  1.00 68.65           C
ATOM   4344  O   GLN E 547      59.212 -11.204  34.139  1.00 68.65           O
ATOM   4345  N   ASP E 548      59.739  -9.268  33.119  1.00107.13           N
ATOM   4346  CA  ASP E 548      58.520  -8.638  33.520  1.00107.13           C
ATOM   4347  CB  ASP E 548      58.437  -7.185  33.007  1.00107.13           C
ATOM   4348  CG  ASP E 548      57.246  -6.495  33.653  1.00107.13           C
ATOM   4349  OD1 ASP E 548      56.135  -7.087  33.629  1.00107.13           O
ATOM   4350  OD2 ASP E 548      57.427  -5.360  34.172  1.00107.13           O
ATOM   4351  C   ASP E 548      57.395  -9.424  32.954  1.00107.13           C
ATOM   4352  O   ASP E 548      56.387  -9.665  33.618  1.00107.13           O
ATOM   4353  N   ILE E 549      57.555  -9.852  31.696  1.00 44.93           N
ATOM   4354  CA  ILE E 549      56.537 -10.630  31.070  1.00 44.93           C
ATOM   4355  CB  ILE E 549      56.872 -10.985  29.652  1.00 44.93           C
ATOM   4356  CG1 ILE E 549      56.998  -9.713  28.801  1.00 44.93           C
ATOM   4357  CG2 ILE E 549      55.813 -11.973  29.138  1.00 44.93           C
ATOM   4358  CD1 ILE E 549      57.620  -9.965  27.429  1.00 44.93           C
ATOM   4359  C   ILE E 549      56.402 -11.912  31.820  1.00 44.93           C
ATOM   4360  O   ILE E 549      55.294 -12.350  32.126  1.00 44.93           O
ATOM   4361  N   VAL E 550      57.542 -12.541  32.154  1.00 70.52           N
ATOM   4362  CA  VAL E 550      57.508 -13.809  32.822  1.00 70.52           C
ATOM   4363  CB  VAL E 550      58.873 -14.348  33.121  1.00 70.52           C
ATOM   4364  CG1 VAL E 550      58.711 -15.590  34.012  1.00 70.52           C
ATOM   4365  CG2 VAL E 550      59.585 -14.633  31.788  1.00 70.52           C
ATOM   4366  C   VAL E 550      56.786 -13.689  34.128  1.00 70.52           C
ATOM   4367  O   VAL E 550      55.947 -14.535  34.431  1.00 70.52           O
ATOM   4368  N   GLU E 551      57.110 -12.713  35.002  1.00219.37           N
ATOM   4369  CA  GLU E 551      56.299 -12.792  36.189  1.00219.37           C
ATOM   4370  CB  GLU E 551      56.905 -12.467  37.547  1.00219.37           C
ATOM   4371  CG  GLU E 551      55.932 -13.061  38.580  1.00219.37           C
ATOM   4372  CD  GLU E 551      55.675 -14.489  38.092  1.00219.37           C
ATOM   4373  OE1 GLU E 551      56.647 -15.287  38.060  1.00219.37           O
ATOM   4374  OE2 GLU E 551      54.508 -14.799  37.727  1.00219.37           O
ATOM   4375  C   GLU E 551      54.969 -12.090  36.128  1.00219.37           C
ATOM   4376  O   GLU E 551      54.009 -12.511  36.767  1.00219.37           O
ATOM   4377  N   CYS E 552      54.894 -10.926  35.469  1.00100.87           N
ATOM   4378  CA  CYS E 552      53.683 -10.144  35.520  1.00100.87           C
ATOM   4379  CB  CYS E 552      54.011  -8.663  35.278  1.00100.87           C
ATOM   4380  SG  CYS E 552      55.497  -8.126  36.196  1.00100.87           S
ATOM   4381  C   CYS E 552      52.565 -10.550  34.591  1.00100.87           C
ATOM   4382  O   CYS E 552      51.395 -10.389  34.933  1.00100.87           O
ATOM   4383  N   SER E 553      52.892 -11.057  33.382  1.00 98.80           N
ATOM   4384  CA  SER E 553      51.944 -11.242  32.305  1.00 98.80           C
ATOM   4385  CB  SER E 553      52.657 -11.468  30.960  1.00 98.80           C
ATOM   4386  OG  SER E 553      51.721 -11.469  29.895  1.00 98.80           O
ATOM   4387  C   SER E 553      50.974 -12.384  32.504  1.00 98.80           C
ATOM   4388  O   SER E 553      51.352 -13.545  32.632  1.00 98.80           O
ATOM   4389  N   ALA E 554      49.671 -12.033  32.515  1.00 86.55           N
ATOM   4390  CA  ALA E 554      48.520 -12.898  32.592  1.00 86.55           C
ATOM   4391  CB  ALA E 554      47.241 -12.101  32.904  1.00 86.55           C
ATOM   4392  C   ALA E 554      48.305 -13.632  31.292  1.00 86.55           C
ATOM   4393  O   ALA E 554      47.646 -14.670  31.234  1.00 86.55           O
ATOM   4394  N   TYR E 555      48.776 -13.013  30.199  1.00213.49           N
ATOM   4395  CA  TYR E 555      48.713 -13.417  28.822  1.00213.49           C
ATOM   4396  CB  TYR E 555      49.195 -12.284  27.898  1.00213.49           C
ATOM   4397  CG  TYR E 555      48.092 -11.277  27.821  1.00213.49           C
ATOM   4398  CD1 TYR E 555      47.207 -11.093  28.861  1.00213.49           C
ATOM   4399  CD2 TYR E 555      47.979 -10.472  26.713  1.00213.49           C
ATOM   4400  CE1 TYR E 555      46.202 -10.159  28.788  1.00213.49           C
ATOM   4401  CE2 TYR E 555      46.979  -9.530  26.631  1.00213.49           C
ATOM   4402  CZ  TYR E 555      46.088  -9.378  27.666  1.00213.49           C
ATOM   4403  OH  TYR E 555      45.059  -8.417  27.586  1.00213.49           O
ATOM   4404  C   TYR E 555      49.540 -14.653  28.589  1.00213.49           C
ATOM   4405  O   TYR E 555      49.441 -15.264  27.525  1.00213.49           O
ATOM   4406  N   SER E 556      50.490 -14.954  29.498  1.00113.56           N
ATOM   4407  CA  SER E 556      51.347 -16.097  29.340  1.00113.56           C
ATOM   4408  CB  SER E 556      52.755 -15.694  28.873  1.00113.56           C
ATOM   4409  OG  SER E 556      53.570 -16.836  28.664  1.00113.56           O
ATOM   4410  C   SER E 556      51.495 -16.810  30.663  1.00113.56           C
ATOM   4411  O   SER E 556      50.975 -16.387  31.693  1.00113.56           O
ATOM   4412  N   GLN E 557      52.149 -17.985  30.595  1.00201.96           N
ATOM   4413  CA  GLN E 557      52.485 -18.978  31.581  1.00201.96           C
ATOM   4414  CB  GLN E 557      52.556 -20.375  30.955  1.00201.96           C
ATOM   4415  CG  GLN E 557      51.170 -20.990  30.715  1.00201.96           C
ATOM   4416  CD  GLN E 557      50.260 -20.050  29.925  1.00201.96           C
ATOM   4417  OE1 GLN E 557      49.116 -19.828  30.316  1.00201.96           O
ATOM   4418  NE2 GLN E 557      50.751 -19.501  28.782  1.00201.96           N
ATOM   4419  C   GLN E 557      53.706 -18.728  32.435  1.00201.96           C
ATOM   4420  O   GLN E 557      54.029 -19.580  33.260  1.00201.96           O
ATOM   4421  N   GLY E 558      54.525 -17.686  32.195  1.00 52.84           N
ATOM   4422  CA  GLY E 558      55.693 -17.547  33.026  1.00 52.84           C
ATOM   4423  C   GLY E 558      56.744 -18.436  32.446  1.00 52.84           C
ATOM   4424  O   GLY E 558      56.992 -18.430  31.245  1.00 52.84           O
ATOM   4425  N   CYS E 559      57.432 -19.191  33.310  1.00 88.32           N
ATOM   4426  CA  CYS E 559      58.472 -20.095  32.929  1.00 88.32           C
ATOM   4427  CB  CYS E 559      59.364 -20.419  34.131  1.00 88.32           C
ATOM   4428  SG  CYS E 559      60.269 -18.903  34.608  1.00 88.32           S
ATOM   4429  C   CYS E 559      57.882 -21.302  32.246  1.00 88.32           C
ATOM   4430  O   CYS E 559      58.603 -22.115  31.671  1.00 88.32           O
ATOM   4431  N   ASP E 560      56.554 -21.497  32.378  1.00100.51           N
ATOM   4432  CA  ASP E 560      55.816 -22.565  31.744  1.00100.51           C
ATOM   4433  CB  ASP E 560      54.469 -22.905  32.409  1.00100.51           C
ATOM   4434  CG  ASP E 560      54.785 -23.802  33.600  1.00100.51           C
ATOM   4435  OD1 ASP E 560      55.872 -23.600  34.211  1.00100.51           O
ATOM   4436  OD2 ASP E 560      53.958 -24.698  33.912  1.00100.51           O
ATOM   4437  C   ASP E 560      55.603 -22.354  30.262  1.00100.51           C
ATOM   4438  O   ASP E 560      55.117 -23.257  29.581  1.00100.51           O
ATOM   4439  N   GLY E 561      55.845 -21.143  29.720  1.00 47.66           N
ATOM   4440  CA  GLY E 561      55.702 -20.989  28.291  1.00 47.66           C
ATOM   4441  C   GLY E 561      54.712 -19.902  27.990  1.00 47.66           C
ATOM   4442  O   GLY E 561      54.089 -19.350  28.895  1.00 47.66           O
ATOM   4443  N   GLY E 562      54.556 -19.565  26.685  1.00 42.32           N
ATOM   4444  CA  GLY E 562      53.664 -18.520  26.253  1.00 42.32           C
ATOM   4445  C   GLY E 562      53.774 -18.364  24.760  1.00 42.32           C
ATOM   4446  O   GLY E 562      54.453 -19.147  24.098  1.00 42.32           O
ATOM   4447  N   PHE E 563      53.091 -17.340  24.186  1.00148.80           N
ATOM   4448  CA  PHE E 563      53.137 -17.154  22.755  1.00148.80           C
ATOM   4449  CB  PHE E 563      51.822 -17.503  22.026  1.00148.80           C
ATOM   4450  CG  PHE E 563      51.451 -18.907  22.359  1.00148.80           C
ATOM   4451  CD1 PHE E 563      52.326 -19.944  22.137  1.00148.80           C
ATOM   4452  CD2 PHE E 563      50.200 -19.194  22.853  1.00148.80           C
ATOM   4453  CE1 PHE E 563      51.978 -21.236  22.440  1.00148.80           C
ATOM   4454  CE2 PHE E 563      49.842 -20.486  23.154  1.00148.80           C
ATOM   4455  CZ  PHE E 563      50.736 -21.508  22.953  1.00148.80           C
ATOM   4456  C   PHE E 563      53.402 -15.705  22.435  1.00148.80           C
ATOM   4457  O   PHE E 563      52.820 -14.795  23.019  1.00148.80           O
ATOM   4458  N   MET E 564      54.233 -15.471  21.401  1.00127.59           N
ATOM   4459  CA  MET E 564      54.689 -14.189  20.923  1.00127.59           C
ATOM   4460  CB  MET E 564      55.622 -14.391  19.718  1.00127.59           C
ATOM   4461  CG  MET E 564      55.061 -15.416  18.725  1.00127.59           C
ATOM   4462  SD  MET E 564      56.197 -15.927  17.404  1.00127.59           S
ATOM   4463  CE  MET E 564      55.218 -17.371  16.904  1.00127.59           C
ATOM   4464  C   MET E 564      53.519 -13.345  20.497  1.00127.59           C
ATOM   4465  O   MET E 564      53.526 -12.131  20.693  1.00127.59           O
ATOM   4466  N   TYR E 565      52.474 -13.947  19.915  1.00145.19           N
ATOM   4467  CA  TYR E 565      51.335 -13.197  19.467  1.00145.19           C
ATOM   4468  CB  TYR E 565      50.197 -14.161  19.095  1.00145.19           C
ATOM   4469  CG  TYR E 565      49.082 -13.470  18.371  1.00145.19           C
ATOM   4470  CD1 TYR E 565      48.555 -12.275  18.776  1.00145.19           C
ATOM   4471  CD2 TYR E 565      48.488 -14.076  17.293  1.00145.19           C
ATOM   4472  CE1 TYR E 565      47.513 -11.711  18.070  1.00145.19           C
ATOM   4473  CE2 TYR E 565      47.451 -13.537  16.564  1.00145.19           C
ATOM   4474  CZ  TYR E 565      46.964 -12.320  16.965  1.00145.19           C
ATOM   4475  OH  TYR E 565      45.896 -11.706  16.270  1.00145.19           O
ATOM   4476  C   TYR E 565      50.808 -12.451  20.670  1.00145.19           C
ATOM   4477  O   TYR E 565      50.512 -11.261  20.590  1.00145.19           O
ATOM   4478  N   LEU E 566      50.655 -13.161  21.803  1.00 95.02           N
ATOM   4479  CA  LEU E 566      50.135 -12.622  23.027  1.00 95.02           C
ATOM   4480  CB  LEU E 566      49.728 -13.698  24.053  1.00 95.02           C
ATOM   4481  CG  LEU E 566      48.492 -14.523  23.627  1.00 95.02           C
ATOM   4482  CD1 LEU E 566      48.111 -15.579  24.678  1.00 95.02           C
ATOM   4483  CD2 LEU E 566      47.312 -13.604  23.272  1.00 95.02           C
ATOM   4484  C   LEU E 566      51.099 -11.695  23.716  1.00 95.02           C
ATOM   4485  O   LEU E 566      50.660 -10.804  24.443  1.00 95.02           O
ATOM   4486  N   VAL E 567      52.423 -11.964  23.663  1.00146.49           N
ATOM   4487  CA  VAL E 567      53.390 -11.101  24.307  1.00146.49           C
ATOM   4488  CB  VAL E 567      54.689 -11.808  24.571  1.00146.49           C
ATOM   4489  CG1 VAL E 567      54.428 -12.884  25.638  1.00146.49           C
ATOM   4490  CG2 VAL E 567      55.237 -12.376  23.248  1.00146.49           C
ATOM   4491  C   VAL E 567      53.670  -9.875  23.517  1.00146.49           C
ATOM   4492  O   VAL E 567      53.667  -8.744  24.005  1.00146.49           O
ATOM   4493  N   SER E 568      53.943 -10.077  22.233  1.00205.49           N
ATOM   4494  CA  SER E 568      54.111  -8.920  21.450  1.00205.49           C
ATOM   4495  CB  SER E 568      54.413  -9.249  19.981  1.00205.49           C
ATOM   4496  OG  SER E 568      53.277  -9.858  19.388  1.00205.49           O
ATOM   4497  C   SER E 568      52.709  -8.142  21.539  1.00205.49           C
ATOM   4498  O   SER E 568      52.892  -7.000  21.098  1.00205.49           O
ATOM   4499  N   LYS E 569      51.419  -8.726  21.993  1.00260.90           N
ATOM   4500  CA  LYS E 569      49.932  -8.385  22.369  1.00260.90           C
ATOM   4501  CB  LYS E 569      49.033  -9.626  22.510  1.00260.90           C
ATOM   4502  CG  LYS E 569      47.663  -9.291  23.111  1.00260.90           C
ATOM   4503  CD  LYS E 569      46.643 -10.423  23.080  1.00260.90           C
ATOM   4504  CE  LYS E 569      45.283  -9.950  22.562  1.00260.90           C
ATOM   4505  NZ  LYS E 569      44.806  -8.780  23.333  1.00260.90           N
ATOM   4506  C   LYS E 569      49.820  -7.686  23.709  1.00260.90           C
ATOM   4507  O   LYS E 569      49.098  -6.707  23.895  1.00260.90           O
ATOM   4508  N   TYR E 570      50.542  -8.213  24.701  1.00177.51           N
ATOM   4509  CA  TYR E 570      50.650  -7.717  26.034  1.00177.51           C
ATOM   4510  CB  TYR E 570      51.730  -8.583  26.718  1.00177.51           C
ATOM   4511  CG  TYR E 570      52.311  -8.140  28.024  1.00177.51           C
ATOM   4512  CD1 TYR E 570      52.422  -6.825  28.428  1.00177.51           C
ATOM   4513  CD2 TYR E 570      52.760  -9.115  28.882  1.00177.51           C
ATOM   4514  CE1 TYR E 570      52.986  -6.482  29.632  1.00177.51           C
ATOM   4515  CE2 TYR E 570      53.330  -8.776  30.087  1.00177.51           C
ATOM   4516  CZ  TYR E 570      53.449  -7.467  30.466  1.00177.51           C
ATOM   4517  OH  TYR E 570      54.038  -7.138  31.705  1.00177.51           O
ATOM   4518  C   TYR E 570      51.186  -6.345  25.830  1.00177.51           C
ATOM   4519  O   TYR E 570      50.858  -5.412  26.560  1.00177.51           O
ATOM   4520  N   ALA E 571      52.055  -6.212  24.817  1.00 46.73           N
ATOM   4521  CA  ALA E 571      52.734  -4.980  24.552  1.00 46.73           C
ATOM   4522  CB  ALA E 571      53.638  -5.076  23.309  1.00 46.73           C
ATOM   4523  C   ALA E 571      51.739  -3.888  24.306  1.00 46.73           C
ATOM   4524  O   ALA E 571      51.922  -2.769  24.783  1.00 46.73           O
ATOM   4525  N   GLU E 572      50.670  -4.151  23.534  1.00 88.65           N
ATOM   4526  CA  GLU E 572      49.751  -3.073  23.298  1.00 88.65           C
ATOM   4527  CB  GLU E 572      48.694  -3.371  22.218  1.00 88.65           C
ATOM   4528  CG  GLU E 572      47.955  -2.094  21.796  1.00 88.65           C
ATOM   4529  CD  GLU E 572      46.893  -2.432  20.761  1.00 88.65           C
ATOM   4530  OE1 GLU E 572      47.212  -2.503  19.543  1.00 88.65           O
ATOM   4531  OE2 GLU E 572      45.727  -2.622  21.191  1.00 88.65           O
ATOM   4532  C   GLU E 572      48.997  -2.736  24.550  1.00 88.65           C
ATOM   4533  O   GLU E 572      48.842  -1.563  24.884  1.00 88.65           O
ATOM   4534  N   ASP E 573      48.474  -3.757  25.260  1.00138.87           N
ATOM   4535  CA  ASP E 573      47.655  -3.518  26.418  1.00138.87           C
ATOM   4536  CB  ASP E 573      47.079  -4.827  26.971  1.00138.87           C
ATOM   4537  CG  ASP E 573      46.054  -5.350  25.992  1.00138.87           C
ATOM   4538  OD1 ASP E 573      46.430  -6.025  24.999  1.00138.87           O
ATOM   4539  OD2 ASP E 573      44.853  -5.108  26.257  1.00138.87           O
ATOM   4540  C   ASP E 573      48.404  -2.932  27.578  1.00138.87           C
ATOM   4541  O   ASP E 573      48.078  -1.848  28.060  1.00138.87           O
ATOM   4542  N   TYR E 574      49.357  -3.722  28.118  1.00137.35           N
ATOM   4543  CA  TYR E 574      50.152  -3.387  29.271  1.00137.35           C
ATOM   4544  CB  TYR E 574      50.698  -4.621  30.005  1.00137.35           C
ATOM   4545  CG  TYR E 574      49.545  -5.430  30.475  1.00137.35           C
ATOM   4546  CD1 TYR E 574      48.947  -5.164  31.684  1.00137.35           C
ATOM   4547  CD2 TYR E 574      49.061  -6.452  29.693  1.00137.35           C
ATOM   4548  CE1 TYR E 574      47.877  -5.914  32.111  1.00137.35           C
ATOM   4549  CE2 TYR E 574      47.995  -7.204  30.115  1.00137.35           C
ATOM   4550  CZ  TYR E 574      47.401  -6.937  31.324  1.00137.35           C
ATOM   4551  OH  TYR E 574      46.305  -7.717  31.749  1.00137.35           O
ATOM   4552  C   TYR E 574      51.357  -2.553  28.990  1.00137.35           C
ATOM   4553  O   TYR E 574      51.660  -1.606  29.713  1.00137.35           O
ATOM   4554  N   GLY E 575      52.118  -2.927  27.948  1.00 52.68           N
ATOM   4555  CA  GLY E 575      53.346  -2.245  27.664  1.00 52.68           C
ATOM   4556  C   GLY E 575      54.474  -3.030  28.266  1.00 52.68           C
ATOM   4557  O   GLY E 575      54.274  -3.874  29.142  1.00 52.68           O
ATOM   4558  N   LEU E 576      55.708  -2.747  27.791  1.00111.14           N
ATOM   4559  CA  LEU E 576      56.878  -3.447  28.236  1.00111.14           C
ATOM   4560  CB  LEU E 576      57.682  -4.114  27.105  1.00111.14           C
ATOM   4561  CG  LEU E 576      56.878  -5.134  26.277  1.00111.14           C
ATOM   4562  CD1 LEU E 576      56.344  -6.278  27.154  1.00111.14           C
ATOM   4563  CD2 LEU E 576      55.790  -4.446  25.439  1.00111.14           C
ATOM   4564  C   LEU E 576      57.802  -2.463  28.884  1.00111.14           C
ATOM   4565  O   LEU E 576      57.804  -1.277  28.560  1.00111.14           O
ATOM   4566  N   ALA E 577      58.621  -2.955  29.834  1.00 66.16           N
ATOM   4567  CA  ALA E 577      59.543  -2.124  30.550  1.00 66.16           C
ATOM   4568  CB  ALA E 577      59.394  -2.246  32.076  1.00 66.16           C
ATOM   4569  C   ALA E 577      60.936  -2.539  30.184  1.00 66.16           C
ATOM   4570  O   ALA E 577      61.158  -3.594  29.594  1.00 66.16           O
ATOM   4571  N   GLU E 578      61.915  -1.676  30.514  1.00102.03           N
ATOM   4572  CA  GLU E 578      63.302  -1.881  30.193  1.00102.03           C
ATOM   4573  CB  GLU E 578      64.154  -0.634  30.489  1.00102.03           C
ATOM   4574  CG  GLU E 578      63.612   0.661  29.876  1.00102.03           C
ATOM   4575  CD  GLU E 578      63.980   0.731  28.405  1.00102.03           C
ATOM   4576  OE1 GLU E 578      63.309   0.038  27.596  1.00102.03           O
ATOM   4577  OE2 GLU E 578      64.935   1.483  28.071  1.00102.03           O
ATOM   4578  C   GLU E 578      63.844  -2.960  31.085  1.00102.03           C
ATOM   4579  O   GLU E 578      63.281  -3.261  32.139  1.00102.03           O
ATOM   4580  N   GLU E 579      64.983  -3.561  30.679  1.00 78.52           N
ATOM   4581  CA  GLU E 579      65.563  -4.629  31.445  1.00 78.52           C
ATOM   4582  CB  GLU E 579      66.810  -5.277  30.828  1.00 78.52           C
ATOM   4583  CG  GLU E 579      67.336  -6.408  31.717  1.00 78.52           C
ATOM   4584  CD  GLU E 579      68.236  -7.293  30.877  1.00 78.52           C
ATOM   4585  OE1 GLU E 579      67.926  -7.458  29.673  1.00 78.52           O
ATOM   4586  OE2 GLU E 579      69.240  -7.827  31.434  1.00 78.52           O
ATOM   4587  C   GLU E 579      65.946  -4.124  32.808  1.00 78.52           C
ATOM   4588  O   GLU E 579      65.780  -4.830  33.803  1.00 78.52           O
ATOM   4589  N   SER E 580      66.451  -2.878  32.898  1.00 81.99           N
ATOM   4590  CA  SER E 580      66.892  -2.340  34.158  1.00 81.99           C
ATOM   4591  CB  SER E 580      67.447  -0.911  34.041  1.00 81.99           C
ATOM   4592  OG  SER E 580      68.663  -0.926  33.306  1.00 81.99           O
ATOM   4593  C   SER E 580      65.741  -2.292  35.115  1.00 81.99           C
ATOM   4594  O   SER E 580      65.919  -2.422  36.327  1.00 81.99           O
ATOM   4595  N   CYS E 581      64.515  -2.098  34.602  1.00110.08           N
ATOM   4596  CA  CYS E 581      63.393  -2.055  35.494  1.00110.08           C
ATOM   4597  CB  CYS E 581      62.041  -1.974  34.785  1.00110.08           C
ATOM   4598  SG  CYS E 581      61.510  -0.313  34.333  1.00110.08           S
ATOM   4599  C   CYS E 581      63.307  -3.357  36.203  1.00110.08           C
ATOM   4600  O   CYS E 581      63.106  -3.393  37.418  1.00110.08           O
ATOM   4601  N   ASP E 582      63.392  -4.469  35.449  1.00134.22           N
ATOM   4602  CA  ASP E 582      63.354  -5.722  36.129  1.00134.22           C
ATOM   4603  CB  ASP E 582      61.946  -6.300  36.324  1.00134.22           C
ATOM   4604  CG  ASP E 582      61.309  -6.593  34.995  1.00134.22           C
ATOM   4605  OD1 ASP E 582      61.467  -5.799  34.029  1.00134.22           O
ATOM   4606  OD2 ASP E 582      60.632  -7.650  34.948  1.00134.22           O
ATOM   4607  C   ASP E 582      64.260  -6.678  35.431  1.00134.22           C
ATOM   4608  O   ASP E 582      63.918  -7.260  34.402  1.00134.22           O
ATOM   4609  N   PRO E 583      65.416  -6.853  36.024  1.00 73.81           N
ATOM   4610  CA  PRO E 583      66.450  -7.674  35.460  1.00 73.81           C
ATOM   4611  CD  PRO E 583      65.952  -5.865  36.947  1.00 73.81           C
ATOM   4612  CB  PRO E 583      67.673  -7.480  36.348  1.00 73.81           C
ATOM   4613  CG  PRO E 583      67.478  -6.064  36.920  1.00 73.81           C
ATOM   4614  C   PRO E 583      65.998  -9.086  35.344  1.00 73.81           C
ATOM   4615  O   PRO E 583      65.133  -9.503  36.112  1.00 73.81           O
ATOM   4616  N   TYR E 584      66.573  -9.833  34.383  1.00104.63           N
ATOM   4617  CA  TYR E 584      66.111 -11.164  34.109  1.00104.63           C
ATOM   4618  CB  TYR E 584      66.558 -11.635  32.712  1.00104.63           C
ATOM   4619  CG  TYR E 584      66.021 -12.998  32.429  1.00104.63           C
ATOM   4620  CD1 TYR E 584      64.684 -13.168  32.153  1.00104.63           C
ATOM   4621  CD2 TYR E 584      66.845 -14.102  32.406  1.00104.63           C
ATOM   4622  CE1 TYR E 584      64.175 -14.415  31.879  1.00104.63           C
ATOM   4623  CE2 TYR E 584      66.344 -15.354  32.129  1.00104.63           C
ATOM   4624  CZ  TYR E 584      65.004 -15.511  31.866  1.00104.63           C
ATOM   4625  OH  TYR E 584      64.480 -16.791  31.581  1.00104.63           O
ATOM   4626  C   TYR E 584      66.637 -12.119  35.137  1.00104.63           C
ATOM   4627  O   TYR E 584      67.847 -12.233  35.330  1.00104.63           O
ATOM   4628  N   LYS E 585      65.699 -12.725  35.905  1.00105.28           N
ATOM   4629  CA  LYS E 585      65.927 -13.758  36.883  1.00105.28           C
ATOM   4630  CB  LYS E 585      64.891 -13.752  38.021  1.00105.28           C
ATOM   4631  CG  LYS E 585      65.013 -12.521  38.922  1.00105.28           C
ATOM   4632  CD  LYS E 585      63.960 -12.438  40.029  1.00105.28           C
ATOM   4633  CE  LYS E 585      64.495 -12.821  41.412  1.00105.28           C
ATOM   4634  NZ  LYS E 585      63.464 -12.563  42.444  1.00105.28           N
ATOM   4635  C   LYS E 585      65.974 -15.147  36.304  1.00105.28           C
ATOM   4636  O   LYS E 585      66.828 -15.951  36.676  1.00105.28           O
ATOM   4637  N   GLY E 586      65.052 -15.474  35.368  1.00 41.30           N
ATOM   4638  CA  GLY E 586      64.974 -16.814  34.840  1.00 41.30           C
ATOM   4639  C   GLY E 586      64.088 -17.645  35.722  1.00 41.30           C
ATOM   4640  O   GLY E 586      64.161 -18.874  35.701  1.00 41.30           O
ATOM   4641  N   VAL E 587      63.225 -16.995  36.529  1.00117.44           N
ATOM   4642  CA  VAL E 587      62.360 -17.743  37.393  1.00117.44           C
ATOM   4643  CB  VAL E 587      62.879 -17.866  38.792  1.00117.44           C
ATOM   4644  CG1 VAL E 587      64.226 -18.606  38.763  1.00117.44           C
ATOM   4645  CG2 VAL E 587      62.945 -16.456  39.400  1.00117.44           C
ATOM   4646  C   VAL E 587      61.049 -17.022  37.499  1.00117.44           C
ATOM   4647  O   VAL E 587      60.864 -15.928  36.982  1.00117.44           O
ATOM   4648  N   ASP E 588      60.110 -17.673  38.202  1.00106.93           N
ATOM   4649  CA  ASP E 588      58.750 -17.327  38.510  1.00106.93           C
ATOM   4650  CB  ASP E 588      57.940 -18.518  39.042  1.00106.93           C
ATOM   4651  CG  ASP E 588      57.851 -19.516  37.896  1.00106.93           C
ATOM   4652  OD1 ASP E 588      58.092 -19.098  36.733  1.00106.93           O
ATOM   4653  OD2 ASP E 588      57.556 -20.712  38.174  1.00106.93           O
ATOM   4654  C   ASP E 588      58.728 -16.245  39.555  1.00106.93           C
ATOM   4655  O   ASP E 588      57.728 -16.077  40.252  1.00106.93           O
ATOM   4656  N   SER E 589      59.876 -15.580  39.784  1.00 75.89           N
ATOM   4657  CA  SER E 589      60.015 -14.578  40.815  1.00 75.89           C
ATOM   4658  CB  SER E 589      61.294 -13.733  40.681  1.00 75.89           C
ATOM   4659  OG  SER E 589      61.219 -12.902  39.530  1.00 75.89           O
ATOM   4660  C   SER E 589      58.873 -13.633  40.742  1.00 75.89           C
ATOM   4661  O   SER E 589      58.352 -13.423  39.663  1.00 75.89           O
ATOM   4662  N   VAL E 590      58.467 -13.032  41.881  1.00111.35           N
ATOM   4663  CA  VAL E 590      57.314 -12.169  41.974  1.00111.35           C
ATOM   4664  CB  VAL E 590      57.009 -11.753  43.385  1.00111.35           C
ATOM   4665  CG1 VAL E 590      58.178 -10.906  43.917  1.00111.35           C
ATOM   4666  CG2 VAL E 590      55.649 -11.040  43.412  1.00111.35           C
ATOM   4667  C   VAL E 590      57.492 -10.934  41.136  1.00111.35           C
ATOM   4668  O   VAL E 590      58.609 -10.549  40.799  1.00111.35           O
ATOM   4669  N   CYS E 591      56.360 -10.299  40.757  1.00 76.75           N
ATOM   4670  CA  CYS E 591      56.361  -9.144  39.897  1.00 76.75           C
ATOM   4671  CB  CYS E 591      55.044  -9.042  39.087  1.00 76.75           C
ATOM   4672  SG  CYS E 591      54.872  -7.557  38.050  1.00 76.75           S
ATOM   4673  C   CYS E 591      56.555  -7.870  40.690  1.00 76.75           C
ATOM   4674  O   CYS E 591      55.739  -7.556  41.556  1.00 76.75           O
ATOM   4675  N   LYS E 592      57.663  -7.109  40.445  1.00194.33           N
ATOM   4676  CA  LYS E 592      57.804  -5.831  41.114  1.00194.33           C
ATOM   4677  CB  LYS E 592      57.927  -5.919  42.646  1.00194.33           C
ATOM   4678  CG  LYS E 592      59.353  -6.147  43.162  1.00194.33           C
ATOM   4679  CD  LYS E 592      60.009  -7.453  42.713  1.00194.33           C
ATOM   4680  CE  LYS E 592      61.490  -7.549  43.096  1.00194.33           C
ATOM   4681  NZ  LYS E 592      61.638  -7.599  44.568  1.00194.33           N
ATOM   4682  C   LYS E 592      59.033  -5.054  40.652  1.00194.33           C
ATOM   4683  O   LYS E 592      60.075  -5.639  40.357  1.00194.33           O
ATOM   4684  N   LYS E 593      58.869  -3.696  40.565  1.00203.07           N
ATOM   4685  CA  LYS E 593      59.767  -2.566  40.388  1.00203.07           C
ATOM   4686  CB  LYS E 593      60.615  -2.621  39.110  1.00203.07           C
ATOM   4687  CG  LYS E 593      61.840  -1.702  39.170  1.00203.07           C
ATOM   4688  CD  LYS E 593      61.527  -0.207  39.244  1.00203.07           C
ATOM   4689  CE  LYS E 593      62.772   0.685  39.173  1.00203.07           C
ATOM   4690  NZ  LYS E 593      62.411   2.091  39.477  1.00203.07           N
ATOM   4691  C   LYS E 593      58.826  -1.405  40.274  1.00203.07           C
ATOM   4692  O   LYS E 593      57.769  -1.539  39.661  1.00203.07           O
ATOM   4693  N   ASP E 594      59.187  -0.227  40.825  1.00107.23           N
ATOM   4694  CA  ASP E 594      58.252   0.864  40.885  1.00107.23           C
ATOM   4695  CB  ASP E 594      58.665   1.983  41.860  1.00107.23           C
ATOM   4696  CG  ASP E 594      57.416   2.772  42.239  1.00107.23           C
ATOM   4697  OD1 ASP E 594      56.578   2.219  43.003  1.00107.23           O
ATOM   4698  OD2 ASP E 594      57.282   3.934  41.775  1.00107.23           O
ATOM   4699  C   ASP E 594      58.087   1.429  39.504  1.00107.23           C
ATOM   4700  O   ASP E 594      58.446   0.778  38.526  1.00107.23           O
ATOM   4701  N   GLN E 595      57.508   2.650  39.397  1.00119.28           N
ATOM   4702  CA  GLN E 595      57.176   3.226  38.119  1.00119.28           C
ATOM   4703  CB  GLN E 595      56.770   4.708  38.150  1.00119.28           C
ATOM   4704  CG  GLN E 595      55.433   5.003  38.826  1.00119.28           C
ATOM   4705  CD  GLN E 595      55.183   6.492  38.648  1.00119.28           C
ATOM   4706  OE1 GLN E 595      56.097   7.303  38.790  1.00119.28           O
ATOM   4707  NE2 GLN E 595      53.920   6.864  38.308  1.00119.28           N
ATOM   4708  C   GLN E 595      58.347   3.166  37.196  1.00119.28           C
ATOM   4709  O   GLN E 595      59.374   3.807  37.417  1.00119.28           O
ATOM   4710  N   CYS E 596      58.185   2.386  36.109  1.00101.54           N
ATOM   4711  CA  CYS E 596      59.187   2.269  35.093  1.00101.54           C
ATOM   4712  CB  CYS E 596      58.932   1.153  34.069  1.00101.54           C
ATOM   4713  SG  CYS E 596      59.507  -0.468  34.614  1.00101.54           S
ATOM   4714  C   CYS E 596      59.101   3.503  34.311  1.00101.54           C
ATOM   4715  O   CYS E 596      58.013   3.873  33.873  1.00101.54           O
ATOM   4716  N   PRO E 597      60.264   4.064  34.088  1.00132.88           N
ATOM   4717  CA  PRO E 597      60.399   5.318  33.408  1.00132.88           C
ATOM   4718  CD  PRO E 597      61.456   3.246  33.940  1.00132.88           C
ATOM   4719  CB  PRO E 597      61.886   5.488  33.137  1.00132.88           C
ATOM   4720  CG  PRO E 597      62.372   4.035  32.992  1.00132.88           C
ATOM   4721  C   PRO E 597      59.626   5.198  32.151  1.00132.88           C
ATOM   4722  O   PRO E 597      59.102   6.205  31.680  1.00132.88           O
ATOM   4723  N   LYS E 598      59.546   3.987  31.571  1.00226.66           N
ATOM   4724  CA  LYS E 598      58.652   3.967  30.467  1.00226.66           C
ATOM   4725  CB  LYS E 598      59.214   4.512  29.143  1.00226.66           C
ATOM   4726  CG  LYS E 598      60.120   3.521  28.411  1.00226.66           C
ATOM   4727  CD  LYS E 598      61.459   3.271  29.100  1.00226.66           C
ATOM   4728  CE  LYS E 598      62.642   3.833  28.310  1.00226.66           C
ATOM   4729  NZ  LYS E 598      62.316   5.178  27.783  1.00226.66           N
ATOM   4730  C   LYS E 598      58.210   2.582  30.161  1.00226.66           C
ATOM   4731  O   LYS E 598      58.852   1.598  30.528  1.00226.66           O
ATOM   4732  N   ARG E 599      57.061   2.509  29.459  1.00177.22           N
ATOM   4733  CA  ARG E 599      56.505   1.272  29.005  1.00177.22           C
ATOM   4734  CB  ARG E 599      55.058   1.052  29.485  1.00177.22           C
ATOM   4735  CG  ARG E 599      54.815   1.406  30.958  1.00177.22           C
ATOM   4736  CD  ARG E 599      55.851   0.868  31.946  1.00177.22           C
ATOM   4737  NE  ARG E 599      55.661  -0.605  32.067  1.00177.22           N
ATOM   4738  CZ  ARG E 599      54.785  -1.118  32.980  1.00177.22           C
ATOM   4739  NH1 ARG E 599      54.033  -0.278  33.755  1.00177.22           N
ATOM   4740  NH2 ARG E 599      54.661  -2.468  33.124  1.00177.22           N
ATOM   4741  C   ARG E 599      56.406   1.413  27.512  1.00177.22           C
ATOM   4742  O   ARG E 599      55.805   2.368  27.021  1.00177.22           O
ATOM   4743  N   ALA E 600      57.027   0.484  26.756  1.00 87.32           N
ATOM   4744  CA  ALA E 600      56.943   0.491  25.322  1.00 87.32           C
ATOM   4745  CB  ALA E 600      58.077  -0.280  24.619  1.00 87.32           C
ATOM   4746  C   ALA E 600      55.658  -0.171  24.963  1.00 87.32           C
ATOM   4747  O   ALA E 600      55.176  -1.059  25.658  1.00 87.32           O
ATOM   4748  N   TYR E 601      55.146   0.208  23.790  1.00291.60           N
ATOM   4749  CA  TYR E 601      53.805   0.019  23.327  1.00291.60           C
ATOM   4750  CB  TYR E 601      53.477   1.416  22.843  1.00291.60           C
ATOM   4751  CG  TYR E 601      52.156   1.954  23.113  1.00291.60           C
ATOM   4752  CD1 TYR E 601      51.052   1.693  22.341  1.00291.60           C
ATOM   4753  CD2 TYR E 601      52.102   2.779  24.192  1.00291.60           C
ATOM   4754  CE1 TYR E 601      49.856   2.274  22.675  1.00291.60           C
ATOM   4755  CE2 TYR E 601      50.916   3.346  24.504  1.00291.60           C
ATOM   4756  CZ  TYR E 601      49.793   3.103  23.765  1.00291.60           C
ATOM   4757  OH  TYR E 601      48.578   3.719  24.134  1.00291.60           O
ATOM   4758  C   TYR E 601      53.884  -0.664  21.988  1.00291.60           C
ATOM   4759  O   TYR E 601      54.801  -0.369  21.230  1.00291.60           O
ATOM   4760  N   GLY E 602      52.907  -1.531  21.629  1.00 42.74           N
ATOM   4761  CA  GLY E 602      52.881  -2.051  20.288  1.00 42.74           C
ATOM   4762  C   GLY E 602      51.650  -1.498  19.624  1.00 42.74           C
ATOM   4763  O   GLY E 602      50.529  -1.743  20.066  1.00 42.74           O
ATOM   4764  N   THR E 603      51.835  -0.726  18.531  1.00 56.18           N
ATOM   4765  CA  THR E 603      50.753  -0.114  17.807  1.00 56.18           C
ATOM   4766  CB  THR E 603      51.232   0.864  16.772  1.00 56.18           C
ATOM   4767  OG1 THR E 603      51.991   0.196  15.776  1.00 56.18           O
ATOM   4768  CG2 THR E 603      52.099   1.928  17.468  1.00 56.18           C
ATOM   4769  C   THR E 603      49.944  -1.164  17.092  1.00 56.18           C
ATOM   4770  O   THR E 603      48.728  -1.017  16.965  1.00 56.18           O
ATOM   4771  N   ASN E 604      50.594  -2.231  16.564  1.00105.11           N
ATOM   4772  CA  ASN E 604      49.855  -3.207  15.794  1.00105.11           C
ATOM   4773  CB  ASN E 604      49.744  -2.784  14.319  1.00105.11           C
ATOM   4774  CG  ASN E 604      48.709  -3.623  13.585  1.00105.11           C
ATOM   4775  OD1 ASN E 604      47.567  -3.202  13.403  1.00105.11           O
ATOM   4776  ND2 ASN E 604      49.122  -4.833  13.124  1.00105.11           N
ATOM   4777  C   ASN E 604      50.556  -4.546  15.832  1.00105.11           C
ATOM   4778  O   ASN E 604      51.763  -4.621  16.058  1.00105.11           O
ATOM   4779  N   TYR E 605      49.789  -5.655  15.660  1.00104.76           N
ATOM   4780  CA  TYR E 605      50.366  -6.979  15.626  1.00104.76           C
ATOM   4781  CB  TYR E 605      50.586  -7.565  17.030  1.00104.76           C
ATOM   4782  CG  TYR E 605      49.271  -7.507  17.723  1.00104.76           C
ATOM   4783  CD1 TYR E 605      48.898  -6.379  18.423  1.00104.76           C
ATOM   4784  CD2 TYR E 605      48.412  -8.580  17.653  1.00104.76           C
ATOM   4785  CE1 TYR E 605      47.686  -6.324  19.068  1.00104.76           C
ATOM   4786  CE2 TYR E 605      47.200  -8.528  18.295  1.00104.76           C
ATOM   4787  CZ  TYR E 605      46.841  -7.404  18.996  1.00104.76           C
ATOM   4788  OH  TYR E 605      45.597  -7.367  19.649  1.00104.76           O
ATOM   4789  C   TYR E 605      49.471  -7.925  14.865  1.00104.76           C
ATOM   4790  O   TYR E 605      48.257  -7.735  14.820  1.00104.76           O
ATOM   4791  N   ALA E 606      50.053  -8.977  14.234  1.00 52.35           N
ATOM   4792  CA  ALA E 606      49.251  -9.946  13.529  1.00 52.35           C
ATOM   4793  CB  ALA E 606      48.627  -9.395  12.234  1.00 52.35           C
ATOM   4794  C   ALA E 606      50.103 -11.131  13.157  1.00 52.35           C
ATOM   4795  O   ALA E 606      51.331 -11.067  13.181  1.00 52.35           O
ATOM   4796  N   TYR E 607      49.458 -12.277  12.835  1.00118.72           N
ATOM   4797  CA  TYR E 607      50.203 -13.411  12.349  1.00118.72           C
ATOM   4798  CB  TYR E 607      49.506 -14.789  12.367  1.00118.72           C
ATOM   4799  CG  TYR E 607      49.498 -15.402  13.725  1.00118.72           C
ATOM   4800  CD1 TYR E 607      50.682 -15.628  14.392  1.00118.72           C
ATOM   4801  CD2 TYR E 607      48.316 -15.816  14.297  1.00118.72           C
ATOM   4802  CE1 TYR E 607      50.683 -16.217  15.634  1.00118.72           C
ATOM   4803  CE2 TYR E 607      48.312 -16.410  15.537  1.00118.72           C
ATOM   4804  CZ  TYR E 607      49.497 -16.604  16.210  1.00118.72           C
ATOM   4805  OH  TYR E 607      49.502 -17.204  17.487  1.00118.72           O
ATOM   4806  C   TYR E 607      50.448 -13.143  10.903  1.00118.72           C
ATOM   4807  O   TYR E 607      49.567 -12.655  10.202  1.00118.72           O
ATOM   4808  N   THR E 608      51.665 -13.431  10.413  1.00 43.89           N
ATOM   4809  CA  THR E 608      51.919 -13.195   9.025  1.00 43.89           C
ATOM   4810  CB  THR E 608      53.318 -13.522   8.597  1.00 43.89           C
ATOM   4811  OG1 THR E 608      54.262 -12.770   9.346  1.00 43.89           O
ATOM   4812  CG2 THR E 608      53.441 -13.184   7.104  1.00 43.89           C
ATOM   4813  C   THR E 608      51.001 -14.094   8.266  1.00 43.89           C
ATOM   4814  O   THR E 608      50.849 -15.267   8.607  1.00 43.89           O
ATOM   4815  N   GLY E 609      50.376 -13.553   7.200  1.00 35.62           N
ATOM   4816  CA  GLY E 609      49.421 -14.303   6.447  1.00 35.62           C
ATOM   4817  C   GLY E 609      48.064 -13.826   6.865  1.00 35.62           C
ATOM   4818  O   GLY E 609      47.063 -14.142   6.224  1.00 35.62           O
ATOM   4819  N   GLY E 610      47.991 -13.070   7.977  1.00 41.99           N
ATOM   4820  CA  GLY E 610      46.747 -12.475   8.385  1.00 41.99           C
ATOM   4821  C   GLY E 610      46.146 -13.183   9.562  1.00 41.99           C
ATOM   4822  O   GLY E 610      45.487 -12.550  10.385  1.00 41.99           O
ATOM   4823  N   PHE E 611      46.333 -14.512   9.675  1.00 78.32           N
ATOM   4824  CA  PHE E 611      45.800 -15.244  10.793  1.00 78.32           C
ATOM   4825  CB  PHE E 611      44.301 -15.581  10.656  1.00 78.32           C
ATOM   4826  CG  PHE E 611      44.080 -16.254   9.344  1.00 78.32           C
ATOM   4827  CD1 PHE E 611      43.896 -15.496   8.211  1.00 78.32           C
ATOM   4828  CD2 PHE E 611      44.042 -17.626   9.240  1.00 78.32           C
ATOM   4829  CE1 PHE E 611      43.688 -16.101   6.996  1.00 78.32           C
ATOM   4830  CE2 PHE E 611      43.836 -18.235   8.024  1.00 78.32           C
ATOM   4831  CZ  PHE E 611      43.658 -17.472   6.897  1.00 78.32           C
ATOM   4832  C   PHE E 611      46.592 -16.503  10.913  1.00 78.32           C
ATOM   4833  O   PHE E 611      47.437 -16.797  10.072  1.00 78.32           O
ATOM   4834  N   TYR E 612      46.341 -17.284  11.977  1.00165.44           N
ATOM   4835  CA  TYR E 612      47.121 -18.467  12.219  1.00165.44           C
ATOM   4836  CB  TYR E 612      46.843 -18.967  13.651  1.00165.44           C
ATOM   4837  CG  TYR E 612      47.628 -20.173  14.039  1.00165.44           C
ATOM   4838  CD1 TYR E 612      48.993 -20.096  14.203  1.00165.44           C
ATOM   4839  CD2 TYR E 612      46.993 -21.375  14.244  1.00165.44           C
ATOM   4840  CE1 TYR E 612      49.722 -21.199  14.571  1.00165.44           C
ATOM   4841  CE2 TYR E 612      47.716 -22.481  14.620  1.00165.44           C
ATOM   4842  CZ  TYR E 612      49.083 -22.396  14.783  1.00165.44           C
ATOM   4843  OH  TYR E 612      49.833 -23.533  15.161  1.00165.44           O
ATOM   4844  C   TYR E 612      46.745 -19.491  11.185  1.00165.44           C
ATOM   4845  O   TYR E 612      45.591 -19.915  11.110  1.00165.44           O
ATOM   4846  N   GLY E 613      47.749 -19.933  10.383  1.00 66.34           N
ATOM   4847  CA  GLY E 613      47.552 -20.906   9.338  1.00 66.34           C
ATOM   4848  C   GLY E 613      47.837 -20.334   7.967  1.00 66.34           C
ATOM   4849  O   GLY E 613      47.914 -21.089   6.999  1.00 66.34           O
ATOM   4850  N   ALA E 614      47.892 -18.990   7.849  1.00105.50           N
ATOM   4851  CA  ALA E 614      48.194 -18.170   6.702  1.00105.50           C
ATOM   4852  CB  ALA E 614      47.685 -16.738   6.866  1.00105.50           C
ATOM   4853  C   ALA E 614      49.654 -18.085   6.353  1.00105.50           C
ATOM   4854  O   ALA E 614      50.008 -17.604   5.283  1.00105.50           O
ATOM   4855  N   THR E 615      50.550 -18.397   7.292  1.00140.18           N
ATOM   4856  CA  THR E 615      51.966 -18.181   7.141  1.00140.18           C
ATOM   4857  CB  THR E 615      52.726 -18.602   8.356  1.00140.18           C
ATOM   4858  OG1 THR E 615      52.520 -19.988   8.579  1.00140.18           O
ATOM   4859  CG2 THR E 615      52.237 -17.786   9.566  1.00140.18           C
ATOM   4860  C   THR E 615      52.560 -18.893   5.965  1.00140.18           C
ATOM   4861  O   THR E 615      52.130 -19.977   5.575  1.00140.18           O
ATOM   4862  N   ASN E 616      53.599 -18.254   5.374  1.00163.66           N
ATOM   4863  CA  ASN E 616      54.252 -18.763   4.208  1.00163.66           C
ATOM   4864  CB  ASN E 616      53.498 -18.252   2.980  1.00163.66           C
ATOM   4865  CG  ASN E 616      53.784 -19.163   1.830  1.00163.66           C
ATOM   4866  OD1 ASN E 616      54.753 -18.977   1.097  1.00163.66           O
ATOM   4867  ND2 ASN E 616      52.901 -20.187   1.687  1.00163.66           N
ATOM   4868  C   ASN E 616      55.632 -18.163   4.155  1.00163.66           C
ATOM   4869  O   ASN E 616      55.896 -17.141   4.784  1.00163.66           O
ATOM   4870  N   ALA E 617      56.556 -18.793   3.398  1.00 45.08           N
ATOM   4871  CA  ALA E 617      57.907 -18.316   3.274  1.00 45.08           C
ATOM   4872  CB  ALA E 617      58.795 -19.273   2.463  1.00 45.08           C
ATOM   4873  C   ALA E 617      57.939 -16.987   2.581  1.00 45.08           C
ATOM   4874  O   ALA E 617      58.652 -16.078   3.007  1.00 45.08           O
ATOM   4875  N   LYS E 618      57.159 -16.832   1.493  1.00116.91           N
ATOM   4876  CA  LYS E 618      57.222 -15.614   0.738  1.00116.91           C
ATOM   4877  CB  LYS E 618      56.350 -15.583  -0.520  1.00116.91           C
ATOM   4878  CG  LYS E 618      56.531 -14.233  -1.206  1.00116.91           C
ATOM   4879  CD  LYS E 618      56.090 -14.166  -2.660  1.00116.91           C
ATOM   4880  CE  LYS E 618      56.547 -12.862  -3.307  1.00116.91           C
ATOM   4881  NZ  LYS E 618      58.015 -12.877  -3.497  1.00116.91           N
ATOM   4882  C   LYS E 618      56.793 -14.466   1.590  1.00116.91           C
ATOM   4883  O   LYS E 618      57.428 -13.414   1.588  1.00116.91           O
ATOM   4884  N   ASN E 619      55.703 -14.647   2.349  1.00 43.86           N
ATOM   4885  CA  ASN E 619      55.159 -13.618   3.188  1.00 43.86           C
ATOM   4886  CB  ASN E 619      53.860 -14.075   3.871  1.00 43.86           C
ATOM   4887  CG  ASN E 619      52.793 -14.195   2.793  1.00 43.86           C
ATOM   4888  OD1 ASN E 619      52.206 -13.200   2.369  1.00 43.86           O
ATOM   4889  ND2 ASN E 619      52.539 -15.447   2.328  1.00 43.86           N
ATOM   4890  C   ASN E 619      56.155 -13.292   4.254  1.00 43.86           C
ATOM   4891  O   ASN E 619      56.294 -12.138   4.657  1.00 43.86           O
ATOM   4892  N   MET E 620      56.869 -14.315   4.752  1.00 44.28           N
ATOM   4893  CA  MET E 620      57.811 -14.108   5.815  1.00 44.28           C
ATOM   4894  CB  MET E 620      58.465 -15.421   6.280  1.00 44.28           C
ATOM   4895  CG  MET E 620      57.480 -16.380   6.953  1.00 44.28           C
ATOM   4896  SD  MET E 620      58.164 -18.019   7.340  1.00 44.28           S
ATOM   4897  CE  MET E 620      59.361 -17.407   8.560  1.00 44.28           C
ATOM   4898  C   MET E 620      58.901 -13.193   5.344  1.00 44.28           C
ATOM   4899  O   MET E 620      59.296 -12.269   6.053  1.00 44.28           O
ATOM   4900  N   MET E 621      59.410 -13.418   4.120  1.00 54.97           N
ATOM   4901  CA  MET E 621      60.496 -12.630   3.606  1.00 54.97           C
ATOM   4902  CB  MET E 621      60.965 -13.118   2.225  1.00 54.97           C
ATOM   4903  CG  MET E 621      61.547 -14.530   2.229  1.00 54.97           C
ATOM   4904  SD  MET E 621      61.861 -15.222   0.577  1.00 54.97           S
ATOM   4905  CE  MET E 621      63.226 -14.092   0.181  1.00 54.97           C
ATOM   4906  C   MET E 621      60.056 -11.210   3.414  1.00 54.97           C
ATOM   4907  O   MET E 621      60.827 -10.284   3.658  1.00 54.97           O
ATOM   4908  N   TYR E 622      58.817 -10.992   2.930  1.00 95.70           N
ATOM   4909  CA  TYR E 622      58.375  -9.639   2.732  1.00 95.70           C
ATOM   4910  CB  TYR E 622      56.999  -9.502   2.058  1.00 95.70           C
ATOM   4911  CG  TYR E 622      57.207  -9.585   0.586  1.00 95.70           C
ATOM   4912  CD1 TYR E 622      57.351 -10.791  -0.058  1.00 95.70           C
ATOM   4913  CD2 TYR E 622      57.254  -8.423  -0.149  1.00 95.70           C
ATOM   4914  CE1 TYR E 622      57.543 -10.827  -1.419  1.00 95.70           C
ATOM   4915  CE2 TYR E 622      57.446  -8.455  -1.509  1.00 95.70           C
ATOM   4916  CZ  TYR E 622      57.591  -9.661  -2.146  1.00 95.70           C
ATOM   4917  OH  TYR E 622      57.788  -9.700  -3.543  1.00 95.70           O
ATOM   4918  C   TYR E 622      58.303  -8.938   4.045  1.00 95.70           C
ATOM   4919  O   TYR E 622      58.757  -7.802   4.172  1.00 95.70           O
ATOM   4920  N   GLU E 623      57.740  -9.602   5.069  1.00 82.48           N
ATOM   4921  CA  GLU E 623      57.618  -8.956   6.343  1.00 82.48           C
ATOM   4922  CB  GLU E 623      56.908  -9.821   7.400  1.00 82.48           C
ATOM   4923  CG  GLU E 623      56.871  -9.175   8.789  1.00 82.48           C
ATOM   4924  CD  GLU E 623      55.936  -7.974   8.751  1.00 82.48           C
ATOM   4925  OE1 GLU E 623      55.259  -7.780   7.707  1.00 82.48           O
ATOM   4926  OE2 GLU E 623      55.889  -7.232   9.769  1.00 82.48           O
ATOM   4927  C   GLU E 623      58.979  -8.637   6.869  1.00 82.48           C
ATOM   4928  O   GLU E 623      59.216  -7.545   7.384  1.00 82.48           O
ATOM   4929  N   LEU E 624      59.925  -9.578   6.721  1.00 59.53           N
ATOM   4930  CA  LEU E 624      61.225  -9.408   7.300  1.00 59.53           C
ATOM   4931  CB  LEU E 624      62.117 -10.631   7.033  1.00 59.53           C
ATOM   4932  CG  LEU E 624      63.501 -10.559   7.697  1.00 59.53           C
ATOM   4933  CD1 LEU E 624      63.379 -10.532   9.229  1.00 59.53           C
ATOM   4934  CD2 LEU E 624      64.409 -11.694   7.197  1.00 59.53           C
ATOM   4935  C   LEU E 624      61.907  -8.196   6.738  1.00 59.53           C
ATOM   4936  O   LEU E 624      62.341  -7.325   7.489  1.00 59.53           O
ATOM   4937  N   TYR E 625      62.002  -8.087   5.400  1.00154.10           N
ATOM   4938  CA  TYR E 625      62.711  -6.990   4.801  1.00154.10           C
ATOM   4939  CB  TYR E 625      62.895  -7.169   3.284  1.00154.10           C
ATOM   4940  CG  TYR E 625      63.628  -5.972   2.782  1.00154.10           C
ATOM   4941  CD1 TYR E 625      64.994  -5.878   2.915  1.00154.10           C
ATOM   4942  CD2 TYR E 625      62.945  -4.943   2.171  1.00154.10           C
ATOM   4943  CE1 TYR E 625      65.661  -4.770   2.447  1.00154.10           C
ATOM   4944  CE2 TYR E 625      63.609  -3.833   1.703  1.00154.10           C
ATOM   4945  CZ  TYR E 625      64.973  -3.746   1.842  1.00154.10           C
ATOM   4946  OH  TYR E 625      65.668  -2.613   1.366  1.00154.10           O
ATOM   4947  C   TYR E 625      61.993  -5.694   5.002  1.00154.10           C
ATOM   4948  O   TYR E 625      62.613  -4.669   5.284  1.00154.10           O
ATOM   4949  N   HIS E 626      60.666  -5.672   4.787  1.00 76.17           N
ATOM   4950  CA  HIS E 626      60.009  -4.412   4.938  1.00 76.17           C
ATOM   4951  ND1 HIS E 626      59.072  -3.418   2.023  1.00 76.17           N
ATOM   4952  CG  HIS E 626      58.675  -4.466   2.823  1.00 76.17           C
ATOM   4953  CB  HIS E 626      58.603  -4.390   4.320  1.00 76.17           C
ATOM   4954  NE2 HIS E 626      58.629  -5.120   0.664  1.00 76.17           N
ATOM   4955  CD2 HIS E 626      58.407  -5.498   1.977  1.00 76.17           C
ATOM   4956  CE1 HIS E 626      59.028  -3.864   0.743  1.00 76.17           C
ATOM   4957  C   HIS E 626      59.928  -3.991   6.379  1.00 76.17           C
ATOM   4958  O   HIS E 626      60.339  -2.883   6.712  1.00 76.17           O
ATOM   4959  N   GLY E 627      59.340  -4.854   7.241  1.00 73.58           N
ATOM   4960  CA  GLY E 627      59.081  -4.636   8.649  1.00 73.58           C
ATOM   4961  C   GLY E 627      60.212  -4.812   9.636  1.00 73.58           C
ATOM   4962  O   GLY E 627      60.321  -4.039  10.587  1.00 73.58           O
ATOM   4963  N   GLY E 628      61.044  -5.867   9.503  1.00 51.71           N
ATOM   4964  CA  GLY E 628      62.064  -6.109  10.495  1.00 51.71           C
ATOM   4965  C   GLY E 628      61.969  -7.541  10.950  1.00 51.71           C
ATOM   4966  O   GLY E 628      61.132  -8.297  10.460  1.00 51.71           O
ATOM   4967  N   PRO E 629      62.789  -7.937  11.903  1.00155.45           N
ATOM   4968  CA  PRO E 629      62.778  -9.299  12.366  1.00155.45           C
ATOM   4969  CD  PRO E 629      64.076  -7.308  12.124  1.00155.45           C
ATOM   4970  CB  PRO E 629      64.043  -9.482  13.210  1.00155.45           C
ATOM   4971  CG  PRO E 629      64.636  -8.064  13.340  1.00155.45           C
ATOM   4972  C   PRO E 629      61.485  -9.606  13.045  1.00155.45           C
ATOM   4973  O   PRO E 629      60.870  -8.704  13.612  1.00155.45           O
ATOM   4974  N   LEU E 630      61.030 -10.870  12.955  1.00160.77           N
ATOM   4975  CA  LEU E 630      59.771 -11.227  13.536  1.00160.77           C
ATOM   4976  CB  LEU E 630      58.633 -11.385  12.506  1.00160.77           C
ATOM   4977  CG  LEU E 630      58.964 -12.270  11.285  1.00160.77           C
ATOM   4978  CD1 LEU E 630      60.062 -11.636  10.415  1.00160.77           C
ATOM   4979  CD2 LEU E 630      59.278 -13.721  11.683  1.00160.77           C
ATOM   4980  C   LEU E 630      59.936 -12.506  14.284  1.00160.77           C
ATOM   4981  O   LEU E 630      60.883 -13.257  14.051  1.00160.77           O
ATOM   4982  N   ALA E 631      59.020 -12.763  15.241  1.00 58.56           N
ATOM   4983  CA  ALA E 631      59.118 -13.959  16.028  1.00 58.56           C
ATOM   4984  CB  ALA E 631      58.395 -13.827  17.375  1.00 58.56           C
ATOM   4985  C   ALA E 631      58.584 -15.136  15.253  1.00 58.56           C
ATOM   4986  O   ALA E 631      57.618 -15.023  14.499  1.00 58.56           O
ATOM   4987  N   ILE E 632      59.229 -16.312  15.421  1.00131.83           N
ATOM   4988  CA  ILE E 632      58.836 -17.518  14.738  1.00131.83           C
ATOM   4989  CB  ILE E 632      59.716 -17.806  13.549  1.00131.83           C
ATOM   4990  CG1 ILE E 632      59.605 -16.646  12.544  1.00131.83           C
ATOM   4991  CG2 ILE E 632      59.340 -19.167  12.941  1.00131.83           C
ATOM   4992  CD1 ILE E 632      60.631 -16.714  11.417  1.00131.83           C
ATOM   4993  C   ILE E 632      58.966 -18.643  15.731  1.00131.83           C
ATOM   4994  O   ILE E 632      59.624 -18.490  16.759  1.00131.83           O
ATOM   4995  N   ALA E 633      58.292 -19.790  15.483  1.00 48.13           N
ATOM   4996  CA  ALA E 633      58.411 -20.919  16.367  1.00 48.13           C
ATOM   4997  CB  ALA E 633      57.151 -21.176  17.208  1.00 48.13           C
ATOM   4998  C   ALA E 633      58.642 -22.138  15.523  1.00 48.13           C
ATOM   4999  O   ALA E 633      58.239 -22.180  14.361  1.00 48.13           O
ATOM   5000  N   PHE E 634      59.332 -23.157  16.083  1.00179.55           N
ATOM   5001  CA  PHE E 634      59.592 -24.365  15.346  1.00179.55           C
ATOM   5002  CB  PHE E 634      60.854 -24.290  14.457  1.00179.55           C
ATOM   5003  CG  PHE E 634      62.085 -24.207  15.299  1.00179.55           C
ATOM   5004  CD1 PHE E 634      62.472 -23.021  15.880  1.00179.55           C
ATOM   5005  CD2 PHE E 634      62.856 -25.327  15.515  1.00179.55           C
ATOM   5006  CE1 PHE E 634      63.609 -22.953  16.653  1.00179.55           C
ATOM   5007  CE2 PHE E 634      63.994 -25.263  16.287  1.00179.55           C
ATOM   5008  CZ  PHE E 634      64.375 -24.075  16.859  1.00179.55           C
ATOM   5009  C   PHE E 634      59.756 -25.492  16.320  1.00179.55           C
ATOM   5010  O   PHE E 634      59.781 -25.283  17.532  1.00179.55           O
ATOM   5011  N   GLU E 635      59.848 -26.740  15.813  1.00126.85           N
ATOM   5012  CA  GLU E 635      59.988 -27.842  16.722  1.00126.85           C
ATOM   5013  CB  GLU E 635      59.223 -29.105  16.298  1.00126.85           C
ATOM   5014  CG  GLU E 635      59.377 -30.271  17.277  1.00126.85           C
ATOM   5015  CD  GLU E 635      58.565 -29.972  18.527  1.00126.85           C
ATOM   5016  OE1 GLU E 635      58.006 -28.845  18.622  1.00126.85           O
ATOM   5017  OE2 GLU E 635      58.491 -30.868  19.407  1.00126.85           O
ATOM   5018  C   GLU E 635      61.435 -28.196  16.838  1.00126.85           C
ATOM   5019  O   GLU E 635      62.099 -28.528  15.855  1.00126.85           O
ATOM   5020  N   VAL E 636      61.953 -28.116  18.078  1.00 72.36           N
ATOM   5021  CA  VAL E 636      63.316 -28.443  18.366  1.00 72.36           C
ATOM   5022  CB  VAL E 636      63.797 -27.835  19.652  1.00 72.36           C
ATOM   5023  CG1 VAL E 636      65.191 -28.395  19.967  1.00 72.36           C
ATOM   5024  CG2 VAL E 636      63.762 -26.302  19.516  1.00 72.36           C
ATOM   5025  C   VAL E 636      63.394 -29.925  18.514  1.00 72.36           C
ATOM   5026  O   VAL E 636      62.527 -30.548  19.125  1.00 72.36           O
ATOM   5027  N   TYR E 637      64.458 -30.525  17.950  1.00 69.14           N
ATOM   5028  CA  TYR E 637      64.659 -31.943  18.031  1.00 69.14           C
ATOM   5029  CB  TYR E 637      64.660 -32.662  16.669  1.00 69.14           C
ATOM   5030  CG  TYR E 637      63.310 -32.513  16.049  1.00 69.14           C
[truncated: 509,163 more chars]
