# Supplementary material for: Evolutionary Analysis of Dipeptidyl Peptidase I
Source: Int J Mol Sci. 2022 Feb 6;23(3):1852. doi: 10.3390/ijms23031852 (PMC8836896; doi:10.3390/ijms23031852)
Supplement: Supplementary file 1 [file ijms-23-01852-s001.zip › Supplementary File S2 Homology models/Modeller/Naegleria gruberi/mod.B99990004.pdb]

EXPDTA    THEORETICAL MODEL, MODELLER 10.1 2021/11/11 14:22:14
REMARK   6 MODELLER OBJECTIVE FUNCTION:     12851.3350
REMARK   6 MODELLER BEST TEMPLATE % SEQ ID:  49.716
REMARK   6 SEQUENCE: mod
REMARK   6 ALIGNMENT: alignment.pir
REMARK   6 SCRIPT: model.py
REMARK   6 DOPE score: -162337.75000
REMARK   6 GA341 score: 1.00000
REMARK   6 DOPE-HR score: -122525.29688
REMARK   6 TEMPLATE: 1K3B 1:A - 119:A MODELS 1:A - 128:A AT 49.7%
REMARK   6 TEMPLATE: 1K3B 120:B - 283:B MODELS 129:B - 294:B AT 49.7%
REMARK   6 TEMPLATE: 1K3B 284:C - 352:C MODELS 295:C - 362:C AT 49.7%
REMARK   6 TEMPLATE: 1K3B 353:D - 471:D MODELS 363:D - 490:D AT 49.7%
REMARK   6 TEMPLATE: 1K3B 472:E - 635:E MODELS 491:E - 656:E AT 49.7%
REMARK   6 TEMPLATE: 1K3B 636:F - 704:F MODELS 657:F - 724:F AT 49.7%
REMARK   6 TEMPLATE: 1K3B 705:G - 823:G MODELS 725:G - 852:G AT 49.7%
REMARK   6 TEMPLATE: 1K3B 824:H - 987:H MODELS 853:H - 1018:H AT 49.7%
REMARK   6 TEMPLATE: 1K3B 988:I - 1056:I MODELS 1019:I - 1086:I AT 49.7%
REMARK   6 TEMPLATE: 1K3B 1057:J - 1175:J MODELS 1087:J - 1214:J AT 49.7%
REMARK   6 TEMPLATE: 1K3B 1176:K - 1339:K MODELS 1215:K - 1380:K AT 49.7%
REMARK   6 TEMPLATE: 1K3B 1340:L - 1408:L MODELS 1381:L - 1448:L AT 49.7%
SSBOND   1 CYS A    6    CYS A  101                          1555   1555  2.03
SSBOND   2 CYS A   33    CYS A  121                          1555   1555  2.02
SSBOND   3 CYS B  154    CYS B  197                          1555   1555  2.02
SSBOND   4 CYS B  190    CYS B  229                          1555   1555  2.03
SSBOND   5 CYS B  219    CYS B  234                          1555   1555  2.02
SSBOND   6 CYS D  368    CYS D  463                          1555   1555  2.03
SSBOND   7 CYS D  395    CYS D  483                          1555   1555  2.02
SSBOND   8 CYS E  516    CYS E  559                          1555   1555  2.03
SSBOND   9 CYS E  552    CYS E  591                          1555   1555  2.03
SSBOND  10 CYS E  581    CYS E  596                          1555   1555  2.03
SSBOND  11 CYS G  730    CYS G  825                          1555   1555  2.03
SSBOND  12 CYS G  757    CYS G  845                          1555   1555  2.02
SSBOND  13 CYS H  878    CYS H  921                          1555   1555  2.04
SSBOND  14 CYS H  914    CYS H  953                          1555   1555  2.04
SSBOND  15 CYS H  943    CYS H  958                          1555   1555  2.02
SSBOND  16 CYS J 1092    CYS J 1187                          1555   1555  2.03
SSBOND  17 CYS J 1119    CYS J 1207                          1555   1555  2.00
SSBOND  18 CYS K 1240    CYS K 1283                          1555   1555  2.02
SSBOND  19 CYS K 1276    CYS K 1315                          1555   1555  2.03
SSBOND  20 CYS K 1305    CYS K 1320                          1555   1555  2.03
ATOM      1  N   ASP A   1      38.881  28.462  21.848  1.00 33.87           N
ATOM      2  CA  ASP A   1      40.110  28.811  21.104  1.00 33.87           C
ATOM      3  CB  ASP A   1      39.777  29.724  19.913  1.00 33.87           C
ATOM      4  CG  ASP A   1      38.915  28.940  18.935  1.00 33.87           C
ATOM      5  OD1 ASP A   1      38.575  27.768  19.251  1.00 33.87           O
ATOM      6  OD2 ASP A   1      38.585  29.502  17.856  1.00 33.87           O
ATOM      7  C   ASP A   1      41.028  29.554  22.009  1.00 33.87           C
ATOM      8  O   ASP A   1      40.643  29.993  23.091  1.00 33.87           O
ATOM      9  N   ILE A   2      42.281  29.726  21.566  1.00123.37           N
ATOM     10  CA  ILE A   2      43.237  30.452  22.335  1.00123.37           C
ATOM     11  CB  ILE A   2      44.581  29.789  22.452  1.00123.37           C
ATOM     12  CG1 ILE A   2      45.258  29.638  21.083  1.00123.37           C
ATOM     13  CG2 ILE A   2      44.380  28.456  23.192  1.00123.37           C
ATOM     14  CD1 ILE A   2      46.720  29.203  21.194  1.00123.37           C
ATOM     15  C   ILE A   2      43.381  31.734  21.587  1.00123.37           C
ATOM     16  O   ILE A   2      42.817  31.895  20.507  1.00123.37           O
ATOM     17  N   PRO A   3      44.055  32.674  22.166  1.00 78.95           N
ATOM     18  CA  PRO A   3      44.189  33.970  21.554  1.00 78.95           C
ATOM     19  CD  PRO A   3      44.117  32.748  23.618  1.00 78.95           C
ATOM     20  CB  PRO A   3      44.753  34.879  22.644  1.00 78.95           C
ATOM     21  CG  PRO A   3      44.245  34.243  23.950  1.00 78.95           C
ATOM     22  C   PRO A   3      45.022  33.950  20.306  1.00 78.95           C
ATOM     23  O   PRO A   3      45.138  34.998  19.671  1.00 78.95           O
ATOM     24  N   VAL A   4      45.621  32.797  19.945  1.00114.82           N
ATOM     25  CA  VAL A   4      46.540  32.729  18.834  1.00114.82           C
ATOM     26  CB  VAL A   4      47.368  31.478  18.829  1.00114.82           C
ATOM     27  CG1 VAL A   4      46.460  30.290  18.468  1.00114.82           C
ATOM     28  CG2 VAL A   4      48.541  31.675  17.858  1.00114.82           C
ATOM     29  C   VAL A   4      45.860  32.797  17.485  1.00114.82           C
ATOM     30  O   VAL A   4      44.856  32.137  17.223  1.00114.82           O
ATOM     31  N   HIS A   5      46.398  33.707  16.643  1.00166.57           N
ATOM     32  CA  HIS A   5      46.139  34.104  15.275  1.00166.57           C
ATOM     33  ND1 HIS A   5      44.093  36.747  15.474  1.00166.57           N
ATOM     34  CG  HIS A   5      45.380  36.450  15.864  1.00166.57           C
ATOM     35  CB  HIS A   5      46.331  35.614  15.060  1.00166.57           C
ATOM     36  NE2 HIS A   5      44.403  37.732  17.443  1.00166.57           N
ATOM     37  CD2 HIS A   5      45.553  37.060  17.069  1.00166.57           C
ATOM     38  CE1 HIS A   5      43.555  37.516  16.454  1.00166.57           C
ATOM     39  C   HIS A   5      46.962  33.424  14.202  1.00166.57           C
ATOM     40  O   HIS A   5      46.891  33.863  13.059  1.00166.57           O
ATOM     41  N   CYS A   6      47.842  32.454  14.507  1.00 92.85           N
ATOM     42  CA  CYS A   6      48.871  32.008  13.590  1.00 92.85           C
ATOM     43  CB  CYS A   6      49.823  30.994  14.239  1.00 92.85           C
ATOM     44  SG  CYS A   6      50.632  31.759  15.670  1.00 92.85           S
ATOM     45  C   CYS A   6      48.420  31.481  12.256  1.00 92.85           C
ATOM     46  O   CYS A   6      47.298  31.018  12.066  1.00 92.85           O
ATOM     47  N   LEU A   7      49.351  31.570  11.272  1.00 60.40           N
ATOM     48  CA  LEU A   7      49.107  31.205   9.905  1.00 60.40           C
ATOM     49  CB  LEU A   7      49.496  32.311   8.907  1.00 60.40           C
ATOM     50  CG  LEU A   7      48.683  33.607   9.077  1.00 60.40           C
ATOM     51  CD1 LEU A   7      49.089  34.673   8.049  1.00 60.40           C
ATOM     52  CD2 LEU A   7      47.178  33.318   9.050  1.00 60.40           C
ATOM     53  C   LEU A   7      49.909  29.996   9.529  1.00 60.40           C
ATOM     54  O   LEU A   7      50.858  29.601  10.206  1.00 60.40           O
ATOM     55  N   PHE A   8      49.521  29.395   8.388  1.00124.65           N
ATOM     56  CA  PHE A   8      50.122  28.225   7.816  1.00124.65           C
ATOM     57  CB  PHE A   8      49.429  27.830   6.499  1.00124.65           C
ATOM     58  CG  PHE A   8      50.220  26.757   5.836  1.00124.65           C
ATOM     59  CD1 PHE A   8      51.226  27.084   4.957  1.00124.65           C
ATOM     60  CD2 PHE A   8      49.963  25.432   6.084  1.00124.65           C
ATOM     61  CE1 PHE A   8      51.965  26.109   4.331  1.00124.65           C
ATOM     62  CE2 PHE A   8      50.699  24.451   5.462  1.00124.65           C
ATOM     63  CZ  PHE A   8      51.702  24.786   4.584  1.00124.65           C
ATOM     64  C   PHE A   8      51.560  28.520   7.512  1.00124.65           C
ATOM     65  O   PHE A   8      52.433  27.677   7.720  1.00124.65           O
ATOM     66  N   HIS A   9      51.844  29.729   6.996  1.00122.15           N
ATOM     67  CA  HIS A   9      53.189  30.083   6.635  1.00122.15           C
ATOM     68  ND1 HIS A   9      53.785  33.200   7.693  1.00122.15           N
ATOM     69  CG  HIS A   9      52.933  32.614   6.783  1.00122.15           C
ATOM     70  CB  HIS A   9      53.300  31.443   5.924  1.00122.15           C
ATOM     71  NE2 HIS A   9      51.880  34.343   7.777  1.00122.15           N
ATOM     72  CD2 HIS A   9      51.775  33.324   6.847  1.00122.15           C
ATOM     73  CE1 HIS A   9      53.104  34.228   8.259  1.00122.15           C
ATOM     74  C   HIS A   9      54.043  30.122   7.865  1.00122.15           C
ATOM     75  O   HIS A   9      55.218  29.763   7.830  1.00122.15           O
ATOM     76  N   GLN A  10      53.474  30.555   9.002  1.00 86.61           N
ATOM     77  CA  GLN A  10      54.248  30.647  10.208  1.00 86.61           C
ATOM     78  CB  GLN A  10      53.418  31.138  11.406  1.00 86.61           C
ATOM     79  CG  GLN A  10      52.905  32.572  11.248  1.00 86.61           C
ATOM     80  CD  GLN A  10      54.097  33.513  11.351  1.00 86.61           C
ATOM     81  OE1 GLN A  10      53.973  34.719  11.145  1.00 86.61           O
ATOM     82  NE2 GLN A  10      55.290  32.947  11.678  1.00 86.61           N
ATOM     83  C   GLN A  10      54.749  29.273  10.535  1.00 86.61           C
ATOM     84  O   GLN A  10      55.843  29.113  11.075  1.00 86.61           O
ATOM     85  N   VAL A  11      53.918  28.252  10.253  1.00 63.99           N
ATOM     86  CA  VAL A  11      54.187  26.862  10.511  1.00 63.99           C
ATOM     87  CB  VAL A  11      52.963  26.008  10.352  1.00 63.99           C
ATOM     88  CG1 VAL A  11      53.358  24.538  10.581  1.00 63.99           C
ATOM     89  CG2 VAL A  11      51.878  26.524  11.311  1.00 63.99           C
ATOM     90  C   VAL A  11      55.245  26.277   9.610  1.00 63.99           C
ATOM     91  O   VAL A  11      55.973  25.376  10.026  1.00 63.99           O
ATOM     92  N   PHE A  12      55.353  26.709   8.335  1.00123.57           N
ATOM     93  CA  PHE A  12      56.316  26.020   7.512  1.00123.57           C
ATOM     94  CB  PHE A  12      56.156  26.211   5.988  1.00123.57           C
ATOM     95  CG  PHE A  12      56.493  27.607   5.597  1.00123.57           C
ATOM     96  CD1 PHE A  12      57.805  27.981   5.410  1.00123.57           C
ATOM     97  CD2 PHE A  12      55.503  28.539   5.393  1.00123.57           C
ATOM     98  CE1 PHE A  12      58.126  29.266   5.045  1.00123.57           C
ATOM     99  CE2 PHE A  12      55.817  29.826   5.026  1.00123.57           C
ATOM    100  CZ  PHE A  12      57.130  30.192   4.851  1.00123.57           C
ATOM    101  C   PHE A  12      57.702  26.422   7.911  1.00123.57           C
ATOM    102  O   PHE A  12      57.953  27.582   8.232  1.00123.57           O
ATOM    103  N   GLY A  13      58.646  25.454   7.915  1.00 31.25           N
ATOM    104  CA  GLY A  13      60.000  25.777   8.264  1.00 31.25           C
ATOM    105  C   GLY A  13      60.571  24.684   9.116  1.00 31.25           C
ATOM    106  O   GLY A  13      60.066  23.561   9.136  1.00 31.25           O
ATOM    107  N   ASP A  14      61.670  25.000   9.838  1.00 77.65           N
ATOM    108  CA  ASP A  14      62.314  24.034  10.682  1.00 77.65           C
ATOM    109  CB  ASP A  14      63.851  24.086  10.595  1.00 77.65           C
ATOM    110  CG  ASP A  14      64.430  22.869  11.303  1.00 77.65           C
ATOM    111  OD1 ASP A  14      63.633  22.029  11.800  1.00 77.65           O
ATOM    112  OD2 ASP A  14      65.684  22.763  11.356  1.00 77.65           O
ATOM    113  C   ASP A  14      61.927  24.316  12.102  1.00 77.65           C
ATOM    114  O   ASP A  14      61.918  25.464  12.541  1.00 77.65           O
ATOM    115  N   TRP A  15      61.573  23.256  12.857  1.00 69.02           N
ATOM    116  CA  TRP A  15      61.183  23.420  14.231  1.00 69.02           C
ATOM    117  CB  TRP A  15      59.715  23.041  14.502  1.00 69.02           C
ATOM    118  CG  TRP A  15      58.689  23.950  13.864  1.00 69.02           C
ATOM    119  CD2 TRP A  15      57.906  24.922  14.577  1.00 69.02           C
ATOM    120  CD1 TRP A  15      58.282  24.009  12.563  1.00 69.02           C
ATOM    121  NE1 TRP A  15      57.300  24.959  12.419  1.00 69.02           N
ATOM    122  CE2 TRP A  15      57.056  25.528  13.652  1.00 69.02           C
ATOM    123  CE3 TRP A  15      57.892  25.276  15.896  1.00 69.02           C
ATOM    124  CZ2 TRP A  15      56.175  26.501  14.032  1.00 69.02           C
ATOM    125  CZ3 TRP A  15      57.006  26.261  16.275  1.00 69.02           C
ATOM    126  CH2 TRP A  15      56.164  26.862  15.361  1.00 69.02           C
ATOM    127  C   TRP A  15      62.020  22.499  15.059  1.00 69.02           C
ATOM    128  O   TRP A  15      62.349  21.389  14.643  1.00 69.02           O
ATOM    129  N   THR A  16      62.407  22.954  16.266  1.00110.41           N
ATOM    130  CA  THR A  16      63.155  22.107  17.145  1.00110.41           C
ATOM    131  CB  THR A  16      64.405  22.746  17.676  1.00110.41           C
ATOM    132  OG1 THR A  16      64.079  23.893  18.446  1.00110.41           O
ATOM    133  CG2 THR A  16      65.300  23.139  16.489  1.00110.41           C
ATOM    134  C   THR A  16      62.264  21.833  18.308  1.00110.41           C
ATOM    135  O   THR A  16      61.754  22.757  18.940  1.00110.41           O
ATOM    136  N   PHE A  17      62.027  20.544  18.614  1.00 78.72           N
ATOM    137  CA  PHE A  17      61.174  20.297  19.735  1.00 78.72           C
ATOM    138  CB  PHE A  17      60.008  19.326  19.476  1.00 78.72           C
ATOM    139  CG  PHE A  17      59.114  19.898  18.425  1.00 78.72           C
ATOM    140  CD1 PHE A  17      58.487  21.108  18.611  1.00 78.72           C
ATOM    141  CD2 PHE A  17      58.866  19.200  17.264  1.00 78.72           C
ATOM    142  CE1 PHE A  17      57.655  21.623  17.645  1.00 78.72           C
ATOM    143  CE2 PHE A  17      58.035  19.707  16.295  1.00 78.72           C
ATOM    144  CZ  PHE A  17      57.429  20.925  16.483  1.00 78.72           C
ATOM    145  C   PHE A  17      62.005  19.719  20.829  1.00 78.72           C
ATOM    146  O   PHE A  17      62.753  18.762  20.629  1.00 78.72           O
ATOM    147  N   TYR A  18      61.880  20.309  22.032  1.00104.37           N
ATOM    148  CA  TYR A  18      62.603  19.826  23.164  1.00104.37           C
ATOM    149  CB  TYR A  18      63.093  20.938  24.108  1.00104.37           C
ATOM    150  CG  TYR A  18      64.121  21.733  23.380  1.00104.37           C
ATOM    151  CD1 TYR A  18      63.748  22.726  22.503  1.00104.37           C
ATOM    152  CD2 TYR A  18      65.461  21.489  23.579  1.00104.37           C
ATOM    153  CE1 TYR A  18      64.697  23.461  21.832  1.00104.37           C
ATOM    154  CE2 TYR A  18      66.414  22.220  22.910  1.00104.37           C
ATOM    155  CZ  TYR A  18      66.032  23.209  22.036  1.00104.37           C
ATOM    156  OH  TYR A  18      67.008  23.962  21.349  1.00104.37           O
ATOM    157  C   TYR A  18      61.624  18.987  23.904  1.00104.37           C
ATOM    158  O   TYR A  18      60.505  19.409  24.189  1.00104.37           O
ATOM    159  N   ARG A  19      62.036  17.750  24.213  1.00173.21           N
ATOM    160  CA  ARG A  19      61.189  16.785  24.834  1.00173.21           C
ATOM    161  CB  ARG A  19      61.381  15.399  24.218  1.00173.21           C
ATOM    162  CG  ARG A  19      60.797  14.275  25.061  1.00173.21           C
ATOM    163  CD  ARG A  19      61.385  12.920  24.683  1.00173.21           C
ATOM    164  NE  ARG A  19      62.565  12.655  25.554  1.00173.21           N
ATOM    165  CZ  ARG A  19      62.405  11.995  26.739  1.00173.21           C
ATOM    166  NH1 ARG A  19      61.153  11.696  27.190  1.00173.21           N
ATOM    167  NH2 ARG A  19      63.499  11.594  27.451  1.00173.21           N
ATOM    168  C   ARG A  19      61.585  16.645  26.261  1.00173.21           C
ATOM    169  O   ARG A  19      62.754  16.431  26.578  1.00173.21           O
ATOM    170  N   THR A  20      60.581  16.751  27.148  1.00150.04           N
ATOM    171  CA  THR A  20      60.729  16.621  28.563  1.00150.04           C
ATOM    172  CB  THR A  20      59.825  17.594  29.297  1.00150.04           C
ATOM    173  OG1 THR A  20      60.043  17.568  30.699  1.00150.04           O
ATOM    174  CG2 THR A  20      58.352  17.281  28.982  1.00150.04           C
ATOM    175  C   THR A  20      60.345  15.217  28.885  1.00150.04           C
ATOM    176  O   THR A  20      60.636  14.297  28.121  1.00150.04           O
ATOM    177  N   SER A  21      59.680  15.033  30.038  1.00230.78           N
ATOM    178  CA  SER A  21      59.190  13.770  30.471  1.00230.78           C
ATOM    179  CB  SER A  21      58.098  13.237  29.518  1.00230.78           C
ATOM    180  OG  SER A  21      58.647  12.691  28.329  1.00230.78           O
ATOM    181  C   SER A  21      60.335  12.811  30.615  1.00230.78           C
ATOM    182  O   SER A  21      60.258  11.668  30.166  1.00230.78           O
ATOM    183  N   THR A  22      61.460  13.284  31.207  1.00 55.22           N
ATOM    184  CA  THR A  22      62.556  12.397  31.501  1.00 55.22           C
ATOM    185  CB  THR A  22      63.706  13.055  32.217  1.00 55.22           C
ATOM    186  OG1 THR A  22      64.244  14.135  31.475  1.00 55.22           O
ATOM    187  CG2 THR A  22      64.788  11.991  32.462  1.00 55.22           C
ATOM    188  C   THR A  22      62.058  11.427  32.519  1.00 55.22           C
ATOM    189  O   THR A  22      62.047  10.215  32.309  1.00 55.22           O
ATOM    190  N   SER A  23      61.607  11.985  33.661  1.00 39.52           N
ATOM    191  CA  SER A  23      61.083  11.228  34.758  1.00 39.52           C
ATOM    192  CB  SER A  23      60.863  12.077  36.021  1.00 39.52           C
ATOM    193  OG  SER A  23      59.876  13.069  35.777  1.00 39.52           O
ATOM    194  C   SER A  23      59.760  10.748  34.302  1.00 39.52           C
ATOM    195  O   SER A  23      59.207   9.775  34.813  1.00 39.52           O
ATOM    196  N   PHE A  24      59.239  11.442  33.281  1.00123.65           N
ATOM    197  CA  PHE A  24      57.961  11.140  32.736  1.00123.65           C
ATOM    198  CB  PHE A  24      57.237  12.380  32.197  1.00123.65           C
ATOM    199  CG  PHE A  24      57.001  13.297  33.349  1.00123.65           C
ATOM    200  CD1 PHE A  24      57.977  14.183  33.744  1.00123.65           C
ATOM    201  CD2 PHE A  24      55.809  13.274  34.035  1.00123.65           C
ATOM    202  CE1 PHE A  24      57.768  15.032  34.805  1.00123.65           C
ATOM    203  CE2 PHE A  24      55.594  14.120  35.098  1.00123.65           C
ATOM    204  CZ  PHE A  24      56.574  15.002  35.484  1.00123.65           C
ATOM    205  C   PHE A  24      58.229  10.194  31.617  1.00123.65           C
ATOM    206  O   PHE A  24      58.750   9.108  31.865  1.00123.65           O
ATOM    207  N   SER A  25      57.881  10.584  30.371  1.00240.38           N
ATOM    208  CA  SER A  25      58.017   9.729  29.229  1.00240.38           C
ATOM    209  CB  SER A  25      59.475   9.395  28.839  1.00240.38           C
ATOM    210  OG  SER A  25      60.083   8.500  29.758  1.00240.38           O
ATOM    211  C   SER A  25      57.288   8.506  29.637  1.00240.38           C
ATOM    212  O   SER A  25      57.769   7.380  29.525  1.00240.38           O
ATOM    213  N   ASN A  26      56.078   8.745  30.168  1.00110.92           N
ATOM    214  CA  ASN A  26      55.304   7.682  30.709  1.00110.92           C
ATOM    215  CB  ASN A  26      55.022   7.835  32.208  1.00110.92           C
ATOM    216  CG  ASN A  26      56.341   7.680  32.952  1.00110.92           C
ATOM    217  OD1 ASN A  26      56.722   8.534  33.751  1.00110.92           O
ATOM    218  ND2 ASN A  26      57.060   6.557  32.684  1.00110.92           N
ATOM    219  C   ASN A  26      54.005   7.617  29.986  1.00110.92           C
ATOM    220  O   ASN A  26      53.918   7.946  28.805  1.00110.92           O
ATOM    221  N   ASP A  27      52.965   7.129  30.685  1.00172.41           N
ATOM    222  CA  ASP A  27      51.679   6.946  30.089  1.00172.41           C
ATOM    223  CB  ASP A  27      50.803   5.923  30.833  1.00172.41           C
ATOM    224  CG  ASP A  27      51.426   4.547  30.645  1.00172.41           C
ATOM    225  OD1 ASP A  27      52.394   4.440  29.845  1.00172.41           O
ATOM    226  OD2 ASP A  27      50.941   3.584  31.297  1.00172.41           O
ATOM    227  C   ASP A  27      50.938   8.241  30.076  1.00172.41           C
ATOM    228  O   ASP A  27      51.431   9.275  30.526  1.00172.41           O
ATOM    229  N   VAL A  28      49.715   8.191  29.515  1.00 58.21           N
ATOM    230  CA  VAL A  28      48.850   9.326  29.402  1.00 58.21           C
ATOM    231  CB  VAL A  28      47.570   9.012  28.684  1.00 58.21           C
ATOM    232  CG1 VAL A  28      46.672  10.260  28.715  1.00 58.21           C
ATOM    233  CG2 VAL A  28      47.911   8.521  27.267  1.00 58.21           C
ATOM    234  C   VAL A  28      48.486   9.782  30.778  1.00 58.21           C
ATOM    235  O   VAL A  28      48.296  10.973  31.014  1.00 58.21           O
ATOM    236  N   VAL A  29      48.299   8.825  31.704  1.00 92.57           N
ATOM    237  CA  VAL A  29      47.969   9.138  33.065  1.00 92.57           C
ATOM    238  CB  VAL A  29      47.557   7.927  33.854  1.00 92.57           C
ATOM    239  CG1 VAL A  29      48.737   6.942  33.909  1.00 92.57           C
ATOM    240  CG2 VAL A  29      47.072   8.392  35.237  1.00 92.57           C
ATOM    241  C   VAL A  29      49.142   9.754  33.760  1.00 92.57           C
ATOM    242  O   VAL A  29      48.990  10.696  34.535  1.00 92.57           O
ATOM    243  N   HIS A  30      50.349   9.225  33.492  1.00 76.86           N
ATOM    244  CA  HIS A  30      51.540   9.635  34.178  1.00 76.86           C
ATOM    245  ND1 HIS A  30      51.976   6.377  33.505  1.00 76.86           N
ATOM    246  CG  HIS A  30      52.615   7.345  34.248  0.00 76.86           C
ATOM    247  CB  HIS A  30      52.757   8.776  33.822  1.00 76.86           C
ATOM    248  NE2 HIS A  30      52.701   5.381  35.356  1.00 76.86           N
ATOM    249  CD2 HIS A  30      53.052   6.719  35.375  1.00 76.86           C
ATOM    250  CE1 HIS A  30      52.057   5.223  34.214  1.00 76.86           C
ATOM    251  C   HIS A  30      51.889  11.058  33.879  1.00 76.86           C
ATOM    252  O   HIS A  30      52.338  11.781  34.767  1.00 76.86           O
ATOM    253  N   ASN A  31      51.706  11.513  32.627  1.00 65.33           N
ATOM    254  CA  ASN A  31      52.150  12.842  32.313  1.00 65.33           C
ATOM    255  CB  ASN A  31      53.015  12.918  31.046  1.00 65.33           C
ATOM    256  CG  ASN A  31      54.286  12.125  31.280  1.00 65.33           C
ATOM    257  OD1 ASN A  31      54.496  11.554  32.348  1.00 65.33           O
ATOM    258  ND2 ASN A  31      55.165  12.093  30.245  1.00 65.33           N
ATOM    259  C   ASN A  31      50.974  13.728  32.046  1.00 65.33           C
ATOM    260  O   ASN A  31      49.881  13.264  31.724  1.00 65.33           O
ATOM    261  N   THR A  32      51.186  15.047  32.255  1.00 64.69           N
ATOM    262  CA  THR A  32      50.242  16.076  31.927  1.00 64.69           C
ATOM    263  CB  THR A  32      49.418  16.527  33.096  1.00 64.69           C
ATOM    264  OG1 THR A  32      48.688  15.434  33.633  1.00 64.69           O
ATOM    265  CG2 THR A  32      48.453  17.628  32.622  1.00 64.69           C
ATOM    266  C   THR A  32      51.086  17.236  31.500  1.00 64.69           C
ATOM    267  O   THR A  32      51.954  17.672  32.255  1.00 64.69           O
ATOM    268  N   CYS A  33      50.841  17.791  30.296  1.00 88.40           N
ATOM    269  CA  CYS A  33      51.739  18.802  29.814  1.00 88.40           C
ATOM    270  CB  CYS A  33      52.028  18.606  28.322  1.00 88.40           C
ATOM    271  SG  CYS A  33      52.651  16.924  28.063  1.00 88.40           S
ATOM    272  C   CYS A  33      51.139  20.159  30.004  1.00 88.40           C
ATOM    273  O   CYS A  33      50.906  20.888  29.039  1.00 88.40           O
ATOM    274  N   ALA A  34      50.760  20.487  31.252  1.00 76.37           N
ATOM    275  CA  ALA A  34      50.338  21.819  31.556  1.00 76.37           C
ATOM    276  CB  ALA A  34      49.556  21.900  32.877  1.00 76.37           C
ATOM    277  C   ALA A  34      51.517  22.749  31.682  1.00 76.37           C
ATOM    278  O   ALA A  34      51.488  23.869  31.175  1.00 76.37           O
ATOM    279  N   LEU A  35      52.528  22.350  32.494  1.00104.42           N
ATOM    280  CA  LEU A  35      53.677  23.192  32.741  1.00104.42           C
ATOM    281  CB  LEU A  35      54.297  22.925  34.123  1.00104.42           C
ATOM    282  CG  LEU A  35      53.356  23.261  35.293  1.00104.42           C
ATOM    283  CD1 LEU A  35      54.024  22.981  36.648  1.00104.42           C
ATOM    284  CD2 LEU A  35      52.812  24.693  35.180  1.00104.42           C
ATOM    285  C   LEU A  35      54.807  23.141  31.754  1.00104.42           C
ATOM    286  O   LEU A  35      55.052  24.119  31.052  1.00104.42           O
ATOM    287  N   THR A  36      55.495  21.966  31.696  1.00182.88           N
ATOM    288  CA  THR A  36      56.707  21.705  30.952  1.00182.88           C
ATOM    289  CB  THR A  36      57.425  22.933  30.429  1.00182.88           C
ATOM    290  OG1 THR A  36      58.595  22.550  29.723  1.00182.88           O
ATOM    291  CG2 THR A  36      57.737  23.936  31.558  1.00182.88           C
ATOM    292  C   THR A  36      57.617  20.911  31.866  1.00182.88           C
ATOM    293  O   THR A  36      57.264  19.805  32.266  1.00182.88           O
ATOM    294  N   ASN A  37      58.845  21.428  32.142  1.00100.93           N
ATOM    295  CA  ASN A  37      59.831  20.899  33.058  1.00100.93           C
ATOM    296  CB  ASN A  37      59.609  19.468  33.592  1.00100.93           C
ATOM    297  CG  ASN A  37      58.539  19.518  34.675  1.00100.93           C
ATOM    298  OD1 ASN A  37      57.550  18.788  34.622  1.00100.93           O
ATOM    299  ND2 ASN A  37      58.740  20.405  35.686  1.00100.93           N
ATOM    300  C   ASN A  37      61.135  20.894  32.331  1.00100.93           C
ATOM    301  O   ASN A  37      61.239  21.415  31.222  1.00100.93           O
ATOM    302  N   PRO A  38      62.147  20.333  32.940  1.00157.26           N
ATOM    303  CA  PRO A  38      63.409  20.221  32.257  1.00157.26           C
ATOM    304  CD  PRO A  38      62.336  20.513  34.373  1.00157.26           C
ATOM    305  CB  PRO A  38      64.444  19.896  33.330  1.00157.26           C
ATOM    306  CG  PRO A  38      63.856  20.548  34.594  1.00157.26           C
ATOM    307  C   PRO A  38      63.285  19.195  31.178  1.00157.26           C
ATOM    308  O   PRO A  38      62.417  18.334  31.290  1.00157.26           O
ATOM    309  N   LEU A  39      64.120  19.255  30.122  1.00102.42           N
ATOM    310  CA  LEU A  39      63.896  18.331  29.047  1.00102.42           C
ATOM    311  CB  LEU A  39      63.499  19.037  27.738  1.00102.42           C
ATOM    312  CG  LEU A  39      62.223  19.891  27.904  1.00102.42           C
ATOM    313  CD1 LEU A  39      62.476  21.121  28.789  1.00102.42           C
ATOM    314  CD2 LEU A  39      61.598  20.265  26.556  1.00102.42           C
ATOM    315  C   LEU A  39      65.104  17.475  28.801  1.00102.42           C
ATOM    316  O   LEU A  39      66.251  17.921  28.770  1.00102.42           O
ATOM    317  N   PRO A  40      64.801  16.208  28.697  1.00128.94           N
ATOM    318  CA  PRO A  40      65.744  15.150  28.440  1.00128.94           C
ATOM    319  CD  PRO A  40      63.537  15.707  29.192  1.00128.94           C
ATOM    320  CB  PRO A  40      64.992  13.845  28.710  1.00128.94           C
ATOM    321  CG  PRO A  40      63.505  14.251  28.719  1.00128.94           C
ATOM    322  C   PRO A  40      66.398  15.151  27.097  1.00128.94           C
ATOM    323  O   PRO A  40      67.590  14.859  27.022  1.00128.94           O
ATOM    324  N   ASN A  41      65.653  15.442  26.016  1.00 69.51           N
ATOM    325  CA  ASN A  41      66.290  15.393  24.736  1.00 69.51           C
ATOM    326  CB  ASN A  41      66.320  13.990  24.107  1.00 69.51           C
ATOM    327  CG  ASN A  41      67.301  13.139  24.901  1.00 69.51           C
ATOM    328  OD1 ASN A  41      66.926  12.134  25.502  1.00 69.51           O
ATOM    329  ND2 ASN A  41      68.597  13.553  24.905  1.00 69.51           N
ATOM    330  C   ASN A  41      65.526  16.270  23.823  1.00 69.51           C
ATOM    331  O   ASN A  41      64.340  16.524  24.021  1.00 69.51           O
ATOM    332  N   VAL A  42      66.199  16.785  22.787  1.00162.56           N
ATOM    333  CA  VAL A  42      65.425  17.541  21.870  1.00162.56           C
ATOM    334  CB  VAL A  42      66.290  18.443  21.039  1.00162.56           C
ATOM    335  CG1 VAL A  42      67.380  17.603  20.352  1.00162.56           C
ATOM    336  CG2 VAL A  42      65.394  19.301  20.134  1.00162.56           C
ATOM    337  C   VAL A  42      64.725  16.477  21.101  1.00162.56           C
ATOM    338  O   VAL A  42      65.276  15.858  20.194  1.00162.56           O
ATOM    339  N   ASN A  43      63.462  16.207  21.482  1.00197.52           N
ATOM    340  CA  ASN A  43      62.861  15.055  20.896  1.00197.52           C
ATOM    341  CB  ASN A  43      62.641  13.905  21.892  1.00197.52           C
ATOM    342  CG  ASN A  43      64.018  13.346  22.227  1.00197.52           C
ATOM    343  OD1 ASN A  43      65.015  13.709  21.604  1.00197.52           O
ATOM    344  ND2 ASN A  43      64.080  12.430  23.228  1.00197.52           N
ATOM    345  C   ASN A  43      61.564  15.368  20.245  1.00197.52           C
ATOM    346  O   ASN A  43      60.852  16.309  20.593  1.00197.52           O
ATOM    347  N   VAL A  44      61.278  14.538  19.231  1.00 85.28           N
ATOM    348  CA  VAL A  44      60.119  14.534  18.398  1.00 85.28           C
ATOM    349  CB  VAL A  44      60.186  15.551  17.297  1.00 85.28           C
ATOM    350  CG1 VAL A  44      58.864  15.567  16.504  1.00 85.28           C
ATOM    351  CG2 VAL A  44      60.572  16.893  17.922  1.00 85.28           C
ATOM    352  C   VAL A  44      60.282  13.189  17.781  1.00 85.28           C
ATOM    353  O   VAL A  44      60.460  12.206  18.501  1.00 85.28           O
ATOM    354  N   ASP A  45      60.216  13.106  16.442  1.00 94.69           N
ATOM    355  CA  ASP A  45      60.548  11.873  15.808  1.00 94.69           C
ATOM    356  CB  ASP A  45      60.607  12.006  14.278  1.00 94.69           C
ATOM    357  CG  ASP A  45      61.044  10.675  13.691  1.00 94.69           C
ATOM    358  OD1 ASP A  45      61.247   9.710  14.476  1.00 94.69           O
ATOM    359  OD2 ASP A  45      61.178  10.602  12.440  1.00 94.69           O
ATOM    360  C   ASP A  45      61.942  11.660  16.276  1.00 94.69           C
ATOM    361  O   ASP A  45      62.359  10.550  16.600  1.00 94.69           O
ATOM    362  N   THR A  46      62.683  12.777  16.347  1.00184.84           N
ATOM    363  CA  THR A  46      64.016  12.751  16.843  1.00184.84           C
ATOM    364  CB  THR A  46      65.050  12.702  15.747  1.00184.84           C
ATOM    365  OG1 THR A  46      64.905  13.791  14.847  1.00184.84           O
ATOM    366  CG2 THR A  46      64.883  11.372  14.991  1.00184.84           C
ATOM    367  C   THR A  46      64.218  13.974  17.690  1.00184.84           C
ATOM    368  O   THR A  46      64.331  13.882  18.910  1.00184.84           O
ATOM    369  N   ILE A  47      64.275  15.147  17.035  1.00167.75           N
ATOM    370  CA  ILE A  47      64.603  16.413  17.581  1.00167.75           C
ATOM    371  CB  ILE A  47      66.074  16.674  17.345  1.00167.75           C
ATOM    372  CG1 ILE A  47      66.961  15.640  18.057  1.00167.75           C
ATOM    373  CG2 ILE A  47      66.410  18.145  17.636  1.00167.75           C
ATOM    374  CD1 ILE A  47      68.419  15.669  17.600  1.00167.75           C
ATOM    375  C   ILE A  47      63.938  17.408  16.698  1.00167.75           C
ATOM    376  O   ILE A  47      62.910  18.006  17.016  1.00167.75           O
ATOM    377  N   LYS A  48      64.609  17.622  15.548  1.00 81.79           N
ATOM    378  CA  LYS A  48      64.239  18.606  14.590  1.00 81.79           C
ATOM    379  CB  LYS A  48      65.425  19.163  13.782  1.00 81.79           C
ATOM    380  CG  LYS A  48      66.406  20.007  14.597  1.00 81.79           C
ATOM    381  CD  LYS A  48      67.701  20.318  13.843  1.00 81.79           C
ATOM    382  CE  LYS A  48      68.668  21.216  14.618  1.00 81.79           C
ATOM    383  NZ  LYS A  48      69.357  20.433  15.666  1.00 81.79           N
ATOM    384  C   LYS A  48      63.306  18.017  13.594  1.00 81.79           C
ATOM    385  O   LYS A  48      63.431  16.859  13.197  1.00 81.79           O
ATOM    386  N   LEU A  49      62.321  18.834  13.182  1.00 88.90           N
ATOM    387  CA  LEU A  49      61.393  18.420  12.181  1.00 88.90           C
ATOM    388  CB  LEU A  49      59.974  18.162  12.714  1.00 88.90           C
ATOM    389  CG  LEU A  49      59.893  16.961  13.674  1.00 88.90           C
ATOM    390  CD1 LEU A  49      60.200  15.642  12.947  1.00 88.90           C
ATOM    391  CD2 LEU A  49      60.778  17.180  14.910  1.00 88.90           C
ATOM    392  C   LEU A  49      61.297  19.528  11.184  1.00 88.90           C
ATOM    393  O   LEU A  49      61.331  20.705  11.542  1.00 88.90           O
ATOM    394  N   ARG A  50      61.198  19.169   9.891  1.00102.63           N
ATOM    395  CA  ARG A  50      61.075  20.159   8.867  1.00102.63           C
ATOM    396  CB  ARG A  50      62.154  20.051   7.776  1.00102.63           C
ATOM    397  CG  ARG A  50      63.561  20.350   8.305  1.00102.63           C
ATOM    398  CD  ARG A  50      64.655  20.292   7.237  1.00102.63           C
ATOM    399  NE  ARG A  50      64.536  21.522   6.405  1.00102.63           N
ATOM    400  CZ  ARG A  50      65.510  21.834   5.501  1.00102.63           C
ATOM    401  NH1 ARG A  50      66.598  21.022   5.361  1.00102.63           N
ATOM    402  NH2 ARG A  50      65.395  22.958   4.735  1.00102.63           N
ATOM    403  C   ARG A  50      59.735  19.974   8.234  1.00102.63           C
ATOM    404  O   ARG A  50      59.340  18.860   7.890  1.00102.63           O
ATOM    405  N   LEU A  51      58.983  21.080   8.086  1.00110.15           N
ATOM    406  CA  LEU A  51      57.671  20.974   7.521  1.00110.15           C
ATOM    407  CB  LEU A  51      56.578  21.496   8.464  1.00110.15           C
ATOM    408  CG  LEU A  51      56.539  20.681   9.774  1.00110.15           C
ATOM    409  CD1 LEU A  51      57.786  20.920  10.639  1.00110.15           C
ATOM    410  CD2 LEU A  51      55.238  20.904  10.545  1.00110.15           C
ATOM    411  C   LEU A  51      57.653  21.741   6.236  1.00110.15           C
ATOM    412  O   LEU A  51      58.021  22.914   6.192  1.00110.15           O
ATOM    413  N   LEU A  52      57.227  21.091   5.133  1.00 84.01           N
ATOM    414  CA  LEU A  52      57.275  21.797   3.885  1.00 84.01           C
ATOM    415  CB  LEU A  52      58.317  21.262   2.887  1.00 84.01           C
ATOM    416  CG  LEU A  52      59.768  21.519   3.338  1.00 84.01           C
ATOM    417  CD1 LEU A  52      60.775  21.120   2.247  1.00 84.01           C
ATOM    418  CD2 LEU A  52      59.955  22.969   3.816  1.00 84.01           C
ATOM    419  C   LEU A  52      55.936  21.835   3.221  1.00 84.01           C
ATOM    420  O   LEU A  52      55.093  20.969   3.443  1.00 84.01           O
ATOM    421  N   ALA A  53      55.791  22.825   2.309  1.00141.52           N
ATOM    422  CA  ALA A  53      54.617  23.232   1.574  1.00141.52           C
ATOM    423  CB  ALA A  53      54.983  23.837   0.204  1.00141.52           C
ATOM    424  C   ALA A  53      53.676  22.072   1.394  1.00141.52           C
ATOM    425  O   ALA A  53      54.096  20.951   1.123  1.00141.52           O
ATOM    426  N   PRO A  54      52.443  22.402   1.133  1.00279.95           N
ATOM    427  CA  PRO A  54      51.297  21.671   1.613  1.00279.95           C
ATOM    428  CD  PRO A  54      52.232  22.708  -0.277  1.00279.95           C
ATOM    429  CB  PRO A  54      50.519  21.170   0.391  1.00279.95           C
ATOM    430  CG  PRO A  54      51.392  21.546  -0.812  1.00279.95           C
ATOM    431  C   PRO A  54      51.377  20.647   2.721  1.00279.95           C
ATOM    432  O   PRO A  54      50.767  20.998   3.732  1.00279.95           O
ATOM    433  N   ASP A  55      52.000  19.449   2.707  1.00193.37           N
ATOM    434  CA  ASP A  55      51.806  18.796   3.988  1.00193.37           C
ATOM    435  CB  ASP A  55      50.437  18.100   4.075  1.00193.37           C
ATOM    436  CG  ASP A  55      50.395  16.991   3.029  1.00193.37           C
ATOM    437  OD1 ASP A  55      51.272  16.996   2.124  1.00193.37           O
ATOM    438  OD2 ASP A  55      49.489  16.121   3.123  1.00193.37           O
ATOM    439  C   ASP A  55      52.836  17.749   4.323  1.00193.37           C
ATOM    440  O   ASP A  55      52.489  16.733   4.925  1.00193.37           O
ATOM    441  N   VAL A  56      54.134  17.964   4.040  1.00116.16           N
ATOM    442  CA  VAL A  56      55.040  16.895   4.356  1.00116.16           C
ATOM    443  CB  VAL A  56      55.971  16.539   3.236  1.00116.16           C
ATOM    444  CG1 VAL A  56      56.943  17.710   3.026  1.00116.16           C
ATOM    445  CG2 VAL A  56      56.671  15.213   3.583  1.00116.16           C
ATOM    446  C   VAL A  56      55.899  17.277   5.521  1.00116.16           C
ATOM    447  O   VAL A  56      56.304  18.430   5.663  1.00116.16           O
ATOM    448  N   VAL A  57      56.179  16.294   6.406  1.00101.35           N
ATOM    449  CA  VAL A  57      57.042  16.530   7.526  1.00101.35           C
ATOM    450  CB  VAL A  57      56.363  16.358   8.852  1.00101.35           C
ATOM    451  CG1 VAL A  57      55.908  14.893   8.980  1.00101.35           C
ATOM    452  CG2 VAL A  57      57.333  16.804   9.958  1.00101.35           C
ATOM    453  C   VAL A  57      58.141  15.513   7.448  1.00101.35           C
ATOM    454  O   VAL A  57      57.905  14.378   7.039  1.00101.35           O
ATOM    455  N   TYR A  58      59.394  15.906   7.767  1.00 77.02           N
ATOM    456  CA  TYR A  58      60.457  14.937   7.783  1.00 77.02           C
ATOM    457  CB  TYR A  58      61.173  14.737   6.431  1.00 77.02           C
ATOM    458  CG  TYR A  58      61.830  16.002   5.995  1.00 77.02           C
ATOM    459  CD1 TYR A  58      61.112  16.967   5.326  1.00 77.02           C
ATOM    460  CD2 TYR A  58      63.167  16.217   6.239  1.00 77.02           C
ATOM    461  CE1 TYR A  58      61.713  18.132   4.915  1.00 77.02           C
ATOM    462  CE2 TYR A  58      63.775  17.381   5.831  1.00 77.02           C
ATOM    463  CZ  TYR A  58      63.048  18.340   5.167  1.00 77.02           C
ATOM    464  OH  TYR A  58      63.668  19.535   4.744  1.00 77.02           O
ATOM    465  C   TYR A  58      61.465  15.344   8.811  1.00 77.02           C
ATOM    466  O   TYR A  58      61.572  16.522   9.147  1.00 77.02           O
ATOM    467  N   ASP A  59      62.193  14.352   9.372  1.00 81.48           N
ATOM    468  CA  ASP A  59      63.199  14.591  10.372  1.00 81.48           C
ATOM    469  CB  ASP A  59      63.010  13.721  11.627  1.00 81.48           C
ATOM    470  CG  ASP A  59      62.979  12.262  11.199  1.00 81.48           C
ATOM    471  OD1 ASP A  59      62.060  11.887  10.421  1.00 81.48           O
ATOM    472  OD2 ASP A  59      63.878  11.502  11.641  1.00 81.48           O
ATOM    473  C   ASP A  59      64.581  14.369   9.814  1.00 81.48           C
ATOM    474  O   ASP A  59      64.780  14.167   8.613  1.00 81.48           O
ATOM    475  N   GLU A  60      65.577  14.423  10.728  1.00116.21           N
ATOM    476  CA  GLU A  60      66.982  14.264  10.460  1.00116.21           C
ATOM    477  CB  GLU A  60      67.850  14.566  11.693  1.00116.21           C
ATOM    478  CG  GLU A  60      69.346  14.608  11.383  1.00116.21           C
ATOM    479  CD  GLU A  60      69.619  15.866  10.570  1.00116.21           C
ATOM    480  OE1 GLU A  60      68.651  16.636  10.331  1.00116.21           O
ATOM    481  OE2 GLU A  60      70.799  16.073  10.177  1.00116.21           O
ATOM    482  C   GLU A  60      67.276  12.857  10.026  1.00116.21           C
ATOM    483  O   GLU A  60      68.143  12.623   9.185  1.00116.21           O
ATOM    484  N   GLN A  61      66.546  11.883  10.598  1.00119.03           N
ATOM    485  CA  GLN A  61      66.714  10.477  10.354  1.00119.03           C
ATOM    486  CB  GLN A  61      65.806   9.594  11.226  1.00119.03           C
ATOM    487  CG  GLN A  61      66.096   9.725  12.722  1.00119.03           C
ATOM    488  CD  GLN A  61      67.488   9.168  12.983  1.00119.03           C
ATOM    489  OE1 GLN A  61      68.133   8.630  12.085  1.00119.03           O
ATOM    490  NE2 GLN A  61      67.967   9.301  14.248  1.00119.03           N
ATOM    491  C   GLN A  61      66.398  10.190   8.919  1.00119.03           C
ATOM    492  O   GLN A  61      66.813   9.161   8.391  1.00119.03           O
ATOM    493  N   GLY A  62      65.604  11.054   8.258  1.00 30.71           N
ATOM    494  CA  GLY A  62      65.294  10.816   6.876  1.00 30.71           C
ATOM    495  C   GLY A  62      63.904  10.271   6.777  1.00 30.71           C
ATOM    496  O   GLY A  62      63.460   9.883   5.697  1.00 30.71           O
ATOM    497  N   ASN A  63      63.181  10.228   7.912  1.00 43.07           N
ATOM    498  CA  ASN A  63      61.837   9.720   7.930  1.00 43.07           C
ATOM    499  CB  ASN A  63      61.332   9.391   9.347  1.00 43.07           C
ATOM    500  CG  ASN A  63      62.150   8.226   9.887  1.00 43.07           C
ATOM    501  OD1 ASN A  63      62.249   7.173   9.258  1.00 43.07           O
ATOM    502  ND2 ASN A  63      62.762   8.419  11.086  1.00 43.07           N
ATOM    503  C   ASN A  63      60.914  10.750   7.342  1.00 43.07           C
ATOM    504  O   ASN A  63      61.168  11.951   7.425  1.00 43.07           O
ATOM    505  N   GLU A  64      59.805  10.282   6.724  1.00 94.40           N
ATOM    506  CA  GLU A  64      58.837  11.135   6.081  1.00 94.40           C
ATOM    507  CB  GLU A  64      58.518  10.714   4.639  1.00 94.40           C
ATOM    508  CG  GLU A  64      57.864   9.328   4.591  1.00 94.40           C
ATOM    509  CD  GLU A  64      57.187   9.135   3.241  1.00 94.40           C
ATOM    510  OE1 GLU A  64      57.363  10.014   2.356  1.00 94.40           O
ATOM    511  OE2 GLU A  64      56.479   8.106   3.082  1.00 94.40           O
ATOM    512  C   GLU A  64      57.525  10.992   6.792  1.00 94.40           C
ATOM    513  O   GLU A  64      57.211   9.930   7.325  1.00 94.40           O
ATOM    514  N   GLY A  65      56.705  12.067   6.784  1.00 27.54           N
ATOM    515  CA  GLY A  65      55.434  12.034   7.452  1.00 27.54           C
ATOM    516  C   GLY A  65      54.594  13.178   6.958  1.00 27.54           C
ATOM    517  O   GLY A  65      54.871  13.767   5.913  1.00 27.54           O
ATOM    518  N   PHE A  66      53.529  13.512   7.720  1.00112.29           N
ATOM    519  CA  PHE A  66      52.571  14.514   7.328  1.00112.29           C
ATOM    520  CB  PHE A  66      51.250  13.843   6.886  1.00112.29           C
ATOM    521  CG  PHE A  66      50.111  14.806   6.892  1.00112.29           C
ATOM    522  CD1 PHE A  66      49.801  15.574   5.794  1.00112.29           C
ATOM    523  CD2 PHE A  66      49.342  14.930   8.026  1.00112.29           C
ATOM    524  CE1 PHE A  66      48.740  16.449   5.833  1.00112.29           C
ATOM    525  CE2 PHE A  66      48.282  15.804   8.071  1.00112.29           C
ATOM    526  CZ  PHE A  66      47.978  16.567   6.971  1.00112.29           C
ATOM    527  C   PHE A  66      52.263  15.427   8.483  1.00112.29           C
ATOM    528  O   PHE A  66      52.480  15.071   9.639  1.00112.29           O
ATOM    529  N   TRP A  67      51.786  16.663   8.191  1.00144.19           N
ATOM    530  CA  TRP A  67      51.367  17.530   9.256  1.00144.19           C
ATOM    531  CB  TRP A  67      52.434  18.497   9.800  1.00144.19           C
ATOM    532  CG  TRP A  67      52.401  19.883   9.206  1.00144.19           C
ATOM    533  CD2 TRP A  67      52.869  20.261   7.904  1.00144.19           C
ATOM    534  CD1 TRP A  67      51.903  21.016   9.780  1.00144.19           C
ATOM    535  NE1 TRP A  67      52.036  22.078   8.922  1.00144.19           N
ATOM    536  CE2 TRP A  67      52.627  21.629   7.763  1.00144.19           C
ATOM    537  CE3 TRP A  67      53.450  19.531   6.908  1.00144.19           C
ATOM    538  CZ2 TRP A  67      52.962  22.291   6.620  1.00144.19           C
ATOM    539  CZ3 TRP A  67      53.788  20.204   5.755  1.00144.19           C
ATOM    540  CH2 TRP A  67      53.547  21.556   5.618  1.00144.19           C
ATOM    541  C   TRP A  67      50.267  18.394   8.713  1.00144.19           C
ATOM    542  O   TRP A  67      50.046  18.470   7.504  1.00144.19           O
ATOM    543  N   THR A  68      49.513  19.037   9.624  1.00122.95           N
ATOM    544  CA  THR A  68      48.477  19.942   9.227  1.00122.95           C
ATOM    545  CB  THR A  68      47.125  19.295   9.159  1.00122.95           C
ATOM    546  OG1 THR A  68      46.147  20.232   8.730  1.00122.95           O
ATOM    547  CG2 THR A  68      46.765  18.741  10.549  1.00122.95           C
ATOM    548  C   THR A  68      48.412  20.996  10.280  1.00122.95           C
ATOM    549  O   THR A  68      48.684  20.732  11.447  1.00122.95           O
ATOM    550  N   LEU A  69      48.093  22.238   9.884  1.00 64.48           N
ATOM    551  CA  LEU A  69      47.889  23.259  10.867  1.00 64.48           C
ATOM    552  CB  LEU A  69      48.003  24.679  10.282  1.00 64.48           C
ATOM    553  CG  LEU A  69      47.798  25.809  11.306  1.00 64.48           C
ATOM    554  CD1 LEU A  69      48.866  25.768  12.408  1.00 64.48           C
ATOM    555  CD2 LEU A  69      47.734  27.176  10.607  1.00 64.48           C
ATOM    556  C   LEU A  69      46.487  23.023  11.316  1.00 64.48           C
ATOM    557  O   LEU A  69      45.699  22.431  10.583  1.00 64.48           O
ATOM    558  N   ILE A  70      46.141  23.406  12.559  1.00 87.94           N
ATOM    559  CA  ILE A  70      44.783  23.234  12.979  1.00 87.94           C
ATOM    560  CB  ILE A  70      44.664  22.591  14.332  1.00 87.94           C
ATOM    561  CG1 ILE A  70      45.256  21.171  14.296  1.00 87.94           C
ATOM    562  CG2 ILE A  70      43.189  22.634  14.767  1.00 87.94           C
ATOM    563  CD1 ILE A  70      45.450  20.554  15.680  1.00 87.94           C
ATOM    564  C   ILE A  70      44.227  24.605  13.076  1.00 87.94           C
ATOM    565  O   ILE A  70      44.440  25.265  14.095  1.00 87.94           O
ATOM    566  N   TYR A  71      43.474  25.043  12.031  1.00180.86           N
ATOM    567  CA  TYR A  71      42.955  26.378  12.082  1.00180.86           C
ATOM    568  CB  TYR A  71      41.941  26.567  13.231  1.00180.86           C
ATOM    569  CG  TYR A  71      41.139  27.810  13.012  1.00180.86           C
ATOM    570  CD1 TYR A  71      40.189  27.844  12.016  1.00180.86           C
ATOM    571  CD2 TYR A  71      41.297  28.921  13.809  1.00180.86           C
ATOM    572  CE1 TYR A  71      39.429  28.969  11.800  1.00180.86           C
ATOM    573  CE2 TYR A  71      40.541  30.051  13.598  1.00180.86           C
ATOM    574  CZ  TYR A  71      39.606  30.078  12.591  1.00180.86           C
ATOM    575  OH  TYR A  71      38.829  31.235  12.373  1.00180.86           O
ATOM    576  C   TYR A  71      44.174  27.237  12.280  1.00180.86           C
ATOM    577  O   TYR A  71      45.189  27.026  11.621  1.00180.86           O
ATOM    578  N   ASP A  72      44.019  28.338  13.031  1.00204.26           N
ATOM    579  CA  ASP A  72      45.042  29.256  13.488  1.00204.26           C
ATOM    580  CB  ASP A  72      44.463  30.628  13.862  1.00204.26           C
ATOM    581  CG  ASP A  72      43.880  31.231  12.608  1.00204.26           C
ATOM    582  OD1 ASP A  72      44.081  30.615  11.529  1.00204.26           O
ATOM    583  OD2 ASP A  72      43.225  32.303  12.707  1.00204.26           O
ATOM    584  C   ASP A  72      45.729  28.806  14.763  1.00204.26           C
ATOM    585  O   ASP A  72      46.673  29.457  15.210  1.00204.26           O
ATOM    586  N   GLN A  73      45.153  27.810  15.463  1.00121.54           N
ATOM    587  CA  GLN A  73      45.503  27.416  16.813  1.00121.54           C
ATOM    588  CB  GLN A  73      44.395  26.548  17.422  1.00121.54           C
ATOM    589  CG  GLN A  73      43.057  27.281  17.486  1.00121.54           C
ATOM    590  CD  GLN A  73      43.169  28.339  18.569  1.00121.54           C
ATOM    591  OE1 GLN A  73      43.118  28.027  19.757  1.00121.54           O
ATOM    592  NE2 GLN A  73      43.331  29.625  18.155  1.00121.54           N
ATOM    593  C   GLN A  73      46.796  26.687  17.082  1.00121.54           C
ATOM    594  O   GLN A  73      47.479  27.003  18.058  1.00121.54           O
ATOM    595  N   GLY A  74      47.160  25.670  16.277  1.00 41.36           N
ATOM    596  CA  GLY A  74      48.318  24.877  16.592  1.00 41.36           C
ATOM    597  C   GLY A  74      48.469  23.882  15.486  1.00 41.36           C
ATOM    598  O   GLY A  74      47.950  24.106  14.393  1.00 41.36           O
ATOM    599  N   PHE A  75      49.185  22.759  15.733  1.00 71.57           N
ATOM    600  CA  PHE A  75      49.408  21.831  14.659  1.00 71.57           C
ATOM    601  CB  PHE A  75      50.719  22.121  13.905  1.00 71.57           C
ATOM    602  CG  PHE A  75      51.819  22.080  14.913  1.00 71.57           C
ATOM    603  CD1 PHE A  75      52.118  23.198  15.659  1.00 71.57           C
ATOM    604  CD2 PHE A  75      52.552  20.933  15.120  1.00 71.57           C
ATOM    605  CE1 PHE A  75      53.128  23.174  16.593  1.00 71.57           C
ATOM    606  CE2 PHE A  75      53.564  20.903  16.053  1.00 71.57           C
ATOM    607  CZ  PHE A  75      53.853  22.025  16.792  1.00 71.57           C
ATOM    608  C   PHE A  75      49.499  20.416  15.159  1.00 71.57           C
ATOM    609  O   PHE A  75      49.617  20.152  16.356  1.00 71.57           O
ATOM    610  N   GLU A  76      49.395  19.452  14.214  1.00 69.88           N
ATOM    611  CA  GLU A  76      49.589  18.069  14.527  1.00 69.88           C
ATOM    612  CB  GLU A  76      48.316  17.199  14.514  1.00 69.88           C
ATOM    613  CG  GLU A  76      48.624  15.738  14.860  1.00 69.88           C
ATOM    614  CD  GLU A  76      47.330  14.937  14.917  1.00 69.88           C
ATOM    615  OE1 GLU A  76      46.679  14.939  15.996  1.00 69.88           O
ATOM    616  OE2 GLU A  76      46.981  14.306  13.884  1.00 69.88           O
ATOM    617  C   GLU A  76      50.509  17.521  13.480  1.00 69.88           C
ATOM    618  O   GLU A  76      50.337  17.777  12.287  1.00 69.88           O
ATOM    619  N   VAL A  77      51.542  16.775  13.916  1.00102.03           N
ATOM    620  CA  VAL A  77      52.457  16.192  12.983  1.00102.03           C
ATOM    621  CB  VAL A  77      53.856  16.724  13.101  1.00102.03           C
ATOM    622  CG1 VAL A  77      54.403  16.376  14.496  1.00102.03           C
ATOM    623  CG2 VAL A  77      54.692  16.146  11.946  1.00102.03           C
ATOM    624  C   VAL A  77      52.510  14.733  13.266  1.00102.03           C
ATOM    625  O   VAL A  77      52.598  14.309  14.418  1.00102.03           O
ATOM    626  N   VAL A  78      52.422  13.914  12.205  1.00128.09           N
ATOM    627  CA  VAL A  78      52.544  12.515  12.447  1.00128.09           C
ATOM    628  CB  VAL A  78      51.309  11.739  12.065  1.00128.09           C
ATOM    629  CG1 VAL A  78      51.121  11.711  10.540  1.00128.09           C
ATOM    630  CG2 VAL A  78      51.379  10.369  12.744  1.00128.09           C
ATOM    631  C   VAL A  78      53.755  12.073  11.688  1.00128.09           C
ATOM    632  O   VAL A  78      53.816  12.149  10.460  1.00128.09           O
ATOM    633  N   ILE A  79      54.802  11.664  12.429  1.00 97.17           N
ATOM    634  CA  ILE A  79      55.994  11.237  11.769  1.00 97.17           C
ATOM    635  CB  ILE A  79      57.013  12.327  11.614  1.00 97.17           C
ATOM    636  CG1 ILE A  79      58.134  11.882  10.659  1.00 97.17           C
ATOM    637  CG2 ILE A  79      57.503  12.726  13.015  1.00 97.17           C
ATOM    638  CD1 ILE A  79      59.038  13.027  10.206  1.00 97.17           C
ATOM    639  C   ILE A  79      56.615  10.154  12.587  1.00 97.17           C
ATOM    640  O   ILE A  79      56.620  10.211  13.816  1.00 97.17           O
ATOM    641  N   ASN A  80      57.154   9.131  11.900  1.00 83.58           N
ATOM    642  CA  ASN A  80      57.864   8.048  12.512  1.00 83.58           C
ATOM    643  CB  ASN A  80      59.275   8.448  12.962  1.00 83.58           C
ATOM    644  CG  ASN A  80      60.139   7.201  13.069  1.00 83.58           C
ATOM    645  OD1 ASN A  80      60.413   6.538  12.070  1.00 83.58           O
ATOM    646  ND2 ASN A  80      60.599   6.883  14.308  1.00 83.58           N
ATOM    647  C   ASN A  80      57.105   7.484  13.682  1.00 83.58           C
ATOM    648  O   ASN A  80      57.648   7.361  14.777  1.00 83.58           O
ATOM    649  N   LYS A  81      55.824   7.126  13.477  1.00133.64           N
ATOM    650  CA  LYS A  81      55.005   6.471  14.466  1.00133.64           C
ATOM    651  CB  LYS A  81      55.570   5.106  14.896  1.00133.64           C
ATOM    652  CG  LYS A  81      55.635   4.091  13.753  1.00133.64           C
ATOM    653  CD  LYS A  81      54.272   3.783  13.128  1.00133.64           C
ATOM    654  CE  LYS A  81      54.338   2.767  11.985  1.00133.64           C
ATOM    655  NZ  LYS A  81      55.070   3.346  10.836  1.00133.64           N
ATOM    656  C   LYS A  81      54.806   7.301  15.705  1.00133.64           C
ATOM    657  O   LYS A  81      54.512   6.757  16.769  1.00133.64           O
ATOM    658  N   GLN A  82      54.919   8.639  15.606  1.00 54.54           N
ATOM    659  CA  GLN A  82      54.699   9.496  16.744  1.00 54.54           C
ATOM    660  CB  GLN A  82      55.977  10.196  17.227  1.00 54.54           C
ATOM    661  CG  GLN A  82      57.082   9.260  17.716  1.00 54.54           C
ATOM    662  CD  GLN A  82      58.301  10.140  17.946  1.00 54.54           C
ATOM    663  OE1 GLN A  82      58.366  11.254  17.430  1.00 54.54           O
ATOM    664  NE2 GLN A  82      59.293   9.641  18.733  1.00 54.54           N
ATOM    665  C   GLN A  82      53.798  10.603  16.287  1.00 54.54           C
ATOM    666  O   GLN A  82      53.821  10.987  15.118  1.00 54.54           O
ATOM    667  N   LYS A  83      52.965  11.138  17.205  1.00 52.49           N
ATOM    668  CA  LYS A  83      52.122  12.243  16.849  1.00 52.49           C
ATOM    669  CB  LYS A  83      50.614  11.967  16.982  1.00 52.49           C
ATOM    670  CG  LYS A  83      50.082  11.007  15.915  1.00 52.49           C
ATOM    671  CD  LYS A  83      48.630  10.579  16.135  1.00 52.49           C
ATOM    672  CE  LYS A  83      48.109   9.623  15.060  1.00 52.49           C
ATOM    673  NZ  LYS A  83      46.704   9.259  15.346  1.00 52.49           N
ATOM    674  C   LYS A  83      52.462  13.366  17.771  1.00 52.49           C
ATOM    675  O   LYS A  83      52.590  13.177  18.980  1.00 52.49           O
ATOM    676  N   TYR A  84      52.620  14.577  17.203  1.00115.50           N
ATOM    677  CA  TYR A  84      52.978  15.726  17.979  1.00115.50           C
ATOM    678  CB  TYR A  84      54.305  16.359  17.525  1.00115.50           C
ATOM    679  CG  TYR A  84      55.336  15.428  18.058  1.00115.50           C
ATOM    680  CD1 TYR A  84      55.392  14.126  17.617  1.00115.50           C
ATOM    681  CD2 TYR A  84      56.252  15.862  18.987  1.00115.50           C
ATOM    682  CE1 TYR A  84      56.334  13.260  18.118  1.00115.50           C
ATOM    683  CE2 TYR A  84      57.198  15.002  19.490  1.00115.50           C
ATOM    684  CZ  TYR A  84      57.234  13.698  19.058  1.00115.50           C
ATOM    685  OH  TYR A  84      58.197  12.810  19.579  1.00115.50           O
ATOM    686  C   TYR A  84      51.872  16.728  17.883  1.00115.50           C
ATOM    687  O   TYR A  84      51.304  16.964  16.816  1.00115.50           O
ATOM    688  N   PHE A  85      51.495  17.303  19.043  1.00124.14           N
ATOM    689  CA  PHE A  85      50.465  18.299  19.044  1.00124.14           C
ATOM    690  CB  PHE A  85      49.064  17.711  19.316  1.00124.14           C
ATOM    691  CG  PHE A  85      48.119  18.821  19.621  1.00124.14           C
ATOM    692  CD1 PHE A  85      47.684  19.682  18.640  1.00124.14           C
ATOM    693  CD2 PHE A  85      47.689  19.014  20.914  1.00124.14           C
ATOM    694  CE1 PHE A  85      46.817  20.706  18.944  1.00124.14           C
ATOM    695  CE2 PHE A  85      46.821  20.033  21.223  1.00124.14           C
ATOM    696  CZ  PHE A  85      46.382  20.880  20.235  1.00124.14           C
ATOM    697  C   PHE A  85      50.767  19.354  20.063  1.00124.14           C
ATOM    698  O   PHE A  85      51.228  19.067  21.167  1.00124.14           O
ATOM    699  N   ALA A  86      50.519  20.629  19.694  1.00 57.81           N
ATOM    700  CA  ALA A  86      50.736  21.726  20.592  1.00 57.81           C
ATOM    701  CB  ALA A  86      52.221  22.094  20.759  1.00 57.81           C
ATOM    702  C   ALA A  86      50.043  22.934  20.034  1.00 57.81           C
ATOM    703  O   ALA A  86      49.811  23.039  18.830  1.00 57.81           O
ATOM    704  N   PHE A  87      49.690  23.887  20.920  1.00137.78           N
ATOM    705  CA  PHE A  87      49.072  25.107  20.486  1.00137.78           C
ATOM    706  CB  PHE A  87      48.045  25.717  21.466  1.00137.78           C
ATOM    707  CG  PHE A  87      46.802  24.892  21.545  1.00137.78           C
ATOM    708  CD1 PHE A  87      45.822  25.020  20.587  1.00137.78           C
ATOM    709  CD2 PHE A  87      46.608  23.996  22.571  1.00137.78           C
ATOM    710  CE1 PHE A  87      44.670  24.271  20.651  1.00137.78           C
ATOM    711  CE2 PHE A  87      45.458  23.244  22.640  1.00137.78           C
ATOM    712  CZ  PHE A  87      44.485  23.382  21.681  1.00137.78           C
ATOM    713  C   PHE A  87      50.169  26.122  20.378  1.00137.78           C
ATOM    714  O   PHE A  87      51.184  26.026  21.065  1.00137.78           O
ATOM    715  N   PHE A  88      50.003  27.120  19.489  1.00129.72           N
ATOM    716  CA  PHE A  88      51.000  28.145  19.361  1.00129.72           C
ATOM    717  CB  PHE A  88      50.790  29.090  18.162  1.00129.72           C
ATOM    718  CG  PHE A  88      51.245  28.365  16.938  1.00129.72           C
ATOM    719  CD1 PHE A  88      50.467  27.398  16.345  1.00129.72           C
ATOM    720  CD2 PHE A  88      52.463  28.665  16.374  1.00129.72           C
ATOM    721  CE1 PHE A  88      50.899  26.739  15.218  1.00129.72           C
ATOM    722  CE2 PHE A  88      52.901  28.011  15.247  1.00129.72           C
ATOM    723  CZ  PHE A  88      52.118  27.044  14.664  1.00129.72           C
ATOM    724  C   PHE A  88      50.999  28.935  20.634  1.00129.72           C
ATOM    725  O   PHE A  88      49.978  29.050  21.309  1.00129.72           O
ATOM    726  N   ASN A  89      52.176  29.480  21.000  1.00 93.92           N
ATOM    727  CA  ASN A  89      52.375  30.137  22.263  1.00 93.92           C
ATOM    728  CB  ASN A  89      53.867  30.281  22.621  1.00 93.92           C
ATOM    729  CG  ASN A  89      53.999  30.788  24.051  1.00 93.92           C
ATOM    730  OD1 ASN A  89      53.672  31.934  24.353  1.00 93.92           O
ATOM    731  ND2 ASN A  89      54.500  29.908  24.959  1.00 93.92           N
ATOM    732  C   ASN A  89      51.754  31.500  22.322  1.00 93.92           C
ATOM    733  O   ASN A  89      51.720  32.245  21.344  1.00 93.92           O
ATOM    734  N   TYR A  90      51.196  31.830  23.507  1.00154.31           N
ATOM    735  CA  TYR A  90      50.695  33.143  23.789  1.00154.31           C
ATOM    736  CB  TYR A  90      49.192  33.329  23.494  1.00154.31           C
ATOM    737  CG  TYR A  90      48.373  32.443  24.367  1.00154.31           C
ATOM    738  CD1 TYR A  90      48.056  31.166  23.963  1.00154.31           C
ATOM    739  CD2 TYR A  90      47.917  32.891  25.587  1.00154.31           C
ATOM    740  CE1 TYR A  90      47.297  30.349  24.766  1.00154.31           C
ATOM    741  CE2 TYR A  90      47.156  32.078  26.394  1.00154.31           C
ATOM    742  CZ  TYR A  90      46.846  30.804  25.982  1.00154.31           C
ATOM    743  OH  TYR A  90      46.065  29.966  26.806  1.00154.31           O
ATOM    744  C   TYR A  90      50.966  33.406  25.242  1.00154.31           C
ATOM    745  O   TYR A  90      51.012  32.473  26.043  1.00154.31           O
ATOM    746  N   THR A  91      51.175  34.686  25.620  1.00109.70           N
ATOM    747  CA  THR A  91      51.464  34.995  26.994  1.00109.70           C
ATOM    748  CB  THR A  91      52.812  35.625  27.190  1.00109.70           C
ATOM    749  OG1 THR A  91      52.875  36.869  26.508  1.00109.70           O
ATOM    750  CG2 THR A  91      53.886  34.667  26.647  1.00109.70           C
ATOM    751  C   THR A  91      50.447  35.976  27.468  1.00109.70           C
ATOM    752  O   THR A  91      50.083  36.908  26.753  1.00109.70           O
ATOM    753  N   GLN A  92      49.953  35.788  28.704  1.00107.16           N
ATOM    754  CA  GLN A  92      48.946  36.688  29.163  1.00107.16           C
ATOM    755  CB  GLN A  92      47.647  35.946  29.507  1.00107.16           C
ATOM    756  CG  GLN A  92      46.410  36.834  29.563  1.00107.16           C
ATOM    757  CD  GLN A  92      45.202  35.908  29.565  1.00107.16           C
ATOM    758  OE1 GLN A  92      45.117  34.979  28.762  1.00107.16           O
ATOM    759  NE2 GLN A  92      44.243  36.162  30.495  1.00107.16           N
ATOM    760  C   GLN A  92      49.478  37.388  30.376  1.00107.16           C
ATOM    761  O   GLN A  92      49.542  36.820  31.465  1.00107.16           O
ATOM    762  N   GLN A  93      49.889  38.652  30.183  1.00 86.17           N
ATOM    763  CA  GLN A  93      50.406  39.495  31.217  1.00 86.17           C
ATOM    764  CB  GLN A  93      50.974  40.823  30.685  0.00 86.17           C
ATOM    765  CG  GLN A  93      52.208  40.658  29.798  0.00 86.17           C
ATOM    766  CD  GLN A  93      52.650  42.045  29.353  0.00 86.17           C
ATOM    767  OE1 GLN A  93      52.042  43.050  29.716  0.00 86.17           O
ATOM    768  NE2 GLN A  93      53.742  42.105  28.544  1.00 86.17           N
ATOM    769  C   GLN A  93      49.280  39.828  32.137  1.00 86.17           C
ATOM    770  O   GLN A  93      49.466  40.023  33.335  1.00 86.17           O
ATOM    771  N   GLY A  94      48.064  39.897  31.579  1.00 70.50           N
ATOM    772  CA  GLY A  94      46.893  40.311  32.287  1.00 70.50           C
ATOM    773  C   GLY A  94      46.399  41.455  31.478  1.00 70.50           C
ATOM    774  O   GLY A  94      46.928  42.564  31.534  1.00 70.50           O
ATOM    775  N   LYS A  95      45.352  41.181  30.683  1.00119.00           N
ATOM    776  CA  LYS A  95      44.782  42.131  29.781  1.00119.00           C
ATOM    777  CB  LYS A  95      44.463  43.477  30.457  1.00119.00           C
ATOM    778  CG  LYS A  95      43.848  44.505  29.507  1.00119.00           C
ATOM    779  CD  LYS A  95      43.239  45.713  30.223  1.00119.00           C
ATOM    780  CE  LYS A  95      42.691  46.775  29.268  1.00119.00           C
ATOM    781  NZ  LYS A  95      41.514  46.247  28.545  1.00119.00           N
ATOM    782  C   LYS A  95      45.758  42.388  28.677  1.00119.00           C
ATOM    783  O   LYS A  95      45.459  43.105  27.724  1.00119.00           O
ATOM    784  N   VAL A  96      46.948  41.765  28.732  1.00 39.98           N
ATOM    785  CA  VAL A  96      47.865  41.964  27.650  1.00 39.98           C
ATOM    786  CB  VAL A  96      49.191  42.522  28.075  1.00 39.98           C
ATOM    787  CG1 VAL A  96      50.116  42.577  26.847  1.00 39.98           C
ATOM    788  CG2 VAL A  96      48.956  43.887  28.743  1.00 39.98           C
ATOM    789  C   VAL A  96      48.119  40.610  27.083  1.00 39.98           C
ATOM    790  O   VAL A  96      48.513  39.694  27.801  1.00 39.98           O
ATOM    791  N   VAL A  97      47.894  40.439  25.769  1.00 36.28           N
ATOM    792  CA  VAL A  97      48.104  39.136  25.209  1.00 36.28           C
ATOM    793  CB  VAL A  97      46.855  38.530  24.636  1.00 36.28           C
ATOM    794  CG1 VAL A  97      47.212  37.175  24.000  1.00 36.28           C
ATOM    795  CG2 VAL A  97      45.798  38.436  25.749  1.00 36.28           C
ATOM    796  C   VAL A  97      49.088  39.253  24.091  1.00 36.28           C
ATOM    797  O   VAL A  97      48.974  40.124  23.230  1.00 36.28           O
ATOM    798  N   THR A  98      50.100  38.365  24.088  1.00 30.66           N
ATOM    799  CA  THR A  98      51.065  38.378  23.027  1.00 30.66           C
ATOM    800  CB  THR A  98      52.447  38.739  23.485  1.00 30.66           C
ATOM    801  OG1 THR A  98      52.438  40.021  24.097  1.00 30.66           O
ATOM    802  CG2 THR A  98      53.387  38.743  22.268  1.00 30.66           C
ATOM    803  C   THR A  98      51.125  36.989  22.475  1.00 30.66           C
ATOM    804  O   THR A  98      51.156  36.016  23.226  1.00 30.66           O
ATOM    805  N   SER A  99      51.146  36.859  21.133  1.00 36.32           N
ATOM    806  CA  SER A  99      51.190  35.549  20.555  1.00 36.32           C
ATOM    807  CB  SER A  99      50.130  35.322  19.463  1.00 36.32           C
ATOM    808  OG  SER A  99      48.827  35.405  20.023  1.00 36.32           O
ATOM    809  C   SER A  99      52.528  35.371  19.914  1.00 36.32           C
ATOM    810  O   SER A  99      53.147  36.334  19.461  1.00 36.32           O
ATOM    811  N   ASN A 100      53.027  34.118  19.916  1.00 62.07           N
ATOM    812  CA  ASN A 100      54.278  33.815  19.284  1.00 62.07           C
ATOM    813  CB  ASN A 100      55.389  33.419  20.273  1.00 62.07           C
ATOM    814  CG  ASN A 100      55.780  34.662  21.059  1.00 62.07           C
ATOM    815  OD1 ASN A 100      55.676  34.697  22.284  1.00 62.07           O
ATOM    816  ND2 ASN A 100      56.246  35.715  20.334  1.00 62.07           N
ATOM    817  C   ASN A 100      54.039  32.633  18.399  1.00 62.07           C
ATOM    818  O   ASN A 100      53.911  31.503  18.868  1.00 62.07           O
ATOM    819  N   CYS A 101      53.969  32.883  17.080  1.00 67.50           N
ATOM    820  CA  CYS A 101      53.747  31.872  16.085  1.00 67.50           C
ATOM    821  CB  CYS A 101      53.371  32.463  14.720  1.00 67.50           C
ATOM    822  SG  CYS A 101      51.741  33.243  14.841  1.00 67.50           S
ATOM    823  C   CYS A 101      54.966  31.017  15.934  1.00 67.50           C
ATOM    824  O   CYS A 101      54.901  29.914  15.390  1.00 67.50           O
ATOM    825  N   GLY A 102      56.127  31.574  16.317  1.00 61.46           N
ATOM    826  CA  GLY A 102      57.410  30.931  16.284  1.00 61.46           C
ATOM    827  C   GLY A 102      57.505  29.844  17.316  1.00 61.46           C
ATOM    828  O   GLY A 102      58.308  28.925  17.174  1.00 61.46           O
ATOM    829  N   GLN A 103      56.753  29.955  18.428  1.00100.97           N
ATOM    830  CA  GLN A 103      56.931  29.010  19.496  1.00100.97           C
ATOM    831  CB  GLN A 103      57.485  29.689  20.757  1.00100.97           C
ATOM    832  CG  GLN A 103      57.890  28.719  21.859  1.00100.97           C
ATOM    833  CD  GLN A 103      58.483  29.544  22.991  1.00100.97           C
ATOM    834  OE1 GLN A 103      58.554  30.770  22.912  1.00100.97           O
ATOM    835  NE2 GLN A 103      58.926  28.855  24.077  1.00100.97           N
ATOM    836  C   GLN A 103      55.633  28.339  19.845  1.00100.97           C
ATOM    837  O   GLN A 103      54.578  28.678  19.311  1.00100.97           O
ATOM    838  N   THR A 104      55.692  27.330  20.748  1.00 51.67           N
ATOM    839  CA  THR A 104      54.507  26.609  21.122  1.00 51.67           C
ATOM    840  CB  THR A 104      54.517  25.170  20.693  1.00 51.67           C
ATOM    841  OG1 THR A 104      55.545  24.463  21.373  1.00 51.67           O
ATOM    842  CG2 THR A 104      54.747  25.108  19.173  1.00 51.67           C
ATOM    843  C   THR A 104      54.363  26.597  22.611  1.00 51.67           C
ATOM    844  O   THR A 104      55.292  26.889  23.362  1.00 51.67           O
ATOM    845  N   PHE A 105      53.136  26.279  23.064  1.00111.33           N
ATOM    846  CA  PHE A 105      52.840  26.099  24.451  1.00111.33           C
ATOM    847  CB  PHE A 105      51.333  26.194  24.760  1.00111.33           C
ATOM    848  CG  PHE A 105      51.134  26.090  26.233  1.00111.33           C
ATOM    849  CD1 PHE A 105      51.393  27.170  27.046  1.00111.33           C
ATOM    850  CD2 PHE A 105      50.669  24.926  26.802  1.00111.33           C
ATOM    851  CE1 PHE A 105      51.208  27.086  28.405  1.00111.33           C
ATOM    852  CE2 PHE A 105      50.482  24.836  28.161  1.00111.33           C
ATOM    853  CZ  PHE A 105      50.754  25.917  28.966  1.00111.33           C
ATOM    854  C   PHE A 105      53.295  24.700  24.705  1.00111.33           C
ATOM    855  O   PHE A 105      53.730  24.017  23.781  1.00111.33           O
ATOM    856  N   THR A 106      53.279  24.245  25.967  1.00 47.59           N
ATOM    857  CA  THR A 106      53.708  22.897  26.209  1.00 47.59           C
ATOM    858  CB  THR A 106      53.707  22.527  27.664  1.00 47.59           C
ATOM    859  OG1 THR A 106      54.547  23.412  28.392  1.00 47.59           O
ATOM    860  CG2 THR A 106      54.221  21.086  27.808  1.00 47.59           C
ATOM    861  C   THR A 106      52.751  21.993  25.487  1.00 47.59           C
ATOM    862  O   THR A 106      51.537  22.156  25.600  1.00 47.59           O
ATOM    863  N   GLY A 107      53.283  21.009  24.722  1.00 53.75           N
ATOM    864  CA  GLY A 107      52.451  20.139  23.937  1.00 53.75           C
ATOM    865  C   GLY A 107      52.642  18.706  24.340  1.00 53.75           C
ATOM    866  O   GLY A 107      53.408  18.387  25.251  1.00 53.75           O
ATOM    867  N   TRP A 108      51.921  17.800  23.635  1.00 96.07           N
ATOM    868  CA  TRP A 108      51.931  16.399  23.950  1.00 96.07           C
ATOM    869  CB  TRP A 108      50.515  15.855  24.195  1.00 96.07           C
ATOM    870  CG  TRP A 108      49.779  16.508  25.339  1.00 96.07           C
ATOM    871  CD2 TRP A 108      49.095  17.766  25.228  1.00 96.07           C
ATOM    872  CD1 TRP A 108      49.613  16.089  26.626  1.00 96.07           C
ATOM    873  NE1 TRP A 108      48.856  17.002  27.322  1.00 96.07           N
ATOM    874  CE2 TRP A 108      48.533  18.040  26.473  1.00 96.07           C
ATOM    875  CE3 TRP A 108      48.947  18.621  24.173  1.00 96.07           C
ATOM    876  CZ2 TRP A 108      47.809  19.179  26.684  1.00 96.07           C
ATOM    877  CZ3 TRP A 108      48.216  19.769  24.389  1.00 96.07           C
ATOM    878  CH2 TRP A 108      47.659  20.043  25.621  1.00 96.07           C
ATOM    879  C   TRP A 108      52.447  15.631  22.770  1.00 96.07           C
ATOM    880  O   TRP A 108      52.046  15.873  21.633  1.00 96.07           O
ATOM    881  N   TYR A 109      53.368  14.675  23.019  1.00178.52           N
ATOM    882  CA  TYR A 109      53.833  13.827  21.962  1.00178.52           C
ATOM    883  CB  TYR A 109      55.285  14.099  21.530  1.00178.52           C
ATOM    884  CG  TYR A 109      56.215  13.675  22.609  1.00178.52           C
ATOM    885  CD1 TYR A 109      56.669  12.381  22.639  1.00178.52           C
ATOM    886  CD2 TYR A 109      56.645  14.557  23.573  1.00178.52           C
ATOM    887  CE1 TYR A 109      57.523  11.959  23.622  1.00178.52           C
ATOM    888  CE2 TYR A 109      57.504  14.138  24.562  1.00178.52           C
ATOM    889  CZ  TYR A 109      57.940  12.836  24.590  1.00178.52           C
ATOM    890  OH  TYR A 109      58.815  12.397  25.605  1.00178.52           O
ATOM    891  C   TYR A 109      53.726  12.427  22.485  1.00178.52           C
ATOM    892  O   TYR A 109      54.043  12.159  23.644  1.00178.52           O
ATOM    893  N   HIS A 110      53.231  11.501  21.642  1.00 69.31           N
ATOM    894  CA  HIS A 110      53.083  10.132  22.044  1.00 69.31           C
ATOM    895  ND1 HIS A 110      49.868  11.481  22.251  1.00 69.31           N
ATOM    896  CG  HIS A 110      50.545  10.308  22.002  1.00 69.31           C
ATOM    897  CB  HIS A 110      51.754   9.851  22.769  1.00 69.31           C
ATOM    898  NE2 HIS A 110      48.824  10.497  20.554  1.00 69.31           N
ATOM    899  CD2 HIS A 110      49.894   9.720  20.963  1.00 69.31           C
ATOM    900  CE1 HIS A 110      48.849  11.545  21.357  1.00 69.31           C
ATOM    901  C   HIS A 110      53.097   9.301  20.801  1.00 69.31           C
ATOM    902  O   HIS A 110      52.878   9.809  19.704  1.00 69.31           O
ATOM    903  N   ASP A 111      53.348   7.984  20.938  1.00 59.25           N
ATOM    904  CA  ASP A 111      53.375   7.145  19.774  1.00 59.25           C
ATOM    905  CB  ASP A 111      53.939   5.729  20.018  1.00 59.25           C
ATOM    906  CG  ASP A 111      53.158   5.020  21.121  1.00 59.25           C
ATOM    907  OD1 ASP A 111      52.095   5.538  21.553  1.00 59.25           O
ATOM    908  OD2 ASP A 111      53.638   3.941  21.559  1.00 59.25           O
ATOM    909  C   ASP A 111      51.979   7.035  19.262  1.00 59.25           C
ATOM    910  O   ASP A 111      51.024   7.390  19.947  1.00 59.25           O
ATOM    911  N   ALA A 112      51.832   6.513  18.032  1.00 51.73           N
ATOM    912  CA  ALA A 112      50.562   6.434  17.371  1.00 51.73           C
ATOM    913  CB  ALA A 112      50.651   5.769  15.987  1.00 51.73           C
ATOM    914  C   ALA A 112      49.610   5.625  18.202  1.00 51.73           C
ATOM    915  O   ALA A 112      48.410   5.889  18.216  1.00 51.73           O
ATOM    916  N   GLY A 113      50.114   4.586  18.886  1.00 85.63           N
ATOM    917  CA  GLY A 113      49.302   3.717  19.698  1.00 85.63           C
ATOM    918  C   GLY A 113      48.726   4.453  20.872  1.00 85.63           C
ATOM    919  O   GLY A 113      47.660   4.095  21.361  1.00 85.63           O
ATOM    920  N   ILE A 114      49.482   5.452  21.364  1.00321.54           N
ATOM    921  CA  ILE A 114      49.341   6.312  22.510  1.00321.54           C
ATOM    922  CB  ILE A 114      47.999   6.986  22.707  1.00321.54           C
ATOM    923  CG1 ILE A 114      46.882   6.016  23.122  1.00321.54           C
ATOM    924  CG2 ILE A 114      47.684   7.755  21.413  1.00321.54           C
ATOM    925  CD1 ILE A 114      45.611   6.717  23.599  1.00321.54           C
ATOM    926  C   ILE A 114      49.627   5.471  23.693  1.00321.54           C
ATOM    927  O   ILE A 114      49.048   5.641  24.765  1.00321.54           O
ATOM    928  N   ALA A 115      50.597   4.554  23.528  1.00107.09           N
ATOM    929  CA  ALA A 115      50.975   3.788  24.664  1.00107.09           C
ATOM    930  CB  ALA A 115      51.854   2.578  24.305  1.00107.09           C
ATOM    931  C   ALA A 115      51.771   4.671  25.535  1.00107.09           C
ATOM    932  O   ALA A 115      51.440   4.933  26.690  1.00107.09           O
ATOM    933  N   VAL A 116      52.827   5.230  24.922  1.00140.52           N
ATOM    934  CA  VAL A 116      53.768   6.011  25.644  1.00140.52           C
ATOM    935  CB  VAL A 116      54.721   5.192  26.497  1.00140.52           C
ATOM    936  CG1 VAL A 116      55.578   6.163  27.315  1.00140.52           C
ATOM    937  CG2 VAL A 116      53.979   4.191  27.399  1.00140.52           C
ATOM    938  C   VAL A 116      54.573   6.633  24.568  1.00140.52           C
ATOM    939  O   VAL A 116      54.335   7.775  24.165  1.00140.52           O
ATOM    940  N   LYS A 117      55.537   5.833  24.055  1.00346.95           N
ATOM    941  CA  LYS A 117      56.486   6.343  23.121  1.00346.95           C
ATOM    942  CB  LYS A 117      55.803   6.985  21.906  1.00346.95           C
ATOM    943  CG  LYS A 117      56.673   7.201  20.663  1.00346.95           C
ATOM    944  CD  LYS A 117      57.728   8.301  20.783  1.00346.95           C
ATOM    945  CE  LYS A 117      57.147   9.710  20.630  1.00346.95           C
ATOM    946  NZ  LYS A 117      55.914   9.848  21.435  1.00346.95           N
ATOM    947  C   LYS A 117      57.125   7.377  23.952  1.00346.95           C
ATOM    948  O   LYS A 117      57.508   8.454  23.498  1.00346.95           O
ATOM    949  N   LYS A 118      57.275   6.995  25.234  1.00298.98           N
ATOM    950  CA  LYS A 118      57.681   7.906  26.236  1.00298.98           C
ATOM    951  CB  LYS A 118      59.154   8.308  26.122  1.00298.98           C
ATOM    952  CG  LYS A 118      60.118   7.194  26.532  1.00298.98           C
ATOM    953  CD  LYS A 118      60.053   5.959  25.631  1.00298.98           C
ATOM    954  CE  LYS A 118      59.010   4.928  26.070  1.00298.98           C
ATOM    955  NZ  LYS A 118      59.395   4.340  27.373  1.00298.98           N
ATOM    956  C   LYS A 118      56.797   9.086  26.053  1.00298.98           C
ATOM    957  O   LYS A 118      57.306  10.126  25.638  1.00298.98           O
ATOM    958  N   PHE A 119      55.457   8.902  26.282  1.00215.87           N
ATOM    959  CA  PHE A 119      54.489   9.961  26.168  1.00215.87           C
ATOM    960  CB  PHE A 119      53.127   9.662  26.818  1.00215.87           C
ATOM    961  CG  PHE A 119      52.266  10.860  26.610  1.00215.87           C
ATOM    962  CD1 PHE A 119      52.340  11.926  27.473  1.00215.87           C
ATOM    963  CD2 PHE A 119      51.388  10.920  25.550  1.00215.87           C
ATOM    964  CE1 PHE A 119      51.552  13.038  27.288  1.00215.87           C
ATOM    965  CE2 PHE A 119      50.598  12.029  25.360  1.00215.87           C
ATOM    966  CZ  PHE A 119      50.677  13.090  26.231  1.00215.87           C
ATOM    967  C   PHE A 119      55.136  11.027  26.940  1.00215.87           C
ATOM    968  O   PHE A 119      55.694  10.774  28.004  1.00215.87           O
ATOM    969  N   GLY A 120      55.188  12.224  26.360  1.00 38.63           N
ATOM    970  CA  GLY A 120      55.963  13.193  27.043  1.00 38.63           C
ATOM    971  C   GLY A 120      55.465  14.526  26.646  1.00 38.63           C
ATOM    972  O   GLY A 120      54.534  14.652  25.852  1.00 38.63           O
ATOM    973  N   CYS A 121      56.115  15.558  27.201  1.00 50.86           N
ATOM    974  CA  CYS A 121      55.723  16.902  26.931  1.00 50.86           C
ATOM    975  CB  CYS A 121      55.525  17.711  28.218  1.00 50.86           C
ATOM    976  SG  CYS A 121      54.286  16.895  29.258  1.00 50.86           S
ATOM    977  C   CYS A 121      56.838  17.520  26.160  1.00 50.86           C
ATOM    978  O   CYS A 121      57.988  17.101  26.276  1.00 50.86           O
ATOM    979  N   PHE A 122      56.523  18.515  25.311  1.00 60.43           N
ATOM    980  CA  PHE A 122      57.581  19.131  24.574  1.00 60.43           C
ATOM    981  CB  PHE A 122      57.851  18.474  23.207  1.00 60.43           C
ATOM    982  CG  PHE A 122      56.682  18.730  22.315  1.00 60.43           C
ATOM    983  CD1 PHE A 122      55.546  17.957  22.393  1.00 60.43           C
ATOM    984  CD2 PHE A 122      56.730  19.745  21.386  1.00 60.43           C
ATOM    985  CE1 PHE A 122      54.476  18.200  21.563  1.00 60.43           C
ATOM    986  CE2 PHE A 122      55.664  19.992  20.554  1.00 60.43           C
ATOM    987  CZ  PHE A 122      54.533  19.218  20.641  1.00 60.43           C
ATOM    988  C   PHE A 122      57.215  20.555  24.306  1.00 60.43           C
ATOM    989  O   PHE A 122      56.063  20.962  24.455  1.00 60.43           O
ATOM    990  N   ARG A 123      58.228  21.359  23.933  1.00139.35           N
ATOM    991  CA  ARG A 123      58.015  22.724  23.559  1.00139.35           C
ATOM    992  CB  ARG A 123      58.656  23.743  24.516  1.00139.35           C
ATOM    993  CG  ARG A 123      60.176  23.602  24.620  1.00139.35           C
ATOM    994  CD  ARG A 123      60.831  24.647  25.525  1.00139.35           C
ATOM    995  NE  ARG A 123      60.476  24.313  26.933  1.00139.35           N
ATOM    996  CZ  ARG A 123      61.015  25.035  27.958  1.00139.35           C
ATOM    997  NH1 ARG A 123      61.874  26.062  27.690  1.00139.35           N
ATOM    998  NH2 ARG A 123      60.696  24.731  29.250  1.00139.35           N
ATOM    999  C   ARG A 123      58.716  22.868  22.249  1.00139.35           C
ATOM   1000  O   ARG A 123      59.750  22.241  22.021  1.00139.35           O
ATOM   1001  N   GLY A 124      58.171  23.696  21.341  1.00 31.47           N
ATOM   1002  CA  GLY A 124      58.812  23.811  20.064  1.00 31.47           C
ATOM   1003  C   GLY A 124      59.148  25.242  19.793  1.00 31.47           C
ATOM   1004  O   GLY A 124      58.430  26.159  20.191  1.00 31.47           O
ATOM   1005  N   ILE A 125      60.285  25.449  19.099  1.00 90.93           N
ATOM   1006  CA  ILE A 125      60.724  26.755  18.702  1.00 90.93           C
ATOM   1007  CB  ILE A 125      61.992  27.189  19.379  1.00 90.93           C
ATOM   1008  CG1 ILE A 125      61.799  27.270  20.902  1.00 90.93           C
ATOM   1009  CG2 ILE A 125      62.431  28.518  18.743  1.00 90.93           C
ATOM   1010  CD1 ILE A 125      60.761  28.304  21.330  1.00 90.93           C
ATOM   1011  C   ILE A 125      61.042  26.653  17.243  1.00 90.93           C
ATOM   1012  O   ILE A 125      61.628  25.664  16.802  1.00 90.93           O
ATOM   1013  N   ARG A 126      60.654  27.673  16.453  1.00110.39           N
ATOM   1014  CA  ARG A 126      60.913  27.627  15.044  1.00110.39           C
ATOM   1015  CB  ARG A 126      59.918  28.475  14.230  1.00110.39           C
ATOM   1016  CG  ARG A 126      59.972  28.229  12.723  1.00110.39           C
ATOM   1017  CD  ARG A 126      58.974  29.083  11.938  1.00110.39           C
ATOM   1018  NE  ARG A 126      59.451  30.493  12.004  1.00110.39           N
ATOM   1019  CZ  ARG A 126      58.813  31.468  11.292  1.00110.39           C
ATOM   1020  NH1 ARG A 126      57.733  31.154  10.518  1.00110.39           N
ATOM   1021  NH2 ARG A 126      59.256  32.757  11.355  1.00110.39           N
ATOM   1022  C   ARG A 126      62.297  28.143  14.816  1.00110.39           C
ATOM   1023  O   ARG A 126      62.629  29.270  15.181  1.00110.39           O
ATOM   1024  N   THR A 127      63.143  27.280  14.220  1.00115.07           N
ATOM   1025  CA  THR A 127      64.515  27.538  13.901  1.00115.07           C
ATOM   1026  CB  THR A 127      65.260  26.292  13.523  1.00115.07           C
ATOM   1027  OG1 THR A 127      65.216  25.353  14.588  1.00115.07           O
ATOM   1028  CG2 THR A 127      66.718  26.667  13.208  0.00115.07           C
ATOM   1029  C   THR A 127      64.605  28.477  12.750  1.00115.07           C
ATOM   1030  O   THR A 127      65.587  29.193  12.630  1.00115.07           O
ATOM   1031  N   GLY A 128      63.633  28.475  11.824  1.00 20.38           N
ATOM   1032  CA  GLY A 128      63.752  29.376  10.715  1.00 20.38           C
ATOM   1033  C   GLY A 128      62.849  28.867   9.600  1.00 20.38           C
ATOM   1034  O   GLY A 128      62.027  27.952   9.871  1.00 20.38           O
ATOM   1035  OXT GLY A 128      62.968  29.390   8.460  1.00 20.38           O
TER    1036      GLY A 128
ATOM   1037  N   LEU B 129      27.573   8.223  -6.759  1.00105.33           N
ATOM   1038  CA  LEU B 129      27.224   9.247  -5.756  1.00105.33           C
ATOM   1039  CB  LEU B 129      28.382  10.266  -5.691  1.00105.33           C
ATOM   1040  CG  LEU B 129      28.211  11.427  -4.700  1.00105.33           C
ATOM   1041  CD1 LEU B 129      29.538  12.179  -4.501  1.00105.33           C
ATOM   1042  CD2 LEU B 129      27.108  12.374  -5.163  1.00105.33           C
ATOM   1043  C   LEU B 129      25.882   9.843  -6.083  1.00105.33           C
ATOM   1044  O   LEU B 129      25.608  10.227  -7.220  1.00105.33           O
ATOM   1045  N   PRO B 130      25.033   9.867  -5.080  1.00 80.33           N
ATOM   1046  CA  PRO B 130      23.668  10.300  -5.253  1.00 80.33           C
ATOM   1047  CD  PRO B 130      25.142   8.850  -4.045  1.00 80.33           C
ATOM   1048  CB  PRO B 130      22.901   9.779  -4.038  1.00 80.33           C
ATOM   1049  CG  PRO B 130      23.701   8.541  -3.603  1.00 80.33           C
ATOM   1050  C   PRO B 130      23.479  11.768  -5.451  1.00 80.33           C
ATOM   1051  O   PRO B 130      24.376  12.545  -5.138  1.00 80.33           O
ATOM   1052  N   LYS B 131      22.329  12.155  -6.036  1.00 43.74           N
ATOM   1053  CA  LYS B 131      21.975  13.531  -6.214  1.00 43.74           C
ATOM   1054  CB  LYS B 131      20.736  13.734  -7.103  1.00 43.74           C
ATOM   1055  CG  LYS B 131      20.966  13.404  -8.579  1.00 43.74           C
ATOM   1056  CD  LYS B 131      19.670  13.361  -9.392  1.00 43.74           C
ATOM   1057  CE  LYS B 131      19.887  13.116 -10.886  1.00 43.74           C
ATOM   1058  NZ  LYS B 131      18.584  13.100 -11.589  1.00 43.74           N
ATOM   1059  C   LYS B 131      21.649  14.116  -4.876  1.00 43.74           C
ATOM   1060  O   LYS B 131      21.967  15.274  -4.609  1.00 43.74           O
ATOM   1061  N   GLU B 132      20.979  13.327  -4.008  1.00 43.24           N
ATOM   1062  CA  GLU B 132      20.575  13.839  -2.728  1.00 43.24           C
ATOM   1063  CB  GLU B 132      19.063  14.104  -2.630  1.00 43.24           C
ATOM   1064  CG  GLU B 132      18.568  15.201  -3.574  1.00 43.24           C
ATOM   1065  CD  GLU B 132      17.068  15.353  -3.366  1.00 43.24           C
ATOM   1066  OE1 GLU B 132      16.552  14.803  -2.356  1.00 43.24           O
ATOM   1067  OE2 GLU B 132      16.417  16.016  -4.217  1.00 43.24           O
ATOM   1068  C   GLU B 132      20.902  12.828  -1.672  1.00 43.24           C
ATOM   1069  O   GLU B 132      20.967  11.629  -1.942  1.00 43.24           O
ATOM   1070  N   PHE B 133      21.155  13.302  -0.429  1.00 54.75           N
ATOM   1071  CA  PHE B 133      21.422  12.385   0.644  1.00 54.75           C
ATOM   1072  CB  PHE B 133      22.894  11.944   0.727  1.00 54.75           C
ATOM   1073  CG  PHE B 133      22.990  10.908   1.795  1.00 54.75           C
ATOM   1074  CD1 PHE B 133      23.144  11.268   3.114  1.00 54.75           C
ATOM   1075  CD2 PHE B 133      22.925   9.572   1.473  1.00 54.75           C
ATOM   1076  CE1 PHE B 133      23.231  10.310   4.096  1.00 54.75           C
ATOM   1077  CE2 PHE B 133      23.012   8.609   2.451  1.00 54.75           C
ATOM   1078  CZ  PHE B 133      23.166   8.977   3.766  1.00 54.75           C
ATOM   1079  C   PHE B 133      21.076  13.036   1.951  1.00 54.75           C
ATOM   1080  O   PHE B 133      21.298  14.231   2.150  1.00 54.75           O
ATOM   1081  N   SER B 134      20.500  12.246   2.882  1.00 94.89           N
ATOM   1082  CA  SER B 134      20.190  12.734   4.194  1.00 94.89           C
ATOM   1083  CB  SER B 134      18.746  13.247   4.329  1.00 94.89           C
ATOM   1084  OG  SER B 134      18.544  14.367   3.479  1.00 94.89           O
ATOM   1085  C   SER B 134      20.336  11.567   5.121  1.00 94.89           C
ATOM   1086  O   SER B 134      19.662  10.549   4.971  1.00 94.89           O
ATOM   1087  N   TRP B 135      21.218  11.697   6.127  1.00 92.70           N
ATOM   1088  CA  TRP B 135      21.472  10.639   7.061  1.00 92.70           C
ATOM   1089  CB  TRP B 135      22.739  10.827   7.907  1.00 92.70           C
ATOM   1090  CG  TRP B 135      23.979  10.485   7.120  1.00 92.70           C
ATOM   1091  CD2 TRP B 135      24.365   9.136   6.815  1.00 92.70           C
ATOM   1092  CD1 TRP B 135      24.909  11.294   6.534  1.00 92.70           C
ATOM   1093  NE1 TRP B 135      25.853  10.531   5.887  1.00 92.70           N
ATOM   1094  CE2 TRP B 135      25.528   9.199   6.050  1.00 92.70           C
ATOM   1095  CE3 TRP B 135      23.790   7.940   7.142  1.00 92.70           C
ATOM   1096  CZ2 TRP B 135      26.139   8.064   5.600  1.00 92.70           C
ATOM   1097  CZ3 TRP B 135      24.411   6.796   6.690  1.00 92.70           C
ATOM   1098  CH2 TRP B 135      25.563   6.858   5.934  1.00 92.70           C
ATOM   1099  C   TRP B 135      20.291  10.414   7.945  1.00 92.70           C
ATOM   1100  O   TRP B 135      20.194   9.371   8.591  1.00 92.70           O
ATOM   1101  N   THR B 136      19.425  11.436   8.080  1.00122.28           N
ATOM   1102  CA  THR B 136      18.223  11.325   8.855  1.00122.28           C
ATOM   1103  CB  THR B 136      17.487  12.627   8.968  1.00122.28           C
ATOM   1104  OG1 THR B 136      17.070  13.066   7.684  1.00122.28           O
ATOM   1105  CG2 THR B 136      18.424  13.667   9.606  1.00122.28           C
ATOM   1106  C   THR B 136      17.314  10.354   8.181  1.00122.28           C
ATOM   1107  O   THR B 136      16.636   9.574   8.848  1.00122.28           O
ATOM   1108  N   ASN B 137      17.215  10.388   6.837  1.00132.59           N
ATOM   1109  CA  ASN B 137      16.367   9.371   6.300  1.00132.59           C
ATOM   1110  CB  ASN B 137      14.949   9.832   5.880  1.00132.59           C
ATOM   1111  CG  ASN B 137      14.974  10.701   4.634  1.00132.59           C
ATOM   1112  OD1 ASN B 137      14.890  10.184   3.520  1.00132.59           O
ATOM   1113  ND2 ASN B 137      15.084  12.045   4.814  1.00132.59           N
ATOM   1114  C   ASN B 137      17.046   8.679   5.162  1.00132.59           C
ATOM   1115  O   ASN B 137      17.164   9.189   4.048  1.00132.59           O
ATOM   1116  N   VAL B 138      17.554   7.470   5.440  1.00127.28           N
ATOM   1117  CA  VAL B 138      18.060   6.677   4.373  1.00127.28           C
ATOM   1118  CB  VAL B 138      19.422   6.092   4.658  1.00127.28           C
ATOM   1119  CG1 VAL B 138      20.430   7.254   4.662  1.00127.28           C
ATOM   1120  CG2 VAL B 138      19.410   5.345   6.006  1.00127.28           C
ATOM   1121  C   VAL B 138      17.023   5.609   4.225  1.00127.28           C
ATOM   1122  O   VAL B 138      17.033   4.586   4.908  1.00127.28           O
ATOM   1123  N   ASN B 139      16.075   5.845   3.305  1.00 52.82           N
ATOM   1124  CA  ASN B 139      14.994   4.934   3.081  1.00 52.82           C
ATOM   1125  CB  ASN B 139      15.440   3.588   2.485  1.00 52.82           C
ATOM   1126  CG  ASN B 139      15.841   3.842   1.039  1.00 52.82           C
ATOM   1127  OD1 ASN B 139      15.121   4.502   0.291  1.00 52.82           O
ATOM   1128  ND2 ASN B 139      17.025   3.311   0.632  1.00 52.82           N
ATOM   1129  C   ASN B 139      14.230   4.677   4.348  1.00 52.82           C
ATOM   1130  O   ASN B 139      13.855   3.540   4.627  1.00 52.82           O
ATOM   1131  N   GLY B 140      13.970   5.727   5.153  1.00 29.58           N
ATOM   1132  CA  GLY B 140      13.121   5.573   6.304  1.00 29.58           C
ATOM   1133  C   GLY B 140      13.902   5.482   7.583  1.00 29.58           C
ATOM   1134  O   GLY B 140      13.378   5.820   8.643  1.00 29.58           O
ATOM   1135  N   MET B 141      15.171   5.031   7.543  1.00 75.72           N
ATOM   1136  CA  MET B 141      15.907   4.892   8.774  1.00 75.72           C
ATOM   1137  CB  MET B 141      17.002   3.814   8.710  1.00 75.72           C
ATOM   1138  CG  MET B 141      16.447   2.396   8.547  1.00 75.72           C
ATOM   1139  SD  MET B 141      17.712   1.093   8.465  1.00 75.72           S
ATOM   1140  CE  MET B 141      18.221   1.473   6.763  1.00 75.72           C
ATOM   1141  C   MET B 141      16.576   6.193   9.136  1.00 75.72           C
ATOM   1142  O   MET B 141      16.959   6.969   8.265  1.00 75.72           O
ATOM   1143  N   ASN B 142      16.727   6.454  10.457  1.00 72.49           N
ATOM   1144  CA  ASN B 142      17.362   7.658  10.941  1.00 72.49           C
ATOM   1145  CB  ASN B 142      16.466   8.473  11.890  1.00 72.49           C
ATOM   1146  CG  ASN B 142      17.234   9.708  12.335  1.00 72.49           C
ATOM   1147  OD1 ASN B 142      17.886  10.379  11.534  1.00 72.49           O
ATOM   1148  ND2 ASN B 142      17.172  10.012  13.660  1.00 72.49           N
ATOM   1149  C   ASN B 142      18.601   7.298  11.720  1.00 72.49           C
ATOM   1150  O   ASN B 142      18.539   6.544  12.689  1.00 72.49           O
ATOM   1151  N   LEU B 143      19.770   7.757  11.217  1.00149.71           N
ATOM   1152  CA  LEU B 143      21.107   7.634  11.752  1.00149.71           C
ATOM   1153  CB  LEU B 143      22.175   7.606  10.646  1.00149.71           C
ATOM   1154  CG  LEU B 143      22.070   6.381   9.720  1.00149.71           C
ATOM   1155  CD1 LEU B 143      22.336   5.075  10.487  1.00149.71           C
ATOM   1156  CD2 LEU B 143      20.737   6.365   8.954  1.00149.71           C
ATOM   1157  C   LEU B 143      21.521   8.716  12.729  1.00149.71           C
ATOM   1158  O   LEU B 143      22.531   8.556  13.416  1.00149.71           O
ATOM   1159  N   VAL B 144      20.854   9.890  12.744  1.00 67.22           N
ATOM   1160  CA  VAL B 144      21.359  10.995  13.521  1.00 67.22           C
ATOM   1161  CB  VAL B 144      21.136  12.315  12.840  1.00 67.22           C
ATOM   1162  CG1 VAL B 144      21.673  13.445  13.731  1.00 67.22           C
ATOM   1163  CG2 VAL B 144      21.783  12.248  11.448  1.00 67.22           C
ATOM   1164  C   VAL B 144      20.708  11.064  14.881  1.00 67.22           C
ATOM   1165  O   VAL B 144      19.510  10.824  15.044  1.00 67.22           O
ATOM   1166  N   VAL B 145      21.522  11.413  15.906  1.00 60.47           N
ATOM   1167  CA  VAL B 145      21.101  11.544  17.280  1.00 60.47           C
ATOM   1168  CB  VAL B 145      22.279  11.610  18.214  1.00 60.47           C
ATOM   1169  CG1 VAL B 145      21.808  11.877  19.653  1.00 60.47           C
ATOM   1170  CG2 VAL B 145      23.081  10.306  18.058  1.00 60.47           C
ATOM   1171  C   VAL B 145      20.328  12.828  17.386  1.00 60.47           C
ATOM   1172  O   VAL B 145      20.446  13.693  16.521  1.00 60.47           O
ATOM   1173  N   PRO B 146      19.529  12.977  18.416  1.00 83.09           N
ATOM   1174  CA  PRO B 146      18.705  14.154  18.535  1.00 83.09           C
ATOM   1175  CD  PRO B 146      18.862  11.815  18.988  1.00 83.09           C
ATOM   1176  CB  PRO B 146      17.704  13.848  19.645  1.00 83.09           C
ATOM   1177  CG  PRO B 146      17.523  12.324  19.546  1.00 83.09           C
ATOM   1178  C   PRO B 146      19.424  15.455  18.698  1.00 83.09           C
ATOM   1179  O   PRO B 146      20.579  15.480  19.122  1.00 83.09           O
ATOM   1180  N   VAL B 147      18.729  16.547  18.324  1.00100.56           N
ATOM   1181  CA  VAL B 147      19.245  17.880  18.381  1.00100.56           C
ATOM   1182  CB  VAL B 147      18.343  18.881  17.718  1.00100.56           C
ATOM   1183  CG1 VAL B 147      17.160  19.174  18.656  1.00100.56           C
ATOM   1184  CG2 VAL B 147      19.168  20.109  17.310  1.00100.56           C
ATOM   1185  C   VAL B 147      19.342  18.241  19.826  1.00100.56           C
ATOM   1186  O   VAL B 147      18.512  17.834  20.636  1.00100.56           O
ATOM   1187  N   ARG B 148      20.377  19.019  20.181  1.00136.02           N
ATOM   1188  CA  ARG B 148      20.616  19.361  21.550  1.00136.02           C
ATOM   1189  CB  ARG B 148      21.918  18.715  22.044  1.00136.02           C
ATOM   1190  CG  ARG B 148      22.126  18.729  23.552  1.00136.02           C
ATOM   1191  CD  ARG B 148      21.393  17.615  24.297  1.00136.02           C
ATOM   1192  NE  ARG B 148      21.886  17.645  25.702  1.00136.02           N
ATOM   1193  CZ  ARG B 148      23.002  16.941  26.053  1.00136.02           C
ATOM   1194  NH1 ARG B 148      23.661  16.181  25.129  1.00136.02           N
ATOM   1195  NH2 ARG B 148      23.462  16.997  27.336  1.00136.02           N
ATOM   1196  C   ARG B 148      20.813  20.843  21.610  1.00136.02           C
ATOM   1197  O   ARG B 148      20.916  21.508  20.580  1.00136.02           O
ATOM   1198  N   ASN B 149      20.828  21.408  22.835  1.00 40.57           N
ATOM   1199  CA  ASN B 149      21.057  22.818  22.976  1.00 40.57           C
ATOM   1200  CB  ASN B 149      19.927  23.550  23.720  1.00 40.57           C
ATOM   1201  CG  ASN B 149      20.145  25.048  23.560  1.00 40.57           C
ATOM   1202  OD1 ASN B 149      21.215  25.493  23.147  1.00 40.57           O
ATOM   1203  ND2 ASN B 149      19.102  25.852  23.902  1.00 40.57           N
ATOM   1204  C   ASN B 149      22.311  22.997  23.778  1.00 40.57           C
ATOM   1205  O   ASN B 149      22.422  22.509  24.902  1.00 40.57           O
ATOM   1206  N   GLN B 150      23.302  23.696  23.193  1.00 58.65           N
ATOM   1207  CA  GLN B 150      24.557  23.984  23.826  1.00 58.65           C
ATOM   1208  CB  GLN B 150      25.582  24.592  22.853  1.00 58.65           C
ATOM   1209  CG  GLN B 150      25.163  25.947  22.280  1.00 58.65           C
ATOM   1210  CD  GLN B 150      26.249  26.396  21.311  1.00 58.65           C
ATOM   1211  OE1 GLN B 150      27.427  26.458  21.659  1.00 58.65           O
ATOM   1212  NE2 GLN B 150      25.843  26.706  20.051  1.00 58.65           N
ATOM   1213  C   GLN B 150      24.316  24.951  24.928  1.00 58.65           C
ATOM   1214  O   GLN B 150      25.025  24.965  25.933  1.00 58.65           O
ATOM   1215  N   GLY B 151      23.312  25.818  24.735  1.00 38.07           N
ATOM   1216  CA  GLY B 151      23.006  26.817  25.702  1.00 38.07           C
ATOM   1217  C   GLY B 151      23.641  28.050  25.176  1.00 38.07           C
ATOM   1218  O   GLY B 151      24.732  28.010  24.613  1.00 38.07           O
ATOM   1219  N   VAL B 152      22.964  29.191  25.349  1.00119.38           N
ATOM   1220  CA  VAL B 152      23.543  30.415  24.906  1.00119.38           C
ATOM   1221  CB  VAL B 152      22.670  31.603  25.179  1.00119.38           C
ATOM   1222  CG1 VAL B 152      22.463  31.718  26.699  1.00119.38           C
ATOM   1223  CG2 VAL B 152      23.323  32.845  24.550  1.00119.38           C
ATOM   1224  C   VAL B 152      24.768  30.554  25.732  1.00119.38           C
ATOM   1225  O   VAL B 152      25.775  31.122  25.313  1.00119.38           O
ATOM   1226  N   PHE B 153      24.690  29.990  26.947  1.00139.02           N
ATOM   1227  CA  PHE B 153      25.712  30.139  27.928  1.00139.02           C
ATOM   1228  CB  PHE B 153      25.328  29.501  29.275  1.00139.02           C
ATOM   1229  CG  PHE B 153      24.743  28.162  28.992  1.00139.02           C
ATOM   1230  CD1 PHE B 153      25.530  27.053  28.798  1.00139.02           C
ATOM   1231  CD2 PHE B 153      23.375  28.032  28.905  1.00139.02           C
ATOM   1232  CE1 PHE B 153      24.948  25.836  28.533  1.00139.02           C
ATOM   1233  CE2 PHE B 153      22.792  26.816  28.642  1.00139.02           C
ATOM   1234  CZ  PHE B 153      23.582  25.710  28.456  1.00139.02           C
ATOM   1235  C   PHE B 153      27.073  29.660  27.513  1.00139.02           C
ATOM   1236  O   PHE B 153      28.021  30.436  27.611  1.00139.02           O
ATOM   1237  N   CYS B 154      27.259  28.418  27.018  1.00116.34           N
ATOM   1238  CA  CYS B 154      28.646  28.107  26.774  1.00116.34           C
ATOM   1239  CB  CYS B 154      29.223  26.879  27.503  1.00116.34           C
ATOM   1240  SG  CYS B 154      29.691  27.287  29.206  1.00116.34           S
ATOM   1241  C   CYS B 154      28.958  27.933  25.329  1.00116.34           C
ATOM   1242  O   CYS B 154      28.154  27.425  24.550  1.00116.34           O
ATOM   1243  N   GLY B 155      30.188  28.344  24.951  1.00 53.92           N
ATOM   1244  CA  GLY B 155      30.610  28.242  23.585  1.00 53.92           C
ATOM   1245  C   GLY B 155      31.127  26.856  23.394  1.00 53.92           C
ATOM   1246  O   GLY B 155      32.312  26.637  23.142  1.00 53.92           O
ATOM   1247  N   SER B 156      30.207  25.891  23.552  1.00 95.86           N
ATOM   1248  CA  SER B 156      30.433  24.479  23.467  1.00 95.86           C
ATOM   1249  CB  SER B 156      29.527  23.701  24.437  1.00 95.86           C
ATOM   1250  OG  SER B 156      29.885  22.327  24.457  1.00 95.86           O
ATOM   1251  C   SER B 156      30.237  23.901  22.084  1.00 95.86           C
ATOM   1252  O   SER B 156      30.294  22.682  21.934  1.00 95.86           O
ATOM   1253  N   CYS B 157      30.036  24.716  21.029  1.00 61.67           N
ATOM   1254  CA  CYS B 157      29.638  24.189  19.741  1.00 61.67           C
ATOM   1255  CB  CYS B 157      29.563  25.278  18.655  1.00 61.67           C
ATOM   1256  SG  CYS B 157      31.165  26.084  18.354  1.00 61.67           S
ATOM   1257  C   CYS B 157      30.568  23.111  19.246  1.00 61.67           C
ATOM   1258  O   CYS B 157      30.109  22.065  18.788  1.00 61.67           O
ATOM   1259  N   TYR B 158      31.892  23.294  19.369  1.00 69.79           N
ATOM   1260  CA  TYR B 158      32.823  22.335  18.841  1.00 69.79           C
ATOM   1261  CB  TYR B 158      34.295  22.734  19.068  1.00 69.79           C
ATOM   1262  CG  TYR B 158      34.572  22.777  20.533  1.00 69.79           C
ATOM   1263  CD1 TYR B 158      34.193  23.863  21.289  1.00 69.79           C
ATOM   1264  CD2 TYR B 158      35.225  21.734  21.151  1.00 69.79           C
ATOM   1265  CE1 TYR B 158      34.452  23.904  22.639  1.00 69.79           C
ATOM   1266  CE2 TYR B 158      35.487  21.769  22.500  1.00 69.79           C
ATOM   1267  CZ  TYR B 158      35.100  22.856  23.247  1.00 69.79           C
ATOM   1268  OH  TYR B 158      35.367  22.895  24.632  1.00 69.79           O
ATOM   1269  C   TYR B 158      32.595  20.995  19.478  1.00 69.79           C
ATOM   1270  O   TYR B 158      32.722  19.965  18.818  1.00 69.79           O
ATOM   1271  N   ALA B 159      32.305  20.965  20.792  1.00 48.53           N
ATOM   1272  CA  ALA B 159      32.077  19.724  21.482  1.00 48.53           C
ATOM   1273  CB  ALA B 159      31.909  19.911  23.000  1.00 48.53           C
ATOM   1274  C   ALA B 159      30.835  19.057  20.971  1.00 48.53           C
ATOM   1275  O   ALA B 159      30.822  17.846  20.753  1.00 48.53           O
ATOM   1276  N   PHE B 160      29.751  19.832  20.770  1.00 65.73           N
ATOM   1277  CA  PHE B 160      28.517  19.259  20.309  1.00 65.73           C
ATOM   1278  CB  PHE B 160      27.339  20.254  20.287  1.00 65.73           C
ATOM   1279  CG  PHE B 160      26.834  20.403  21.685  1.00 65.73           C
ATOM   1280  CD1 PHE B 160      27.447  21.242  22.588  1.00 65.73           C
ATOM   1281  CD2 PHE B 160      25.724  19.696  22.093  1.00 65.73           C
ATOM   1282  CE1 PHE B 160      26.967  21.365  23.872  1.00 65.73           C
ATOM   1283  CE2 PHE B 160      25.240  19.814  23.375  1.00 65.73           C
ATOM   1284  CZ  PHE B 160      25.859  20.654  24.268  1.00 65.73           C
ATOM   1285  C   PHE B 160      28.699  18.692  18.932  1.00 65.73           C
ATOM   1286  O   PHE B 160      28.239  17.589  18.645  1.00 65.73           O
ATOM   1287  N   SER B 161      29.384  19.427  18.035  1.00 36.52           N
ATOM   1288  CA  SER B 161      29.571  18.951  16.693  1.00 36.52           C
ATOM   1289  CB  SER B 161      30.366  19.934  15.818  1.00 36.52           C
ATOM   1290  OG  SER B 161      31.689  20.071  16.316  1.00 36.52           O
ATOM   1291  C   SER B 161      30.345  17.670  16.750  1.00 36.52           C
ATOM   1292  O   SER B 161      30.015  16.701  16.068  1.00 36.52           O
ATOM   1293  N   SER B 162      31.393  17.625  17.591  1.00 57.80           N
ATOM   1294  CA  SER B 162      32.223  16.458  17.675  1.00 57.80           C
ATOM   1295  CB  SER B 162      33.400  16.622  18.651  1.00 57.80           C
ATOM   1296  OG  SER B 162      34.307  17.598  18.160  1.00 57.80           O
ATOM   1297  C   SER B 162      31.420  15.276  18.126  1.00 57.80           C
ATOM   1298  O   SER B 162      31.459  14.224  17.493  1.00 57.80           O
ATOM   1299  N   SER B 163      30.652  15.413  19.223  1.00 41.95           N
ATOM   1300  CA  SER B 163      29.892  14.307  19.738  1.00 41.95           C
ATOM   1301  CB  SER B 163      29.116  14.661  21.019  1.00 41.95           C
ATOM   1302  OG  SER B 163      28.131  15.643  20.736  1.00 41.95           O
ATOM   1303  C   SER B 163      28.892  13.885  18.713  1.00 41.95           C
ATOM   1304  O   SER B 163      28.655  12.694  18.518  1.00 41.95           O
ATOM   1305  N   ASP B 164      28.297  14.859  18.006  1.00 41.05           N
ATOM   1306  CA  ASP B 164      27.271  14.560  17.052  1.00 41.05           C
ATOM   1307  CB  ASP B 164      26.708  15.818  16.368  1.00 41.05           C
ATOM   1308  CG  ASP B 164      25.904  16.593  17.401  1.00 41.05           C
ATOM   1309  OD1 ASP B 164      25.597  16.007  18.473  1.00 41.05           O
ATOM   1310  OD2 ASP B 164      25.588  17.783  17.133  1.00 41.05           O
ATOM   1311  C   ASP B 164      27.829  13.680  15.980  1.00 41.05           C
ATOM   1312  O   ASP B 164      27.177  12.725  15.559  1.00 41.05           O
ATOM   1313  N   MET B 165      29.050  13.980  15.500  1.00 99.01           N
ATOM   1314  CA  MET B 165      29.618  13.193  14.446  1.00 99.01           C
ATOM   1315  CB  MET B 165      31.014  13.694  14.043  1.00 99.01           C
ATOM   1316  CG  MET B 165      31.649  12.898  12.902  1.00 99.01           C
ATOM   1317  SD  MET B 165      33.450  13.103  12.748  1.00 99.01           S
ATOM   1318  CE  MET B 165      33.440  14.918  12.744  1.00 99.01           C
ATOM   1319  C   MET B 165      29.815  11.785  14.928  1.00 99.01           C
ATOM   1320  O   MET B 165      29.394  10.827  14.282  1.00 99.01           O
ATOM   1321  N   PHE B 166      30.428  11.623  16.115  1.00113.54           N
ATOM   1322  CA  PHE B 166      30.716  10.311  16.623  1.00113.54           C
ATOM   1323  CB  PHE B 166      31.509  10.336  17.941  1.00113.54           C
ATOM   1324  CG  PHE B 166      32.882  10.820  17.625  1.00113.54           C
ATOM   1325  CD1 PHE B 166      33.835   9.948  17.151  1.00113.54           C
ATOM   1326  CD2 PHE B 166      33.221  12.141  17.806  1.00113.54           C
ATOM   1327  CE1 PHE B 166      35.104  10.388  16.856  1.00113.54           C
ATOM   1328  CE2 PHE B 166      34.488  12.587  17.514  1.00113.54           C
ATOM   1329  CZ  PHE B 166      35.434  11.709  17.040  1.00113.54           C
ATOM   1330  C   PHE B 166      29.459   9.541  16.871  1.00113.54           C
ATOM   1331  O   PHE B 166      29.409   8.334  16.642  1.00113.54           O
ATOM   1332  N   GLY B 167      28.418  10.207  17.392  1.00 39.99           N
ATOM   1333  CA  GLY B 167      27.193   9.518  17.715  1.00 39.99           C
ATOM   1334  C   GLY B 167      26.534   8.956  16.486  1.00 39.99           C
ATOM   1335  O   GLY B 167      26.030   7.833  16.512  1.00 39.99           O
ATOM   1336  N   SER B 168      26.479   9.735  15.387  1.00 85.20           N
ATOM   1337  CA  SER B 168      25.837   9.272  14.188  1.00 85.20           C
ATOM   1338  CB  SER B 168      25.724  10.369  13.114  1.00 85.20           C
ATOM   1339  OG  SER B 168      24.888  11.420  13.576  1.00 85.20           O
ATOM   1340  C   SER B 168      26.628   8.145  13.595  1.00 85.20           C
ATOM   1341  O   SER B 168      26.067   7.127  13.190  1.00 85.20           O
ATOM   1342  N   ARG B 169      27.967   8.289  13.549  1.00 91.01           N
ATOM   1343  CA  ARG B 169      28.791   7.294  12.922  1.00 91.01           C
ATOM   1344  CB  ARG B 169      30.260   7.731  12.773  1.00 91.01           C
ATOM   1345  CG  ARG B 169      30.379   8.897  11.786  1.00 91.01           C
ATOM   1346  CD  ARG B 169      31.790   9.206  11.282  1.00 91.01           C
ATOM   1347  NE  ARG B 169      31.654  10.362  10.348  1.00 91.01           N
ATOM   1348  CZ  ARG B 169      32.562  10.584   9.353  1.00 91.01           C
ATOM   1349  NH1 ARG B 169      33.637   9.758   9.196  1.00 91.01           N
ATOM   1350  NH2 ARG B 169      32.388  11.639   8.504  1.00 91.01           N
ATOM   1351  C   ARG B 169      28.701   5.994  13.660  1.00 91.01           C
ATOM   1352  O   ARG B 169      28.778   4.926  13.055  1.00 91.01           O
ATOM   1353  N   VAL B 170      28.570   6.041  14.997  1.00 40.62           N
ATOM   1354  CA  VAL B 170      28.414   4.829  15.753  1.00 40.62           C
ATOM   1355  CB  VAL B 170      28.320   5.072  17.231  1.00 40.62           C
ATOM   1356  CG1 VAL B 170      28.051   3.729  17.931  1.00 40.62           C
ATOM   1357  CG2 VAL B 170      29.605   5.777  17.698  1.00 40.62           C
ATOM   1358  C   VAL B 170      27.127   4.181  15.332  1.00 40.62           C
ATOM   1359  O   VAL B 170      27.043   2.960  15.216  1.00 40.62           O
ATOM   1360  N   ARG B 171      26.074   4.992  15.111  1.00 71.60           N
ATOM   1361  CA  ARG B 171      24.790   4.459  14.757  1.00 71.60           C
ATOM   1362  CB  ARG B 171      23.689   5.530  14.698  1.00 71.60           C
ATOM   1363  CG  ARG B 171      23.347   6.091  16.082  1.00 71.60           C
ATOM   1364  CD  ARG B 171      22.139   7.027  16.099  1.00 71.60           C
ATOM   1365  NE  ARG B 171      21.942   7.468  17.508  1.00 71.60           N
ATOM   1366  CZ  ARG B 171      20.800   8.126  17.864  1.00 71.60           C
ATOM   1367  NH1 ARG B 171      19.840   8.380  16.930  1.00 71.60           N
ATOM   1368  NH2 ARG B 171      20.619   8.532  19.154  1.00 71.60           N
ATOM   1369  C   ARG B 171      24.859   3.764  13.431  1.00 71.60           C
ATOM   1370  O   ARG B 171      24.368   2.647  13.289  1.00 71.60           O
ATOM   1371  N   VAL B 172      25.488   4.393  12.422  1.00 92.56           N
ATOM   1372  CA  VAL B 172      25.569   3.796  11.119  1.00 92.56           C
ATOM   1373  CB  VAL B 172      26.210   4.698  10.102  1.00 92.56           C
ATOM   1374  CG1 VAL B 172      27.657   4.991  10.534  1.00 92.56           C
ATOM   1375  CG2 VAL B 172      26.098   4.028   8.722  1.00 92.56           C
ATOM   1376  C   VAL B 172      26.370   2.529  11.185  1.00 92.56           C
ATOM   1377  O   VAL B 172      25.994   1.517  10.595  1.00 92.56           O
ATOM   1378  N   ILE B 173      27.494   2.538  11.927  1.00143.96           N
ATOM   1379  CA  ILE B 173      28.364   1.395  11.953  1.00143.96           C
ATOM   1380  CB  ILE B 173      29.645   1.654  12.712  1.00143.96           C
ATOM   1381  CG1 ILE B 173      30.710   0.578  12.421  1.00143.96           C
ATOM   1382  CG2 ILE B 173      29.316   1.807  14.205  1.00143.96           C
ATOM   1383  CD1 ILE B 173      30.376  -0.819  12.942  1.00143.96           C
ATOM   1384  C   ILE B 173      27.646   0.214  12.544  1.00143.96           C
ATOM   1385  O   ILE B 173      27.780  -0.908  12.062  1.00143.96           O
ATOM   1386  N   THR B 174      26.908   0.446  13.641  1.00 82.41           N
ATOM   1387  CA  THR B 174      26.138  -0.500  14.400  1.00 82.41           C
ATOM   1388  CB  THR B 174      25.907  -0.022  15.802  1.00 82.41           C
ATOM   1389  OG1 THR B 174      25.148   1.177  15.802  1.00 82.41           O
ATOM   1390  CG2 THR B 174      27.276   0.219  16.459  1.00 82.41           C
ATOM   1391  C   THR B 174      24.809  -0.773  13.764  1.00 82.41           C
ATOM   1392  O   THR B 174      24.116  -1.708  14.161  1.00 82.41           O
ATOM   1393  N   ASN B 175      24.380   0.075  12.812  1.00 61.93           N
ATOM   1394  CA  ASN B 175      23.089  -0.073  12.203  1.00 61.93           C
ATOM   1395  CB  ASN B 175      22.861  -1.469  11.598  1.00 61.93           C
ATOM   1396  CG  ASN B 175      21.641  -1.407  10.689  1.00 61.93           C
ATOM   1397  OD1 ASN B 175      20.849  -0.467  10.743  1.00 61.93           O
ATOM   1398  ND2 ASN B 175      21.484  -2.444   9.825  1.00 61.93           N
ATOM   1399  C   ASN B 175      22.031   0.175  13.234  1.00 61.93           C
ATOM   1400  O   ASN B 175      21.011  -0.511  13.278  1.00 61.93           O
ATOM   1401  N   GLY B 176      22.275   1.168  14.113  1.00 29.25           N
ATOM   1402  CA  GLY B 176      21.304   1.600  15.079  1.00 29.25           C
ATOM   1403  C   GLY B 176      21.275   0.661  16.242  1.00 29.25           C
ATOM   1404  O   GLY B 176      20.430   0.797  17.126  1.00 29.25           O
ATOM   1405  N   THR B 177      22.178  -0.336  16.276  1.00103.13           N
ATOM   1406  CA  THR B 177      22.157  -1.220  17.404  1.00103.13           C
ATOM   1407  CB  THR B 177      23.036  -2.434  17.266  1.00103.13           C
ATOM   1408  OG1 THR B 177      22.694  -3.388  18.260  1.00103.13           O
ATOM   1409  CG2 THR B 177      24.508  -2.030  17.431  1.00103.13           C
ATOM   1410  C   THR B 177      22.596  -0.443  18.607  1.00103.13           C
ATOM   1411  O   THR B 177      22.056  -0.626  19.697  1.00103.13           O
ATOM   1412  N   LYS B 178      23.598   0.449  18.433  1.00129.61           N
ATOM   1413  CA  LYS B 178      24.104   1.226  19.534  1.00129.61           C
ATOM   1414  CB  LYS B 178      25.630   1.120  19.694  1.00129.61           C
ATOM   1415  CG  LYS B 178      26.153   1.623  21.041  1.00129.61           C
ATOM   1416  CD  LYS B 178      25.785   0.709  22.212  1.00129.61           C
ATOM   1417  CE  LYS B 178      26.389   1.143  23.549  1.00129.61           C
ATOM   1418  NZ  LYS B 178      25.979   0.203  24.616  1.00129.61           N
ATOM   1419  C   LYS B 178      23.786   2.673  19.275  1.00129.61           C
ATOM   1420  O   LYS B 178      24.195   3.251  18.271  1.00129.61           O
ATOM   1421  N   THR B 179      22.953   3.238  20.166  1.00199.89           N
ATOM   1422  CA  THR B 179      22.404   4.569  20.237  1.00199.89           C
ATOM   1423  CB  THR B 179      20.978   4.483  20.712  1.00199.89           C
ATOM   1424  OG1 THR B 179      20.305   3.479  19.969  1.00199.89           O
ATOM   1425  CG2 THR B 179      20.253   5.800  20.415  1.00199.89           C
ATOM   1426  C   THR B 179      23.189   5.564  21.094  1.00199.89           C
ATOM   1427  O   THR B 179      22.683   6.670  21.273  1.00199.89           O
ATOM   1428  N   PRO B 180      24.317   5.283  21.713  1.00114.44           N
ATOM   1429  CA  PRO B 180      24.863   6.148  22.747  1.00114.44           C
ATOM   1430  CD  PRO B 180      25.381   4.555  21.035  1.00114.44           C
ATOM   1431  CB  PRO B 180      26.270   5.621  23.016  1.00114.44           C
ATOM   1432  CG  PRO B 180      26.696   5.063  21.649  1.00114.44           C
ATOM   1433  C   PRO B 180      24.907   7.632  22.513  1.00114.44           C
ATOM   1434  O   PRO B 180      25.106   8.080  21.384  1.00114.44           O
ATOM   1435  N   VAL B 181      24.655   8.405  23.593  1.00113.62           N
ATOM   1436  CA  VAL B 181      24.776   9.830  23.555  1.00113.62           C
ATOM   1437  CB  VAL B 181      23.605  10.559  24.158  1.00113.62           C
ATOM   1438  CG1 VAL B 181      23.400  10.101  25.613  1.00113.62           C
ATOM   1439  CG2 VAL B 181      23.855  12.070  24.014  1.00113.62           C
ATOM   1440  C   VAL B 181      26.013  10.140  24.342  1.00113.62           C
ATOM   1441  O   VAL B 181      26.120   9.801  25.518  1.00113.62           O
ATOM   1442  N   TYR B 182      26.991  10.786  23.682  1.00121.40           N
ATOM   1443  CA  TYR B 182      28.271  11.109  24.254  1.00121.40           C
ATOM   1444  CB  TYR B 182      29.370  11.339  23.203  1.00121.40           C
ATOM   1445  CG  TYR B 182      29.604  10.045  22.502  1.00121.40           C
ATOM   1446  CD1 TYR B 182      28.782   9.648  21.473  1.00121.40           C
ATOM   1447  CD2 TYR B 182      30.648   9.229  22.873  1.00121.40           C
ATOM   1448  CE1 TYR B 182      28.998   8.455  20.824  1.00121.40           C
ATOM   1449  CE2 TYR B 182      30.869   8.035  22.228  1.00121.40           C
ATOM   1450  CZ  TYR B 182      30.042   7.645  21.203  1.00121.40           C
ATOM   1451  OH  TYR B 182      30.265   6.421  20.539  1.00121.40           O
ATOM   1452  C   TYR B 182      28.137  12.369  25.052  1.00121.40           C
ATOM   1453  O   TYR B 182      27.164  13.104  24.891  1.00121.40           O
ATOM   1454  N   SER B 183      29.085  12.626  25.987  1.00117.26           N
ATOM   1455  CA  SER B 183      28.937  13.805  26.803  1.00117.26           C
ATOM   1456  CB  SER B 183      29.200  13.581  28.304  1.00117.26           C
ATOM   1457  OG  SER B 183      30.595  13.504  28.556  1.00117.26           O
ATOM   1458  C   SER B 183      29.856  14.921  26.372  1.00117.26           C
ATOM   1459  O   SER B 183      31.082  14.810  26.386  1.00117.26           O
ATOM   1460  N   PRO B 184      29.249  16.014  25.978  1.00 92.01           N
ATOM   1461  CA  PRO B 184      29.984  17.197  25.598  1.00 92.01           C
ATOM   1462  CD  PRO B 184      27.958  15.939  25.314  1.00 92.01           C
ATOM   1463  CB  PRO B 184      28.980  18.099  24.885  1.00 92.01           C
ATOM   1464  CG  PRO B 184      27.930  17.120  24.331  1.00 92.01           C
ATOM   1465  C   PRO B 184      30.609  17.860  26.787  1.00 92.01           C
ATOM   1466  O   PRO B 184      31.621  18.545  26.640  1.00 92.01           O
ATOM   1467  N   GLN B 185      30.003  17.683  27.973  1.00 55.74           N
ATOM   1468  CA  GLN B 185      30.445  18.352  29.163  1.00 55.74           C
ATOM   1469  CB  GLN B 185      29.499  18.135  30.356  1.00 55.74           C
ATOM   1470  CG  GLN B 185      29.961  18.846  31.627  1.00 55.74           C
ATOM   1471  CD  GLN B 185      29.885  20.346  31.375  1.00 55.74           C
ATOM   1472  OE1 GLN B 185      28.922  20.842  30.793  1.00 55.74           O
ATOM   1473  NE2 GLN B 185      30.935  21.090  31.815  1.00 55.74           N
ATOM   1474  C   GLN B 185      31.796  17.858  29.568  1.00 55.74           C
ATOM   1475  O   GLN B 185      32.640  18.634  30.014  1.00 55.74           O
ATOM   1476  N   ASP B 186      32.045  16.546  29.420  1.00 89.99           N
ATOM   1477  CA  ASP B 186      33.303  16.018  29.853  1.00 89.99           C
ATOM   1478  CB  ASP B 186      33.423  14.504  29.591  1.00 89.99           C
ATOM   1479  CG  ASP B 186      34.695  13.980  30.245  1.00 89.99           C
ATOM   1480  OD1 ASP B 186      35.460  14.806  30.809  1.00 89.99           O
ATOM   1481  OD2 ASP B 186      34.919  12.741  30.187  1.00 89.99           O
ATOM   1482  C   ASP B 186      34.383  16.702  29.090  1.00 89.99           C
ATOM   1483  O   ASP B 186      35.422  17.061  29.642  1.00 89.99           O
ATOM   1484  N   ILE B 187      34.155  16.905  27.785  1.00 91.21           N
ATOM   1485  CA  ILE B 187      35.139  17.558  26.981  1.00 91.21           C
ATOM   1486  CB  ILE B 187      34.742  17.641  25.536  1.00 91.21           C
ATOM   1487  CG1 ILE B 187      34.577  16.231  24.943  1.00 91.21           C
ATOM   1488  CG2 ILE B 187      35.790  18.497  24.806  1.00 91.21           C
ATOM   1489  CD1 ILE B 187      35.858  15.399  24.988  1.00 91.21           C
ATOM   1490  C   ILE B 187      35.309  18.957  27.478  1.00 91.21           C
ATOM   1491  O   ILE B 187      36.431  19.435  27.636  1.00 91.21           O
ATOM   1492  N   VAL B 188      34.188  19.650  27.754  1.00 63.23           N
ATOM   1493  CA  VAL B 188      34.271  21.019  28.183  1.00 63.23           C
ATOM   1494  CB  VAL B 188      32.924  21.654  28.412  1.00 63.23           C
ATOM   1495  CG1 VAL B 188      33.132  23.054  29.017  1.00 63.23           C
ATOM   1496  CG2 VAL B 188      32.154  21.673  27.081  1.00 63.23           C
ATOM   1497  C   VAL B 188      35.037  21.116  29.470  1.00 63.23           C
ATOM   1498  O   VAL B 188      35.876  22.002  29.621  1.00 63.23           O
ATOM   1499  N   GLU B 189      34.734  20.268  30.473  1.00187.58           N
ATOM   1500  CA  GLU B 189      35.476  20.405  31.701  1.00187.58           C
ATOM   1501  CB  GLU B 189      34.797  19.797  32.923  1.00187.58           C
ATOM   1502  CG  GLU B 189      35.833  19.468  33.998  1.00187.58           C
ATOM   1503  CD  GLU B 189      36.516  20.723  34.552  1.00187.58           C
ATOM   1504  OE1 GLU B 189      36.415  21.785  33.882  1.00187.58           O
ATOM   1505  OE2 GLU B 189      37.166  20.636  35.627  1.00187.58           O
ATOM   1506  C   GLU B 189      36.859  19.811  31.685  1.00187.58           C
ATOM   1507  O   GLU B 189      37.803  20.412  32.191  1.00187.58           O
ATOM   1508  N   CYS B 190      36.991  18.560  31.213  1.00 93.15           N
ATOM   1509  CA  CYS B 190      38.235  17.838  31.287  1.00 93.15           C
ATOM   1510  CB  CYS B 190      38.006  16.323  31.339  1.00 93.15           C
ATOM   1511  SG  CYS B 190      37.107  15.874  32.846  1.00 93.15           S
ATOM   1512  C   CYS B 190      39.269  18.093  30.228  1.00 93.15           C
ATOM   1513  O   CYS B 190      40.463  18.044  30.516  1.00 93.15           O
ATOM   1514  N   SER B 191      38.857  18.345  28.972  1.00 81.58           N
ATOM   1515  CA  SER B 191      39.801  18.309  27.886  1.00 81.58           C
ATOM   1516  CB  SER B 191      39.119  18.126  26.518  1.00 81.58           C
ATOM   1517  OG  SER B 191      40.089  18.082  25.484  1.00 81.58           O
ATOM   1518  C   SER B 191      40.726  19.492  27.790  1.00 81.58           C
ATOM   1519  O   SER B 191      40.314  20.646  27.702  1.00 81.58           O
ATOM   1520  N   ALA B 192      42.040  19.176  27.811  1.00 83.63           N
ATOM   1521  CA  ALA B 192      43.174  20.050  27.661  1.00 83.63           C
ATOM   1522  CB  ALA B 192      44.497  19.369  28.047  1.00 83.63           C
ATOM   1523  C   ALA B 192      43.309  20.518  26.238  1.00 83.63           C
ATOM   1524  O   ALA B 192      43.971  21.519  25.962  1.00 83.63           O
ATOM   1525  N   TYR B 193      42.792  19.709  25.293  1.00167.06           N
ATOM   1526  CA  TYR B 193      42.833  19.941  23.875  1.00167.06           C
ATOM   1527  CB  TYR B 193      42.422  18.753  22.985  1.00167.06           C
ATOM   1528  CG  TYR B 193      43.458  17.688  23.113  1.00167.06           C
ATOM   1529  CD1 TYR B 193      44.797  18.009  23.116  1.00167.06           C
ATOM   1530  CD2 TYR B 193      43.094  16.363  23.155  1.00167.06           C
ATOM   1531  CE1 TYR B 193      45.754  17.026  23.217  1.00167.06           C
ATOM   1532  CE2 TYR B 193      44.045  15.375  23.254  1.00167.06           C
ATOM   1533  CZ  TYR B 193      45.377  15.707  23.290  1.00167.06           C
ATOM   1534  OH  TYR B 193      46.353  14.693  23.392  1.00167.06           O
ATOM   1535  C   TYR B 193      41.977  21.110  23.489  1.00167.06           C
ATOM   1536  O   TYR B 193      42.021  21.537  22.336  1.00167.06           O
ATOM   1537  N   SER B 194      41.049  21.532  24.372  1.00116.67           N
ATOM   1538  CA  SER B 194      40.182  22.642  24.079  1.00116.67           C
ATOM   1539  CB  SER B 194      38.746  22.212  23.736  1.00116.67           C
ATOM   1540  OG  SER B 194      38.740  21.434  22.547  1.00116.67           O
ATOM   1541  C   SER B 194      40.095  23.571  25.264  1.00116.67           C
ATOM   1542  O   SER B 194      40.671  23.344  26.325  1.00116.67           O
ATOM   1543  N   GLN B 195      39.420  24.707  25.014  1.00199.38           N
ATOM   1544  CA  GLN B 195      39.125  25.864  25.815  1.00199.38           C
ATOM   1545  CB  GLN B 195      38.988  27.113  24.938  1.00199.38           C
ATOM   1546  CG  GLN B 195      40.349  27.656  24.482  1.00199.38           C
ATOM   1547  CD  GLN B 195      41.216  26.558  23.864  1.00199.38           C
ATOM   1548  OE1 GLN B 195      42.362  26.371  24.269  1.00199.38           O
ATOM   1549  NE2 GLN B 195      40.684  25.825  22.850  1.00199.38           N
ATOM   1550  C   GLN B 195      37.954  25.769  26.765  1.00199.38           C
ATOM   1551  O   GLN B 195      37.667  26.757  27.436  1.00199.38           O
ATOM   1552  N   GLY B 196      37.135  24.699  26.755  1.00 51.94           N
ATOM   1553  CA  GLY B 196      36.011  24.695  27.657  1.00 51.94           C
ATOM   1554  C   GLY B 196      34.926  25.481  26.984  1.00 51.94           C
ATOM   1555  O   GLY B 196      34.622  25.256  25.816  1.00 51.94           O
ATOM   1556  N   CYS B 197      34.287  26.401  27.727  1.00 77.53           N
ATOM   1557  CA  CYS B 197      33.238  27.254  27.246  1.00 77.53           C
ATOM   1558  CB  CYS B 197      32.501  27.965  28.381  1.00 77.53           C
ATOM   1559  SG  CYS B 197      31.631  26.749  29.403  1.00 77.53           S
ATOM   1560  C   CYS B 197      33.807  28.279  26.308  1.00 77.53           C
ATOM   1561  O   CYS B 197      33.066  28.985  25.626  1.00 77.53           O
ATOM   1562  N   ASP B 198      35.141  28.449  26.347  1.00 77.81           N
ATOM   1563  CA  ASP B 198      35.916  29.366  25.551  1.00 77.81           C
ATOM   1564  CB  ASP B 198      37.359  29.521  26.060  1.00 77.81           C
ATOM   1565  CG  ASP B 198      37.305  30.266  27.386  1.00 77.81           C
ATOM   1566  OD1 ASP B 198      36.258  30.913  27.657  1.00 77.81           O
ATOM   1567  OD2 ASP B 198      38.308  30.197  28.145  1.00 77.81           O
ATOM   1568  C   ASP B 198      35.988  28.938  24.106  1.00 77.81           C
ATOM   1569  O   ASP B 198      36.395  29.731  23.257  1.00 77.81           O
ATOM   1570  N   GLY B 199      35.694  27.661  23.780  1.00 43.80           N
ATOM   1571  CA  GLY B 199      35.754  27.254  22.395  1.00 43.80           C
ATOM   1572  C   GLY B 199      36.733  26.122  22.237  1.00 43.80           C
ATOM   1573  O   GLY B 199      37.393  25.715  23.193  1.00 43.80           O
ATOM   1574  N   GLY B 200      36.838  25.576  21.001  1.00 34.82           N
ATOM   1575  CA  GLY B 200      37.724  24.475  20.715  1.00 34.82           C
ATOM   1576  C   GLY B 200      37.544  24.064  19.277  1.00 34.82           C
ATOM   1577  O   GLY B 200      36.824  24.718  18.522  1.00 34.82           O
ATOM   1578  N   PHE B 201      38.215  22.962  18.855  1.00 74.25           N
ATOM   1579  CA  PHE B 201      38.102  22.524  17.484  1.00 74.25           C
ATOM   1580  CB  PHE B 201      39.357  22.818  16.646  1.00 74.25           C
ATOM   1581  CG  PHE B 201      39.467  24.299  16.560  1.00 74.25           C
ATOM   1582  CD1 PHE B 201      40.067  25.010  17.573  1.00 74.25           C
ATOM   1583  CD2 PHE B 201      38.968  24.977  15.471  1.00 74.25           C
ATOM   1584  CE1 PHE B 201      40.168  26.378  17.502  1.00 74.25           C
ATOM   1585  CE2 PHE B 201      39.067  26.346  15.395  1.00 74.25           C
ATOM   1586  CZ  PHE B 201      39.669  27.048  16.411  1.00 74.25           C
ATOM   1587  C   PHE B 201      37.860  21.039  17.423  1.00 74.25           C
ATOM   1588  O   PHE B 201      38.487  20.252  18.128  1.00 74.25           O
ATOM   1589  N   MET B 202      36.989  20.627  16.482  1.00127.06           N
ATOM   1590  CA  MET B 202      36.521  19.283  16.259  1.00127.06           C
ATOM   1591  CB  MET B 202      35.568  19.257  15.057  1.00127.06           C
ATOM   1592  CG  MET B 202      36.188  19.989  13.865  1.00127.06           C
ATOM   1593  SD  MET B 202      35.065  20.346  12.486  1.00127.06           S
ATOM   1594  CE  MET B 202      36.110  21.675  11.828  1.00127.06           C
ATOM   1595  C   MET B 202      37.673  18.376  15.948  1.00127.06           C
ATOM   1596  O   MET B 202      37.684  17.221  16.360  1.00127.06           O
ATOM   1597  N   TYR B 203      38.684  18.854  15.211  1.00 68.30           N
ATOM   1598  CA  TYR B 203      39.783  17.997  14.860  1.00 68.30           C
ATOM   1599  CB  TYR B 203      40.843  18.775  14.060  1.00 68.30           C
ATOM   1600  CG  TYR B 203      41.980  17.896  13.660  1.00 68.30           C
ATOM   1601  CD1 TYR B 203      43.048  17.685  14.503  1.00 68.30           C
ATOM   1602  CD2 TYR B 203      41.980  17.294  12.423  1.00 68.30           C
ATOM   1603  CE1 TYR B 203      44.095  16.881  14.114  1.00 68.30           C
ATOM   1604  CE2 TYR B 203      43.022  16.490  12.029  1.00 68.30           C
ATOM   1605  CZ  TYR B 203      44.083  16.284  12.876  1.00 68.30           C
ATOM   1606  OH  TYR B 203      45.155  15.461  12.471  1.00 68.30           O
ATOM   1607  C   TYR B 203      40.401  17.506  16.137  1.00 68.30           C
ATOM   1608  O   TYR B 203      40.741  16.330  16.267  1.00 68.30           O
ATOM   1609  N   LEU B 204      40.586  18.417  17.116  1.00 88.35           N
ATOM   1610  CA  LEU B 204      41.167  18.112  18.399  1.00 88.35           C
ATOM   1611  CB  LEU B 204      41.570  19.384  19.164  1.00 88.35           C
ATOM   1612  CG  LEU B 204      42.748  20.127  18.510  1.00 88.35           C
ATOM   1613  CD1 LEU B 204      43.128  21.389  19.296  1.00 88.35           C
ATOM   1614  CD2 LEU B 204      43.944  19.181  18.310  1.00 88.35           C
ATOM   1615  C   LEU B 204      40.250  17.311  19.286  1.00 88.35           C
ATOM   1616  O   LEU B 204      40.734  16.550  20.117  1.00 88.35           O
ATOM   1617  N   VAL B 205      38.924  17.564  19.255  1.00 87.78           N
ATOM   1618  CA  VAL B 205      37.989  16.837  20.090  1.00 87.78           C
ATOM   1619  CB  VAL B 205      36.680  17.554  20.241  1.00 87.78           C
ATOM   1620  CG1 VAL B 205      35.729  16.667  21.063  1.00 87.78           C
ATOM   1621  CG2 VAL B 205      36.945  18.934  20.864  1.00 87.78           C
ATOM   1622  C   VAL B 205      37.683  15.493  19.543  1.00 87.78           C
ATOM   1623  O   VAL B 205      37.720  14.464  20.218  1.00 87.78           O
ATOM   1624  N   SER B 206      37.346  15.475  18.258  1.00203.13           N
ATOM   1625  CA  SER B 206      37.157  14.209  17.676  1.00203.13           C
ATOM   1626  CB  SER B 206      36.815  14.289  16.177  1.00203.13           C
ATOM   1627  OG  SER B 206      37.915  14.816  15.450  1.00203.13           O
ATOM   1628  C   SER B 206      38.564  13.460  17.838  1.00203.13           C
ATOM   1629  O   SER B 206      38.375  12.258  17.608  1.00203.13           O
ATOM   1630  N   LYS B 207      39.863  14.119  18.128  1.00237.71           N
ATOM   1631  CA  LYS B 207      41.362  13.837  18.493  1.00237.71           C
ATOM   1632  CB  LYS B 207      42.294  15.061  18.408  1.00237.71           C
ATOM   1633  CG  LYS B 207      43.676  14.757  19.010  1.00237.71           C
ATOM   1634  CD  LYS B 207      44.758  15.806  18.741  1.00237.71           C
ATOM   1635  CE  LYS B 207      46.111  15.459  19.373  1.00237.71           C
ATOM   1636  NZ  LYS B 207      46.683  14.248  18.740  1.00237.71           N
ATOM   1637  C   LYS B 207      41.524  13.366  19.921  1.00237.71           C
ATOM   1638  O   LYS B 207      42.264  12.434  20.232  1.00237.71           O
ATOM   1639  N   TYR B 208      40.836  14.049  20.843  1.00 88.85           N
ATOM   1640  CA  TYR B 208      40.820  13.780  22.246  1.00 88.85           C
ATOM   1641  CB  TYR B 208      39.872  14.782  22.935  1.00 88.85           C
ATOM   1642  CG  TYR B 208      39.777  14.582  24.408  1.00 88.85           C
ATOM   1643  CD1 TYR B 208      40.762  15.043  25.249  1.00 88.85           C
ATOM   1644  CD2 TYR B 208      38.674  13.962  24.950  1.00 88.85           C
ATOM   1645  CE1 TYR B 208      40.659  14.869  26.609  1.00 88.85           C
ATOM   1646  CE2 TYR B 208      38.566  13.785  26.308  1.00 88.85           C
ATOM   1647  CZ  TYR B 208      39.559  14.240  27.140  1.00 88.85           C
ATOM   1648  OH  TYR B 208      39.451  14.063  28.536  1.00 88.85           O
ATOM   1649  C   TYR B 208      40.237  12.415  22.338  1.00 88.85           C
ATOM   1650  O   TYR B 208      40.578  11.617  23.209  1.00 88.85           O
ATOM   1651  N   ALA B 209      39.322  12.123  21.399  1.00 44.96           N
ATOM   1652  CA  ALA B 209      38.645  10.864  21.388  1.00 44.96           C
ATOM   1653  CB  ALA B 209      37.677  10.721  20.200  1.00 44.96           C
ATOM   1654  C   ALA B 209      39.645   9.755  21.283  1.00 44.96           C
ATOM   1655  O   ALA B 209      39.504   8.728  21.943  1.00 44.96           O
ATOM   1656  N   GLU B 210      40.673   9.906  20.430  1.00 69.72           N
ATOM   1657  CA  GLU B 210      41.620   8.835  20.305  1.00 69.72           C
ATOM   1658  CB  GLU B 210      42.583   9.037  19.122  1.00 69.72           C
ATOM   1659  CG  GLU B 210      43.447   7.811  18.820  1.00 69.72           C
ATOM   1660  CD  GLU B 210      44.293   8.123  17.593  1.00 69.72           C
ATOM   1661  OE1 GLU B 210      45.151   9.042  17.680  1.00 69.72           O
ATOM   1662  OE2 GLU B 210      44.089   7.447  16.550  1.00 69.72           O
ATOM   1663  C   GLU B 210      42.449   8.695  21.552  1.00 69.72           C
ATOM   1664  O   GLU B 210      42.631   7.589  22.059  1.00 69.72           O
ATOM   1665  N   ASP B 211      43.007   9.812  22.064  1.00113.30           N
ATOM   1666  CA  ASP B 211      43.897   9.728  23.191  1.00113.30           C
ATOM   1667  CB  ASP B 211      44.656  11.047  23.421  1.00113.30           C
ATOM   1668  CG  ASP B 211      45.576  11.278  22.230  1.00113.30           C
ATOM   1669  OD1 ASP B 211      45.781  10.313  21.445  1.00113.30           O
ATOM   1670  OD2 ASP B 211      46.079  12.424  22.084  1.00113.30           O
ATOM   1671  C   ASP B 211      43.209   9.397  24.489  1.00113.30           C
ATOM   1672  O   ASP B 211      43.574   8.432  25.160  1.00113.30           O
ATOM   1673  N   TYR B 212      42.276  10.273  24.924  1.00161.36           N
ATOM   1674  CA  TYR B 212      41.554  10.123  26.162  1.00161.36           C
ATOM   1675  CB  TYR B 212      41.231  11.478  26.803  1.00161.36           C
ATOM   1676  CG  TYR B 212      42.565  12.069  27.106  1.00161.36           C
ATOM   1677  CD1 TYR B 212      43.220  12.833  26.167  1.00161.36           C
ATOM   1678  CD2 TYR B 212      43.173  11.840  28.318  1.00161.36           C
ATOM   1679  CE1 TYR B 212      44.455  13.374  26.437  1.00161.36           C
ATOM   1680  CE2 TYR B 212      44.407  12.379  28.595  1.00161.36           C
ATOM   1681  CZ  TYR B 212      45.049  13.148  27.654  1.00161.36           C
ATOM   1682  OH  TYR B 212      46.316  13.702  27.937  1.00161.36           O
ATOM   1683  C   TYR B 212      40.306   9.293  26.100  1.00161.36           C
ATOM   1684  O   TYR B 212      40.025   8.510  27.005  1.00161.36           O
ATOM   1685  N   GLY B 213      39.489   9.471  25.046  1.00 46.79           N
ATOM   1686  CA  GLY B 213      38.256   8.738  24.959  1.00 46.79           C
ATOM   1687  C   GLY B 213      37.137   9.608  25.450  1.00 46.79           C
ATOM   1688  O   GLY B 213      37.352  10.589  26.162  1.00 46.79           O
ATOM   1689  N   LEU B 214      35.892   9.245  25.070  1.00110.85           N
ATOM   1690  CA  LEU B 214      34.724   9.994  25.430  1.00110.85           C
ATOM   1691  CB  LEU B 214      33.896  10.470  24.225  1.00110.85           C
ATOM   1692  CG  LEU B 214      34.581  11.592  23.423  1.00110.85           C
ATOM   1693  CD1 LEU B 214      35.948  11.146  22.887  1.00110.85           C
ATOM   1694  CD2 LEU B 214      33.662  12.127  22.314  1.00110.85           C
ATOM   1695  C   LEU B 214      33.847   9.132  26.279  1.00110.85           C
ATOM   1696  O   LEU B 214      33.860   7.907  26.188  1.00110.85           O
ATOM   1697  N   ALA B 215      33.051   9.785  27.141  1.00 69.48           N
ATOM   1698  CA  ALA B 215      32.185   9.122  28.067  1.00 69.48           C
ATOM   1699  CB  ALA B 215      32.368   9.665  29.484  1.00 69.48           C
ATOM   1700  C   ALA B 215      30.773   9.435  27.682  1.00 69.48           C
ATOM   1701  O   ALA B 215      30.511  10.364  26.922  1.00 69.48           O
ATOM   1702  N   GLU B 216      29.821   8.635  28.198  1.00 57.10           N
ATOM   1703  CA  GLU B 216      28.431   8.820  27.892  1.00 57.10           C
ATOM   1704  CB  GLU B 216      27.576   7.590  28.235  1.00 57.10           C
ATOM   1705  CG  GLU B 216      27.899   6.382  27.353  1.00 57.10           C
ATOM   1706  CD  GLU B 216      27.090   5.193  27.853  1.00 57.10           C
ATOM   1707  OE1 GLU B 216      27.311   4.780  29.023  1.00 57.10           O
ATOM   1708  OE2 GLU B 216      26.245   4.680  27.072  1.00 57.10           O
ATOM   1709  C   GLU B 216      27.898   9.996  28.657  1.00 57.10           C
ATOM   1710  O   GLU B 216      28.482  10.440  29.646  1.00 57.10           O
ATOM   1711  N   GLU B 217      26.746  10.524  28.190  1.00 88.31           N
ATOM   1712  CA  GLU B 217      26.131  11.697  28.753  1.00 88.31           C
ATOM   1713  CB  GLU B 217      24.824  12.085  28.037  1.00 88.31           C
ATOM   1714  CG  GLU B 217      24.160  13.331  28.623  1.00 88.31           C
ATOM   1715  CD  GLU B 217      24.975  14.544  28.201  1.00 88.31           C
ATOM   1716  OE1 GLU B 217      25.581  14.503  27.096  1.00 88.31           O
ATOM   1717  OE2 GLU B 217      25.002  15.534  28.978  1.00 88.31           O
ATOM   1718  C   GLU B 217      25.801  11.463  30.197  1.00 88.31           C
ATOM   1719  O   GLU B 217      26.014  12.335  31.040  1.00 88.31           O
ATOM   1720  N   SER B 218      25.292  10.262  30.534  1.00 77.82           N
ATOM   1721  CA  SER B 218      24.884   9.985  31.883  1.00 77.82           C
ATOM   1722  CB  SER B 218      24.287   8.577  32.048  1.00 77.82           C
ATOM   1723  OG  SER B 218      23.094   8.462  31.286  1.00 77.82           O
ATOM   1724  C   SER B 218      26.071  10.075  32.788  1.00 77.82           C
ATOM   1725  O   SER B 218      25.961  10.420  33.966  1.00 77.82           O
ATOM   1726  N   CYS B 219      27.255   9.754  32.253  1.00 53.16           N
ATOM   1727  CA  CYS B 219      28.434   9.776  33.062  1.00 53.16           C
ATOM   1728  CB  CYS B 219      29.665   9.309  32.276  1.00 53.16           C
ATOM   1729  SG  CYS B 219      31.138   9.105  33.309  1.00 53.16           S
ATOM   1730  C   CYS B 219      28.678  11.184  33.514  1.00 53.16           C
ATOM   1731  O   CYS B 219      29.032  11.409  34.673  1.00 53.16           O
ATOM   1732  N   ASP B 220      28.513  12.167  32.597  1.00103.49           N
ATOM   1733  CA  ASP B 220      28.728  13.547  32.939  1.00103.49           C
ATOM   1734  CB  ASP B 220      30.097  14.077  32.476  1.00103.49           C
ATOM   1735  CG  ASP B 220      31.178  13.428  33.327  1.00103.49           C
ATOM   1736  OD1 ASP B 220      30.895  13.127  34.517  1.00103.49           O
ATOM   1737  OD2 ASP B 220      32.302  13.221  32.797  1.00103.49           O
ATOM   1738  C   ASP B 220      27.688  14.361  32.237  1.00103.49           C
ATOM   1739  O   ASP B 220      27.890  14.781  31.098  1.00103.49           O
ATOM   1740  N   PRO B 221      26.605  14.647  32.909  1.00 74.28           N
ATOM   1741  CA  PRO B 221      25.526  15.377  32.296  1.00 74.28           C
ATOM   1742  CD  PRO B 221      26.134  13.778  33.974  1.00 74.28           C
ATOM   1743  CB  PRO B 221      24.373  15.318  33.292  1.00 74.28           C
ATOM   1744  CG  PRO B 221      24.610  13.987  34.031  1.00 74.28           C
ATOM   1745  C   PRO B 221      25.956  16.754  31.910  1.00 74.28           C
ATOM   1746  O   PRO B 221      26.854  17.298  32.549  1.00 74.28           O
ATOM   1747  N   TYR B 222      25.324  17.332  30.868  1.00104.25           N
ATOM   1748  CA  TYR B 222      25.758  18.600  30.343  1.00104.25           C
ATOM   1749  CB  TYR B 222      25.251  18.833  28.906  1.00104.25           C
ATOM   1750  CG  TYR B 222      25.810  20.104  28.366  1.00104.25           C
ATOM   1751  CD1 TYR B 222      27.145  20.193  28.043  1.00104.25           C
ATOM   1752  CD2 TYR B 222      24.999  21.194  28.148  1.00104.25           C
ATOM   1753  CE1 TYR B 222      27.667  21.358  27.532  1.00104.25           C
ATOM   1754  CE2 TYR B 222      25.516  22.362  27.637  1.00104.25           C
ATOM   1755  CZ  TYR B 222      26.854  22.447  27.331  1.00104.25           C
ATOM   1756  OH  TYR B 222      27.388  23.643  26.807  1.00104.25           O
ATOM   1757  C   TYR B 222      25.285  19.720  31.219  1.00104.25           C
ATOM   1758  O   TYR B 222      24.087  19.872  31.459  1.00104.25           O
ATOM   1759  N   LYS B 223      26.263  20.443  31.816  1.00182.68           N
ATOM   1760  CA  LYS B 223      26.078  21.612  32.636  1.00182.68           C
ATOM   1761  CB  LYS B 223      27.210  21.781  33.663  1.00182.68           C
ATOM   1762  CG  LYS B 223      26.813  22.619  34.880  1.00182.68           C
ATOM   1763  CD  LYS B 223      26.338  24.032  34.546  1.00182.68           C
ATOM   1764  CE  LYS B 223      25.799  24.797  35.756  1.00182.68           C
ATOM   1765  NZ  LYS B 223      24.531  24.186  36.216  1.00182.68           N
ATOM   1766  C   LYS B 223      25.983  22.882  31.829  1.00182.68           C
ATOM   1767  O   LYS B 223      25.142  23.740  32.095  1.00182.68           O
ATOM   1768  N   GLY B 224      26.852  23.030  30.803  1.00 45.42           N
ATOM   1769  CA  GLY B 224      26.906  24.252  30.050  1.00 45.42           C
ATOM   1770  C   GLY B 224      27.741  25.240  30.803  1.00 45.42           C
ATOM   1771  O   GLY B 224      27.497  26.440  30.715  1.00 45.42           O
ATOM   1772  N   VAL B 225      28.733  24.757  31.579  1.00 64.54           N
ATOM   1773  CA  VAL B 225      29.574  25.638  32.333  1.00 64.54           C
ATOM   1774  CB  VAL B 225      28.989  25.919  33.699  1.00 64.54           C
ATOM   1775  CG1 VAL B 225      29.880  26.858  34.528  1.00 64.54           C
ATOM   1776  CG2 VAL B 225      27.574  26.483  33.476  1.00 64.54           C
ATOM   1777  C   VAL B 225      30.925  24.973  32.465  1.00 64.54           C
ATOM   1778  O   VAL B 225      31.101  23.807  32.131  1.00 64.54           O
ATOM   1779  N   ASP B 226      31.914  25.743  32.956  1.00106.90           N
ATOM   1780  CA  ASP B 226      33.305  25.465  33.206  1.00106.90           C
ATOM   1781  CB  ASP B 226      34.126  26.735  33.482  1.00106.90           C
ATOM   1782  CG  ASP B 226      34.238  27.506  32.175  1.00106.90           C
ATOM   1783  OD1 ASP B 226      34.264  26.845  31.102  1.00106.90           O
ATOM   1784  OD2 ASP B 226      34.300  28.763  32.231  1.00106.90           O
ATOM   1785  C   ASP B 226      33.446  24.561  34.400  1.00106.90           C
ATOM   1786  O   ASP B 226      34.505  24.532  35.026  1.00106.90           O
ATOM   1787  N   SER B 227      32.346  23.913  34.834  1.00 65.78           N
ATOM   1788  CA  SER B 227      32.355  23.086  36.017  1.00 65.78           C
ATOM   1789  CB  SER B 227      31.090  22.225  36.178  1.00 65.78           C
ATOM   1790  OG  SER B 227      31.021  21.260  35.139  1.00 65.78           O
ATOM   1791  C   SER B 227      33.532  22.161  35.996  1.00 65.78           C
ATOM   1792  O   SER B 227      34.119  21.943  34.944  1.00 65.78           O
ATOM   1793  N   VAL B 228      33.915  21.627  37.182  1.00106.82           N
ATOM   1794  CA  VAL B 228      35.065  20.778  37.392  1.00106.82           C
ATOM   1795  CB  VAL B 228      35.457  20.663  38.838  1.00106.82           C
ATOM   1796  CG1 VAL B 228      34.330  19.937  39.592  1.00106.82           C
ATOM   1797  CG2 VAL B 228      36.824  19.964  38.931  1.00106.82           C
ATOM   1798  C   VAL B 228      34.798  19.388  36.879  1.00106.82           C
ATOM   1799  O   VAL B 228      33.650  19.004  36.670  1.00106.82           O
ATOM   1800  N   CYS B 229      35.878  18.601  36.645  1.00116.68           N
ATOM   1801  CA  CYS B 229      35.760  17.267  36.112  1.00116.68           C
ATOM   1802  CB  CYS B 229      37.103  16.605  35.759  1.00116.68           C
ATOM   1803  SG  CYS B 229      37.830  17.194  34.207  1.00116.68           S
ATOM   1804  C   CYS B 229      35.152  16.408  37.184  1.00116.68           C
ATOM   1805  O   CYS B 229      35.342  16.704  38.358  1.00116.68           O
ATOM   1806  N   LYS B 230      34.395  15.335  36.821  1.00176.43           N
ATOM   1807  CA  LYS B 230      33.765  14.485  37.821  1.00176.43           C
ATOM   1808  CB  LYS B 230      32.472  15.086  38.398  1.00176.43           C
ATOM   1809  CG  LYS B 230      32.710  16.330  39.256  1.00176.43           C
ATOM   1810  CD  LYS B 230      33.585  16.061  40.480  1.00176.43           C
ATOM   1811  CE  LYS B 230      33.831  17.297  41.345  1.00176.43           C
ATOM   1812  NZ  LYS B 230      34.685  16.942  42.500  1.00176.43           N
ATOM   1813  C   LYS B 230      33.384  13.124  37.231  1.00176.43           C
ATOM   1814  O   LYS B 230      33.736  12.821  36.092  1.00176.43           O
ATOM   1815  N   LYS B 231      32.601  12.306  38.007  1.00180.74           N
ATOM   1816  CA  LYS B 231      32.142  10.936  37.808  1.00180.74           C
ATOM   1817  CB  LYS B 231      30.982  10.814  36.807  1.00180.74           C
ATOM   1818  CG  LYS B 231      29.694  11.453  37.332  1.00180.74           C
ATOM   1819  CD  LYS B 231      29.193  10.829  38.637  1.00180.74           C
ATOM   1820  CE  LYS B 231      27.908  11.467  39.168  1.00180.74           C
ATOM   1821  NZ  LYS B 231      27.498  10.804  40.427  1.00180.74           N
ATOM   1822  C   LYS B 231      33.253  10.003  37.409  1.00180.74           C
ATOM   1823  O   LYS B 231      33.484   9.754  36.228  1.00180.74           O
ATOM   1824  N   ASP B 232      33.992   9.474  38.408  1.00 49.43           N
ATOM   1825  CA  ASP B 232      35.073   8.551  38.170  1.00 49.43           C
ATOM   1826  CB  ASP B 232      35.986   8.342  39.390  1.00 49.43           C
ATOM   1827  CG  ASP B 232      36.769   9.628  39.614  1.00 49.43           C
ATOM   1828  OD1 ASP B 232      36.708  10.520  38.726  1.00 49.43           O
ATOM   1829  OD2 ASP B 232      37.435   9.737  40.678  1.00 49.43           O
ATOM   1830  C   ASP B 232      34.500   7.216  37.799  1.00 49.43           C
ATOM   1831  O   ASP B 232      33.287   7.017  37.853  1.00 49.43           O
ATOM   1832  N   GLN B 233      35.383   6.273  37.391  1.00 97.28           N
ATOM   1833  CA  GLN B 233      34.981   4.956  36.976  1.00 97.28           C
ATOM   1834  CB  GLN B 233      34.425   4.090  38.120  1.00 97.28           C
ATOM   1835  CG  GLN B 233      35.483   3.696  39.152  1.00 97.28           C
ATOM   1836  CD  GLN B 233      36.442   2.721  38.483  1.00 97.28           C
ATOM   1837  OE1 GLN B 233      36.291   2.390  37.308  1.00 97.28           O
ATOM   1838  NE2 GLN B 233      37.461   2.248  39.250  1.00 97.28           N
ATOM   1839  C   GLN B 233      33.919   5.145  35.958  1.00 97.28           C
ATOM   1840  O   GLN B 233      32.875   4.494  35.986  1.00 97.28           O
ATOM   1841  N   CYS B 234      34.198   6.046  35.005  1.00135.94           N
ATOM   1842  CA  CYS B 234      33.227   6.436  34.042  1.00135.94           C
ATOM   1843  CB  CYS B 234      33.715   7.572  33.142  1.00135.94           C
ATOM   1844  SG  CYS B 234      32.382   8.112  32.058  1.00135.94           S
ATOM   1845  C   CYS B 234      32.887   5.294  33.191  1.00135.94           C
ATOM   1846  O   CYS B 234      33.708   4.431  32.874  1.00135.94           O
ATOM   1847  N   PRO B 235      31.644   5.365  32.799  1.00154.58           N
ATOM   1848  CA  PRO B 235      31.094   4.401  31.915  1.00154.58           C
ATOM   1849  CD  PRO B 235      30.618   6.046  33.572  1.00154.58           C
ATOM   1850  CB  PRO B 235      29.643   4.818  31.703  1.00154.58           C
ATOM   1851  CG  PRO B 235      29.282   5.491  33.043  1.00154.58           C
ATOM   1852  C   PRO B 235      32.000   4.492  30.757  1.00154.58           C
ATOM   1853  O   PRO B 235      32.523   5.576  30.499  1.00154.58           O
ATOM   1854  N   LYS B 236      32.195   3.350  30.093  1.00154.86           N
ATOM   1855  CA  LYS B 236      33.206   3.130  29.112  1.00154.86           C
ATOM   1856  CB  LYS B 236      32.881   1.961  28.168  1.00154.86           C
ATOM   1857  CG  LYS B 236      34.015   1.615  27.201  1.00154.86           C
ATOM   1858  CD  LYS B 236      33.763   0.338  26.397  1.00154.86           C
ATOM   1859  CE  LYS B 236      33.569  -0.910  27.259  1.00154.86           C
ATOM   1860  NZ  LYS B 236      33.116  -2.038  26.413  1.00154.86           N
ATOM   1861  C   LYS B 236      33.443   4.326  28.258  1.00154.86           C
ATOM   1862  O   LYS B 236      32.557   5.144  28.012  1.00154.86           O
ATOM   1863  N   ARG B 237      34.709   4.459  27.825  1.00 51.05           N
ATOM   1864  CA  ARG B 237      35.095   5.562  27.003  1.00 51.05           C
ATOM   1865  CB  ARG B 237      36.464   6.155  27.378  1.00 51.05           C
ATOM   1866  CG  ARG B 237      36.494   6.851  28.740  1.00 51.05           C
ATOM   1867  CD  ARG B 237      37.870   7.423  29.093  1.00 51.05           C
ATOM   1868  NE  ARG B 237      37.746   8.137  30.395  1.00 51.05           N
ATOM   1869  CZ  ARG B 237      37.482   9.476  30.414  1.00 51.05           C
ATOM   1870  NH1 ARG B 237      37.341  10.161  29.241  1.00 51.05           N
ATOM   1871  NH2 ARG B 237      37.364  10.132  31.605  1.00 51.05           N
ATOM   1872  C   ARG B 237      35.212   5.072  25.596  1.00 51.05           C
ATOM   1873  O   ARG B 237      35.834   4.043  25.333  1.00 51.05           O
ATOM   1874  N   ALA B 238      34.564   5.791  24.657  1.00 50.67           N
ATOM   1875  CA  ALA B 238      34.657   5.464  23.264  1.00 50.67           C
ATOM   1876  CB  ALA B 238      33.423   5.888  22.448  1.00 50.67           C
ATOM   1877  C   ALA B 238      35.839   6.195  22.707  1.00 50.67           C
ATOM   1878  O   ALA B 238      36.115   7.326  23.103  1.00 50.67           O
ATOM   1879  N   TYR B 239      36.548   5.580  21.738  1.00 57.29           N
ATOM   1880  CA  TYR B 239      37.730   6.188  21.186  1.00 57.29           C
ATOM   1881  CB  TYR B 239      39.023   5.400  21.464  1.00 57.29           C
ATOM   1882  CG  TYR B 239      39.310   5.445  22.927  1.00 57.29           C
ATOM   1883  CD1 TYR B 239      38.689   4.575  23.794  1.00 57.29           C
ATOM   1884  CD2 TYR B 239      40.211   6.356  23.430  1.00 57.29           C
ATOM   1885  CE1 TYR B 239      38.961   4.616  25.141  1.00 57.29           C
ATOM   1886  CE2 TYR B 239      40.485   6.403  24.777  1.00 57.29           C
ATOM   1887  CZ  TYR B 239      39.858   5.532  25.635  1.00 57.29           C
ATOM   1888  OH  TYR B 239      40.138   5.577  27.017  1.00 57.29           O
ATOM   1889  C   TYR B 239      37.587   6.251  19.694  1.00 57.29           C
ATOM   1890  O   TYR B 239      36.740   5.574  19.113  1.00 57.29           O
ATOM   1891  N   GLY B 240      38.410   7.098  19.035  1.00 35.92           N
ATOM   1892  CA  GLY B 240      38.350   7.227  17.604  1.00 35.92           C
ATOM   1893  C   GLY B 240      39.575   6.597  17.015  1.00 35.92           C
ATOM   1894  O   GLY B 240      40.702   6.941  17.369  1.00 35.92           O
ATOM   1895  N   THR B 241      39.363   5.653  16.074  1.00109.44           N
ATOM   1896  CA  THR B 241      40.419   4.935  15.418  1.00109.44           C
ATOM   1897  CB  THR B 241      39.923   3.793  14.577  1.00109.44           C
ATOM   1898  OG1 THR B 241      41.012   2.979  14.168  1.00109.44           O
ATOM   1899  CG2 THR B 241      39.198   4.359  13.344  1.00109.44           C
ATOM   1900  C   THR B 241      41.195   5.849  14.517  1.00109.44           C
ATOM   1901  O   THR B 241      42.408   5.689  14.387  1.00109.44           O
ATOM   1902  N   ASN B 242      40.524   6.800  13.827  1.00 98.76           N
ATOM   1903  CA  ASN B 242      41.256   7.664  12.937  1.00 98.76           C
ATOM   1904  CB  ASN B 242      41.477   7.071  11.533  1.00 98.76           C
ATOM   1905  CG  ASN B 242      40.123   6.907  10.859  1.00 98.76           C
ATOM   1906  OD1 ASN B 242      39.202   6.319  11.423  1.00 98.76           O
ATOM   1907  ND2 ASN B 242      39.992   7.447   9.618  1.00 98.76           N
ATOM   1908  C   ASN B 242      40.520   8.962  12.759  1.00 98.76           C
ATOM   1909  O   ASN B 242      39.319   9.047  13.011  1.00 98.76           O
ATOM   1910  N   TYR B 243      41.255  10.031  12.366  1.00 82.16           N
ATOM   1911  CA  TYR B 243      40.654  11.314  12.110  1.00 82.16           C
ATOM   1912  CB  TYR B 243      40.440  12.143  13.389  1.00 82.16           C
ATOM   1913  CG  TYR B 243      41.730  12.191  14.135  1.00 82.16           C
ATOM   1914  CD1 TYR B 243      42.090  11.153  14.966  1.00 82.16           C
ATOM   1915  CD2 TYR B 243      42.578  13.266  14.013  1.00 82.16           C
ATOM   1916  CE1 TYR B 243      43.274  11.185  15.663  1.00 82.16           C
ATOM   1917  CE2 TYR B 243      43.764  13.304  14.708  1.00 82.16           C
ATOM   1918  CZ  TYR B 243      44.115  12.263  15.533  1.00 82.16           C
ATOM   1919  OH  TYR B 243      45.331  12.305  16.245  1.00 82.16           O
ATOM   1920  C   TYR B 243      41.517  12.097  11.159  1.00 82.16           C
ATOM   1921  O   TYR B 243      42.728  11.893  11.105  1.00 82.16           O
ATOM   1922  N   ALA B 244      40.907  13.016  10.371  1.00 47.84           N
ATOM   1923  CA  ALA B 244      41.673  13.831   9.464  1.00 47.84           C
ATOM   1924  CB  ALA B 244      42.215  13.054   8.252  1.00 47.84           C
ATOM   1925  C   ALA B 244      40.797  14.928   8.931  1.00 47.84           C
ATOM   1926  O   ALA B 244      39.572  14.861   9.015  1.00 47.84           O
ATOM   1927  N   TYR B 245      41.419  15.995   8.383  1.00 84.72           N
ATOM   1928  CA  TYR B 245      40.667  17.046   7.752  1.00 84.72           C
ATOM   1929  CB  TYR B 245      41.429  18.369   7.542  1.00 84.72           C
ATOM   1930  CG  TYR B 245      41.560  19.122   8.821  1.00 84.72           C
ATOM   1931  CD1 TYR B 245      40.478  19.811   9.322  1.00 84.72           C
ATOM   1932  CD2 TYR B 245      42.755  19.172   9.500  1.00 84.72           C
ATOM   1933  CE1 TYR B 245      40.579  20.525  10.491  1.00 84.72           C
ATOM   1934  CE2 TYR B 245      42.862  19.886  10.671  1.00 84.72           C
ATOM   1935  CZ  TYR B 245      41.772  20.563  11.168  1.00 84.72           C
ATOM   1936  OH  TYR B 245      41.880  21.297  12.368  1.00 84.72           O
ATOM   1937  C   TYR B 245      40.355  16.538   6.383  1.00 84.72           C
ATOM   1938  O   TYR B 245      41.204  15.936   5.734  1.00 84.72           O
ATOM   1939  N   THR B 246      39.115  16.738   5.908  1.00 41.85           N
ATOM   1940  CA  THR B 246      38.798  16.278   4.590  1.00 41.85           C
ATOM   1941  CB  THR B 246      37.375  16.558   4.204  1.00 41.85           C
ATOM   1942  OG1 THR B 246      36.484  15.925   5.110  1.00 41.85           O
ATOM   1943  CG2 THR B 246      37.141  16.036   2.778  1.00 41.85           C
ATOM   1944  C   THR B 246      39.688  17.027   3.652  1.00 41.85           C
ATOM   1945  O   THR B 246      39.854  18.240   3.782  1.00 41.85           O
ATOM   1946  N   GLY B 247      40.275  16.312   2.668  1.00 34.55           N
ATOM   1947  CA  GLY B 247      41.195  16.930   1.764  1.00 34.55           C
ATOM   1948  C   GLY B 247      42.575  16.525   2.189  1.00 34.55           C
ATOM   1949  O   GLY B 247      43.542  16.739   1.461  1.00 34.55           O
ATOM   1950  N   GLY B 248      42.704  15.945   3.398  1.00 37.70           N
ATOM   1951  CA  GLY B 248      43.966  15.428   3.852  1.00 37.70           C
ATOM   1952  C   GLY B 248      44.615  16.340   4.850  1.00 37.70           C
ATOM   1953  O   GLY B 248      45.344  15.875   5.725  1.00 37.70           O
ATOM   1954  N   PHE B 249      44.384  17.662   4.750  1.00 78.14           N
ATOM   1955  CA  PHE B 249      44.973  18.585   5.680  1.00 78.14           C
ATOM   1956  CB  PHE B 249      46.456  18.883   5.381  1.00 78.14           C
ATOM   1957  CG  PHE B 249      46.584  19.243   3.939  1.00 78.14           C
ATOM   1958  CD1 PHE B 249      46.745  18.250   3.000  1.00 78.14           C
ATOM   1959  CD2 PHE B 249      46.550  20.553   3.521  1.00 78.14           C
ATOM   1960  CE1 PHE B 249      46.867  18.553   1.665  1.00 78.14           C
ATOM   1961  CE2 PHE B 249      46.671  20.862   2.186  1.00 78.14           C
ATOM   1962  CZ  PHE B 249      46.830  19.864   1.255  1.00 78.14           C
ATOM   1963  C   PHE B 249      44.178  19.848   5.621  1.00 78.14           C
ATOM   1964  O   PHE B 249      43.296  20.001   4.782  1.00 78.14           O
ATOM   1965  N   TYR B 250      44.475  20.796   6.525  1.00164.81           N
ATOM   1966  CA  TYR B 250      43.696  22.000   6.607  1.00164.81           C
ATOM   1967  CB  TYR B 250      44.036  22.713   7.927  1.00164.81           C
ATOM   1968  CG  TYR B 250      43.087  23.809   8.236  1.00164.81           C
ATOM   1969  CD1 TYR B 250      41.746  23.531   8.360  1.00164.81           C
ATOM   1970  CD2 TYR B 250      43.528  25.101   8.387  1.00164.81           C
ATOM   1971  CE1 TYR B 250      40.846  24.523   8.652  1.00164.81           C
ATOM   1972  CE2 TYR B 250      42.631  26.096   8.686  1.00164.81           C
ATOM   1973  CZ  TYR B 250      41.291  25.810   8.819  1.00164.81           C
ATOM   1974  OH  TYR B 250      40.358  26.824   9.124  1.00164.81           O
ATOM   1975  C   TYR B 250      44.020  22.847   5.409  1.00164.81           C
ATOM   1976  O   TYR B 250      45.166  23.254   5.209  1.00164.81           O
ATOM   1977  N   GLY B 251      42.978  23.156   4.598  1.00 65.43           N
ATOM   1978  CA  GLY B 251      43.134  23.952   3.409  1.00 65.43           C
ATOM   1979  C   GLY B 251      42.808  23.155   2.170  1.00 65.43           C
ATOM   1980  O   GLY B 251      42.681  23.735   1.093  1.00 65.43           O
ATOM   1981  N   ALA B 252      42.766  21.811   2.292  1.00102.90           N
ATOM   1982  CA  ALA B 252      42.445  20.785   1.331  1.00102.90           C
ATOM   1983  CB  ALA B 252      42.975  19.410   1.759  1.00102.90           C
ATOM   1984  C   ALA B 252      40.977  20.627   1.042  1.00102.90           C
ATOM   1985  O   ALA B 252      40.603  19.946   0.094  1.00102.90           O
ATOM   1986  N   THR B 253      40.092  21.105   1.923  1.00136.94           N
ATOM   1987  CA  THR B 253      38.682  20.820   1.829  1.00136.94           C
ATOM   1988  CB  THR B 253      37.922  21.322   3.014  1.00136.94           C
ATOM   1989  OG1 THR B 253      38.062  22.731   3.102  1.00136.94           O
ATOM   1990  CG2 THR B 253      38.485  20.656   4.281  1.00136.94           C
ATOM   1991  C   THR B 253      38.026  21.394   0.606  1.00136.94           C
ATOM   1992  O   THR B 253      38.409  22.444   0.094  1.00136.94           O
ATOM   1993  N   ASN B 254      37.008  20.660   0.092  1.00 76.68           N
ATOM   1994  CA  ASN B 254      36.203  21.115  -1.007  1.00 76.68           C
ATOM   1995  CB  ASN B 254      36.836  20.883  -2.396  1.00 76.68           C
ATOM   1996  CG  ASN B 254      37.026  19.394  -2.635  1.00 76.68           C
ATOM   1997  OD1 ASN B 254      36.073  18.672  -2.922  1.00 76.68           O
ATOM   1998  ND2 ASN B 254      38.296  18.919  -2.534  1.00 76.68           N
ATOM   1999  C   ASN B 254      34.878  20.405  -0.938  1.00 76.68           C
ATOM   2000  O   ASN B 254      34.704  19.455  -0.176  1.00 76.68           O
ATOM   2001  N   ALA B 255      33.893  20.875  -1.730  1.00 44.23           N
ATOM   2002  CA  ALA B 255      32.553  20.351  -1.711  1.00 44.23           C
ATOM   2003  CB  ALA B 255      31.601  21.142  -2.626  1.00 44.23           C
ATOM   2004  C   ALA B 255      32.525  18.921  -2.164  1.00 44.23           C
ATOM   2005  O   ALA B 255      31.830  18.096  -1.568  1.00 44.23           O
ATOM   2006  N   LYS B 256      33.288  18.582  -3.224  1.00147.11           N
ATOM   2007  CA  LYS B 256      33.223  17.248  -3.755  1.00147.11           C
ATOM   2008  CB  LYS B 256      34.210  16.934  -4.884  1.00147.11           C
ATOM   2009  CG  LYS B 256      34.010  15.483  -5.333  1.00147.11           C
ATOM   2010  CD  LYS B 256      35.123  14.903  -6.197  1.00147.11           C
ATOM   2011  CE  LYS B 256      36.096  14.069  -5.357  1.00147.11           C
ATOM   2012  NZ  LYS B 256      36.731  14.926  -4.328  1.00147.11           N
ATOM   2013  C   LYS B 256      33.647  16.279  -2.701  1.00147.11           C
ATOM   2014  O   LYS B 256      32.996  15.261  -2.474  1.00147.11           O
ATOM   2015  N   ASN B 257      34.773  16.577  -2.031  1.00 87.55           N
ATOM   2016  CA  ASN B 257      35.330  15.680  -1.060  1.00 87.55           C
ATOM   2017  CB  ASN B 257      36.678  16.181  -0.502  1.00 87.55           C
ATOM   2018  CG  ASN B 257      37.484  14.997   0.027  1.00 87.55           C
ATOM   2019  OD1 ASN B 257      38.691  14.912  -0.197  1.00 87.55           O
ATOM   2020  ND2 ASN B 257      36.816  14.050   0.736  1.00 87.55           N
ATOM   2021  C   ASN B 257      34.361  15.559   0.075  1.00 87.55           C
ATOM   2022  O   ASN B 257      34.196  14.489   0.658  1.00 87.55           O
ATOM   2023  N   MET B 258      33.682  16.667   0.420  1.00 47.51           N
ATOM   2024  CA  MET B 258      32.789  16.645   1.546  1.00 47.51           C
ATOM   2025  CB  MET B 258      32.150  18.017   1.824  1.00 47.51           C
ATOM   2026  CG  MET B 258      33.139  19.055   2.359  1.00 47.51           C
ATOM   2027  SD  MET B 258      32.470  20.741   2.489  1.00 47.51           S
ATOM   2028  CE  MET B 258      31.228  20.347   3.754  1.00 47.51           C
ATOM   2029  C   MET B 258      31.680  15.670   1.298  1.00 47.51           C
ATOM   2030  O   MET B 258      31.324  14.880   2.170  1.00 47.51           O
ATOM   2031  N   MET B 259      31.109  15.687   0.085  1.00120.24           N
ATOM   2032  CA  MET B 259      29.999  14.835  -0.226  1.00120.24           C
ATOM   2033  CB  MET B 259      29.433  15.146  -1.617  1.00120.24           C
ATOM   2034  CG  MET B 259      28.082  14.500  -1.891  1.00120.24           C
ATOM   2035  SD  MET B 259      27.385  14.942  -3.508  1.00120.24           S
ATOM   2036  CE  MET B 259      27.290  16.716  -3.146  1.00120.24           C
ATOM   2037  C   MET B 259      30.432  13.400  -0.209  1.00120.24           C
ATOM   2038  O   MET B 259      29.677  12.519   0.197  1.00120.24           O
ATOM   2039  N   TYR B 260      31.660  13.127  -0.684  1.00140.68           N
ATOM   2040  CA  TYR B 260      32.174  11.787  -0.739  1.00140.68           C
ATOM   2041  CB  TYR B 260      33.587  11.772  -1.353  1.00140.68           C
ATOM   2042  CG  TYR B 260      34.152  10.394  -1.328  1.00140.68           C
ATOM   2043  CD1 TYR B 260      33.840   9.484  -2.311  1.00140.68           C
ATOM   2044  CD2 TYR B 260      35.014  10.022  -0.322  1.00140.68           C
ATOM   2045  CE1 TYR B 260      34.371   8.216  -2.284  1.00140.68           C
ATOM   2046  CE2 TYR B 260      35.548   8.756  -0.290  1.00140.68           C
ATOM   2047  CZ  TYR B 260      35.226   7.850  -1.272  1.00140.68           C
ATOM   2048  OH  TYR B 260      35.772   6.550  -1.241  1.00140.68           O
ATOM   2049  C   TYR B 260      32.267  11.265   0.661  1.00140.68           C
ATOM   2050  O   TYR B 260      31.821  10.156   0.954  1.00140.68           O
ATOM   2051  N   GLU B 261      32.831  12.074   1.576  1.00 80.91           N
ATOM   2052  CA  GLU B 261      32.996  11.644   2.935  1.00 80.91           C
ATOM   2053  CB  GLU B 261      33.734  12.674   3.811  1.00 80.91           C
ATOM   2054  CG  GLU B 261      33.841  12.254   5.281  1.00 80.91           C
ATOM   2055  CD  GLU B 261      34.854  11.124   5.401  1.00 80.91           C
ATOM   2056  OE1 GLU B 261      35.607  10.890   4.418  1.00 80.91           O
ATOM   2057  OE2 GLU B 261      34.887  10.481   6.484  1.00 80.91           O
ATOM   2058  C   GLU B 261      31.658  11.410   3.565  1.00 80.91           C
ATOM   2059  O   GLU B 261      31.456  10.417   4.263  1.00 80.91           O
ATOM   2060  N   LEU B 262      30.696  12.314   3.314  1.00 54.82           N
ATOM   2061  CA  LEU B 262      29.430  12.240   3.983  1.00 54.82           C
ATOM   2062  CB  LEU B 262      28.503  13.399   3.574  1.00 54.82           C
ATOM   2063  CG  LEU B 262      27.126  13.381   4.257  1.00 54.82           C
ATOM   2064  CD1 LEU B 262      27.260  13.574   5.774  1.00 54.82           C
ATOM   2065  CD2 LEU B 262      26.177  14.410   3.613  1.00 54.82           C
ATOM   2066  C   LEU B 262      28.724  10.955   3.665  1.00 54.82           C
ATOM   2067  O   LEU B 262      28.320  10.222   4.567  1.00 54.82           O
ATOM   2068  N   TYR B 263      28.571  10.631   2.372  1.00151.74           N
ATOM   2069  CA  TYR B 263      27.832   9.459   1.993  1.00151.74           C
ATOM   2070  CB  TYR B 263      27.589   9.389   0.475  1.00151.74           C
ATOM   2071  CG  TYR B 263      26.919   8.093   0.179  1.00151.74           C
ATOM   2072  CD1 TYR B 263      25.560   7.949   0.340  1.00151.74           C
ATOM   2073  CD2 TYR B 263      27.657   7.020  -0.265  1.00151.74           C
ATOM   2074  CE1 TYR B 263      24.948   6.748   0.064  1.00151.74           C
ATOM   2075  CE2 TYR B 263      27.050   5.818  -0.541  1.00151.74           C
ATOM   2076  CZ  TYR B 263      25.693   5.681  -0.377  1.00151.74           C
ATOM   2077  OH  TYR B 263      25.068   4.449  -0.661  1.00151.74           O
ATOM   2078  C   TYR B 263      28.555   8.213   2.387  1.00151.74           C
ATOM   2079  O   TYR B 263      27.951   7.253   2.865  1.00151.74           O
ATOM   2080  N   HIS B 264      29.870   8.155   2.126  1.00 78.20           N
ATOM   2081  CA  HIS B 264      30.543   6.939   2.454  1.00 78.20           C
ATOM   2082  ND1 HIS B 264      31.283   5.730  -0.436  1.00 78.20           N
ATOM   2083  CG  HIS B 264      31.725   6.824   0.277  1.00 78.20           C
ATOM   2084  CB  HIS B 264      31.909   6.835   1.766  1.00 78.20           C
ATOM   2085  NE2 HIS B 264      31.579   7.372  -1.908  1.00 78.20           N
ATOM   2086  CD2 HIS B 264      31.902   7.816  -0.637  1.00 78.20           C
ATOM   2087  CE1 HIS B 264      31.215   6.114  -1.736  1.00 78.20           C
ATOM   2088  C   HIS B 264      30.690   6.764   3.940  1.00 78.20           C
ATOM   2089  O   HIS B 264      30.292   5.731   4.474  1.00 78.20           O
ATOM   2090  N   GLY B 265      31.311   7.757   4.618  1.00 73.09           N
ATOM   2091  CA  GLY B 265      31.635   7.772   6.029  1.00 73.09           C
ATOM   2092  C   GLY B 265      30.552   8.111   7.027  1.00 73.09           C
ATOM   2093  O   GLY B 265      30.490   7.506   8.096  1.00 73.09           O
ATOM   2094  N   GLY B 266      29.713   9.135   6.758  1.00 50.82           N
ATOM   2095  CA  GLY B 266      28.739   9.545   7.739  1.00 50.82           C
ATOM   2096  C   GLY B 266      28.852  11.035   7.941  1.00 50.82           C
ATOM   2097  O   GLY B 266      29.662  11.696   7.292  1.00 50.82           O
ATOM   2098  N   PRO B 267      28.077  11.582   8.855  1.00 79.57           N
ATOM   2099  CA  PRO B 267      28.090  13.003   9.093  1.00 79.57           C
ATOM   2100  CD  PRO B 267      26.814  10.977   9.238  1.00 79.57           C
ATOM   2101  CB  PRO B 267      26.929  13.273  10.045  1.00 79.57           C
ATOM   2102  CG  PRO B 267      25.932  12.141   9.726  1.00 79.57           C
ATOM   2103  C   PRO B 267      29.429  13.424   9.613  1.00 79.57           C
ATOM   2104  O   PRO B 267      30.087  12.627  10.280  1.00 79.57           O
ATOM   2105  N   LEU B 268      29.860  14.657   9.292  1.00110.95           N
ATOM   2106  CA  LEU B 268      31.153  15.108   9.724  1.00110.95           C
ATOM   2107  CB  LEU B 268      32.208  15.143   8.600  1.00110.95           C
ATOM   2108  CG  LEU B 268      31.916  16.166   7.482  1.00110.95           C
ATOM   2109  CD1 LEU B 268      33.017  16.133   6.408  1.00110.95           C
ATOM   2110  CD2 LEU B 268      30.512  15.982   6.887  1.00110.95           C
ATOM   2111  C   LEU B 268      31.015  16.496  10.257  1.00110.95           C
ATOM   2112  O   LEU B 268      30.055  17.200   9.946  1.00110.95           O
ATOM   2113  N   ALA B 269      31.971  16.914  11.115  1.00 50.76           N
ATOM   2114  CA  ALA B 269      31.919  18.232  11.679  1.00 50.76           C
ATOM   2115  CB  ALA B 269      32.766  18.373  12.956  1.00 50.76           C
ATOM   2116  C   ALA B 269      32.395  19.243  10.673  1.00 50.76           C
ATOM   2117  O   ALA B 269      33.315  18.997   9.894  1.00 50.76           O
ATOM   2118  N   ILE B 270      31.759  20.433  10.689  1.00142.82           N
ATOM   2119  CA  ILE B 270      32.030  21.511   9.775  1.00142.82           C
ATOM   2120  CB  ILE B 270      30.917  21.618   8.772  1.00142.82           C
ATOM   2121  CG1 ILE B 270      31.184  22.644   7.667  1.00142.82           C
ATOM   2122  CG2 ILE B 270      29.626  21.885   9.561  1.00142.82           C
ATOM   2123  CD1 ILE B 270      30.085  22.604   6.604  1.00142.82           C
ATOM   2124  C   ILE B 270      31.998  22.776  10.584  1.00142.82           C
ATOM   2125  O   ILE B 270      31.431  22.804  11.674  1.00142.82           O
ATOM   2126  N   ALA B 271      32.637  23.857  10.084  1.00 45.14           N
ATOM   2127  CA  ALA B 271      32.584  25.120  10.772  1.00 45.14           C
ATOM   2128  CB  ALA B 271      33.902  25.499  11.468  1.00 45.14           C
ATOM   2129  C   ALA B 271      32.301  26.179   9.746  1.00 45.14           C
ATOM   2130  O   ALA B 271      32.654  26.027   8.578  1.00 45.14           O
ATOM   2131  N   PHE B 272      31.623  27.275  10.155  1.00182.25           N
ATOM   2132  CA  PHE B 272      31.338  28.341   9.231  1.00182.25           C
ATOM   2133  CB  PHE B 272      30.059  28.125   8.391  1.00182.25           C
ATOM   2134  CG  PHE B 272      28.849  28.170   9.261  1.00182.25           C
ATOM   2135  CD1 PHE B 272      28.423  27.048   9.933  1.00182.25           C
ATOM   2136  CD2 PHE B 272      28.135  29.337   9.409  1.00182.25           C
ATOM   2137  CE1 PHE B 272      27.305  27.090  10.735  1.00182.25           C
ATOM   2138  CE2 PHE B 272      27.016  29.385  10.208  1.00182.25           C
ATOM   2139  CZ  PHE B 272      26.598  28.260  10.875  1.00182.25           C
ATOM   2140  C   PHE B 272      31.209  29.618  10.001  1.00182.25           C
ATOM   2141  O   PHE B 272      31.240  29.624  11.230  1.00182.25           O
ATOM   2142  N   GLU B 273      31.084  30.752   9.281  1.00116.87           N
ATOM   2143  CA  GLU B 273      31.005  32.016   9.957  1.00116.87           C
ATOM   2144  CB  GLU B 273      31.750  33.148   9.227  1.00116.87           C
ATOM   2145  CG  GLU B 273      31.721  34.485   9.972  1.00116.87           C
ATOM   2146  CD  GLU B 273      32.652  34.386  11.174  1.00116.87           C
ATOM   2147  OE1 GLU B 273      33.240  33.291  11.379  1.00116.87           O
ATOM   2148  OE2 GLU B 273      32.786  35.404  11.904  1.00116.87           O
ATOM   2149  C   GLU B 273      29.571  32.410  10.064  1.00116.87           C
ATOM   2150  O   GLU B 273      28.887  32.610   9.061  1.00116.87           O
ATOM   2151  N   VAL B 274      29.086  32.524  11.314  1.00 72.18           N
ATOM   2152  CA  VAL B 274      27.733  32.915  11.561  1.00 72.18           C
ATOM   2153  CB  VAL B 274      27.223  32.494  12.911  1.00 72.18           C
ATOM   2154  CG1 VAL B 274      25.842  33.131  13.138  1.00 72.18           C
ATOM   2155  CG2 VAL B 274      27.203  30.956  12.971  1.00 72.18           C
ATOM   2156  C   VAL B 274      27.679  34.406  11.490  1.00 72.18           C
ATOM   2157  O   VAL B 274      28.573  35.100  11.972  1.00 72.18           O
ATOM   2158  N   TYR B 275      26.612  34.933  10.864  1.00 70.39           N
ATOM   2159  CA  TYR B 275      26.425  36.348  10.759  1.00 70.39           C
ATOM   2160  CB  TYR B 275      26.514  36.901   9.324  1.00 70.39           C
ATOM   2161  CG  TYR B 275      27.960  36.888   8.965  1.00 70.39           C
ATOM   2162  CD1 TYR B 275      28.775  37.914   9.385  1.00 70.39           C
ATOM   2163  CD2 TYR B 275      28.505  35.866   8.222  1.00 70.39           C
ATOM   2164  CE1 TYR B 275      30.113  37.927   9.075  1.00 70.39           C
ATOM   2165  CE2 TYR B 275      29.845  35.874   7.908  1.00 70.39           C
ATOM   2166  CZ  TYR B 275      30.652  36.904   8.336  1.00 70.39           C
ATOM   2167  OH  TYR B 275      32.028  36.916   8.021  1.00 70.39           O
ATOM   2168  C   TYR B 275      25.073  36.652  11.321  1.00 70.39           C
ATOM   2169  O   TYR B 275      24.271  35.753  11.566  1.00 70.39           O
ATOM   2170  N   ASP B 276      24.793  37.950  11.539  1.00 39.39           N
ATOM   2171  CA  ASP B 276      23.596  38.383  12.203  1.00 39.39           C
ATOM   2172  CB  ASP B 276      23.486  39.917  12.262  1.00 39.39           C
ATOM   2173  CG  ASP B 276      22.280  40.293  13.112  1.00 39.39           C
ATOM   2174  OD1 ASP B 276      21.658  39.376  13.712  1.00 39.39           O
ATOM   2175  OD2 ASP B 276      21.962  41.511  13.169  1.00 39.39           O
ATOM   2176  C   ASP B 276      22.391  37.882  11.470  1.00 39.39           C
ATOM   2177  O   ASP B 276      21.427  37.435  12.090  1.00 39.39           O
ATOM   2178  N   ASP B 277      22.416  37.912  10.128  1.00 48.60           N
ATOM   2179  CA  ASP B 277      21.257  37.511   9.385  1.00 48.60           C
ATOM   2180  CB  ASP B 277      21.397  37.706   7.859  1.00 48.60           C
ATOM   2181  CG  ASP B 277      22.538  36.863   7.302  1.00 48.60           C
ATOM   2182  OD1 ASP B 277      23.416  36.431   8.094  1.00 48.60           O
ATOM   2183  OD2 ASP B 277      22.550  36.651   6.060  1.00 48.60           O
ATOM   2184  C   ASP B 277      20.954  36.072   9.678  1.00 48.60           C
ATOM   2185  O   ASP B 277      19.796  35.656   9.659  1.00 48.60           O
ATOM   2186  N   PHE B 278      21.998  35.273   9.956  1.00123.18           N
ATOM   2187  CA  PHE B 278      21.869  33.869  10.225  1.00123.18           C
ATOM   2188  CB  PHE B 278      23.247  33.185  10.351  1.00123.18           C
ATOM   2189  CG  PHE B 278      23.089  31.704  10.466  1.00123.18           C
ATOM   2190  CD1 PHE B 278      22.987  30.921   9.338  1.00123.18           C
ATOM   2191  CD2 PHE B 278      23.043  31.093  11.698  1.00123.18           C
ATOM   2192  CE1 PHE B 278      22.845  29.556   9.434  1.00123.18           C
ATOM   2193  CE2 PHE B 278      22.903  29.728  11.800  1.00123.18           C
ATOM   2194  CZ  PHE B 278      22.802  28.955  10.668  1.00123.18           C
ATOM   2195  C   PHE B 278      21.107  33.693  11.502  1.00123.18           C
ATOM   2196  O   PHE B 278      20.323  32.756  11.644  1.00123.18           O
ATOM   2197  N   PHE B 279      21.300  34.615  12.463  1.00 55.20           N
ATOM   2198  CA  PHE B 279      20.692  34.472  13.754  1.00 55.20           C
ATOM   2199  CB  PHE B 279      20.964  35.670  14.680  1.00 55.20           C
ATOM   2200  CG  PHE B 279      22.412  35.651  15.028  1.00 55.20           C
ATOM   2201  CD1 PHE B 279      23.345  36.206  14.182  1.00 55.20           C
ATOM   2202  CD2 PHE B 279      22.837  35.077  16.204  1.00 55.20           C
ATOM   2203  CE1 PHE B 279      24.681  36.188  14.506  1.00 55.20           C
ATOM   2204  CE2 PHE B 279      24.172  35.056  16.532  1.00 55.20           C
ATOM   2205  CZ  PHE B 279      25.097  35.612  15.682  1.00 55.20           C
ATOM   2206  C   PHE B 279      19.208  34.342  13.607  1.00 55.20           C
ATOM   2207  O   PHE B 279      18.610  33.462  14.225  1.00 55.20           O
ATOM   2208  N   ASN B 280      18.556  35.200  12.797  1.00177.25           N
ATOM   2209  CA  ASN B 280      17.129  35.063  12.705  1.00177.25           C
ATOM   2210  CB  ASN B 280      16.403  36.414  12.598  1.00177.25           C
ATOM   2211  CG  ASN B 280      16.585  37.148  13.918  0.00177.25           C
ATOM   2212  OD1 ASN B 280      17.029  38.295  13.949  1.00177.25           O
ATOM   2213  ND2 ASN B 280      16.234  36.470  15.043  1.00177.25           N
ATOM   2214  C   ASN B 280      16.785  34.281  11.472  1.00177.25           C
ATOM   2215  O   ASN B 280      15.956  34.703  10.667  1.00177.25           O
ATOM   2216  N   TYR B 281      17.372  33.080  11.326  1.00105.85           N
ATOM   2217  CA  TYR B 281      17.088  32.241  10.196  1.00105.85           C
ATOM   2218  CB  TYR B 281      18.326  31.401   9.821  1.00105.85           C
ATOM   2219  CG  TYR B 281      17.964  30.202   9.016  1.00105.85           C
ATOM   2220  CD1 TYR B 281      17.631  29.037   9.667  1.00105.85           C
ATOM   2221  CD2 TYR B 281      17.970  30.219   7.640  1.00105.85           C
ATOM   2222  CE1 TYR B 281      17.302  27.903   8.965  1.00105.85           C
ATOM   2223  CE2 TYR B 281      17.641  29.085   6.931  1.00105.85           C
ATOM   2224  CZ  TYR B 281      17.307  27.926   7.593  1.00105.85           C
ATOM   2225  OH  TYR B 281      16.970  26.759   6.873  1.00105.85           O
ATOM   2226  C   TYR B 281      15.967  31.333  10.594  1.00105.85           C
ATOM   2227  O   TYR B 281      16.069  30.634  11.597  1.00105.85           O
ATOM   2228  N   LYS B 282      14.807  31.455   9.909  1.00113.30           N
ATOM   2229  CA  LYS B 282      13.675  30.588  10.109  1.00113.30           C
ATOM   2230  CB  LYS B 282      12.342  31.267   9.764  1.00113.30           C
ATOM   2231  CG  LYS B 282      11.909  32.313  10.792  1.00113.30           C
ATOM   2232  CD  LYS B 282      12.812  33.544  10.849  1.00113.30           C
ATOM   2233  CE  LYS B 282      12.352  34.574  11.882  1.00113.30           C
ATOM   2234  NZ  LYS B 282      13.262  35.740  11.884  0.00113.30           N
ATOM   2235  C   LYS B 282      13.738  29.318   9.311  1.00113.30           C
ATOM   2236  O   LYS B 282      13.560  28.228   9.852  1.00113.30           O
ATOM   2237  N   GLY B 283      14.009  29.430   7.989  1.00 32.85           N
ATOM   2238  CA  GLY B 283      13.961  28.265   7.147  1.00 32.85           C
ATOM   2239  C   GLY B 283      14.415  28.635   5.766  1.00 32.85           C
ATOM   2240  O   GLY B 283      14.703  29.796   5.480  1.00 32.85           O
ATOM   2241  N   GLY B 284      14.471  27.633   4.862  1.00 20.78           N
ATOM   2242  CA  GLY B 284      14.896  27.866   3.510  1.00 20.78           C
ATOM   2243  C   GLY B 284      16.368  27.614   3.405  1.00 20.78           C
ATOM   2244  O   GLY B 284      16.985  27.053   4.310  1.00 20.78           O
ATOM   2245  N   VAL B 285      16.966  28.000   2.258  1.00 99.75           N
ATOM   2246  CA  VAL B 285      18.376  27.804   2.086  1.00 99.75           C
ATOM   2247  CB  VAL B 285      18.755  27.333   0.707  1.00 99.75           C
ATOM   2248  CG1 VAL B 285      18.251  28.339  -0.342  1.00 99.75           C
ATOM   2249  CG2 VAL B 285      20.277  27.111   0.675  1.00 99.75           C
ATOM   2250  C   VAL B 285      19.055  29.109   2.368  1.00 99.75           C
ATOM   2251  O   VAL B 285      18.866  30.098   1.663  1.00 99.75           O
ATOM   2252  N   TYR B 286      19.898  29.116   3.418  1.00 98.96           N
ATOM   2253  CA  TYR B 286      20.568  30.283   3.919  1.00 98.96           C
ATOM   2254  CB  TYR B 286      21.127  30.064   5.336  1.00 98.96           C
ATOM   2255  CG  TYR B 286      22.040  31.184   5.703  1.00 98.96           C
ATOM   2256  CD1 TYR B 286      23.384  31.103   5.416  1.00 98.96           C
ATOM   2257  CD2 TYR B 286      21.560  32.310   6.331  1.00 98.96           C
ATOM   2258  CE1 TYR B 286      24.239  32.124   5.756  1.00 98.96           C
ATOM   2259  CE2 TYR B 286      22.410  33.335   6.674  1.00 98.96           C
ATOM   2260  CZ  TYR B 286      23.751  33.242   6.388  1.00 98.96           C
ATOM   2261  OH  TYR B 286      24.623  34.292   6.743  1.00 98.96           O
ATOM   2262  C   TYR B 286      21.701  30.678   3.031  1.00 98.96           C
ATOM   2263  O   TYR B 286      22.412  29.829   2.495  1.00 98.96           O
ATOM   2264  N   THR B 287      21.858  32.005   2.817  1.00 78.98           N
ATOM   2265  CA  THR B 287      22.944  32.480   2.014  1.00 78.98           C
ATOM   2266  CB  THR B 287      22.602  32.480   0.548  1.00 78.98           C
ATOM   2267  OG1 THR B 287      22.216  31.174   0.147  1.00 78.98           O
ATOM   2268  CG2 THR B 287      23.824  32.925  -0.275  1.00 78.98           C
ATOM   2269  C   THR B 287      23.283  33.891   2.417  1.00 78.98           C
ATOM   2270  O   THR B 287      22.491  34.584   3.052  1.00 78.98           O
ATOM   2271  N   HIS B 288      24.522  34.309   2.077  1.00241.85           N
ATOM   2272  CA  HIS B 288      25.053  35.644   2.152  1.00241.85           C
ATOM   2273  ND1 HIS B 288      22.881  37.931   3.142  0.00241.85           N
ATOM   2274  CG  HIS B 288      22.958  37.128   2.022  0.00241.85           C
ATOM   2275  CB  HIS B 288      24.247  36.712   1.380  1.00241.85           C
ATOM   2276  NE2 HIS B 288      20.788  37.471   2.543  0.00241.85           N
ATOM   2277  CD2 HIS B 288      21.672  36.858   1.672  0.00241.85           C
ATOM   2278  CE1 HIS B 288      21.563  38.102   3.408  0.00241.85           C
ATOM   2279  C   HIS B 288      25.335  36.152   3.522  1.00241.85           C
ATOM   2280  O   HIS B 288      24.938  35.581   4.536  1.00241.85           O
ATOM   2281  N   SER B 289      26.110  37.258   3.524  1.00238.74           N
ATOM   2282  CA  SER B 289      26.569  38.021   4.646  1.00238.74           C
ATOM   2283  CB  SER B 289      26.645  37.257   5.979  1.00238.74           C
ATOM   2284  OG  SER B 289      25.349  37.133   6.542  1.00238.74           O
ATOM   2285  C   SER B 289      27.945  38.438   4.282  1.00238.74           C
ATOM   2286  O   SER B 289      28.280  38.499   3.103  1.00238.74           O
ATOM   2287  N   THR B 290      28.792  38.686   5.293  1.00201.76           N
ATOM   2288  CA  THR B 290      30.129  39.122   5.046  1.00201.76           C
ATOM   2289  CB  THR B 290      31.069  38.071   4.484  1.00201.76           C
ATOM   2290  OG1 THR B 290      30.699  37.656   3.177  1.00201.76           O
ATOM   2291  CG2 THR B 290      31.061  36.855   5.414  1.00201.76           C
ATOM   2292  C   THR B 290      30.105  40.300   4.130  1.00201.76           C
ATOM   2293  O   THR B 290      30.395  40.198   2.938  1.00201.76           O
ATOM   2294  N   ALA B 291      29.699  41.464   4.680  1.00 58.68           N
ATOM   2295  CA  ALA B 291      29.827  42.668   3.918  1.00 58.68           C
ATOM   2296  CB  ALA B 291      29.480  43.933   4.721  1.00 58.68           C
ATOM   2297  C   ALA B 291      31.291  42.665   3.666  1.00 58.68           C
ATOM   2298  O   ALA B 291      31.767  42.978   2.575  1.00 58.68           O
ATOM   2299  N   LEU B 292      32.032  42.269   4.715  1.00171.31           N
ATOM   2300  CA  LEU B 292      33.411  41.955   4.554  1.00171.31           C
ATOM   2301  CB  LEU B 292      34.281  42.355   5.755  1.00171.31           C
ATOM   2302  CG  LEU B 292      34.321  43.874   6.010  1.00171.31           C
ATOM   2303  CD1 LEU B 292      35.211  44.213   7.213  1.00171.31           C
ATOM   2304  CD2 LEU B 292      34.715  44.643   4.743  1.00171.31           C
ATOM   2305  C   LEU B 292      33.392  40.459   4.488  1.00171.31           C
ATOM   2306  O   LEU B 292      33.123  39.791   5.486  1.00171.31           O
ATOM   2307  N   LYS B 293      33.663  39.895   3.297  1.00207.69           N
ATOM   2308  CA  LYS B 293      33.639  38.489   3.097  1.00207.69           C
ATOM   2309  CB  LYS B 293      34.040  38.086   1.669  1.00207.69           C
ATOM   2310  CG  LYS B 293      33.050  38.558   0.601  0.00207.69           C
ATOM   2311  CD  LYS B 293      33.020  40.077   0.425  1.00207.69           C
ATOM   2312  CE  LYS B 293      32.033  40.552  -0.642  1.00207.69           C
ATOM   2313  NZ  LYS B 293      32.070  42.028  -0.745  1.00207.69           N
ATOM   2314  C   LYS B 293      34.648  37.919   4.027  1.00207.69           C
ATOM   2315  O   LYS B 293      34.400  36.915   4.687  1.00207.69           O
ATOM   2316  N   THR B 294      35.820  38.566   4.118  1.00102.06           N
ATOM   2317  CA  THR B 294      36.823  38.074   5.009  1.00102.06           C
ATOM   2318  CB  THR B 294      38.188  38.622   4.718  1.00102.06           C
ATOM   2319  OG1 THR B 294      38.195  40.032   4.881  1.00102.06           O
ATOM   2320  CG2 THR B 294      38.570  38.251   3.275  1.00102.06           C
ATOM   2321  C   THR B 294      36.437  38.531   6.408  1.00102.06           C
ATOM   2322  O   THR B 294      37.263  38.342   7.340  1.00102.06           O
ATOM   2323  OXT THR B 294      35.313  39.080   6.562  1.00102.06           O
TER    2324      THR B 294
ATOM   2325  N   LYS C 295      48.899  31.740  -4.231  1.00110.79           N
ATOM   2326  CA  LYS C 295      50.144  32.521  -4.120  1.00110.79           C
ATOM   2327  CB  LYS C 295      49.847  33.924  -3.563  1.00110.79           C
ATOM   2328  CG  LYS C 295      50.949  34.946  -3.857  0.00110.79           C
ATOM   2329  CD  LYS C 295      50.513  36.397  -3.636  1.00110.79           C
ATOM   2330  CE  LYS C 295      51.489  37.430  -4.205  1.00110.79           C
ATOM   2331  NZ  LYS C 295      52.802  37.320  -3.533  1.00110.79           N
ATOM   2332  C   LYS C 295      50.967  31.759  -3.163  1.00110.79           C
ATOM   2333  O   LYS C 295      51.455  30.676  -3.479  1.00110.79           O
ATOM   2334  N   ILE C 296      51.154  32.304  -1.957  1.00109.51           N
ATOM   2335  CA  ILE C 296      51.767  31.446  -1.006  1.00109.51           C
ATOM   2336  CB  ILE C 296      52.534  32.178   0.055  1.00109.51           C
ATOM   2337  CG1 ILE C 296      53.706  32.947  -0.579  1.00109.51           C
ATOM   2338  CG2 ILE C 296      52.965  31.161   1.125  1.00109.51           C
ATOM   2339  CD1 ILE C 296      54.704  32.045  -1.305  1.00109.51           C
ATOM   2340  C   ILE C 296      50.602  30.774  -0.364  1.00109.51           C
ATOM   2341  O   ILE C 296      49.689  31.451   0.107  1.00109.51           O
ATOM   2342  N   ALA C 297      50.581  29.425  -0.361  1.00 58.05           N
ATOM   2343  CA  ALA C 297      49.438  28.768   0.195  1.00 58.05           C
ATOM   2344  CB  ALA C 297      49.543  27.231   0.195  1.00 58.05           C
ATOM   2345  C   ALA C 297      49.324  29.200   1.616  1.00 58.05           C
ATOM   2346  O   ALA C 297      50.266  29.070   2.394  1.00 58.05           O
ATOM   2347  N   GLU C 298      48.166  29.792   1.959  1.00155.31           N
ATOM   2348  CA  GLU C 298      47.841  30.112   3.316  1.00155.31           C
ATOM   2349  CB  GLU C 298      47.947  31.605   3.667  1.00155.31           C
ATOM   2350  CG  GLU C 298      47.424  31.924   5.071  1.00155.31           C
ATOM   2351  CD  GLU C 298      48.288  31.216   6.104  1.00155.31           C
ATOM   2352  OE1 GLU C 298      49.463  30.890   5.786  1.00155.31           O
ATOM   2353  OE2 GLU C 298      47.772  30.986   7.230  1.00155.31           O
ATOM   2354  C   GLU C 298      46.418  29.716   3.420  1.00155.31           C
ATOM   2355  O   GLU C 298      45.499  30.496   3.168  1.00155.31           O
ATOM   2356  N   PRO C 299      46.270  28.472   3.764  1.00158.65           N
ATOM   2357  CA  PRO C 299      44.980  27.865   3.774  1.00158.65           C
ATOM   2358  CD  PRO C 299      47.318  27.494   3.507  1.00158.65           C
ATOM   2359  CB  PRO C 299      45.177  26.417   3.336  1.00158.65           C
ATOM   2360  CG  PRO C 299      46.640  26.128   3.689  1.00158.65           C
ATOM   2361  C   PRO C 299      44.301  27.860   5.062  1.00158.65           C
ATOM   2362  O   PRO C 299      44.852  28.281   6.087  1.00158.65           O
ATOM   2363  N   GLY C 300      43.025  27.435   4.959  1.00 29.81           N
ATOM   2364  CA  GLY C 300      42.136  27.237   6.049  1.00 29.81           C
ATOM   2365  C   GLY C 300      42.093  28.525   6.761  1.00 29.81           C
ATOM   2366  O   GLY C 300      41.791  28.602   7.949  1.00 29.81           O
ATOM   2367  N   TRP C 301      42.419  29.599   6.043  1.00117.63           N
ATOM   2368  CA  TRP C 301      42.404  30.800   6.743  1.00117.63           C
ATOM   2369  CB  TRP C 301      43.531  31.754   6.327  1.00117.63           C
ATOM   2370  CG  TRP C 301      43.457  33.122   6.962  1.00117.63           C
ATOM   2371  CD2 TRP C 301      43.845  33.403   8.314  1.00117.63           C
ATOM   2372  CD1 TRP C 301      43.021  34.300   6.431  1.00117.63           C
ATOM   2373  NE1 TRP C 301      43.127  35.303   7.364  1.00117.63           N
ATOM   2374  CE2 TRP C 301      43.630  34.764   8.530  1.00117.63           C
ATOM   2375  CE3 TRP C 301      44.334  32.592   9.295  1.00117.63           C
ATOM   2376  CZ2 TRP C 301      43.904  35.338   9.738  1.00117.63           C
ATOM   2377  CZ3 TRP C 301      44.618  33.175  10.510  1.00117.63           C
ATOM   2378  CH2 TRP C 301      44.408  34.521  10.727  1.00117.63           C
ATOM   2379  C   TRP C 301      41.127  31.387   6.336  1.00117.63           C
ATOM   2380  O   TRP C 301      41.069  32.339   5.562  1.00117.63           O
ATOM   2381  N   GLU C 302      40.049  30.766   6.830  1.00 69.36           N
ATOM   2382  CA  GLU C 302      38.765  31.294   6.550  1.00 69.36           C
ATOM   2383  CB  GLU C 302      37.904  30.347   5.696  1.00 69.36           C
ATOM   2384  CG  GLU C 302      38.493  30.171   4.292  1.00 69.36           C
ATOM   2385  CD  GLU C 302      37.615  29.234   3.475  1.00 69.36           C
ATOM   2386  OE1 GLU C 302      36.367  29.375   3.541  1.00 69.36           O
ATOM   2387  OE2 GLU C 302      38.189  28.366   2.761  1.00 69.36           O
ATOM   2388  C   GLU C 302      38.159  31.454   7.897  1.00 69.36           C
ATOM   2389  O   GLU C 302      38.071  30.497   8.664  1.00 69.36           O
ATOM   2390  N   GLU C 303      37.743  32.684   8.229  1.00 98.96           N
ATOM   2391  CA  GLU C 303      37.239  32.923   9.547  1.00 98.96           C
ATOM   2392  CB  GLU C 303      36.901  34.398   9.822  1.00 98.96           C
ATOM   2393  CG  GLU C 303      38.133  35.302   9.884  1.00 98.96           C
ATOM   2394  CD  GLU C 303      38.900  34.957  11.153  1.00 98.96           C
ATOM   2395  OE1 GLU C 303      38.465  34.016  11.868  1.00 98.96           O
ATOM   2396  OE2 GLU C 303      39.931  35.630  11.424  1.00 98.96           O
ATOM   2397  C   GLU C 303      35.995  32.123   9.745  1.00 98.96           C
ATOM   2398  O   GLU C 303      35.122  32.076   8.881  1.00 98.96           O
ATOM   2399  N   THR C 304      35.908  31.461  10.915  1.00 71.24           N
ATOM   2400  CA  THR C 304      34.772  30.665  11.278  1.00 71.24           C
ATOM   2401  CB  THR C 304      35.095  29.201  11.347  1.00 71.24           C
ATOM   2402  OG1 THR C 304      36.007  28.961  12.409  1.00 71.24           O
ATOM   2403  CG2 THR C 304      35.743  28.762  10.026  1.00 71.24           C
ATOM   2404  C   THR C 304      34.447  31.045  12.690  1.00 71.24           C
ATOM   2405  O   THR C 304      35.271  31.651  13.373  1.00 71.24           O
ATOM   2406  N   ASN C 305      33.221  30.741  13.167  1.00130.39           N
ATOM   2407  CA  ASN C 305      32.961  31.046  14.545  1.00130.39           C
ATOM   2408  CB  ASN C 305      32.397  32.464  14.748  1.00130.39           C
ATOM   2409  CG  ASN C 305      31.067  32.583  14.019  1.00130.39           C
ATOM   2410  OD1 ASN C 305      30.642  31.670  13.312  1.00130.39           O
ATOM   2411  ND2 ASN C 305      30.395  33.754  14.182  1.00130.39           N
ATOM   2412  C   ASN C 305      31.969  30.069  15.105  1.00130.39           C
ATOM   2413  O   ASN C 305      31.548  30.214  16.252  1.00130.39           O
ATOM   2414  N   HIS C 306      31.576  29.034  14.333  1.00 96.18           N
ATOM   2415  CA  HIS C 306      30.588  28.136  14.865  1.00 96.18           C
ATOM   2416  ND1 HIS C 306      27.029  27.298  14.618  1.00 96.18           N
ATOM   2417  CG  HIS C 306      28.077  27.904  15.272  1.00 96.18           C
ATOM   2418  CB  HIS C 306      29.168  28.656  14.582  1.00 96.18           C
ATOM   2419  NE2 HIS C 306      26.725  26.930  16.790  1.00 96.18           N
ATOM   2420  CD2 HIS C 306      27.877  27.669  16.597  1.00 96.18           C
ATOM   2421  CE1 HIS C 306      26.251  26.733  15.573  1.00 96.18           C
ATOM   2422  C   HIS C 306      30.765  26.774  14.246  1.00 96.18           C
ATOM   2423  O   HIS C 306      30.848  26.639  13.027  1.00 96.18           O
ATOM   2424  N   ALA C 307      30.809  25.713  15.084  1.00 47.40           N
ATOM   2425  CA  ALA C 307      31.013  24.376  14.585  1.00 47.40           C
ATOM   2426  CB  ALA C 307      32.027  23.562  15.406  1.00 47.40           C
ATOM   2427  C   ALA C 307      29.708  23.633  14.624  1.00 47.40           C
ATOM   2428  O   ALA C 307      28.972  23.717  15.606  1.00 47.40           O
ATOM   2429  N   VAL C 308      29.398  22.872  13.544  1.00 70.90           N
ATOM   2430  CA  VAL C 308      28.151  22.152  13.433  1.00 70.90           C
ATOM   2431  CB  VAL C 308      27.103  22.911  12.668  1.00 70.90           C
ATOM   2432  CG1 VAL C 308      26.696  24.147  13.489  1.00 70.90           C
ATOM   2433  CG2 VAL C 308      27.669  23.269  11.284  1.00 70.90           C
ATOM   2434  C   VAL C 308      28.368  20.823  12.748  1.00 70.90           C
ATOM   2435  O   VAL C 308      29.499  20.451  12.443  1.00 70.90           O
ATOM   2436  N   LEU C 309      27.267  20.057  12.523  1.00147.45           N
ATOM   2437  CA  LEU C 309      27.330  18.721  11.970  1.00147.45           C
ATOM   2438  CB  LEU C 309      26.765  17.712  13.001  1.00147.45           C
ATOM   2439  CG  LEU C 309      26.740  16.216  12.630  1.00147.45           C
ATOM   2440  CD1 LEU C 309      25.545  15.867  11.726  1.00147.45           C
ATOM   2441  CD2 LEU C 309      28.086  15.764  12.058  1.00147.45           C
ATOM   2442  C   LEU C 309      26.599  18.637  10.642  1.00147.45           C
ATOM   2443  O   LEU C 309      25.401  18.897  10.552  1.00147.45           O
ATOM   2444  N   LEU C 310      27.324  18.246   9.565  1.00 86.20           N
ATOM   2445  CA  LEU C 310      26.771  18.129   8.232  1.00 86.20           C
ATOM   2446  CB  LEU C 310      27.858  18.231   7.146  1.00 86.20           C
ATOM   2447  CG  LEU C 310      27.335  18.116   5.704  1.00 86.20           C
ATOM   2448  CD1 LEU C 310      26.456  19.316   5.327  1.00 86.20           C
ATOM   2449  CD2 LEU C 310      28.491  17.883   4.715  1.00 86.20           C
ATOM   2450  C   LEU C 310      26.147  16.761   8.114  1.00 86.20           C
ATOM   2451  O   LEU C 310      26.804  15.748   8.348  1.00 86.20           O
ATOM   2452  N   VAL C 311      24.805  16.722   7.931  1.00120.17           N
ATOM   2453  CA  VAL C 311      24.011  15.531   7.769  1.00120.17           C
ATOM   2454  CB  VAL C 311      22.738  15.609   8.558  1.00120.17           C
ATOM   2455  CG1 VAL C 311      23.124  15.695  10.045  1.00120.17           C
ATOM   2456  CG2 VAL C 311      21.912  16.809   8.068  1.00120.17           C
ATOM   2457  C   VAL C 311      23.669  15.108   6.359  1.00120.17           C
ATOM   2458  O   VAL C 311      23.352  13.936   6.143  1.00120.17           O
ATOM   2459  N   GLY C 312      23.613  16.039   5.375  1.00 44.28           N
ATOM   2460  CA  GLY C 312      23.156  15.618   4.066  1.00 44.28           C
ATOM   2461  C   GLY C 312      23.239  16.740   3.064  1.00 44.28           C
ATOM   2462  O   GLY C 312      23.784  17.806   3.347  1.00 44.28           O
ATOM   2463  N   TRP C 313      22.715  16.505   1.835  1.00119.18           N
ATOM   2464  CA  TRP C 313      22.741  17.513   0.805  1.00119.18           C
ATOM   2465  CB  TRP C 313      23.996  17.469  -0.083  1.00119.18           C
ATOM   2466  CG  TRP C 313      24.074  16.244  -0.965  1.00119.18           C
ATOM   2467  CD2 TRP C 313      24.734  15.020  -0.607  1.00119.18           C
ATOM   2468  CD1 TRP C 313      23.564  16.056  -2.217  1.00119.18           C
ATOM   2469  NE1 TRP C 313      23.864  14.790  -2.661  1.00119.18           N
ATOM   2470  CE2 TRP C 313      24.585  14.142  -1.680  1.00119.18           C
ATOM   2471  CE3 TRP C 313      25.411  14.659   0.522  1.00119.18           C
ATOM   2472  CZ2 TRP C 313      25.110  12.882  -1.639  1.00119.18           C
ATOM   2473  CZ3 TRP C 313      25.939  13.387   0.561  1.00119.18           C
ATOM   2474  CH2 TRP C 313      25.793  12.517  -0.500  1.00119.18           C
ATOM   2475  C   TRP C 313      21.585  17.293  -0.126  1.00119.18           C
ATOM   2476  O   TRP C 313      21.001  16.211  -0.172  1.00119.18           O
ATOM   2477  N   GLY C 314      21.233  18.330  -0.916  1.00 23.06           N
ATOM   2478  CA  GLY C 314      20.142  18.190  -1.838  1.00 23.06           C
ATOM   2479  C   GLY C 314      20.188  19.328  -2.798  1.00 23.06           C
ATOM   2480  O   GLY C 314      21.103  20.149  -2.770  1.00 23.06           O
ATOM   2481  N   GLU C 315      19.202  19.384  -3.712  1.00 40.82           N
ATOM   2482  CA  GLU C 315      19.181  20.480  -4.623  1.00 40.82           C
ATOM   2483  CB  GLU C 315      19.652  20.117  -6.042  1.00 40.82           C
ATOM   2484  CG  GLU C 315      21.140  19.772  -6.121  1.00 40.82           C
ATOM   2485  CD  GLU C 315      21.472  19.441  -7.569  1.00 40.82           C
ATOM   2486  OE1 GLU C 315      20.539  19.484  -8.415  1.00 40.82           O
ATOM   2487  OE2 GLU C 315      22.661  19.130  -7.847  1.00 40.82           O
ATOM   2488  C   GLU C 315      17.781  20.974  -4.729  1.00 40.82           C
ATOM   2489  O   GLU C 315      16.843  20.210  -4.953  1.00 40.82           O
ATOM   2490  N   GLU C 316      17.618  22.292  -4.542  1.00134.60           N
ATOM   2491  CA  GLU C 316      16.359  22.925  -4.751  1.00134.60           C
ATOM   2492  CB  GLU C 316      16.277  24.343  -4.159  1.00134.60           C
ATOM   2493  CG  GLU C 316      14.921  25.019  -4.363  1.00134.60           C
ATOM   2494  CD  GLU C 316      13.946  24.424  -3.357  1.00134.60           C
ATOM   2495  OE1 GLU C 316      14.377  23.539  -2.570  1.00134.60           O
ATOM   2496  OE2 GLU C 316      12.760  24.847  -3.360  1.00134.60           O
ATOM   2497  C   GLU C 316      16.339  23.047  -6.226  1.00134.60           C
ATOM   2498  O   GLU C 316      17.312  22.672  -6.875  1.00134.60           O
ATOM   2499  N   ASN C 317      15.232  23.511  -6.820  1.00139.25           N
ATOM   2500  CA  ASN C 317      15.315  23.615  -8.241  1.00139.25           C
ATOM   2501  CB  ASN C 317      13.976  23.956  -8.918  1.00139.25           C
ATOM   2502  CG  ASN C 317      13.055  22.753  -8.780  1.00139.25           C
ATOM   2503  OD1 ASN C 317      13.478  21.609  -8.942  1.00139.25           O
ATOM   2504  ND2 ASN C 317      11.757  23.015  -8.469  1.00139.25           N
ATOM   2505  C   ASN C 317      16.263  24.736  -8.525  1.00139.25           C
ATOM   2506  O   ASN C 317      15.895  25.908  -8.468  1.00139.25           O
ATOM   2507  N   GLY C 318      17.529  24.386  -8.830  1.00 53.84           N
ATOM   2508  CA  GLY C 318      18.516  25.359  -9.187  1.00 53.84           C
ATOM   2509  C   GLY C 318      19.505  25.625  -8.087  1.00 53.84           C
ATOM   2510  O   GLY C 318      20.612  26.074  -8.378  1.00 53.84           O
ATOM   2511  N   VAL C 319      19.184  25.372  -6.801  1.00 43.96           N
ATOM   2512  CA  VAL C 319      20.188  25.726  -5.829  1.00 43.96           C
ATOM   2513  CB  VAL C 319      19.738  26.792  -4.875  1.00 43.96           C
ATOM   2514  CG1 VAL C 319      20.843  27.012  -3.828  1.00 43.96           C
ATOM   2515  CG2 VAL C 319      19.380  28.052  -5.682  1.00 43.96           C
ATOM   2516  C   VAL C 319      20.558  24.535  -4.999  1.00 43.96           C
ATOM   2517  O   VAL C 319      19.711  23.889  -4.386  1.00 43.96           O
ATOM   2518  N   PRO C 320      21.833  24.238  -4.980  1.00125.05           N
ATOM   2519  CA  PRO C 320      22.295  23.150  -4.158  1.00125.05           C
ATOM   2520  CD  PRO C 320      22.592  24.331  -6.218  1.00125.05           C
ATOM   2521  CB  PRO C 320      23.639  22.719  -4.740  1.00125.05           C
ATOM   2522  CG  PRO C 320      23.534  23.116  -6.222  1.00125.05           C
ATOM   2523  C   PRO C 320      22.383  23.575  -2.727  1.00125.05           C
ATOM   2524  O   PRO C 320      22.617  24.756  -2.473  1.00125.05           O
ATOM   2525  N   TYR C 321      22.196  22.640  -1.773  1.00 59.67           N
ATOM   2526  CA  TYR C 321      22.287  23.019  -0.393  1.00 59.67           C
ATOM   2527  CB  TYR C 321      20.936  23.442   0.214  1.00 59.67           C
ATOM   2528  CG  TYR C 321      19.967  22.321   0.049  1.00 59.67           C
ATOM   2529  CD1 TYR C 321      19.921  21.287   0.955  1.00 59.67           C
ATOM   2530  CD2 TYR C 321      19.097  22.309  -1.017  1.00 59.67           C
ATOM   2531  CE1 TYR C 321      19.022  20.258   0.799  1.00 59.67           C
ATOM   2532  CE2 TYR C 321      18.195  21.284  -1.177  1.00 59.67           C
ATOM   2533  CZ  TYR C 321      18.158  20.255  -0.269  1.00 59.67           C
ATOM   2534  OH  TYR C 321      17.236  19.200  -0.431  1.00 59.67           O
ATOM   2535  C   TYR C 321      22.832  21.885   0.419  1.00 59.67           C
ATOM   2536  O   TYR C 321      22.880  20.740  -0.029  1.00 59.67           O
ATOM   2537  N   TRP C 322      23.287  22.206   1.651  1.00 90.83           N
ATOM   2538  CA  TRP C 322      23.766  21.221   2.579  1.00 90.83           C
ATOM   2539  CB  TRP C 322      25.103  21.581   3.257  1.00 90.83           C
ATOM   2540  CG  TRP C 322      26.321  21.673   2.361  1.00 90.83           C
ATOM   2541  CD2 TRP C 322      27.014  20.544   1.805  1.00 90.83           C
ATOM   2542  CD1 TRP C 322      26.989  22.783   1.932  1.00 90.83           C
ATOM   2543  NE1 TRP C 322      28.064  22.417   1.157  1.00 90.83           N
ATOM   2544  CE2 TRP C 322      28.090  21.041   1.068  1.00 90.83           C
ATOM   2545  CE3 TRP C 322      26.776  19.202   1.903  1.00 90.83           C
ATOM   2546  CZ2 TRP C 322      28.947  20.201   0.416  1.00 90.83           C
ATOM   2547  CZ3 TRP C 322      27.641  18.358   1.241  1.00 90.83           C
ATOM   2548  CH2 TRP C 322      28.706  18.848   0.513  1.00 90.83           C
ATOM   2549  C   TRP C 322      22.744  21.202   3.679  1.00 90.83           C
ATOM   2550  O   TRP C 322      22.099  22.216   3.938  1.00 90.83           O
ATOM   2551  N   LEU C 323      22.538  20.039   4.329  1.00 50.18           N
ATOM   2552  CA  LEU C 323      21.615  19.969   5.430  1.00 50.18           C
ATOM   2553  CB  LEU C 323      20.724  18.712   5.396  1.00 50.18           C
ATOM   2554  CG  LEU C 323      19.790  18.651   4.176  1.00 50.18           C
ATOM   2555  CD1 LEU C 323      18.916  17.386   4.201  1.00 50.18           C
ATOM   2556  CD2 LEU C 323      18.963  19.940   4.039  1.00 50.18           C
ATOM   2557  C   LEU C 323      22.464  19.886   6.661  1.00 50.18           C
ATOM   2558  O   LEU C 323      23.269  18.965   6.800  1.00 50.18           O
ATOM   2559  N   VAL C 324      22.309  20.850   7.596  1.00 50.59           N
ATOM   2560  CA  VAL C 324      23.175  20.886   8.740  1.00 50.59           C
ATOM   2561  CB  VAL C 324      24.052  22.107   8.758  1.00 50.59           C
ATOM   2562  CG1 VAL C 324      24.941  22.064  10.008  1.00 50.59           C
ATOM   2563  CG2 VAL C 324      24.832  22.170   7.431  1.00 50.59           C
ATOM   2564  C   VAL C 324      22.400  20.885  10.030  1.00 50.59           C
ATOM   2565  O   VAL C 324      21.333  21.491  10.143  1.00 50.59           O
ATOM   2566  N   LYS C 325      22.961  20.200  11.057  1.00 66.65           N
ATOM   2567  CA  LYS C 325      22.384  20.083  12.376  1.00 66.65           C
ATOM   2568  CB  LYS C 325      22.658  18.707  12.994  1.00 66.65           C
ATOM   2569  CG  LYS C 325      22.089  18.497  14.399  1.00 66.65           C
ATOM   2570  CD  LYS C 325      22.395  17.102  14.949  1.00 66.65           C
ATOM   2571  CE  LYS C 325      21.936  16.885  16.390  1.00 66.65           C
ATOM   2572  NZ  LYS C 325      22.379  15.553  16.858  1.00 66.65           N
ATOM   2573  C   LYS C 325      23.055  21.085  13.271  1.00 66.65           C
ATOM   2574  O   LYS C 325      24.271  21.065  13.449  1.00 66.65           O
ATOM   2575  N   ASN C 326      22.264  21.986  13.879  1.00 76.07           N
ATOM   2576  CA  ASN C 326      22.781  23.022  14.737  1.00 76.07           C
ATOM   2577  CB  ASN C 326      21.948  24.310  14.605  1.00 76.07           C
ATOM   2578  CG  ASN C 326      22.797  25.513  14.979  1.00 76.07           C
ATOM   2579  OD1 ASN C 326      23.776  25.399  15.712  1.00 76.07           O
ATOM   2580  ND2 ASN C 326      22.414  26.707  14.452  1.00 76.07           N
ATOM   2581  C   ASN C 326      22.701  22.525  16.160  1.00 76.07           C
ATOM   2582  O   ASN C 326      22.139  21.460  16.411  1.00 76.07           O
ATOM   2583  N   SER C 327      23.299  23.257  17.131  1.00102.91           N
ATOM   2584  CA  SER C 327      23.226  22.836  18.510  1.00102.91           C
ATOM   2585  CB  SER C 327      24.612  22.538  19.106  1.00102.91           C
ATOM   2586  OG  SER C 327      25.419  23.705  19.068  1.00102.91           O
ATOM   2587  C   SER C 327      22.605  23.923  19.352  1.00102.91           C
ATOM   2588  O   SER C 327      22.971  24.115  20.512  1.00102.91           O
ATOM   2589  N   TRP C 328      21.688  24.695  18.742  1.00147.22           N
ATOM   2590  CA  TRP C 328      20.887  25.745  19.315  1.00147.22           C
ATOM   2591  CB  TRP C 328      20.667  26.908  18.334  1.00147.22           C
ATOM   2592  CG  TRP C 328      21.987  27.613  18.107  1.00147.22           C
ATOM   2593  CD2 TRP C 328      22.250  28.637  17.135  1.00147.22           C
ATOM   2594  CD1 TRP C 328      23.164  27.399  18.766  1.00147.22           C
ATOM   2595  NE1 TRP C 328      24.143  28.220  18.263  1.00147.22           N
ATOM   2596  CE2 TRP C 328      23.596  28.988  17.259  1.00147.22           C
ATOM   2597  CE3 TRP C 328      21.442  29.235  16.211  1.00147.22           C
ATOM   2598  CZ2 TRP C 328      24.155  29.943  16.459  1.00147.22           C
ATOM   2599  CZ3 TRP C 328      22.009  30.201  15.409  1.00147.22           C
ATOM   2600  CH2 TRP C 328      23.339  30.548  15.530  1.00147.22           C
ATOM   2601  C   TRP C 328      19.600  25.232  19.894  1.00147.22           C
ATOM   2602  O   TRP C 328      18.787  26.009  20.393  1.00147.22           O
ATOM   2603  N   GLY C 329      19.299  23.933  19.723  1.00 38.17           N
ATOM   2604  CA  GLY C 329      18.057  23.423  20.231  1.00 38.17           C
ATOM   2605  C   GLY C 329      17.129  23.267  19.064  1.00 38.17           C
ATOM   2606  O   GLY C 329      17.358  23.812  17.986  1.00 38.17           O
ATOM   2607  N   THR C 330      16.055  22.484  19.269  1.00108.33           N
ATOM   2608  CA  THR C 330      15.059  22.170  18.282  1.00108.33           C
ATOM   2609  CB  THR C 330      14.168  21.043  18.708  1.00108.33           C
ATOM   2610  OG1 THR C 330      13.214  20.765  17.695  1.00108.33           O
ATOM   2611  CG2 THR C 330      13.471  21.424  20.018  1.00108.33           C
ATOM   2612  C   THR C 330      14.215  23.371  17.979  1.00108.33           C
ATOM   2613  O   THR C 330      13.594  23.453  16.921  1.00108.33           O
ATOM   2614  N   SER C 331      14.123  24.319  18.927  1.00 79.24           N
ATOM   2615  CA  SER C 331      13.274  25.465  18.771  1.00 79.24           C
ATOM   2616  CB  SER C 331      13.212  26.334  20.043  1.00 79.24           C
ATOM   2617  OG  SER C 331      12.361  27.453  19.828  1.00 79.24           O
ATOM   2618  C   SER C 331      13.755  26.351  17.660  1.00 79.24           C
ATOM   2619  O   SER C 331      13.005  27.210  17.195  1.00 79.24           O
ATOM   2620  N   TRP C 332      15.008  26.176  17.191  1.00 69.59           N
ATOM   2621  CA  TRP C 332      15.529  27.072  16.197  1.00 69.59           C
ATOM   2622  CB  TRP C 332      16.977  27.498  16.502  1.00 69.59           C
ATOM   2623  CG  TRP C 332      17.617  28.414  15.485  1.00 69.59           C
ATOM   2624  CD2 TRP C 332      18.413  27.953  14.381  1.00 69.59           C
ATOM   2625  CD1 TRP C 332      17.605  29.776  15.412  1.00 69.59           C
ATOM   2626  NE1 TRP C 332      18.346  30.194  14.332  1.00 69.59           N
ATOM   2627  CE2 TRP C 332      18.849  29.082  13.689  1.00 69.59           C
ATOM   2628  CE3 TRP C 332      18.755  26.693  13.982  1.00 69.59           C
ATOM   2629  CZ2 TRP C 332      19.639  28.966  12.580  1.00 69.59           C
ATOM   2630  CZ3 TRP C 332      19.547  26.580  12.860  1.00 69.59           C
ATOM   2631  CH2 TRP C 332      19.981  27.695  12.173  1.00 69.59           C
ATOM   2632  C   TRP C 332      15.527  26.436  14.837  1.00 69.59           C
ATOM   2633  O   TRP C 332      15.650  25.222  14.690  1.00 69.59           O
ATOM   2634  N   GLY C 333      15.337  27.277  13.798  1.00 32.16           N
ATOM   2635  CA  GLY C 333      15.421  26.882  12.416  1.00 32.16           C
ATOM   2636  C   GLY C 333      14.413  25.830  12.092  1.00 32.16           C
ATOM   2637  O   GLY C 333      13.268  25.875  12.541  1.00 32.16           O
ATOM   2638  N   ILE C 334      14.832  24.850  11.265  1.00 49.17           N
ATOM   2639  CA  ILE C 334      13.931  23.807  10.886  1.00 49.17           C
ATOM   2640  CB  ILE C 334      14.138  23.328   9.478  1.00 49.17           C
ATOM   2641  CG1 ILE C 334      13.882  24.471   8.481  1.00 49.17           C
ATOM   2642  CG2 ILE C 334      13.240  22.100   9.256  1.00 49.17           C
ATOM   2643  CD1 ILE C 334      14.357  24.160   7.062  1.00 49.17           C
ATOM   2644  C   ILE C 334      14.198  22.650  11.790  1.00 49.17           C
ATOM   2645  O   ILE C 334      14.968  21.748  11.464  1.00 49.17           O
ATOM   2646  N   ASN C 335      13.525  22.647  12.955  1.00 46.59           N
ATOM   2647  CA  ASN C 335      13.640  21.594  13.920  1.00 46.59           C
ATOM   2648  CB  ASN C 335      13.119  20.244  13.399  1.00 46.59           C
ATOM   2649  CG  ASN C 335      11.615  20.366  13.203  1.00 46.59           C
ATOM   2650  OD1 ASN C 335      10.912  20.938  14.035  1.00 46.59           O
ATOM   2651  ND2 ASN C 335      11.103  19.819  12.068  1.00 46.59           N
ATOM   2652  C   ASN C 335      15.067  21.412  14.345  1.00 46.59           C
ATOM   2653  O   ASN C 335      15.495  20.289  14.604  1.00 46.59           O
ATOM   2654  N   GLY C 336      15.838  22.513  14.455  1.00 33.65           N
ATOM   2655  CA  GLY C 336      17.188  22.418  14.936  1.00 33.65           C
ATOM   2656  C   GLY C 336      18.160  22.329  13.796  1.00 33.65           C
ATOM   2657  O   GLY C 336      19.368  22.403  14.018  1.00 33.65           O
ATOM   2658  N   PHE C 337      17.670  22.191  12.547  1.00 67.15           N
ATOM   2659  CA  PHE C 337      18.545  22.044  11.412  1.00 67.15           C
ATOM   2660  CB  PHE C 337      18.225  20.806  10.552  1.00 67.15           C
ATOM   2661  CG  PHE C 337      18.576  19.573  11.315  1.00 67.15           C
ATOM   2662  CD1 PHE C 337      17.768  19.117  12.332  1.00 67.15           C
ATOM   2663  CD2 PHE C 337      19.708  18.859  10.995  1.00 67.15           C
ATOM   2664  CE1 PHE C 337      18.093  17.977  13.029  1.00 67.15           C
ATOM   2665  CE2 PHE C 337      20.037  17.718  11.688  1.00 67.15           C
ATOM   2666  CZ  PHE C 337      19.230  17.276  12.708  1.00 67.15           C
ATOM   2667  C   PHE C 337      18.396  23.226  10.501  1.00 67.15           C
ATOM   2668  O   PHE C 337      17.460  24.014  10.632  1.00 67.15           O
ATOM   2669  N   PHE C 338      19.369  23.399   9.574  1.00 71.96           N
ATOM   2670  CA  PHE C 338      19.272  24.460   8.609  1.00 71.96           C
ATOM   2671  CB  PHE C 338      19.935  25.784   9.044  1.00 71.96           C
ATOM   2672  CG  PHE C 338      21.407  25.601   9.212  1.00 71.96           C
ATOM   2673  CD1 PHE C 338      21.923  25.089  10.381  1.00 71.96           C
ATOM   2674  CD2 PHE C 338      22.275  25.959   8.206  1.00 71.96           C
ATOM   2675  CE1 PHE C 338      23.280  24.928  10.538  1.00 71.96           C
ATOM   2676  CE2 PHE C 338      23.633  25.802   8.357  1.00 71.96           C
ATOM   2677  CZ  PHE C 338      24.138  25.284   9.525  1.00 71.96           C
ATOM   2678  C   PHE C 338      19.906  24.011   7.327  1.00 71.96           C
ATOM   2679  O   PHE C 338      20.745  23.111   7.309  1.00 71.96           O
ATOM   2680  N   LYS C 339      19.489  24.624   6.202  1.00 65.72           N
ATOM   2681  CA  LYS C 339      20.061  24.297   4.929  1.00 65.72           C
ATOM   2682  CB  LYS C 339      19.015  24.023   3.837  1.00 65.72           C
ATOM   2683  CG  LYS C 339      18.163  22.785   4.122  1.00 65.72           C
ATOM   2684  CD  LYS C 339      16.925  22.675   3.232  1.00 65.72           C
ATOM   2685  CE  LYS C 339      16.037  21.477   3.570  1.00 65.72           C
ATOM   2686  NZ  LYS C 339      15.298  21.733   4.827  1.00 65.72           N
ATOM   2687  C   LYS C 339      20.852  25.496   4.516  1.00 65.72           C
ATOM   2688  O   LYS C 339      20.496  26.624   4.853  1.00 65.72           O
ATOM   2689  N   ILE C 340      21.980  25.274   3.813  1.00 55.45           N
ATOM   2690  CA  ILE C 340      22.798  26.373   3.395  1.00 55.45           C
ATOM   2691  CB  ILE C 340      23.980  26.593   4.297  1.00 55.45           C
ATOM   2692  CG1 ILE C 340      24.729  27.881   3.915  1.00 55.45           C
ATOM   2693  CG2 ILE C 340      24.841  25.319   4.281  1.00 55.45           C
ATOM   2694  CD1 ILE C 340      25.758  28.318   4.957  1.00 55.45           C
ATOM   2695  C   ILE C 340      23.312  26.094   2.016  1.00 55.45           C
ATOM   2696  O   ILE C 340      23.522  24.943   1.640  1.00 55.45           O
ATOM   2697  N   LYS C 341      23.549  27.169   1.235  1.00121.70           N
ATOM   2698  CA  LYS C 341      24.013  27.062  -0.119  1.00121.70           C
ATOM   2699  CB  LYS C 341      24.338  28.431  -0.745  1.00121.70           C
ATOM   2700  CG  LYS C 341      25.021  28.364  -2.113  1.00121.70           C
ATOM   2701  CD  LYS C 341      24.162  27.759  -3.220  0.00121.70           C
ATOM   2702  CE  LYS C 341      24.818  27.816  -4.601  1.00121.70           C
ATOM   2703  NZ  LYS C 341      24.908  29.220  -5.061  1.00121.70           N
ATOM   2704  C   LYS C 341      25.252  26.230  -0.142  1.00121.70           C
ATOM   2705  O   LYS C 341      26.152  26.399   0.679  1.00121.70           O
ATOM   2706  N   ARG C 342      25.308  25.295  -1.112  1.00141.12           N
ATOM   2707  CA  ARG C 342      26.401  24.377  -1.254  1.00141.12           C
ATOM   2708  CB  ARG C 342      25.921  22.916  -1.303  1.00141.12           C
ATOM   2709  CG  ARG C 342      26.976  21.913  -1.771  1.00141.12           C
ATOM   2710  CD  ARG C 342      26.444  20.481  -1.866  1.00141.12           C
ATOM   2711  NE  ARG C 342      25.088  20.550  -2.483  1.00141.12           N
ATOM   2712  CZ  ARG C 342      24.763  19.747  -3.538  1.00141.12           C
ATOM   2713  NH1 ARG C 342      25.695  18.909  -4.075  1.00141.12           N
ATOM   2714  NH2 ARG C 342      23.505  19.787  -4.065  1.00141.12           N
ATOM   2715  C   ARG C 342      27.105  24.643  -2.552  1.00141.12           C
ATOM   2716  O   ARG C 342      26.478  24.965  -3.559  1.00141.12           O
ATOM   2717  N   GLY C 343      28.451  24.524  -2.550  1.00 51.72           N
ATOM   2718  CA  GLY C 343      29.220  24.647  -3.761  1.00 51.72           C
ATOM   2719  C   GLY C 343      29.916  25.976  -3.865  1.00 51.72           C
ATOM   2720  O   GLY C 343      30.827  26.139  -4.676  1.00 51.72           O
ATOM   2721  N   THR C 344      29.423  26.986  -3.132  1.00113.99           N
ATOM   2722  CA  THR C 344      29.953  28.321  -3.051  1.00113.99           C
ATOM   2723  CB  THR C 344      28.874  29.353  -2.916  1.00113.99           C
ATOM   2724  OG1 THR C 344      28.071  29.074  -1.783  1.00113.99           O
ATOM   2725  CG2 THR C 344      28.017  29.332  -4.192  1.00113.99           C
ATOM   2726  C   THR C 344      30.964  28.509  -1.950  1.00113.99           C
ATOM   2727  O   THR C 344      31.588  29.568  -1.877  1.00113.99           O
ATOM   2728  N   ASP C 345      31.118  27.537  -1.025  1.00 83.95           N
ATOM   2729  CA  ASP C 345      31.957  27.749   0.126  1.00 83.95           C
ATOM   2730  CB  ASP C 345      33.396  28.170  -0.232  1.00 83.95           C
ATOM   2731  CG  ASP C 345      34.270  28.047   1.012  1.00 83.95           C
ATOM   2732  OD1 ASP C 345      33.753  27.582   2.063  1.00 83.95           O
ATOM   2733  OD2 ASP C 345      35.472  28.417   0.925  1.00 83.95           O
ATOM   2734  C   ASP C 345      31.319  28.849   0.920  1.00 83.95           C
ATOM   2735  O   ASP C 345      31.987  29.740   1.446  1.00 83.95           O
ATOM   2736  N   GLU C 346      29.972  28.785   1.026  1.00132.30           N
ATOM   2737  CA  GLU C 346      29.199  29.777   1.720  1.00132.30           C
ATOM   2738  CB  GLU C 346      27.690  29.488   1.806  1.00132.30           C
ATOM   2739  CG  GLU C 346      26.884  29.918   0.587  1.00132.30           C
ATOM   2740  CD  GLU C 346      26.784  31.436   0.621  1.00132.30           C
ATOM   2741  OE1 GLU C 346      26.858  32.011   1.740  1.00132.30           O
ATOM   2742  OE2 GLU C 346      26.632  32.041  -0.474  1.00132.30           O
ATOM   2743  C   GLU C 346      29.643  29.891   3.136  1.00132.30           C
ATOM   2744  O   GLU C 346      29.602  28.934   3.905  1.00132.30           O
ATOM   2745  N   CYS C 347      30.064  31.107   3.512  1.00 70.10           N
ATOM   2746  CA  CYS C 347      30.424  31.420   4.863  1.00 70.10           C
ATOM   2747  CB  CYS C 347      29.226  31.425   5.829  1.00 70.10           C
ATOM   2748  SG  CYS C 347      28.039  32.752   5.462  1.00 70.10           S
ATOM   2749  C   CYS C 347      31.431  30.439   5.371  1.00 70.10           C
ATOM   2750  O   CYS C 347      31.369  30.076   6.544  1.00 70.10           O
ATOM   2751  N   ASP C 348      32.375  30.014   4.499  1.00139.84           N
ATOM   2752  CA  ASP C 348      33.477  29.117   4.751  1.00139.84           C
ATOM   2753  CB  ASP C 348      34.607  29.711   5.621  1.00139.84           C
ATOM   2754  CG  ASP C 348      34.052  30.123   6.966  1.00139.84           C
ATOM   2755  OD1 ASP C 348      33.547  31.274   7.063  1.00139.84           O
ATOM   2756  OD2 ASP C 348      34.100  29.293   7.909  1.00139.84           O
ATOM   2757  C   ASP C 348      33.040  27.785   5.295  1.00139.84           C
ATOM   2758  O   ASP C 348      33.787  27.121   6.009  1.00139.84           O
ATOM   2759  N   CYS C 349      31.834  27.318   4.926  1.00 82.62           N
ATOM   2760  CA  CYS C 349      31.359  26.042   5.392  1.00 82.62           C
ATOM   2761  CB  CYS C 349      29.853  25.817   5.157  1.00 82.62           C
ATOM   2762  SG  CYS C 349      29.379  25.850   3.409  1.00 82.62           S
ATOM   2763  C   CYS C 349      32.135  24.915   4.759  1.00 82.62           C
ATOM   2764  O   CYS C 349      32.138  23.789   5.245  1.00 82.62           O
ATOM   2765  N   GLU C 350      32.699  25.154   3.576  1.00156.80           N
ATOM   2766  CA  GLU C 350      33.479  24.203   2.833  1.00156.80           C
ATOM   2767  CB  GLU C 350      33.259  24.317   1.319  1.00156.80           C
ATOM   2768  CG  GLU C 350      31.834  23.857   0.988  1.00156.80           C
ATOM   2769  CD  GLU C 350      31.569  23.948  -0.503  1.00156.80           C
ATOM   2770  OE1 GLU C 350      32.483  24.384  -1.252  1.00156.80           O
ATOM   2771  OE2 GLU C 350      30.434  23.581  -0.911  1.00156.80           O
ATOM   2772  C   GLU C 350      34.937  24.168   3.195  1.00156.80           C
ATOM   2773  O   GLU C 350      35.692  23.521   2.483  1.00156.80           O
ATOM   2774  N   SER C 351      35.418  25.019   4.127  1.00117.36           N
ATOM   2775  CA  SER C 351      36.826  25.117   4.452  1.00117.36           C
ATOM   2776  CB  SER C 351      37.186  26.521   4.965  1.00117.36           C
ATOM   2777  OG  SER C 351      36.516  26.780   6.189  1.00117.36           O
ATOM   2778  C   SER C 351      37.421  24.136   5.450  1.00117.36           C
ATOM   2779  O   SER C 351      38.605  23.826   5.371  1.00117.36           O
ATOM   2780  N   GLU C 352      36.689  23.839   6.535  1.00216.57           N
ATOM   2781  CA  GLU C 352      37.068  23.084   7.709  1.00216.57           C
ATOM   2782  CB  GLU C 352      36.883  23.922   8.990  1.00216.57           C
ATOM   2783  CG  GLU C 352      37.752  23.482  10.173  1.00216.57           C
ATOM   2784  CD  GLU C 352      37.477  24.424  11.337  1.00216.57           C
ATOM   2785  OE1 GLU C 352      36.670  25.374  11.153  1.00216.57           O
ATOM   2786  OE2 GLU C 352      38.074  24.208  12.426  1.00216.57           O
ATOM   2787  C   GLU C 352      36.487  21.707   7.953  1.00216.57           C
ATOM   2788  O   GLU C 352      36.413  21.341   9.124  1.00216.57           O
ATOM   2789  N   ALA C 353      35.857  20.990   7.007  1.00 62.54           N
ATOM   2790  CA  ALA C 353      35.209  19.763   7.424  1.00 62.54           C
ATOM   2791  CB  ALA C 353      34.510  19.022   6.270  1.00 62.54           C
ATOM   2792  C   ALA C 353      36.195  18.814   8.054  1.00 62.54           C
ATOM   2793  O   ALA C 353      37.329  18.688   7.594  1.00 62.54           O
ATOM   2794  N   VAL C 354      35.769  18.114   9.140  1.00 52.14           N
ATOM   2795  CA  VAL C 354      36.623  17.188   9.836  1.00 52.14           C
ATOM   2796  CB  VAL C 354      36.953  17.620  11.236  1.00 52.14           C
ATOM   2797  CG1 VAL C 354      37.732  16.488  11.927  1.00 52.14           C
ATOM   2798  CG2 VAL C 354      37.716  18.953  11.177  1.00 52.14           C
ATOM   2799  C   VAL C 354      35.917  15.871   9.957  1.00 52.14           C
ATOM   2800  O   VAL C 354      34.707  15.826  10.172  1.00 52.14           O
ATOM   2801  N   SER C 355      36.670  14.753   9.833  1.00 85.80           N
ATOM   2802  CA  SER C 355      36.063  13.455   9.924  1.00 85.80           C
ATOM   2803  CB  SER C 355      36.088  12.671   8.600  1.00 85.80           C
ATOM   2804  OG  SER C 355      35.312  13.344   7.619  1.00 85.80           O
ATOM   2805  C   SER C 355      36.834  12.649  10.928  1.00 85.80           C
ATOM   2806  O   SER C 355      38.046  12.808  11.069  1.00 85.80           O
ATOM   2807  N   ALA C 356      36.126  11.775  11.677  1.00 46.52           N
ATOM   2808  CA  ALA C 356      36.752  10.907  12.631  1.00 46.52           C
ATOM   2809  CB  ALA C 356      36.730  11.456  14.067  1.00 46.52           C
ATOM   2810  C   ALA C 356      35.964   9.633  12.632  1.00 46.52           C
ATOM   2811  O   ALA C 356      34.777   9.631  12.308  1.00 46.52           O
ATOM   2812  N   ASP C 357      36.614   8.503  12.976  1.00 47.25           N
ATOM   2813  CA  ASP C 357      35.920   7.244  13.000  1.00 47.25           C
ATOM   2814  CB  ASP C 357      36.548   6.168  12.098  1.00 47.25           C
ATOM   2815  CG  ASP C 357      36.312   6.571  10.649  1.00 47.25           C
ATOM   2816  OD1 ASP C 357      35.567   7.561  10.424  1.00 47.25           O
ATOM   2817  OD2 ASP C 357      36.871   5.890   9.748  1.00 47.25           O
ATOM   2818  C   ASP C 357      35.949   6.716  14.402  1.00 47.25           C
ATOM   2819  O   ASP C 357      37.010   6.411  14.943  1.00 47.25           O
ATOM   2820  N   ILE C 358      34.758   6.584  15.017  1.00157.81           N
ATOM   2821  CA  ILE C 358      34.588   6.120  16.368  1.00157.81           C
ATOM   2822  CB  ILE C 358      33.302   6.578  16.992  1.00157.81           C
ATOM   2823  CG1 ILE C 358      33.290   6.260  18.496  1.00157.81           C
ATOM   2824  CG2 ILE C 358      32.146   5.934  16.209  1.00157.81           C
ATOM   2825  CD1 ILE C 358      34.316   7.059  19.298  1.00157.81           C
ATOM   2826  C   ILE C 358      34.599   4.620  16.425  1.00157.81           C
ATOM   2827  O   ILE C 358      34.270   3.945  15.451  1.00157.81           O
ATOM   2828  N   TYR C 359      35.065   4.034  17.552  1.00125.02           N
ATOM   2829  CA  TYR C 359      34.899   2.610  17.611  1.00125.02           C
ATOM   2830  CB  TYR C 359      36.155   1.733  17.599  1.00125.02           C
ATOM   2831  CG  TYR C 359      36.328   1.602  16.126  1.00125.02           C
ATOM   2832  CD1 TYR C 359      35.515   0.721  15.446  1.00125.02           C
ATOM   2833  CD2 TYR C 359      37.212   2.374  15.413  1.00125.02           C
ATOM   2834  CE1 TYR C 359      35.602   0.566  14.084  1.00125.02           C
ATOM   2835  CE2 TYR C 359      37.306   2.219  14.049  1.00125.02           C
ATOM   2836  CZ  TYR C 359      36.510   1.318  13.382  1.00125.02           C
ATOM   2837  OH  TYR C 359      36.619   1.174  11.983  1.00125.02           O
ATOM   2838  C   TYR C 359      33.886   2.216  18.635  1.00125.02           C
ATOM   2839  O   TYR C 359      34.008   2.465  19.834  1.00125.02           O
ATOM   2840  N   SER C 360      32.827   1.561  18.122  1.00 98.17           N
ATOM   2841  CA  SER C 360      31.668   1.174  18.872  1.00 98.17           C
ATOM   2842  CB  SER C 360      30.518   0.650  17.995  1.00 98.17           C
ATOM   2843  OG  SER C 360      30.046   1.682  17.141  1.00 98.17           O
ATOM   2844  C   SER C 360      32.043   0.084  19.830  1.00 98.17           C
ATOM   2845  O   SER C 360      33.168  -0.416  19.839  1.00 98.17           O
ATOM   2846  N   TYR C 361      31.083  -0.269  20.707  1.00133.82           N
ATOM   2847  CA  TYR C 361      31.216  -1.296  21.703  1.00133.82           C
ATOM   2848  CB  TYR C 361      30.179  -1.180  22.832  1.00133.82           C
ATOM   2849  CG  TYR C 361      30.394   0.148  23.474  1.00133.82           C
ATOM   2850  CD1 TYR C 361      29.860   1.282  22.908  1.00133.82           C
ATOM   2851  CD2 TYR C 361      31.124   0.263  24.635  1.00133.82           C
ATOM   2852  CE1 TYR C 361      30.050   2.514  23.487  1.00133.82           C
ATOM   2853  CE2 TYR C 361      31.316   1.493  25.220  1.00133.82           C
ATOM   2854  CZ  TYR C 361      30.781   2.621  24.646  1.00133.82           C
ATOM   2855  OH  TYR C 361      30.979   3.883  25.244  1.00133.82           O
ATOM   2856  C   TYR C 361      30.974  -2.584  20.989  1.00133.82           C
ATOM   2857  O   TYR C 361      30.358  -2.588  19.928  1.00133.82           O
ATOM   2858  N   HIS C 362      31.523  -3.703  21.504  1.00 93.45           N
ATOM   2859  CA  HIS C 362      31.326  -4.963  20.841  1.00 93.45           C
ATOM   2860  ND1 HIS C 362      33.191  -5.288  23.554  1.00 93.45           N
ATOM   2861  CG  HIS C 362      32.489  -6.163  22.755  1.00 93.45           C
ATOM   2862  CB  HIS C 362      32.362  -6.019  21.266  1.00 93.45           C
ATOM   2863  NE2 HIS C 362      32.364  -6.851  24.901  1.00 93.45           N
ATOM   2864  CD2 HIS C 362      31.991  -7.111  23.594  1.00 93.45           C
ATOM   2865  CE1 HIS C 362      33.084  -5.748  24.826  1.00 93.45           C
ATOM   2866  C   HIS C 362      29.931  -5.499  21.157  1.00 93.45           C
ATOM   2867  O   HIS C 362      29.158  -4.817  21.883  1.00 93.45           O
ATOM   2868  OXT HIS C 362      29.619  -6.613  20.659  1.00 93.45           O
TER    2869      HIS C 362
ATOM   2870  N   ASP D 363      54.745 -23.764  22.789  1.00119.43           N
ATOM   2871  CA  ASP D 363      53.366 -23.969  22.300  1.00119.43           C
ATOM   2872  CB  ASP D 363      53.346 -24.465  20.835  1.00119.43           C
ATOM   2873  CG  ASP D 363      54.174 -25.727  20.643  1.00119.43           C
ATOM   2874  OD1 ASP D 363      54.798 -26.200  21.628  1.00119.43           O
ATOM   2875  OD2 ASP D 363      54.205 -26.226  19.486  1.00119.43           O
ATOM   2876  C   ASP D 363      52.513 -24.786  23.205  1.00119.43           C
ATOM   2877  O   ASP D 363      52.941 -25.228  24.270  1.00119.43           O
ATOM   2878  N   ILE D 364      51.259 -24.986  22.780  1.00 80.37           N
ATOM   2879  CA  ILE D 364      50.250 -25.666  23.525  1.00 80.37           C
ATOM   2880  CB  ILE D 364      48.926 -24.954  23.394  1.00 80.37           C
ATOM   2881  CG1 ILE D 364      49.019 -23.566  24.048  1.00 80.37           C
ATOM   2882  CG2 ILE D 364      47.785 -25.823  23.935  1.00 80.37           C
ATOM   2883  CD1 ILE D 364      47.838 -22.655  23.717  1.00 80.37           C
ATOM   2884  C   ILE D 364      50.158 -27.004  22.866  1.00 80.37           C
ATOM   2885  O   ILE D 364      50.722 -27.206  21.794  1.00 80.37           O
ATOM   2886  N   PRO D 365      49.532 -27.945  23.507  1.00 87.17           N
ATOM   2887  CA  PRO D 365      49.408 -29.256  22.931  1.00 87.17           C
ATOM   2888  CD  PRO D 365      49.595 -28.008  24.963  1.00 87.17           C
ATOM   2889  CB  PRO D 365      48.906 -30.155  24.058  1.00 87.17           C
ATOM   2890  CG  PRO D 365      49.483 -29.498  25.324  1.00 87.17           C
ATOM   2891  C   PRO D 365      48.537 -29.277  21.707  1.00 87.17           C
ATOM   2892  O   PRO D 365      48.413 -30.344  21.108  1.00 87.17           O
ATOM   2893  N   VAL D 366      47.913 -28.139  21.330  1.00124.10           N
ATOM   2894  CA  VAL D 366      46.978 -28.109  20.229  1.00124.10           C
ATOM   2895  CB  VAL D 366      46.119 -26.879  20.221  1.00124.10           C
ATOM   2896  CG1 VAL D 366      45.270 -26.866  21.503  1.00124.10           C
ATOM   2897  CG2 VAL D 366      47.027 -25.648  20.058  1.00124.10           C
ATOM   2898  C   VAL D 366      47.646 -28.196  18.874  1.00124.10           C
ATOM   2899  O   VAL D 366      48.634 -27.523  18.587  1.00124.10           O
ATOM   2900  N   HIS D 367      47.124 -29.146  18.067  1.00204.20           N
ATOM   2901  CA  HIS D 367      47.365 -29.593  16.712  1.00204.20           C
ATOM   2902  ND1 HIS D 367      48.162 -32.178  18.704  1.00204.20           N
ATOM   2903  CG  HIS D 367      48.295 -31.855  17.370  1.00204.20           C
ATOM   2904  CB  HIS D 367      47.256 -31.121  16.576  1.00204.20           C
ATOM   2905  NE2 HIS D 367      50.146 -32.946  18.059  1.00204.20           N
ATOM   2906  CD2 HIS D 367      49.512 -32.331  16.994  1.00204.20           C
ATOM   2907  CE1 HIS D 367      49.296 -32.829  19.063  1.00204.20           C
ATOM   2908  C   HIS D 367      46.487 -29.004  15.625  1.00204.20           C
ATOM   2909  O   HIS D 367      46.464 -29.578  14.542  1.00204.20           O
ATOM   2910  N   CYS D 368      45.646 -27.981  15.870  1.00 91.44           N
ATOM   2911  CA  CYS D 368      44.592 -27.597  14.951  1.00 91.44           C
ATOM   2912  CB  CYS D 368      43.655 -26.553  15.571  1.00 91.44           C
ATOM   2913  SG  CYS D 368      42.967 -27.210  17.117  1.00 91.44           S
ATOM   2914  C   CYS D 368      45.019 -27.131  13.584  1.00 91.44           C
ATOM   2915  O   CYS D 368      46.138 -26.675  13.360  1.00 91.44           O
ATOM   2916  N   LEU D 369      44.078 -27.259  12.614  1.00 97.20           N
ATOM   2917  CA  LEU D 369      44.321 -26.941  11.233  1.00 97.20           C
ATOM   2918  CB  LEU D 369      43.971 -28.091  10.274  1.00 97.20           C
ATOM   2919  CG  LEU D 369      44.833 -29.350  10.483  1.00 97.20           C
ATOM   2920  CD1 LEU D 369      44.605 -29.957  11.877  1.00 97.20           C
ATOM   2921  CD2 LEU D 369      44.622 -30.366   9.350  1.00 97.20           C
ATOM   2922  C   LEU D 369      43.504 -25.757  10.805  1.00 97.20           C
ATOM   2923  O   LEU D 369      42.562 -25.332  11.471  1.00 97.20           O
ATOM   2924  N   PHE D 370      43.877 -25.219   9.627  1.00 73.51           N
ATOM   2925  CA  PHE D 370      43.313 -24.060   9.002  1.00 73.51           C
ATOM   2926  CB  PHE D 370      44.029 -23.761   7.672  1.00 73.51           C
ATOM   2927  CG  PHE D 370      43.725 -22.368   7.246  1.00 73.51           C
ATOM   2928  CD1 PHE D 370      44.403 -21.319   7.822  1.00 73.51           C
ATOM   2929  CD2 PHE D 370      42.795 -22.104   6.269  1.00 73.51           C
ATOM   2930  CE1 PHE D 370      44.153 -20.021   7.447  1.00 73.51           C
ATOM   2931  CE2 PHE D 370      42.544 -20.806   5.892  1.00 73.51           C
ATOM   2932  CZ  PHE D 370      43.217 -19.762   6.476  1.00 73.51           C
ATOM   2933  C   PHE D 370      41.867 -24.346   8.719  1.00 73.51           C
ATOM   2934  O   PHE D 370      41.000 -23.490   8.902  1.00 73.51           O
ATOM   2935  N   HIS D 371      41.577 -25.577   8.261  1.00 76.71           N
ATOM   2936  CA  HIS D 371      40.243 -25.976   7.921  1.00 76.71           C
ATOM   2937  ND1 HIS D 371      37.791 -28.244   7.650  1.00 76.71           N
ATOM   2938  CG  HIS D 371      38.800 -27.758   6.849  1.00 76.71           C
ATOM   2939  CB  HIS D 371      40.171 -27.400   7.342  1.00 76.71           C
ATOM   2940  NE2 HIS D 371      36.961 -28.118   5.591  1.00 76.71           N
ATOM   2941  CD2 HIS D 371      38.276 -27.689   5.593  1.00 76.71           C
ATOM   2942  CE1 HIS D 371      36.715 -28.442   6.848  1.00 76.71           C
ATOM   2943  C   HIS D 371      39.385 -25.942   9.148  1.00 76.71           C
ATOM   2944  O   HIS D 371      38.218 -25.557   9.086  1.00 76.71           O
ATOM   2945  N   GLN D 372      39.938 -26.335  10.309  1.00135.99           N
ATOM   2946  CA  GLN D 372      39.141 -26.361  11.501  1.00135.99           C
ATOM   2947  CB  GLN D 372      39.888 -26.802  12.759  1.00135.99           C
ATOM   2948  CG  GLN D 372      38.959 -26.762  13.969  1.00135.99           C
ATOM   2949  CD  GLN D 372      38.022 -27.959  13.893  1.00135.99           C
ATOM   2950  OE1 GLN D 372      37.171 -28.152  14.760  1.00135.99           O
ATOM   2951  NE2 GLN D 372      38.183 -28.790  12.829  1.00135.99           N
ATOM   2952  C   GLN D 372      38.652 -24.978  11.783  1.00135.99           C
ATOM   2953  O   GLN D 372      37.568 -24.798  12.334  1.00135.99           O
ATOM   2954  N   VAL D 373      39.490 -23.973  11.475  1.00 68.40           N
ATOM   2955  CA  VAL D 373      39.194 -22.586  11.696  1.00 68.40           C
ATOM   2956  CB  VAL D 373      40.413 -21.723  11.663  1.00 68.40           C
ATOM   2957  CG1 VAL D 373      39.984 -20.246  11.706  1.00 68.40           C
ATOM   2958  CG2 VAL D 373      41.270 -22.143  12.870  1.00 68.40           C
ATOM   2959  C   VAL D 373      38.151 -22.034  10.752  1.00 68.40           C
ATOM   2960  O   VAL D 373      37.424 -21.114  11.124  1.00 68.40           O
ATOM   2961  N   PHE D 374      38.057 -22.528   9.499  1.00129.40           N
ATOM   2962  CA  PHE D 374      37.078 -21.990   8.578  1.00129.40           C
ATOM   2963  CB  PHE D 374      36.977 -22.719   7.224  1.00129.40           C
ATOM   2964  CG  PHE D 374      38.148 -22.531   6.329  1.00129.40           C
ATOM   2965  CD1 PHE D 374      38.258 -21.400   5.553  1.00129.40           C
ATOM   2966  CD2 PHE D 374      39.114 -23.506   6.236  1.00129.40           C
ATOM   2967  CE1 PHE D 374      39.328 -21.236   4.708  1.00129.40           C
ATOM   2968  CE2 PHE D 374      40.187 -23.347   5.393  1.00129.40           C
ATOM   2969  CZ  PHE D 374      40.293 -22.211   4.630  1.00129.40           C
ATOM   2970  C   PHE D 374      35.717 -22.252   9.138  1.00129.40           C
ATOM   2971  O   PHE D 374      35.466 -23.337   9.656  1.00129.40           O
ATOM   2972  N   GLY D 375      34.787 -21.274   9.033  1.00 35.09           N
ATOM   2973  CA  GLY D 375      33.446 -21.563   9.463  1.00 35.09           C
ATOM   2974  C   GLY D 375      32.893 -20.436  10.280  1.00 35.09           C
ATOM   2975  O   GLY D 375      33.406 -19.318  10.269  1.00 35.09           O
ATOM   2976  N   ASP D 376      31.792 -20.728  11.008  1.00 75.85           N
ATOM   2977  CA  ASP D 376      31.128 -19.755  11.829  1.00 75.85           C
ATOM   2978  CB  ASP D 376      29.593 -19.857  11.762  1.00 75.85           C
ATOM   2979  CG  ASP D 376      28.984 -18.655  12.473  1.00 75.85           C
ATOM   2980  OD1 ASP D 376      29.759 -17.783  12.948  1.00 75.85           O
ATOM   2981  OD2 ASP D 376      27.727 -18.591  12.543  1.00 75.85           O
ATOM   2982  C   ASP D 376      31.529 -19.983  13.255  1.00 75.85           C
ATOM   2983  O   ASP D 376      31.524 -21.115  13.740  1.00 75.85           O
ATOM   2984  N   TRP D 377      31.903 -18.895  13.962  1.00 63.39           N
ATOM   2985  CA  TRP D 377      32.294 -19.011  15.339  1.00 63.39           C
ATOM   2986  CB  TRP D 377      33.751 -18.588  15.598  1.00 63.39           C
ATOM   2987  CG  TRP D 377      34.792 -19.500  14.996  1.00 63.39           C
ATOM   2988  CD2 TRP D 377      35.501 -20.505  15.737  1.00 63.39           C
ATOM   2989  CD1 TRP D 377      35.267 -19.552  13.718  1.00 63.39           C
ATOM   2990  NE1 TRP D 377      36.224 -20.534  13.614  1.00 63.39           N
ATOM   2991  CE2 TRP D 377      36.379 -21.127  14.849  1.00 63.39           C
ATOM   2992  CE3 TRP D 377      35.428 -20.878  17.049  1.00 63.39           C
ATOM   2993  CZ2 TRP D 377      37.200 -22.137  15.263  1.00 63.39           C
ATOM   2994  CZ3 TRP D 377      36.257 -21.897  17.463  1.00 63.39           C
ATOM   2995  CH2 TRP D 377      37.125 -22.514  16.587  1.00 63.39           C
ATOM   2996  C   TRP D 377      31.447 -18.072  16.134  1.00 63.39           C
ATOM   2997  O   TRP D 377      31.092 -16.993  15.666  1.00 63.39           O
ATOM   2998  N   THR D 378      31.079 -18.474  17.365  1.00111.65           N
ATOM   2999  CA  THR D 378      30.341 -17.579  18.200  1.00111.65           C
ATOM   3000  CB  THR D 378      29.040 -18.138  18.712  1.00111.65           C
ATOM   3001  OG1 THR D 378      28.329 -17.138  19.427  1.00111.65           O
ATOM   3002  CG2 THR D 378      29.311 -19.351  19.614  1.00111.65           C
ATOM   3003  C   THR D 378      31.232 -17.268  19.353  1.00111.65           C
ATOM   3004  O   THR D 378      31.746 -18.165  20.021  1.00111.65           O
ATOM   3005  N   PHE D 379      31.478 -15.968  19.599  1.00 74.75           N
ATOM   3006  CA  PHE D 379      32.331 -15.657  20.702  1.00 74.75           C
ATOM   3007  CB  PHE D 379      33.493 -14.698  20.376  1.00 74.75           C
ATOM   3008  CG  PHE D 379      34.420 -15.400  19.440  1.00 74.75           C
ATOM   3009  CD1 PHE D 379      34.991 -16.598  19.794  1.00 74.75           C
ATOM   3010  CD2 PHE D 379      34.760 -14.849  18.227  1.00 74.75           C
ATOM   3011  CE1 PHE D 379      35.855 -17.250  18.947  1.00 74.75           C
ATOM   3012  CE2 PHE D 379      35.624 -15.492  17.375  1.00 74.75           C
ATOM   3013  CZ  PHE D 379      36.172 -16.698  17.732  1.00 74.75           C
ATOM   3014  C   PHE D 379      31.490 -15.028  21.753  1.00 74.75           C
ATOM   3015  O   PHE D 379      30.680 -14.149  21.473  1.00 74.75           O
ATOM   3016  N   TYR D 380      31.659 -15.481  23.007  1.00100.13           N
ATOM   3017  CA  TYR D 380      30.892 -14.916  24.070  1.00100.13           C
ATOM   3018  CB  TYR D 380      30.308 -15.970  25.021  1.00100.13           C
ATOM   3019  CG  TYR D 380      29.379 -16.824  24.230  1.00100.13           C
ATOM   3020  CD1 TYR D 380      29.867 -17.865  23.475  1.00100.13           C
ATOM   3021  CD2 TYR D 380      28.023 -16.590  24.246  1.00100.13           C
ATOM   3022  CE1 TYR D 380      29.017 -18.659  22.742  1.00100.13           C
ATOM   3023  CE2 TYR D 380      27.168 -17.381  23.515  1.00100.13           C
ATOM   3024  CZ  TYR D 380      27.665 -18.419  22.763  1.00100.13           C
ATOM   3025  OH  TYR D 380      26.789 -19.232  22.012  1.00100.13           O
ATOM   3026  C   TYR D 380      31.862 -14.076  24.826  1.00100.13           C
ATOM   3027  O   TYR D 380      32.937 -14.542  25.201  1.00100.13           O
ATOM   3028  N   ARG D 381      31.511 -12.795  25.049  1.00130.29           N
ATOM   3029  CA  ARG D 381      32.446 -11.906  25.666  1.00130.29           C
ATOM   3030  CB  ARG D 381      32.556 -10.536  24.973  1.00130.29           C
ATOM   3031  CG  ARG D 381      31.268  -9.711  25.005  1.00130.29           C
ATOM   3032  CD  ARG D 381      31.026  -8.961  26.316  1.00130.29           C
ATOM   3033  NE  ARG D 381      29.747  -8.211  26.164  1.00130.29           N
ATOM   3034  CZ  ARG D 381      29.562  -7.032  26.822  1.00130.29           C
ATOM   3035  NH1 ARG D 381      30.557  -6.524  27.609  1.00130.29           N
ATOM   3036  NH2 ARG D 381      28.384  -6.353  26.691  1.00130.29           N
ATOM   3037  C   ARG D 381      32.031 -11.659  27.073  1.00130.29           C
ATOM   3038  O   ARG D 381      30.851 -11.482  27.377  1.00130.29           O
ATOM   3039  N   THR D 382      33.045 -11.645  27.956  1.00158.38           N
ATOM   3040  CA  THR D 382      32.919 -11.465  29.366  1.00158.38           C
ATOM   3041  CB  THR D 382      33.815 -12.430  30.113  1.00158.38           C
ATOM   3042  OG1 THR D 382      33.621 -12.342  31.512  1.00158.38           O
ATOM   3043  CG2 THR D 382      35.289 -12.177  29.766  1.00158.38           C
ATOM   3044  C   THR D 382      33.280 -10.050  29.690  1.00158.38           C
ATOM   3045  O   THR D 382      32.910  -9.123  28.969  1.00158.38           O
ATOM   3046  N   SER D 383      34.071  -9.848  30.760  1.00192.55           N
ATOM   3047  CA  SER D 383      34.292  -8.527  31.230  1.00192.55           C
ATOM   3048  CB  SER D 383      35.022  -7.615  30.233  1.00192.55           C
ATOM   3049  OG  SER D 383      36.377  -8.022  30.126  1.00192.55           O
ATOM   3050  C   SER D 383      32.923  -8.010  31.479  1.00192.55           C
ATOM   3051  O   SER D 383      32.488  -7.047  30.846  1.00192.55           O
ATOM   3052  N   THR D 384      32.213  -8.702  32.408  1.00134.89           N
ATOM   3053  CA  THR D 384      30.875  -8.375  32.818  1.00134.89           C
ATOM   3054  CB  THR D 384      30.318  -9.329  33.842  1.00134.89           C
ATOM   3055  OG1 THR D 384      28.997  -8.946  34.195  1.00134.89           O
ATOM   3056  CG2 THR D 384      31.225  -9.373  35.084  1.00134.89           C
ATOM   3057  C   THR D 384      30.884  -6.996  33.371  1.00134.89           C
ATOM   3058  O   THR D 384      30.102  -6.152  32.934  1.00134.89           O
ATOM   3059  N   SER D 385      31.771  -6.708  34.342  1.00178.83           N
ATOM   3060  CA  SER D 385      31.886  -5.325  34.660  1.00178.83           C
ATOM   3061  CB  SER D 385      32.880  -5.017  35.794  1.00178.83           C
ATOM   3062  OG  SER D 385      32.929  -3.618  36.033  1.00178.83           O
ATOM   3063  C   SER D 385      32.493  -4.889  33.385  1.00178.83           C
ATOM   3064  O   SER D 385      33.259  -5.679  32.839  1.00178.83           O
ATOM   3065  N   PHE D 386      32.182  -3.671  32.894  1.00254.07           N
ATOM   3066  CA  PHE D 386      32.565  -3.248  31.571  1.00254.07           C
ATOM   3067  CB  PHE D 386      32.393  -1.737  31.332  1.00254.07           C
ATOM   3068  CG  PHE D 386      30.933  -1.443  31.365  1.00254.07           C
ATOM   3069  CD1 PHE D 386      30.156  -1.634  30.246  1.00254.07           C
ATOM   3070  CD2 PHE D 386      30.340  -0.972  32.514  1.00254.07           C
ATOM   3071  CE1 PHE D 386      28.809  -1.361  30.272  1.00254.07           C
ATOM   3072  CE2 PHE D 386      28.993  -0.696  32.545  1.00254.07           C
ATOM   3073  CZ  PHE D 386      28.224  -0.893  31.424  1.00254.07           C
ATOM   3074  C   PHE D 386      33.991  -3.599  31.312  1.00254.07           C
ATOM   3075  O   PHE D 386      34.815  -3.504  32.223  1.00254.07           O
ATOM   3076  N   SER D 387      34.247  -4.094  30.073  1.00219.75           N
ATOM   3077  CA  SER D 387      35.520  -4.481  29.562  1.00219.75           C
ATOM   3078  CB  SER D 387      35.542  -4.450  28.023  1.00219.75           C
ATOM   3079  OG  SER D 387      35.365  -3.121  27.555  1.00219.75           O
ATOM   3080  C   SER D 387      36.456  -3.450  30.074  1.00219.75           C
ATOM   3081  O   SER D 387      36.335  -2.260  29.787  1.00219.75           O
ATOM   3082  N   ASN D 388      37.379  -3.907  30.928  1.00106.00           N
ATOM   3083  CA  ASN D 388      38.248  -2.996  31.589  1.00106.00           C
ATOM   3084  CB  ASN D 388      38.376  -3.280  33.090  1.00106.00           C
ATOM   3085  CG  ASN D 388      37.063  -2.888  33.752  1.00106.00           C
ATOM   3086  OD1 ASN D 388      36.532  -1.804  33.514  1.00106.00           O
ATOM   3087  ND2 ASN D 388      36.517  -3.795  34.607  1.00106.00           N
ATOM   3088  C   ASN D 388      39.576  -3.076  30.937  1.00106.00           C
ATOM   3089  O   ASN D 388      39.781  -3.916  30.064  1.00106.00           O
ATOM   3090  N   ASP D 389      40.503  -2.183  31.342  1.00188.75           N
ATOM   3091  CA  ASP D 389      41.772  -1.971  30.701  1.00188.75           C
ATOM   3092  CB  ASP D 389      42.602  -0.845  31.343  1.00188.75           C
ATOM   3093  CG  ASP D 389      41.929   0.483  31.028  1.00188.75           C
ATOM   3094  OD1 ASP D 389      41.526   0.677  29.850  1.00188.75           O
ATOM   3095  OD2 ASP D 389      41.817   1.326  31.957  1.00188.75           O
ATOM   3096  C   ASP D 389      42.606  -3.206  30.729  1.00188.75           C
ATOM   3097  O   ASP D 389      42.236  -4.228  31.302  1.00188.75           O
ATOM   3098  N   VAL D 390      43.754  -3.130  30.020  1.00123.71           N
ATOM   3099  CA  VAL D 390      44.665  -4.228  29.877  1.00123.71           C
ATOM   3100  CB  VAL D 390      45.900  -3.868  29.105  1.00123.71           C
ATOM   3101  CG1 VAL D 390      46.572  -2.664  29.787  1.00123.71           C
ATOM   3102  CG2 VAL D 390      46.810  -5.108  29.053  1.00123.71           C
ATOM   3103  C   VAL D 390      45.109  -4.638  31.240  1.00123.71           C
ATOM   3104  O   VAL D 390      45.323  -5.820  31.500  1.00123.71           O
ATOM   3105  N   VAL D 391      45.330  -3.654  32.126  1.00 40.85           N
ATOM   3106  CA  VAL D 391      45.718  -3.937  33.476  1.00 40.85           C
ATOM   3107  CB  VAL D 391      46.124  -2.704  34.228  1.00 40.85           C
ATOM   3108  CG1 VAL D 391      46.419  -3.093  35.686  1.00 40.85           C
ATOM   3109  CG2 VAL D 391      47.314  -2.056  33.500  1.00 40.85           C
ATOM   3110  C   VAL D 391      44.567  -4.542  34.212  1.00 40.85           C
ATOM   3111  O   VAL D 391      44.733  -5.478  34.992  1.00 40.85           O
ATOM   3112  N   HIS D 392      43.359  -4.003  33.971  1.00 88.73           N
ATOM   3113  CA  HIS D 392      42.178  -4.383  34.691  1.00 88.73           C
ATOM   3114  ND1 HIS D 392      41.871  -1.086  34.184  1.00 88.73           N
ATOM   3115  CG  HIS D 392      41.195  -2.060  34.883  0.00 88.73           C
ATOM   3116  CB  HIS D 392      40.993  -3.463  34.393  1.00 88.73           C
ATOM   3117  NE2 HIS D 392      41.193  -0.149  36.083  1.00 88.73           N
ATOM   3118  CD2 HIS D 392      40.787  -1.471  36.041  1.00 88.73           C
ATOM   3119  CE1 HIS D 392      41.840   0.036  34.947  1.00 88.73           C
ATOM   3120  C   HIS D 392      41.769  -5.799  34.421  1.00 88.73           C
ATOM   3121  O   HIS D 392      41.302  -6.485  35.329  1.00 88.73           O
ATOM   3122  N   ASN D 393      41.911  -6.290  33.177  1.00 66.35           N
ATOM   3123  CA  ASN D 393      41.432  -7.617  32.906  1.00 66.35           C
ATOM   3124  CB  ASN D 393      40.489  -7.694  31.693  1.00 66.35           C
ATOM   3125  CG  ASN D 393      39.192  -6.991  32.065  1.00 66.35           C
ATOM   3126  OD1 ASN D 393      38.798  -6.962  33.229  1.00 66.35           O
ATOM   3127  ND2 ASN D 393      38.506  -6.408  31.046  1.00 66.35           N
ATOM   3128  C   ASN D 393      42.587  -8.525  32.624  1.00 66.35           C
ATOM   3129  O   ASN D 393      43.668  -8.082  32.242  1.00 66.35           O
ATOM   3130  N   THR D 394      42.386  -9.831  32.903  1.00140.03           N
ATOM   3131  CA  THR D 394      43.321 -10.863  32.567  1.00140.03           C
ATOM   3132  CB  THR D 394      44.232 -11.254  33.699  1.00140.03           C
ATOM   3133  OG1 THR D 394      45.166 -12.229  33.259  1.00140.03           O
ATOM   3134  CG2 THR D 394      43.401 -11.793  34.876  1.00140.03           C
ATOM   3135  C   THR D 394      42.466 -12.034  32.198  1.00140.03           C
ATOM   3136  O   THR D 394      41.555 -12.393  32.943  1.00140.03           O
ATOM   3137  N   CYS D 395      42.735 -12.674  31.043  1.00 90.99           N
ATOM   3138  CA  CYS D 395      41.825 -13.693  30.613  1.00 90.99           C
ATOM   3139  CB  CYS D 395      41.539 -13.567  29.112  1.00 90.99           C
ATOM   3140  SG  CYS D 395      40.970 -11.883  28.755  1.00 90.99           S
ATOM   3141  C   CYS D 395      42.420 -15.039  30.867  1.00 90.99           C
ATOM   3142  O   CYS D 395      42.646 -15.815  29.938  1.00 90.99           O
ATOM   3143  N   ALA D 396      42.806 -15.304  32.127  1.00 76.13           N
ATOM   3144  CA  ALA D 396      43.228 -16.620  32.494  1.00 76.13           C
ATOM   3145  CB  ALA D 396      44.018 -16.636  33.813  1.00 76.13           C
ATOM   3146  C   ALA D 396      42.047 -17.538  32.673  1.00 76.13           C
ATOM   3147  O   ALA D 396      42.070 -18.683  32.225  1.00 76.13           O
ATOM   3148  N   LEU D 397      41.041 -17.096  33.469  1.00105.36           N
ATOM   3149  CA  LEU D 397      39.891 -17.915  33.768  1.00105.36           C
ATOM   3150  CB  LEU D 397      39.286 -17.568  35.139  1.00105.36           C
ATOM   3151  CG  LEU D 397      40.244 -17.822  36.318  1.00105.36           C
ATOM   3152  CD1 LEU D 397      39.586 -17.465  37.660  1.00105.36           C
ATOM   3153  CD2 LEU D 397      40.801 -19.254  36.288  1.00105.36           C
ATOM   3154  C   LEU D 397      38.749 -17.906  32.791  1.00105.36           C
ATOM   3155  O   LEU D 397      38.485 -18.916  32.142  1.00105.36           O
ATOM   3156  N   THR D 398      38.073 -16.729  32.679  1.00186.89           N
ATOM   3157  CA  THR D 398      36.849 -16.486  31.946  1.00186.89           C
ATOM   3158  CB  THR D 398      36.115 -17.732  31.494  1.00186.89           C
ATOM   3159  OG1 THR D 398      34.934 -17.375  30.793  1.00186.89           O
ATOM   3160  CG2 THR D 398      35.812 -18.672  32.680  1.00186.89           C
ATOM   3161  C   THR D 398      35.973 -15.665  32.869  1.00186.89           C
ATOM   3162  O   THR D 398      36.362 -14.574  33.273  1.00186.89           O
ATOM   3163  N   ASN D 399      34.729 -16.128  33.149  1.00157.76           N
ATOM   3164  CA  ASN D 399      33.799 -15.608  34.128  1.00157.76           C
ATOM   3165  CB  ASN D 399      34.207 -14.331  34.928  1.00157.76           C
ATOM   3166  CG  ASN D 399      34.078 -13.014  34.168  1.00157.76           C
ATOM   3167  OD1 ASN D 399      35.048 -12.457  33.657  1.00157.76           O
ATOM   3168  ND2 ASN D 399      32.837 -12.462  34.134  1.00157.76           N
ATOM   3169  C   ASN D 399      32.477 -15.439  33.433  1.00157.76           C
ATOM   3170  O   ASN D 399      32.327 -15.918  32.311  1.00157.76           O
ATOM   3171  N   PRO D 400      31.496 -14.805  34.031  1.00157.56           N
ATOM   3172  CA  PRO D 400      30.233 -14.655  33.350  1.00157.56           C
ATOM   3173  CD  PRO D 400      31.300 -14.919  35.473  1.00157.56           C
ATOM   3174  CB  PRO D 400      29.243 -14.174  34.406  1.00157.56           C
ATOM   3175  CG  PRO D 400      29.785 -14.801  35.703  1.00157.56           C
ATOM   3176  C   PRO D 400      30.334 -13.789  32.137  1.00157.56           C
ATOM   3177  O   PRO D 400      31.196 -12.917  32.093  1.00157.56           O
ATOM   3178  N   LEU D 401      29.456 -13.998  31.133  1.00 64.50           N
ATOM   3179  CA  LEU D 401      29.621 -13.306  29.883  1.00 64.50           C
ATOM   3180  CB  LEU D 401      29.695 -14.316  28.731  1.00 64.50           C
ATOM   3181  CG  LEU D 401      30.783 -15.373  28.996  1.00 64.50           C
ATOM   3182  CD1 LEU D 401      30.890 -16.405  27.869  1.00 64.50           C
ATOM   3183  CD2 LEU D 401      32.133 -14.713  29.313  1.00 64.50           C
ATOM   3184  C   LEU D 401      28.482 -12.359  29.633  1.00 64.50           C
ATOM   3185  O   LEU D 401      27.306 -12.711  29.723  1.00 64.50           O
ATOM   3186  N   PRO D 402      28.846 -11.127  29.363  1.00104.18           N
ATOM   3187  CA  PRO D 402      27.890 -10.089  29.063  1.00104.18           C
ATOM   3188  CD  PRO D 402      30.066 -10.587  29.938  1.00104.18           C
ATOM   3189  CB  PRO D 402      28.658  -8.774  29.132  1.00104.18           C
ATOM   3190  CG  PRO D 402      29.815  -9.081  30.086  1.00104.18           C
ATOM   3191  C   PRO D 402      27.146 -10.212  27.772  1.00104.18           C
ATOM   3192  O   PRO D 402      25.949  -9.930  27.752  1.00104.18           O
ATOM   3193  N   ASN D 403      27.823 -10.596  26.674  1.00 86.92           N
ATOM   3194  CA  ASN D 403      27.116 -10.657  25.433  1.00 86.92           C
ATOM   3195  CB  ASN D 403      27.036  -9.307  24.702  1.00 86.92           C
ATOM   3196  CG  ASN D 403      25.938  -9.383  23.649  1.00 86.92           C
ATOM   3197  OD1 ASN D 403      25.245 -10.391  23.522  1.00 86.92           O
ATOM   3198  ND2 ASN D 403      25.769  -8.281  22.869  1.00 86.92           N
ATOM   3199  C   ASN D 403      27.855 -11.605  24.561  1.00 86.92           C
ATOM   3200  O   ASN D 403      29.037 -11.876  24.775  1.00 86.92           O
ATOM   3201  N   VAL D 404      27.173 -12.164  23.551  1.00 95.18           N
ATOM   3202  CA  VAL D 404      27.947 -13.005  22.706  1.00 95.18           C
ATOM   3203  CB  VAL D 404      27.112 -13.877  21.805  1.00 95.18           C
ATOM   3204  CG1 VAL D 404      28.056 -14.728  20.936  1.00 95.18           C
ATOM   3205  CG2 VAL D 404      26.171 -14.713  22.688  1.00 95.18           C
ATOM   3206  C   VAL D 404      28.676 -12.020  21.881  1.00 95.18           C
ATOM   3207  O   VAL D 404      28.118 -11.440  20.957  1.00 95.18           O
ATOM   3208  N   ASN D 405      29.949 -11.759  22.215  1.00194.23           N
ATOM   3209  CA  ASN D 405      30.561 -10.752  21.422  1.00194.23           C
ATOM   3210  CB  ASN D 405      30.735  -9.397  22.129  1.00194.23           C
ATOM   3211  CG  ASN D 405      29.361  -8.773  22.331  1.00194.23           C
ATOM   3212  OD1 ASN D 405      28.440  -8.991  21.546  1.00194.23           O
ATOM   3213  ND2 ASN D 405      29.217  -7.965  23.414  1.00194.23           N
ATOM   3214  C   ASN D 405      31.915 -11.179  20.983  1.00194.23           C
ATOM   3215  O   ASN D 405      32.534 -12.108  21.502  1.00194.23           O
ATOM   3216  N   VAL D 406      32.347 -10.460  19.945  1.00 93.74           N
ATOM   3217  CA  VAL D 406      33.588 -10.462  19.255  1.00 93.74           C
ATOM   3218  CB  VAL D 406      33.508 -11.147  17.915  1.00 93.74           C
ATOM   3219  CG1 VAL D 406      34.887 -11.129  17.226  1.00 93.74           C
ATOM   3220  CG2 VAL D 406      32.929 -12.551  18.138  1.00 93.74           C
ATOM   3221  C   VAL D 406      33.642  -8.994  19.037  1.00 93.74           C
ATOM   3222  O   VAL D 406      33.264  -8.249  19.942  1.00 93.74           O
ATOM   3223  N   ASP D 407      34.135  -8.505  17.890  1.00108.76           N
ATOM   3224  CA  ASP D 407      33.838  -7.123  17.690  1.00108.76           C
ATOM   3225  CB  ASP D 407      34.345  -6.545  16.365  1.00108.76           C
ATOM   3226  CG  ASP D 407      33.672  -5.187  16.242  1.00108.76           C
ATOM   3227  OD1 ASP D 407      32.542  -5.144  15.686  1.00108.76           O
ATOM   3228  OD2 ASP D 407      34.268  -4.176  16.698  1.00108.76           O
ATOM   3229  C   ASP D 407      32.349  -7.148  17.614  1.00108.76           C
ATOM   3230  O   ASP D 407      31.654  -6.251  18.092  1.00108.76           O
ATOM   3231  N   THR D 408      31.846  -8.239  17.006  1.00189.24           N
ATOM   3232  CA  THR D 408      30.456  -8.522  16.883  1.00189.24           C
ATOM   3233  CB  THR D 408      30.118  -9.083  15.519  1.00189.24           C
ATOM   3234  OG1 THR D 408      28.728  -9.356  15.415  1.00189.24           O
ATOM   3235  CG2 THR D 408      30.973 -10.329  15.216  1.00189.24           C
ATOM   3236  C   THR D 408      30.068  -9.477  17.989  1.00189.24           C
ATOM   3237  O   THR D 408      30.213  -9.165  19.169  1.00189.24           O
ATOM   3238  N   ILE D 409      29.519 -10.641  17.602  1.00229.50           N
ATOM   3239  CA  ILE D 409      28.973 -11.699  18.376  1.00229.50           C
ATOM   3240  CB  ILE D 409      27.495 -11.793  18.088  1.00229.50           C
ATOM   3241  CG1 ILE D 409      26.792 -10.415  18.105  1.00229.50           C
ATOM   3242  CG2 ILE D 409      26.867 -12.864  18.994  1.00229.50           C
ATOM   3243  CD1 ILE D 409      26.840  -9.609  19.402  1.00229.50           C
ATOM   3244  C   ILE D 409      29.499 -12.888  17.651  1.00229.50           C
ATOM   3245  O   ILE D 409      30.395 -13.606  18.096  1.00229.50           O
ATOM   3246  N   LYS D 410      28.880 -13.108  16.474  1.00 71.67           N
ATOM   3247  CA  LYS D 410      29.216 -14.194  15.611  1.00 71.67           C
ATOM   3248  CB  LYS D 410      27.990 -14.851  14.954  1.00 71.67           C
ATOM   3249  CG  LYS D 410      27.082 -15.591  15.939  1.00 71.67           C
ATOM   3250  CD  LYS D 410      25.718 -15.963  15.349  1.00 71.67           C
ATOM   3251  CE  LYS D 410      24.805 -16.706  16.328  1.00 71.67           C
ATOM   3252  NZ  LYS D 410      25.352 -18.052  16.609  1.00 71.67           N
ATOM   3253  C   LYS D 410      30.076 -13.679  14.502  1.00 71.67           C
ATOM   3254  O   LYS D 410      29.857 -12.588  13.974  1.00 71.67           O
ATOM   3255  N   LEU D 411      31.112 -14.463  14.142  1.00138.02           N
ATOM   3256  CA  LEU D 411      31.961 -14.090  13.053  1.00138.02           C
ATOM   3257  CB  LEU D 411      33.370 -13.619  13.465  1.00138.02           C
ATOM   3258  CG  LEU D 411      34.120 -14.543  14.440  1.00138.02           C
ATOM   3259  CD1 LEU D 411      34.383 -15.930  13.834  1.00138.02           C
ATOM   3260  CD2 LEU D 411      35.411 -13.867  14.928  1.00138.02           C
ATOM   3261  C   LEU D 411      32.085 -15.248  12.113  1.00138.02           C
ATOM   3262  O   LEU D 411      32.025 -16.410  12.517  1.00138.02           O
ATOM   3263  N   ARG D 412      32.228 -14.938  10.806  1.00122.16           N
ATOM   3264  CA  ARG D 412      32.369 -15.958   9.809  1.00122.16           C
ATOM   3265  CB  ARG D 412      31.323 -15.876   8.686  1.00122.16           C
ATOM   3266  CG  ARG D 412      29.901 -16.185   9.158  1.00122.16           C
ATOM   3267  CD  ARG D 412      29.581 -17.681   9.197  1.00122.16           C
ATOM   3268  NE  ARG D 412      29.619 -18.185   7.795  1.00122.16           N
ATOM   3269  CZ  ARG D 412      29.428 -19.512   7.538  1.00122.16           C
ATOM   3270  NH1 ARG D 412      29.199 -20.380   8.566  1.00122.16           N
ATOM   3271  NH2 ARG D 412      29.464 -19.970   6.253  1.00122.16           N
ATOM   3272  C   ARG D 412      33.718 -15.792   9.181  1.00122.16           C
ATOM   3273  O   ARG D 412      34.106 -14.691   8.792  1.00122.16           O
ATOM   3274  N   LEU D 413      34.473 -16.904   9.080  1.00108.37           N
ATOM   3275  CA  LEU D 413      35.796 -16.885   8.516  1.00108.37           C
ATOM   3276  CB  LEU D 413      36.837 -17.650   9.355  1.00108.37           C
ATOM   3277  CG  LEU D 413      37.004 -17.174  10.811  1.00108.37           C
ATOM   3278  CD1 LEU D 413      37.585 -15.760  10.902  1.00108.37           C
ATOM   3279  CD2 LEU D 413      35.697 -17.324  11.594  1.00108.37           C
ATOM   3280  C   LEU D 413      35.743 -17.629   7.217  1.00108.37           C
ATOM   3281  O   LEU D 413      35.313 -18.781   7.169  1.00108.37           O
ATOM   3282  N   LEU D 414      36.205 -17.002   6.118  1.00117.17           N
ATOM   3283  CA  LEU D 414      36.112 -17.697   4.869  1.00117.17           C
ATOM   3284  CB  LEU D 414      35.063 -17.082   3.928  1.00117.17           C
ATOM   3285  CG  LEU D 414      33.621 -17.221   4.452  1.00117.17           C
ATOM   3286  CD1 LEU D 414      33.422 -16.430   5.753  1.00117.17           C
ATOM   3287  CD2 LEU D 414      32.588 -16.861   3.371  1.00117.17           C
ATOM   3288  C   LEU D 414      37.453 -17.782   4.198  1.00117.17           C
ATOM   3289  O   LEU D 414      38.322 -16.936   4.403  1.00117.17           O
ATOM   3290  N   ALA D 415      37.590 -18.795   3.309  1.00142.09           N
ATOM   3291  CA  ALA D 415      38.765 -19.229   2.586  1.00142.09           C
ATOM   3292  CB  ALA D 415      38.386 -19.883   1.242  1.00142.09           C
ATOM   3293  C   ALA D 415      39.715 -18.082   2.361  1.00142.09           C
ATOM   3294  O   ALA D 415      39.297 -16.966   2.067  1.00142.09           O
ATOM   3295  N   PRO D 416      40.948 -18.423   2.097  1.00352.39           N
ATOM   3296  CA  PRO D 416      42.103 -17.679   2.540  1.00352.39           C
ATOM   3297  CD  PRO D 416      41.144 -18.807   0.701  1.00352.39           C
ATOM   3298  CB  PRO D 416      42.829 -17.187   1.292  1.00352.39           C
ATOM   3299  CG  PRO D 416      42.511 -18.269   0.258  1.00352.39           C
ATOM   3300  C   PRO D 416      42.027 -16.635   3.628  1.00352.39           C
ATOM   3301  O   PRO D 416      42.632 -16.972   4.647  1.00352.39           O
ATOM   3302  N   ASP D 417      41.416 -15.431   3.586  1.00191.85           N
ATOM   3303  CA  ASP D 417      41.589 -14.761   4.859  1.00191.85           C
ATOM   3304  CB  ASP D 417      42.966 -14.085   4.987  1.00191.85           C
ATOM   3305  CG  ASP D 417      43.058 -12.971   3.952  1.00191.85           C
ATOM   3306  OD1 ASP D 417      42.194 -12.936   3.036  1.00191.85           O
ATOM   3307  OD2 ASP D 417      43.992 -12.133   4.070  1.00191.85           O
ATOM   3308  C   ASP D 417      40.567 -13.690   5.147  1.00191.85           C
ATOM   3309  O   ASP D 417      40.924 -12.643   5.687  1.00191.85           O
ATOM   3310  N   VAL D 418      39.265 -13.917   4.892  1.00114.45           N
ATOM   3311  CA  VAL D 418      38.340 -12.846   5.145  1.00114.45           C
ATOM   3312  CB  VAL D 418      37.421 -12.577   3.990  1.00114.45           C
ATOM   3313  CG1 VAL D 418      36.556 -13.827   3.755  1.00114.45           C
ATOM   3314  CG2 VAL D 418      36.606 -11.310   4.299  1.00114.45           C
ATOM   3315  C   VAL D 418      37.469 -13.177   6.319  1.00114.45           C
ATOM   3316  O   VAL D 418      37.030 -14.314   6.481  1.00114.45           O
ATOM   3317  N   VAL D 419      37.204 -12.171   7.184  1.00103.51           N
ATOM   3318  CA  VAL D 419      36.339 -12.381   8.310  1.00103.51           C
ATOM   3319  CB  VAL D 419      37.011 -12.144   9.630  1.00103.51           C
ATOM   3320  CG1 VAL D 419      38.196 -13.115   9.757  1.00103.51           C
ATOM   3321  CG2 VAL D 419      37.410 -10.661   9.714  1.00103.51           C
ATOM   3322  C   VAL D 419      35.232 -11.373   8.200  1.00103.51           C
ATOM   3323  O   VAL D 419      35.463 -10.251   7.753  1.00103.51           O
ATOM   3324  N   TYR D 420      33.981 -11.759   8.542  1.00 75.61           N
ATOM   3325  CA  TYR D 420      32.910 -10.798   8.517  1.00 75.61           C
ATOM   3326  CB  TYR D 420      32.173 -10.693   7.166  1.00 75.61           C
ATOM   3327  CG  TYR D 420      31.441 -11.960   6.877  1.00 75.61           C
ATOM   3328  CD1 TYR D 420      32.090 -13.043   6.329  1.00 75.61           C
ATOM   3329  CD2 TYR D 420      30.094 -12.059   7.143  1.00 75.61           C
ATOM   3330  CE1 TYR D 420      31.409 -14.206   6.058  1.00 75.61           C
ATOM   3331  CE2 TYR D 420      29.407 -13.219   6.875  1.00 75.61           C
ATOM   3332  CZ  TYR D 420      30.065 -14.296   6.333  1.00 75.61           C
ATOM   3333  OH  TYR D 420      29.361 -15.487   6.055  1.00 75.61           O
ATOM   3334  C   TYR D 420      31.912 -11.163   9.572  1.00 75.61           C
ATOM   3335  O   TYR D 420      31.813 -12.329   9.952  1.00 75.61           O
ATOM   3336  N   ASP D 421      31.180 -10.152  10.099  1.00 91.14           N
ATOM   3337  CA  ASP D 421      30.181 -10.364  11.113  1.00 91.14           C
ATOM   3338  CB  ASP D 421      30.384  -9.474  12.357  1.00 91.14           C
ATOM   3339  CG  ASP D 421      30.359  -8.004  11.957  1.00 91.14           C
ATOM   3340  OD1 ASP D 421      29.970  -7.698  10.798  1.00 91.14           O
ATOM   3341  OD2 ASP D 421      30.735  -7.161  12.816  1.00 91.14           O
ATOM   3342  C   ASP D 421      28.791 -10.164  10.563  1.00 91.14           C
ATOM   3343  O   ASP D 421      28.576 -10.019   9.357  1.00 91.14           O
ATOM   3344  N   GLU D 422      27.808 -10.171  11.492  1.00119.14           N
ATOM   3345  CA  GLU D 422      26.398 -10.020  11.244  1.00119.14           C
ATOM   3346  CB  GLU D 422      25.566 -10.229  12.522  1.00119.14           C
ATOM   3347  CG  GLU D 422      24.056 -10.191  12.289  1.00119.14           C
ATOM   3348  CD  GLU D 422      23.628 -11.530  11.709  1.00119.14           C
ATOM   3349  OE1 GLU D 422      24.484 -12.454  11.659  1.00119.14           O
ATOM   3350  OE2 GLU D 422      22.438 -11.650  11.312  1.00119.14           O
ATOM   3351  C   GLU D 422      26.102  -8.640  10.737  1.00119.14           C
ATOM   3352  O   GLU D 422      25.236  -8.449   9.885  1.00119.14           O
ATOM   3353  N   GLN D 423      26.834  -7.642  11.260  1.00 78.44           N
ATOM   3354  CA  GLN D 423      26.670  -6.246  10.958  1.00 78.44           C
ATOM   3355  CB  GLN D 423      27.557  -5.339  11.828  1.00 78.44           C
ATOM   3356  CG  GLN D 423      27.207  -5.438  13.317  1.00 78.44           C
ATOM   3357  CD  GLN D 423      28.128  -4.516  14.104  1.00 78.44           C
ATOM   3358  OE1 GLN D 423      28.362  -4.723  15.294  1.00 78.44           O
ATOM   3359  NE2 GLN D 423      28.653  -3.460  13.430  1.00 78.44           N
ATOM   3360  C   GLN D 423      26.985  -6.008   9.514  1.00 78.44           C
ATOM   3361  O   GLN D 423      26.573  -4.995   8.953  1.00 78.44           O
ATOM   3362  N   GLY D 424      27.772  -6.897   8.879  1.00 31.33           N
ATOM   3363  CA  GLY D 424      28.079  -6.706   7.489  1.00 31.33           C
ATOM   3364  C   GLY D 424      29.470  -6.169   7.370  1.00 31.33           C
ATOM   3365  O   GLY D 424      29.922  -5.834   6.276  1.00 31.33           O
ATOM   3366  N   ASN D 425      30.189  -6.073   8.504  1.00 43.18           N
ATOM   3367  CA  ASN D 425      31.533  -5.565   8.492  1.00 43.18           C
ATOM   3368  CB  ASN D 425      32.052  -5.181   9.890  1.00 43.18           C
ATOM   3369  CG  ASN D 425      31.241  -4.000  10.402  1.00 43.18           C
ATOM   3370  OD1 ASN D 425      31.123  -2.971   9.737  1.00 43.18           O
ATOM   3371  ND2 ASN D 425      30.656  -4.153  11.620  1.00 43.18           N
ATOM   3372  C   ASN D 425      32.451  -6.624   7.956  1.00 43.18           C
ATOM   3373  O   ASN D 425      32.197  -7.820   8.104  1.00 43.18           O
ATOM   3374  N   GLU D 426      33.556  -6.193   7.306  1.00 70.79           N
ATOM   3375  CA  GLU D 426      34.498  -7.120   6.737  1.00 70.79           C
ATOM   3376  CB  GLU D 426      34.645  -6.981   5.212  1.00 70.79           C
ATOM   3377  CG  GLU D 426      35.528  -8.060   4.581  1.00 70.79           C
ATOM   3378  CD  GLU D 426      35.580  -7.803   3.081  1.00 70.79           C
ATOM   3379  OE1 GLU D 426      35.048  -6.747   2.645  1.00 70.79           O
ATOM   3380  OE2 GLU D 426      36.149  -8.658   2.352  1.00 70.79           O
ATOM   3381  C   GLU D 426      35.854  -6.882   7.344  1.00 70.79           C
ATOM   3382  O   GLU D 426      36.190  -5.763   7.731  1.00 70.79           O
ATOM   3383  N   GLY D 427      36.677  -7.951   7.437  1.00 27.17           N
ATOM   3384  CA  GLY D 427      37.982  -7.843   8.035  1.00 27.17           C
ATOM   3385  C   GLY D 427      38.797  -9.034   7.619  1.00 27.17           C
ATOM   3386  O   GLY D 427      38.496  -9.681   6.616  1.00 27.17           O
ATOM   3387  N   PHE D 428      39.876  -9.348   8.377  1.00103.59           N
ATOM   3388  CA  PHE D 428      40.713 -10.455   7.987  1.00103.59           C
ATOM   3389  CB  PHE D 428      42.016 -10.019   7.293  1.00103.59           C
ATOM   3390  CG  PHE D 428      42.817  -9.221   8.265  1.00103.59           C
ATOM   3391  CD1 PHE D 428      43.672  -9.841   9.147  1.00103.59           C
ATOM   3392  CD2 PHE D 428      42.710  -7.849   8.296  1.00103.59           C
ATOM   3393  CE1 PHE D 428      44.412  -9.105  10.043  1.00103.59           C
ATOM   3394  CE2 PHE D 428      43.447  -7.108   9.190  1.00103.59           C
ATOM   3395  CZ  PHE D 428      44.298  -7.736  10.068  1.00103.59           C
ATOM   3396  C   PHE D 428      41.098 -11.278   9.183  1.00103.59           C
ATOM   3397  O   PHE D 428      40.932 -10.853  10.324  1.00103.59           O
ATOM   3398  N   TRP D 429      41.592 -12.517   8.940  1.00147.95           N
ATOM   3399  CA  TRP D 429      42.048 -13.337  10.029  1.00147.95           C
ATOM   3400  CB  TRP D 429      41.019 -14.326  10.613  1.00147.95           C
ATOM   3401  CG  TRP D 429      41.051 -15.715  10.015  1.00147.95           C
ATOM   3402  CD2 TRP D 429      40.266 -16.194   8.913  1.00147.95           C
ATOM   3403  CD1 TRP D 429      41.814 -16.768  10.428  1.00147.95           C
ATOM   3404  NE1 TRP D 429      41.554 -17.872   9.657  1.00147.95           N
ATOM   3405  CE2 TRP D 429      40.603 -17.536   8.720  1.00147.95           C
ATOM   3406  CE3 TRP D 429      39.339 -15.575   8.128  1.00147.95           C
ATOM   3407  CZ2 TRP D 429      40.018 -18.280   7.736  1.00147.95           C
ATOM   3408  CZ3 TRP D 429      38.757 -16.332   7.136  1.00147.95           C
ATOM   3409  CH2 TRP D 429      39.085 -17.656   6.942  1.00147.95           C
ATOM   3410  C   TRP D 429      43.156 -14.201   9.507  1.00147.95           C
ATOM   3411  O   TRP D 429      43.382 -14.305   8.301  1.00147.95           O
ATOM   3412  N   THR D 430      43.913 -14.814  10.435  1.00123.99           N
ATOM   3413  CA  THR D 430      44.945 -15.733  10.061  1.00123.99           C
ATOM   3414  CB  THR D 430      46.296 -15.091   9.936  1.00123.99           C
ATOM   3415  OG1 THR D 430      47.262 -16.050   9.530  1.00123.99           O
ATOM   3416  CG2 THR D 430      46.684 -14.477  11.293  1.00123.99           C
ATOM   3417  C   THR D 430      45.030 -16.736  11.157  1.00123.99           C
ATOM   3418  O   THR D 430      44.778 -16.418  12.316  1.00123.99           O
ATOM   3419  N   LEU D 431      45.341 -17.998  10.822  1.00176.18           N
ATOM   3420  CA  LEU D 431      45.562 -18.917  11.895  1.00176.18           C
ATOM   3421  CB  LEU D 431      45.408 -20.397  11.546  1.00176.18           C
ATOM   3422  CG  LEU D 431      43.964 -20.742  11.179  1.00176.18           C
ATOM   3423  CD1 LEU D 431      43.740 -22.253  11.273  1.00176.18           C
ATOM   3424  CD2 LEU D 431      42.966 -19.903  11.992  1.00176.18           C
ATOM   3425  C   LEU D 431      46.970 -18.677  12.298  1.00176.18           C
ATOM   3426  O   LEU D 431      47.746 -18.119  11.526  1.00176.18           O
ATOM   3427  N   ILE D 432      47.327 -19.026  13.542  1.00 89.94           N
ATOM   3428  CA  ILE D 432      48.687 -18.854  13.941  1.00 89.94           C
ATOM   3429  CB  ILE D 432      48.822 -18.161  15.268  1.00 89.94           C
ATOM   3430  CG1 ILE D 432      48.229 -16.744  15.185  1.00 89.94           C
ATOM   3431  CG2 ILE D 432      50.301 -18.191  15.688  1.00 89.94           C
ATOM   3432  CD1 ILE D 432      48.046 -16.077  16.547  1.00 89.94           C
ATOM   3433  C   ILE D 432      49.230 -20.224  14.089  1.00 89.94           C
ATOM   3434  O   ILE D 432      49.015 -20.841  15.136  1.00 89.94           O
ATOM   3435  N   TYR D 433      49.972 -20.705  13.055  1.00210.34           N
ATOM   3436  CA  TYR D 433      50.492 -22.038  13.130  1.00210.34           C
ATOM   3437  CB  TYR D 433      51.558 -22.193  14.233  1.00210.34           C
ATOM   3438  CG  TYR D 433      52.372 -23.415  13.959  1.00210.34           C
ATOM   3439  CD1 TYR D 433      53.205 -23.446  12.863  1.00210.34           C
ATOM   3440  CD2 TYR D 433      52.345 -24.502  14.801  1.00210.34           C
ATOM   3441  CE1 TYR D 433      53.974 -24.552  12.589  1.00210.34           C
ATOM   3442  CE2 TYR D 433      53.114 -25.612  14.534  1.00210.34           C
ATOM   3443  CZ  TYR D 433      53.928 -25.639  13.427  1.00210.34           C
ATOM   3444  OH  TYR D 433      54.717 -26.777  13.154  1.00210.34           O
ATOM   3445  C   TYR D 433      49.275 -22.885  13.398  1.00210.34           C
ATOM   3446  O   TYR D 433      48.240 -22.680  12.767  1.00210.34           O
ATOM   3447  N   ASP D 434      49.434 -23.972  14.167  1.00134.69           N
ATOM   3448  CA  ASP D 434      48.374 -24.829  14.654  1.00134.69           C
ATOM   3449  CB  ASP D 434      48.825 -26.288  14.866  1.00134.69           C
ATOM   3450  CG  ASP D 434      49.874 -26.347  15.967  1.00134.69           C
ATOM   3451  OD1 ASP D 434      50.292 -25.264  16.456  1.00134.69           O
ATOM   3452  OD2 ASP D 434      50.275 -27.484  16.333  1.00134.69           O
ATOM   3453  C   ASP D 434      47.740 -24.354  15.957  1.00134.69           C
ATOM   3454  O   ASP D 434      46.824 -25.004  16.463  1.00134.69           O
ATOM   3455  N   GLN D 435      48.318 -23.324  16.615  1.00115.25           N
ATOM   3456  CA  GLN D 435      47.986 -22.879  17.956  1.00115.25           C
ATOM   3457  CB  GLN D 435      49.104 -21.993  18.522  1.00115.25           C
ATOM   3458  CG  GLN D 435      50.439 -22.729  18.596  1.00115.25           C
ATOM   3459  CD  GLN D 435      50.315 -23.781  19.684  1.00115.25           C
ATOM   3460  OE1 GLN D 435      50.319 -23.459  20.871  1.00115.25           O
ATOM   3461  NE2 GLN D 435      50.194 -25.073  19.276  1.00115.25           N
ATOM   3462  C   GLN D 435      46.693 -22.139  18.211  1.00115.25           C
ATOM   3463  O   GLN D 435      46.025 -22.411  19.210  1.00115.25           O
ATOM   3464  N   GLY D 436      46.316 -21.159  17.366  1.00 40.56           N
ATOM   3465  CA  GLY D 436      45.159 -20.355  17.654  1.00 40.56           C
ATOM   3466  C   GLY D 436      44.993 -19.417  16.501  1.00 40.56           C
ATOM   3467  O   GLY D 436      45.494 -19.695  15.413  1.00 40.56           O
ATOM   3468  N   PHE D 437      44.282 -18.282  16.705  1.00 71.89           N
ATOM   3469  CA  PHE D 437      44.039 -17.403  15.596  1.00 71.89           C
ATOM   3470  CB  PHE D 437      42.718 -17.730  14.880  1.00 71.89           C
ATOM   3471  CG  PHE D 437      41.643 -17.678  15.915  1.00 71.89           C
ATOM   3472  CD1 PHE D 437      41.352 -18.794  16.667  1.00 71.89           C
ATOM   3473  CD2 PHE D 437      40.930 -16.523  16.143  1.00 71.89           C
ATOM   3474  CE1 PHE D 437      40.367 -18.762  17.627  1.00 71.89           C
ATOM   3475  CE2 PHE D 437      39.944 -16.484  17.102  1.00 71.89           C
ATOM   3476  CZ  PHE D 437      39.661 -17.604  17.846  1.00 71.89           C
ATOM   3477  C   PHE D 437      43.951 -15.971  16.039  1.00 71.89           C
ATOM   3478  O   PHE D 437      43.849 -15.657  17.224  1.00 71.89           O
ATOM   3479  N   GLU D 438      44.036 -15.051  15.053  1.00 62.01           N
ATOM   3480  CA  GLU D 438      43.853 -13.656  15.309  1.00 62.01           C
ATOM   3481  CB  GLU D 438      45.137 -12.809  15.260  1.00 62.01           C
ATOM   3482  CG  GLU D 438      44.860 -11.331  15.551  1.00 62.01           C
ATOM   3483  CD  GLU D 438      46.176 -10.572  15.616  1.00 62.01           C
ATOM   3484  OE1 GLU D 438      46.776 -10.524  16.723  1.00 62.01           O
ATOM   3485  OE2 GLU D 438      46.596 -10.023  14.563  1.00 62.01           O
ATOM   3486  C   GLU D 438      42.931 -13.145  14.248  1.00 62.01           C
ATOM   3487  O   GLU D 438      43.101 -13.442  13.065  1.00 62.01           O
ATOM   3488  N   VAL D 439      41.901 -12.380  14.658  1.00 94.25           N
ATOM   3489  CA  VAL D 439      40.979 -11.826  13.712  1.00 94.25           C
ATOM   3490  CB  VAL D 439      39.580 -12.349  13.867  1.00 94.25           C
ATOM   3491  CG1 VAL D 439      39.056 -11.949  15.257  1.00 94.25           C
ATOM   3492  CG2 VAL D 439      38.726 -11.809  12.707  1.00 94.25           C
ATOM   3493  C   VAL D 439      40.927 -10.351  13.937  1.00 94.25           C
ATOM   3494  O   VAL D 439      40.858  -9.885  15.074  1.00 94.25           O
ATOM   3495  N   VAL D 440      40.990  -9.571  12.841  1.00 45.38           N
ATOM   3496  CA  VAL D 440      40.879  -8.150  12.974  1.00 45.38           C
ATOM   3497  CB  VAL D 440      42.009  -7.401  12.330  1.00 45.38           C
ATOM   3498  CG1 VAL D 440      41.736  -5.893  12.452  1.00 45.38           C
ATOM   3499  CG2 VAL D 440      43.328  -7.852  12.981  1.00 45.38           C
ATOM   3500  C   VAL D 440      39.629  -7.776  12.250  1.00 45.38           C
ATOM   3501  O   VAL D 440      39.553  -7.896  11.027  1.00 45.38           O
ATOM   3502  N   ILE D 441      38.596  -7.343  12.997  1.00 94.63           N
ATOM   3503  CA  ILE D 441      37.378  -6.962  12.352  1.00 94.63           C
ATOM   3504  CB  ILE D 441      36.366  -8.069  12.303  1.00 94.63           C
ATOM   3505  CG1 ILE D 441      35.193  -7.687  11.385  1.00 94.63           C
ATOM   3506  CG2 ILE D 441      35.952  -8.399  13.747  1.00 94.63           C
ATOM   3507  CD1 ILE D 441      34.274  -8.862  11.052  1.00 94.63           C
ATOM   3508  C   ILE D 441      36.765  -5.839  13.127  1.00 94.63           C
ATOM   3509  O   ILE D 441      36.785  -5.838  14.357  1.00 94.63           O
ATOM   3510  N   ASN D 442      36.205  -4.849  12.405  1.00 82.00           N
ATOM   3511  CA  ASN D 442      35.490  -3.745  12.981  1.00 82.00           C
ATOM   3512  CB  ASN D 442      34.108  -4.164  13.513  1.00 82.00           C
ATOM   3513  CG  ASN D 442      33.237  -2.926  13.661  1.00 82.00           C
ATOM   3514  OD1 ASN D 442      32.835  -2.317  12.671  1.00 82.00           O
ATOM   3515  ND2 ASN D 442      32.921  -2.550  14.929  1.00 82.00           N
ATOM   3516  C   ASN D 442      36.280  -3.084  14.089  1.00 82.00           C
ATOM   3517  O   ASN D 442      35.747  -2.807  15.162  1.00 82.00           O
ATOM   3518  N   LYS D 443      37.571  -2.791  13.835  1.00199.41           N
ATOM   3519  CA  LYS D 443      38.490  -2.114  14.719  1.00199.41           C
ATOM   3520  CB  LYS D 443      38.122  -0.643  14.988  1.00199.41           C
ATOM   3521  CG  LYS D 443      39.306   0.308  15.237  1.00199.41           C
ATOM   3522  CD  LYS D 443      40.148   0.060  16.489  1.00199.41           C
ATOM   3523  CE  LYS D 443      39.426   0.414  17.791  1.00199.41           C
ATOM   3524  NZ  LYS D 443      39.177   1.872  17.852  1.00199.41           N
ATOM   3525  C   LYS D 443      38.633  -2.854  16.027  1.00199.41           C
ATOM   3526  O   LYS D 443      38.840  -2.258  17.084  1.00199.41           O
ATOM   3527  N   GLN D 444      38.540  -4.194  15.998  1.00 85.43           N
ATOM   3528  CA  GLN D 444      38.762  -4.974  17.186  1.00 85.43           C
ATOM   3529  CB  GLN D 444      37.474  -5.555  17.794  1.00 85.43           C
ATOM   3530  CG  GLN D 444      36.490  -4.487  18.275  1.00 85.43           C
ATOM   3531  CD  GLN D 444      37.066  -3.815  19.512  1.00 85.43           C
ATOM   3532  OE1 GLN D 444      37.854  -4.408  20.246  1.00 85.43           O
ATOM   3533  NE2 GLN D 444      36.661  -2.539  19.752  1.00 85.43           N
ATOM   3534  C   GLN D 444      39.620  -6.133  16.786  1.00 85.43           C
ATOM   3535  O   GLN D 444      39.548  -6.599  15.650  1.00 85.43           O
ATOM   3536  N   LYS D 445      40.481  -6.615  17.706  1.00 53.39           N
ATOM   3537  CA  LYS D 445      41.302  -7.748  17.387  1.00 53.39           C
ATOM   3538  CB  LYS D 445      42.815  -7.485  17.486  1.00 53.39           C
ATOM   3539  CG  LYS D 445      43.340  -6.547  16.398  1.00 53.39           C
ATOM   3540  CD  LYS D 445      44.799  -6.134  16.591  1.00 53.39           C
ATOM   3541  CE  LYS D 445      45.317  -5.201  15.494  1.00 53.39           C
ATOM   3542  NZ  LYS D 445      46.743  -4.888  15.727  1.00 53.39           N
ATOM   3543  C   LYS D 445      40.971  -8.827  18.366  1.00 53.39           C
ATOM   3544  O   LYS D 445      40.867  -8.581  19.568  1.00 53.39           O
ATOM   3545  N   TYR D 446      40.794 -10.062  17.853  1.00143.99           N
ATOM   3546  CA  TYR D 446      40.497 -11.200  18.672  1.00143.99           C
ATOM   3547  CB  TYR D 446      39.239 -11.991  18.273  1.00143.99           C
ATOM   3548  CG  TYR D 446      38.116 -11.550  19.141  1.00143.99           C
ATOM   3549  CD1 TYR D 446      37.472 -10.348  18.966  1.00143.99           C
ATOM   3550  CD2 TYR D 446      37.694 -12.400  20.137  1.00143.99           C
ATOM   3551  CE1 TYR D 446      36.448  -9.994  19.815  1.00143.99           C
ATOM   3552  CE2 TYR D 446      36.675 -12.052  20.986  1.00143.99           C
ATOM   3553  CZ  TYR D 446      36.031 -10.856  20.807  1.00143.99           C
ATOM   3554  OH  TYR D 446      34.979 -10.488  21.671  1.00143.99           O
ATOM   3555  C   TYR D 446      41.637 -12.163  18.619  1.00143.99           C
ATOM   3556  O   TYR D 446      42.230 -12.411  17.569  1.00143.99           O
ATOM   3557  N   PHE D 447      42.000 -12.701  19.799  1.00125.02           N
ATOM   3558  CA  PHE D 447      43.039 -13.682  19.849  1.00125.02           C
ATOM   3559  CB  PHE D 447      44.432 -13.076  20.110  1.00125.02           C
ATOM   3560  CG  PHE D 447      45.376 -14.174  20.463  1.00125.02           C
ATOM   3561  CD1 PHE D 447      45.815 -15.073  19.518  1.00125.02           C
ATOM   3562  CD2 PHE D 447      45.798 -14.317  21.764  1.00125.02           C
ATOM   3563  CE1 PHE D 447      46.680 -16.084  19.865  1.00125.02           C
ATOM   3564  CE2 PHE D 447      46.664 -15.324  22.117  1.00125.02           C
ATOM   3565  CZ  PHE D 447      47.108 -16.209  21.165  1.00125.02           C
ATOM   3566  C   PHE D 447      42.734 -14.692  20.912  1.00125.02           C
ATOM   3567  O   PHE D 447      42.274 -14.357  22.003  1.00125.02           O
ATOM   3568  N   ALA D 448      42.977 -15.981  20.594  1.00 57.85           N
ATOM   3569  CA  ALA D 448      42.765 -17.039  21.539  1.00 57.85           C
ATOM   3570  CB  ALA D 448      41.283 -17.402  21.733  1.00 57.85           C
ATOM   3571  C   ALA D 448      43.457 -18.268  21.029  1.00 57.85           C
ATOM   3572  O   ALA D 448      43.679 -18.426  19.828  1.00 57.85           O
ATOM   3573  N   PHE D 449      43.821 -19.179  21.954  1.00137.45           N
ATOM   3574  CA  PHE D 449      44.441 -20.417  21.574  1.00137.45           C
ATOM   3575  CB  PHE D 449      45.468 -20.981  22.580  1.00137.45           C
ATOM   3576  CG  PHE D 449      46.712 -20.155  22.624  1.00137.45           C
ATOM   3577  CD1 PHE D 449      47.696 -20.333  21.678  1.00137.45           C
ATOM   3578  CD2 PHE D 449      46.903 -19.210  23.606  1.00137.45           C
ATOM   3579  CE1 PHE D 449      48.849 -19.584  21.710  1.00137.45           C
ATOM   3580  CE2 PHE D 449      48.055 -18.459  23.644  1.00137.45           C
ATOM   3581  CZ  PHE D 449      49.032 -18.645  22.696  1.00137.45           C
ATOM   3582  C   PHE D 449      43.347 -21.437  21.517  1.00137.45           C
ATOM   3583  O   PHE D 449      42.333 -21.311  22.201  1.00137.45           O
ATOM   3584  N   PHE D 450      43.516 -22.479  20.680  1.00 70.33           N
ATOM   3585  CA  PHE D 450      42.517 -23.509  20.594  1.00 70.33           C
ATOM   3586  CB  PHE D 450      42.759 -24.534  19.472  1.00 70.33           C
ATOM   3587  CG  PHE D 450      42.578 -23.822  18.174  1.00 70.33           C
ATOM   3588  CD1 PHE D 450      41.316 -23.540  17.703  1.00 70.33           C
ATOM   3589  CD2 PHE D 450      43.668 -23.446  17.423  1.00 70.33           C
ATOM   3590  CE1 PHE D 450      41.143 -22.885  16.506  1.00 70.33           C
ATOM   3591  CE2 PHE D 450      43.501 -22.791  16.225  1.00 70.33           C
ATOM   3592  CZ  PHE D 450      42.237 -22.509  15.764  1.00 70.33           C
ATOM   3593  C   PHE D 450      42.523 -24.230  21.911  1.00 70.33           C
ATOM   3594  O   PHE D 450      43.549 -24.302  22.585  1.00 70.33           O
ATOM   3595  N   ASN D 451      41.354 -24.770  22.315  1.00 90.64           N
ATOM   3596  CA  ASN D 451      41.183 -25.356  23.619  1.00 90.64           C
ATOM   3597  CB  ASN D 451      39.702 -25.499  24.018  1.00 90.64           C
ATOM   3598  CG  ASN D 451      39.607 -25.706  25.525  1.00 90.64           C
ATOM   3599  OD1 ASN D 451      40.596 -25.593  26.248  1.00 90.64           O
ATOM   3600  ND2 ASN D 451      38.377 -26.014  26.016  1.00 90.64           N
ATOM   3601  C   ASN D 451      41.812 -26.715  23.736  1.00 90.64           C
ATOM   3602  O   ASN D 451      41.848 -27.499  22.789  1.00 90.64           O
ATOM   3603  N   TYR D 452      42.372 -26.997  24.934  1.00149.26           N
ATOM   3604  CA  TYR D 452      42.906 -28.287  25.269  1.00149.26           C
ATOM   3605  CB  TYR D 452      44.407 -28.432  24.950  1.00149.26           C
ATOM   3606  CG  TYR D 452      45.182 -27.473  25.788  1.00149.26           C
ATOM   3607  CD1 TYR D 452      45.268 -26.147  25.431  1.00149.26           C
ATOM   3608  CD2 TYR D 452      45.807 -27.895  26.938  1.00149.26           C
ATOM   3609  CE1 TYR D 452      45.984 -25.261  26.200  1.00149.26           C
ATOM   3610  CE2 TYR D 452      46.524 -27.014  27.712  1.00149.26           C
ATOM   3611  CZ  TYR D 452      46.615 -25.694  27.341  1.00149.26           C
ATOM   3612  OH  TYR D 452      47.349 -24.786  28.133  1.00149.26           O
ATOM   3613  C   TYR D 452      42.686 -28.485  26.741  1.00149.26           C
ATOM   3614  O   TYR D 452      42.642 -27.515  27.497  1.00149.26           O
ATOM   3615  N   THR D 453      42.521 -29.748  27.191  1.00103.28           N
ATOM   3616  CA  THR D 453      42.301 -29.979  28.594  1.00103.28           C
ATOM   3617  CB  THR D 453      40.937 -30.519  28.907  1.00103.28           C
ATOM   3618  OG1 THR D 453      40.728 -30.542  30.312  1.00103.28           O
ATOM   3619  CG2 THR D 453      40.822 -31.938  28.327  1.00103.28           C
ATOM   3620  C   THR D 453      43.296 -30.991  29.073  1.00103.28           C
ATOM   3621  O   THR D 453      43.586 -31.968  28.384  1.00103.28           O
ATOM   3622  N   GLN D 454      43.849 -30.777  30.281  1.00 60.81           N
ATOM   3623  CA  GLN D 454      44.813 -31.708  30.777  1.00 60.81           C
ATOM   3624  CB  GLN D 454      46.129 -31.047  31.225  1.00 60.81           C
ATOM   3625  CG  GLN D 454      46.895 -30.383  30.079  1.00 60.81           C
ATOM   3626  CD  GLN D 454      48.166 -29.769  30.648  1.00 60.81           C
ATOM   3627  OE1 GLN D 454      48.919 -29.105  29.938  1.00 60.81           O
ATOM   3628  NE2 GLN D 454      48.409 -29.991  31.968  1.00 60.81           N
ATOM   3629  C   GLN D 454      44.240 -32.405  31.967  1.00 60.81           C
ATOM   3630  O   GLN D 454      44.092 -31.825  33.042  1.00 60.81           O
ATOM   3631  N   GLN D 455      43.886 -33.688  31.779  1.00 79.15           N
ATOM   3632  CA  GLN D 455      43.403 -34.528  32.829  1.00 79.15           C
ATOM   3633  CB  GLN D 455      42.916 -35.895  32.317  0.00 79.15           C
ATOM   3634  CG  GLN D 455      42.369 -36.805  33.419  0.00 79.15           C
ATOM   3635  CD  GLN D 455      41.009 -36.266  33.837  0.00 79.15           C
ATOM   3636  OE1 GLN D 455      40.538 -35.258  33.312  0.00 79.15           O
ATOM   3637  NE2 GLN D 455      40.355 -36.956  34.810  1.00 79.15           N
ATOM   3638  C   GLN D 455      44.574 -34.765  33.725  1.00 79.15           C
ATOM   3639  O   GLN D 455      44.438 -34.933  34.933  1.00 79.15           O
ATOM   3640  N   GLY D 456      45.771 -34.769  33.112  1.00 63.49           N
ATOM   3641  CA  GLY D 456      47.034 -35.031  33.732  1.00 63.49           C
ATOM   3642  C   GLY D 456      47.594 -36.168  32.954  1.00 63.49           C
ATOM   3643  O   GLY D 456      48.674 -36.074  32.375  1.00 63.49           O
ATOM   3644  N   LYS D 457      46.864 -37.291  32.914  1.00232.53           N
ATOM   3645  CA  LYS D 457      47.316 -38.370  32.099  1.00232.53           C
ATOM   3646  CB  LYS D 457      46.565 -39.683  32.379  1.00232.53           C
ATOM   3647  CG  LYS D 457      46.872 -40.286  33.751  1.00232.53           C
ATOM   3648  CD  LYS D 457      48.341 -40.671  33.932  1.00232.53           C
ATOM   3649  CE  LYS D 457      48.754 -41.901  33.121  1.00232.53           C
ATOM   3650  NZ  LYS D 457      50.184 -42.206  33.353  1.00232.53           N
ATOM   3651  C   LYS D 457      47.078 -38.019  30.671  1.00232.53           C
ATOM   3652  O   LYS D 457      47.942 -38.190  29.813  1.00232.53           O
ATOM   3653  N   VAL D 458      45.891 -37.463  30.382  1.00114.92           N
ATOM   3654  CA  VAL D 458      45.588 -37.317  28.994  1.00114.92           C
ATOM   3655  CB  VAL D 458      44.369 -38.085  28.580  1.00114.92           C
ATOM   3656  CG1 VAL D 458      43.153 -37.510  29.327  1.00114.92           C
ATOM   3657  CG2 VAL D 458      44.245 -38.016  27.049  1.00114.92           C
ATOM   3658  C   VAL D 458      45.347 -35.893  28.647  1.00114.92           C
ATOM   3659  O   VAL D 458      44.843 -35.102  29.443  1.00114.92           O
ATOM   3660  N   VAL D 459      45.731 -35.539  27.409  1.00 38.06           N
ATOM   3661  CA  VAL D 459      45.517 -34.217  26.913  1.00 38.06           C
ATOM   3662  CB  VAL D 459      46.764 -33.588  26.367  1.00 38.06           C
ATOM   3663  CG1 VAL D 459      46.403 -32.222  25.758  1.00 38.06           C
ATOM   3664  CG2 VAL D 459      47.808 -33.521  27.495  1.00 38.06           C
ATOM   3665  C   VAL D 459      44.545 -34.340  25.785  1.00 38.06           C
ATOM   3666  O   VAL D 459      44.693 -35.197  24.913  1.00 38.06           O
ATOM   3667  N   THR D 460      43.501 -33.492  25.790  1.00 30.83           N
ATOM   3668  CA  THR D 460      42.533 -33.543  24.734  1.00 30.83           C
ATOM   3669  CB  THR D 460      41.155 -33.896  25.211  1.00 30.83           C
ATOM   3670  OG1 THR D 460      41.172 -35.158  25.862  1.00 30.83           O
ATOM   3671  CG2 THR D 460      40.208 -33.941  23.999  1.00 30.83           C
ATOM   3672  C   THR D 460      42.462 -32.175  24.142  1.00 30.83           C
ATOM   3673  O   THR D 460      42.444 -31.176  24.860  1.00 30.83           O
ATOM   3674  N   SER D 461      42.424 -32.090  22.800  1.00 84.50           N
ATOM   3675  CA  SER D 461      42.357 -30.797  22.194  1.00 84.50           C
ATOM   3676  CB  SER D 461      43.484 -30.544  21.179  1.00 84.50           C
ATOM   3677  OG  SER D 461      43.477 -31.556  20.184  1.00 84.50           O
ATOM   3678  C   SER D 461      41.039 -30.670  21.504  1.00 84.50           C
ATOM   3679  O   SER D 461      40.465 -31.657  21.043  1.00 84.50           O
ATOM   3680  N   ASN D 462      40.502 -29.433  21.478  1.00 45.90           N
ATOM   3681  CA  ASN D 462      39.255 -29.173  20.822  1.00 45.90           C
ATOM   3682  CB  ASN D 462      38.136 -28.748  21.787  1.00 45.90           C
ATOM   3683  CG  ASN D 462      37.789 -29.943  22.664  1.00 45.90           C
ATOM   3684  OD1 ASN D 462      37.606 -31.056  22.174  1.00 45.90           O
ATOM   3685  ND2 ASN D 462      37.705 -29.710  24.001  1.00 45.90           N
ATOM   3686  C   ASN D 462      39.490 -28.029  19.889  1.00 45.90           C
ATOM   3687  O   ASN D 462      39.617 -26.880  20.306  1.00 45.90           O
ATOM   3688  N   CYS D 463      39.561 -28.340  18.586  1.00 67.68           N
ATOM   3689  CA  CYS D 463      39.787 -27.388  17.540  1.00 67.68           C
ATOM   3690  CB  CYS D 463      40.236 -28.084  16.251  1.00 67.68           C
ATOM   3691  SG  CYS D 463      41.879 -28.809  16.498  1.00 67.68           S
ATOM   3692  C   CYS D 463      38.561 -26.550  17.327  1.00 67.68           C
ATOM   3693  O   CYS D 463      38.618 -25.484  16.713  1.00 67.68           O
ATOM   3694  N   GLY D 464      37.401 -27.086  17.743  1.00 56.81           N
ATOM   3695  CA  GLY D 464      36.119 -26.443  17.680  1.00 56.81           C
ATOM   3696  C   GLY D 464      36.026 -25.305  18.660  1.00 56.81           C
ATOM   3697  O   GLY D 464      35.238 -24.385  18.460  1.00 56.81           O
ATOM   3698  N   GLN D 465      36.761 -25.364  19.789  1.00 52.55           N
ATOM   3699  CA  GLN D 465      36.594 -24.363  20.812  1.00 52.55           C
ATOM   3700  CB  GLN D 465      36.070 -24.952  22.130  1.00 52.55           C
ATOM   3701  CG  GLN D 465      34.681 -25.582  21.996  1.00 52.55           C
ATOM   3702  CD  GLN D 465      34.275 -26.126  23.358  1.00 52.55           C
ATOM   3703  OE1 GLN D 465      35.028 -26.039  24.327  1.00 52.55           O
ATOM   3704  NE2 GLN D 465      33.056 -26.725  23.432  1.00 52.55           N
ATOM   3705  C   GLN D 465      37.894 -23.677  21.116  1.00 52.55           C
ATOM   3706  O   GLN D 465      38.946 -24.034  20.587  1.00 52.55           O
ATOM   3707  N   THR D 466      37.837 -22.638  21.985  1.00 48.83           N
ATOM   3708  CA  THR D 466      39.021 -21.897  22.320  1.00 48.83           C
ATOM   3709  CB  THR D 466      39.006 -20.482  21.821  1.00 48.83           C
ATOM   3710  OG1 THR D 466      37.982 -19.742  22.471  1.00 48.83           O
ATOM   3711  CG2 THR D 466      38.767 -20.498  20.302  1.00 48.83           C
ATOM   3712  C   THR D 466      39.171 -21.813  23.808  1.00 48.83           C
ATOM   3713  O   THR D 466      38.245 -22.071  24.576  1.00 48.83           O
ATOM   3714  N   PHE D 467      40.398 -21.472  24.243  1.00111.22           N
ATOM   3715  CA  PHE D 467      40.688 -21.227  25.623  1.00111.22           C
ATOM   3716  CB  PHE D 467      42.192 -21.314  25.951  1.00111.22           C
ATOM   3717  CG  PHE D 467      42.380 -21.121  27.417  1.00111.22           C
ATOM   3718  CD1 PHE D 467      42.091 -22.141  28.295  1.00111.22           C
ATOM   3719  CD2 PHE D 467      42.862 -19.933  27.916  1.00111.22           C
ATOM   3720  CE1 PHE D 467      42.265 -21.973  29.649  1.00111.22           C
ATOM   3721  CE2 PHE D 467      43.038 -19.759  29.269  1.00111.22           C
ATOM   3722  CZ  PHE D 467      42.738 -20.780  30.138  1.00111.22           C
ATOM   3723  C   PHE D 467      40.233 -19.816  25.813  1.00111.22           C
ATOM   3724  O   PHE D 467      39.797 -19.177  24.858  1.00111.22           O
ATOM   3725  N   THR D 468      40.249 -19.301  27.051  1.00 47.06           N
ATOM   3726  CA  THR D 468      39.822 -17.943  27.235  1.00 47.06           C
ATOM   3727  CB  THR D 468      39.836 -17.507  28.672  1.00 47.06           C
ATOM   3728  OG1 THR D 468      39.004 -18.356  29.448  1.00 47.06           O
ATOM   3729  CG2 THR D 468      39.325 -16.059  28.756  1.00 47.06           C
ATOM   3730  C   THR D 468      40.770 -17.071  26.463  1.00 47.06           C
ATOM   3731  O   THR D 468      41.986 -17.229  26.568  1.00 47.06           O
ATOM   3732  N   GLY D 469      40.230 -16.119  25.664  1.00 56.77           N
ATOM   3733  CA  GLY D 469      41.059 -15.286  24.837  1.00 56.77           C
ATOM   3734  C   GLY D 469      40.865 -13.833  25.173  1.00 56.77           C
ATOM   3735  O   GLY D 469      40.099 -13.466  26.067  1.00 56.77           O
ATOM   3736  N   TRP D 470      41.585 -12.965  24.424  1.00101.12           N
ATOM   3737  CA  TRP D 470      41.574 -11.549  24.670  1.00101.12           C
ATOM   3738  CB  TRP D 470      42.990 -10.992  24.884  1.00101.12           C
ATOM   3739  CG  TRP D 470      43.733 -11.587  26.055  1.00101.12           C
ATOM   3740  CD2 TRP D 470      44.420 -12.847  26.003  1.00101.12           C
ATOM   3741  CD1 TRP D 470      43.906 -11.104  27.319  1.00101.12           C
ATOM   3742  NE1 TRP D 470      44.668 -11.980  28.055  1.00101.12           N
ATOM   3743  CE2 TRP D 470      44.990 -13.058  27.258  1.00101.12           C
ATOM   3744  CE3 TRP D 470      44.565 -13.754  24.992  1.00101.12           C
ATOM   3745  CZ2 TRP D 470      45.717 -14.184  27.522  1.00101.12           C
ATOM   3746  CZ3 TRP D 470      45.299 -14.888  25.262  1.00101.12           C
ATOM   3747  CH2 TRP D 470      45.864 -15.099  26.502  1.00101.12           C
ATOM   3748  C   TRP D 470      41.055 -10.839  23.455  1.00101.12           C
ATOM   3749  O   TRP D 470      41.472 -11.126  22.333  1.00101.12           O
ATOM   3750  N   TYR D 471      40.110  -9.891  23.649  1.00137.11           N
ATOM   3751  CA  TYR D 471      39.664  -9.085  22.550  1.00137.11           C
ATOM   3752  CB  TYR D 471      38.238  -9.369  22.068  1.00137.11           C
ATOM   3753  CG  TYR D 471      37.254  -9.143  23.165  1.00137.11           C
ATOM   3754  CD1 TYR D 471      36.916 -10.167  24.019  1.00137.11           C
ATOM   3755  CD2 TYR D 471      36.660  -7.913  23.332  1.00137.11           C
ATOM   3756  CE1 TYR D 471      36.006  -9.966  25.030  1.00137.11           C
ATOM   3757  CE2 TYR D 471      35.750  -7.705  24.343  1.00137.11           C
ATOM   3758  CZ  TYR D 471      35.421  -8.734  25.192  1.00137.11           C
ATOM   3759  OH  TYR D 471      34.487  -8.525  26.229  1.00137.11           O
ATOM   3760  C   TYR D 471      39.720  -7.667  22.997  1.00137.11           C
ATOM   3761  O   TYR D 471      39.240  -7.342  24.079  1.00137.11           O
ATOM   3762  N   HIS D 472      40.315  -6.788  22.166  1.00 82.87           N
ATOM   3763  CA  HIS D 472      40.484  -5.403  22.503  1.00 82.87           C
ATOM   3764  ND1 HIS D 472      43.655  -6.815  22.477  1.00 82.87           N
ATOM   3765  CG  HIS D 472      43.022  -5.607  22.292  1.00 82.87           C
ATOM   3766  CB  HIS D 472      41.868  -5.124  23.121  1.00 82.87           C
ATOM   3767  NE2 HIS D 472      44.688  -5.814  20.784  1.00 82.87           N
ATOM   3768  CD2 HIS D 472      43.666  -5.009  21.251  1.00 82.87           C
ATOM   3769  CE1 HIS D 472      44.644  -6.889  21.550  1.00 82.87           C
ATOM   3770  C   HIS D 472      40.406  -4.617  21.234  1.00 82.87           C
ATOM   3771  O   HIS D 472      40.596  -5.163  20.151  1.00 82.87           O
ATOM   3772  N   ASP D 473      40.131  -3.300  21.329  1.00 63.56           N
ATOM   3773  CA  ASP D 473      40.058  -2.510  20.133  1.00 63.56           C
ATOM   3774  CB  ASP D 473      39.479  -1.097  20.354  1.00 63.56           C
ATOM   3775  CG  ASP D 473      40.341  -0.303  21.333  1.00 63.56           C
ATOM   3776  OD1 ASP D 473      41.367  -0.839  21.831  1.00 63.56           O
ATOM   3777  OD2 ASP D 473      39.965   0.868  21.603  1.00 63.56           O
ATOM   3778  C   ASP D 473      41.449  -2.409  19.589  1.00 63.56           C
ATOM   3779  O   ASP D 473      42.416  -2.719  20.280  1.00 63.56           O
ATOM   3780  N   ALA D 474      41.580  -1.957  18.329  1.00 53.86           N
ATOM   3781  CA  ALA D 474      42.844  -1.909  17.646  1.00 53.86           C
ATOM   3782  CB  ALA D 474      42.732  -1.339  16.222  1.00 53.86           C
ATOM   3783  C   ALA D 474      43.806  -1.044  18.405  1.00 53.86           C
ATOM   3784  O   ALA D 474      45.007  -1.301  18.418  1.00 53.86           O
ATOM   3785  N   GLY D 475      43.306   0.037  19.023  1.00 87.33           N
ATOM   3786  CA  GLY D 475      44.128   0.961  19.758  1.00 87.33           C
ATOM   3787  C   GLY D 475      44.718   0.310  20.970  1.00 87.33           C
ATOM   3788  O   GLY D 475      45.795   0.697  21.411  1.00 87.33           O
ATOM   3789  N   ILE D 476      43.968  -0.647  21.544  1.00322.15           N
ATOM   3790  CA  ILE D 476      44.140  -1.405  22.754  1.00322.15           C
ATOM   3791  CB  ILE D 476      45.489  -2.063  22.949  1.00322.15           C
ATOM   3792  CG1 ILE D 476      46.620  -1.079  23.289  1.00322.15           C
ATOM   3793  CG2 ILE D 476      45.762  -2.906  21.693  1.00322.15           C
ATOM   3794  CD1 ILE D 476      47.896  -1.762  23.778  1.00322.15           C
ATOM   3795  C   ILE D 476      43.874  -0.449  23.863  1.00322.15           C
ATOM   3796  O   ILE D 476      44.407  -0.560  24.966  1.00322.15           O
ATOM   3797  N   ALA D 477      42.982   0.518  23.583  1.00130.04           N
ATOM   3798  CA  ALA D 477      42.484   1.389  24.603  1.00130.04           C
ATOM   3799  CB  ALA D 477      41.702   2.589  24.044  1.00130.04           C
ATOM   3800  C   ALA D 477      41.541   0.542  25.323  1.00130.04           C
ATOM   3801  O   ALA D 477      41.501   0.438  26.549  1.00130.04           O
ATOM   3802  N   VAL D 478      40.802  -0.180  24.469  1.00151.25           N
ATOM   3803  CA  VAL D 478      39.863  -1.155  24.861  1.00151.25           C
ATOM   3804  CB  VAL D 478      38.819  -1.328  23.778  1.00151.25           C
ATOM   3805  CG1 VAL D 478      37.776  -2.405  24.133  1.00151.25           C
ATOM   3806  CG2 VAL D 478      38.190   0.053  23.531  1.00151.25           C
ATOM   3807  C   VAL D 478      40.687  -2.396  24.984  1.00151.25           C
ATOM   3808  O   VAL D 478      40.254  -3.464  24.565  1.00151.25           O
ATOM   3809  N   LYS D 479      41.927  -2.191  25.542  1.00161.99           N
ATOM   3810  CA  LYS D 479      42.758  -3.112  26.270  1.00161.99           C
ATOM   3811  CB  LYS D 479      44.169  -2.673  26.699  1.00161.99           C
ATOM   3812  CG  LYS D 479      45.260  -3.048  25.701  1.00161.99           C
ATOM   3813  CD  LYS D 479      45.244  -4.520  25.277  1.00161.99           C
ATOM   3814  CE  LYS D 479      45.617  -5.500  26.388  1.00161.99           C
ATOM   3815  NZ  LYS D 479      45.572  -6.887  25.872  1.00161.99           N
ATOM   3816  C   LYS D 479      41.930  -3.089  27.477  1.00161.99           C
ATOM   3817  O   LYS D 479      41.855  -4.036  28.253  1.00161.99           O
ATOM   3818  N   LYS D 480      41.251  -1.924  27.628  1.00180.29           N
ATOM   3819  CA  LYS D 480      40.021  -1.837  28.346  1.00180.29           C
ATOM   3820  CB  LYS D 480      39.459  -0.407  28.404  1.00180.29           C
ATOM   3821  CG  LYS D 480      38.141  -0.288  29.172  1.00180.29           C
ATOM   3822  CD  LYS D 480      37.734   1.157  29.472  1.00180.29           C
ATOM   3823  CE  LYS D 480      38.615   1.836  30.521  1.00180.29           C
ATOM   3824  NZ  LYS D 480      38.154   3.223  30.749  1.00180.29           N
ATOM   3825  C   LYS D 480      39.116  -2.656  27.455  1.00180.29           C
ATOM   3826  O   LYS D 480      38.203  -2.141  26.814  1.00180.29           O
ATOM   3827  N   PHE D 481      39.366  -3.983  27.480  1.00196.08           N
ATOM   3828  CA  PHE D 481      39.014  -5.050  26.620  1.00196.08           C
ATOM   3829  CB  PHE D 481      40.250  -5.780  26.019  1.00196.08           C
ATOM   3830  CG  PHE D 481      41.142  -6.579  26.934  1.00196.08           C
ATOM   3831  CD1 PHE D 481      40.689  -7.641  27.689  1.00196.08           C
ATOM   3832  CD2 PHE D 481      42.498  -6.332  26.949  1.00196.08           C
ATOM   3833  CE1 PHE D 481      41.533  -8.367  28.496  1.00196.08           C
ATOM   3834  CE2 PHE D 481      43.355  -7.050  27.751  1.00196.08           C
ATOM   3835  CZ  PHE D 481      42.872  -8.067  28.537  1.00196.08           C
ATOM   3836  C   PHE D 481      38.261  -6.034  27.407  1.00196.08           C
ATOM   3837  O   PHE D 481      37.865  -5.774  28.539  1.00196.08           O
ATOM   3838  N   GLY D 482      38.040  -7.208  26.804  1.00 37.05           N
ATOM   3839  CA  GLY D 482      37.305  -8.194  27.510  1.00 37.05           C
ATOM   3840  C   GLY D 482      37.916  -9.517  27.226  1.00 37.05           C
ATOM   3841  O   GLY D 482      38.878  -9.638  26.467  1.00 37.05           O
ATOM   3842  N   CYS D 483      37.351 -10.552  27.865  1.00 53.44           N
ATOM   3843  CA  CYS D 483      37.812 -11.888  27.660  1.00 53.44           C
ATOM   3844  CB  CYS D 483      38.089 -12.626  28.977  1.00 53.44           C
ATOM   3845  SG  CYS D 483      39.335 -11.727  29.938  1.00 53.44           S
ATOM   3846  C   CYS D 483      36.699 -12.578  26.946  1.00 53.44           C
ATOM   3847  O   CYS D 483      35.545 -12.164  27.045  1.00 53.44           O
ATOM   3848  N   PHE D 484      37.013 -13.625  26.161  1.00 59.79           N
ATOM   3849  CA  PHE D 484      35.950 -14.278  25.462  1.00 59.79           C
ATOM   3850  CB  PHE D 484      35.695 -13.697  24.061  1.00 59.79           C
ATOM   3851  CG  PHE D 484      36.877 -14.019  23.211  1.00 59.79           C
ATOM   3852  CD1 PHE D 484      38.034 -13.277  23.292  1.00 59.79           C
ATOM   3853  CD2 PHE D 484      36.824 -15.069  22.322  1.00 59.79           C
ATOM   3854  CE1 PHE D 484      39.117 -13.582  22.502  1.00 59.79           C
ATOM   3855  CE2 PHE D 484      37.904 -15.378  21.529  1.00 59.79           C
ATOM   3856  CZ  PHE D 484      39.055 -14.633  21.618  1.00 59.79           C
ATOM   3857  C   PHE D 484      36.311 -15.715  25.265  1.00 59.79           C
ATOM   3858  O   PHE D 484      37.462 -16.117  25.430  1.00 59.79           O
ATOM   3859  N   ARG D 485      35.295 -16.533  24.933  1.00101.98           N
ATOM   3860  CA  ARG D 485      35.504 -17.916  24.625  1.00101.98           C
ATOM   3861  CB  ARG D 485      34.884 -18.883  25.648  1.00101.98           C
ATOM   3862  CG  ARG D 485      35.529 -18.809  27.034  1.00101.98           C
ATOM   3863  CD  ARG D 485      34.909 -19.772  28.048  1.00101.98           C
ATOM   3864  NE  ARG D 485      33.493 -19.359  28.254  1.00101.98           N
ATOM   3865  CZ  ARG D 485      32.628 -20.189  28.907  1.00101.98           C
ATOM   3866  NH1 ARG D 485      33.061 -21.397  29.373  1.00101.98           N
ATOM   3867  NH2 ARG D 485      31.329 -19.811  29.095  1.00101.98           N
ATOM   3868  C   ARG D 485      34.787 -18.128  23.332  1.00101.98           C
ATOM   3869  O   ARG D 485      33.746 -17.520  23.088  1.00101.98           O
ATOM   3870  N   GLY D 486      35.326 -18.994  22.454  1.00 32.56           N
ATOM   3871  CA  GLY D 486      34.664 -19.168  21.195  1.00 32.56           C
ATOM   3872  C   GLY D 486      34.360 -20.611  20.965  1.00 32.56           C
ATOM   3873  O   GLY D 486      35.108 -21.498  21.373  1.00 32.56           O
ATOM   3874  N   ILE D 487      33.214 -20.870  20.303  1.00 91.53           N
ATOM   3875  CA  ILE D 487      32.846 -22.205  19.934  1.00 91.53           C
ATOM   3876  CB  ILE D 487      31.690 -22.764  20.715  1.00 91.53           C
ATOM   3877  CG1 ILE D 487      30.413 -21.950  20.461  1.00 91.53           C
ATOM   3878  CG2 ILE D 487      32.105 -22.825  22.194  1.00 91.53           C
ATOM   3879  CD1 ILE D 487      29.146 -22.627  20.981  1.00 91.53           C
ATOM   3880  C   ILE D 487      32.445 -22.148  18.495  1.00 91.53           C
ATOM   3881  O   ILE D 487      31.760 -21.218  18.069  1.00 91.53           O
ATOM   3882  N   ARG D 488      32.890 -23.138  17.697  1.00 86.77           N
ATOM   3883  CA  ARG D 488      32.561 -23.134  16.303  1.00 86.77           C
ATOM   3884  CB  ARG D 488      33.542 -23.970  15.461  1.00 86.77           C
ATOM   3885  CG  ARG D 488      33.441 -23.728  13.955  1.00 86.77           C
ATOM   3886  CD  ARG D 488      34.464 -24.524  13.141  1.00 86.77           C
ATOM   3887  NE  ARG D 488      33.954 -25.918  13.017  1.00 86.77           N
ATOM   3888  CZ  ARG D 488      34.282 -26.855  13.954  1.00 86.77           C
ATOM   3889  NH1 ARG D 488      35.079 -26.514  15.008  1.00 86.77           N
ATOM   3890  NH2 ARG D 488      33.815 -28.132  13.836  1.00 86.77           N
ATOM   3891  C   ARG D 488      31.191 -23.715  16.167  1.00 86.77           C
ATOM   3892  O   ARG D 488      30.914 -24.797  16.681  1.00 86.77           O
ATOM   3893  N   THR D 489      30.284 -22.997  15.474  1.00 98.09           N
ATOM   3894  CA  THR D 489      28.962 -23.527  15.320  1.00 98.09           C
ATOM   3895  CB  THR D 489      27.888 -22.530  15.642  1.00 98.09           C
ATOM   3896  OG1 THR D 489      27.958 -21.428  14.750  1.00 98.09           O
ATOM   3897  CG2 THR D 489      28.080 -22.053  17.092  0.00 98.09           C
ATOM   3898  C   THR D 489      28.791 -23.911  13.888  1.00 98.09           C
ATOM   3899  O   THR D 489      27.819 -23.521  13.241  1.00 98.09           O
ATOM   3900  N   GLY D 490      29.716 -24.737  13.365  1.00 23.13           N
ATOM   3901  CA  GLY D 490      29.606 -25.141  11.996  1.00 23.13           C
ATOM   3902  C   GLY D 490      30.959 -24.923  11.332  1.00 23.13           C
ATOM   3903  O   GLY D 490      31.376 -23.741  11.198  1.00 23.13           O
ATOM   3904  OXT GLY D 490      31.593 -25.940  10.945  1.00 23.13           O
TER    3905      GLY D 490
ATOM   3906  N   LEU E 491      65.650  -4.578  -6.477  1.00155.29           N
ATOM   3907  CA  LEU E 491      66.259  -5.463  -5.459  1.00155.29           C
ATOM   3908  CB  LEU E 491      65.375  -6.678  -5.122  1.00155.29           C
ATOM   3909  CG  LEU E 491      64.211  -6.364  -4.166  1.00155.29           C
ATOM   3910  CD1 LEU E 491      63.382  -7.622  -3.882  1.00155.29           C
ATOM   3911  CD2 LEU E 491      64.720  -5.724  -2.867  1.00155.29           C
ATOM   3912  C   LEU E 491      67.615  -5.971  -5.814  1.00155.29           C
ATOM   3913  O   LEU E 491      67.924  -6.277  -6.965  1.00155.29           O
ATOM   3914  N   PRO E 492      68.423  -6.025  -4.785  1.00 73.39           N
ATOM   3915  CA  PRO E 492      69.780  -6.475  -4.928  1.00 73.39           C
ATOM   3916  CD  PRO E 492      68.303  -5.000  -3.759  1.00 73.39           C
ATOM   3917  CB  PRO E 492      70.534  -5.942  -3.711  1.00 73.39           C
ATOM   3918  CG  PRO E 492      69.739  -4.692  -3.305  1.00 73.39           C
ATOM   3919  C   PRO E 492      69.900  -7.957  -5.065  1.00 73.39           C
ATOM   3920  O   PRO E 492      68.965  -8.677  -4.719  1.00 73.39           O
ATOM   3921  N   LYS E 493      71.036  -8.410  -5.631  1.00 44.11           N
ATOM   3922  CA  LYS E 493      71.373  -9.793  -5.792  1.00 44.11           C
ATOM   3923  CB  LYS E 493      72.601  -9.982  -6.696  1.00 44.11           C
ATOM   3924  CG  LYS E 493      72.361  -9.502  -8.128  1.00 44.11           C
ATOM   3925  CD  LYS E 493      73.641  -9.327  -8.947  1.00 44.11           C
ATOM   3926  CE  LYS E 493      73.386  -8.844 -10.376  1.00 44.11           C
ATOM   3927  NZ  LYS E 493      74.671  -8.662 -11.085  1.00 44.11           N
ATOM   3928  C   LYS E 493      71.697 -10.363  -4.448  1.00 44.11           C
ATOM   3929  O   LYS E 493      71.377 -11.515  -4.160  1.00 44.11           O
ATOM   3930  N   GLU E 494      72.371  -9.561  -3.596  1.00 82.90           N
ATOM   3931  CA  GLU E 494      72.770 -10.047  -2.308  1.00 82.90           C
ATOM   3932  CB  GLU E 494      74.270 -10.381  -2.232  1.00 82.90           C
ATOM   3933  CG  GLU E 494      74.697 -11.038  -0.919  1.00 82.90           C
ATOM   3934  CD  GLU E 494      76.156 -11.450  -1.063  1.00 82.90           C
ATOM   3935  OE1 GLU E 494      76.712 -11.270  -2.180  1.00 82.90           O
ATOM   3936  OE2 GLU E 494      76.732 -11.953  -0.062  1.00 82.90           O
ATOM   3937  C   GLU E 494      72.478  -8.994  -1.285  1.00 82.90           C
ATOM   3938  O   GLU E 494      72.448  -7.804  -1.598  1.00 82.90           O
ATOM   3939  N   PHE E 495      72.205  -9.418  -0.029  1.00 59.81           N
ATOM   3940  CA  PHE E 495      71.977  -8.449   1.005  1.00 59.81           C
ATOM   3941  CB  PHE E 495      70.524  -7.945   1.080  1.00 59.81           C
ATOM   3942  CG  PHE E 495      70.511  -6.790   2.023  1.00 59.81           C
ATOM   3943  CD1 PHE E 495      70.382  -6.983   3.379  1.00 59.81           C
ATOM   3944  CD2 PHE E 495      70.635  -5.506   1.543  1.00 59.81           C
ATOM   3945  CE1 PHE E 495      70.373  -5.911   4.241  1.00 59.81           C
ATOM   3946  CE2 PHE E 495      70.627  -4.431   2.400  1.00 59.81           C
ATOM   3947  CZ  PHE E 495      70.497  -4.633   3.753  1.00 59.81           C
ATOM   3948  C   PHE E 495      72.312  -9.057   2.334  1.00 59.81           C
ATOM   3949  O   PHE E 495      72.070 -10.239   2.579  1.00 59.81           O
ATOM   3950  N   SER E 496      72.908  -8.243   3.230  1.00 95.31           N
ATOM   3951  CA  SER E 496      73.210  -8.678   4.560  1.00 95.31           C
ATOM   3952  CB  SER E 496      74.651  -9.189   4.728  1.00 95.31           C
ATOM   3953  OG  SER E 496      75.571  -8.130   4.507  1.00 95.31           O
ATOM   3954  C   SER E 496      73.061  -7.471   5.432  1.00 95.31           C
ATOM   3955  O   SER E 496      73.729  -6.458   5.231  1.00 95.31           O
ATOM   3956  N   TRP E 497      72.183  -7.560   6.444  1.00 95.10           N
ATOM   3957  CA  TRP E 497      71.919  -6.458   7.321  1.00 95.10           C
ATOM   3958  CB  TRP E 497      70.655  -6.619   8.178  1.00 95.10           C
ATOM   3959  CG  TRP E 497      69.407  -6.375   7.365  1.00 95.10           C
ATOM   3960  CD2 TRP E 497      69.019  -5.074   6.895  1.00 95.10           C
ATOM   3961  CD1 TRP E 497      68.472  -7.251   6.897  1.00 95.10           C
ATOM   3962  NE1 TRP E 497      67.521  -6.574   6.168  1.00 95.10           N
ATOM   3963  CE2 TRP E 497      67.847  -5.234   6.157  1.00 95.10           C
ATOM   3964  CE3 TRP E 497      69.597  -3.848   7.060  1.00 95.10           C
ATOM   3965  CZ2 TRP E 497      67.230  -4.165   5.572  1.00 95.10           C
ATOM   3966  CZ3 TRP E 497      68.970  -2.770   6.472  1.00 95.10           C
ATOM   3967  CH2 TRP E 497      67.811  -2.926   5.743  1.00 95.10           C
ATOM   3968  C   TRP E 497      73.101  -6.171   8.187  1.00 95.10           C
ATOM   3969  O   TRP E 497      73.188  -5.095   8.778  1.00 95.10           O
ATOM   3970  N   THR E 498      73.979  -7.173   8.372  1.00 49.44           N
ATOM   3971  CA  THR E 498      75.184  -7.011   9.134  1.00 49.44           C
ATOM   3972  CB  THR E 498      75.913  -8.306   9.344  1.00 49.44           C
ATOM   3973  OG1 THR E 498      75.077  -9.233  10.021  1.00 49.44           O
ATOM   3974  CG2 THR E 498      77.176  -8.028  10.176  1.00 49.44           C
ATOM   3975  C   THR E 498      76.108  -6.092   8.399  1.00 49.44           C
ATOM   3976  O   THR E 498      76.832  -5.312   9.014  1.00 49.44           O
ATOM   3977  N   ASN E 499      76.155  -6.182   7.055  1.00 61.87           N
ATOM   3978  CA  ASN E 499      77.070  -5.310   6.377  1.00 61.87           C
ATOM   3979  CB  ASN E 499      78.272  -6.062   5.776  1.00 61.87           C
ATOM   3980  CG  ASN E 499      79.303  -5.048   5.299  1.00 61.87           C
ATOM   3981  OD1 ASN E 499      78.984  -4.115   4.563  1.00 61.87           O
ATOM   3982  ND2 ASN E 499      80.579  -5.231   5.732  1.00 61.87           N
ATOM   3983  C   ASN E 499      76.375  -4.615   5.253  1.00 61.87           C
ATOM   3984  O   ASN E 499      76.312  -5.128   4.136  1.00 61.87           O
ATOM   3985  N   VAL E 500      75.840  -3.410   5.517  1.00124.07           N
ATOM   3986  CA  VAL E 500      75.277  -2.644   4.451  1.00124.07           C
ATOM   3987  CB  VAL E 500      73.861  -2.210   4.725  1.00124.07           C
ATOM   3988  CG1 VAL E 500      73.787  -1.553   6.114  1.00124.07           C
ATOM   3989  CG2 VAL E 500      73.397  -1.300   3.575  1.00124.07           C
ATOM   3990  C   VAL E 500      76.171  -1.455   4.311  1.00124.07           C
ATOM   3991  O   VAL E 500      76.059  -0.467   5.036  1.00124.07           O
ATOM   3992  N   ASN E 501      77.088  -1.525   3.333  1.00 50.21           N
ATOM   3993  CA  ASN E 501      78.024  -0.467   3.110  1.00 50.21           C
ATOM   3994  CB  ASN E 501      77.341   0.882   2.816  1.00 50.21           C
ATOM   3995  CG  ASN E 501      76.593   0.760   1.496  1.00 50.21           C
ATOM   3996  OD1 ASN E 501      77.138   0.290   0.499  1.00 50.21           O
ATOM   3997  ND2 ASN E 501      75.303   1.189   1.489  1.00 50.21           N
ATOM   3998  C   ASN E 501      78.896  -0.284   4.320  1.00 50.21           C
ATOM   3999  O   ASN E 501      79.326   0.830   4.613  1.00 50.21           O
ATOM   4000  N   GLY E 502      79.191  -1.374   5.057  1.00 28.53           N
ATOM   4001  CA  GLY E 502      80.118  -1.292   6.154  1.00 28.53           C
ATOM   4002  C   GLY E 502      79.412  -1.195   7.477  1.00 28.53           C
ATOM   4003  O   GLY E 502      79.998  -1.516   8.510  1.00 28.53           O
ATOM   4004  N   MET E 503      78.139  -0.756   7.501  1.00 66.95           N
ATOM   4005  CA  MET E 503      77.469  -0.608   8.771  1.00 66.95           C
ATOM   4006  CB  MET E 503      76.378   0.476   8.767  1.00 66.95           C
ATOM   4007  CG  MET E 503      76.927   1.890   8.579  1.00 66.95           C
ATOM   4008  SD  MET E 503      75.663   3.197   8.570  1.00 66.95           S
ATOM   4009  CE  MET E 503      76.843   4.555   8.325  1.00 66.95           C
ATOM   4010  C   MET E 503      76.816  -1.900   9.183  1.00 66.95           C
ATOM   4011  O   MET E 503      76.421  -2.706   8.339  1.00 66.95           O
ATOM   4012  N   ASN E 504      76.691  -2.122  10.516  1.00 69.71           N
ATOM   4013  CA  ASN E 504      76.071  -3.310  11.052  1.00 69.71           C
ATOM   4014  CB  ASN E 504      76.978  -4.082  12.030  1.00 69.71           C
ATOM   4015  CG  ASN E 504      76.211  -5.303  12.520  1.00 69.71           C
ATOM   4016  OD1 ASN E 504      75.511  -5.964  11.759  1.00 69.71           O
ATOM   4017  ND2 ASN E 504      76.340  -5.602  13.840  1.00 69.71           N
ATOM   4018  C   ASN E 504      74.834  -2.926  11.827  1.00 69.71           C
ATOM   4019  O   ASN E 504      74.888  -2.121  12.756  1.00 69.71           O
ATOM   4020  N   LEU E 505      73.677  -3.424  11.348  1.00196.72           N
ATOM   4021  CA  LEU E 505      72.318  -3.314  11.818  1.00196.72           C
ATOM   4022  CB  LEU E 505      71.375  -3.399  10.601  1.00196.72           C
ATOM   4023  CG  LEU E 505      69.878  -3.318  10.908  1.00196.72           C
ATOM   4024  CD1 LEU E 505      69.322  -4.666  11.386  1.00196.72           C
ATOM   4025  CD2 LEU E 505      69.611  -2.180  11.896  1.00196.72           C
ATOM   4026  C   LEU E 505      71.897  -4.328  12.862  1.00196.72           C
ATOM   4027  O   LEU E 505      70.902  -4.121  13.555  1.00196.72           O
ATOM   4028  N   VAL E 506      72.565  -5.498  12.951  1.00 64.99           N
ATOM   4029  CA  VAL E 506      72.070  -6.556  13.794  1.00 64.99           C
ATOM   4030  CB  VAL E 506      72.274  -7.911  13.177  1.00 64.99           C
ATOM   4031  CG1 VAL E 506      71.722  -8.989  14.124  1.00 64.99           C
ATOM   4032  CG2 VAL E 506      71.624  -7.909  11.780  1.00 64.99           C
ATOM   4033  C   VAL E 506      72.727  -6.561  15.146  1.00 64.99           C
ATOM   4034  O   VAL E 506      73.920  -6.309  15.284  1.00 64.99           O
ATOM   4035  N   VAL E 507      71.922  -6.865  16.189  1.00111.53           N
ATOM   4036  CA  VAL E 507      72.355  -6.926  17.563  1.00111.53           C
ATOM   4037  CB  VAL E 507      71.190  -6.939  18.516  1.00111.53           C
ATOM   4038  CG1 VAL E 507      70.409  -8.245  18.294  1.00111.53           C
ATOM   4039  CG2 VAL E 507      71.679  -6.743  19.959  1.00111.53           C
ATOM   4040  C   VAL E 507      73.128  -8.204  17.725  1.00111.53           C
ATOM   4041  O   VAL E 507      73.001  -9.108  16.902  1.00111.53           O
ATOM   4042  N   PRO E 508      73.934  -8.307  18.754  1.00 76.37           N
ATOM   4043  CA  PRO E 508      74.759  -9.476  18.918  1.00 76.37           C
ATOM   4044  CD  PRO E 508      74.599  -7.121  19.278  1.00 76.37           C
ATOM   4045  CB  PRO E 508      75.765  -9.124  20.009  1.00 76.37           C
ATOM   4046  CG  PRO E 508      75.943  -7.605  19.849  1.00 76.37           C
ATOM   4047  C   PRO E 508      74.035 -10.765  19.144  1.00 76.37           C
ATOM   4048  O   PRO E 508      72.882 -10.762  19.573  1.00 76.37           O
ATOM   4049  N   VAL E 509      74.719 -11.880  18.816  1.00 37.27           N
ATOM   4050  CA  VAL E 509      74.203 -13.210  18.955  1.00 37.27           C
ATOM   4051  CB  VAL E 509      75.096 -14.246  18.327  1.00 37.27           C
ATOM   4052  CG1 VAL E 509      74.529 -15.644  18.623  1.00 37.27           C
ATOM   4053  CG2 VAL E 509      75.241 -13.932  16.829  1.00 37.27           C
ATOM   4054  C   VAL E 509      74.145 -13.511  20.417  1.00 37.27           C
ATOM   4055  O   VAL E 509      75.016 -13.091  21.178  1.00 37.27           O
ATOM   4056  N   ARG E 510      73.095 -14.236  20.854  1.00129.07           N
ATOM   4057  CA  ARG E 510      72.992 -14.584  22.242  1.00129.07           C
ATOM   4058  CB  ARG E 510      71.896 -13.834  23.019  1.00129.07           C
ATOM   4059  CG  ARG E 510      72.159 -12.330  23.103  1.00129.07           C
ATOM   4060  CD  ARG E 510      71.688 -11.685  24.409  1.00129.07           C
ATOM   4061  NE  ARG E 510      70.213 -11.845  24.521  1.00129.07           N
ATOM   4062  CZ  ARG E 510      69.635 -11.822  25.758  1.00129.07           C
ATOM   4063  NH1 ARG E 510      70.412 -11.709  26.874  1.00129.07           N
ATOM   4064  NH2 ARG E 510      68.280 -11.910  25.886  1.00129.07           N
ATOM   4065  C   ARG E 510      72.700 -16.048  22.331  1.00129.07           C
ATOM   4066  O   ARG E 510      72.530 -16.724  21.317  1.00129.07           O
ATOM   4067  N   ASN E 511      72.688 -16.589  23.567  1.00 38.43           N
ATOM   4068  CA  ASN E 511      72.416 -17.987  23.736  1.00 38.43           C
ATOM   4069  CB  ASN E 511      73.533 -18.739  24.482  1.00 38.43           C
ATOM   4070  CG  ASN E 511      73.272 -20.232  24.350  1.00 38.43           C
ATOM   4071  OD1 ASN E 511      72.183 -20.654  23.962  1.00 38.43           O
ATOM   4072  ND2 ASN E 511      74.298 -21.059  24.687  1.00 38.43           N
ATOM   4073  C   ASN E 511      71.161 -18.130  24.544  1.00 38.43           C
ATOM   4074  O   ASN E 511      71.029 -17.550  25.621  1.00 38.43           O
ATOM   4075  N   GLN E 512      70.199 -18.914  24.018  1.00135.79           N
ATOM   4076  CA  GLN E 512      68.943 -19.191  24.659  1.00135.79           C
ATOM   4077  CB  GLN E 512      68.029 -20.105  23.830  1.00135.79           C
ATOM   4078  CG  GLN E 512      67.657 -19.607  22.437  1.00135.79           C
ATOM   4079  CD  GLN E 512      66.859 -20.729  21.785  1.00135.79           C
ATOM   4080  OE1 GLN E 512      65.802 -21.121  22.275  1.00135.79           O
ATOM   4081  NE2 GLN E 512      67.386 -21.278  20.658  1.00135.79           N
ATOM   4082  C   GLN E 512      69.234 -20.009  25.863  1.00135.79           C
ATOM   4083  O   GLN E 512      68.544 -19.936  26.878  1.00135.79           O
ATOM   4084  N   GLY E 513      70.262 -20.858  25.736  1.00 40.59           N
ATOM   4085  CA  GLY E 513      70.579 -21.800  26.753  1.00 40.59           C
ATOM   4086  C   GLY E 513      69.953 -23.043  26.238  1.00 40.59           C
ATOM   4087  O   GLY E 513      68.857 -23.010  25.682  1.00 40.59           O
ATOM   4088  N   VAL E 514      70.631 -24.183  26.400  1.00 63.35           N
ATOM   4089  CA  VAL E 514      70.049 -25.391  25.916  1.00 63.35           C
ATOM   4090  CB  VAL E 514      70.911 -26.593  26.165  1.00 63.35           C
ATOM   4091  CG1 VAL E 514      70.142 -27.849  25.720  1.00 63.35           C
ATOM   4092  CG2 VAL E 514      72.253 -26.393  25.440  1.00 63.35           C
ATOM   4093  C   VAL E 514      68.804 -25.557  26.708  1.00 63.35           C
ATOM   4094  O   VAL E 514      67.805 -26.103  26.241  1.00 63.35           O
ATOM   4095  N   PHE E 515      68.853 -25.045  27.947  1.00170.13           N
ATOM   4096  CA  PHE E 515      67.818 -25.253  28.905  1.00170.13           C
ATOM   4097  CB  PHE E 515      68.141 -24.626  30.272  1.00170.13           C
ATOM   4098  CG  PHE E 515      69.265 -25.401  30.869  1.00170.13           C
ATOM   4099  CD1 PHE E 515      69.019 -26.571  31.549  1.00170.13           C
ATOM   4100  CD2 PHE E 515      70.563 -24.959  30.751  1.00170.13           C
ATOM   4101  CE1 PHE E 515      70.051 -27.291  32.103  1.00170.13           C
ATOM   4102  CE2 PHE E 515      71.599 -25.674  31.304  1.00170.13           C
ATOM   4103  CZ  PHE E 515      71.344 -26.843  31.980  1.00170.13           C
ATOM   4104  C   PHE E 515      66.477 -24.728  28.493  1.00170.13           C
ATOM   4105  O   PHE E 515      65.495 -25.464  28.568  1.00170.13           O
ATOM   4106  N   CYS E 516      66.370 -23.470  28.022  1.00 58.03           N
ATOM   4107  CA  CYS E 516      65.032 -22.967  27.857  1.00 58.03           C
ATOM   4108  CB  CYS E 516      64.869 -21.546  28.433  1.00 58.03           C
ATOM   4109  SG  CYS E 516      63.163 -20.918  28.426  1.00 58.03           S
ATOM   4110  C   CYS E 516      64.636 -22.935  26.411  1.00 58.03           C
ATOM   4111  O   CYS E 516      65.409 -22.520  25.551  1.00 58.03           O
ATOM   4112  N   GLY E 517      63.387 -23.359  26.109  1.00 49.04           N
ATOM   4113  CA  GLY E 517      62.939 -23.369  24.742  1.00 49.04           C
ATOM   4114  C   GLY E 517      62.412 -22.003  24.439  1.00 49.04           C
ATOM   4115  O   GLY E 517      61.229 -21.816  24.155  1.00 49.04           O
ATOM   4116  N   SER E 518      63.324 -21.018  24.526  1.00139.85           N
ATOM   4117  CA  SER E 518      63.100 -19.613  24.335  1.00139.85           C
ATOM   4118  CB  SER E 518      64.024 -18.731  25.190  1.00139.85           C
ATOM   4119  OG  SER E 518      63.651 -18.796  26.557  1.00139.85           O
ATOM   4120  C   SER E 518      63.275 -19.118  22.925  1.00139.85           C
ATOM   4121  O   SER E 518      63.216 -17.907  22.724  1.00139.85           O
ATOM   4122  N   CYS E 519      63.467 -19.983  21.910  1.00 60.72           N
ATOM   4123  CA  CYS E 519      63.856 -19.513  20.599  1.00 60.72           C
ATOM   4124  CB  CYS E 519      63.921 -20.647  19.561  1.00 60.72           C
ATOM   4125  SG  CYS E 519      62.320 -21.473  19.319  1.00 60.72           S
ATOM   4126  C   CYS E 519      62.924 -18.456  20.066  1.00 60.72           C
ATOM   4127  O   CYS E 519      63.379 -17.429  19.563  1.00 60.72           O
ATOM   4128  N   TYR E 520      61.602 -18.634  20.210  1.00 69.32           N
ATOM   4129  CA  TYR E 520      60.666 -17.697  19.653  1.00 69.32           C
ATOM   4130  CB  TYR E 520      59.197 -18.090  19.906  1.00 69.32           C
ATOM   4131  CG  TYR E 520      58.927 -18.071  21.373  1.00 69.32           C
ATOM   4132  CD1 TYR E 520      59.315 -19.121  22.175  1.00 69.32           C
ATOM   4133  CD2 TYR E 520      58.270 -17.006  21.947  1.00 69.32           C
ATOM   4134  CE1 TYR E 520      59.063 -19.102  23.527  1.00 69.32           C
ATOM   4135  CE2 TYR E 520      58.013 -16.982  23.298  1.00 69.32           C
ATOM   4136  CZ  TYR E 520      58.411 -18.032  24.090  1.00 69.32           C
ATOM   4137  OH  TYR E 520      58.149 -18.010  25.477  1.00 69.32           O
ATOM   4138  C   TYR E 520      60.895 -16.331  20.231  1.00 69.32           C
ATOM   4139  O   TYR E 520      60.760 -15.331  19.528  1.00 69.32           O
ATOM   4140  N   ALA E 521      61.194 -16.244  21.540  1.00 49.02           N
ATOM   4141  CA  ALA E 521      61.423 -14.977  22.182  1.00 49.02           C
ATOM   4142  CB  ALA E 521      61.615 -15.114  23.703  1.00 49.02           C
ATOM   4143  C   ALA E 521      62.655 -14.325  21.633  1.00 49.02           C
ATOM   4144  O   ALA E 521      62.662 -13.124  21.363  1.00 49.02           O
ATOM   4145  N   PHE E 522      63.739 -15.105  21.457  1.00 66.73           N
ATOM   4146  CA  PHE E 522      64.974 -14.556  20.968  1.00 66.73           C
ATOM   4147  CB  PHE E 522      66.133 -15.573  20.974  1.00 66.73           C
ATOM   4148  CG  PHE E 522      66.625 -15.715  22.379  1.00 66.73           C
ATOM   4149  CD1 PHE E 522      65.964 -16.493  23.303  1.00 66.73           C
ATOM   4150  CD2 PHE E 522      67.775 -15.063  22.766  1.00 66.73           C
ATOM   4151  CE1 PHE E 522      66.439 -16.609  24.590  1.00 66.73           C
ATOM   4152  CE2 PHE E 522      68.254 -15.175  24.049  1.00 66.73           C
ATOM   4153  CZ  PHE E 522      67.584 -15.949  24.965  1.00 66.73           C
ATOM   4154  C   PHE E 522      64.783 -14.045  19.570  1.00 66.73           C
ATOM   4155  O   PHE E 522      65.238 -12.952  19.237  1.00 66.73           O
ATOM   4156  N   SER E 523      64.095 -14.817  18.708  1.00 36.54           N
ATOM   4157  CA  SER E 523      63.899 -14.399  17.348  1.00 36.54           C
ATOM   4158  CB  SER E 523      63.104 -15.423  16.520  1.00 36.54           C
ATOM   4159  OG  SER E 523      61.787 -15.549  17.034  1.00 36.54           O
ATOM   4160  C   SER E 523      63.120 -13.119  17.354  1.00 36.54           C
ATOM   4161  O   SER E 523      63.441 -12.181  16.627  1.00 36.54           O
ATOM   4162  N   SER E 524      62.078 -13.041  18.200  1.00 57.17           N
ATOM   4163  CA  SER E 524      61.244 -11.875  18.243  1.00 57.17           C
ATOM   4164  CB  SER E 524      60.077 -12.004  19.236  1.00 57.17           C
ATOM   4165  OG  SER E 524      59.174 -13.008  18.798  1.00 57.17           O
ATOM   4166  C   SER E 524      62.045 -10.671  18.636  1.00 57.17           C
ATOM   4167  O   SER E 524      61.994  -9.646  17.960  1.00 57.17           O
ATOM   4168  N   SER E 525      62.821 -10.759  19.732  1.00 79.15           N
ATOM   4169  CA  SER E 525      63.580  -9.629  20.195  1.00 79.15           C
ATOM   4170  CB  SER E 525      64.364  -9.926  21.486  1.00 79.15           C
ATOM   4171  OG  SER E 525      65.096  -8.778  21.886  1.00 79.15           O
ATOM   4172  C   SER E 525      64.570  -9.247  19.148  1.00 79.15           C
ATOM   4173  O   SER E 525      64.802  -8.066  18.898  1.00 79.15           O
ATOM   4174  N   ASP E 526      65.165 -10.250  18.481  1.00 41.60           N
ATOM   4175  CA  ASP E 526      66.184  -9.991  17.509  1.00 41.60           C
ATOM   4176  CB  ASP E 526      66.746 -11.274  16.876  1.00 41.60           C
ATOM   4177  CG  ASP E 526      67.548 -12.012  17.939  1.00 41.60           C
ATOM   4178  OD1 ASP E 526      67.749 -11.430  19.038  1.00 41.60           O
ATOM   4179  OD2 ASP E 526      67.974 -13.166  17.665  1.00 41.60           O
ATOM   4180  C   ASP E 526      65.617  -9.160  16.404  1.00 41.60           C
ATOM   4181  O   ASP E 526      66.262  -8.219  15.941  1.00 41.60           O
ATOM   4182  N   MET E 527      64.397  -9.487  15.938  1.00 63.88           N
ATOM   4183  CA  MET E 527      63.834  -8.735  14.857  1.00 63.88           C
ATOM   4184  CB  MET E 527      62.473  -9.284  14.398  1.00 63.88           C
ATOM   4185  CG  MET E 527      61.817  -8.450  13.294  1.00 63.88           C
ATOM   4186  SD  MET E 527      60.323  -9.198  12.574  1.00 63.88           S
ATOM   4187  CE  MET E 527      59.339  -9.173  14.101  1.00 63.88           C
ATOM   4188  C   MET E 527      63.617  -7.314  15.285  1.00 63.88           C
ATOM   4189  O   MET E 527      64.027  -6.380  14.598  1.00 63.88           O
ATOM   4190  N   PHE E 528      63.008  -7.108  16.466  1.00 62.45           N
ATOM   4191  CA  PHE E 528      62.721  -5.774  16.913  1.00 62.45           C
ATOM   4192  CB  PHE E 528      61.919  -5.736  18.226  1.00 62.45           C
ATOM   4193  CG  PHE E 528      60.535  -6.194  17.914  1.00 62.45           C
ATOM   4194  CD1 PHE E 528      60.233  -7.535  17.852  1.00 62.45           C
ATOM   4195  CD2 PHE E 528      59.536  -5.276  17.684  1.00 62.45           C
ATOM   4196  CE1 PHE E 528      58.955  -7.952  17.562  1.00 62.45           C
ATOM   4197  CE2 PHE E 528      58.257  -5.687  17.394  1.00 62.45           C
ATOM   4198  CZ  PHE E 528      57.964  -7.028  17.334  1.00 62.45           C
ATOM   4199  C   PHE E 528      63.978  -4.990  17.122  1.00 62.45           C
ATOM   4200  O   PHE E 528      64.024  -3.795  16.835  1.00 62.45           O
ATOM   4201  N   GLY E 529      65.025  -5.626  17.668  1.00 39.35           N
ATOM   4202  CA  GLY E 529      66.251  -4.920  17.953  1.00 39.35           C
ATOM   4203  C   GLY E 529      66.909  -4.418  16.697  1.00 39.35           C
ATOM   4204  O   GLY E 529      67.430  -3.304  16.665  1.00 39.35           O
ATOM   4205  N   SER E 530      66.950  -5.245  15.637  1.00 46.07           N
ATOM   4206  CA  SER E 530      67.583  -4.845  14.414  1.00 46.07           C
ATOM   4207  CB  SER E 530      67.656  -6.007  13.408  1.00 46.07           C
ATOM   4208  OG  SER E 530      66.348  -6.400  13.019  1.00 46.07           O
ATOM   4209  C   SER E 530      66.790  -3.744  13.778  1.00 46.07           C
ATOM   4210  O   SER E 530      67.340  -2.742  13.324  1.00 46.07           O
ATOM   4211  N   ARG E 531      65.455  -3.896  13.757  1.00161.34           N
ATOM   4212  CA  ARG E 531      64.600  -2.962  13.084  1.00161.34           C
ATOM   4213  CB  ARG E 531      63.145  -3.468  13.048  1.00161.34           C
ATOM   4214  CG  ARG E 531      62.299  -2.866  11.925  1.00161.34           C
ATOM   4215  CD  ARG E 531      61.093  -3.731  11.531  1.00161.34           C
ATOM   4216  NE  ARG E 531      61.622  -4.942  10.837  1.00161.34           N
ATOM   4217  CZ  ARG E 531      60.844  -5.654   9.966  1.00161.34           C
ATOM   4218  NH1 ARG E 531      59.552  -5.286   9.726  1.00161.34           N
ATOM   4219  NH2 ARG E 531      61.366  -6.740   9.324  1.00161.34           N
ATOM   4220  C   ARG E 531      64.691  -1.616  13.741  1.00161.34           C
ATOM   4221  O   ARG E 531      64.615  -0.586  13.072  1.00161.34           O
ATOM   4222  N   VAL E 532      64.831  -1.578  15.078  1.00 95.50           N
ATOM   4223  CA  VAL E 532      64.968  -0.308  15.738  1.00 95.50           C
ATOM   4224  CB  VAL E 532      64.978  -0.389  17.239  1.00 95.50           C
ATOM   4225  CG1 VAL E 532      66.287  -1.045  17.703  1.00 95.50           C
ATOM   4226  CG2 VAL E 532      64.770   1.028  17.800  1.00 95.50           C
ATOM   4227  C   VAL E 532      66.258   0.318  15.296  1.00 95.50           C
ATOM   4228  O   VAL E 532      66.341   1.531  15.117  1.00 95.50           O
ATOM   4229  N   ARG E 533      67.313  -0.501  15.119  1.00115.45           N
ATOM   4230  CA  ARG E 533      68.604   0.006  14.751  1.00115.45           C
ATOM   4231  CB  ARG E 533      69.672  -1.101  14.741  1.00115.45           C
ATOM   4232  CG  ARG E 533      69.893  -1.685  16.141  1.00115.45           C
ATOM   4233  CD  ARG E 533      70.789  -2.924  16.189  1.00115.45           C
ATOM   4234  NE  ARG E 533      72.182  -2.477  16.470  1.00115.45           N
ATOM   4235  CZ  ARG E 533      72.913  -3.122  17.426  1.00115.45           C
ATOM   4236  NH1 ARG E 533      72.343  -4.122  18.158  1.00115.45           N
ATOM   4237  NH2 ARG E 533      74.210  -2.764  17.656  1.00115.45           N
ATOM   4238  C   ARG E 533      68.537   0.652  13.398  1.00115.45           C
ATOM   4239  O   ARG E 533      69.039   1.757  13.206  1.00115.45           O
ATOM   4240  N   VAL E 534      67.893  -0.011  12.422  1.00 97.83           N
ATOM   4241  CA  VAL E 534      67.814   0.513  11.087  1.00 97.83           C
ATOM   4242  CB  VAL E 534      67.179  -0.448  10.119  1.00 97.83           C
ATOM   4243  CG1 VAL E 534      65.736  -0.734  10.569  1.00 97.83           C
ATOM   4244  CG2 VAL E 534      67.280   0.151   8.706  1.00 97.83           C
ATOM   4245  C   VAL E 534      67.011   1.777  11.082  1.00 97.83           C
ATOM   4246  O   VAL E 534      67.388   2.759  10.444  1.00 97.83           O
ATOM   4247  N   ILE E 535      65.885   1.796  11.816  1.00 98.15           N
ATOM   4248  CA  ILE E 535      65.013   2.934  11.770  1.00 98.15           C
ATOM   4249  CB  ILE E 535      63.736   2.745  12.546  1.00 98.15           C
ATOM   4250  CG1 ILE E 535      62.747   3.876  12.217  1.00 98.15           C
ATOM   4251  CG2 ILE E 535      64.065   2.619  14.041  1.00 98.15           C
ATOM   4252  CD1 ILE E 535      61.328   3.610  12.717  1.00 98.15           C
ATOM   4253  C   ILE E 535      65.725   4.142  12.295  1.00 98.15           C
ATOM   4254  O   ILE E 535      65.574   5.242  11.770  1.00 98.15           O
ATOM   4255  N   THR E 536      66.468   3.953  13.392  1.00151.09           N
ATOM   4256  CA  THR E 536      67.243   4.915  14.119  1.00151.09           C
ATOM   4257  CB  THR E 536      67.497   4.444  15.514  1.00151.09           C
ATOM   4258  OG1 THR E 536      68.062   5.489  16.278  1.00151.09           O
ATOM   4259  CG2 THR E 536      68.453   3.243  15.471  1.00151.09           C
ATOM   4260  C   THR E 536      68.564   5.175  13.464  1.00151.09           C
ATOM   4261  O   THR E 536      69.251   6.131  13.818  1.00151.09           O
ATOM   4262  N   ASN E 537      68.996   4.292  12.546  1.00 63.65           N
ATOM   4263  CA  ASN E 537      70.285   4.436  11.936  1.00 63.65           C
ATOM   4264  CB  ASN E 537      70.498   5.817  11.290  1.00 63.65           C
ATOM   4265  CG  ASN E 537      71.747   5.757  10.420  1.00 63.65           C
ATOM   4266  OD1 ASN E 537      72.500   4.785  10.448  1.00 63.65           O
ATOM   4267  ND2 ASN E 537      71.979   6.835   9.623  1.00 63.65           N
ATOM   4268  C   ASN E 537      71.344   4.230  12.977  1.00 63.65           C
ATOM   4269  O   ASN E 537      72.367   4.912  12.984  1.00 63.65           O
ATOM   4270  N   GLY E 538      71.100   3.282  13.905  1.00 29.16           N
ATOM   4271  CA  GLY E 538      72.080   2.890  14.878  1.00 29.16           C
ATOM   4272  C   GLY E 538      72.124   3.878  15.997  1.00 29.16           C
ATOM   4273  O   GLY E 538      72.975   3.782  16.880  1.00 29.16           O
ATOM   4274  N   THR E 539      71.224   4.875  15.988  1.00 36.85           N
ATOM   4275  CA  THR E 539      71.242   5.812  17.070  1.00 36.85           C
ATOM   4276  CB  THR E 539      70.327   6.983  16.866  1.00 36.85           C
ATOM   4277  OG1 THR E 539      70.681   7.680  15.680  1.00 36.85           O
ATOM   4278  CG2 THR E 539      70.444   7.916  18.082  1.00 36.85           C
ATOM   4279  C   THR E 539      70.822   5.085  18.312  1.00 36.85           C
ATOM   4280  O   THR E 539      71.379   5.316  19.385  1.00 36.85           O
ATOM   4281  N   LYS E 540      69.819   4.186  18.193  1.00161.70           N
ATOM   4282  CA  LYS E 540      69.339   3.449  19.333  1.00161.70           C
ATOM   4283  CB  LYS E 540      67.818   3.558  19.537  1.00161.70           C
ATOM   4284  CG  LYS E 540      67.351   4.966  19.912  1.00161.70           C
ATOM   4285  CD  LYS E 540      67.948   5.480  21.223  1.00161.70           C
ATOM   4286  CE  LYS E 540      67.382   4.790  22.466  1.00161.70           C
ATOM   4287  NZ  LYS E 540      67.913   3.412  22.567  1.00161.70           N
ATOM   4288  C   LYS E 540      69.655   1.992  19.137  1.00161.70           C
ATOM   4289  O   LYS E 540      69.240   1.370  18.163  1.00161.70           O
ATOM   4290  N   THR E 541      70.494   1.468  20.049  1.00200.56           N
ATOM   4291  CA  THR E 541      71.040   0.139  20.177  1.00200.56           C
ATOM   4292  CB  THR E 541      72.476   0.237  20.619  1.00200.56           C
ATOM   4293  OG1 THR E 541      73.139   1.205  19.820  1.00200.56           O
ATOM   4294  CG2 THR E 541      73.186  -1.097  20.362  1.00200.56           C
ATOM   4295  C   THR E 541      70.266  -0.811  21.093  1.00200.56           C
ATOM   4296  O   THR E 541      70.778  -1.904  21.331  1.00200.56           O
ATOM   4297  N   PRO E 542      69.143  -0.502  21.703  1.00114.05           N
ATOM   4298  CA  PRO E 542      68.606  -1.316  22.783  1.00114.05           C
ATOM   4299  CD  PRO E 542      68.075   0.190  20.995  1.00114.05           C
ATOM   4300  CB  PRO E 542      67.200  -0.778  23.032  1.00114.05           C
ATOM   4301  CG  PRO E 542      66.765  -0.290  21.642  1.00114.05           C
ATOM   4302  C   PRO E 542      68.563  -2.810  22.630  1.00114.05           C
ATOM   4303  O   PRO E 542      68.362  -3.318  21.527  1.00114.05           O
ATOM   4304  N   VAL E 543      68.812  -3.524  23.750  1.00112.95           N
ATOM   4305  CA  VAL E 543      68.703  -4.951  23.786  1.00112.95           C
ATOM   4306  CB  VAL E 543      69.879  -5.637  24.430  1.00112.95           C
ATOM   4307  CG1 VAL E 543      70.067  -5.109  25.862  1.00112.95           C
ATOM   4308  CG2 VAL E 543      69.649  -7.156  24.354  1.00112.95           C
ATOM   4309  C   VAL E 543      67.468  -5.226  24.588  1.00112.95           C
ATOM   4310  O   VAL E 543      67.347  -4.814  25.741  1.00112.95           O
ATOM   4311  N   TYR E 544      66.503  -5.925  23.964  1.00 72.73           N
ATOM   4312  CA  TYR E 544      65.228  -6.234  24.548  1.00 72.73           C
ATOM   4313  CB  TYR E 544      64.123  -6.470  23.505  1.00 72.73           C
ATOM   4314  CG  TYR E 544      63.927  -5.166  22.813  1.00 72.73           C
ATOM   4315  CD1 TYR E 544      63.135  -4.190  23.374  1.00 72.73           C
ATOM   4316  CD2 TYR E 544      64.536  -4.915  21.605  1.00 72.73           C
ATOM   4317  CE1 TYR E 544      62.955  -2.983  22.742  1.00 72.73           C
ATOM   4318  CE2 TYR E 544      64.360  -3.709  20.968  1.00 72.73           C
ATOM   4319  CZ  TYR E 544      63.567  -2.742  21.536  1.00 72.73           C
ATOM   4320  OH  TYR E 544      63.384  -1.503  20.884  1.00 72.73           O
ATOM   4321  C   TYR E 544      65.365  -7.463  25.392  1.00 72.73           C
ATOM   4322  O   TYR E 544      66.340  -8.202  25.268  1.00 72.73           O
ATOM   4323  N   SER E 545      64.413  -7.675  26.330  1.00 69.75           N
ATOM   4324  CA  SER E 545      64.513  -8.792  27.234  1.00 69.75           C
ATOM   4325  CB  SER E 545      64.124  -8.416  28.674  1.00 69.75           C
ATOM   4326  OG  SER E 545      64.122  -9.573  29.496  1.00 69.75           O
ATOM   4327  C   SER E 545      63.621  -9.944  26.842  1.00 69.75           C
ATOM   4328  O   SER E 545      62.395  -9.852  26.865  1.00 69.75           O
ATOM   4329  N   PRO E 546      64.239 -11.045  26.483  1.00 92.97           N
ATOM   4330  CA  PRO E 546      63.511 -12.252  26.164  1.00 92.97           C
ATOM   4331  CD  PRO E 546      65.490 -10.968  25.749  1.00 92.97           C
ATOM   4332  CB  PRO E 546      64.504 -13.170  25.458  1.00 92.97           C
ATOM   4333  CG  PRO E 546      65.506 -12.194  24.820  1.00 92.97           C
ATOM   4334  C   PRO E 546      62.911 -12.878  27.385  1.00 92.97           C
ATOM   4335  O   PRO E 546      61.908 -13.582  27.276  1.00 92.97           O
ATOM   4336  N   GLN E 547      63.526 -12.649  28.557  1.00 51.30           N
ATOM   4337  CA  GLN E 547      63.097 -13.273  29.775  1.00 51.30           C
ATOM   4338  CB  GLN E 547      64.054 -13.015  30.951  1.00 51.30           C
ATOM   4339  CG  GLN E 547      63.605 -13.681  32.253  1.00 51.30           C
ATOM   4340  CD  GLN E 547      63.683 -15.188  32.053  1.00 51.30           C
ATOM   4341  OE1 GLN E 547      64.650 -15.704  31.494  1.00 51.30           O
ATOM   4342  NE2 GLN E 547      62.633 -15.917  32.516  1.00 51.30           N
ATOM   4343  C   GLN E 547      61.746 -12.766  30.170  1.00 51.30           C
ATOM   4344  O   GLN E 547      60.909 -13.527  30.653  1.00 51.30           O
ATOM   4345  N   ASP E 548      61.492 -11.461  29.971  1.00 88.31           N
ATOM   4346  CA  ASP E 548      60.239 -10.905  30.387  1.00 88.31           C
ATOM   4347  CB  ASP E 548      60.126  -9.406  30.049  1.00 88.31           C
ATOM   4348  CG  ASP E 548      58.860  -8.846  30.683  1.00 88.31           C
ATOM   4349  OD1 ASP E 548      58.096  -9.643  31.289  1.00 88.31           O
ATOM   4350  OD2 ASP E 548      58.642  -7.609  30.573  1.00 88.31           O
ATOM   4351  C   ASP E 548      59.150 -11.623  29.664  1.00 88.31           C
ATOM   4352  O   ASP E 548      58.115 -11.956  30.240  1.00 88.31           O
ATOM   4353  N   ILE E 549      59.366 -11.886  28.367  1.00 90.67           N
ATOM   4354  CA  ILE E 549      58.375 -12.571  27.598  1.00 90.67           C
ATOM   4355  CB  ILE E 549      58.759 -12.713  26.154  1.00 90.67           C
ATOM   4356  CG1 ILE E 549      58.908 -11.328  25.501  1.00 90.67           C
ATOM   4357  CG2 ILE E 549      57.710 -13.606  25.471  1.00 90.67           C
ATOM   4358  CD1 ILE E 549      57.621 -10.503  25.523  1.00 90.67           C
ATOM   4359  C   ILE E 549      58.207 -13.950  28.150  1.00 90.67           C
ATOM   4360  O   ILE E 549      57.087 -14.426  28.330  1.00 90.67           O
ATOM   4361  N   VAL E 550      59.329 -14.631  28.446  1.00 55.12           N
ATOM   4362  CA  VAL E 550      59.249 -15.980  28.930  1.00 55.12           C
ATOM   4363  CB  VAL E 550      60.601 -16.595  29.159  1.00 55.12           C
ATOM   4364  CG1 VAL E 550      60.412 -17.981  29.802  1.00 55.12           C
ATOM   4365  CG2 VAL E 550      61.356 -16.632  27.819  1.00 55.12           C
ATOM   4366  C   VAL E 550      58.506 -16.027  30.233  1.00 55.12           C
ATOM   4367  O   VAL E 550      57.685 -16.917  30.446  1.00 55.12           O
ATOM   4368  N   GLU E 551      58.819 -15.113  31.173  1.00126.16           N
ATOM   4369  CA  GLU E 551      58.186 -15.156  32.468  1.00126.16           C
ATOM   4370  CB  GLU E 551      58.982 -14.354  33.511  1.00126.16           C
ATOM   4371  CG  GLU E 551      59.075 -12.864  33.172  1.00126.16           C
ATOM   4372  CD  GLU E 551      59.876 -12.174  34.265  1.00126.16           C
ATOM   4373  OE1 GLU E 551      60.539 -12.895  35.056  1.00126.16           O
ATOM   4374  OE2 GLU E 551      59.843 -10.914  34.318  1.00126.16           O
ATOM   4375  C   GLU E 551      56.778 -14.614  32.495  1.00126.16           C
ATOM   4376  O   GLU E 551      55.907 -15.190  33.144  1.00126.16           O
ATOM   4377  N   CYS E 552      56.573 -13.414  31.910  1.00 99.44           N
ATOM   4378  CA  CYS E 552      55.323 -12.690  31.934  1.00 99.44           C
ATOM   4379  CB  CYS E 552      55.552 -11.177  31.878  1.00 99.44           C
ATOM   4380  SG  CYS E 552      56.439 -10.634  33.357  1.00 99.44           S
ATOM   4381  C   CYS E 552      54.281 -13.002  30.898  1.00 99.44           C
ATOM   4382  O   CYS E 552      53.088 -12.941  31.190  1.00 99.44           O
ATOM   4383  N   SER E 553      54.686 -13.310  29.653  1.00 81.77           N
ATOM   4384  CA  SER E 553      53.735 -13.311  28.572  1.00 81.77           C
ATOM   4385  CB  SER E 553      54.410 -13.189  27.194  1.00 81.77           C
ATOM   4386  OG  SER E 553      53.432 -13.186  26.166  1.00 81.77           O
ATOM   4387  C   SER E 553      52.812 -14.498  28.532  1.00 81.77           C
ATOM   4388  O   SER E 553      53.222 -15.657  28.482  1.00 81.77           O
ATOM   4389  N   ALA E 554      51.500 -14.181  28.554  1.00 82.41           N
ATOM   4390  CA  ALA E 554      50.367 -15.062  28.452  1.00 82.41           C
ATOM   4391  CB  ALA E 554      49.044 -14.364  28.811  1.00 82.41           C
ATOM   4392  C   ALA E 554      50.226 -15.592  27.052  1.00 82.41           C
ATOM   4393  O   ALA E 554      49.570 -16.609  26.824  1.00 82.41           O
ATOM   4394  N   TYR E 555      50.737 -14.822  26.071  1.00167.30           N
ATOM   4395  CA  TYR E 555      50.688 -15.114  24.665  1.00167.30           C
ATOM   4396  CB  TYR E 555      51.085 -13.963  23.722  1.00167.30           C
ATOM   4397  CG  TYR E 555      50.045 -12.899  23.813  1.00167.30           C
ATOM   4398  CD1 TYR E 555      48.708 -13.226  23.847  1.00167.30           C
ATOM   4399  CD2 TYR E 555      50.402 -11.571  23.789  1.00167.30           C
ATOM   4400  CE1 TYR E 555      47.746 -12.243  23.915  1.00167.30           C
ATOM   4401  CE2 TYR E 555      49.447 -10.584  23.853  1.00167.30           C
ATOM   4402  CZ  TYR E 555      48.118 -10.920  23.921  1.00167.30           C
ATOM   4403  OH  TYR E 555      47.138  -9.907  23.987  1.00167.30           O
ATOM   4404  C   TYR E 555      51.545 -16.297  24.323  1.00167.30           C
ATOM   4405  O   TYR E 555      51.496 -16.775  23.190  1.00167.30           O
ATOM   4406  N   SER E 556      52.481 -16.679  25.217  1.00 75.15           N
ATOM   4407  CA  SER E 556      53.348 -17.798  24.962  1.00 75.15           C
ATOM   4408  CB  SER E 556      54.781 -17.380  24.591  1.00 75.15           C
ATOM   4409  OG  SER E 556      55.397 -16.721  25.688  1.00 75.15           O
ATOM   4410  C   SER E 556      53.445 -18.682  26.181  1.00 75.15           C
ATOM   4411  O   SER E 556      52.877 -18.415  27.237  1.00 75.15           O
ATOM   4412  N   GLN E 557      54.121 -19.827  25.973  1.00198.34           N
ATOM   4413  CA  GLN E 557      54.425 -20.951  26.818  1.00198.34           C
ATOM   4414  CB  GLN E 557      54.568 -22.238  25.993  1.00198.34           C
ATOM   4415  CG  GLN E 557      53.219 -22.815  25.543  1.00198.34           C
ATOM   4416  CD  GLN E 557      52.332 -21.740  24.912  1.00198.34           C
ATOM   4417  OE1 GLN E 557      51.192 -21.549  25.333  1.00198.34           O
ATOM   4418  NE2 GLN E 557      52.841 -21.032  23.868  1.00198.34           N
ATOM   4419  C   GLN E 557      55.602 -20.811  27.754  1.00198.34           C
ATOM   4420  O   GLN E 557      55.903 -21.770  28.460  1.00198.34           O
ATOM   4421  N   GLY E 558      56.415 -19.736  27.698  1.00 50.49           N
ATOM   4422  CA  GLY E 558      57.547 -19.694  28.592  1.00 50.49           C
ATOM   4423  C   GLY E 558      58.631 -20.508  27.948  1.00 50.49           C
ATOM   4424  O   GLY E 558      58.925 -20.333  26.769  1.00 50.49           O
ATOM   4425  N   CYS E 559      59.283 -21.392  28.725  1.00 82.27           N
ATOM   4426  CA  CYS E 559      60.327 -22.262  28.256  1.00 82.27           C
ATOM   4427  CB  CYS E 559      61.141 -22.924  29.380  1.00 82.27           C
ATOM   4428  SG  CYS E 559      62.321 -21.741  30.085  1.00 82.27           S
ATOM   4429  C   CYS E 559      59.751 -23.329  27.373  1.00 82.27           C
ATOM   4430  O   CYS E 559      60.490 -24.065  26.722  1.00 82.27           O
ATOM   4431  N   ASP E 560      58.417 -23.498  27.430  1.00 78.14           N
ATOM   4432  CA  ASP E 560      57.638 -24.451  26.682  1.00 78.14           C
ATOM   4433  CB  ASP E 560      56.201 -24.589  27.212  1.00 78.14           C
ATOM   4434  CG  ASP E 560      56.272 -25.258  28.576  1.00 78.14           C
ATOM   4435  OD1 ASP E 560      57.388 -25.695  28.964  1.00 78.14           O
ATOM   4436  OD2 ASP E 560      55.209 -25.346  29.248  1.00 78.14           O
ATOM   4437  C   ASP E 560      57.550 -24.086  25.219  1.00 78.14           C
ATOM   4438  O   ASP E 560      57.124 -24.911  24.411  1.00 78.14           O
ATOM   4439  N   GLY E 561      57.849 -22.826  24.835  1.00 43.27           N
ATOM   4440  CA  GLY E 561      57.778 -22.476  23.435  1.00 43.27           C
ATOM   4441  C   GLY E 561      56.796 -21.353  23.238  1.00 43.27           C
ATOM   4442  O   GLY E 561      56.141 -20.907  24.179  1.00 43.27           O
ATOM   4443  N   GLY E 562      56.685 -20.857  21.982  1.00 33.91           N
ATOM   4444  CA  GLY E 562      55.798 -19.769  21.656  1.00 33.91           C
ATOM   4445  C   GLY E 562      55.968 -19.425  20.200  1.00 33.91           C
ATOM   4446  O   GLY E 562      56.687 -20.111  19.472  1.00 33.91           O
ATOM   4447  N   PHE E 563      55.293 -18.347  19.728  1.00 83.79           N
ATOM   4448  CA  PHE E 563      55.400 -17.992  18.333  1.00 83.79           C
ATOM   4449  CB  PHE E 563      54.155 -18.408  17.527  1.00 83.79           C
ATOM   4450  CG  PHE E 563      54.093 -19.902  17.586  1.00 83.79           C
ATOM   4451  CD1 PHE E 563      53.566 -20.541  18.688  1.00 83.79           C
ATOM   4452  CD2 PHE E 563      54.562 -20.673  16.546  1.00 83.79           C
ATOM   4453  CE1 PHE E 563      53.508 -21.914  18.753  1.00 83.79           C
ATOM   4454  CE2 PHE E 563      54.506 -22.048  16.605  1.00 83.79           C
ATOM   4455  CZ  PHE E 563      53.979 -22.673  17.709  1.00 83.79           C
ATOM   4456  C   PHE E 563      55.624 -16.505  18.189  1.00 83.79           C
ATOM   4457  O   PHE E 563      54.994 -15.691  18.861  1.00 83.79           O
ATOM   4458  N   MET E 564      56.493 -16.120  17.229  1.00133.20           N
ATOM   4459  CA  MET E 564      56.944 -14.769  16.988  1.00133.20           C
ATOM   4460  CB  MET E 564      57.944 -14.679  15.824  1.00133.20           C
ATOM   4461  CG  MET E 564      57.319 -14.978  14.459  1.00133.20           C
ATOM   4462  SD  MET E 564      56.743 -16.689  14.248  1.00133.20           S
ATOM   4463  CE  MET E 564      58.405 -17.394  14.052  1.00133.20           C
ATOM   4464  C   MET E 564      55.789 -13.880  16.643  1.00133.20           C
ATOM   4465  O   MET E 564      55.777 -12.707  17.001  1.00133.20           O
ATOM   4466  N   TYR E 565      54.779 -14.391  15.928  1.00 68.42           N
ATOM   4467  CA  TYR E 565      53.674 -13.557  15.545  1.00 68.42           C
ATOM   4468  CB  TYR E 565      52.618 -14.383  14.789  1.00 68.42           C
ATOM   4469  CG  TYR E 565      51.473 -13.540  14.341  1.00 68.42           C
ATOM   4470  CD1 TYR E 565      50.401 -13.295  15.168  1.00 68.42           C
ATOM   4471  CD2 TYR E 565      51.468 -13.011  13.070  1.00 68.42           C
ATOM   4472  CE1 TYR E 565      49.346 -12.527  14.733  1.00 68.42           C
ATOM   4473  CE2 TYR E 565      50.418 -12.243  12.630  1.00 68.42           C
ATOM   4474  CZ  TYR E 565      49.353 -12.002  13.462  1.00 68.42           C
ATOM   4475  OH  TYR E 565      48.273 -11.216  13.008  1.00 68.42           O
ATOM   4476  C   TYR E 565      53.060 -13.012  16.807  1.00 68.42           C
ATOM   4477  O   TYR E 565      52.719 -11.832  16.885  1.00 68.42           O
ATOM   4478  N   LEU E 566      52.885 -13.878  17.827  1.00 88.84           N
ATOM   4479  CA  LEU E 566      52.312 -13.522  19.093  1.00 88.84           C
ATOM   4480  CB  LEU E 566      51.924 -14.758  19.922  1.00 88.84           C
ATOM   4481  CG  LEU E 566      50.747 -15.542  19.314  1.00 88.84           C
ATOM   4482  CD1 LEU E 566      50.388 -16.772  20.159  1.00 88.84           C
ATOM   4483  CD2 LEU E 566      49.543 -14.620  19.080  1.00 88.84           C
ATOM   4484  C   LEU E 566      53.230 -12.678  19.940  1.00 88.84           C
ATOM   4485  O   LEU E 566      52.747 -11.882  20.745  1.00 88.84           O
ATOM   4486  N   VAL E 567      54.558 -12.928  19.910  1.00 88.64           N
ATOM   4487  CA  VAL E 567      55.494 -12.163  20.710  1.00 88.64           C
ATOM   4488  CB  VAL E 567      56.805 -12.869  20.882  1.00 88.64           C
ATOM   4489  CG1 VAL E 567      57.758 -11.950  21.665  1.00 88.64           C
ATOM   4490  CG2 VAL E 567      56.546 -14.225  21.560  1.00 88.64           C
ATOM   4491  C   VAL E 567      55.789 -10.843  20.104  1.00 88.64           C
ATOM   4492  O   VAL E 567      55.752  -9.786  20.735  1.00 88.64           O
ATOM   4493  N   SER E 568      56.120 -10.880  18.818  1.00243.38           N
ATOM   4494  CA  SER E 568      56.299  -9.643  18.176  1.00243.38           C
ATOM   4495  CB  SER E 568      56.620  -9.796  16.679  1.00243.38           C
ATOM   4496  OG  SER E 568      57.863 -10.461  16.511  1.00243.38           O
ATOM   4497  C   SER E 568      54.892  -8.891  18.318  1.00243.38           C
ATOM   4498  O   SER E 568      55.075  -7.700  18.037  1.00243.38           O
ATOM   4499  N   LYS E 569      53.598  -9.540  18.647  1.00237.05           N
ATOM   4500  CA  LYS E 569      52.101  -9.247  19.010  1.00237.05           C
ATOM   4501  CB  LYS E 569      51.174 -10.478  18.985  1.00237.05           C
ATOM   4502  CG  LYS E 569      49.799 -10.157  19.590  1.00237.05           C
ATOM   4503  CD  LYS E 569      48.723 -11.227  19.384  1.00237.05           C
ATOM   4504  CE  LYS E 569      47.375 -10.862  20.014  1.00237.05           C
ATOM   4505  NZ  LYS E 569      46.786  -9.688  19.330  1.00237.05           N
ATOM   4506  C   LYS E 569      51.946  -8.715  20.417  1.00237.05           C
ATOM   4507  O   LYS E 569      51.204  -7.771  20.691  1.00237.05           O
ATOM   4508  N   TYR E 570      52.639  -9.356  21.364  1.00 90.11           N
ATOM   4509  CA  TYR E 570      52.651  -9.028  22.755  1.00 90.11           C
ATOM   4510  CB  TYR E 570      53.597  -9.999  23.490  1.00 90.11           C
ATOM   4511  CG  TYR E 570      53.679  -9.741  24.955  1.00 90.11           C
ATOM   4512  CD1 TYR E 570      52.688 -10.164  25.802  1.00 90.11           C
ATOM   4513  CD2 TYR E 570      54.783  -9.104  25.484  1.00 90.11           C
ATOM   4514  CE1 TYR E 570      52.776  -9.939  27.157  1.00 90.11           C
ATOM   4515  CE2 TYR E 570      54.877  -8.877  26.835  1.00 90.11           C
ATOM   4516  CZ  TYR E 570      53.873  -9.294  27.674  1.00 90.11           C
ATOM   4517  OH  TYR E 570      53.970  -9.064  29.063  1.00 90.11           O
ATOM   4518  C   TYR E 570      53.227  -7.659  22.785  1.00 90.11           C
ATOM   4519  O   TYR E 570      52.892  -6.823  23.624  1.00 90.11           O
ATOM   4520  N   ALA E 571      54.133  -7.402  21.826  1.00 43.15           N
ATOM   4521  CA  ALA E 571      54.807  -6.141  21.749  1.00 43.15           C
ATOM   4522  CB  ALA E 571      55.758  -6.053  20.542  1.00 43.15           C
ATOM   4523  C   ALA E 571      53.804  -5.039  21.604  1.00 43.15           C
ATOM   4524  O   ALA E 571      53.951  -3.983  22.216  1.00 43.15           O
ATOM   4525  N   GLU E 572      52.768  -5.229  20.770  1.00 69.58           N
ATOM   4526  CA  GLU E 572      51.818  -4.167  20.599  1.00 69.58           C
ATOM   4527  CB  GLU E 572      50.844  -4.442  19.438  1.00 69.58           C
ATOM   4528  CG  GLU E 572      49.949  -3.252  19.086  1.00 69.58           C
ATOM   4529  CD  GLU E 572      49.073  -3.659  17.909  1.00 69.58           C
ATOM   4530  OE1 GLU E 572      48.259  -4.607  18.073  1.00 69.58           O
ATOM   4531  OE2 GLU E 572      49.212  -3.029  16.827  1.00 69.58           O
ATOM   4532  C   GLU E 572      50.999  -3.962  21.845  1.00 69.58           C
ATOM   4533  O   GLU E 572      50.822  -2.832  22.298  1.00 69.58           O
ATOM   4534  N   ASP E 573      50.444  -5.052  22.416  1.00113.09           N
ATOM   4535  CA  ASP E 573      49.565  -4.912  23.545  1.00113.09           C
ATOM   4536  CB  ASP E 573      48.813  -6.221  23.848  1.00113.09           C
ATOM   4537  CG  ASP E 573      47.895  -6.525  22.672  1.00113.09           C
ATOM   4538  OD1 ASP E 573      47.683  -5.608  21.835  1.00113.09           O
ATOM   4539  OD2 ASP E 573      47.401  -7.682  22.591  1.00113.09           O
ATOM   4540  C   ASP E 573      50.266  -4.517  24.816  1.00113.09           C
ATOM   4541  O   ASP E 573      49.917  -3.516  25.440  1.00113.09           O
ATOM   4542  N   TYR E 574      51.198  -5.377  25.284  1.00161.67           N
ATOM   4543  CA  TYR E 574      51.936  -5.172  26.502  1.00161.67           C
ATOM   4544  CB  TYR E 574      52.262  -6.495  27.203  1.00161.67           C
ATOM   4545  CG  TYR E 574      50.927  -7.070  27.537  1.00161.67           C
ATOM   4546  CD1 TYR E 574      50.271  -7.878  26.637  1.00161.67           C
ATOM   4547  CD2 TYR E 574      50.321  -6.782  28.738  1.00161.67           C
ATOM   4548  CE1 TYR E 574      49.037  -8.406  26.934  1.00161.67           C
ATOM   4549  CE2 TYR E 574      49.086  -7.305  29.040  1.00161.67           C
ATOM   4550  CZ  TYR E 574      48.444  -8.120  28.140  1.00161.67           C
ATOM   4551  OH  TYR E 574      47.176  -8.658  28.450  1.00161.67           O
ATOM   4552  C   TYR E 574      53.186  -4.352  26.379  1.00161.67           C
ATOM   4553  O   TYR E 574      53.483  -3.525  27.239  1.00161.67           O
ATOM   4554  N   GLY E 575      53.986  -4.588  25.323  1.00 43.29           N
ATOM   4555  CA  GLY E 575      55.221  -3.863  25.188  1.00 43.29           C
ATOM   4556  C   GLY E 575      56.347  -4.703  25.721  1.00 43.29           C
ATOM   4557  O   GLY E 575      56.136  -5.642  26.489  1.00 43.29           O
ATOM   4558  N   LEU E 576      57.591  -4.363  25.312  1.00103.21           N
ATOM   4559  CA  LEU E 576      58.756  -5.099  25.716  1.00103.21           C
ATOM   4560  CB  LEU E 576      59.621  -5.608  24.549  1.00103.21           C
ATOM   4561  CG  LEU E 576      58.884  -6.541  23.569  1.00103.21           C
ATOM   4562  CD1 LEU E 576      58.261  -7.739  24.302  1.00103.21           C
ATOM   4563  CD2 LEU E 576      57.893  -5.772  22.682  1.00103.21           C
ATOM   4564  C   LEU E 576      59.634  -4.202  26.533  1.00103.21           C
ATOM   4565  O   LEU E 576      59.626  -2.983  26.374  1.00103.21           O
ATOM   4566  N   ALA E 577      60.428  -4.806  27.439  1.00 62.61           N
ATOM   4567  CA  ALA E 577      61.309  -4.056  28.290  1.00 62.61           C
ATOM   4568  CB  ALA E 577      61.123  -4.365  29.785  1.00 62.61           C
ATOM   4569  C   ALA E 577      62.716  -4.413  27.930  1.00 62.61           C
ATOM   4570  O   ALA E 577      62.966  -5.385  27.221  1.00 62.61           O
ATOM   4571  N   GLU E 578      63.679  -3.597  28.394  1.00 94.66           N
ATOM   4572  CA  GLU E 578      65.059  -3.813  28.069  1.00 94.66           C
ATOM   4573  CB  GLU E 578      65.925  -2.565  28.296  1.00 94.66           C
ATOM   4574  CG  GLU E 578      67.297  -2.648  27.633  1.00 94.66           C
ATOM   4575  CD  GLU E 578      67.954  -1.283  27.767  1.00 94.66           C
ATOM   4576  OE1 GLU E 578      67.320  -0.380  28.375  1.00 94.66           O
ATOM   4577  OE2 GLU E 578      69.097  -1.123  27.261  1.00 94.66           O
ATOM   4578  C   GLU E 578      65.601  -4.942  28.896  1.00 94.66           C
ATOM   4579  O   GLU E 578      65.023  -5.332  29.911  1.00 94.66           O
ATOM   4580  N   GLU E 579      66.754  -5.491  28.457  1.00 91.77           N
ATOM   4581  CA  GLU E 579      67.376  -6.630  29.075  1.00 91.77           C
ATOM   4582  CB  GLU E 579      68.690  -7.037  28.383  1.00 91.77           C
ATOM   4583  CG  GLU E 579      69.372  -8.246  29.027  1.00 91.77           C
ATOM   4584  CD  GLU E 579      68.612  -9.501  28.626  1.00 91.77           C
ATOM   4585  OE1 GLU E 579      67.814  -9.433  27.652  1.00 91.77           O
ATOM   4586  OE2 GLU E 579      68.822 -10.551  29.291  1.00 91.77           O
ATOM   4587  C   GLU E 579      67.698  -6.314  30.508  1.00 91.77           C
ATOM   4588  O   GLU E 579      67.494  -7.145  31.394  1.00 91.77           O
ATOM   4589  N   SER E 580      68.186  -5.089  30.786  1.00 76.63           N
ATOM   4590  CA  SER E 580      68.588  -4.727  32.119  1.00 76.63           C
ATOM   4591  CB  SER E 580      69.148  -3.296  32.200  1.00 76.63           C
ATOM   4592  OG  SER E 580      70.333  -3.192  31.425  1.00 76.63           O
ATOM   4593  C   SER E 580      67.404  -4.795  33.033  1.00 76.63           C
ATOM   4594  O   SER E 580      67.530  -5.091  34.222  1.00 76.63           O
ATOM   4595  N   CYS E 581      66.209  -4.515  32.495  1.00 60.98           N
ATOM   4596  CA  CYS E 581      65.014  -4.535  33.286  1.00 60.98           C
ATOM   4597  CB  CYS E 581      63.775  -4.175  32.437  1.00 60.98           C
ATOM   4598  SG  CYS E 581      62.193  -4.424  33.295  1.00 60.98           S
ATOM   4599  C   CYS E 581      64.815  -5.925  33.811  1.00 60.98           C
ATOM   4600  O   CYS E 581      64.493  -6.101  34.988  1.00 60.98           O
ATOM   4601  N   ASP E 582      64.993  -6.947  32.942  1.00102.89           N
ATOM   4602  CA  ASP E 582      64.806  -8.311  33.351  1.00102.89           C
ATOM   4603  CB  ASP E 582      63.445  -8.890  32.922  1.00102.89           C
ATOM   4604  CG  ASP E 582      62.349  -8.226  33.743  1.00102.89           C
ATOM   4605  OD1 ASP E 582      62.633  -7.829  34.904  1.00102.89           O
ATOM   4606  OD2 ASP E 582      61.210  -8.107  33.218  1.00102.89           O
ATOM   4607  C   ASP E 582      65.855  -9.142  32.684  1.00102.89           C
ATOM   4608  O   ASP E 582      65.658  -9.610  31.564  1.00102.89           O
ATOM   4609  N   PRO E 583      66.940  -9.392  33.362  1.00 72.40           N
ATOM   4610  CA  PRO E 583      68.018 -10.139  32.769  1.00 72.40           C
ATOM   4611  CD  PRO E 583      67.414  -8.474  34.384  1.00 72.40           C
ATOM   4612  CB  PRO E 583      69.180 -10.031  33.752  1.00 72.40           C
ATOM   4613  CG  PRO E 583      68.940  -8.670  34.435  1.00 72.40           C
ATOM   4614  C   PRO E 583      67.591 -11.533  32.444  1.00 72.40           C
ATOM   4615  O   PRO E 583      66.696 -12.054  33.107  1.00 72.40           O
ATOM   4616  N   TYR E 584      68.224 -12.152  31.426  1.00 99.63           N
ATOM   4617  CA  TYR E 584      67.794 -13.440  30.949  1.00 99.63           C
ATOM   4618  CB  TYR E 584      68.303 -13.711  29.520  1.00 99.63           C
ATOM   4619  CG  TYR E 584      67.770 -15.011  29.029  1.00 99.63           C
ATOM   4620  CD1 TYR E 584      66.438 -15.138  28.708  1.00 99.63           C
ATOM   4621  CD2 TYR E 584      68.605 -16.090  28.856  1.00 99.63           C
ATOM   4622  CE1 TYR E 584      65.941 -16.332  28.245  1.00 99.63           C
ATOM   4623  CE2 TYR E 584      68.114 -17.286  28.391  1.00 99.63           C
ATOM   4624  CZ  TYR E 584      66.780 -17.409  28.086  1.00 99.63           C
ATOM   4625  OH  TYR E 584      66.274 -18.636  27.609  1.00 99.63           O
ATOM   4626  C   TYR E 584      68.273 -14.528  31.863  1.00 99.63           C
ATOM   4627  O   TYR E 584      69.472 -14.669  32.101  1.00 99.63           O
ATOM   4628  N   LYS E 585      67.299 -15.232  32.492  1.00166.27           N
ATOM   4629  CA  LYS E 585      67.491 -16.377  33.348  1.00166.27           C
ATOM   4630  CB  LYS E 585      66.375 -16.514  34.397  1.00166.27           C
ATOM   4631  CG  LYS E 585      66.713 -17.524  35.495  1.00166.27           C
ATOM   4632  CD  LYS E 585      67.862 -17.079  36.402  1.00166.27           C
ATOM   4633  CE  LYS E 585      68.203 -18.086  37.502  1.00166.27           C
ATOM   4634  NZ  LYS E 585      68.937 -19.236  36.926  1.00166.27           N
ATOM   4635  C   LYS E 585      67.584 -17.684  32.606  1.00166.27           C
ATOM   4636  O   LYS E 585      68.428 -18.523  32.918  1.00166.27           O
ATOM   4637  N   GLY E 586      66.712 -17.894  31.595  1.00 34.37           N
ATOM   4638  CA  GLY E 586      66.677 -19.155  30.900  1.00 34.37           C
ATOM   4639  C   GLY E 586      65.770 -20.097  31.639  1.00 34.37           C
ATOM   4640  O   GLY E 586      65.856 -21.313  31.461  1.00 34.37           O
ATOM   4641  N   VAL E 587      64.876 -19.560  32.498  1.00114.31           N
ATOM   4642  CA  VAL E 587      63.983 -20.413  33.232  1.00114.31           C
ATOM   4643  CB  VAL E 587      64.423 -20.684  34.641  1.00114.31           C
ATOM   4644  CG1 VAL E 587      65.789 -21.389  34.604  1.00114.31           C
ATOM   4645  CG2 VAL E 587      64.408 -19.361  35.425  1.00114.31           C
ATOM   4646  C   VAL E 587      62.640 -19.749  33.327  1.00114.31           C
ATOM   4647  O   VAL E 587      62.447 -18.604  32.926  1.00114.31           O
ATOM   4648  N   ASP E 588      61.683 -20.507  33.887  1.00107.46           N
ATOM   4649  CA  ASP E 588      60.289 -20.249  34.132  1.00107.46           C
ATOM   4650  CB  ASP E 588      59.498 -21.525  34.459  1.00107.46           C
ATOM   4651  CG  ASP E 588      59.412 -22.344  33.178  1.00107.46           C
ATOM   4652  OD1 ASP E 588      59.416 -21.724  32.081  1.00107.46           O
ATOM   4653  OD2 ASP E 588      59.339 -23.598  33.277  1.00107.46           O
ATOM   4654  C   ASP E 588      60.123 -19.289  35.277  1.00107.46           C
ATOM   4655  O   ASP E 588      59.066 -19.260  35.907  1.00107.46           O
ATOM   4656  N   SER E 589      61.204 -18.585  35.669  1.00 59.30           N
ATOM   4657  CA  SER E 589      61.170 -17.700  36.806  1.00 59.30           C
ATOM   4658  CB  SER E 589      62.407 -16.791  36.914  1.00 59.30           C
ATOM   4659  OG  SER E 589      62.443 -15.882  35.822  1.00 59.30           O
ATOM   4660  C   SER E 589      59.956 -16.816  36.765  1.00 59.30           C
ATOM   4661  O   SER E 589      59.303 -16.668  35.735  1.00 59.30           O
ATOM   4662  N   VAL E 590      59.602 -16.239  37.936  1.00105.78           N
ATOM   4663  CA  VAL E 590      58.439 -15.403  38.089  1.00105.78           C
ATOM   4664  CB  VAL E 590      58.015 -15.228  39.518  1.00105.78           C
ATOM   4665  CG1 VAL E 590      57.613 -16.602  40.080  1.00105.78           C
ATOM   4666  CG2 VAL E 590      59.161 -14.550  40.289  1.00105.78           C
ATOM   4667  C   VAL E 590      58.725 -14.038  37.535  1.00105.78           C
ATOM   4668  O   VAL E 590      59.881 -13.645  37.392  1.00105.78           O
ATOM   4669  N   CYS E 591      57.657 -13.285  37.184  1.00113.08           N
ATOM   4670  CA  CYS E 591      57.805 -11.953  36.653  1.00113.08           C
ATOM   4671  CB  CYS E 591      56.476 -11.277  36.282  1.00113.08           C
ATOM   4672  SG  CYS E 591      55.733 -11.915  34.761  1.00113.08           S
ATOM   4673  C   CYS E 591      58.401 -11.084  37.729  1.00113.08           C
ATOM   4674  O   CYS E 591      58.114 -11.306  38.900  1.00113.08           O
ATOM   4675  N   LYS E 592      59.254 -10.084  37.369  1.00171.29           N
ATOM   4676  CA  LYS E 592      59.872  -9.206  38.352  1.00171.29           C
ATOM   4677  CB  LYS E 592      61.063  -9.853  39.079  1.00171.29           C
ATOM   4678  CG  LYS E 592      60.667 -11.047  39.950  1.00171.29           C
ATOM   4679  CD  LYS E 592      61.859 -11.880  40.425  1.00171.29           C
ATOM   4680  CE  LYS E 592      62.704 -11.181  41.491  1.00171.29           C
ATOM   4681  NZ  LYS E 592      61.933 -11.058  42.747  1.00171.29           N
ATOM   4682  C   LYS E 592      60.401  -7.934  37.684  1.00171.29           C
ATOM   4683  O   LYS E 592      60.235  -7.751  36.481  1.00171.29           O
ATOM   4684  N   LYS E 593      61.055  -7.029  38.479  1.00203.90           N
ATOM   4685  CA  LYS E 593      61.622  -5.721  38.182  1.00203.90           C
ATOM   4686  CB  LYS E 593      62.325  -5.638  36.819  1.00203.90           C
ATOM   4687  CG  LYS E 593      63.081  -4.325  36.608  1.00203.90           C
ATOM   4688  CD  LYS E 593      64.284  -4.160  37.538  1.00203.90           C
ATOM   4689  CE  LYS E 593      65.044  -2.848  37.334  1.00203.90           C
ATOM   4690  NZ  LYS E 593      66.189  -2.775  38.269  1.00203.90           N
ATOM   4691  C   LYS E 593      60.526  -4.702  38.216  1.00203.90           C
ATOM   4692  O   LYS E 593      59.465  -4.910  37.631  1.00203.90           O
ATOM   4693  N   ASP E 594      60.798  -3.541  38.855  1.00 61.26           N
ATOM   4694  CA  ASP E 594      59.830  -2.503  39.095  1.00 61.26           C
ATOM   4695  CB  ASP E 594      60.340  -1.387  40.023  1.00 61.26           C
ATOM   4696  CG  ASP E 594      60.467  -1.966  41.425  1.00 61.26           C
ATOM   4697  OD1 ASP E 594      60.024  -3.128  41.627  1.00 61.26           O
ATOM   4698  OD2 ASP E 594      61.003  -1.253  42.314  1.00 61.26           O
ATOM   4699  C   ASP E 594      59.451  -1.872  37.797  1.00 61.26           C
ATOM   4700  O   ASP E 594      59.786  -2.378  36.730  1.00 61.26           O
ATOM   4701  N   GLN E 595      58.698  -0.757  37.866  1.00109.00           N
ATOM   4702  CA  GLN E 595      58.207  -0.141  36.671  1.00109.00           C
ATOM   4703  CB  GLN E 595      57.460   1.180  36.917  1.00109.00           C
ATOM   4704  CG  GLN E 595      56.164   1.018  37.714  1.00109.00           C
ATOM   4705  CD  GLN E 595      55.533   2.393  37.871  1.00109.00           C
ATOM   4706  OE1 GLN E 595      56.061   3.391  37.384  1.00109.00           O
ATOM   4707  NE2 GLN E 595      54.376   2.454  38.583  1.00109.00           N
ATOM   4708  C   GLN E 595      59.360   0.156  35.774  1.00109.00           C
ATOM   4709  O   GLN E 595      60.157   1.059  36.027  1.00109.00           O
ATOM   4710  N   CYS E 596      59.477  -0.625  34.682  1.00 99.52           N
ATOM   4711  CA  CYS E 596      60.482  -0.350  33.706  1.00 99.52           C
ATOM   4712  CB  CYS E 596      61.009  -1.615  33.007  1.00 99.52           C
ATOM   4713  SG  CYS E 596      61.850  -2.662  34.238  1.00 99.52           S
ATOM   4714  C   CYS E 596      59.766   0.550  32.777  1.00 99.52           C
ATOM   4715  O   CYS E 596      58.999   0.156  31.900  1.00 99.52           O
ATOM   4716  N   PRO E 597      60.038   1.794  33.022  1.00125.68           N
ATOM   4717  CA  PRO E 597      59.377   2.863  32.343  1.00125.68           C
ATOM   4718  CD  PRO E 597      61.333   2.195  33.546  1.00125.68           C
ATOM   4719  CB  PRO E 597      60.093   4.132  32.795  1.00125.68           C
ATOM   4720  CG  PRO E 597      61.527   3.642  33.064  1.00125.68           C
ATOM   4721  C   PRO E 597      59.541   2.649  30.886  1.00125.68           C
ATOM   4722  O   PRO E 597      58.728   3.165  30.121  1.00125.68           O
ATOM   4723  N   LYS E 598      60.583   1.915  30.461  1.00 76.71           N
ATOM   4724  CA  LYS E 598      60.701   1.839  29.051  1.00 76.71           C
ATOM   4725  CB  LYS E 598      62.159   1.879  28.559  1.00 76.71           C
ATOM   4726  CG  LYS E 598      62.864   3.209  28.835  1.00 76.71           C
ATOM   4727  CD  LYS E 598      64.381   3.144  28.651  1.00 76.71           C
ATOM   4728  CE  LYS E 598      65.089   4.472  28.927  1.00 76.71           C
ATOM   4729  NZ  LYS E 598      66.547   4.321  28.724  1.00 76.71           N
ATOM   4730  C   LYS E 598      60.110   0.564  28.550  1.00 76.71           C
ATOM   4731  O   LYS E 598      60.586  -0.525  28.867  1.00 76.71           O
ATOM   4732  N   ARG E 599      59.031   0.679  27.750  1.00126.26           N
ATOM   4733  CA  ARG E 599      58.469  -0.476  27.114  1.00126.26           C
ATOM   4734  CB  ARG E 599      57.091  -0.888  27.661  1.00126.26           C
ATOM   4735  CG  ARG E 599      57.143  -1.412  29.099  1.00126.26           C
ATOM   4736  CD  ARG E 599      55.806  -1.955  29.610  1.00126.26           C
ATOM   4737  NE  ARG E 599      55.620  -3.317  29.033  1.00126.26           N
ATOM   4738  CZ  ARG E 599      56.137  -4.409  29.670  1.00126.26           C
ATOM   4739  NH1 ARG E 599      56.833  -4.257  30.834  1.00126.26           N
ATOM   4740  NH2 ARG E 599      55.958  -5.656  29.146  1.00126.26           N
ATOM   4741  C   ARG E 599      58.301  -0.119  25.668  1.00126.26           C
ATOM   4742  O   ARG E 599      57.654   0.875  25.340  1.00126.26           O
ATOM   4743  N   ALA E 600      58.918  -0.908  24.763  1.00 48.43           N
ATOM   4744  CA  ALA E 600      58.801  -0.660  23.352  1.00 48.43           C
ATOM   4745  CB  ALA E 600      60.023  -1.128  22.542  1.00 48.43           C
ATOM   4746  C   ALA E 600      57.611  -1.410  22.842  1.00 48.43           C
ATOM   4747  O   ALA E 600      57.332  -2.518  23.296  1.00 48.43           O
ATOM   4748  N   TYR E 601      56.901  -0.839  21.846  1.00 53.46           N
ATOM   4749  CA  TYR E 601      55.710  -1.464  21.332  1.00 53.46           C
ATOM   4750  CB  TYR E 601      54.427  -0.644  21.562  1.00 53.46           C
ATOM   4751  CG  TYR E 601      54.149  -0.576  23.025  1.00 53.46           C
ATOM   4752  CD1 TYR E 601      54.793   0.345  23.819  1.00 53.46           C
ATOM   4753  CD2 TYR E 601      53.234  -1.426  23.601  1.00 53.46           C
ATOM   4754  CE1 TYR E 601      54.534   0.412  25.168  1.00 53.46           C
ATOM   4755  CE2 TYR E 601      52.971  -1.366  24.949  1.00 53.46           C
ATOM   4756  CZ  TYR E 601      53.621  -0.445  25.735  1.00 53.46           C
ATOM   4757  OH  TYR E 601      53.352  -0.379  27.118  1.00 53.46           O
ATOM   4758  C   TYR E 601      55.847  -1.605  19.845  1.00 53.46           C
ATOM   4759  O   TYR E 601      56.692  -0.962  19.226  1.00 53.46           O
ATOM   4760  N   GLY E 602      55.018  -2.483  19.236  1.00 33.44           N
ATOM   4761  CA  GLY E 602      55.065  -2.683  17.814  1.00 33.44           C
ATOM   4762  C   GLY E 602      53.834  -2.080  17.208  1.00 33.44           C
ATOM   4763  O   GLY E 602      52.710  -2.410  17.583  1.00 33.44           O
ATOM   4764  N   THR E 603      54.039  -1.173  16.231  1.00104.82           N
ATOM   4765  CA  THR E 603      52.980  -0.484  15.548  1.00104.82           C
ATOM   4766  CB  THR E 603      53.485   0.619  14.665  1.00104.82           C
ATOM   4767  OG1 THR E 603      52.398   1.383  14.164  1.00104.82           O
ATOM   4768  CG2 THR E 603      54.281  -0.001  13.504  1.00104.82           C
ATOM   4769  C   THR E 603      52.208  -1.433  14.681  1.00104.82           C
ATOM   4770  O   THR E 603      50.994  -1.286  14.544  1.00104.82           O
ATOM   4771  N   ASN E 604      52.885  -2.404  14.028  1.00 90.86           N
ATOM   4772  CA  ASN E 604      52.161  -3.299  13.161  1.00 90.86           C
ATOM   4773  CB  ASN E 604      51.990  -2.742  11.735  1.00 90.86           C
ATOM   4774  CG  ASN E 604      51.060  -3.657  10.948  1.00 90.86           C
ATOM   4775  OD1 ASN E 604      51.478  -4.682  10.413  1.00 90.86           O
ATOM   4776  ND2 ASN E 604      49.757  -3.275  10.872  1.00 90.86           N
ATOM   4777  C   ASN E 604      52.890  -4.610  13.054  1.00 90.86           C
ATOM   4778  O   ASN E 604      54.092  -4.686  13.307  1.00 90.86           O
ATOM   4779  N   TYR E 605      52.152  -5.700  12.730  1.00 80.38           N
ATOM   4780  CA  TYR E 605      52.755  -6.991  12.534  1.00 80.38           C
ATOM   4781  CB  TYR E 605      52.971  -7.762  13.850  1.00 80.38           C
ATOM   4782  CG  TYR E 605      51.676  -7.803  14.586  1.00 80.38           C
ATOM   4783  CD1 TYR E 605      51.285  -6.734  15.362  1.00 80.38           C
ATOM   4784  CD2 TYR E 605      50.856  -8.904  14.512  1.00 80.38           C
ATOM   4785  CE1 TYR E 605      50.094  -6.759  16.049  1.00 80.38           C
ATOM   4786  CE2 TYR E 605      49.665  -8.936  15.197  1.00 80.38           C
ATOM   4787  CZ  TYR E 605      49.283  -7.865  15.967  1.00 80.38           C
ATOM   4788  OH  TYR E 605      48.060  -7.900  16.669  1.00 80.38           O
ATOM   4789  C   TYR E 605      51.893  -7.817  11.623  1.00 80.38           C
ATOM   4790  O   TYR E 605      50.679  -7.626  11.571  1.00 80.38           O
ATOM   4791  N   ALA E 606      52.506  -8.761  10.868  1.00 47.47           N
ATOM   4792  CA  ALA E 606      51.740  -9.617  10.001  1.00 47.47           C
ATOM   4793  CB  ALA E 606      51.191  -8.897   8.758  1.00 47.47           C
ATOM   4794  C   ALA E 606      52.621 -10.730   9.511  1.00 47.47           C
ATOM   4795  O   ALA E 606      53.846 -10.655   9.590  1.00 47.47           O
ATOM   4796  N   TYR E 607      52.001 -11.821   9.010  1.00 81.16           N
ATOM   4797  CA  TYR E 607      52.756 -12.890   8.414  1.00 81.16           C
ATOM   4798  CB  TYR E 607      52.006 -14.226   8.246  1.00 81.16           C
ATOM   4799  CG  TYR E 607      51.882 -14.945   9.545  1.00 81.16           C
ATOM   4800  CD1 TYR E 607      52.975 -15.589  10.079  1.00 81.16           C
ATOM   4801  CD2 TYR E 607      50.679 -15.008  10.209  1.00 81.16           C
ATOM   4802  CE1 TYR E 607      52.878 -16.271  11.268  1.00 81.16           C
ATOM   4803  CE2 TYR E 607      50.575 -15.690  11.399  1.00 81.16           C
ATOM   4804  CZ  TYR E 607      51.675 -16.321  11.929  1.00 81.16           C
ATOM   4805  OH  TYR E 607      51.571 -17.022  13.149  1.00 81.16           O
ATOM   4806  C   TYR E 607      53.059 -12.429   7.027  1.00 81.16           C
ATOM   4807  O   TYR E 607      52.203 -11.853   6.362  1.00 81.16           O
ATOM   4808  N   THR E 608      54.298 -12.641   6.552  1.00 41.88           N
ATOM   4809  CA  THR E 608      54.613 -12.228   5.218  1.00 41.88           C
ATOM   4810  CB  THR E 608      56.035 -12.521   4.841  1.00 41.88           C
ATOM   4811  OG1 THR E 608      56.922 -11.865   5.735  1.00 41.88           O
ATOM   4812  CG2 THR E 608      56.278 -12.042   3.402  1.00 41.88           C
ATOM   4813  C   THR E 608      53.716 -13.006   4.311  1.00 41.88           C
ATOM   4814  O   THR E 608      53.553 -14.215   4.477  1.00 41.88           O
ATOM   4815  N   GLY E 609      53.120 -12.319   3.313  1.00 34.66           N
ATOM   4816  CA  GLY E 609      52.192 -12.961   2.435  1.00 34.66           C
ATOM   4817  C   GLY E 609      50.812 -12.555   2.866  1.00 34.66           C
ATOM   4818  O   GLY E 609      49.840 -12.794   2.152  1.00 34.66           O
ATOM   4819  N   GLY E 610      50.685 -11.952   4.063  1.00 39.93           N
ATOM   4820  CA  GLY E 610      49.419 -11.438   4.511  1.00 39.93           C
ATOM   4821  C   GLY E 610      48.782 -12.315   5.554  1.00 39.93           C
ATOM   4822  O   GLY E 610      48.056 -11.814   6.412  1.00 39.93           O
ATOM   4823  N   PHE E 611      49.012 -13.642   5.512  1.00 78.29           N
ATOM   4824  CA  PHE E 611      48.436 -14.520   6.498  1.00 78.29           C
ATOM   4825  CB  PHE E 611      46.944 -14.819   6.249  1.00 78.29           C
ATOM   4826  CG  PHE E 611      46.774 -15.249   4.832  1.00 78.29           C
ATOM   4827  CD1 PHE E 611      46.621 -14.302   3.844  1.00 78.29           C
ATOM   4828  CD2 PHE E 611      46.759 -16.579   4.484  1.00 78.29           C
ATOM   4829  CE1 PHE E 611      46.461 -14.672   2.531  1.00 78.29           C
ATOM   4830  CE2 PHE E 611      46.598 -16.956   3.170  1.00 78.29           C
ATOM   4831  CZ  PHE E 611      46.449 -16.003   2.191  1.00 78.29           C
ATOM   4832  C   PHE E 611      49.224 -15.791   6.485  1.00 78.29           C
ATOM   4833  O   PHE E 611      50.091 -15.969   5.632  1.00 78.29           O
ATOM   4834  N   TYR E 612      48.962 -16.719   7.430  1.00118.44           N
ATOM   4835  CA  TYR E 612      49.807 -17.882   7.427  1.00118.44           C
ATOM   4836  CB  TYR E 612      49.730 -18.784   8.674  1.00118.44           C
ATOM   4837  CG  TYR E 612      50.947 -19.664   8.664  1.00118.44           C
ATOM   4838  CD1 TYR E 612      51.181 -20.590   7.674  1.00118.44           C
ATOM   4839  CD2 TYR E 612      51.873 -19.574   9.675  1.00118.44           C
ATOM   4840  CE1 TYR E 612      52.293 -21.396   7.667  1.00118.44           C
ATOM   4841  CE2 TYR E 612      52.990 -20.378   9.684  1.00118.44           C
ATOM   4842  CZ  TYR E 612      53.203 -21.291   8.682  1.00118.44           C
ATOM   4843  OH  TYR E 612      54.343 -22.121   8.686  1.00118.44           O
ATOM   4844  C   TYR E 612      49.417 -18.727   6.254  1.00118.44           C
ATOM   4845  O   TYR E 612      48.256 -19.110   6.101  1.00118.44           O
ATOM   4846  N   GLY E 613      50.431 -19.076   5.429  1.00 64.94           N
ATOM   4847  CA  GLY E 613      50.262 -19.915   4.280  1.00 64.94           C
ATOM   4848  C   GLY E 613      50.605 -19.158   3.029  1.00 64.94           C
ATOM   4849  O   GLY E 613      50.758 -19.756   1.968  1.00 64.94           O
ATOM   4850  N   ALA E 614      50.642 -17.819   3.127  1.00 98.72           N
ATOM   4851  CA  ALA E 614      50.971 -16.832   2.136  1.00 98.72           C
ATOM   4852  CB  ALA E 614      50.443 -15.447   2.518  1.00 98.72           C
ATOM   4853  C   ALA E 614      52.442 -16.694   1.842  1.00 98.72           C
ATOM   4854  O   ALA E 614      52.815 -16.049   0.870  1.00 98.72           O
ATOM   4855  N   THR E 615      53.329 -17.151   2.737  1.00 64.13           N
ATOM   4856  CA  THR E 615      54.738 -16.855   2.622  1.00 64.13           C
ATOM   4857  CB  THR E 615      55.523 -17.284   3.828  1.00 64.13           C
ATOM   4858  OG1 THR E 615      55.008 -16.658   4.993  1.00 64.13           O
ATOM   4859  CG2 THR E 615      56.996 -16.887   3.629  1.00 64.13           C
ATOM   4860  C   THR E 615      55.394 -17.471   1.419  1.00 64.13           C
ATOM   4861  O   THR E 615      55.011 -18.540   0.947  1.00 64.13           O
ATOM   4862  N   ASN E 616      56.404 -16.752   0.869  1.00 73.88           N
ATOM   4863  CA  ASN E 616      57.219 -17.256  -0.203  1.00 73.88           C
ATOM   4864  CB  ASN E 616      56.582 -17.144  -1.604  1.00 73.88           C
ATOM   4865  CG  ASN E 616      56.338 -15.689  -1.954  1.00 73.88           C
ATOM   4866  OD1 ASN E 616      57.274 -14.898  -2.038  1.00 73.88           O
ATOM   4867  ND2 ASN E 616      55.047 -15.324  -2.183  1.00 73.88           N
ATOM   4868  C   ASN E 616      58.538 -16.529  -0.173  1.00 73.88           C
ATOM   4869  O   ASN E 616      58.710 -15.550   0.553  1.00 73.88           O
ATOM   4870  N   ALA E 617      59.524 -17.024  -0.948  1.00 42.74           N
ATOM   4871  CA  ALA E 617      60.859 -16.488  -0.950  1.00 42.74           C
ATOM   4872  CB  ALA E 617      61.816 -17.297  -1.841  1.00 42.74           C
ATOM   4873  C   ALA E 617      60.886 -15.075  -1.451  1.00 42.74           C
ATOM   4874  O   ALA E 617      61.570 -14.227  -0.880  1.00 42.74           O
ATOM   4875  N   LYS E 618      60.135 -14.782  -2.531  1.00155.86           N
ATOM   4876  CA  LYS E 618      60.198 -13.477  -3.126  1.00155.86           C
ATOM   4877  CB  LYS E 618      59.382 -13.346  -4.431  1.00155.86           C
ATOM   4878  CG  LYS E 618      57.857 -13.345  -4.286  1.00155.86           C
ATOM   4879  CD  LYS E 618      57.265 -12.025  -3.773  1.00155.86           C
ATOM   4880  CE  LYS E 618      57.627 -10.800  -4.619  1.00155.86           C
ATOM   4881  NZ  LYS E 618      56.989  -9.589  -4.054  1.00155.86           N
ATOM   4882  C   LYS E 618      59.727 -12.453  -2.142  1.00155.86           C
ATOM   4883  O   LYS E 618      60.342 -11.399  -1.991  1.00155.86           O
ATOM   4884  N   ASN E 619      58.629 -12.748  -1.425  1.00 66.70           N
ATOM   4885  CA  ASN E 619      58.063 -11.816  -0.495  1.00 66.70           C
ATOM   4886  CB  ASN E 619      56.709 -12.280   0.071  1.00 66.70           C
ATOM   4887  CG  ASN E 619      55.996 -11.061   0.638  1.00 66.70           C
ATOM   4888  OD1 ASN E 619      56.616 -10.171   1.219  1.00 66.70           O
ATOM   4889  ND2 ASN E 619      54.649 -11.016   0.457  1.00 66.70           N
ATOM   4890  C   ASN E 619      59.018 -11.636   0.640  1.00 66.70           C
ATOM   4891  O   ASN E 619      59.145 -10.548   1.199  1.00 66.70           O
ATOM   4892  N   MET E 620      59.714 -12.722   1.017  1.00 44.97           N
ATOM   4893  CA  MET E 620      60.617 -12.667   2.130  1.00 44.97           C
ATOM   4894  CB  MET E 620      61.238 -14.037   2.447  1.00 44.97           C
ATOM   4895  CG  MET E 620      60.220 -15.050   2.980  1.00 44.97           C
ATOM   4896  SD  MET E 620      60.853 -16.746   3.162  1.00 44.97           S
ATOM   4897  CE  MET E 620      62.019 -16.360   4.500  1.00 44.97           C
ATOM   4898  C   MET E 620      61.726 -11.703   1.833  1.00 44.97           C
ATOM   4899  O   MET E 620      62.088 -10.887   2.678  1.00 44.97           O
ATOM   4900  N   MET E 621      62.285 -11.755   0.610  1.00128.69           N
ATOM   4901  CA  MET E 621      63.390 -10.905   0.255  1.00128.69           C
ATOM   4902  CB  MET E 621      63.875 -11.150  -1.184  1.00128.69           C
ATOM   4903  CG  MET E 621      64.451 -12.540  -1.444  1.00128.69           C
ATOM   4904  SD  MET E 621      66.148 -12.788  -0.844  1.00128.69           S
ATOM   4905  CE  MET E 621      66.904 -11.924  -2.251  1.00128.69           C
ATOM   4906  C   MET E 621      62.944  -9.476   0.257  1.00128.69           C
ATOM   4907  O   MET E 621      63.695  -8.583   0.645  1.00128.69           O
ATOM   4908  N   TYR E 622      61.716  -9.223  -0.227  1.00143.79           N
ATOM   4909  CA  TYR E 622      61.196  -7.890  -0.333  1.00143.79           C
ATOM   4910  CB  TYR E 622      59.782  -7.914  -0.948  1.00143.79           C
ATOM   4911  CG  TYR E 622      59.216  -6.541  -1.074  1.00143.79           C
ATOM   4912  CD1 TYR E 622      59.483  -5.773  -2.183  1.00143.79           C
ATOM   4913  CD2 TYR E 622      58.402  -6.026  -0.088  1.00143.79           C
ATOM   4914  CE1 TYR E 622      58.953  -4.510  -2.306  1.00143.79           C
ATOM   4915  CE2 TYR E 622      57.869  -4.764  -0.205  1.00143.79           C
ATOM   4916  CZ  TYR E 622      58.144  -4.004  -1.317  1.00143.79           C
ATOM   4917  OH  TYR E 622      57.597  -2.709  -1.439  1.00143.79           O
ATOM   4918  C   TYR E 622      61.100  -7.317   1.044  1.00143.79           C
ATOM   4919  O   TYR E 622      61.534  -6.195   1.300  1.00143.79           O
ATOM   4920  N   GLU E 623      60.544  -8.100   1.986  1.00 82.16           N
ATOM   4921  CA  GLU E 623      60.384  -7.628   3.331  1.00 82.16           C
ATOM   4922  CB  GLU E 623      59.650  -8.626   4.248  1.00 82.16           C
ATOM   4923  CG  GLU E 623      59.616  -8.196   5.720  1.00 82.16           C
ATOM   4924  CD  GLU E 623      58.654  -7.028   5.882  1.00 82.16           C
ATOM   4925  OE1 GLU E 623      57.903  -6.732   4.915  1.00 82.16           O
ATOM   4926  OE2 GLU E 623      58.658  -6.416   6.984  1.00 82.16           O
ATOM   4927  C   GLU E 623      61.725  -7.375   3.944  1.00 82.16           C
ATOM   4928  O   GLU E 623      61.936  -6.359   4.605  1.00 82.16           O
ATOM   4929  N   LEU E 624      62.683  -8.288   3.714  1.00 56.40           N
ATOM   4930  CA  LEU E 624      63.956  -8.191   4.368  1.00 56.40           C
ATOM   4931  CB  LEU E 624      64.874  -9.371   3.998  1.00 56.40           C
ATOM   4932  CG  LEU E 624      66.237  -9.367   4.711  1.00 56.40           C
ATOM   4933  CD1 LEU E 624      66.063  -9.504   6.232  1.00 56.40           C
ATOM   4934  CD2 LEU E 624      67.172 -10.442   4.133  1.00 56.40           C
ATOM   4935  C   LEU E 624      64.658  -6.917   3.996  1.00 56.40           C
ATOM   4936  O   LEU E 624      65.073  -6.155   4.868  1.00 56.40           O
ATOM   4937  N   TYR E 625      64.795  -6.637   2.688  1.00153.62           N
ATOM   4938  CA  TYR E 625      65.537  -5.482   2.270  1.00153.62           C
ATOM   4939  CB  TYR E 625      65.790  -5.467   0.751  1.00153.62           C
ATOM   4940  CG  TYR E 625      66.590  -4.249   0.444  1.00153.62           C
ATOM   4941  CD1 TYR E 625      67.958  -4.265   0.593  1.00153.62           C
ATOM   4942  CD2 TYR E 625      65.980  -3.095   0.010  1.00153.62           C
ATOM   4943  CE1 TYR E 625      68.708  -3.148   0.314  1.00153.62           C
ATOM   4944  CE2 TYR E 625      66.725  -1.974  -0.273  1.00153.62           C
ATOM   4945  CZ  TYR E 625      68.091  -2.000  -0.119  1.00153.62           C
ATOM   4946  OH  TYR E 625      68.858  -0.851  -0.408  1.00153.62           O
ATOM   4947  C   TYR E 625      64.806  -4.222   2.613  1.00153.62           C
ATOM   4948  O   TYR E 625      65.410  -3.242   3.047  1.00153.62           O
ATOM   4949  N   HIS E 626      63.488  -4.177   2.357  1.00 74.11           N
ATOM   4950  CA  HIS E 626      62.806  -2.954   2.646  1.00 74.11           C
ATOM   4951  ND1 HIS E 626      61.905  -1.790  -0.213  1.00 74.11           N
ATOM   4952  CG  HIS E 626      61.507  -2.889   0.516  1.00 74.11           C
ATOM   4953  CB  HIS E 626      61.410  -2.897   2.011  1.00 74.11           C
ATOM   4954  NE2 HIS E 626      61.519  -3.419  -1.677  1.00 74.11           N
ATOM   4955  CD2 HIS E 626      61.275  -3.873  -0.392  1.00 74.11           C
ATOM   4956  CE1 HIS E 626      61.895  -2.163  -1.517  1.00 74.11           C
ATOM   4957  C   HIS E 626      62.677  -2.728   4.126  1.00 74.11           C
ATOM   4958  O   HIS E 626      63.078  -1.678   4.624  1.00 74.11           O
ATOM   4959  N   GLY E 627      62.058  -3.698   4.838  1.00 72.87           N
ATOM   4960  CA  GLY E 627      61.738  -3.672   6.249  1.00 72.87           C
ATOM   4961  C   GLY E 627      62.827  -3.973   7.252  1.00 72.87           C
ATOM   4962  O   GLY E 627      62.890  -3.330   8.299  1.00 72.87           O
ATOM   4963  N   GLY E 628      63.670  -5.001   7.016  1.00 50.55           N
ATOM   4964  CA  GLY E 628      64.651  -5.371   8.006  1.00 50.55           C
ATOM   4965  C   GLY E 628      64.544  -6.852   8.268  1.00 50.55           C
ATOM   4966  O   GLY E 628      63.735  -7.542   7.649  1.00 50.55           O
ATOM   4967  N   PRO E 629      65.323  -7.358   9.202  1.00 80.63           N
ATOM   4968  CA  PRO E 629      65.320  -8.768   9.500  1.00 80.63           C
ATOM   4969  CD  PRO E 629      66.574  -6.721   9.575  1.00 80.63           C
ATOM   4970  CB  PRO E 629      66.482  -8.986  10.465  1.00 80.63           C
ATOM   4971  CG  PRO E 629      67.467  -7.856  10.108  1.00 80.63           C
ATOM   4972  C   PRO E 629      63.988  -9.171  10.040  1.00 80.63           C
ATOM   4973  O   PRO E 629      63.326  -8.351  10.676  1.00 80.63           O
ATOM   4974  N   LEU E 630      63.556 -10.421   9.774  1.00110.89           N
ATOM   4975  CA  LEU E 630      62.272 -10.852  10.234  1.00110.89           C
ATOM   4976  CB  LEU E 630      61.202 -10.932   9.125  1.00110.89           C
ATOM   4977  CG  LEU E 630      61.477 -12.003   8.051  1.00110.89           C
ATOM   4978  CD1 LEU E 630      60.368 -12.011   6.985  1.00110.89           C
ATOM   4979  CD2 LEU E 630      62.880 -11.853   7.435  1.00110.89           C
ATOM   4980  C   LEU E 630      62.417 -12.222  10.822  1.00110.89           C
ATOM   4981  O   LEU E 630      63.378 -12.931  10.530  1.00110.89           O
ATOM   4982  N   ALA E 631      61.472 -12.607  11.700  1.00 49.99           N
ATOM   4983  CA  ALA E 631      61.535 -13.904  12.318  1.00 49.99           C
ATOM   4984  CB  ALA E 631      60.669 -14.011  13.587  1.00 49.99           C
ATOM   4985  C   ALA E 631      61.060 -14.958  11.358  1.00 49.99           C
ATOM   4986  O   ALA E 631      60.123 -14.747  10.588  1.00 49.99           O
ATOM   4987  N   ILE E 632      61.717 -16.138  11.389  1.00 89.68           N
ATOM   4988  CA  ILE E 632      61.328 -17.245  10.559  1.00 89.68           C
ATOM   4989  CB  ILE E 632      62.166 -17.407   9.314  1.00 89.68           C
ATOM   4990  CG1 ILE E 632      63.638 -17.737   9.623  1.00 89.68           C
ATOM   4991  CG2 ILE E 632      61.990 -16.124   8.486  1.00 89.68           C
ATOM   4992  CD1 ILE E 632      63.896 -19.204   9.967  1.00 89.68           C
ATOM   4993  C   ILE E 632      61.433 -18.484  11.400  1.00 89.68           C
ATOM   4994  O   ILE E 632      62.050 -18.465  12.464  1.00 89.68           O
ATOM   4995  N   ALA E 633      60.787 -19.588  10.968  1.00 44.89           N
ATOM   4996  CA  ALA E 633      60.879 -20.823  11.701  1.00 44.89           C
ATOM   4997  CB  ALA E 633      59.588 -21.195  12.449  1.00 44.89           C
ATOM   4998  C   ALA E 633      61.150 -21.920  10.712  1.00 44.89           C
ATOM   4999  O   ALA E 633      60.793 -21.809   9.540  1.00 44.89           O
ATOM   5000  N   PHE E 634      61.826 -23.002  11.159  1.00178.93           N
ATOM   5001  CA  PHE E 634      62.109 -24.104  10.277  1.00178.93           C
ATOM   5002  CB  PHE E 634      63.388 -23.911   9.434  1.00178.93           C
ATOM   5003  CG  PHE E 634      64.599 -23.914  10.307  1.00178.93           C
ATOM   5004  CD1 PHE E 634      65.007 -22.772  10.958  1.00178.93           C
ATOM   5005  CD2 PHE E 634      65.334 -25.066  10.479  1.00178.93           C
ATOM   5006  CE1 PHE E 634      66.125 -22.779  11.760  1.00178.93           C
ATOM   5007  CE2 PHE E 634      66.453 -25.079  11.279  1.00178.93           C
ATOM   5008  CZ  PHE E 634      66.854 -23.933  11.921  1.00178.93           C
ATOM   5009  C   PHE E 634      62.253 -25.352  11.096  1.00178.93           C
ATOM   5010  O   PHE E 634      62.246 -25.305  12.325  1.00178.93           O
ATOM   5011  N   GLU E 635      62.352 -26.520  10.421  1.00150.65           N
ATOM   5012  CA  GLU E 635      62.519 -27.761  11.131  1.00150.65           C
ATOM   5013  CB  GLU E 635      61.944 -29.010  10.445  1.00150.65           C
ATOM   5014  CG  GLU E 635      60.494 -29.301  10.796  1.00150.65           C
ATOM   5015  CD  GLU E 635      60.476 -29.844  12.219  1.00150.65           C
ATOM   5016  OE1 GLU E 635      61.017 -30.961  12.435  1.00150.65           O
ATOM   5017  OE2 GLU E 635      59.922 -29.148  13.111  1.00150.65           O
ATOM   5018  C   GLU E 635      63.965 -28.059  11.289  1.00150.65           C
ATOM   5019  O   GLU E 635      64.694 -28.230  10.312  1.00150.65           O
ATOM   5020  N   VAL E 636      64.404 -28.144  12.557  1.00 72.07           N
ATOM   5021  CA  VAL E 636      65.757 -28.499  12.833  1.00 72.07           C
ATOM   5022  CB  VAL E 636      66.242 -28.031  14.177  1.00 72.07           C
ATOM   5023  CG1 VAL E 636      67.628 -28.641  14.443  1.00 72.07           C
ATOM   5024  CG2 VAL E 636      66.243 -26.492  14.188  1.00 72.07           C
ATOM   5025  C   VAL E 636      65.825 -29.986  12.810  1.00 72.07           C
ATOM   5026  O   VAL E 636      64.925 -30.677  13.287  1.00 72.07           O
ATOM   5027  N   TYR E 637      66.912 -30.517  12.230  1.00 80.07           N
ATOM   5028  CA  TYR E 637      67.094 -31.935  12.151  1.00 80.07           C
ATOM   5029  CB  TYR E 637      67.098 -32.487  10.715  1.00 80.07           C
ATOM   5030  CG  TYR E 637      65.732 -32.329  10.129  1.00 80.07           C
[truncated: 509,163 more chars]
