# Supplementary material for: Evolutionary Analysis of Dipeptidyl Peptidase I
Source: Int J Mol Sci. 2022 Feb 6;23(3):1852. doi: 10.3390/ijms23031852 (PMC8836896; doi:10.3390/ijms23031852)
Supplement: Supplementary file 1 [file ijms-23-01852-s001.zip › Supplementary File S2 Homology models/Modeller/Naegleria gruberi/mod.B99990005.pdb]

EXPDTA    THEORETICAL MODEL, MODELLER 10.1 2021/11/11 14:26:32
REMARK   6 MODELLER OBJECTIVE FUNCTION:     12536.4053
REMARK   6 MODELLER BEST TEMPLATE % SEQ ID:  49.716
REMARK   6 SEQUENCE: mod
REMARK   6 ALIGNMENT: alignment.pir
REMARK   6 SCRIPT: model.py
REMARK   6 DOPE score: -162691.10938
REMARK   6 GA341 score: 1.00000
REMARK   6 DOPE-HR score: -124573.17188
REMARK   6 TEMPLATE: 1K3B 1:A - 119:A MODELS 1:A - 128:A AT 49.7%
REMARK   6 TEMPLATE: 1K3B 120:B - 283:B MODELS 129:B - 294:B AT 49.7%
REMARK   6 TEMPLATE: 1K3B 284:C - 352:C MODELS 295:C - 362:C AT 49.7%
REMARK   6 TEMPLATE: 1K3B 353:D - 471:D MODELS 363:D - 490:D AT 49.7%
REMARK   6 TEMPLATE: 1K3B 472:E - 635:E MODELS 491:E - 656:E AT 49.7%
REMARK   6 TEMPLATE: 1K3B 636:F - 704:F MODELS 657:F - 724:F AT 49.7%
REMARK   6 TEMPLATE: 1K3B 705:G - 823:G MODELS 725:G - 852:G AT 49.7%
REMARK   6 TEMPLATE: 1K3B 824:H - 987:H MODELS 853:H - 1018:H AT 49.7%
REMARK   6 TEMPLATE: 1K3B 988:I - 1056:I MODELS 1019:I - 1086:I AT 49.7%
REMARK   6 TEMPLATE: 1K3B 1057:J - 1175:J MODELS 1087:J - 1214:J AT 49.7%
REMARK   6 TEMPLATE: 1K3B 1176:K - 1339:K MODELS 1215:K - 1380:K AT 49.7%
REMARK   6 TEMPLATE: 1K3B 1340:L - 1408:L MODELS 1381:L - 1448:L AT 49.7%
SSBOND   1 CYS A    6    CYS A  101                          1555   1555  2.03
SSBOND   2 CYS A   33    CYS A  121                          1555   1555  2.02
SSBOND   3 CYS B  154    CYS B  197                          1555   1555  2.04
SSBOND   4 CYS B  190    CYS B  229                          1555   1555  2.02
SSBOND   5 CYS B  219    CYS B  234                          1555   1555  2.02
SSBOND   6 CYS D  368    CYS D  463                          1555   1555  2.03
SSBOND   7 CYS D  395    CYS D  483                          1555   1555  2.02
SSBOND   8 CYS E  516    CYS E  559                          1555   1555  2.02
SSBOND   9 CYS E  552    CYS E  591                          1555   1555  2.02
SSBOND  10 CYS E  581    CYS E  596                          1555   1555  2.03
SSBOND  11 CYS G  730    CYS G  825                          1555   1555  2.03
SSBOND  12 CYS G  757    CYS G  845                          1555   1555  2.01
SSBOND  13 CYS H  878    CYS H  921                          1555   1555  2.02
SSBOND  14 CYS H  914    CYS H  953                          1555   1555  2.04
SSBOND  15 CYS H  943    CYS H  958                          1555   1555  2.03
SSBOND  16 CYS J 1092    CYS J 1187                          1555   1555  2.03
SSBOND  17 CYS J 1119    CYS J 1207                          1555   1555  2.03
SSBOND  18 CYS K 1240    CYS K 1283                          1555   1555  2.03
SSBOND  19 CYS K 1276    CYS K 1315                          1555   1555  2.03
SSBOND  20 CYS K 1305    CYS K 1320                          1555   1555  2.03
ATOM      1  N   ASP A   1      33.211  17.815  25.397  1.00 34.22           N
ATOM      2  CA  ASP A   1      34.470  18.223  24.741  1.00 34.22           C
ATOM      3  CB  ASP A   1      34.181  19.190  23.579  1.00 34.22           C
ATOM      4  CG  ASP A   1      33.393  18.437  22.516  1.00 34.22           C
ATOM      5  OD1 ASP A   1      33.079  17.239  22.749  1.00 34.22           O
ATOM      6  OD2 ASP A   1      33.094  19.050  21.456  1.00 34.22           O
ATOM      7  C   ASP A   1      35.332  18.932  25.727  1.00 34.22           C
ATOM      8  O   ASP A   1      34.897  19.309  26.814  1.00 34.22           O
ATOM      9  N   ILE A   2      36.594  19.143  25.336  1.00108.42           N
ATOM     10  CA  ILE A   2      37.576  19.808  26.127  1.00108.42           C
ATOM     11  CB  ILE A   2      38.914  19.116  26.051  1.00108.42           C
ATOM     12  CG1 ILE A   2      38.824  17.709  26.662  1.00108.42           C
ATOM     13  CG2 ILE A   2      39.995  19.999  26.687  1.00108.42           C
ATOM     14  CD1 ILE A   2      37.993  16.736  25.828  1.00108.42           C
ATOM     15  C   ILE A   2      37.698  21.131  25.442  1.00108.42           C
ATOM     16  O   ILE A   2      37.208  21.293  24.327  1.00108.42           O
ATOM     17  N   PRO A   3      38.271  22.099  26.089  1.00 80.62           N
ATOM     18  CA  PRO A   3      38.413  23.392  25.477  1.00 80.62           C
ATOM     19  CD  PRO A   3      38.114  22.206  27.534  1.00 80.62           C
ATOM     20  CB  PRO A   3      38.815  24.338  26.605  1.00 80.62           C
ATOM     21  CG  PRO A   3      38.165  23.710  27.850  1.00 80.62           C
ATOM     22  C   PRO A   3      39.370  23.384  24.318  1.00 80.62           C
ATOM     23  O   PRO A   3      39.526  24.429  23.688  1.00 80.62           O
ATOM     24  N   VAL A   4      40.029  22.241  24.030  1.00 63.00           N
ATOM     25  CA  VAL A   4      41.045  22.173  23.005  1.00 63.00           C
ATOM     26  CB  VAL A   4      41.895  20.941  23.109  1.00 63.00           C
ATOM     27  CG1 VAL A   4      42.870  20.917  21.922  1.00 63.00           C
ATOM     28  CG2 VAL A   4      42.580  20.931  24.485  1.00 63.00           C
ATOM     29  C   VAL A   4      40.483  22.207  21.600  1.00 63.00           C
ATOM     30  O   VAL A   4      39.524  21.516  21.262  1.00 63.00           O
ATOM     31  N   HIS A   5      41.067  23.126  20.798  1.00167.36           N
ATOM     32  CA  HIS A   5      40.920  23.514  19.410  1.00167.36           C
ATOM     33  ND1 HIS A   5      38.820  26.137  19.367  1.00167.36           N
ATOM     34  CG  HIS A   5      40.056  25.849  19.901  1.00167.36           C
ATOM     35  CB  HIS A   5      41.100  25.028  19.206  1.00167.36           C
ATOM     36  NE2 HIS A   5      38.891  27.110  21.365  1.00167.36           N
ATOM     37  CD2 HIS A   5      40.082  26.450  21.122  1.00167.36           C
ATOM     38  CE1 HIS A   5      38.164  26.894  20.284  1.00167.36           C
ATOM     39  C   HIS A   5      41.844  22.851  18.410  1.00167.36           C
ATOM     40  O   HIS A   5      41.864  23.295  17.269  1.00167.36           O
ATOM     41  N   CYS A   6      42.710  21.892  18.782  1.00 91.69           N
ATOM     42  CA  CYS A   6      43.821  21.469  17.951  1.00 91.69           C
ATOM     43  CB  CYS A   6      44.738  20.481  18.683  1.00 91.69           C
ATOM     44  SG  CYS A   6      45.352  21.244  20.212  1.00 91.69           S
ATOM     45  C   CYS A   6      43.487  20.921  16.590  1.00 91.69           C
ATOM     46  O   CYS A   6      42.393  20.432  16.318  1.00 91.69           O
ATOM     47  N   LEU A   7      44.487  21.018  15.676  1.00111.44           N
ATOM     48  CA  LEU A   7      44.344  20.622  14.302  1.00111.44           C
ATOM     49  CB  LEU A   7      44.726  21.728  13.298  1.00111.44           C
ATOM     50  CG  LEU A   7      46.219  22.123  13.319  1.00111.44           C
ATOM     51  CD1 LEU A   7      46.507  23.231  12.292  1.00111.44           C
ATOM     52  CD2 LEU A   7      46.696  22.498  14.731  1.00111.44           C
ATOM     53  C   LEU A   7      45.211  19.438  13.992  1.00111.44           C
ATOM     54  O   LEU A   7      46.113  19.066  14.741  1.00111.44           O
ATOM     55  N   PHE A   8      44.930  18.834  12.823  1.00 67.71           N
ATOM     56  CA  PHE A   8      45.561  17.665  12.286  1.00 67.71           C
ATOM     57  CB  PHE A   8      44.958  17.335  10.908  1.00 67.71           C
ATOM     58  CG  PHE A   8      45.378  15.983  10.453  1.00 67.71           C
ATOM     59  CD1 PHE A   8      44.656  14.876  10.830  1.00 67.71           C
ATOM     60  CD2 PHE A   8      46.473  15.816   9.641  1.00 67.71           C
ATOM     61  CE1 PHE A   8      45.026  13.621  10.410  1.00 67.71           C
ATOM     62  CE2 PHE A   8      46.848  14.563   9.219  1.00 67.71           C
ATOM     63  CZ  PHE A   8      46.125  13.461   9.602  1.00 67.71           C
ATOM     64  C   PHE A   8      47.019  17.978  12.096  1.00 67.71           C
ATOM     65  O   PHE A   8      47.888  17.151  12.374  1.00 67.71           O
ATOM     66  N   HIS A   9      47.320  19.197  11.608  1.00105.57           N
ATOM     67  CA  HIS A   9      48.671  19.613  11.346  1.00105.57           C
ATOM     68  ND1 HIS A   9      50.695  21.023   9.087  1.00105.57           N
ATOM     69  CG  HIS A   9      50.146  21.383  10.298  1.00105.57           C
ATOM     70  CB  HIS A   9      48.755  21.019  10.727  1.00105.57           C
ATOM     71  NE2 HIS A   9      52.255  22.176  10.173  1.00105.57           N
ATOM     72  CD2 HIS A   9      51.112  22.087  10.948  1.00105.57           C
ATOM     73  CE1 HIS A   9      51.956  21.523   9.064  1.00105.57           C
ATOM     74  C   HIS A   9      49.438  19.637  12.631  1.00105.57           C
ATOM     75  O   HIS A   9      50.613  19.273  12.674  1.00105.57           O
ATOM     76  N   GLN A  10      48.785  20.058  13.726  1.00129.00           N
ATOM     77  CA  GLN A  10      49.453  20.136  14.993  1.00129.00           C
ATOM     78  CB  GLN A  10      48.520  20.571  16.126  1.00129.00           C
ATOM     79  CG  GLN A  10      49.084  20.217  17.498  1.00129.00           C
ATOM     80  CD  GLN A  10      48.488  18.874  17.903  1.00129.00           C
ATOM     81  OE1 GLN A  10      49.209  17.931  18.227  1.00129.00           O
ATOM     82  NE2 GLN A  10      47.131  18.785  17.886  1.00129.00           N
ATOM     83  C   GLN A  10      49.957  18.779  15.356  1.00129.00           C
ATOM     84  O   GLN A  10      51.003  18.648  15.992  1.00129.00           O
ATOM     85  N   VAL A  11      49.171  17.743  15.018  1.00 61.71           N
ATOM     86  CA  VAL A  11      49.465  16.369  15.315  1.00 61.71           C
ATOM     87  CB  VAL A  11      48.300  15.457  15.080  1.00 61.71           C
ATOM     88  CG1 VAL A  11      48.759  14.020  15.376  1.00 61.71           C
ATOM     89  CG2 VAL A  11      47.119  15.929  15.945  1.00 61.71           C
ATOM     90  C   VAL A  11      50.617  15.823  14.504  1.00 61.71           C
ATOM     91  O   VAL A  11      51.334  14.945  14.982  1.00 61.71           O
ATOM     92  N   PHE A  12      50.808  16.271  13.242  1.00 86.09           N
ATOM     93  CA  PHE A  12      51.868  15.718  12.424  1.00 86.09           C
ATOM     94  CB  PHE A  12      52.124  16.429  11.078  1.00 86.09           C
ATOM     95  CG  PHE A  12      51.022  16.365  10.082  1.00 86.09           C
ATOM     96  CD1 PHE A  12      50.008  17.292  10.107  1.00 86.09           C
ATOM     97  CD2 PHE A  12      51.030  15.404   9.098  1.00 86.09           C
ATOM     98  CE1 PHE A  12      49.004  17.248   9.171  1.00 86.09           C
ATOM     99  CE2 PHE A  12      50.028  15.355   8.159  1.00 86.09           C
ATOM    100  CZ  PHE A  12      49.011  16.277   8.198  1.00 86.09           C
ATOM    101  C   PHE A  12      53.170  16.010  13.095  1.00 86.09           C
ATOM    102  O   PHE A  12      53.354  17.108  13.614  1.00 86.09           O
ATOM    103  N   GLY A  13      54.122  15.049  13.084  1.00 36.29           N
ATOM    104  CA  GLY A  13      55.420  15.376  13.608  1.00 36.29           C
ATOM    105  C   GLY A  13      55.920  14.297  14.516  1.00 36.29           C
ATOM    106  O   GLY A  13      55.415  13.175  14.527  1.00 36.29           O
ATOM    107  N   ASP A  14      56.966  14.636  15.300  1.00 35.95           N
ATOM    108  CA  ASP A  14      57.569  13.710  16.214  1.00 35.95           C
ATOM    109  CB  ASP A  14      59.103  13.812  16.265  1.00 35.95           C
ATOM    110  CG  ASP A  14      59.651  13.345  14.925  1.00 35.95           C
ATOM    111  OD1 ASP A  14      58.828  12.965  14.050  1.00 35.95           O
ATOM    112  OD2 ASP A  14      60.900  13.360  14.759  1.00 35.95           O
ATOM    113  C   ASP A  14      57.066  14.003  17.593  1.00 35.95           C
ATOM    114  O   ASP A  14      57.020  15.157  18.020  1.00 35.95           O
ATOM    115  N   TRP A  15      56.662  12.944  18.325  1.00 56.21           N
ATOM    116  CA  TRP A  15      56.177  13.121  19.665  1.00 56.21           C
ATOM    117  CB  TRP A  15      54.700  12.724  19.840  1.00 56.21           C
ATOM    118  CG  TRP A  15      53.725  13.644  19.146  1.00 56.21           C
ATOM    119  CD2 TRP A  15      52.942  14.645  19.816  1.00 56.21           C
ATOM    120  CD1 TRP A  15      53.387  13.710  17.826  1.00 56.21           C
ATOM    121  NE1 TRP A  15      52.451  14.696  17.629  1.00 56.21           N
ATOM    122  CE2 TRP A  15      52.165  15.278  18.846  1.00 56.21           C
ATOM    123  CE3 TRP A  15      52.875  15.005  21.132  1.00 56.21           C
ATOM    124  CZ2 TRP A  15      51.306  16.286  19.178  1.00 56.21           C
ATOM    125  CZ3 TRP A  15      52.008  16.024  21.463  1.00 56.21           C
ATOM    126  CH2 TRP A  15      51.240  16.652  20.505  1.00 56.21           C
ATOM    127  C   TRP A  15      56.976  12.231  20.561  1.00 56.21           C
ATOM    128  O   TRP A  15      57.407  11.152  20.160  1.00 56.21           O
ATOM    129  N   THR A  16      57.219  12.681  21.806  1.00107.76           N
ATOM    130  CA  THR A  16      57.922  11.865  22.749  1.00107.76           C
ATOM    131  CB  THR A  16      59.086  12.557  23.394  1.00107.76           C
ATOM    132  OG1 THR A  16      58.637  13.679  24.140  1.00107.76           O
ATOM    133  CG2 THR A  16      60.066  13.008  22.298  1.00107.76           C
ATOM    134  C   THR A  16      56.938  11.557  23.825  1.00107.76           C
ATOM    135  O   THR A  16      56.335  12.463  24.402  1.00107.76           O
ATOM    136  N   PHE A  17      56.730  10.258  24.114  1.00 71.06           N
ATOM    137  CA  PHE A  17      55.787   9.939  25.140  1.00 71.06           C
ATOM    138  CB  PHE A  17      54.754   8.862  24.756  1.00 71.06           C
ATOM    139  CG  PHE A  17      53.953   9.353  23.597  1.00 71.06           C
ATOM    140  CD1 PHE A  17      53.233  10.523  23.682  1.00 71.06           C
ATOM    141  CD2 PHE A  17      53.886   8.617  22.437  1.00 71.06           C
ATOM    142  CE1 PHE A  17      52.485  10.968  22.617  1.00 71.06           C
ATOM    143  CE2 PHE A  17      53.139   9.055  21.369  1.00 71.06           C
ATOM    144  CZ  PHE A  17      52.439  10.234  21.456  1.00 71.06           C
ATOM    145  C   PHE A  17      56.556   9.406  26.300  1.00 71.06           C
ATOM    146  O   PHE A  17      57.397   8.519  26.161  1.00 71.06           O
ATOM    147  N   TYR A  18      56.276   9.949  27.495  1.00 99.23           N
ATOM    148  CA  TYR A  18      56.949   9.474  28.661  1.00 99.23           C
ATOM    149  CB  TYR A  18      57.409  10.605  29.595  1.00 99.23           C
ATOM    150  CG  TYR A  18      58.421  11.396  28.839  1.00 99.23           C
ATOM    151  CD1 TYR A  18      58.024  12.329  27.910  1.00 99.23           C
ATOM    152  CD2 TYR A  18      59.766  11.205  29.057  1.00 99.23           C
ATOM    153  CE1 TYR A  18      58.952  13.062  27.209  1.00 99.23           C
ATOM    154  CE2 TYR A  18      60.700  11.935  28.360  1.00 99.23           C
ATOM    155  CZ  TYR A  18      60.293  12.863  27.431  1.00 99.23           C
ATOM    156  OH  TYR A  18      61.248  13.613  26.713  1.00 99.23           O
ATOM    157  C   TYR A  18      55.932   8.641  29.356  1.00 99.23           C
ATOM    158  O   TYR A  18      54.801   9.075  29.574  1.00 99.23           O
ATOM    159  N   ARG A  19      56.304   7.393  29.688  1.00 84.41           N
ATOM    160  CA  ARG A  19      55.339   6.503  30.251  1.00 84.41           C
ATOM    161  CB  ARG A  19      55.285   5.139  29.552  1.00 84.41           C
ATOM    162  CG  ARG A  19      54.226   4.229  30.162  1.00 84.41           C
ATOM    163  CD  ARG A  19      54.124   2.853  29.511  1.00 84.41           C
ATOM    164  NE  ARG A  19      53.050   2.143  30.252  1.00 84.41           N
ATOM    165  CZ  ARG A  19      53.337   1.599  31.467  1.00 84.41           C
ATOM    166  NH1 ARG A  19      54.616   1.627  31.945  1.00 84.41           N
ATOM    167  NH2 ARG A  19      52.342   1.036  32.210  1.00 84.41           N
ATOM    168  C   ARG A  19      55.664   6.258  31.686  1.00 84.41           C
ATOM    169  O   ARG A  19      56.808   6.003  32.059  1.00 84.41           O
ATOM    170  N   THR A  20      54.612   6.336  32.519  1.00142.31           N
ATOM    171  CA  THR A  20      54.659   6.156  33.937  1.00142.31           C
ATOM    172  CB  THR A  20      53.702   7.117  34.613  1.00142.31           C
ATOM    173  OG1 THR A  20      53.808   7.080  36.029  1.00142.31           O
ATOM    174  CG2 THR A  20      52.266   6.786  34.171  1.00142.31           C
ATOM    175  C   THR A  20      54.233   4.749  34.206  1.00142.31           C
ATOM    176  O   THR A  20      54.504   3.839  33.425  1.00142.31           O
ATOM    177  N   SER A  21      53.533   4.548  35.335  1.00187.52           N
ATOM    178  CA  SER A  21      53.009   3.269  35.663  1.00187.52           C
ATOM    179  CB  SER A  21      52.109   2.770  34.531  1.00187.52           C
ATOM    180  OG  SER A  21      50.990   3.636  34.432  1.00187.52           O
ATOM    181  C   SER A  21      54.101   2.278  35.922  1.00187.52           C
ATOM    182  O   SER A  21      54.011   1.134  35.478  1.00187.52           O
ATOM    183  N   THR A  22      55.199   2.692  36.591  1.00123.87           N
ATOM    184  CA  THR A  22      56.113   1.671  37.025  1.00123.87           C
ATOM    185  CB  THR A  22      57.421   2.179  37.587  1.00123.87           C
ATOM    186  OG1 THR A  22      58.232   1.085  37.985  1.00123.87           O
ATOM    187  CG2 THR A  22      57.183   3.145  38.763  1.00123.87           C
ATOM    188  C   THR A  22      55.412   0.913  38.106  1.00123.87           C
ATOM    189  O   THR A  22      55.370  -0.316  38.100  1.00123.87           O
ATOM    190  N   SER A  23      54.816   1.662  39.060  1.00 80.32           N
ATOM    191  CA  SER A  23      54.070   1.090  40.142  1.00 80.32           C
ATOM    192  CB  SER A  23      53.647   2.130  41.190  1.00 80.32           C
ATOM    193  OG  SER A  23      54.792   2.682  41.823  1.00 80.32           O
ATOM    194  C   SER A  23      52.841   0.560  39.509  1.00 80.32           C
ATOM    195  O   SER A  23      52.203  -0.368  40.002  1.00 80.32           O
ATOM    196  N   PHE A  24      52.507   1.156  38.355  1.00130.86           N
ATOM    197  CA  PHE A  24      51.358   0.766  37.612  1.00130.86           C
ATOM    198  CB  PHE A  24      50.628   1.933  36.930  1.00130.86           C
ATOM    199  CG  PHE A  24      50.033   2.775  38.006  1.00130.86           C
ATOM    200  CD1 PHE A  24      50.791   3.725  38.652  1.00130.86           C
ATOM    201  CD2 PHE A  24      48.715   2.616  38.368  1.00130.86           C
ATOM    202  CE1 PHE A  24      50.243   4.501  39.646  1.00130.86           C
ATOM    203  CE2 PHE A  24      48.162   3.390  39.361  1.00130.86           C
ATOM    204  CZ  PHE A  24      48.926   4.336  40.001  1.00130.86           C
ATOM    205  C   PHE A  24      51.865  -0.170  36.574  1.00130.86           C
ATOM    206  O   PHE A  24      52.527  -1.151  36.913  1.00130.86           O
ATOM    207  N   SER A  25      51.596   0.109  35.281  1.00197.99           N
ATOM    208  CA  SER A  25      51.941  -0.874  34.301  1.00197.99           C
ATOM    209  CB  SER A  25      53.423  -1.281  34.322  1.00197.99           C
ATOM    210  OG  SER A  25      53.655  -2.313  33.376  1.00197.99           O
ATOM    211  C   SER A  25      51.142  -2.042  34.731  1.00197.99           C
ATOM    212  O   SER A  25      51.566  -3.195  34.662  1.00197.99           O
ATOM    213  N   ASN A  26      49.935  -1.723  35.221  1.00 91.50           N
ATOM    214  CA  ASN A  26      49.069  -2.707  35.770  1.00 91.50           C
ATOM    215  CB  ASN A  26      48.529  -2.329  37.153  1.00 91.50           C
ATOM    216  CG  ASN A  26      49.694  -2.325  38.132  1.00 91.50           C
ATOM    217  OD1 ASN A  26      50.504  -3.250  38.156  1.00 91.50           O
ATOM    218  ND2 ASN A  26      49.787  -1.249  38.959  1.00 91.50           N
ATOM    219  C   ASN A  26      47.913  -2.846  34.851  1.00 91.50           C
ATOM    220  O   ASN A  26      48.007  -2.532  33.667  1.00 91.50           O
ATOM    221  N   ASP A  27      46.799  -3.387  35.370  1.00179.85           N
ATOM    222  CA  ASP A  27      45.654  -3.551  34.535  1.00179.85           C
ATOM    223  CB  ASP A  27      44.753  -4.742  34.917  1.00179.85           C
ATOM    224  CG  ASP A  27      44.208  -4.540  36.319  1.00179.85           C
ATOM    225  OD1 ASP A  27      44.602  -3.539  36.973  1.00179.85           O
ATOM    226  OD2 ASP A  27      43.390  -5.392  36.757  1.00179.85           O
ATOM    227  C   ASP A  27      44.854  -2.292  34.548  1.00179.85           C
ATOM    228  O   ASP A  27      45.270  -1.270  35.093  1.00179.85           O
ATOM    229  N   VAL A  28      43.673  -2.351  33.911  1.00 59.92           N
ATOM    230  CA  VAL A  28      42.802  -1.223  33.783  1.00 59.92           C
ATOM    231  CB  VAL A  28      41.578  -1.526  32.970  1.00 59.92           C
ATOM    232  CG1 VAL A  28      40.666  -0.287  32.976  1.00 59.92           C
ATOM    233  CG2 VAL A  28      42.020  -1.970  31.565  1.00 59.92           C
ATOM    234  C   VAL A  28      42.341  -0.784  35.136  1.00 59.92           C
ATOM    235  O   VAL A  28      42.137   0.407  35.364  1.00 59.92           O
ATOM    236  N   VAL A  29      42.088  -1.738  36.050  1.00102.24           N
ATOM    237  CA  VAL A  29      41.623  -1.386  37.363  1.00102.24           C
ATOM    238  CB  VAL A  29      41.118  -2.560  38.154  1.00102.24           C
ATOM    239  CG1 VAL A  29      39.937  -3.186  37.395  1.00102.24           C
ATOM    240  CG2 VAL A  29      42.280  -3.525  38.432  1.00102.24           C
ATOM    241  C   VAL A  29      42.704  -0.731  38.165  1.00102.24           C
ATOM    242  O   VAL A  29      42.454   0.248  38.865  1.00102.24           O
ATOM    243  N   HIS A  30      43.939  -1.261  38.086  1.00 94.57           N
ATOM    244  CA  HIS A  30      45.014  -0.778  38.907  1.00 94.57           C
ATOM    245  ND1 HIS A  30      45.809  -4.163  39.256  1.00 94.57           N
ATOM    246  CG  HIS A  30      46.110  -2.911  39.746  0.00 94.57           C
ATOM    247  CB  HIS A  30      46.262  -1.675  38.904  1.00 94.57           C
ATOM    248  NE2 HIS A  30      46.005  -4.378  41.459  1.00 94.57           N
ATOM    249  CD2 HIS A  30      46.225  -3.061  41.094  1.00 94.57           C
ATOM    250  CE1 HIS A  30      45.758  -5.001  40.322  1.00 94.57           C
ATOM    251  C   HIS A  30      45.424   0.618  38.556  1.00 94.57           C
ATOM    252  O   HIS A  30      45.807   1.384  39.437  1.00 94.57           O
ATOM    253  N   ASN A  31      45.372   0.999  37.269  1.00 97.32           N
ATOM    254  CA  ASN A  31      45.863   2.297  36.898  1.00 97.32           C
ATOM    255  CB  ASN A  31      46.771   2.221  35.658  1.00 97.32           C
ATOM    256  CG  ASN A  31      47.532   3.523  35.478  1.00 97.32           C
ATOM    257  OD1 ASN A  31      47.460   4.431  36.304  1.00 97.32           O
ATOM    258  ND2 ASN A  31      48.289   3.610  34.353  1.00 97.32           N
ATOM    259  C   ASN A  31      44.710   3.191  36.545  1.00 97.32           C
ATOM    260  O   ASN A  31      43.648   2.725  36.134  1.00 97.32           O
ATOM    261  N   THR A  32      44.887   4.510  36.786  1.00132.38           N
ATOM    262  CA  THR A  32      43.956   5.529  36.390  1.00132.38           C
ATOM    263  CB  THR A  32      43.026   5.951  37.489  1.00132.38           C
ATOM    264  OG1 THR A  32      43.763   6.511  38.567  1.00132.38           O
ATOM    265  CG2 THR A  32      42.238   4.720  37.967  1.00132.38           C
ATOM    266  C   THR A  32      44.804   6.711  36.041  1.00132.38           C
ATOM    267  O   THR A  32      45.599   7.162  36.865  1.00132.38           O
ATOM    268  N   CYS A  33      44.643   7.270  34.824  1.00 89.64           N
ATOM    269  CA  CYS A  33      45.541   8.311  34.415  1.00 89.64           C
ATOM    270  CB  CYS A  33      45.933   8.154  32.942  1.00 89.64           C
ATOM    271  SG  CYS A  33      46.646   6.508  32.709  1.00 89.64           S
ATOM    272  C   CYS A  33      44.878   9.638  34.564  1.00 89.64           C
ATOM    273  O   CYS A  33      44.618  10.319  33.573  1.00 89.64           O
ATOM    274  N   ALA A  34      44.454   9.980  35.794  1.00 81.06           N
ATOM    275  CA  ALA A  34      43.990  11.307  36.061  1.00 81.06           C
ATOM    276  CB  ALA A  34      43.124  11.381  37.329  1.00 81.06           C
ATOM    277  C   ALA A  34      45.140  12.265  36.254  1.00 81.06           C
ATOM    278  O   ALA A  34      45.123  13.380  35.734  1.00 81.06           O
ATOM    279  N   LEU A  35      46.097  11.893  37.142  1.00139.12           N
ATOM    280  CA  LEU A  35      47.222  12.731  37.492  1.00139.12           C
ATOM    281  CB  LEU A  35      47.697  12.491  38.936  1.00139.12           C
ATOM    282  CG  LEU A  35      46.650  12.878  39.997  1.00139.12           C
ATOM    283  CD1 LEU A  35      45.390  12.006  39.886  1.00139.12           C
ATOM    284  CD2 LEU A  35      47.258  12.871  41.409  1.00139.12           C
ATOM    285  C   LEU A  35      48.452  12.676  36.628  1.00139.12           C
ATOM    286  O   LEU A  35      48.855  13.695  36.072  1.00139.12           O
ATOM    287  N   THR A  36      49.076  11.471  36.545  1.00114.17           N
ATOM    288  CA  THR A  36      50.327  11.161  35.886  1.00114.17           C
ATOM    289  CB  THR A  36      51.053  12.299  35.201  1.00114.17           C
ATOM    290  OG1 THR A  36      50.268  12.814  34.134  1.00114.17           O
ATOM    291  CG2 THR A  36      52.370  11.766  34.605  1.00114.17           C
ATOM    292  C   THR A  36      51.204  10.479  36.915  1.00114.17           C
ATOM    293  O   THR A  36      50.916   9.342  37.283  1.00114.17           O
ATOM    294  N   ASN A  37      52.321  11.131  37.344  1.00 81.91           N
ATOM    295  CA  ASN A  37      53.259  10.688  38.359  1.00 81.91           C
ATOM    296  CB  ASN A  37      53.001   9.306  39.003  1.00 81.91           C
ATOM    297  CG  ASN A  37      51.769   9.425  39.891  1.00 81.91           C
ATOM    298  OD1 ASN A  37      51.443  10.507  40.378  1.00 81.91           O
ATOM    299  ND2 ASN A  37      51.067   8.282  40.113  1.00 81.91           N
ATOM    300  C   ASN A  37      54.617  10.649  37.724  1.00 81.91           C
ATOM    301  O   ASN A  37      54.791  11.120  36.602  1.00 81.91           O
ATOM    302  N   PRO A  38      55.599  10.120  38.412  1.00157.74           N
ATOM    303  CA  PRO A  38      56.905  10.015  37.811  1.00157.74           C
ATOM    304  CD  PRO A  38      55.702  10.348  39.848  1.00157.74           C
ATOM    305  CB  PRO A  38      57.872   9.712  38.951  1.00157.74           C
ATOM    306  CG  PRO A  38      57.207  10.389  40.162  1.00157.74           C
ATOM    307  C   PRO A  38      56.892   9.000  36.715  1.00157.74           C
ATOM    308  O   PRO A  38      56.039   8.117  36.742  1.00157.74           O
ATOM    309  N   LEU A  39      57.812   9.099  35.732  1.00 99.93           N
ATOM    310  CA  LEU A  39      57.703   8.197  34.621  1.00 99.93           C
ATOM    311  CB  LEU A  39      57.436   8.928  33.294  1.00 99.93           C
ATOM    312  CG  LEU A  39      56.133   9.756  33.334  1.00 99.93           C
ATOM    313  CD1 LEU A  39      56.254  10.956  34.286  1.00 99.93           C
ATOM    314  CD2 LEU A  39      55.672  10.170  31.932  1.00 99.93           C
ATOM    315  C   LEU A  39      58.931   7.354  34.474  1.00 99.93           C
ATOM    316  O   LEU A  39      60.075   7.802  34.533  1.00 99.93           O
ATOM    317  N   PRO A  40      58.632   6.091  34.355  1.00106.93           N
ATOM    318  CA  PRO A  40      59.617   5.061  34.177  1.00106.93           C
ATOM    319  CD  PRO A  40      57.432   5.590  34.995  1.00106.93           C
ATOM    320  CB  PRO A  40      58.886   3.740  34.388  1.00106.93           C
ATOM    321  CG  PRO A  40      57.718   4.121  35.309  1.00106.93           C
ATOM    322  C   PRO A  40      60.383   5.067  32.898  1.00106.93           C
ATOM    323  O   PRO A  40      61.602   4.922  32.953  1.00106.93           O
ATOM    324  N   ASN A  41      59.718   5.232  31.736  1.00 74.34           N
ATOM    325  CA  ASN A  41      60.507   5.103  30.550  1.00 74.34           C
ATOM    326  CB  ASN A  41      60.751   3.644  30.111  1.00 74.34           C
ATOM    327  CG  ASN A  41      61.790   2.999  31.016  1.00 74.34           C
ATOM    328  OD1 ASN A  41      62.882   3.531  31.205  1.00 74.34           O
ATOM    329  ND2 ASN A  41      61.439   1.821  31.598  1.00 74.34           N
ATOM    330  C   ASN A  41      59.854   5.747  29.385  1.00 74.34           C
ATOM    331  O   ASN A  41      58.668   6.075  29.372  1.00 74.34           O
ATOM    332  N   VAL A  42      60.708   5.988  28.383  1.00158.25           N
ATOM    333  CA  VAL A  42      60.330   6.361  27.067  1.00158.25           C
ATOM    334  CB  VAL A  42      60.998   7.645  26.671  1.00158.25           C
ATOM    335  CG1 VAL A  42      60.309   8.790  27.434  1.00158.25           C
ATOM    336  CG2 VAL A  42      62.489   7.550  27.048  1.00158.25           C
ATOM    337  C   VAL A  42      60.839   5.173  26.286  1.00158.25           C
ATOM    338  O   VAL A  42      62.002   5.115  25.894  1.00158.25           O
ATOM    339  N   ASN A  43      59.957   4.182  26.036  1.00210.53           N
ATOM    340  CA  ASN A  43      60.330   2.921  25.454  1.00210.53           C
ATOM    341  CB  ASN A  43      59.130   2.019  25.132  1.00210.53           C
ATOM    342  CG  ASN A  43      59.654   0.683  24.623  1.00210.53           C
ATOM    343  OD1 ASN A  43      58.927  -0.077  23.986  1.00210.53           O
ATOM    344  ND2 ASN A  43      60.946   0.380  24.917  1.00210.53           N
ATOM    345  C   ASN A  43      61.032   3.154  24.169  1.00210.53           C
ATOM    346  O   ASN A  43      60.468   3.763  23.264  1.00210.53           O
ATOM    347  N   VAL A  44      62.282   2.640  24.095  1.00 96.54           N
ATOM    348  CA  VAL A  44      63.207   2.735  23.001  1.00 96.54           C
ATOM    349  CB  VAL A  44      62.599   3.148  21.673  1.00 96.54           C
ATOM    350  CG1 VAL A  44      63.673   3.229  20.570  1.00 96.54           C
ATOM    351  CG2 VAL A  44      61.510   2.119  21.340  1.00 96.54           C
ATOM    352  C   VAL A  44      64.172   3.741  23.559  1.00 96.54           C
ATOM    353  O   VAL A  44      64.371   3.760  24.775  1.00 96.54           O
ATOM    354  N   ASP A  45      64.842   4.564  22.725  1.00 57.88           N
ATOM    355  CA  ASP A  45      65.658   5.582  23.308  1.00 57.88           C
ATOM    356  CB  ASP A  45      66.300   6.501  22.263  1.00 57.88           C
ATOM    357  CG  ASP A  45      67.337   5.692  21.496  1.00 57.88           C
ATOM    358  OD1 ASP A  45      67.659   4.563  21.952  1.00 57.88           O
ATOM    359  OD2 ASP A  45      67.816   6.190  20.442  1.00 57.88           O
ATOM    360  C   ASP A  45      64.680   6.387  24.094  1.00 57.88           C
ATOM    361  O   ASP A  45      64.930   6.777  25.234  1.00 57.88           O
ATOM    362  N   THR A  46      63.511   6.627  23.473  1.00264.80           N
ATOM    363  CA  THR A  46      62.414   7.276  24.121  1.00264.80           C
ATOM    364  CB  THR A  46      62.342   8.750  23.853  1.00264.80           C
ATOM    365  OG1 THR A  46      62.147   8.988  22.467  1.00264.80           O
ATOM    366  CG2 THR A  46      63.654   9.400  24.324  1.00264.80           C
ATOM    367  C   THR A  46      61.193   6.660  23.527  1.00264.80           C
ATOM    368  O   THR A  46      61.306   6.010  22.490  1.00264.80           O
ATOM    369  N   ILE A  47      60.003   6.831  24.156  1.00108.97           N
ATOM    370  CA  ILE A  47      58.822   6.336  23.504  1.00108.97           C
ATOM    371  CB  ILE A  47      57.550   6.445  24.311  1.00108.97           C
ATOM    372  CG1 ILE A  47      57.558   5.566  25.567  1.00108.97           C
ATOM    373  CG2 ILE A  47      56.367   6.166  23.368  1.00108.97           C
ATOM    374  CD1 ILE A  47      56.424   5.885  26.541  1.00108.97           C
ATOM    375  C   ILE A  47      58.631   7.380  22.463  1.00108.97           C
ATOM    376  O   ILE A  47      57.880   8.334  22.658  1.00108.97           O
ATOM    377  N   LYS A  48      59.323   7.229  21.325  1.00144.14           N
ATOM    378  CA  LYS A  48      59.269   8.243  20.326  1.00144.14           C
ATOM    379  CB  LYS A  48      60.662   8.607  19.768  1.00144.14           C
ATOM    380  CG  LYS A  48      60.687   9.744  18.739  1.00144.14           C
ATOM    381  CD  LYS A  48      60.004   9.423  17.407  1.00144.14           C
ATOM    382  CE  LYS A  48      60.050  10.574  16.400  1.00144.14           C
ATOM    383  NZ  LYS A  48      61.411  10.694  15.831  1.00144.14           N
ATOM    384  C   LYS A  48      58.440   7.714  19.217  1.00144.14           C
ATOM    385  O   LYS A  48      58.626   6.584  18.770  1.00144.14           O
ATOM    386  N   LEU A  49      57.470   8.524  18.762  1.00127.23           N
ATOM    387  CA  LEU A  49      56.629   8.108  17.682  1.00127.23           C
ATOM    388  CB  LEU A  49      55.170   7.864  18.100  1.00127.23           C
ATOM    389  CG  LEU A  49      54.264   7.413  16.939  1.00127.23           C
ATOM    390  CD1 LEU A  49      54.709   6.054  16.378  1.00127.23           C
ATOM    391  CD2 LEU A  49      52.783   7.434  17.344  1.00127.23           C
ATOM    392  C   LEU A  49      56.621   9.194  16.658  1.00127.23           C
ATOM    393  O   LEU A  49      56.656  10.379  16.992  1.00127.23           O
ATOM    394  N   ARG A  50      56.589   8.804  15.371  1.00 97.46           N
ATOM    395  CA  ARG A  50      56.549   9.776  14.323  1.00 97.46           C
ATOM    396  CB  ARG A  50      57.701   9.632  13.314  1.00 97.46           C
ATOM    397  CG  ARG A  50      57.941  10.892  12.483  1.00 97.46           C
ATOM    398  CD  ARG A  50      59.250  10.842  11.697  1.00 97.46           C
ATOM    399  NE  ARG A  50      59.479  12.178  11.082  1.00 97.46           N
ATOM    400  CZ  ARG A  50      60.715  12.485  10.591  1.00 97.46           C
ATOM    401  NH1 ARG A  50      61.722  11.564  10.651  1.00 97.46           N
ATOM    402  NH2 ARG A  50      60.944  13.712  10.040  1.00 97.46           N
ATOM    403  C   ARG A  50      55.253   9.577  13.599  1.00 97.46           C
ATOM    404  O   ARG A  50      54.892   8.454  13.247  1.00 97.46           O
ATOM    405  N   LEU A  51      54.509  10.679  13.380  1.00 61.38           N
ATOM    406  CA  LEU A  51      53.222  10.614  12.744  1.00 61.38           C
ATOM    407  CB  LEU A  51      52.140  11.390  13.513  1.00 61.38           C
ATOM    408  CG  LEU A  51      52.027  11.007  15.001  1.00 61.38           C
ATOM    409  CD1 LEU A  51      50.828  11.705  15.661  1.00 61.38           C
ATOM    410  CD2 LEU A  51      52.031   9.489  15.208  1.00 61.38           C
ATOM    411  C   LEU A  51      53.347  11.299  11.419  1.00 61.38           C
ATOM    412  O   LEU A  51      53.768  12.453  11.345  1.00 61.38           O
ATOM    413  N   LEU A  52      52.961  10.614  10.327  1.00114.01           N
ATOM    414  CA  LEU A  52      53.151  11.216   9.040  1.00114.01           C
ATOM    415  CB  LEU A  52      54.182  10.451   8.205  1.00114.01           C
ATOM    416  CG  LEU A  52      55.612  10.559   8.769  1.00114.01           C
ATOM    417  CD1 LEU A  52      56.131  12.006   8.696  1.00114.01           C
ATOM    418  CD2 LEU A  52      55.708   9.959  10.181  1.00114.01           C
ATOM    419  C   LEU A  52      51.855  11.289   8.288  1.00114.01           C
ATOM    420  O   LEU A  52      50.963  10.467   8.488  1.00114.01           O
ATOM    421  N   ALA A  53      51.797  12.247   7.331  1.00140.72           N
ATOM    422  CA  ALA A  53      50.678  12.642   6.504  1.00140.72           C
ATOM    423  CB  ALA A  53      51.150  13.234   5.162  1.00140.72           C
ATOM    424  C   ALA A  53      49.757  11.473   6.267  1.00140.72           C
ATOM    425  O   ALA A  53      50.211  10.348   6.073  1.00140.72           O
ATOM    426  N   PRO A  54      48.542  11.776   5.894  1.00355.59           N
ATOM    427  CA  PRO A  54      47.365  11.035   6.284  1.00355.59           C
ATOM    428  CD  PRO A  54      48.447  12.102   4.474  1.00355.59           C
ATOM    429  CB  PRO A  54      46.732  10.490   5.009  1.00355.59           C
ATOM    430  CG  PRO A  54      47.116  11.537   3.960  1.00355.59           C
ATOM    431  C   PRO A  54      47.364  10.036   7.415  1.00355.59           C
ATOM    432  O   PRO A  54      46.681  10.408   8.369  1.00355.59           O
ATOM    433  N   ASP A  55      47.981   8.836   7.467  1.00193.21           N
ATOM    434  CA  ASP A  55      47.722   8.221   8.754  1.00193.21           C
ATOM    435  CB  ASP A  55      46.342   7.541   8.824  1.00193.21           C
ATOM    436  CG  ASP A  55      46.313   6.384   7.834  1.00193.21           C
ATOM    437  OD1 ASP A  55      47.180   6.360   6.920  1.00193.21           O
ATOM    438  OD2 ASP A  55      45.421   5.506   7.981  1.00193.21           O
ATOM    439  C   ASP A  55      48.733   7.181   9.160  1.00193.21           C
ATOM    440  O   ASP A  55      48.356   6.145   9.706  1.00193.21           O
ATOM    441  N   VAL A  56      50.045   7.433   9.003  1.00119.03           N
ATOM    442  CA  VAL A  56      50.973   6.399   9.363  1.00119.03           C
ATOM    443  CB  VAL A  56      51.994   6.138   8.295  1.00119.03           C
ATOM    444  CG1 VAL A  56      51.268   5.632   7.037  1.00119.03           C
ATOM    445  CG2 VAL A  56      52.802   7.428   8.073  1.00119.03           C
ATOM    446  C   VAL A  56      51.727   6.800  10.591  1.00119.03           C
ATOM    447  O   VAL A  56      52.090   7.963  10.763  1.00119.03           O
ATOM    448  N   VAL A  57      51.968   5.827  11.495  1.00109.21           N
ATOM    449  CA  VAL A  57      52.729   6.104  12.676  1.00109.21           C
ATOM    450  CB  VAL A  57      51.901   6.007  13.916  1.00109.21           C
ATOM    451  CG1 VAL A  57      50.865   7.136  13.886  1.00109.21           C
ATOM    452  CG2 VAL A  57      51.227   4.633  13.918  1.00109.21           C
ATOM    453  C   VAL A  57      53.831   5.088  12.741  1.00109.21           C
ATOM    454  O   VAL A  57      53.635   3.939  12.352  1.00109.21           O
ATOM    455  N   TYR A  58      55.050   5.500  13.160  1.00 80.03           N
ATOM    456  CA  TYR A  58      56.100   4.528  13.310  1.00 80.03           C
ATOM    457  CB  TYR A  58      56.918   4.240  12.037  1.00 80.03           C
ATOM    458  CG  TYR A  58      57.780   5.390  11.646  1.00 80.03           C
ATOM    459  CD1 TYR A  58      57.269   6.464  10.955  1.00 80.03           C
ATOM    460  CD2 TYR A  58      59.124   5.366  11.942  1.00 80.03           C
ATOM    461  CE1 TYR A  58      58.085   7.508  10.585  1.00 80.03           C
ATOM    462  CE2 TYR A  58      59.944   6.405  11.575  1.00 80.03           C
ATOM    463  CZ  TYR A  58      59.424   7.478  10.895  1.00 80.03           C
ATOM    464  OH  TYR A  58      60.271   8.540  10.518  1.00 80.03           O
ATOM    465  C   TYR A  58      57.022   4.959  14.413  1.00 80.03           C
ATOM    466  O   TYR A  58      57.078   6.138  14.759  1.00 80.03           O
ATOM    467  N   ASP A  59      57.726   3.984  15.034  1.00 84.44           N
ATOM    468  CA  ASP A  59      58.639   4.267  16.109  1.00 84.44           C
ATOM    469  CB  ASP A  59      58.341   3.447  17.382  1.00 84.44           C
ATOM    470  CG  ASP A  59      58.408   1.957  17.071  1.00 84.44           C
ATOM    471  OD1 ASP A  59      58.896   1.589  15.969  1.00 84.44           O
ATOM    472  OD2 ASP A  59      57.963   1.162  17.942  1.00 84.44           O
ATOM    473  C   ASP A  59      60.070   4.054  15.688  1.00 84.44           C
ATOM    474  O   ASP A  59      60.378   3.828  14.518  1.00 84.44           O
ATOM    475  N   GLU A  60      60.984   4.136  16.680  1.00 48.10           N
ATOM    476  CA  GLU A  60      62.410   3.998  16.521  1.00 48.10           C
ATOM    477  CB  GLU A  60      63.173   4.322  17.817  1.00 48.10           C
ATOM    478  CG  GLU A  60      63.052   5.792  18.227  1.00 48.10           C
ATOM    479  CD  GLU A  60      63.844   6.000  19.510  1.00 48.10           C
ATOM    480  OE1 GLU A  60      65.000   5.507  19.579  1.00 48.10           O
ATOM    481  OE2 GLU A  60      63.300   6.656  20.440  1.00 48.10           O
ATOM    482  C   GLU A  60      62.759   2.595  16.116  1.00 48.10           C
ATOM    483  O   GLU A  60      63.693   2.373  15.346  1.00 48.10           O
ATOM    484  N   GLN A  61      62.001   1.611  16.629  1.00 79.99           N
ATOM    485  CA  GLN A  61      62.206   0.207  16.407  1.00 79.99           C
ATOM    486  CB  GLN A  61      61.225  -0.674  17.195  1.00 79.99           C
ATOM    487  CG  GLN A  61      61.386  -0.548  18.712  1.00 79.99           C
ATOM    488  CD  GLN A  61      60.363  -1.458  19.375  1.00 79.99           C
ATOM    489  OE1 GLN A  61      60.247  -2.637  19.029  1.00 79.99           O
ATOM    490  NE2 GLN A  61      59.598  -0.905  20.349  1.00 79.99           N
ATOM    491  C   GLN A  61      62.026  -0.089  14.952  1.00 79.99           C
ATOM    492  O   GLN A  61      62.508  -1.107  14.464  1.00 79.99           O
ATOM    493  N   GLY A  62      61.275   0.760  14.225  1.00 30.19           N
ATOM    494  CA  GLY A  62      61.090   0.511  12.824  1.00 30.19           C
ATOM    495  C   GLY A  62      59.727  -0.071  12.615  1.00 30.19           C
ATOM    496  O   GLY A  62      59.385  -0.482  11.507  1.00 30.19           O
ATOM    497  N   ASN A  63      58.912  -0.124  13.685  1.00 43.49           N
ATOM    498  CA  ASN A  63      57.582  -0.660  13.590  1.00 43.49           C
ATOM    499  CB  ASN A  63      56.964  -0.996  14.960  1.00 43.49           C
ATOM    500  CG  ASN A  63      57.758  -2.137  15.583  1.00 43.49           C
ATOM    501  OD1 ASN A  63      57.934  -3.193  14.979  1.00 43.49           O
ATOM    502  ND2 ASN A  63      58.259  -1.916  16.828  1.00 43.49           N
ATOM    503  C   ASN A  63      56.698   0.360  12.934  1.00 43.49           C
ATOM    504  O   ASN A  63      56.927   1.563  13.048  1.00 43.49           O
ATOM    505  N   GLU A  64      55.654  -0.110  12.215  1.00109.69           N
ATOM    506  CA  GLU A  64      54.754   0.788  11.539  1.00109.69           C
ATOM    507  CB  GLU A  64      54.751   0.613  10.008  1.00109.69           C
ATOM    508  CG  GLU A  64      54.318  -0.778   9.537  1.00109.69           C
ATOM    509  CD  GLU A  64      52.797  -0.818   9.477  1.00109.69           C
ATOM    510  OE1 GLU A  64      52.168   0.270   9.574  1.00109.69           O
ATOM    511  OE2 GLU A  64      52.244  -1.939   9.324  1.00109.69           O
ATOM    512  C   GLU A  64      53.356   0.548  12.032  1.00109.69           C
ATOM    513  O   GLU A  64      53.009  -0.561  12.435  1.00109.69           O
ATOM    514  N   GLY A  65      52.506   1.600  12.000  1.00 26.72           N
ATOM    515  CA  GLY A  65      51.157   1.479  12.486  1.00 26.72           C
ATOM    516  C   GLY A  65      50.344   2.624  11.957  1.00 26.72           C
ATOM    517  O   GLY A  65      50.705   3.245  10.957  1.00 26.72           O
ATOM    518  N   PHE A  66      49.210   2.934  12.630  1.00 50.81           N
ATOM    519  CA  PHE A  66      48.342   3.975  12.145  1.00 50.81           C
ATOM    520  CB  PHE A  66      47.053   3.433  11.508  1.00 50.81           C
ATOM    521  CG  PHE A  66      47.458   2.595  10.344  1.00 50.81           C
ATOM    522  CD1 PHE A  66      47.770   1.267  10.521  1.00 50.81           C
ATOM    523  CD2 PHE A  66      47.532   3.133   9.080  1.00 50.81           C
ATOM    524  CE1 PHE A  66      48.146   0.485   9.455  1.00 50.81           C
ATOM    525  CE2 PHE A  66      47.907   2.356   8.009  1.00 50.81           C
ATOM    526  CZ  PHE A  66      48.215   1.030   8.195  1.00 50.81           C
ATOM    527  C   PHE A  66      47.928   4.885  13.268  1.00 50.81           C
ATOM    528  O   PHE A  66      48.115   4.584  14.445  1.00 50.81           O
ATOM    529  N   TRP A  67      47.363   6.057  12.902  1.00169.74           N
ATOM    530  CA  TRP A  67      46.940   7.064  13.836  1.00169.74           C
ATOM    531  CB  TRP A  67      48.077   8.054  14.123  1.00169.74           C
ATOM    532  CG  TRP A  67      47.660   9.334  14.789  1.00169.74           C
ATOM    533  CD2 TRP A  67      47.103  10.432  14.055  1.00169.74           C
ATOM    534  CD1 TRP A  67      47.707   9.719  16.094  1.00169.74           C
ATOM    535  NE1 TRP A  67      47.216  10.996  16.217  1.00169.74           N
ATOM    536  CE2 TRP A  67      46.836  11.445  14.971  1.00169.74           C
ATOM    537  CE3 TRP A  67      46.834  10.579  12.726  1.00169.74           C
ATOM    538  CZ2 TRP A  67      46.288  12.630  14.571  1.00169.74           C
ATOM    539  CZ3 TRP A  67      46.287  11.774  12.325  1.00169.74           C
ATOM    540  CH2 TRP A  67      46.018  12.781  13.229  1.00169.74           C
ATOM    541  C   TRP A  67      45.822   7.855  13.227  1.00169.74           C
ATOM    542  O   TRP A  67      45.648   7.886  12.009  1.00169.74           O
ATOM    543  N   THR A  68      45.007   8.496  14.089  1.00122.49           N
ATOM    544  CA  THR A  68      43.965   9.364  13.625  1.00122.49           C
ATOM    545  CB  THR A  68      42.640   8.676  13.473  1.00122.49           C
ATOM    546  OG1 THR A  68      41.674   9.582  12.958  1.00122.49           O
ATOM    547  CG2 THR A  68      42.198   8.135  14.843  1.00122.49           C
ATOM    548  C   THR A  68      43.796  10.420  14.662  1.00122.49           C
ATOM    549  O   THR A  68      43.974  10.168  15.851  1.00122.49           O
ATOM    550  N   LEU A  69      43.493  11.656  14.235  1.00 64.46           N
ATOM    551  CA  LEU A  69      43.193  12.679  15.196  1.00 64.46           C
ATOM    552  CB  LEU A  69      43.337  14.099  14.619  1.00 64.46           C
ATOM    553  CG  LEU A  69      43.037  15.233  15.613  1.00 64.46           C
ATOM    554  CD1 LEU A  69      44.017  15.215  16.794  1.00 64.46           C
ATOM    555  CD2 LEU A  69      43.005  16.595  14.907  1.00 64.46           C
ATOM    556  C   LEU A  69      41.763  12.426  15.528  1.00 64.46           C
ATOM    557  O   LEU A  69      41.052  11.814  14.733  1.00 64.46           O
ATOM    558  N   ILE A  70      41.311  12.812  16.732  1.00 92.18           N
ATOM    559  CA  ILE A  70      39.926  12.621  17.037  1.00 92.18           C
ATOM    560  CB  ILE A  70      39.704  11.981  18.379  1.00 92.18           C
ATOM    561  CG1 ILE A  70      40.325  10.574  18.401  1.00 92.18           C
ATOM    562  CG2 ILE A  70      38.198  11.998  18.686  1.00 92.18           C
ATOM    563  CD1 ILE A  70      40.413   9.967  19.800  1.00 92.18           C
ATOM    564  C   ILE A  70      39.340  13.984  17.082  1.00 92.18           C
ATOM    565  O   ILE A  70      39.463  14.651  18.112  1.00 92.18           O
ATOM    566  N   TYR A  71      38.665  14.407  15.979  1.00212.06           N
ATOM    567  CA  TYR A  71      38.128  15.737  15.977  1.00212.06           C
ATOM    568  CB  TYR A  71      37.020  15.924  17.038  1.00212.06           C
ATOM    569  CG  TYR A  71      36.243  17.175  16.773  1.00212.06           C
ATOM    570  CD1 TYR A  71      35.406  17.248  15.682  1.00212.06           C
ATOM    571  CD2 TYR A  71      36.308  18.255  17.624  1.00212.06           C
ATOM    572  CE1 TYR A  71      34.673  18.382  15.427  1.00212.06           C
ATOM    573  CE2 TYR A  71      35.576  19.394  17.375  1.00212.06           C
ATOM    574  CZ  TYR A  71      34.759  19.460  16.273  1.00212.06           C
ATOM    575  OH  TYR A  71      34.008  20.627  16.014  1.00212.06           O
ATOM    576  C   TYR A  71      39.320  16.609  16.268  1.00212.06           C
ATOM    577  O   TYR A  71      40.388  16.392  15.699  1.00212.06           O
ATOM    578  N   ASP A  72      39.102  17.722  16.982  1.00210.65           N
ATOM    579  CA  ASP A  72      40.094  18.634  17.514  1.00210.65           C
ATOM    580  CB  ASP A  72      39.541  20.050  17.738  1.00210.65           C
ATOM    581  CG  ASP A  72      39.346  20.665  16.371  1.00210.65           C
ATOM    582  OD1 ASP A  72      39.789  20.016  15.387  1.00210.65           O
ATOM    583  OD2 ASP A  72      38.765  21.779  16.285  1.00210.65           O
ATOM    584  C   ASP A  72      40.651  18.214  18.863  1.00210.65           C
ATOM    585  O   ASP A  72      41.527  18.892  19.400  1.00210.65           O
ATOM    586  N   GLN A  73      40.031  17.211  19.514  1.00124.08           N
ATOM    587  CA  GLN A  73      40.261  16.826  20.893  1.00124.08           C
ATOM    588  CB  GLN A  73      39.135  15.911  21.391  1.00124.08           C
ATOM    589  CG  GLN A  73      37.755  16.558  21.292  1.00124.08           C
ATOM    590  CD  GLN A  73      37.671  17.637  22.355  1.00124.08           C
ATOM    591  OE1 GLN A  73      37.004  17.462  23.372  1.00124.08           O
ATOM    592  NE2 GLN A  73      38.369  18.782  22.124  1.00124.08           N
ATOM    593  C   GLN A  73      41.543  16.129  21.280  1.00124.08           C
ATOM    594  O   GLN A  73      42.132  16.464  22.309  1.00124.08           O
ATOM    595  N   GLY A  74      41.995  15.114  20.517  1.00 41.55           N
ATOM    596  CA  GLY A  74      43.134  14.341  20.933  1.00 41.55           C
ATOM    597  C   GLY A  74      43.391  13.344  19.850  1.00 41.55           C
ATOM    598  O   GLY A  74      42.971  13.557  18.714  1.00 41.55           O
ATOM    599  N   PHE A  75      44.091  12.228  20.170  1.00 71.83           N
ATOM    600  CA  PHE A  75      44.429  11.308  19.124  1.00 71.83           C
ATOM    601  CB  PHE A  75      45.796  11.638  18.510  1.00 71.83           C
ATOM    602  CG  PHE A  75      46.808  11.626  19.608  1.00 71.83           C
ATOM    603  CD1 PHE A  75      47.026  12.756  20.364  1.00 71.83           C
ATOM    604  CD2 PHE A  75      47.540  10.494  19.887  1.00 71.83           C
ATOM    605  CE1 PHE A  75      47.956  12.759  21.377  1.00 71.83           C
ATOM    606  CE2 PHE A  75      48.472  10.491  20.900  1.00 71.83           C
ATOM    607  CZ  PHE A  75      48.681  11.624  21.649  1.00 71.83           C
ATOM    608  C   PHE A  75      44.499   9.894  19.629  1.00 71.83           C
ATOM    609  O   PHE A  75      44.511   9.631  20.832  1.00 71.83           O
ATOM    610  N   GLU A  76      44.502   8.932  18.678  1.00 62.47           N
ATOM    611  CA  GLU A  76      44.679   7.552  19.016  1.00 62.47           C
ATOM    612  CB  GLU A  76      43.413   6.683  18.908  1.00 62.47           C
ATOM    613  CG  GLU A  76      43.690   5.225  19.288  1.00 62.47           C
ATOM    614  CD  GLU A  76      42.395   4.429  19.230  1.00 62.47           C
ATOM    615  OE1 GLU A  76      41.671   4.404  20.261  1.00 62.47           O
ATOM    616  OE2 GLU A  76      42.115   3.827  18.159  1.00 62.47           O
ATOM    617  C   GLU A  76      45.682   7.004  18.048  1.00 62.47           C
ATOM    618  O   GLU A  76      45.602   7.249  16.843  1.00 62.47           O
ATOM    619  N   VAL A  77      46.682   6.264  18.567  1.00 94.30           N
ATOM    620  CA  VAL A  77      47.667   5.677  17.711  1.00 94.30           C
ATOM    621  CB  VAL A  77      49.047   6.233  17.911  1.00 94.30           C
ATOM    622  CG1 VAL A  77      49.504   5.902  19.340  1.00 94.30           C
ATOM    623  CG2 VAL A  77      49.968   5.663  16.820  1.00 94.30           C
ATOM    624  C   VAL A  77      47.728   4.217  18.018  1.00 94.30           C
ATOM    625  O   VAL A  77      47.720   3.811  19.180  1.00 94.30           O
ATOM    626  N   VAL A  78      47.759   3.380  16.963  1.00 45.11           N
ATOM    627  CA  VAL A  78      47.886   1.969  17.172  1.00 45.11           C
ATOM    628  CB  VAL A  78      46.833   1.166  16.466  1.00 45.11           C
ATOM    629  CG1 VAL A  78      47.121  -0.329  16.685  1.00 45.11           C
ATOM    630  CG2 VAL A  78      45.454   1.618  16.974  1.00 45.11           C
ATOM    631  C   VAL A  78      49.206   1.594  16.580  1.00 45.11           C
ATOM    632  O   VAL A  78      49.394   1.679  15.366  1.00 45.11           O
ATOM    633  N   ILE A  79      50.172   1.197  17.433  1.00111.01           N
ATOM    634  CA  ILE A  79      51.463   0.833  16.933  1.00111.01           C
ATOM    635  CB  ILE A  79      52.487   1.923  17.087  1.00111.01           C
ATOM    636  CG1 ILE A  79      52.759   2.226  18.570  1.00111.01           C
ATOM    637  CG2 ILE A  79      51.978   3.152  16.335  1.00111.01           C
ATOM    638  CD1 ILE A  79      53.993   3.099  18.797  1.00111.01           C
ATOM    639  C   ILE A  79      51.974  -0.307  17.758  1.00111.01           C
ATOM    640  O   ILE A  79      51.819  -0.312  18.976  1.00111.01           O
ATOM    641  N   ASN A  80      52.601  -1.303  17.103  1.00 83.51           N
ATOM    642  CA  ASN A  80      53.250  -2.401  17.768  1.00 83.51           C
ATOM    643  CB  ASN A  80      54.590  -1.988  18.406  1.00 83.51           C
ATOM    644  CG  ASN A  80      55.438  -3.235  18.613  1.00 83.51           C
ATOM    645  OD1 ASN A  80      55.984  -3.789  17.661  1.00 83.51           O
ATOM    646  ND2 ASN A  80      55.567  -3.682  19.891  1.00 83.51           N
ATOM    647  C   ASN A  80      52.369  -3.015  18.831  1.00 83.51           C
ATOM    648  O   ASN A  80      52.810  -3.220  19.962  1.00 83.51           O
ATOM    649  N   LYS A  81      51.107  -3.345  18.480  1.00151.35           N
ATOM    650  CA  LYS A  81      50.120  -3.952  19.343  1.00151.35           C
ATOM    651  CB  LYS A  81      50.328  -5.441  19.649  1.00151.35           C
ATOM    652  CG  LYS A  81      49.797  -6.324  18.517  1.00151.35           C
ATOM    653  CD  LYS A  81      48.304  -6.133  18.239  1.00151.35           C
ATOM    654  CE  LYS A  81      47.795  -6.948  17.048  1.00151.35           C
ATOM    655  NZ  LYS A  81      48.414  -6.456  15.797  1.00151.35           N
ATOM    656  C   LYS A  81      49.897  -3.184  20.611  1.00151.35           C
ATOM    657  O   LYS A  81      49.636  -3.760  21.666  1.00151.35           O
ATOM    658  N   GLN A  82      49.939  -1.844  20.518  1.00 76.36           N
ATOM    659  CA  GLN A  82      49.726  -0.968  21.638  1.00 76.36           C
ATOM    660  CB  GLN A  82      51.043  -0.289  22.031  1.00 76.36           C
ATOM    661  CG  GLN A  82      52.167  -1.296  22.284  1.00 76.36           C
ATOM    662  CD  GLN A  82      53.495  -0.575  22.099  1.00 76.36           C
ATOM    663  OE1 GLN A  82      54.548  -1.075  22.491  1.00 76.36           O
ATOM    664  NE2 GLN A  82      53.446   0.634  21.478  1.00 76.36           N
ATOM    665  C   GLN A  82      48.832   0.128  21.134  1.00 76.36           C
ATOM    666  O   GLN A  82      48.920   0.507  19.968  1.00 76.36           O
ATOM    667  N   LYS A  83      47.933   0.661  21.989  1.00 50.99           N
ATOM    668  CA  LYS A  83      47.102   1.751  21.555  1.00 50.99           C
ATOM    669  CB  LYS A  83      45.592   1.453  21.575  1.00 50.99           C
ATOM    670  CG  LYS A  83      45.163   0.459  20.494  1.00 50.99           C
ATOM    671  CD  LYS A  83      43.705   0.011  20.603  1.00 50.99           C
ATOM    672  CE  LYS A  83      43.294  -0.980  19.512  1.00 50.99           C
ATOM    673  NZ  LYS A  83      41.868  -1.343  19.670  1.00 50.99           N
ATOM    674  C   LYS A  83      47.355   2.893  22.485  1.00 50.99           C
ATOM    675  O   LYS A  83      47.398   2.715  23.701  1.00 50.99           O
ATOM    676  N   TYR A  84      47.526   4.107  21.922  1.00109.53           N
ATOM    677  CA  TYR A  84      47.803   5.271  22.714  1.00109.53           C
ATOM    678  CB  TYR A  84      49.040   6.060  22.250  1.00109.53           C
ATOM    679  CG  TYR A  84      50.255   5.223  22.432  1.00109.53           C
ATOM    680  CD1 TYR A  84      50.562   4.230  21.530  1.00109.53           C
ATOM    681  CD2 TYR A  84      51.097   5.445  23.496  1.00109.53           C
ATOM    682  CE1 TYR A  84      51.688   3.461  21.694  1.00109.53           C
ATOM    683  CE2 TYR A  84      52.225   4.680  23.666  1.00109.53           C
ATOM    684  CZ  TYR A  84      52.519   3.687  22.764  1.00109.53           C
ATOM    685  OH  TYR A  84      53.676   2.900  22.936  1.00109.53           O
ATOM    686  C   TYR A  84      46.653   6.218  22.555  1.00109.53           C
ATOM    687  O   TYR A  84      46.125   6.409  21.458  1.00109.53           O
ATOM    688  N   PHE A  85      46.203   6.814  23.677  1.00122.87           N
ATOM    689  CA  PHE A  85      45.156   7.790  23.587  1.00122.87           C
ATOM    690  CB  PHE A  85      43.747   7.187  23.760  1.00122.87           C
ATOM    691  CG  PHE A  85      42.770   8.294  23.962  1.00122.87           C
ATOM    692  CD1 PHE A  85      42.419   9.138  22.933  1.00122.87           C
ATOM    693  CD2 PHE A  85      42.228   8.505  25.208  1.00122.87           C
ATOM    694  CE1 PHE A  85      41.521  10.159  23.142  1.00122.87           C
ATOM    695  CE2 PHE A  85      41.329   9.521  25.422  1.00122.87           C
ATOM    696  CZ  PHE A  85      40.973  10.351  24.387  1.00122.87           C
ATOM    697  C   PHE A  85      45.365   8.860  24.617  1.00122.87           C
ATOM    698  O   PHE A  85      45.742   8.587  25.756  1.00122.87           O
ATOM    699  N   ALA A  86      45.134  10.130  24.218  1.00 57.69           N
ATOM    700  CA  ALA A  86      45.268  11.234  25.124  1.00 57.69           C
ATOM    701  CB  ALA A  86      46.731  11.619  25.407  1.00 57.69           C
ATOM    702  C   ALA A  86      44.606  12.433  24.510  1.00 57.69           C
ATOM    703  O   ALA A  86      44.471  12.536  23.290  1.00 57.69           O
ATOM    704  N   PHE A  87      44.168  13.381  25.363  1.00135.02           N
ATOM    705  CA  PHE A  87      43.568  14.593  24.880  1.00135.02           C
ATOM    706  CB  PHE A  87      42.468  15.191  25.781  1.00135.02           C
ATOM    707  CG  PHE A  87      41.233  14.354  25.758  1.00135.02           C
ATOM    708  CD1 PHE A  87      40.323  14.493  24.737  1.00135.02           C
ATOM    709  CD2 PHE A  87      40.981  13.435  26.751  1.00135.02           C
ATOM    710  CE1 PHE A  87      39.177  13.734  24.705  1.00135.02           C
ATOM    711  CE2 PHE A  87      39.835  12.673  26.725  1.00135.02           C
ATOM    712  CZ  PHE A  87      38.931  12.821  25.701  1.00135.02           C
ATOM    713  C   PHE A  87      44.654  15.625  24.855  1.00135.02           C
ATOM    714  O   PHE A  87      45.612  15.545  25.620  1.00135.02           O
ATOM    715  N   PHE A  88      44.540  16.623  23.957  1.00 70.81           N
ATOM    716  CA  PHE A  88      45.535  17.660  23.900  1.00 70.81           C
ATOM    717  CB  PHE A  88      45.372  18.628  22.714  1.00 70.81           C
ATOM    718  CG  PHE A  88      45.639  17.848  21.472  1.00 70.81           C
ATOM    719  CD1 PHE A  88      46.928  17.530  21.110  1.00 70.81           C
ATOM    720  CD2 PHE A  88      44.602  17.440  20.665  1.00 70.81           C
ATOM    721  CE1 PHE A  88      47.179  16.810  19.966  1.00 70.81           C
ATOM    722  CE2 PHE A  88      44.847  16.721  19.519  1.00 70.81           C
ATOM    723  CZ  PHE A  88      46.137  16.404  19.167  1.00 70.81           C
ATOM    724  C   PHE A  88      45.419  18.436  25.178  1.00 70.81           C
ATOM    725  O   PHE A  88      44.337  18.532  25.754  1.00 70.81           O
ATOM    726  N   ASN A  89      46.544  18.999  25.670  1.00115.17           N
ATOM    727  CA  ASN A  89      46.509  19.616  26.968  1.00115.17           C
ATOM    728  CB  ASN A  89      47.861  19.657  27.713  1.00115.17           C
ATOM    729  CG  ASN A  89      48.834  20.579  26.998  1.00115.17           C
ATOM    730  OD1 ASN A  89      49.277  20.299  25.888  1.00115.17           O
ATOM    731  ND2 ASN A  89      49.187  21.711  27.666  1.00115.17           N
ATOM    732  C   ASN A  89      45.933  20.998  26.960  1.00115.17           C
ATOM    733  O   ASN A  89      46.013  21.741  25.983  1.00115.17           O
ATOM    734  N   TYR A  90      45.272  21.340  28.086  1.00148.48           N
ATOM    735  CA  TYR A  90      44.732  22.647  28.316  1.00148.48           C
ATOM    736  CB  TYR A  90      43.257  22.779  27.890  1.00148.48           C
ATOM    737  CG  TYR A  90      42.424  21.856  28.711  1.00148.48           C
ATOM    738  CD1 TYR A  90      42.341  20.520  28.395  1.00148.48           C
ATOM    739  CD2 TYR A  90      41.739  22.325  29.808  1.00148.48           C
ATOM    740  CE1 TYR A  90      41.572  19.668  29.153  1.00148.48           C
ATOM    741  CE2 TYR A  90      40.969  21.479  30.569  1.00148.48           C
ATOM    742  CZ  TYR A  90      40.884  20.149  30.241  1.00148.48           C
ATOM    743  OH  TYR A  90      40.093  19.278  31.020  1.00148.48           O
ATOM    744  C   TYR A  90      44.853  22.909  29.788  1.00148.48           C
ATOM    745  O   TYR A  90      44.861  21.972  30.586  1.00148.48           O
ATOM    746  N   THR A  91      44.973  24.192  30.192  1.00105.89           N
ATOM    747  CA  THR A  91      45.112  24.481  31.593  1.00105.89           C
ATOM    748  CB  THR A  91      46.447  25.066  31.950  1.00105.89           C
ATOM    749  OG1 THR A  91      46.625  26.316  31.299  1.00105.89           O
ATOM    750  CG2 THR A  91      47.547  24.082  31.519  1.00105.89           C
ATOM    751  C   THR A  91      44.077  25.487  31.982  1.00105.89           C
ATOM    752  O   THR A  91      43.791  26.423  31.237  1.00105.89           O
ATOM    753  N   GLN A  92      43.480  25.308  33.177  1.00 99.14           N
ATOM    754  CA  GLN A  92      42.483  26.230  33.632  1.00 99.14           C
ATOM    755  CB  GLN A  92      41.201  25.532  34.119  1.00 99.14           C
ATOM    756  CG  GLN A  92      40.490  24.725  33.032  1.00 99.14           C
ATOM    757  CD  GLN A  92      39.822  25.700  32.076  1.00 99.14           C
ATOM    758  OE1 GLN A  92      39.430  25.331  30.970  1.00 99.14           O
ATOM    759  NE2 GLN A  92      39.687  26.980  32.514  1.00 99.14           N
ATOM    760  C   GLN A  92      43.051  26.953  34.813  1.00 99.14           C
ATOM    761  O   GLN A  92      43.073  26.427  35.925  1.00 99.14           O
ATOM    762  N   GLN A  93      43.541  28.185  34.589  1.00 89.26           N
ATOM    763  CA  GLN A  93      44.072  28.993  35.647  1.00 89.26           C
ATOM    764  CB  GLN A  93      44.855  30.223  35.165  0.00 89.26           C
ATOM    765  CG  GLN A  93      45.551  30.977  36.299  0.00 89.26           C
ATOM    766  CD  GLN A  93      46.706  30.113  36.789  0.00 89.26           C
ATOM    767  OE1 GLN A  93      46.953  29.029  36.263  0.00 89.26           O
ATOM    768  NE2 GLN A  93      47.435  30.604  37.827  1.00 89.26           N
ATOM    769  C   GLN A  93      42.929  29.451  36.492  1.00 89.26           C
ATOM    770  O   GLN A  93      43.076  29.691  37.686  1.00 89.26           O
ATOM    771  N   GLY A  94      41.744  29.580  35.877  1.00 69.64           N
ATOM    772  CA  GLY A  94      40.574  30.075  36.535  1.00 69.64           C
ATOM    773  C   GLY A  94      40.054  31.134  35.629  1.00 69.64           C
ATOM    774  O   GLY A  94      40.555  32.256  35.577  1.00 69.64           O
ATOM    775  N   LYS A  95      39.007  30.753  34.876  1.00161.78           N
ATOM    776  CA  LYS A  95      38.352  31.575  33.906  1.00161.78           C
ATOM    777  CB  LYS A  95      37.888  32.931  34.463  1.00161.78           C
ATOM    778  CG  LYS A  95      37.188  33.797  33.411  1.00161.78           C
ATOM    779  CD  LYS A  95      35.877  33.198  32.903  1.00161.78           C
ATOM    780  CE  LYS A  95      36.076  32.031  31.930  1.00161.78           C
ATOM    781  NZ  LYS A  95      34.765  31.506  31.486  1.00161.78           N
ATOM    782  C   LYS A  95      39.288  31.822  32.769  1.00161.78           C
ATOM    783  O   LYS A  95      38.908  32.415  31.762  1.00161.78           O
ATOM    784  N   VAL A  96      40.537  31.337  32.856  1.00 93.60           N
ATOM    785  CA  VAL A  96      41.373  31.535  31.713  1.00 93.60           C
ATOM    786  CB  VAL A  96      42.599  32.364  31.968  1.00 93.60           C
ATOM    787  CG1 VAL A  96      43.489  31.633  32.978  1.00 93.60           C
ATOM    788  CG2 VAL A  96      43.290  32.638  30.622  1.00 93.60           C
ATOM    789  C   VAL A  96      41.792  30.178  31.264  1.00 93.60           C
ATOM    790  O   VAL A  96      42.250  29.360  32.060  1.00 93.60           O
ATOM    791  N   VAL A  97      41.626  29.896  29.961  1.00 35.79           N
ATOM    792  CA  VAL A  97      41.955  28.588  29.484  1.00 35.79           C
ATOM    793  CB  VAL A  97      40.802  27.903  28.808  1.00 35.79           C
ATOM    794  CG1 VAL A  97      41.268  26.524  28.313  1.00 35.79           C
ATOM    795  CG2 VAL A  97      39.615  27.853  29.784  1.00 35.79           C
ATOM    796  C   VAL A  97      43.038  28.718  28.463  1.00 35.79           C
ATOM    797  O   VAL A  97      42.990  29.585  27.591  1.00 35.79           O
ATOM    798  N   THR A  98      44.061  27.849  28.561  1.00 30.21           N
ATOM    799  CA  THR A  98      45.122  27.871  27.598  1.00 30.21           C
ATOM    800  CB  THR A  98      46.454  28.224  28.191  1.00 30.21           C
ATOM    801  OG1 THR A  98      46.389  29.499  28.813  1.00 30.21           O
ATOM    802  CG2 THR A  98      47.509  28.236  27.072  1.00 30.21           C
ATOM    803  C   THR A  98      45.233  26.487  27.043  1.00 30.21           C
ATOM    804  O   THR A  98      45.211  25.508  27.787  1.00 30.21           O
ATOM    805  N   SER A  99      45.359  26.367  25.706  1.00 35.13           N
ATOM    806  CA  SER A  99      45.460  25.063  25.122  1.00 35.13           C
ATOM    807  CB  SER A  99      44.497  24.843  23.942  1.00 35.13           C
ATOM    808  OG  SER A  99      43.151  24.916  24.390  1.00 35.13           O
ATOM    809  C   SER A  99      46.848  24.908  24.594  1.00 35.13           C
ATOM    810  O   SER A  99      47.487  25.881  24.195  1.00 35.13           O
ATOM    811  N   ASN A 100      47.367  23.664  24.639  1.00 48.77           N
ATOM    812  CA  ASN A 100      48.670  23.394  24.107  1.00 48.77           C
ATOM    813  CB  ASN A 100      49.711  23.037  25.179  1.00 48.77           C
ATOM    814  CG  ASN A 100      49.991  24.291  25.994  1.00 48.77           C
ATOM    815  OD1 ASN A 100      49.731  25.408  25.548  1.00 48.77           O
ATOM    816  ND2 ASN A 100      50.543  24.106  27.223  1.00 48.77           N
ATOM    817  C   ASN A 100      48.527  22.211  23.205  1.00 48.77           C
ATOM    818  O   ASN A 100      48.374  21.077  23.651  1.00 48.77           O
ATOM    819  N   CYS A 101      48.563  22.472  21.891  1.00 67.94           N
ATOM    820  CA  CYS A 101      48.440  21.474  20.873  1.00 67.94           C
ATOM    821  CB  CYS A 101      48.130  22.115  19.516  1.00 67.94           C
ATOM    822  SG  CYS A 101      46.458  22.814  19.550  1.00 67.94           S
ATOM    823  C   CYS A 101      49.685  20.641  20.816  1.00 67.94           C
ATOM    824  O   CYS A 101      49.686  19.535  20.275  1.00 67.94           O
ATOM    825  N   GLY A 102      50.803  21.211  21.294  1.00 57.05           N
ATOM    826  CA  GLY A 102      52.086  20.569  21.358  1.00 57.05           C
ATOM    827  C   GLY A 102      52.105  19.466  22.381  1.00 57.05           C
ATOM    828  O   GLY A 102      52.888  18.527  22.256  1.00 57.05           O
ATOM    829  N   GLN A 103      51.309  19.576  23.466  1.00 98.14           N
ATOM    830  CA  GLN A 103      51.399  18.601  24.523  1.00 98.14           C
ATOM    831  CB  GLN A 103      51.865  19.194  25.865  1.00 98.14           C
ATOM    832  CG  GLN A 103      53.334  19.628  25.874  1.00 98.14           C
ATOM    833  CD  GLN A 103      53.479  20.906  25.061  1.00 98.14           C
ATOM    834  OE1 GLN A 103      52.687  21.837  25.195  1.00 98.14           O
ATOM    835  NE2 GLN A 103      54.520  20.952  24.186  1.00 98.14           N
ATOM    836  C   GLN A 103      50.083  17.925  24.768  1.00 98.14           C
ATOM    837  O   GLN A 103      49.071  18.251  24.150  1.00 98.14           O
ATOM    838  N   THR A 104      50.083  16.924  25.685  1.00 49.06           N
ATOM    839  CA  THR A 104      48.882  16.187  25.968  1.00 49.06           C
ATOM    840  CB  THR A 104      48.945  14.749  25.538  1.00 49.06           C
ATOM    841  OG1 THR A 104      49.928  14.055  26.293  1.00 49.06           O
ATOM    842  CG2 THR A 104      49.293  14.697  24.040  1.00 49.06           C
ATOM    843  C   THR A 104      48.624  16.169  27.443  1.00 49.06           C
ATOM    844  O   THR A 104      49.489  16.472  28.262  1.00 49.06           O
ATOM    845  N   PHE A 105      47.371  15.837  27.805  1.00114.79           N
ATOM    846  CA  PHE A 105      46.969  15.638  29.164  1.00114.79           C
ATOM    847  CB  PHE A 105      45.440  15.691  29.353  1.00114.79           C
ATOM    848  CG  PHE A 105      45.117  15.492  30.795  1.00114.79           C
ATOM    849  CD1 PHE A 105      45.271  16.520  31.699  1.00114.79           C
ATOM    850  CD2 PHE A 105      44.646  14.280  31.240  1.00114.79           C
ATOM    851  CE1 PHE A 105      44.969  16.334  33.025  1.00114.79           C
ATOM    852  CE2 PHE A 105      44.342  14.087  32.569  1.00114.79           C
ATOM    853  CZ  PHE A 105      44.506  15.119  33.465  1.00114.79           C
ATOM    854  C   PHE A 105      47.445  14.256  29.454  1.00114.79           C
ATOM    855  O   PHE A 105      47.946  13.582  28.558  1.00114.79           O
ATOM    856  N   THR A 106      47.377  13.796  30.712  1.00135.60           N
ATOM    857  CA  THR A 106      47.854  12.459  30.902  1.00135.60           C
ATOM    858  CB  THR A 106      48.051  12.060  32.336  1.00135.60           C
ATOM    859  OG1 THR A 106      48.718  10.810  32.414  1.00135.60           O
ATOM    860  CG2 THR A 106      46.695  11.990  33.025  1.00135.60           C
ATOM    861  C   THR A 106      46.919  11.533  30.181  1.00135.60           C
ATOM    862  O   THR A 106      45.699  11.686  30.247  1.00135.60           O
ATOM    863  N   GLY A 107      47.492  10.555  29.443  1.00 57.46           N
ATOM    864  CA  GLY A 107      46.712   9.671  28.625  1.00 57.46           C
ATOM    865  C   GLY A 107      46.892   8.242  29.044  1.00 57.46           C
ATOM    866  O   GLY A 107      47.589   7.935  30.013  1.00 57.46           O
ATOM    867  N   TRP A 108      46.245   7.331  28.276  1.00 95.19           N
ATOM    868  CA  TRP A 108      46.227   5.925  28.570  1.00 95.19           C
ATOM    869  CB  TRP A 108      44.792   5.387  28.672  1.00 95.19           C
ATOM    870  CG  TRP A 108      43.952   6.062  29.729  1.00 95.19           C
ATOM    871  CD2 TRP A 108      43.294   7.323  29.531  1.00 95.19           C
ATOM    872  CD1 TRP A 108      43.657   5.666  31.001  1.00 95.19           C
ATOM    873  NE1 TRP A 108      42.846   6.598  31.604  1.00 95.19           N
ATOM    874  CE2 TRP A 108      42.616   7.624  30.711  1.00 95.19           C
ATOM    875  CE3 TRP A 108      43.258   8.161  28.453  1.00 95.19           C
ATOM    876  CZ2 TRP A 108      41.888   8.773  30.832  1.00 95.19           C
ATOM    877  CZ3 TRP A 108      42.522   9.319  28.578  1.00 95.19           C
ATOM    878  CH2 TRP A 108      41.849   9.619  29.745  1.00 95.19           C
ATOM    879  C   TRP A 108      46.859   5.177  27.432  1.00 95.19           C
ATOM    880  O   TRP A 108      46.577   5.431  26.262  1.00 95.19           O
ATOM    881  N   TYR A 109      47.741   4.216  27.770  1.00178.92           N
ATOM    882  CA  TYR A 109      48.420   3.374  26.828  1.00178.92           C
ATOM    883  CB  TYR A 109      49.920   3.711  26.814  1.00178.92           C
ATOM    884  CG  TYR A 109      50.715   2.592  26.253  1.00178.92           C
ATOM    885  CD1 TYR A 109      50.834   2.388  24.898  1.00178.92           C
ATOM    886  CD2 TYR A 109      51.365   1.750  27.123  1.00178.92           C
ATOM    887  CE1 TYR A 109      51.593   1.345  24.425  1.00178.92           C
ATOM    888  CE2 TYR A 109      52.123   0.708  26.658  1.00178.92           C
ATOM    889  CZ  TYR A 109      52.233   0.507  25.307  1.00178.92           C
ATOM    890  OH  TYR A 109      53.015  -0.564  24.836  1.00178.92           O
ATOM    891  C   TYR A 109      48.229   1.970  27.312  1.00178.92           C
ATOM    892  O   TYR A 109      48.397   1.693  28.499  1.00178.92           O
ATOM    893  N   HIS A 110      47.838   1.049  26.408  1.00 69.08           N
ATOM    894  CA  HIS A 110      47.636  -0.320  26.788  1.00 69.08           C
ATOM    895  ND1 HIS A 110      44.452   1.019  26.544  1.00 69.08           N
ATOM    896  CG  HIS A 110      45.105  -0.194  26.474  1.00 69.08           C
ATOM    897  CB  HIS A 110      46.238  -0.597  27.375  1.00 69.08           C
ATOM    898  NE2 HIS A 110      43.488  -0.124  24.899  1.00 69.08           N
ATOM    899  CD2 HIS A 110      44.502  -0.878  25.463  1.00 69.08           C
ATOM    900  CE1 HIS A 110      43.496   1.007  25.581  1.00 69.08           C
ATOM    901  C   HIS A 110      47.776  -1.160  25.560  1.00 69.08           C
ATOM    902  O   HIS A 110      47.661  -0.665  24.442  1.00 69.08           O
ATOM    903  N   ASP A 111      48.019  -2.472  25.739  1.00 60.46           N
ATOM    904  CA  ASP A 111      48.183  -3.333  24.605  1.00 60.46           C
ATOM    905  CB  ASP A 111      48.785  -4.708  24.962  1.00 60.46           C
ATOM    906  CG  ASP A 111      47.918  -5.409  26.002  1.00 60.46           C
ATOM    907  OD1 ASP A 111      46.813  -4.897  26.323  1.00 60.46           O
ATOM    908  OD2 ASP A 111      48.368  -6.473  26.504  1.00 60.46           O
ATOM    909  C   ASP A 111      46.843  -3.491  23.970  1.00 60.46           C
ATOM    910  O   ASP A 111      45.822  -3.157  24.565  1.00 60.46           O
ATOM    911  N   ALA A 112      46.817  -4.021  22.737  1.00 52.20           N
ATOM    912  CA  ALA A 112      45.606  -4.127  21.976  1.00 52.20           C
ATOM    913  CB  ALA A 112      45.819  -4.799  20.609  1.00 52.20           C
ATOM    914  C   ALA A 112      44.607  -4.951  22.735  1.00 52.20           C
ATOM    915  O   ALA A 112      43.405  -4.707  22.655  1.00 52.20           O
ATOM    916  N   GLY A 113      45.075  -5.978  23.463  1.00 83.64           N
ATOM    917  CA  GLY A 113      44.213  -6.856  24.212  1.00 83.64           C
ATOM    918  C   GLY A 113      43.533  -6.123  25.330  1.00 83.64           C
ATOM    919  O   GLY A 113      42.425  -6.482  25.718  1.00 83.64           O
ATOM    920  N   ILE A 114      44.238  -5.125  25.894  1.00307.34           N
ATOM    921  CA  ILE A 114      43.973  -4.261  27.017  1.00307.34           C
ATOM    922  CB  ILE A 114      42.604  -3.611  27.057  1.00307.34           C
ATOM    923  CG1 ILE A 114      42.654  -2.394  27.995  1.00307.34           C
ATOM    924  CG2 ILE A 114      41.524  -4.620  27.487  1.00307.34           C
ATOM    925  CD1 ILE A 114      41.424  -1.494  27.888  1.00307.34           C
ATOM    926  C   ILE A 114      44.209  -5.054  28.252  1.00307.34           C
ATOM    927  O   ILE A 114      43.571  -4.862  29.287  1.00307.34           O
ATOM    928  N   ALA A 115      45.211  -5.948  28.175  1.00 99.36           N
ATOM    929  CA  ALA A 115      45.597  -6.676  29.339  1.00 99.36           C
ATOM    930  CB  ALA A 115      46.498  -7.881  29.019  1.00 99.36           C
ATOM    931  C   ALA A 115      46.373  -5.760  30.207  1.00 99.36           C
ATOM    932  O   ALA A 115      46.093  -5.570  31.390  1.00 99.36           O
ATOM    933  N   VAL A 116      47.356  -5.109  29.570  1.00193.74           N
ATOM    934  CA  VAL A 116      48.269  -4.307  30.300  1.00193.74           C
ATOM    935  CB  VAL A 116      48.932  -5.067  31.426  1.00193.74           C
ATOM    936  CG1 VAL A 116      49.419  -6.449  30.946  1.00193.74           C
ATOM    937  CG2 VAL A 116      50.035  -4.178  32.022  1.00193.74           C
ATOM    938  C   VAL A 116      49.257  -3.768  29.326  1.00193.74           C
ATOM    939  O   VAL A 116      49.095  -2.644  28.844  1.00193.74           O
ATOM    940  N   LYS A 117      50.282  -4.597  29.025  1.00332.67           N
ATOM    941  CA  LYS A 117      51.434  -4.246  28.261  1.00332.67           C
ATOM    942  CB  LYS A 117      51.269  -4.145  26.721  1.00332.67           C
ATOM    943  CG  LYS A 117      50.782  -2.829  26.119  1.00332.67           C
ATOM    944  CD  LYS A 117      51.062  -2.728  24.617  1.00332.67           C
ATOM    945  CE  LYS A 117      52.255  -3.572  24.164  1.00332.67           C
ATOM    946  NZ  LYS A 117      53.438  -3.263  24.994  1.00332.67           N
ATOM    947  C   LYS A 117      51.848  -2.991  28.919  1.00332.67           C
ATOM    948  O   LYS A 117      52.113  -1.951  28.317  1.00332.67           O
ATOM    949  N   LYS A 118      51.956  -3.104  30.250  1.00274.70           N
ATOM    950  CA  LYS A 118      52.185  -1.922  30.989  1.00274.70           C
ATOM    951  CB  LYS A 118      53.486  -1.209  30.582  1.00274.70           C
ATOM    952  CG  LYS A 118      54.754  -2.027  30.835  1.00274.70           C
ATOM    953  CD  LYS A 118      55.999  -1.453  30.156  1.00274.70           C
ATOM    954  CE  LYS A 118      57.271  -2.256  30.434  1.00274.70           C
ATOM    955  NZ  LYS A 118      57.639  -2.141  31.863  1.00274.70           N
ATOM    956  C   LYS A 118      51.045  -1.011  30.672  1.00274.70           C
ATOM    957  O   LYS A 118      51.258   0.006  30.011  1.00274.70           O
ATOM    958  N   PHE A 119      49.795  -1.414  31.051  1.00166.39           N
ATOM    959  CA  PHE A 119      48.721  -0.472  30.931  1.00166.39           C
ATOM    960  CB  PHE A 119      47.384  -0.921  31.543  1.00166.39           C
ATOM    961  CG  PHE A 119      46.399   0.175  31.326  1.00166.39           C
ATOM    962  CD1 PHE A 119      45.706   0.269  30.144  1.00166.39           C
ATOM    963  CD2 PHE A 119      46.169   1.113  32.309  1.00166.39           C
ATOM    964  CE1 PHE A 119      44.794   1.281  29.941  1.00166.39           C
ATOM    965  CE2 PHE A 119      45.262   2.125  32.113  1.00166.39           C
ATOM    966  CZ  PHE A 119      44.572   2.212  30.928  1.00166.39           C
ATOM    967  C   PHE A 119      49.278   0.598  31.766  1.00166.39           C
ATOM    968  O   PHE A 119      49.710   0.353  32.891  1.00166.39           O
ATOM    969  N   GLY A 120      49.372   1.803  31.201  1.00 36.02           N
ATOM    970  CA  GLY A 120      50.074   2.773  31.957  1.00 36.02           C
ATOM    971  C   GLY A 120      49.605   4.108  31.526  1.00 36.02           C
ATOM    972  O   GLY A 120      48.750   4.231  30.650  1.00 36.02           O
ATOM    973  N   CYS A 121      50.176   5.147  32.156  1.00 49.48           N
ATOM    974  CA  CYS A 121      49.794   6.489  31.855  1.00 49.48           C
ATOM    975  CB  CYS A 121      49.486   7.316  33.112  1.00 49.48           C
ATOM    976  SG  CYS A 121      48.154   6.537  34.057  1.00 49.48           S
ATOM    977  C   CYS A 121      50.963   7.125  31.189  1.00 49.48           C
ATOM    978  O   CYS A 121      52.106   6.742  31.433  1.00 49.48           O
ATOM    979  N   PHE A 122      50.707   8.100  30.296  1.00 60.01           N
ATOM    980  CA  PHE A 122      51.812   8.741  29.655  1.00 60.01           C
ATOM    981  CB  PHE A 122      52.220   8.093  28.318  1.00 60.01           C
ATOM    982  CG  PHE A 122      51.143   8.341  27.316  1.00 60.01           C
ATOM    983  CD1 PHE A 122      50.006   7.567  27.288  1.00 60.01           C
ATOM    984  CD2 PHE A 122      51.281   9.351  26.391  1.00 60.01           C
ATOM    985  CE1 PHE A 122      49.021   7.805  26.357  1.00 60.01           C
ATOM    986  CE2 PHE A 122      50.300   9.593  25.458  1.00 60.01           C
ATOM    987  CZ  PHE A 122      49.166   8.818  25.440  1.00 60.01           C
ATOM    988  C   PHE A 122      51.439  10.156  29.357  1.00 60.01           C
ATOM    989  O   PHE A 122      50.273  10.540  29.411  1.00 60.01           O
ATOM    990  N   ARG A 123      52.463  10.983  29.067  1.00100.07           N
ATOM    991  CA  ARG A 123      52.254  12.344  28.676  1.00100.07           C
ATOM    992  CB  ARG A 123      52.755  13.370  29.706  1.00100.07           C
ATOM    993  CG  ARG A 123      52.516  14.823  29.286  1.00100.07           C
ATOM    994  CD  ARG A 123      53.013  15.846  30.310  1.00100.07           C
ATOM    995  NE  ARG A 123      52.726  17.202  29.762  1.00100.07           N
ATOM    996  CZ  ARG A 123      52.795  18.295  30.577  1.00100.07           C
ATOM    997  NH1 ARG A 123      53.131  18.147  31.892  1.00100.07           N
ATOM    998  NH2 ARG A 123      52.534  19.538  30.076  1.00100.07           N
ATOM    999  C   ARG A 123      53.070  12.517  27.439  1.00100.07           C
ATOM   1000  O   ARG A 123      54.143  11.932  27.314  1.00100.07           O
ATOM   1001  N   GLY A 124      52.585  13.326  26.482  1.00 32.96           N
ATOM   1002  CA  GLY A 124      53.340  13.462  25.270  1.00 32.96           C
ATOM   1003  C   GLY A 124      53.647  14.902  25.014  1.00 32.96           C
ATOM   1004  O   GLY A 124      52.863  15.795  25.334  1.00 32.96           O
ATOM   1005  N   ILE A 125      54.836  15.153  24.427  1.00 89.81           N
ATOM   1006  CA  ILE A 125      55.230  16.478  24.047  1.00 89.81           C
ATOM   1007  CB  ILE A 125      56.338  17.043  24.888  1.00 89.81           C
ATOM   1008  CG1 ILE A 125      57.616  16.203  24.731  1.00 89.81           C
ATOM   1009  CG2 ILE A 125      55.833  17.143  26.338  1.00 89.81           C
ATOM   1010  CD1 ILE A 125      58.861  16.867  25.320  1.00 89.81           C
ATOM   1011  C   ILE A 125      55.728  16.384  22.640  1.00 89.81           C
ATOM   1012  O   ILE A 125      56.460  15.457  22.294  1.00 89.81           O
ATOM   1013  N   ARG A 126      55.328  17.338  21.778  1.00113.30           N
ATOM   1014  CA  ARG A 126      55.761  17.288  20.413  1.00113.30           C
ATOM   1015  CB  ARG A 126      54.845  18.087  19.468  1.00113.30           C
ATOM   1016  CG  ARG A 126      55.120  17.854  17.982  1.00113.30           C
ATOM   1017  CD  ARG A 126      54.136  18.577  17.058  1.00113.30           C
ATOM   1018  NE  ARG A 126      54.475  20.028  17.083  1.00113.30           N
ATOM   1019  CZ  ARG A 126      54.002  20.853  16.104  1.00113.30           C
ATOM   1020  NH1 ARG A 126      53.224  20.348  15.103  1.00113.30           N
ATOM   1021  NH2 ARG A 126      54.308  22.183  16.124  1.00113.30           N
ATOM   1022  C   ARG A 126      57.135  17.872  20.358  1.00113.30           C
ATOM   1023  O   ARG A 126      57.369  18.975  20.850  1.00113.30           O
ATOM   1024  N   THR A 127      58.093  17.136  19.759  1.00150.07           N
ATOM   1025  CA  THR A 127      59.426  17.654  19.676  1.00150.07           C
ATOM   1026  CB  THR A 127      60.462  16.663  20.129  1.00150.07           C
ATOM   1027  OG1 THR A 127      61.758  17.238  20.053  1.00150.07           O
ATOM   1028  CG2 THR A 127      60.374  15.400  19.255  0.00150.07           C
ATOM   1029  C   THR A 127      59.699  17.994  18.247  1.00150.07           C
ATOM   1030  O   THR A 127      60.731  17.621  17.689  1.00150.07           O
ATOM   1031  N   GLY A 128      58.791  18.769  17.628  1.00 20.86           N
ATOM   1032  CA  GLY A 128      58.983  19.130  16.256  1.00 20.86           C
ATOM   1033  C   GLY A 128      58.536  17.950  15.402  1.00 20.86           C
ATOM   1034  O   GLY A 128      57.307  17.672  15.367  1.00 20.86           O
ATOM   1035  OXT GLY A 128      59.420  17.313  14.770  1.00 20.86           O
TER    1036      GLY A 128
ATOM   1037  N   LEU B 129      24.571  -2.752  -3.935  1.00 60.01           N
ATOM   1038  CA  LEU B 129      23.972  -1.923  -2.869  1.00 60.01           C
ATOM   1039  CB  LEU B 129      24.927  -0.784  -2.461  1.00 60.01           C
ATOM   1040  CG  LEU B 129      24.507  -0.048  -1.174  1.00 60.01           C
ATOM   1041  CD1 LEU B 129      24.516  -1.002   0.034  1.00 60.01           C
ATOM   1042  CD2 LEU B 129      25.364   1.208  -0.941  1.00 60.01           C
ATOM   1043  C   LEU B 129      22.653  -1.370  -3.323  1.00 60.01           C
ATOM   1044  O   LEU B 129      22.472  -1.031  -4.492  1.00 60.01           O
ATOM   1045  N   PRO B 130      21.725  -1.309  -2.397  1.00 72.09           N
ATOM   1046  CA  PRO B 130      20.385  -0.869  -2.706  1.00 72.09           C
ATOM   1047  CD  PRO B 130      21.724  -2.311  -1.342  1.00 72.09           C
ATOM   1048  CB  PRO B 130      19.501  -1.371  -1.568  1.00 72.09           C
ATOM   1049  CG  PRO B 130      20.245  -2.608  -1.045  1.00 72.09           C
ATOM   1050  C   PRO B 130      20.250   0.602  -2.921  1.00 72.09           C
ATOM   1051  O   PRO B 130      21.142   1.356  -2.537  1.00 72.09           O
ATOM   1052  N   LYS B 131      19.160   1.013  -3.599  1.00158.21           N
ATOM   1053  CA  LYS B 131      18.851   2.395  -3.814  1.00158.21           C
ATOM   1054  CB  LYS B 131      17.717   2.621  -4.830  1.00158.21           C
ATOM   1055  CG  LYS B 131      16.346   2.130  -4.357  1.00158.21           C
ATOM   1056  CD  LYS B 131      16.261   0.615  -4.157  1.00158.21           C
ATOM   1057  CE  LYS B 131      16.020  -0.157  -5.456  1.00158.21           C
ATOM   1058  NZ  LYS B 131      15.947  -1.608  -5.177  1.00158.21           N
ATOM   1059  C   LYS B 131      18.410   2.991  -2.514  1.00158.21           C
ATOM   1060  O   LYS B 131      18.689   4.155  -2.231  1.00158.21           O
ATOM   1061  N   GLU B 132      17.681   2.199  -1.698  1.00 86.63           N
ATOM   1062  CA  GLU B 132      17.143   2.701  -0.467  1.00 86.63           C
ATOM   1063  CB  GLU B 132      15.622   2.902  -0.541  1.00 86.63           C
ATOM   1064  CG  GLU B 132      14.883   1.611  -0.901  1.00 86.63           C
ATOM   1065  CD  GLU B 132      13.396   1.916  -0.992  1.00 86.63           C
ATOM   1066  OE1 GLU B 132      13.023   3.106  -0.811  1.00 86.63           O
ATOM   1067  OE2 GLU B 132      12.614   0.962  -1.249  1.00 86.63           O
ATOM   1068  C   GLU B 132      17.407   1.712   0.628  1.00 86.63           C
ATOM   1069  O   GLU B 132      17.505   0.511   0.379  1.00 86.63           O
ATOM   1070  N   PHE B 133      17.566   2.205   1.878  1.00 55.23           N
ATOM   1071  CA  PHE B 133      17.759   1.305   2.981  1.00 55.23           C
ATOM   1072  CB  PHE B 133      19.224   0.877   3.188  1.00 55.23           C
ATOM   1073  CG  PHE B 133      19.254  -0.086   4.327  1.00 55.23           C
ATOM   1074  CD1 PHE B 133      19.357   0.360   5.625  1.00 55.23           C
ATOM   1075  CD2 PHE B 133      19.177  -1.441   4.096  1.00 55.23           C
ATOM   1076  CE1 PHE B 133      19.382  -0.530   6.673  1.00 55.23           C
ATOM   1077  CE2 PHE B 133      19.202  -2.335   5.139  1.00 55.23           C
ATOM   1078  CZ  PHE B 133      19.306  -1.881   6.432  1.00 55.23           C
ATOM   1079  C   PHE B 133      17.303   1.965   4.248  1.00 55.23           C
ATOM   1080  O   PHE B 133      17.490   3.165   4.449  1.00 55.23           O
ATOM   1081  N   SER B 134      16.671   1.174   5.140  1.00 94.06           N
ATOM   1082  CA  SER B 134      16.256   1.663   6.421  1.00 94.06           C
ATOM   1083  CB  SER B 134      14.799   2.157   6.446  1.00 94.06           C
ATOM   1084  OG  SER B 134      14.649   3.277   5.586  1.00 94.06           O
ATOM   1085  C   SER B 134      16.349   0.498   7.358  1.00 94.06           C
ATOM   1086  O   SER B 134      15.701  -0.528   7.158  1.00 94.06           O
ATOM   1087  N   TRP B 135      17.151   0.640   8.426  1.00 95.78           N
ATOM   1088  CA  TRP B 135      17.357  -0.421   9.370  1.00 95.78           C
ATOM   1089  CB  TRP B 135      18.555  -0.220  10.309  1.00 95.78           C
ATOM   1090  CG  TRP B 135      19.863  -0.511   9.612  1.00 95.78           C
ATOM   1091  CD2 TRP B 135      20.282  -1.837   9.250  1.00 95.78           C
ATOM   1092  CD1 TRP B 135      20.837   0.335   9.173  1.00 95.78           C
ATOM   1093  NE1 TRP B 135      21.843  -0.382   8.568  1.00 95.78           N
ATOM   1094  CE2 TRP B 135      21.512  -1.720   8.606  1.00 95.78           C
ATOM   1095  CE3 TRP B 135      19.686  -3.053   9.435  1.00 95.78           C
ATOM   1096  CZ2 TRP B 135      22.171  -2.820   8.136  1.00 95.78           C
ATOM   1097  CZ3 TRP B 135      20.353  -4.161   8.964  1.00 95.78           C
ATOM   1098  CH2 TRP B 135      21.572  -4.046   8.328  1.00 95.78           C
ATOM   1099  C   TRP B 135      16.120  -0.678  10.163  1.00 95.78           C
ATOM   1100  O   TRP B 135      15.997  -1.727  10.795  1.00 95.78           O
ATOM   1101  N   THR B 136      15.226   0.323  10.239  1.00118.68           N
ATOM   1102  CA  THR B 136      13.972   0.189  10.924  1.00118.68           C
ATOM   1103  CB  THR B 136      13.237   1.492  11.042  1.00118.68           C
ATOM   1104  OG1 THR B 136      12.098   1.341  11.875  1.00118.68           O
ATOM   1105  CG2 THR B 136      12.815   1.956   9.638  1.00118.68           C
ATOM   1106  C   THR B 136      13.097  -0.761  10.172  1.00118.68           C
ATOM   1107  O   THR B 136      12.331  -1.512  10.773  1.00118.68           O
ATOM   1108  N   ASN B 137      13.141  -0.733   8.826  1.00 64.21           N
ATOM   1109  CA  ASN B 137      12.269  -1.626   8.123  1.00 64.21           C
ATOM   1110  CB  ASN B 137      11.132  -0.890   7.392  1.00 64.21           C
ATOM   1111  CG  ASN B 137      10.110  -1.913   6.913  1.00 64.21           C
ATOM   1112  OD1 ASN B 137      10.464  -2.951   6.357  1.00 64.21           O
ATOM   1113  ND2 ASN B 137       8.802  -1.613   7.136  1.00 64.21           N
ATOM   1114  C   ASN B 137      13.047  -2.382   7.100  1.00 64.21           C
ATOM   1115  O   ASN B 137      13.199  -1.931   5.962  1.00 64.21           O
ATOM   1116  N   VAL B 138      13.545  -3.571   7.478  1.00 74.43           N
ATOM   1117  CA  VAL B 138      14.224  -4.386   6.524  1.00 74.43           C
ATOM   1118  CB  VAL B 138      15.524  -4.910   7.053  1.00 74.43           C
ATOM   1119  CG1 VAL B 138      16.185  -5.777   5.983  1.00 74.43           C
ATOM   1120  CG2 VAL B 138      16.384  -3.720   7.500  1.00 74.43           C
ATOM   1121  C   VAL B 138      13.297  -5.541   6.327  1.00 74.43           C
ATOM   1122  O   VAL B 138      13.341  -6.533   7.057  1.00 74.43           O
ATOM   1123  N   ASN B 139      12.430  -5.441   5.305  1.00 81.83           N
ATOM   1124  CA  ASN B 139      11.456  -6.452   5.022  1.00 81.83           C
ATOM   1125  CB  ASN B 139      12.073  -7.809   4.640  1.00 81.83           C
ATOM   1126  CG  ASN B 139      10.973  -8.667   4.029  1.00 81.83           C
ATOM   1127  OD1 ASN B 139       9.800  -8.296   4.034  1.00 81.83           O
ATOM   1128  ND2 ASN B 139      11.359  -9.854   3.490  1.00 81.83           N
ATOM   1129  C   ASN B 139      10.548  -6.657   6.201  1.00 81.83           C
ATOM   1130  O   ASN B 139      10.151  -7.783   6.496  1.00 81.83           O
ATOM   1131  N   GLY B 140      10.188  -5.568   6.913  1.00 28.73           N
ATOM   1132  CA  GLY B 140       9.215  -5.661   7.970  1.00 28.73           C
ATOM   1133  C   GLY B 140       9.863  -5.704   9.325  1.00 28.73           C
ATOM   1134  O   GLY B 140       9.231  -5.342  10.316  1.00 28.73           O
ATOM   1135  N   MET B 141      11.131  -6.143   9.426  1.00 66.80           N
ATOM   1136  CA  MET B 141      11.739  -6.235  10.730  1.00 66.80           C
ATOM   1137  CB  MET B 141      12.819  -7.327  10.824  1.00 66.80           C
ATOM   1138  CG  MET B 141      12.263  -8.744  10.673  1.00 66.80           C
ATOM   1139  SD  MET B 141      13.507 -10.066  10.776  1.00 66.80           S
ATOM   1140  CE  MET B 141      12.318 -11.418  10.538  1.00 66.80           C
ATOM   1141  C   MET B 141      12.378  -4.929  11.109  1.00 66.80           C
ATOM   1142  O   MET B 141      12.839  -4.179  10.253  1.00 66.80           O
ATOM   1143  N   ASN B 142      12.415  -4.629  12.430  1.00 69.81           N
ATOM   1144  CA  ASN B 142      13.009  -3.410  12.922  1.00 69.81           C
ATOM   1145  CB  ASN B 142      12.047  -2.561  13.769  1.00 69.81           C
ATOM   1146  CG  ASN B 142      12.786  -1.309  14.220  1.00 69.81           C
ATOM   1147  OD1 ASN B 142      13.656  -0.796  13.515  1.00 69.81           O
ATOM   1148  ND2 ASN B 142      12.441  -0.807  15.433  1.00 69.81           N
ATOM   1149  C   ASN B 142      14.184  -3.747  13.806  1.00 69.81           C
ATOM   1150  O   ASN B 142      14.054  -4.496  14.771  1.00 69.81           O
ATOM   1151  N   LEU B 143      15.384  -3.277  13.398  1.00150.94           N
ATOM   1152  CA  LEU B 143      16.675  -3.382  14.037  1.00150.94           C
ATOM   1153  CB  LEU B 143      17.828  -3.389  13.019  1.00150.94           C
ATOM   1154  CG  LEU B 143      17.813  -4.604  12.073  1.00150.94           C
ATOM   1155  CD1 LEU B 143      18.025  -5.917  12.844  1.00150.94           C
ATOM   1156  CD2 LEU B 143      16.550  -4.620  11.198  1.00150.94           C
ATOM   1157  C   LEU B 143      16.994  -2.291  15.039  1.00150.94           C
ATOM   1158  O   LEU B 143      17.948  -2.439  15.804  1.00150.94           O
ATOM   1159  N   VAL B 144      16.310  -1.125  14.998  1.00 68.91           N
ATOM   1160  CA  VAL B 144      16.761  -0.025  15.812  1.00 68.91           C
ATOM   1161  CB  VAL B 144      16.626   1.304  15.117  1.00 68.91           C
ATOM   1162  CG1 VAL B 144      17.097   2.420  16.063  1.00 68.91           C
ATOM   1163  CG2 VAL B 144      17.385   1.228  13.789  1.00 68.91           C
ATOM   1164  C   VAL B 144      15.991   0.052  17.109  1.00 68.91           C
ATOM   1165  O   VAL B 144      14.786  -0.198  17.174  1.00 68.91           O
ATOM   1166  N   VAL B 145      16.713   0.406  18.199  1.00116.64           N
ATOM   1167  CA  VAL B 145      16.159   0.529  19.522  1.00116.64           C
ATOM   1168  CB  VAL B 145      17.218   0.571  20.584  1.00116.64           C
ATOM   1169  CG1 VAL B 145      17.979  -0.766  20.570  1.00116.64           C
ATOM   1170  CG2 VAL B 145      18.111   1.800  20.341  1.00116.64           C
ATOM   1171  C   VAL B 145      15.390   1.819  19.569  1.00116.64           C
ATOM   1172  O   VAL B 145      15.604   2.699  18.741  1.00116.64           O
ATOM   1173  N   PRO B 146      14.487   1.952  20.511  1.00157.20           N
ATOM   1174  CA  PRO B 146      13.610   3.091  20.634  1.00157.20           C
ATOM   1175  CD  PRO B 146      14.452   1.098  21.687  1.00157.20           C
ATOM   1176  CB  PRO B 146      12.741   2.800  21.856  1.00157.20           C
ATOM   1177  CG  PRO B 146      13.623   1.878  22.718  1.00157.20           C
ATOM   1178  C   PRO B 146      14.323   4.401  20.777  1.00157.20           C
ATOM   1179  O   PRO B 146      15.467   4.433  21.228  1.00157.20           O
ATOM   1180  N   VAL B 147      13.647   5.494  20.363  1.00 34.29           N
ATOM   1181  CA  VAL B 147      14.164   6.829  20.461  1.00 34.29           C
ATOM   1182  CB  VAL B 147      13.345   7.837  19.705  1.00 34.29           C
ATOM   1183  CG1 VAL B 147      13.924   9.238  19.962  1.00 34.29           C
ATOM   1184  CG2 VAL B 147      13.313   7.436  18.221  1.00 34.29           C
ATOM   1185  C   VAL B 147      14.112   7.207  21.906  1.00 34.29           C
ATOM   1186  O   VAL B 147      13.195   6.813  22.625  1.00 34.29           O
ATOM   1187  N   ARG B 148      15.117   7.972  22.374  1.00109.99           N
ATOM   1188  CA  ARG B 148      15.151   8.373  23.751  1.00109.99           C
ATOM   1189  CB  ARG B 148      16.290   7.727  24.557  1.00109.99           C
ATOM   1190  CG  ARG B 148      16.124   6.221  24.763  1.00109.99           C
ATOM   1191  CD  ARG B 148      17.236   5.601  25.611  1.00109.99           C
ATOM   1192  NE  ARG B 148      17.191   6.255  26.950  1.00109.99           N
ATOM   1193  CZ  ARG B 148      18.003   5.816  27.956  1.00109.99           C
ATOM   1194  NH1 ARG B 148      18.845   4.764  27.745  1.00109.99           N
ATOM   1195  NH2 ARG B 148      17.980   6.427  29.176  1.00109.99           N
ATOM   1196  C   ARG B 148      15.374   9.851  23.797  1.00109.99           C
ATOM   1197  O   ARG B 148      15.597  10.493  22.771  1.00109.99           O
ATOM   1198  N   ASN B 149      15.272  10.438  25.007  1.00 39.36           N
ATOM   1199  CA  ASN B 149      15.495  11.848  25.143  1.00 39.36           C
ATOM   1200  CB  ASN B 149      14.307  12.598  25.770  1.00 39.36           C
ATOM   1201  CG  ASN B 149      14.544  14.092  25.599  1.00 39.36           C
ATOM   1202  OD1 ASN B 149      15.655  14.528  25.302  1.00 39.36           O
ATOM   1203  ND2 ASN B 149      13.469  14.901  25.795  1.00 39.36           N
ATOM   1204  C   ASN B 149      16.674  12.042  26.048  1.00 39.36           C
ATOM   1205  O   ASN B 149      16.694  11.568  27.182  1.00 39.36           O
ATOM   1206  N   GLN B 150      17.705  12.740  25.537  1.00 58.88           N
ATOM   1207  CA  GLN B 150      18.903  13.048  26.266  1.00 58.88           C
ATOM   1208  CB  GLN B 150      19.999  13.643  25.366  1.00 58.88           C
ATOM   1209  CG  GLN B 150      19.612  14.976  24.722  1.00 58.88           C
ATOM   1210  CD  GLN B 150      20.769  15.421  23.839  1.00 58.88           C
ATOM   1211  OE1 GLN B 150      21.854  15.738  24.324  1.00 58.88           O
ATOM   1212  NE2 GLN B 150      20.535  15.437  22.500  1.00 58.88           N
ATOM   1213  C   GLN B 150      18.575  14.039  27.326  1.00 58.88           C
ATOM   1214  O   GLN B 150      19.200  14.078  28.385  1.00 58.88           O
ATOM   1215  N   GLY B 151      17.590  14.898  27.035  1.00 44.36           N
ATOM   1216  CA  GLY B 151      17.236  15.946  27.931  1.00 44.36           C
ATOM   1217  C   GLY B 151      17.962  17.112  27.372  1.00 44.36           C
ATOM   1218  O   GLY B 151      19.122  17.001  26.982  1.00 44.36           O
ATOM   1219  N   VAL B 152      17.301  18.272  27.310  1.00 63.87           N
ATOM   1220  CA  VAL B 152      17.992  19.408  26.797  1.00 63.87           C
ATOM   1221  CB  VAL B 152      17.147  20.647  26.767  1.00 63.87           C
ATOM   1222  CG1 VAL B 152      18.028  21.828  26.325  1.00 63.87           C
ATOM   1223  CG2 VAL B 152      15.940  20.394  25.848  1.00 63.87           C
ATOM   1224  C   VAL B 152      19.098  19.635  27.760  1.00 63.87           C
ATOM   1225  O   VAL B 152      20.170  20.130  27.412  1.00 63.87           O
ATOM   1226  N   PHE B 153      18.842  19.237  29.017  1.00 72.44           N
ATOM   1227  CA  PHE B 153      19.733  19.522  30.092  1.00 72.44           C
ATOM   1228  CB  PHE B 153      19.224  18.999  31.445  1.00 72.44           C
ATOM   1229  CG  PHE B 153      20.244  19.374  32.465  1.00 72.44           C
ATOM   1230  CD1 PHE B 153      20.238  20.628  33.028  1.00 72.44           C
ATOM   1231  CD2 PHE B 153      21.208  18.471  32.858  1.00 72.44           C
ATOM   1232  CE1 PHE B 153      21.178  20.981  33.968  1.00 72.44           C
ATOM   1233  CE2 PHE B 153      22.150  18.819  33.796  1.00 72.44           C
ATOM   1234  CZ  PHE B 153      22.135  20.074  34.356  1.00 72.44           C
ATOM   1235  C   PHE B 153      21.103  18.958  29.890  1.00 72.44           C
ATOM   1236  O   PHE B 153      22.081  19.689  30.030  1.00 72.44           O
ATOM   1237  N   CYS B 154      21.238  17.666  29.536  1.00 53.90           N
ATOM   1238  CA  CYS B 154      22.578  17.144  29.523  1.00 53.90           C
ATOM   1239  CB  CYS B 154      22.680  15.753  30.179  1.00 53.90           C
ATOM   1240  SG  CYS B 154      24.377  15.119  30.338  1.00 53.90           S
ATOM   1241  C   CYS B 154      23.083  17.036  28.116  1.00 53.90           C
ATOM   1242  O   CYS B 154      22.384  16.549  27.230  1.00 53.90           O
ATOM   1243  N   GLY B 155      24.339  17.479  27.877  1.00 49.18           N
ATOM   1244  CA  GLY B 155      24.878  17.420  26.544  1.00 49.18           C
ATOM   1245  C   GLY B 155      25.437  16.048  26.357  1.00 49.18           C
ATOM   1246  O   GLY B 155      26.640  15.857  26.181  1.00 49.18           O
ATOM   1247  N   SER B 156      24.527  15.061  26.423  1.00 94.59           N
ATOM   1248  CA  SER B 156      24.781  13.653  26.346  1.00 94.59           C
ATOM   1249  CB  SER B 156      23.815  12.855  27.240  1.00 94.59           C
ATOM   1250  OG  SER B 156      24.201  11.491  27.300  1.00 94.59           O
ATOM   1251  C   SER B 156      24.705  13.071  24.953  1.00 94.59           C
ATOM   1252  O   SER B 156      24.794  11.853  24.816  1.00 94.59           O
ATOM   1253  N   CYS B 157      24.575  13.879  23.883  1.00 60.93           N
ATOM   1254  CA  CYS B 157      24.288  13.341  22.571  1.00 60.93           C
ATOM   1255  CB  CYS B 157      24.283  14.426  21.479  1.00 60.93           C
ATOM   1256  SG  CYS B 157      25.888  15.262  21.314  1.00 60.93           S
ATOM   1257  C   CYS B 157      25.269  12.276  22.157  1.00 60.93           C
ATOM   1258  O   CYS B 157      24.864  11.219  21.672  1.00 60.93           O
ATOM   1259  N   TYR B 158      26.575  12.480  22.385  1.00 70.48           N
ATOM   1260  CA  TYR B 158      27.559  11.532  21.938  1.00 70.48           C
ATOM   1261  CB  TYR B 158      29.003  11.958  22.272  1.00 70.48           C
ATOM   1262  CG  TYR B 158      29.167  12.023  23.754  1.00 70.48           C
ATOM   1263  CD1 TYR B 158      28.712  13.111  24.464  1.00 70.48           C
ATOM   1264  CD2 TYR B 158      29.796  11.003  24.431  1.00 70.48           C
ATOM   1265  CE1 TYR B 158      28.866  13.172  25.829  1.00 70.48           C
ATOM   1266  CE2 TYR B 158      29.953  11.058  25.797  1.00 70.48           C
ATOM   1267  CZ  TYR B 158      29.490  12.146  26.498  1.00 70.48           C
ATOM   1268  OH  TYR B 158      29.651  12.206  27.898  1.00 70.48           O
ATOM   1269  C   TYR B 158      27.304  10.192  22.563  1.00 70.48           C
ATOM   1270  O   TYR B 158      27.500   9.162  21.920  1.00 70.48           O
ATOM   1271  N   ALA B 159      26.913  10.161  23.850  1.00 48.29           N
ATOM   1272  CA  ALA B 159      26.653   8.918  24.528  1.00 48.29           C
ATOM   1273  CB  ALA B 159      26.363   9.108  26.026  1.00 48.29           C
ATOM   1274  C   ALA B 159      25.467   8.227  23.925  1.00 48.29           C
ATOM   1275  O   ALA B 159      25.490   7.015  23.715  1.00 48.29           O
ATOM   1276  N   PHE B 160      24.389   8.983  23.634  1.00 59.03           N
ATOM   1277  CA  PHE B 160      23.204   8.389  23.083  1.00 59.03           C
ATOM   1278  CB  PHE B 160      22.025   9.373  22.947  1.00 59.03           C
ATOM   1279  CG  PHE B 160      21.401   9.537  24.294  1.00 59.03           C
ATOM   1280  CD1 PHE B 160      21.943  10.375  25.242  1.00 59.03           C
ATOM   1281  CD2 PHE B 160      20.254   8.842  24.604  1.00 59.03           C
ATOM   1282  CE1 PHE B 160      21.352  10.511  26.477  1.00 59.03           C
ATOM   1283  CE2 PHE B 160      19.659   8.975  25.836  1.00 59.03           C
ATOM   1284  CZ  PHE B 160      20.208   9.811  26.777  1.00 59.03           C
ATOM   1285  C   PHE B 160      23.503   7.815  21.731  1.00 59.03           C
ATOM   1286  O   PHE B 160      23.083   6.702  21.419  1.00 59.03           O
ATOM   1287  N   SER B 161      24.244   8.553  20.885  1.00 84.11           N
ATOM   1288  CA  SER B 161      24.533   8.060  19.568  1.00 84.11           C
ATOM   1289  CB  SER B 161      25.352   9.044  18.727  1.00 84.11           C
ATOM   1290  OG  SER B 161      24.562  10.189  18.461  1.00 84.11           O
ATOM   1291  C   SER B 161      25.328   6.803  19.693  1.00 84.11           C
ATOM   1292  O   SER B 161      25.081   5.826  18.988  1.00 84.11           O
ATOM   1293  N   SER B 162      26.301   6.789  20.616  1.00 97.61           N
ATOM   1294  CA  SER B 162      27.149   5.646  20.766  1.00 97.61           C
ATOM   1295  CB  SER B 162      28.237   5.857  21.828  1.00 97.61           C
ATOM   1296  OG  SER B 162      29.088   4.723  21.877  1.00 97.61           O
ATOM   1297  C   SER B 162      26.339   4.446  21.160  1.00 97.61           C
ATOM   1298  O   SER B 162      26.447   3.394  20.537  1.00 97.61           O
ATOM   1299  N   SER B 163      25.484   4.571  22.193  1.00 84.53           N
ATOM   1300  CA  SER B 163      24.711   3.450  22.656  1.00 84.53           C
ATOM   1301  CB  SER B 163      23.834   3.793  23.872  1.00 84.53           C
ATOM   1302  OG  SER B 163      24.652   4.137  24.981  1.00 84.53           O
ATOM   1303  C   SER B 163      23.801   3.004  21.561  1.00 84.53           C
ATOM   1304  O   SER B 163      23.600   1.809  21.352  1.00 84.53           O
ATOM   1305  N   ASP B 164      23.248   3.968  20.810  1.00 79.49           N
ATOM   1306  CA  ASP B 164      22.298   3.660  19.786  1.00 79.49           C
ATOM   1307  CB  ASP B 164      21.789   4.927  19.082  1.00 79.49           C
ATOM   1308  CG  ASP B 164      20.568   4.558  18.260  1.00 79.49           C
ATOM   1309  OD1 ASP B 164      20.228   3.346  18.205  1.00 79.49           O
ATOM   1310  OD2 ASP B 164      19.961   5.490  17.669  1.00 79.49           O
ATOM   1311  C   ASP B 164      22.942   2.785  18.758  1.00 79.49           C
ATOM   1312  O   ASP B 164      22.339   1.819  18.293  1.00 79.49           O
ATOM   1313  N   MET B 165      24.187   3.105  18.363  1.00 63.33           N
ATOM   1314  CA  MET B 165      24.838   2.319  17.361  1.00 63.33           C
ATOM   1315  CB  MET B 165      26.199   2.910  16.970  1.00 63.33           C
ATOM   1316  CG  MET B 165      26.942   2.113  15.901  1.00 63.33           C
ATOM   1317  SD  MET B 165      28.465   2.907  15.299  1.00 63.33           S
ATOM   1318  CE  MET B 165      29.355   2.833  16.880  1.00 63.33           C
ATOM   1319  C   MET B 165      25.048   0.919  17.863  1.00 63.33           C
ATOM   1320  O   MET B 165      24.707  -0.052  17.189  1.00 63.33           O
ATOM   1321  N   PHE B 166      25.570   0.772  19.093  1.00 63.68           N
ATOM   1322  CA  PHE B 166      25.839  -0.538  19.621  1.00 63.68           C
ATOM   1323  CB  PHE B 166      26.551  -0.504  20.986  1.00 63.68           C
ATOM   1324  CG  PHE B 166      27.945  -0.033  20.746  1.00 63.68           C
ATOM   1325  CD1 PHE B 166      28.229   1.310  20.659  1.00 63.68           C
ATOM   1326  CD2 PHE B 166      28.973  -0.938  20.611  1.00 63.68           C
ATOM   1327  CE1 PHE B 166      29.514   1.744  20.436  1.00 63.68           C
ATOM   1328  CE2 PHE B 166      30.260  -0.511  20.389  1.00 63.68           C
ATOM   1329  CZ  PHE B 166      30.534   0.833  20.304  1.00 63.68           C
ATOM   1330  C   PHE B 166      24.579  -1.329  19.780  1.00 63.68           C
ATOM   1331  O   PHE B 166      24.568  -2.537  19.552  1.00 63.68           O
ATOM   1332  N   GLY B 167      23.488  -0.680  20.215  1.00 39.77           N
ATOM   1333  CA  GLY B 167      22.254  -1.390  20.445  1.00 39.77           C
ATOM   1334  C   GLY B 167      21.702  -1.969  19.171  1.00 39.77           C
ATOM   1335  O   GLY B 167      21.216  -3.100  19.161  1.00 39.77           O
ATOM   1336  N   SER B 168      21.720  -1.194  18.068  1.00 84.69           N
ATOM   1337  CA  SER B 168      21.183  -1.668  16.823  1.00 84.69           C
ATOM   1338  CB  SER B 168      21.144  -0.572  15.743  1.00 84.69           C
ATOM   1339  OG  SER B 168      20.269   0.473  16.140  1.00 84.69           O
ATOM   1340  C   SER B 168      22.036  -2.783  16.297  1.00 84.69           C
ATOM   1341  O   SER B 168      21.526  -3.811  15.852  1.00 84.69           O
ATOM   1342  N   ARG B 169      23.372  -2.616  16.361  1.00 66.61           N
ATOM   1343  CA  ARG B 169      24.276  -3.594  15.814  1.00 66.61           C
ATOM   1344  CB  ARG B 169      25.753  -3.159  15.902  1.00 66.61           C
ATOM   1345  CG  ARG B 169      26.117  -2.038  14.922  1.00 66.61           C
ATOM   1346  CD  ARG B 169      27.581  -1.597  15.004  1.00 66.61           C
ATOM   1347  NE  ARG B 169      27.788  -0.511  14.001  1.00 66.61           N
ATOM   1348  CZ  ARG B 169      28.355  -0.791  12.791  1.00 66.61           C
ATOM   1349  NH1 ARG B 169      28.777  -2.058  12.512  1.00 66.61           N
ATOM   1350  NH2 ARG B 169      28.511   0.197  11.862  1.00 66.61           N
ATOM   1351  C   ARG B 169      24.125  -4.896  16.535  1.00 66.61           C
ATOM   1352  O   ARG B 169      24.251  -5.961  15.933  1.00 66.61           O
ATOM   1353  N   VAL B 170      23.888  -4.852  17.856  1.00 40.05           N
ATOM   1354  CA  VAL B 170      23.694  -6.066  18.596  1.00 40.05           C
ATOM   1355  CB  VAL B 170      23.491  -5.827  20.064  1.00 40.05           C
ATOM   1356  CG1 VAL B 170      23.194  -7.174  20.744  1.00 40.05           C
ATOM   1357  CG2 VAL B 170      24.732  -5.106  20.618  1.00 40.05           C
ATOM   1358  C   VAL B 170      22.458  -6.738  18.075  1.00 40.05           C
ATOM   1359  O   VAL B 170      22.414  -7.961  17.947  1.00 40.05           O
ATOM   1360  N   ARG B 171      21.408  -5.951  17.772  1.00 69.47           N
ATOM   1361  CA  ARG B 171      20.165  -6.512  17.321  1.00 69.47           C
ATOM   1362  CB  ARG B 171      19.046  -5.467  17.184  1.00 69.47           C
ATOM   1363  CG  ARG B 171      18.605  -4.906  18.538  1.00 69.47           C
ATOM   1364  CD  ARG B 171      17.333  -4.059  18.488  1.00 69.47           C
ATOM   1365  NE  ARG B 171      17.051  -3.603  19.879  1.00 69.47           N
ATOM   1366  CZ  ARG B 171      15.825  -3.099  20.201  1.00 69.47           C
ATOM   1367  NH1 ARG B 171      14.844  -3.036  19.256  1.00 69.47           N
ATOM   1368  NH2 ARG B 171      15.581  -2.659  21.470  1.00 69.47           N
ATOM   1369  C   ARG B 171      20.347  -7.204  16.004  1.00 69.47           C
ATOM   1370  O   ARG B 171      19.875  -8.323  15.815  1.00 69.47           O
ATOM   1371  N   VAL B 172      21.048  -6.567  15.051  1.00 96.26           N
ATOM   1372  CA  VAL B 172      21.236  -7.164  13.758  1.00 96.26           C
ATOM   1373  CB  VAL B 172      21.939  -6.252  12.792  1.00 96.26           C
ATOM   1374  CG1 VAL B 172      23.338  -5.923  13.339  1.00 96.26           C
ATOM   1375  CG2 VAL B 172      21.957  -6.933  11.412  1.00 96.26           C
ATOM   1376  C   VAL B 172      22.044  -8.422  13.883  1.00 96.26           C
ATOM   1377  O   VAL B 172      21.712  -9.443  13.282  1.00 96.26           O
ATOM   1378  N   ILE B 173      23.120  -8.395  14.690  1.00102.40           N
ATOM   1379  CA  ILE B 173      24.002  -9.526  14.772  1.00102.40           C
ATOM   1380  CB  ILE B 173      25.220  -9.271  15.620  1.00102.40           C
ATOM   1381  CG1 ILE B 173      26.236 -10.412  15.446  1.00102.40           C
ATOM   1382  CG2 ILE B 173      24.781  -9.039  17.074  1.00102.40           C
ATOM   1383  CD1 ILE B 173      27.614 -10.093  16.024  1.00102.40           C
ATOM   1384  C   ILE B 173      23.274 -10.715  15.323  1.00102.40           C
ATOM   1385  O   ILE B 173      23.481 -11.846  14.892  1.00102.40           O
ATOM   1386  N   THR B 174      22.454 -10.463  16.348  1.00164.18           N
ATOM   1387  CA  THR B 174      21.649 -11.363  17.117  1.00164.18           C
ATOM   1388  CB  THR B 174      21.331 -10.698  18.421  1.00164.18           C
ATOM   1389  OG1 THR B 174      20.881 -11.638  19.368  1.00164.18           O
ATOM   1390  CG2 THR B 174      20.253  -9.631  18.194  1.00164.18           C
ATOM   1391  C   THR B 174      20.379 -11.709  16.396  1.00164.18           C
ATOM   1392  O   THR B 174      19.688 -12.657  16.766  1.00164.18           O
ATOM   1393  N   ASN B 175      20.000 -10.906  15.383  1.00 65.03           N
ATOM   1394  CA  ASN B 175      18.769 -11.113  14.677  1.00 65.03           C
ATOM   1395  CB  ASN B 175      18.625 -12.542  14.122  1.00 65.03           C
ATOM   1396  CG  ASN B 175      17.469 -12.566  13.130  1.00 65.03           C
ATOM   1397  OD1 ASN B 175      16.706 -11.607  13.018  1.00 65.03           O
ATOM   1398  ND2 ASN B 175      17.331 -13.699  12.391  1.00 65.03           N
ATOM   1399  C   ASN B 175      17.627 -10.848  15.606  1.00 65.03           C
ATOM   1400  O   ASN B 175      16.598 -11.521  15.556  1.00 65.03           O
ATOM   1401  N   GLY B 176      17.803  -9.855  16.500  1.00 33.89           N
ATOM   1402  CA  GLY B 176      16.750  -9.405  17.361  1.00 33.89           C
ATOM   1403  C   GLY B 176      16.588 -10.339  18.514  1.00 33.89           C
ATOM   1404  O   GLY B 176      15.675 -10.168  19.321  1.00 33.89           O
ATOM   1405  N   THR B 177      17.438 -11.375  18.631  1.00134.20           N
ATOM   1406  CA  THR B 177      17.221 -12.198  19.781  1.00134.20           C
ATOM   1407  CB  THR B 177      17.808 -13.590  19.745  1.00134.20           C
ATOM   1408  OG1 THR B 177      19.222 -13.589  19.762  1.00134.20           O
ATOM   1409  CG2 THR B 177      17.298 -14.285  18.472  1.00134.20           C
ATOM   1410  C   THR B 177      17.646 -11.433  21.000  1.00134.20           C
ATOM   1411  O   THR B 177      17.079 -11.628  22.075  1.00134.20           O
ATOM   1412  N   LYS B 178      18.665 -10.550  20.876  1.00 84.21           N
ATOM   1413  CA  LYS B 178      19.083  -9.760  22.008  1.00 84.21           C
ATOM   1414  CB  LYS B 178      20.576  -9.911  22.340  1.00 84.21           C
ATOM   1415  CG  LYS B 178      20.929 -11.316  22.832  1.00 84.21           C
ATOM   1416  CD  LYS B 178      22.430 -11.605  22.873  1.00 84.21           C
ATOM   1417  CE  LYS B 178      22.757 -13.015  23.370  1.00 84.21           C
ATOM   1418  NZ  LYS B 178      22.337 -13.166  24.781  1.00 84.21           N
ATOM   1419  C   LYS B 178      18.818  -8.302  21.723  1.00 84.21           C
ATOM   1420  O   LYS B 178      19.338  -7.730  20.768  1.00 84.21           O
ATOM   1421  N   THR B 179      17.906  -7.718  22.526  1.00133.40           N
ATOM   1422  CA  THR B 179      17.383  -6.371  22.571  1.00133.40           C
ATOM   1423  CB  THR B 179      15.917  -6.339  22.875  1.00133.40           C
ATOM   1424  OG1 THR B 179      15.662  -6.916  24.147  1.00133.40           O
ATOM   1425  CG2 THR B 179      15.185  -7.125  21.774  1.00133.40           C
ATOM   1426  C   THR B 179      18.066  -5.388  23.500  1.00133.40           C
ATOM   1427  O   THR B 179      17.498  -4.309  23.659  1.00133.40           O
ATOM   1428  N   PRO B 180      19.141  -5.658  24.198  1.00110.16           N
ATOM   1429  CA  PRO B 180      19.598  -4.792  25.270  1.00110.16           C
ATOM   1430  CD  PRO B 180      20.250  -6.384  23.597  1.00110.16           C
ATOM   1431  CB  PRO B 180      20.993  -5.298  25.626  1.00110.16           C
ATOM   1432  CG  PRO B 180      21.515  -5.855  24.292  1.00110.16           C
ATOM   1433  C   PRO B 180      19.626  -3.308  25.043  1.00110.16           C
ATOM   1434  O   PRO B 180      19.889  -2.851  23.931  1.00110.16           O
ATOM   1435  N   VAL B 181      19.297  -2.544  26.109  1.00 53.11           N
ATOM   1436  CA  VAL B 181      19.374  -1.114  26.086  1.00 53.11           C
ATOM   1437  CB  VAL B 181      18.173  -0.436  26.676  1.00 53.11           C
ATOM   1438  CG1 VAL B 181      18.432   1.080  26.704  1.00 53.11           C
ATOM   1439  CG2 VAL B 181      16.933  -0.842  25.861  1.00 53.11           C
ATOM   1440  C   VAL B 181      20.546  -0.787  26.959  1.00 53.11           C
ATOM   1441  O   VAL B 181      20.568  -1.130  28.140  1.00 53.11           O
ATOM   1442  N   TYR B 182      21.555  -0.114  26.377  1.00121.88           N
ATOM   1443  CA  TYR B 182      22.780   0.237  27.042  1.00121.88           C
ATOM   1444  CB  TYR B 182      23.954   0.460  26.073  1.00121.88           C
ATOM   1445  CG  TYR B 182      24.218  -0.845  25.404  1.00121.88           C
ATOM   1446  CD1 TYR B 182      23.469  -1.234  24.318  1.00121.88           C
ATOM   1447  CD2 TYR B 182      25.212  -1.680  25.861  1.00121.88           C
ATOM   1448  CE1 TYR B 182      23.706  -2.437  23.696  1.00121.88           C
ATOM   1449  CE2 TYR B 182      25.454  -2.885  25.243  1.00121.88           C
ATOM   1450  CZ  TYR B 182      24.700  -3.264  24.159  1.00121.88           C
ATOM   1451  OH  TYR B 182      24.946  -4.500  23.523  1.00121.88           O
ATOM   1452  C   TYR B 182      22.567   1.502  27.816  1.00121.88           C
ATOM   1453  O   TYR B 182      21.597   2.220  27.574  1.00121.88           O
ATOM   1454  N   SER B 183      23.433   1.781  28.821  1.00118.66           N
ATOM   1455  CA  SER B 183      23.203   2.960  29.618  1.00118.66           C
ATOM   1456  CB  SER B 183      23.356   2.745  31.136  1.00118.66           C
ATOM   1457  OG  SER B 183      24.728   2.686  31.494  1.00118.66           O
ATOM   1458  C   SER B 183      24.132   4.092  29.254  1.00118.66           C
ATOM   1459  O   SER B 183      25.355   4.005  29.368  1.00118.66           O
ATOM   1460  N   PRO B 184      23.541   5.172  28.801  1.00 92.50           N
ATOM   1461  CA  PRO B 184      24.286   6.365  28.479  1.00 92.50           C
ATOM   1462  CD  PRO B 184      22.328   5.063  28.006  1.00 92.50           C
ATOM   1463  CB  PRO B 184      23.342   7.242  27.660  1.00 92.50           C
ATOM   1464  CG  PRO B 184      22.377   6.235  27.013  1.00 92.50           C
ATOM   1465  C   PRO B 184      24.781   7.052  29.714  1.00 92.50           C
ATOM   1466  O   PRO B 184      25.771   7.777  29.652  1.00 92.50           O
ATOM   1467  N   GLN B 185      24.088   6.859  30.846  1.00 56.01           N
ATOM   1468  CA  GLN B 185      24.427   7.544  32.059  1.00 56.01           C
ATOM   1469  CB  GLN B 185      23.398   7.317  33.177  1.00 56.01           C
ATOM   1470  CG  GLN B 185      23.744   8.056  34.471  1.00 56.01           C
ATOM   1471  CD  GLN B 185      23.672   9.549  34.184  1.00 56.01           C
ATOM   1472  OE1 GLN B 185      22.754  10.023  33.516  1.00 56.01           O
ATOM   1473  NE2 GLN B 185      24.675  10.313  34.694  1.00 56.01           N
ATOM   1474  C   GLN B 185      25.754   7.078  32.567  1.00 56.01           C
ATOM   1475  O   GLN B 185      26.548   7.873  33.068  1.00 56.01           O
ATOM   1476  N   ASP B 186      26.036   5.769  32.449  1.00 88.48           N
ATOM   1477  CA  ASP B 186      27.263   5.248  32.975  1.00 88.48           C
ATOM   1478  CB  ASP B 186      27.409   3.737  32.707  1.00 88.48           C
ATOM   1479  CG  ASP B 186      28.637   3.207  33.436  1.00 88.48           C
ATOM   1480  OD1 ASP B 186      29.389   4.034  34.015  1.00 88.48           O
ATOM   1481  OD2 ASP B 186      28.839   1.964  33.419  1.00 88.48           O
ATOM   1482  C   ASP B 186      28.391   5.950  32.298  1.00 88.48           C
ATOM   1483  O   ASP B 186      29.372   6.333  32.936  1.00 88.48           O
ATOM   1484  N   ILE B 187      28.279   6.145  30.974  1.00127.76           N
ATOM   1485  CA  ILE B 187      29.345   6.800  30.282  1.00127.76           C
ATOM   1486  CB  ILE B 187      29.218   6.789  28.777  1.00127.76           C
ATOM   1487  CG1 ILE B 187      30.590   7.049  28.135  1.00127.76           C
ATOM   1488  CG2 ILE B 187      28.165   7.813  28.335  1.00127.76           C
ATOM   1489  CD1 ILE B 187      31.571   5.892  28.316  1.00127.76           C
ATOM   1490  C   ILE B 187      29.442   8.214  30.764  1.00127.76           C
ATOM   1491  O   ILE B 187      30.536   8.722  31.000  1.00127.76           O
ATOM   1492  N   VAL B 188      28.290   8.889  30.940  1.00 55.55           N
ATOM   1493  CA  VAL B 188      28.313  10.263  31.359  1.00 55.55           C
ATOM   1494  CB  VAL B 188      26.939  10.865  31.449  1.00 55.55           C
ATOM   1495  CG1 VAL B 188      27.058  12.285  32.031  1.00 55.55           C
ATOM   1496  CG2 VAL B 188      26.293  10.820  30.053  1.00 55.55           C
ATOM   1497  C   VAL B 188      28.952  10.384  32.713  1.00 55.55           C
ATOM   1498  O   VAL B 188      29.741  11.298  32.946  1.00 55.55           O
ATOM   1499  N   GLU B 189      28.579   9.511  33.670  1.00125.50           N
ATOM   1500  CA  GLU B 189      29.118   9.623  35.004  1.00125.50           C
ATOM   1501  CB  GLU B 189      28.262   8.859  36.028  1.00125.50           C
ATOM   1502  CG  GLU B 189      28.208   7.355  35.754  1.00125.50           C
ATOM   1503  CD  GLU B 189      27.337   6.704  36.817  1.00125.50           C
ATOM   1504  OE1 GLU B 189      26.592   7.447  37.508  1.00125.50           O
ATOM   1505  OE2 GLU B 189      27.406   5.453  36.953  1.00125.50           O
ATOM   1506  C   GLU B 189      30.524   9.097  35.154  1.00125.50           C
ATOM   1507  O   GLU B 189      31.340   9.705  35.844  1.00125.50           O
ATOM   1508  N   CYS B 190      30.782   7.878  34.631  1.00103.28           N
ATOM   1509  CA  CYS B 190      32.031   7.165  34.760  1.00103.28           C
ATOM   1510  CB  CYS B 190      31.823   5.649  34.687  1.00103.28           C
ATOM   1511  SG  CYS B 190      30.901   5.120  36.141  1.00103.28           S
ATOM   1512  C   CYS B 190      33.145   7.460  33.803  1.00103.28           C
ATOM   1513  O   CYS B 190      34.311   7.435  34.192  1.00103.28           O
ATOM   1514  N   SER B 191      32.832   7.709  32.520  1.00 83.20           N
ATOM   1515  CA  SER B 191      33.862   7.676  31.519  1.00 83.20           C
ATOM   1516  CB  SER B 191      33.301   7.479  30.101  1.00 83.20           C
ATOM   1517  OG  SER B 191      34.358   7.419  29.156  1.00 83.20           O
ATOM   1518  C   SER B 191      34.774   8.869  31.494  1.00 83.20           C
ATOM   1519  O   SER B 191      34.358  10.018  31.366  1.00 83.20           O
ATOM   1520  N   ALA B 192      36.084   8.569  31.624  1.00 82.32           N
ATOM   1521  CA  ALA B 192      37.210   9.461  31.562  1.00 82.32           C
ATOM   1522  CB  ALA B 192      38.511   8.802  32.049  1.00 82.32           C
ATOM   1523  C   ALA B 192      37.444   9.924  30.150  1.00 82.32           C
ATOM   1524  O   ALA B 192      38.107  10.936  29.921  1.00 82.32           O
ATOM   1525  N   TYR B 193      37.012   9.102  29.175  1.00166.72           N
ATOM   1526  CA  TYR B 193      37.159   9.331  27.763  1.00166.72           C
ATOM   1527  CB  TYR B 193      36.831   8.139  26.844  1.00166.72           C
ATOM   1528  CG  TYR B 193      37.882   7.100  27.027  1.00166.72           C
ATOM   1529  CD1 TYR B 193      39.209   7.455  27.111  1.00166.72           C
ATOM   1530  CD2 TYR B 193      37.550   5.765  27.041  1.00166.72           C
ATOM   1531  CE1 TYR B 193      40.184   6.497  27.263  1.00166.72           C
ATOM   1532  CE2 TYR B 193      38.519   4.802  27.189  1.00166.72           C
ATOM   1533  CZ  TYR B 193      39.838   5.167  27.306  1.00166.72           C
ATOM   1534  OH  TYR B 193      40.832   4.178  27.459  1.00166.72           O
ATOM   1535  C   TYR B 193      36.320  10.486  27.306  1.00166.72           C
ATOM   1536  O   TYR B 193      36.452  10.913  26.160  1.00166.72           O
ATOM   1537  N   SER B 194      35.316  10.895  28.110  1.00 73.51           N
ATOM   1538  CA  SER B 194      34.459  11.990  27.743  1.00 73.51           C
ATOM   1539  CB  SER B 194      33.061  11.538  27.289  1.00 73.51           C
ATOM   1540  OG  SER B 194      32.373  10.923  28.368  1.00 73.51           O
ATOM   1541  C   SER B 194      34.267  12.923  28.912  1.00 73.51           C
ATOM   1542  O   SER B 194      34.774  12.717  30.012  1.00 73.51           O
ATOM   1543  N   GLN B 195      33.586  14.042  28.609  1.00179.78           N
ATOM   1544  CA  GLN B 195      33.222  15.196  29.387  1.00179.78           C
ATOM   1545  CB  GLN B 195      33.153  16.456  28.515  1.00179.78           C
ATOM   1546  CG  GLN B 195      34.548  16.895  28.054  1.00179.78           C
ATOM   1547  CD  GLN B 195      35.139  15.848  27.113  1.00179.78           C
ATOM   1548  OE1 GLN B 195      34.604  15.587  26.037  1.00179.78           O
ATOM   1549  NE2 GLN B 195      36.266  15.215  27.538  1.00179.78           N
ATOM   1550  C   GLN B 195      31.983  15.087  30.240  1.00179.78           C
ATOM   1551  O   GLN B 195      31.625  16.073  30.878  1.00179.78           O
ATOM   1552  N   GLY B 196      31.187  14.002  30.170  1.00 50.67           N
ATOM   1553  CA  GLY B 196      29.993  13.985  30.977  1.00 50.67           C
ATOM   1554  C   GLY B 196      28.955  14.756  30.219  1.00 50.67           C
ATOM   1555  O   GLY B 196      28.751  14.526  29.030  1.00 50.67           O
ATOM   1556  N   CYS B 197      28.239  15.666  30.904  1.00 82.25           N
ATOM   1557  CA  CYS B 197      27.226  16.499  30.314  1.00 82.25           C
ATOM   1558  CB  CYS B 197      26.314  17.199  31.333  1.00 82.25           C
ATOM   1559  SG  CYS B 197      25.100  16.030  32.008  1.00 82.25           S
ATOM   1560  C   CYS B 197      27.862  17.532  29.430  1.00 82.25           C
ATOM   1561  O   CYS B 197      27.171  18.226  28.686  1.00 82.25           O
ATOM   1562  N   ASP B 198      29.185  17.723  29.582  1.00 76.55           N
ATOM   1563  CA  ASP B 198      29.995  18.656  28.842  1.00 76.55           C
ATOM   1564  CB  ASP B 198      31.395  18.838  29.452  1.00 76.55           C
ATOM   1565  CG  ASP B 198      31.235  19.561  30.781  1.00 76.55           C
ATOM   1566  OD1 ASP B 198      30.094  20.002  31.081  1.00 76.55           O
ATOM   1567  OD2 ASP B 198      32.253  19.684  31.514  1.00 76.55           O
ATOM   1568  C   ASP B 198      30.177  18.230  27.406  1.00 76.55           C
ATOM   1569  O   ASP B 198      30.596  19.039  26.579  1.00 76.55           O
ATOM   1570  N   GLY B 199      29.973  16.937  27.071  1.00 43.13           N
ATOM   1571  CA  GLY B 199      30.126  16.527  25.694  1.00 43.13           C
ATOM   1572  C   GLY B 199      31.118  15.398  25.616  1.00 43.13           C
ATOM   1573  O   GLY B 199      31.697  14.994  26.623  1.00 43.13           O
ATOM   1574  N   GLY B 200      31.336  14.861  24.391  1.00 33.42           N
ATOM   1575  CA  GLY B 200      32.251  13.768  24.185  1.00 33.42           C
ATOM   1576  C   GLY B 200      32.196  13.351  22.739  1.00 33.42           C
ATOM   1577  O   GLY B 200      31.527  13.990  21.926  1.00 33.42           O
ATOM   1578  N   PHE B 201      32.919  12.260  22.377  1.00 73.50           N
ATOM   1579  CA  PHE B 201      32.927  11.816  21.004  1.00 73.50           C
ATOM   1580  CB  PHE B 201      34.232  12.155  20.265  1.00 73.50           C
ATOM   1581  CG  PHE B 201      34.271  13.640  20.161  1.00 73.50           C
ATOM   1582  CD1 PHE B 201      34.709  14.399  21.220  1.00 73.50           C
ATOM   1583  CD2 PHE B 201      33.863  14.272  19.009  1.00 73.50           C
ATOM   1584  CE1 PHE B 201      34.746  15.770  21.130  1.00 73.50           C
ATOM   1585  CE2 PHE B 201      33.898  15.643  18.913  1.00 73.50           C
ATOM   1586  CZ  PHE B 201      34.335  16.395  19.977  1.00 73.50           C
ATOM   1587  C   PHE B 201      32.724  10.325  20.931  1.00 73.50           C
ATOM   1588  O   PHE B 201      33.307   9.552  21.687  1.00 73.50           O
ATOM   1589  N   MET B 202      31.938   9.894  19.927  1.00 71.56           N
ATOM   1590  CA  MET B 202      31.491   8.549  19.679  1.00 71.56           C
ATOM   1591  CB  MET B 202      30.613   8.550  18.421  1.00 71.56           C
ATOM   1592  CG  MET B 202      29.444   9.527  18.584  1.00 71.56           C
ATOM   1593  SD  MET B 202      28.841  10.299  17.052  1.00 71.56           S
ATOM   1594  CE  MET B 202      30.294  11.365  16.828  1.00 71.56           C
ATOM   1595  C   MET B 202      32.674   7.650  19.460  1.00 71.56           C
ATOM   1596  O   MET B 202      32.671   6.495  19.875  1.00 71.56           O
ATOM   1597  N   TYR B 203      33.734   8.140  18.804  1.00 68.18           N
ATOM   1598  CA  TYR B 203      34.872   7.303  18.544  1.00 68.18           C
ATOM   1599  CB  TYR B 203      35.977   8.104  17.832  1.00 68.18           C
ATOM   1600  CG  TYR B 203      37.155   7.251  17.503  1.00 68.18           C
ATOM   1601  CD1 TYR B 203      38.170   7.055  18.412  1.00 68.18           C
ATOM   1602  CD2 TYR B 203      37.245   6.657  16.265  1.00 68.18           C
ATOM   1603  CE1 TYR B 203      39.257   6.277  18.086  1.00 68.18           C
ATOM   1604  CE2 TYR B 203      38.328   5.879  15.934  1.00 68.18           C
ATOM   1605  CZ  TYR B 203      39.335   5.687  16.846  1.00 68.18           C
ATOM   1606  OH  TYR B 203      40.446   4.889  16.503  1.00 68.18           O
ATOM   1607  C   TYR B 203      35.397   6.828  19.873  1.00 68.18           C
ATOM   1608  O   TYR B 203      35.743   5.658  20.031  1.00 68.18           O
ATOM   1609  N   LEU B 204      35.492   7.742  20.856  1.00 88.01           N
ATOM   1610  CA  LEU B 204      35.977   7.456  22.176  1.00 88.01           C
ATOM   1611  CB  LEU B 204      36.294   8.736  22.968  1.00 88.01           C
ATOM   1612  CG  LEU B 204      37.499   9.505  22.395  1.00 88.01           C
ATOM   1613  CD1 LEU B 204      37.791  10.780  23.201  1.00 88.01           C
ATOM   1614  CD2 LEU B 204      38.727   8.589  22.286  1.00 88.01           C
ATOM   1615  C   LEU B 204      35.011   6.637  22.994  1.00 88.01           C
ATOM   1616  O   LEU B 204      35.441   5.883  23.861  1.00 88.01           O
ATOM   1617  N   VAL B 205      33.687   6.871  22.863  1.00145.49           N
ATOM   1618  CA  VAL B 205      32.706   6.126  23.622  1.00145.49           C
ATOM   1619  CB  VAL B 205      31.391   6.849  23.728  1.00145.49           C
ATOM   1620  CG1 VAL B 205      30.850   7.136  22.317  1.00145.49           C
ATOM   1621  CG2 VAL B 205      30.444   6.004  24.599  1.00145.49           C
ATOM   1622  C   VAL B 205      32.456   4.775  23.056  1.00145.49           C
ATOM   1623  O   VAL B 205      32.453   3.749  23.737  1.00145.49           O
ATOM   1624  N   SER B 206      32.230   4.742  21.747  1.00243.19           N
ATOM   1625  CA  SER B 206      32.105   3.470  21.162  1.00243.19           C
ATOM   1626  CB  SER B 206      31.891   3.534  19.640  1.00243.19           C
ATOM   1627  OG  SER B 206      30.655   4.171  19.348  1.00243.19           O
ATOM   1628  C   SER B 206      33.506   2.744  21.441  1.00243.19           C
ATOM   1629  O   SER B 206      33.355   1.538  21.207  1.00243.19           O
ATOM   1630  N   LYS B 207      34.767   3.427  21.826  1.00236.63           N
ATOM   1631  CA  LYS B 207      36.237   3.173  22.307  1.00236.63           C
ATOM   1632  CB  LYS B 207      37.151   4.413  22.279  1.00236.63           C
ATOM   1633  CG  LYS B 207      38.496   4.138  22.968  1.00236.63           C
ATOM   1634  CD  LYS B 207      39.570   5.211  22.767  1.00236.63           C
ATOM   1635  CE  LYS B 207      40.884   4.899  23.491  1.00236.63           C
ATOM   1636  NZ  LYS B 207      41.518   3.691  22.914  1.00236.63           N
ATOM   1637  C   LYS B 207      36.294   2.713  23.746  1.00236.63           C
ATOM   1638  O   LYS B 207      37.024   1.796  24.122  1.00236.63           O
ATOM   1639  N   TYR B 208      35.523   3.388  24.606  1.00 89.92           N
ATOM   1640  CA  TYR B 208      35.399   3.123  26.005  1.00 89.92           C
ATOM   1641  CB  TYR B 208      34.379   4.109  26.607  1.00 89.92           C
ATOM   1642  CG  TYR B 208      34.164   3.910  28.066  1.00 89.92           C
ATOM   1643  CD1 TYR B 208      35.064   4.394  28.987  1.00 89.92           C
ATOM   1644  CD2 TYR B 208      33.034   3.264  28.513  1.00 89.92           C
ATOM   1645  CE1 TYR B 208      34.848   4.220  30.333  1.00 89.92           C
ATOM   1646  CE2 TYR B 208      32.813   3.087  29.858  1.00 89.92           C
ATOM   1647  CZ  TYR B 208      33.723   3.564  30.770  1.00 89.92           C
ATOM   1648  OH  TYR B 208      33.499   3.385  32.151  1.00 89.92           O
ATOM   1649  C   TYR B 208      34.836   1.746  26.058  1.00 89.92           C
ATOM   1650  O   TYR B 208      35.123   0.959  26.958  1.00 89.92           O
ATOM   1651  N   ALA B 209      34.004   1.431  25.052  1.00 44.89           N
ATOM   1652  CA  ALA B 209      33.352   0.159  24.993  1.00 44.89           C
ATOM   1653  CB  ALA B 209      32.479  -0.002  23.736  1.00 44.89           C
ATOM   1654  C   ALA B 209      34.371  -0.937  24.972  1.00 44.89           C
ATOM   1655  O   ALA B 209      34.191  -1.966  25.621  1.00 44.89           O
ATOM   1656  N   GLU B 210      35.460  -0.776  24.202  1.00 68.84           N
ATOM   1657  CA  GLU B 210      36.428  -1.835  24.152  1.00 68.84           C
ATOM   1658  CB  GLU B 210      37.479  -1.615  23.049  1.00 68.84           C
ATOM   1659  CG  GLU B 210      38.392  -2.821  22.820  1.00 68.84           C
ATOM   1660  CD  GLU B 210      39.331  -2.484  21.670  1.00 68.84           C
ATOM   1661  OE1 GLU B 210      40.144  -1.534  21.825  1.00 68.84           O
ATOM   1662  OE2 GLU B 210      39.244  -3.172  20.618  1.00 68.84           O
ATOM   1663  C   GLU B 210      37.157  -1.962  25.461  1.00 68.84           C
ATOM   1664  O   GLU B 210      37.313  -3.064  25.985  1.00 68.84           O
ATOM   1665  N   ASP B 211      37.656  -0.835  26.010  1.00113.73           N
ATOM   1666  CA  ASP B 211      38.453  -0.902  27.203  1.00113.73           C
ATOM   1667  CB  ASP B 211      39.162   0.434  27.491  1.00113.73           C
ATOM   1668  CG  ASP B 211      40.157   0.697  26.368  1.00113.73           C
ATOM   1669  OD1 ASP B 211      40.425  -0.249  25.581  1.00113.73           O
ATOM   1670  OD2 ASP B 211      40.655   1.851  26.278  1.00113.73           O
ATOM   1671  C   ASP B 211      37.666  -1.242  28.439  1.00113.73           C
ATOM   1672  O   ASP B 211      37.983  -2.203  29.139  1.00113.73           O
ATOM   1673  N   TYR B 212      36.691  -0.376  28.792  1.00163.16           N
ATOM   1674  CA  TYR B 212      35.873  -0.524  29.968  1.00163.16           C
ATOM   1675  CB  TYR B 212      35.466   0.836  30.547  1.00163.16           C
ATOM   1676  CG  TYR B 212      36.758   1.493  30.893  1.00163.16           C
ATOM   1677  CD1 TYR B 212      37.430   2.243  29.954  1.00163.16           C
ATOM   1678  CD2 TYR B 212      37.312   1.344  32.144  1.00163.16           C
ATOM   1679  CE1 TYR B 212      38.626   2.848  30.260  1.00163.16           C
ATOM   1680  CE2 TYR B 212      38.508   1.946  32.455  1.00163.16           C
ATOM   1681  CZ  TYR B 212      39.167   2.699  31.513  1.00163.16           C
ATOM   1682  OH  TYR B 212      40.393   3.319  31.831  1.00163.16           O
ATOM   1683  C   TYR B 212      34.650  -1.375  29.805  1.00163.16           C
ATOM   1684  O   TYR B 212      34.304  -2.158  30.687  1.00163.16           O
ATOM   1685  N   GLY B 213      33.927  -1.213  28.683  1.00 41.81           N
ATOM   1686  CA  GLY B 213      32.713  -1.962  28.504  1.00 41.81           C
ATOM   1687  C   GLY B 213      31.549  -1.105  28.912  1.00 41.81           C
ATOM   1688  O   GLY B 213      31.700  -0.121  29.636  1.00 41.81           O
ATOM   1689  N   LEU B 214      30.339  -1.477  28.441  1.00103.85           N
ATOM   1690  CA  LEU B 214      29.142  -0.742  28.735  1.00103.85           C
ATOM   1691  CB  LEU B 214      28.396  -0.246  27.485  1.00103.85           C
ATOM   1692  CG  LEU B 214      29.133   0.888  26.747  1.00103.85           C
ATOM   1693  CD1 LEU B 214      30.526   0.442  26.285  1.00103.85           C
ATOM   1694  CD2 LEU B 214      28.284   1.450  25.598  1.00103.85           C
ATOM   1695  C   LEU B 214      28.208  -1.615  29.512  1.00103.85           C
ATOM   1696  O   LEU B 214      28.228  -2.839  29.394  1.00103.85           O
ATOM   1697  N   ALA B 215      27.357  -0.982  30.343  1.00 61.79           N
ATOM   1698  CA  ALA B 215      26.422  -1.700  31.161  1.00 61.79           C
ATOM   1699  CB  ALA B 215      26.502  -1.322  32.651  1.00 61.79           C
ATOM   1700  C   ALA B 215      25.041  -1.377  30.685  1.00 61.79           C
ATOM   1701  O   ALA B 215      24.835  -0.445  29.911  1.00 61.79           O
ATOM   1702  N   GLU B 216      24.054  -2.182  31.121  1.00 94.04           N
ATOM   1703  CA  GLU B 216      22.690  -2.018  30.703  1.00 94.04           C
ATOM   1704  CB  GLU B 216      21.818  -3.244  31.023  1.00 94.04           C
ATOM   1705  CG  GLU B 216      22.282  -4.519  30.316  1.00 94.04           C
ATOM   1706  CD  GLU B 216      21.964  -4.388  28.834  1.00 94.04           C
ATOM   1707  OE1 GLU B 216      20.764  -4.202  28.502  1.00 94.04           O
ATOM   1708  OE2 GLU B 216      22.918  -4.470  28.015  1.00 94.04           O
ATOM   1709  C   GLU B 216      22.090  -0.840  31.411  1.00 94.04           C
ATOM   1710  O   GLU B 216      22.596  -0.380  32.435  1.00 94.04           O
ATOM   1711  N   GLU B 217      20.969  -0.333  30.856  1.00 90.96           N
ATOM   1712  CA  GLU B 217      20.293   0.828  31.368  1.00 90.96           C
ATOM   1713  CB  GLU B 217      19.034   1.190  30.560  1.00 90.96           C
ATOM   1714  CG  GLU B 217      18.306   2.425  31.097  1.00 90.96           C
ATOM   1715  CD  GLU B 217      19.145   3.656  30.788  1.00 90.96           C
ATOM   1716  OE1 GLU B 217      20.049   3.559  29.916  1.00 90.96           O
ATOM   1717  OE2 GLU B 217      18.890   4.714  31.422  1.00 90.96           O
ATOM   1718  C   GLU B 217      19.862   0.580  32.784  1.00 90.96           C
ATOM   1719  O   GLU B 217      19.990   1.455  33.639  1.00 90.96           O
ATOM   1720  N   SER B 218      19.365  -0.635  33.080  1.00 37.33           N
ATOM   1721  CA  SER B 218      18.860  -0.933  34.393  1.00 37.33           C
ATOM   1722  CB  SER B 218      18.316  -2.368  34.507  1.00 37.33           C
ATOM   1723  OG  SER B 218      19.366  -3.304  34.318  1.00 37.33           O
ATOM   1724  C   SER B 218      19.965  -0.792  35.393  1.00 37.33           C
ATOM   1725  O   SER B 218      19.737  -0.436  36.549  1.00 37.33           O
ATOM   1726  N   CYS B 219      21.205  -1.074  34.970  1.00109.29           N
ATOM   1727  CA  CYS B 219      22.320  -0.981  35.863  1.00109.29           C
ATOM   1728  CB  CYS B 219      23.646  -1.304  35.170  1.00109.29           C
ATOM   1729  SG  CYS B 219      23.852  -3.072  34.885  1.00109.29           S
ATOM   1730  C   CYS B 219      22.460   0.432  36.322  1.00109.29           C
ATOM   1731  O   CYS B 219      22.702   0.681  37.504  1.00109.29           O
ATOM   1732  N   ASP B 220      22.347   1.390  35.378  1.00 74.87           N
ATOM   1733  CA  ASP B 220      22.496   2.772  35.722  1.00 74.87           C
ATOM   1734  CB  ASP B 220      23.891   3.326  35.379  1.00 74.87           C
ATOM   1735  CG  ASP B 220      23.996   4.745  35.923  1.00 74.87           C
ATOM   1736  OD1 ASP B 220      22.990   5.238  36.500  1.00 74.87           O
ATOM   1737  OD2 ASP B 220      25.086   5.357  35.763  1.00 74.87           O
ATOM   1738  C   ASP B 220      21.501   3.555  34.925  1.00 74.87           C
ATOM   1739  O   ASP B 220      21.788   3.968  33.802  1.00 74.87           O
ATOM   1740  N   PRO B 221      20.360   3.818  35.502  1.00 72.60           N
ATOM   1741  CA  PRO B 221      19.320   4.521  34.798  1.00 72.60           C
ATOM   1742  CD  PRO B 221      19.822   2.946  36.533  1.00 72.60           C
ATOM   1743  CB  PRO B 221      18.090   4.443  35.697  1.00 72.60           C
ATOM   1744  CG  PRO B 221      18.294   3.121  36.462  1.00 72.60           C
ATOM   1745  C   PRO B 221      19.755   5.904  34.443  1.00 72.60           C
ATOM   1746  O   PRO B 221      20.597   6.463  35.142  1.00 72.60           O
ATOM   1747  N   TYR B 222      19.189   6.471  33.357  1.00100.29           N
ATOM   1748  CA  TYR B 222      19.644   7.739  32.855  1.00100.29           C
ATOM   1749  CB  TYR B 222      19.243   7.933  31.379  1.00100.29           C
ATOM   1750  CG  TYR B 222      19.809   9.206  30.856  1.00100.29           C
ATOM   1751  CD1 TYR B 222      21.162   9.327  30.639  1.00100.29           C
ATOM   1752  CD2 TYR B 222      18.985  10.263  30.551  1.00100.29           C
ATOM   1753  CE1 TYR B 222      21.689  10.496  30.146  1.00100.29           C
ATOM   1754  CE2 TYR B 222      19.507  11.435  30.056  1.00100.29           C
ATOM   1755  CZ  TYR B 222      20.862  11.554  29.856  1.00100.29           C
ATOM   1756  OH  TYR B 222      21.400  12.755  29.348  1.00100.29           O
ATOM   1757  C   TYR B 222      19.096   8.867  33.680  1.00100.29           C
ATOM   1758  O   TYR B 222      17.883   9.008  33.831  1.00100.29           O
ATOM   1759  N   LYS B 223      20.022   9.611  34.334  1.00176.47           N
ATOM   1760  CA  LYS B 223      19.809  10.798  35.128  1.00176.47           C
ATOM   1761  CB  LYS B 223      20.938  11.009  36.150  1.00176.47           C
ATOM   1762  CG  LYS B 223      20.982   9.962  37.263  1.00176.47           C
ATOM   1763  CD  LYS B 223      19.761   9.996  38.184  1.00176.47           C
ATOM   1764  CE  LYS B 223      19.740  11.214  39.111  1.00176.47           C
ATOM   1765  NZ  LYS B 223      20.912  11.183  40.015  1.00176.47           N
ATOM   1766  C   LYS B 223      19.728  12.060  34.313  1.00176.47           C
ATOM   1767  O   LYS B 223      18.850  12.896  34.526  1.00176.47           O
ATOM   1768  N   GLY B 224      20.658  12.233  33.347  1.00 33.44           N
ATOM   1769  CA  GLY B 224      20.726  13.460  32.599  1.00 33.44           C
ATOM   1770  C   GLY B 224      21.566  14.444  33.362  1.00 33.44           C
ATOM   1771  O   GLY B 224      21.483  15.650  33.125  1.00 33.44           O
ATOM   1772  N   VAL B 225      22.396  13.952  34.308  1.00113.35           N
ATOM   1773  CA  VAL B 225      23.217  14.833  35.091  1.00113.35           C
ATOM   1774  CB  VAL B 225      22.650  15.122  36.450  1.00113.35           C
ATOM   1775  CG1 VAL B 225      21.306  15.849  36.276  1.00113.35           C
ATOM   1776  CG2 VAL B 225      22.550  13.800  37.229  1.00113.35           C
ATOM   1777  C   VAL B 225      24.559  14.195  35.310  1.00113.35           C
ATOM   1778  O   VAL B 225      24.794  13.038  34.971  1.00113.35           O
ATOM   1779  N   ASP B 226      25.465  14.990  35.904  1.00106.70           N
ATOM   1780  CA  ASP B 226      26.841  14.762  36.260  1.00106.70           C
ATOM   1781  CB  ASP B 226      27.594  16.063  36.583  1.00106.70           C
ATOM   1782  CG  ASP B 226      27.771  16.821  35.274  1.00106.70           C
ATOM   1783  OD1 ASP B 226      27.718  16.162  34.201  1.00106.70           O
ATOM   1784  OD2 ASP B 226      27.961  18.065  35.328  1.00106.70           O
ATOM   1785  C   ASP B 226      26.932  13.859  37.459  1.00106.70           C
ATOM   1786  O   ASP B 226      27.942  13.868  38.163  1.00106.70           O
ATOM   1787  N   SER B 227      25.831  13.164  37.804  1.00 58.76           N
ATOM   1788  CA  SER B 227      25.784  12.337  38.983  1.00 58.76           C
ATOM   1789  CB  SER B 227      24.549  11.421  39.042  1.00 58.76           C
ATOM   1790  OG  SER B 227      24.604  10.457  38.000  1.00 58.76           O
ATOM   1791  C   SER B 227      27.002  11.463  39.084  1.00 58.76           C
ATOM   1792  O   SER B 227      27.737  11.269  38.119  1.00 58.76           O
ATOM   1793  N   VAL B 228      27.259  10.950  40.309  1.00104.17           N
ATOM   1794  CA  VAL B 228      28.404  10.131  40.608  1.00104.17           C
ATOM   1795  CB  VAL B 228      28.687  10.011  42.077  1.00104.17           C
ATOM   1796  CG1 VAL B 228      29.027  11.407  42.626  1.00104.17           C
ATOM   1797  CG2 VAL B 228      27.476   9.350  42.756  1.00104.17           C
ATOM   1798  C   VAL B 228      28.177   8.745  40.080  1.00104.17           C
ATOM   1799  O   VAL B 228      27.043   8.334  39.846  1.00104.17           O
ATOM   1800  N   CYS B 229      29.280   7.997  39.854  1.00117.30           N
ATOM   1801  CA  CYS B 229      29.208   6.655  39.333  1.00117.30           C
ATOM   1802  CB  CYS B 229      30.567   6.087  38.919  1.00117.30           C
ATOM   1803  SG  CYS B 229      31.171   6.722  37.346  1.00117.30           S
ATOM   1804  C   CYS B 229      28.756   5.706  40.407  1.00117.30           C
ATOM   1805  O   CYS B 229      29.403   5.643  41.448  1.00117.30           O
ATOM   1806  N   LYS B 230      27.659   4.930  40.185  1.00146.76           N
ATOM   1807  CA  LYS B 230      27.231   3.948  41.169  1.00146.76           C
ATOM   1808  CB  LYS B 230      26.514   4.552  42.391  1.00146.76           C
ATOM   1809  CG  LYS B 230      27.388   5.425  43.291  1.00146.76           C
ATOM   1810  CD  LYS B 230      26.582   6.220  44.319  1.00146.76           C
ATOM   1811  CE  LYS B 230      25.596   7.206  43.690  1.00146.76           C
ATOM   1812  NZ  LYS B 230      24.770   7.834  44.744  1.00146.76           N
ATOM   1813  C   LYS B 230      26.220   2.963  40.579  1.00146.76           C
ATOM   1814  O   LYS B 230      25.423   3.341  39.724  1.00146.76           O
ATOM   1815  N   LYS B 231      26.260   1.674  41.042  1.00219.64           N
ATOM   1816  CA  LYS B 231      25.409   0.515  40.817  1.00219.64           C
ATOM   1817  CB  LYS B 231      24.855   0.417  39.379  1.00219.64           C
ATOM   1818  CG  LYS B 231      25.912   0.423  38.269  1.00219.64           C
ATOM   1819  CD  LYS B 231      26.706  -0.878  38.134  1.00219.64           C
ATOM   1820  CE  LYS B 231      27.749  -0.844  37.015  1.00219.64           C
ATOM   1821  NZ  LYS B 231      28.871   0.045  37.400  1.00219.64           N
ATOM   1822  C   LYS B 231      26.257  -0.687  41.109  1.00219.64           C
ATOM   1823  O   LYS B 231      27.437  -0.700  40.767  1.00219.64           O
ATOM   1824  N   ASP B 232      25.665  -1.752  41.696  1.00110.16           N
ATOM   1825  CA  ASP B 232      26.413  -2.904  42.128  1.00110.16           C
ATOM   1826  CB  ASP B 232      25.547  -3.989  42.794  1.00110.16           C
ATOM   1827  CG  ASP B 232      24.562  -4.517  41.760  1.00110.16           C
ATOM   1828  OD1 ASP B 232      24.348  -3.821  40.732  1.00110.16           O
ATOM   1829  OD2 ASP B 232      24.007  -5.626  41.986  1.00110.16           O
ATOM   1830  C   ASP B 232      27.068  -3.512  40.936  1.00110.16           C
ATOM   1831  O   ASP B 232      26.904  -3.038  39.815  1.00110.16           O
ATOM   1832  N   GLN B 233      27.871  -4.570  41.154  1.00149.14           N
ATOM   1833  CA  GLN B 233      28.583  -5.137  40.050  1.00149.14           C
ATOM   1834  CB  GLN B 233      29.437  -6.360  40.427  1.00149.14           C
ATOM   1835  CG  GLN B 233      30.602  -6.029  41.361  1.00149.14           C
ATOM   1836  CD  GLN B 233      31.618  -5.219  40.569  1.00149.14           C
ATOM   1837  OE1 GLN B 233      31.426  -4.946  39.385  1.00149.14           O
ATOM   1838  NE2 GLN B 233      32.734  -4.823  41.238  1.00149.14           N
ATOM   1839  C   GLN B 233      27.596  -5.573  39.019  1.00149.14           C
ATOM   1840  O   GLN B 233      26.705  -6.374  39.296  1.00149.14           O
ATOM   1841  N   CYS B 234      27.716  -5.002  37.802  1.00 98.96           N
ATOM   1842  CA  CYS B 234      26.943  -5.457  36.685  1.00 98.96           C
ATOM   1843  CB  CYS B 234      26.381  -4.355  35.786  1.00 98.96           C
ATOM   1844  SG  CYS B 234      24.909  -3.608  36.522  1.00 98.96           S
ATOM   1845  C   CYS B 234      27.928  -6.234  35.904  1.00 98.96           C
ATOM   1846  O   CYS B 234      28.798  -5.683  35.232  1.00 98.96           O
ATOM   1847  N   PRO B 235      27.809  -7.524  36.003  1.00204.11           N
ATOM   1848  CA  PRO B 235      28.697  -8.382  35.289  1.00204.11           C
ATOM   1849  CD  PRO B 235      27.276  -8.161  37.195  1.00204.11           C
ATOM   1850  CB  PRO B 235      28.441  -9.789  35.823  1.00204.11           C
ATOM   1851  CG  PRO B 235      27.951  -9.540  37.260  1.00204.11           C
ATOM   1852  C   PRO B 235      28.379  -8.200  33.857  1.00204.11           C
ATOM   1853  O   PRO B 235      29.173  -8.605  33.010  1.00204.11           O
ATOM   1854  N   LYS B 236      27.214  -7.598  33.560  1.00180.56           N
ATOM   1855  CA  LYS B 236      26.920  -7.468  32.186  1.00180.56           C
ATOM   1856  CB  LYS B 236      25.420  -7.274  31.898  1.00180.56           C
ATOM   1857  CG  LYS B 236      24.575  -8.516  32.175  1.00180.56           C
ATOM   1858  CD  LYS B 236      24.918  -9.693  31.262  1.00180.56           C
ATOM   1859  CE  LYS B 236      24.220  -9.633  29.902  1.00180.56           C
ATOM   1860  NZ  LYS B 236      22.759  -9.796  30.073  1.00180.56           N
ATOM   1861  C   LYS B 236      27.609  -6.248  31.678  1.00180.56           C
ATOM   1862  O   LYS B 236      27.164  -5.127  31.921  1.00180.56           O
ATOM   1863  N   ARG B 237      28.733  -6.439  30.962  1.00133.60           N
ATOM   1864  CA  ARG B 237      29.396  -5.324  30.353  1.00133.60           C
ATOM   1865  CB  ARG B 237      30.758  -5.000  30.990  1.00133.60           C
ATOM   1866  CG  ARG B 237      30.660  -4.614  32.467  1.00133.60           C
ATOM   1867  CD  ARG B 237      30.236  -3.164  32.708  1.00133.60           C
ATOM   1868  NE  ARG B 237      31.349  -2.283  32.255  1.00133.60           N
ATOM   1869  CZ  ARG B 237      31.365  -0.968  32.619  1.00133.60           C
ATOM   1870  NH1 ARG B 237      30.362  -0.462  33.394  1.00133.60           N
ATOM   1871  NH2 ARG B 237      32.383  -0.157  32.209  1.00133.60           N
ATOM   1872  C   ARG B 237      29.654  -5.732  28.935  1.00133.60           C
ATOM   1873  O   ARG B 237      30.327  -6.731  28.687  1.00133.60           O
ATOM   1874  N   ALA B 238      29.091  -4.986  27.961  1.00 49.34           N
ATOM   1875  CA  ALA B 238      29.305  -5.297  26.575  1.00 49.34           C
ATOM   1876  CB  ALA B 238      28.140  -4.875  25.663  1.00 49.34           C
ATOM   1877  C   ALA B 238      30.524  -4.562  26.114  1.00 49.34           C
ATOM   1878  O   ALA B 238      30.763  -3.431  26.531  1.00 49.34           O
ATOM   1879  N   TYR B 239      31.308  -5.175  25.200  1.00 55.25           N
ATOM   1880  CA  TYR B 239      32.530  -4.563  24.746  1.00 55.25           C
ATOM   1881  CB  TYR B 239      33.796  -5.358  25.116  1.00 55.25           C
ATOM   1882  CG  TYR B 239      33.936  -5.380  26.601  1.00 55.25           C
ATOM   1883  CD1 TYR B 239      33.262  -6.315  27.354  1.00 55.25           C
ATOM   1884  CD2 TYR B 239      34.748  -4.471  27.240  1.00 55.25           C
ATOM   1885  CE1 TYR B 239      33.391  -6.338  28.723  1.00 55.25           C
ATOM   1886  CE2 TYR B 239      34.880  -4.489  28.609  1.00 55.25           C
ATOM   1887  CZ  TYR B 239      34.203  -5.425  29.352  1.00 55.25           C
ATOM   1888  OH  TYR B 239      34.337  -5.446  30.757  1.00 55.25           O
ATOM   1889  C   TYR B 239      32.503  -4.497  23.248  1.00 55.25           C
ATOM   1890  O   TYR B 239      31.714  -5.183  22.601  1.00 55.25           O
ATOM   1891  N   GLY B 240      33.364  -3.637  22.656  1.00 34.07           N
ATOM   1892  CA  GLY B 240      33.419  -3.508  21.225  1.00 34.07           C
ATOM   1893  C   GLY B 240      34.698  -4.120  20.739  1.00 34.07           C
ATOM   1894  O   GLY B 240      35.787  -3.760  21.185  1.00 34.07           O
ATOM   1895  N   THR B 241      34.579  -5.066  19.786  1.00109.69           N
ATOM   1896  CA  THR B 241      35.698  -5.765  19.220  1.00109.69           C
ATOM   1897  CB  THR B 241      35.299  -6.913  18.338  1.00109.69           C
ATOM   1898  OG1 THR B 241      36.440  -7.696  18.023  1.00109.69           O
ATOM   1899  CG2 THR B 241      34.670  -6.361  17.045  1.00109.69           C
ATOM   1900  C   THR B 241      36.526  -4.840  18.376  1.00109.69           C
ATOM   1901  O   THR B 241      37.746  -4.986  18.332  1.00109.69           O
ATOM   1902  N   ASN B 242      35.892  -3.895  17.643  1.00 66.68           N
ATOM   1903  CA  ASN B 242      36.663  -3.037  16.780  1.00 66.68           C
ATOM   1904  CB  ASN B 242      36.905  -3.643  15.387  1.00 66.68           C
ATOM   1905  CG  ASN B 242      37.816  -4.851  15.546  1.00 66.68           C
ATOM   1906  OD1 ASN B 242      37.397  -5.991  15.347  1.00 66.68           O
ATOM   1907  ND2 ASN B 242      39.101  -4.599  15.915  1.00 66.68           N
ATOM   1908  C   ASN B 242      35.933  -1.740  16.564  1.00 66.68           C
ATOM   1909  O   ASN B 242      34.718  -1.664  16.742  1.00 66.68           O
ATOM   1910  N   TYR B 243      36.682  -0.665  16.220  1.00 81.26           N
ATOM   1911  CA  TYR B 243      36.086   0.613  15.926  1.00 81.26           C
ATOM   1912  CB  TYR B 243      35.784   1.439  17.190  1.00 81.26           C
ATOM   1913  CG  TYR B 243      37.031   1.519  18.004  1.00 81.26           C
ATOM   1914  CD1 TYR B 243      37.370   0.491  18.856  1.00 81.26           C
ATOM   1915  CD2 TYR B 243      37.858   2.614  17.924  1.00 81.26           C
ATOM   1916  CE1 TYR B 243      38.514   0.554  19.616  1.00 81.26           C
ATOM   1917  CE2 TYR B 243      39.004   2.682  18.681  1.00 81.26           C
ATOM   1918  CZ  TYR B 243      39.334   1.651  19.526  1.00 81.26           C
ATOM   1919  OH  TYR B 243      40.510   1.723  20.302  1.00 81.26           O
ATOM   1920  C   TYR B 243      37.002   1.406  15.037  1.00 81.26           C
ATOM   1921  O   TYR B 243      38.217   1.221  15.073  1.00 81.26           O
ATOM   1922  N   ALA B 244      36.437   2.315  14.205  1.00 47.23           N
ATOM   1923  CA  ALA B 244      37.255   3.141  13.355  1.00 47.23           C
ATOM   1924  CB  ALA B 244      37.904   2.371  12.192  1.00 47.23           C
ATOM   1925  C   ALA B 244      36.402   4.219  12.749  1.00 47.23           C
ATOM   1926  O   ALA B 244      35.176   4.131  12.742  1.00 47.23           O
ATOM   1927  N   TYR B 245      37.046   5.293  12.241  1.00 83.33           N
ATOM   1928  CA  TYR B 245      36.326   6.327  11.544  1.00 83.33           C
ATOM   1929  CB  TYR B 245      37.080   7.661  11.375  1.00 83.33           C
ATOM   1930  CG  TYR B 245      37.099   8.436  12.647  1.00 83.33           C
ATOM   1931  CD1 TYR B 245      35.969   9.108  13.056  1.00 83.33           C
ATOM   1932  CD2 TYR B 245      38.241   8.525  13.410  1.00 83.33           C
ATOM   1933  CE1 TYR B 245      35.967   9.841  14.217  1.00 83.33           C
ATOM   1934  CE2 TYR B 245      38.244   9.258  14.574  1.00 83.33           C
ATOM   1935  CZ  TYR B 245      37.107   9.918  14.978  1.00 83.33           C
ATOM   1936  OH  TYR B 245      37.109  10.672  16.170  1.00 83.33           O
ATOM   1937  C   TYR B 245      36.126   5.803  10.161  1.00 83.33           C
ATOM   1938  O   TYR B 245      37.036   5.216   9.583  1.00 83.33           O
ATOM   1939  N   THR B 246      34.922   5.971   9.587  1.00109.92           N
ATOM   1940  CA  THR B 246      34.731   5.484   8.255  1.00109.92           C
ATOM   1941  CB  THR B 246      33.343   5.698   7.728  1.00109.92           C
ATOM   1942  OG1 THR B 246      33.054   7.087   7.660  1.00109.92           O
ATOM   1943  CG2 THR B 246      32.346   4.995   8.666  1.00109.92           C
ATOM   1944  C   THR B 246      35.675   6.244   7.384  1.00109.92           C
ATOM   1945  O   THR B 246      35.803   7.462   7.510  1.00109.92           O
ATOM   1946  N   GLY B 247      36.353   5.529   6.460  1.00 34.98           N
ATOM   1947  CA  GLY B 247      37.333   6.153   5.628  1.00 34.98           C
ATOM   1948  C   GLY B 247      38.681   5.778   6.169  1.00 34.98           C
ATOM   1949  O   GLY B 247      39.700   6.000   5.519  1.00 34.98           O
ATOM   1950  N   GLY B 248      38.725   5.219   7.394  1.00 38.71           N
ATOM   1951  CA  GLY B 248      39.956   4.731   7.955  1.00 38.71           C
ATOM   1952  C   GLY B 248      40.509   5.664   8.992  1.00 38.71           C
ATOM   1953  O   GLY B 248      41.177   5.219   9.924  1.00 38.71           O
ATOM   1954  N   PHE B 249      40.268   6.982   8.860  1.00 77.16           N
ATOM   1955  CA  PHE B 249      40.760   7.921   9.832  1.00 77.16           C
ATOM   1956  CB  PHE B 249      42.256   8.244   9.663  1.00 77.16           C
ATOM   1957  CG  PHE B 249      42.497   8.635   8.245  1.00 77.16           C
ATOM   1958  CD1 PHE B 249      42.720   7.663   7.297  1.00 77.16           C
ATOM   1959  CD2 PHE B 249      42.508   9.955   7.860  1.00 77.16           C
ATOM   1960  CE1 PHE B 249      42.947   7.999   5.984  1.00 77.16           C
ATOM   1961  CE2 PHE B 249      42.734  10.297   6.547  1.00 77.16           C
ATOM   1962  CZ  PHE B 249      42.952   9.319   5.606  1.00 77.16           C
ATOM   1963  C   PHE B 249      39.954   9.171   9.690  1.00 77.16           C
ATOM   1964  O   PHE B 249      39.143   9.301   8.777  1.00 77.16           O
ATOM   1965  N   TYR B 250      40.160  10.134  10.604  1.00162.97           N
ATOM   1966  CA  TYR B 250      39.357  11.324  10.606  1.00162.97           C
ATOM   1967  CB  TYR B 250      39.570  12.067  11.938  1.00162.97           C
ATOM   1968  CG  TYR B 250      38.562  13.134  12.153  1.00162.97           C
ATOM   1969  CD1 TYR B 250      37.221  12.836  12.080  1.00162.97           C
ATOM   1970  CD2 TYR B 250      38.954  14.426  12.407  1.00162.97           C
ATOM   1971  CE1 TYR B 250      36.271  13.806  12.284  1.00162.97           C
ATOM   1972  CE2 TYR B 250      38.007  15.398  12.618  1.00162.97           C
ATOM   1973  CZ  TYR B 250      36.666  15.091  12.554  1.00162.97           C
ATOM   1974  OH  TYR B 250      35.690  16.088  12.765  1.00162.97           O
ATOM   1975  C   TYR B 250      39.759  12.157   9.422  1.00162.97           C
ATOM   1976  O   TYR B 250      40.912  12.578   9.303  1.00162.97           O
ATOM   1977  N   GLY B 251      38.778  12.435   8.527  1.00 63.89           N
ATOM   1978  CA  GLY B 251      39.009  13.213   7.339  1.00 63.89           C
ATOM   1979  C   GLY B 251      38.788  12.396   6.087  1.00 63.89           C
ATOM   1980  O   GLY B 251      38.731  12.958   4.995  1.00 63.89           O
ATOM   1981  N   ALA B 252      38.758  11.055   6.220  1.00103.25           N
ATOM   1982  CA  ALA B 252      38.526  10.022   5.242  1.00103.25           C
ATOM   1983  CB  ALA B 252      39.047   8.659   5.708  1.00103.25           C
ATOM   1984  C   ALA B 252      37.087   9.841   4.843  1.00103.25           C
ATOM   1985  O   ALA B 252      36.797   9.147   3.876  1.00103.25           O
ATOM   1986  N   THR B 253      36.130  10.313   5.650  1.00135.46           N
ATOM   1987  CA  THR B 253      34.738  10.001   5.442  1.00135.46           C
ATOM   1988  CB  THR B 253      33.871  10.479   6.564  1.00135.46           C
ATOM   1989  OG1 THR B 253      33.982  11.888   6.684  1.00135.46           O
ATOM   1990  CG2 THR B 253      34.323   9.796   7.866  1.00135.46           C
ATOM   1991  C   THR B 253      34.170  10.559   4.168  1.00135.46           C
ATOM   1992  O   THR B 253      34.578  11.610   3.677  1.00135.46           O
ATOM   1993  N   ASN B 254      33.207   9.804   3.583  1.00 75.76           N
ATOM   1994  CA  ASN B 254      32.472  10.238   2.428  1.00 75.76           C
ATOM   1995  CB  ASN B 254      33.220  10.050   1.090  1.00 75.76           C
ATOM   1996  CG  ASN B 254      33.494   8.577   0.838  1.00 75.76           C
ATOM   1997  OD1 ASN B 254      32.570   7.795   0.631  1.00 75.76           O
ATOM   1998  ND2 ASN B 254      34.797   8.184   0.833  1.00 75.76           N
ATOM   1999  C   ASN B 254      31.156   9.499   2.403  1.00 75.76           C
ATOM   2000  O   ASN B 254      30.937   8.562   3.169  1.00 75.76           O
ATOM   2001  N   ALA B 255      30.227   9.941   1.529  1.00 42.85           N
ATOM   2002  CA  ALA B 255      28.897   9.395   1.442  1.00 42.85           C
ATOM   2003  CB  ALA B 255      28.008  10.161   0.446  1.00 42.85           C
ATOM   2004  C   ALA B 255      28.920   7.962   1.002  1.00 42.85           C
ATOM   2005  O   ALA B 255      28.210   7.129   1.564  1.00 42.85           O
ATOM   2006  N   LYS B 256      29.747   7.631  -0.009  1.00164.12           N
ATOM   2007  CA  LYS B 256      29.764   6.289  -0.521  1.00164.12           C
ATOM   2008  CB  LYS B 256      30.773   6.073  -1.656  1.00164.12           C
ATOM   2009  CG  LYS B 256      31.182   4.603  -1.747  1.00164.12           C
ATOM   2010  CD  LYS B 256      30.044   3.645  -2.101  1.00164.12           C
ATOM   2011  CE  LYS B 256      30.256   2.240  -1.528  1.00164.12           C
ATOM   2012  NZ  LYS B 256      31.698   1.907  -1.513  1.00164.12           N
ATOM   2013  C   LYS B 256      30.147   5.330   0.557  1.00164.12           C
ATOM   2014  O   LYS B 256      29.503   4.297   0.735  1.00164.12           O
ATOM   2015  N   ASN B 257      31.207   5.660   1.314  1.00 77.30           N
ATOM   2016  CA  ASN B 257      31.704   4.798   2.346  1.00 77.30           C
ATOM   2017  CB  ASN B 257      32.984   5.344   3.008  1.00 77.30           C
ATOM   2018  CG  ASN B 257      33.540   4.262   3.924  1.00 77.30           C
ATOM   2019  OD1 ASN B 257      33.857   4.512   5.086  1.00 77.30           O
ATOM   2020  ND2 ASN B 257      33.667   3.020   3.383  1.00 77.30           N
ATOM   2021  C   ASN B 257      30.660   4.664   3.407  1.00 77.30           C
ATOM   2022  O   ASN B 257      30.497   3.597   3.997  1.00 77.30           O
ATOM   2023  N   MET B 258      29.926   5.755   3.686  1.00 43.05           N
ATOM   2024  CA  MET B 258      28.944   5.725   4.735  1.00 43.05           C
ATOM   2025  CB  MET B 258      28.278   7.093   4.962  1.00 43.05           C
ATOM   2026  CG  MET B 258      29.227   8.140   5.550  1.00 43.05           C
ATOM   2027  SD  MET B 258      28.503   9.798   5.722  1.00 43.05           S
ATOM   2028  CE  MET B 258      27.273   9.310   6.966  1.00 43.05           C
ATOM   2029  C   MET B 258      27.867   4.736   4.401  1.00 43.05           C
ATOM   2030  O   MET B 258      27.444   3.958   5.252  1.00 43.05           O
ATOM   2031  N   MET B 259      27.400   4.728   3.141  1.00124.52           N
ATOM   2032  CA  MET B 259      26.330   3.854   2.741  1.00124.52           C
ATOM   2033  CB  MET B 259      25.936   4.076   1.271  1.00124.52           C
ATOM   2034  CG  MET B 259      25.420   5.481   0.964  1.00124.52           C
ATOM   2035  SD  MET B 259      23.724   5.802   1.524  1.00124.52           S
ATOM   2036  CE  MET B 259      22.984   4.932   0.113  1.00124.52           C
ATOM   2037  C   MET B 259      26.784   2.429   2.831  1.00124.52           C
ATOM   2038  O   MET B 259      26.016   1.543   3.200  1.00124.52           O
ATOM   2039  N   TYR B 260      28.048   2.172   2.454  1.00101.19           N
ATOM   2040  CA  TYR B 260      28.600   0.847   2.461  1.00101.19           C
ATOM   2041  CB  TYR B 260      30.050   0.882   1.934  1.00101.19           C
ATOM   2042  CG  TYR B 260      30.763  -0.403   2.176  1.00101.19           C
ATOM   2043  CD1 TYR B 260      31.389  -0.627   3.380  1.00101.19           C
ATOM   2044  CD2 TYR B 260      30.829  -1.371   1.200  1.00101.19           C
ATOM   2045  CE1 TYR B 260      32.063  -1.802   3.616  1.00101.19           C
ATOM   2046  CE2 TYR B 260      31.501  -2.549   1.430  1.00101.19           C
ATOM   2047  CZ  TYR B 260      32.118  -2.766   2.640  1.00101.19           C
ATOM   2048  OH  TYR B 260      32.809  -3.973   2.880  1.00101.19           O
ATOM   2049  C   TYR B 260      28.601   0.347   3.870  1.00101.19           C
ATOM   2050  O   TYR B 260      28.149  -0.762   4.150  1.00101.19           O
ATOM   2051  N   GLU B 261      29.077   1.179   4.811  1.00 80.12           N
ATOM   2052  CA  GLU B 261      29.141   0.764   6.182  1.00 80.12           C
ATOM   2053  CB  GLU B 261      29.784   1.821   7.099  1.00 80.12           C
ATOM   2054  CG  GLU B 261      29.749   1.447   8.584  1.00 80.12           C
ATOM   2055  CD  GLU B 261      30.737   0.317   8.833  1.00 80.12           C
ATOM   2056  OE1 GLU B 261      31.570   0.041   7.929  1.00 80.12           O
ATOM   2057  OE2 GLU B 261      30.669  -0.285   9.938  1.00 80.12           O
ATOM   2058  C   GLU B 261      27.761   0.508   6.701  1.00 80.12           C
ATOM   2059  O   GLU B 261      27.520  -0.486   7.384  1.00 80.12           O
ATOM   2060  N   LEU B 262      26.806   1.391   6.364  1.00 56.50           N
ATOM   2061  CA  LEU B 262      25.492   1.293   6.932  1.00 56.50           C
ATOM   2062  CB  LEU B 262      24.581   2.442   6.462  1.00 56.50           C
ATOM   2063  CG  LEU B 262      23.184   2.443   7.107  1.00 56.50           C
ATOM   2064  CD1 LEU B 262      23.280   2.647   8.627  1.00 56.50           C
ATOM   2065  CD2 LEU B 262      22.261   3.474   6.437  1.00 56.50           C
ATOM   2066  C   LEU B 262      24.833  -0.005   6.569  1.00 56.50           C
ATOM   2067  O   LEU B 262      24.373  -0.738   7.443  1.00 56.50           O
ATOM   2068  N   TYR B 263      24.782  -0.342   5.268  1.00153.69           N
ATOM   2069  CA  TYR B 263      24.079  -1.524   4.856  1.00153.69           C
ATOM   2070  CB  TYR B 263      23.908  -1.597   3.328  1.00153.69           C
ATOM   2071  CG  TYR B 263      23.110  -2.813   3.004  1.00153.69           C
ATOM   2072  CD1 TYR B 263      21.738  -2.790   3.112  1.00153.69           C
ATOM   2073  CD2 TYR B 263      23.725  -3.970   2.584  1.00153.69           C
ATOM   2074  CE1 TYR B 263      20.990  -3.903   2.812  1.00153.69           C
ATOM   2075  CE2 TYR B 263      22.982  -5.087   2.282  1.00153.69           C
ATOM   2076  CZ  TYR B 263      21.612  -5.055   2.398  1.00153.69           C
ATOM   2077  OH  TYR B 263      20.848  -6.200   2.089  1.00153.69           O
ATOM   2078  C   TYR B 263      24.802  -2.759   5.298  1.00153.69           C
ATOM   2079  O   TYR B 263      24.182  -3.731   5.728  1.00153.69           O
ATOM   2080  N   HIS B 264      26.136  -2.790   5.135  1.00 97.94           N
ATOM   2081  CA  HIS B 264      26.834  -3.980   5.514  1.00 97.94           C
ATOM   2082  ND1 HIS B 264      27.959  -2.977   2.695  1.00 97.94           N
ATOM   2083  CG  HIS B 264      28.355  -4.014   3.510  1.00 97.94           C
ATOM   2084  CB  HIS B 264      28.286  -3.976   5.009  1.00 97.94           C
ATOM   2085  NE2 HIS B 264      28.654  -4.605   1.353  1.00 97.94           N
ATOM   2086  CD2 HIS B 264      28.778  -5.001   2.673  1.00 97.94           C
ATOM   2087  CE1 HIS B 264      28.158  -3.383   1.416  1.00 97.94           C
ATOM   2088  C   HIS B 264      26.843  -4.156   7.008  1.00 97.94           C
ATOM   2089  O   HIS B 264      26.408  -5.192   7.506  1.00 97.94           O
ATOM   2090  N   GLY B 265      27.394  -3.154   7.735  1.00 74.09           N
ATOM   2091  CA  GLY B 265      27.601  -3.124   9.167  1.00 74.09           C
ATOM   2092  C   GLY B 265      26.438  -2.790  10.072  1.00 74.09           C
ATOM   2093  O   GLY B 265      26.299  -3.390  11.137  1.00 74.09           O
ATOM   2094  N   GLY B 266      25.611  -1.778   9.732  1.00 50.55           N
ATOM   2095  CA  GLY B 266      24.559  -1.376  10.632  1.00 50.55           C
ATOM   2096  C   GLY B 266      24.633   0.116  10.833  1.00 50.55           C
ATOM   2097  O   GLY B 266      25.479   0.788  10.243  1.00 50.55           O
ATOM   2098  N   PRO B 267      23.784   0.654  11.684  1.00 79.82           N
ATOM   2099  CA  PRO B 267      23.755   2.076  11.914  1.00 79.82           C
ATOM   2100  CD  PRO B 267      22.507   0.027  11.981  1.00 79.82           C
ATOM   2101  CB  PRO B 267      22.521   2.329  12.777  1.00 79.82           C
ATOM   2102  CG  PRO B 267      21.572   1.178  12.394  1.00 79.82           C
ATOM   2103  C   PRO B 267      25.041   2.520  12.530  1.00 79.82           C
ATOM   2104  O   PRO B 267      25.662   1.741  13.251  1.00 79.82           O
ATOM   2105  N   LEU B 268      25.476   3.760  12.232  1.00152.60           N
ATOM   2106  CA  LEU B 268      26.721   4.242  12.754  1.00152.60           C
ATOM   2107  CB  LEU B 268      27.854   4.268  11.707  1.00152.60           C
ATOM   2108  CG  LEU B 268      27.522   5.012  10.395  1.00152.60           C
ATOM   2109  CD1 LEU B 268      27.365   6.527  10.602  1.00152.60           C
ATOM   2110  CD2 LEU B 268      28.543   4.670   9.298  1.00152.60           C
ATOM   2111  C   LEU B 268      26.514   5.627  13.271  1.00152.60           C
ATOM   2112  O   LEU B 268      25.567   6.313  12.887  1.00152.60           O
ATOM   2113  N   ALA B 269      27.395   6.062  14.193  1.00 49.37           N
ATOM   2114  CA  ALA B 269      27.282   7.378  14.755  1.00 49.37           C
ATOM   2115  CB  ALA B 269      28.055   7.507  16.075  1.00 49.37           C
ATOM   2116  C   ALA B 269      27.816   8.400  13.787  1.00 49.37           C
ATOM   2117  O   ALA B 269      28.808   8.171  13.096  1.00 49.37           O
ATOM   2118  N   ILE B 270      27.150   9.574  13.726  1.00 49.61           N
ATOM   2119  CA  ILE B 270      27.553  10.653  12.862  1.00 49.61           C
ATOM   2120  CB  ILE B 270      26.700  10.779  11.634  1.00 49.61           C
ATOM   2121  CG1 ILE B 270      25.248  11.095  12.028  1.00 49.61           C
ATOM   2122  CG2 ILE B 270      26.856   9.491  10.809  1.00 49.61           C
ATOM   2123  CD1 ILE B 270      24.370  11.507  10.848  1.00 49.61           C
ATOM   2124  C   ILE B 270      27.390  11.925  13.641  1.00 49.61           C
ATOM   2125  O   ILE B 270      26.710  11.947  14.666  1.00 49.61           O
ATOM   2126  N   ALA B 271      28.051  13.017  13.197  1.00 43.84           N
ATOM   2127  CA  ALA B 271      27.903  14.284  13.862  1.00 43.84           C
ATOM   2128  CB  ALA B 271      29.140  14.704  14.673  1.00 43.84           C
ATOM   2129  C   ALA B 271      27.686  15.330  12.807  1.00 43.84           C
ATOM   2130  O   ALA B 271      28.126  15.173  11.669  1.00 43.84           O
ATOM   2131  N   PHE B 272      26.966  16.419  13.156  1.00179.69           N
ATOM   2132  CA  PHE B 272      26.727  17.471  12.204  1.00179.69           C
ATOM   2133  CB  PHE B 272      25.502  17.226  11.297  1.00179.69           C
ATOM   2134  CG  PHE B 272      24.241  17.265  12.095  1.00179.69           C
ATOM   2135  CD1 PHE B 272      23.796  16.151  12.770  1.00179.69           C
ATOM   2136  CD2 PHE B 272      23.498  18.421  12.169  1.00179.69           C
ATOM   2137  CE1 PHE B 272      22.632  16.191  13.502  1.00179.69           C
ATOM   2138  CE2 PHE B 272      22.332  18.466  12.898  1.00179.69           C
ATOM   2139  CZ  PHE B 272      21.894  17.349  13.567  1.00179.69           C
ATOM   2140  C   PHE B 272      26.526  18.756  12.950  1.00179.69           C
ATOM   2141  O   PHE B 272      26.461  18.770  14.180  1.00179.69           O
ATOM   2142  N   GLU B 273      26.448  19.882  12.210  1.00111.60           N
ATOM   2143  CA  GLU B 273      26.288  21.156  12.855  1.00111.60           C
ATOM   2144  CB  GLU B 273      27.023  22.301  12.132  1.00111.60           C
ATOM   2145  CG  GLU B 273      26.857  23.665  12.805  1.00111.60           C
ATOM   2146  CD  GLU B 273      27.691  23.681  14.081  1.00111.60           C
ATOM   2147  OE1 GLU B 273      28.296  22.625  14.410  1.00111.60           O
ATOM   2148  OE2 GLU B 273      27.732  24.752  14.744  1.00111.60           O
ATOM   2149  C   GLU B 273      24.833  21.502  12.873  1.00111.60           C
ATOM   2150  O   GLU B 273      24.198  21.659  11.828  1.00111.60           O
ATOM   2151  N   VAL B 274      24.271  21.624  14.093  1.00 65.79           N
ATOM   2152  CA  VAL B 274      22.895  21.984  14.240  1.00 65.79           C
ATOM   2153  CB  VAL B 274      22.305  21.580  15.562  1.00 65.79           C
ATOM   2154  CG1 VAL B 274      20.897  22.188  15.682  1.00 65.79           C
ATOM   2155  CG2 VAL B 274      22.315  20.044  15.657  1.00 65.79           C
ATOM   2156  C   VAL B 274      22.810  23.471  14.133  1.00 65.79           C
ATOM   2157  O   VAL B 274      23.652  24.199  14.657  1.00 65.79           O
ATOM   2158  N   TYR B 275      21.769  23.956  13.435  1.00 67.35           N
ATOM   2159  CA  TYR B 275      21.570  25.366  13.263  1.00 67.35           C
ATOM   2160  CB  TYR B 275      21.629  25.849  11.801  1.00 67.35           C
ATOM   2161  CG  TYR B 275      23.036  25.769  11.307  1.00 67.35           C
ATOM   2162  CD1 TYR B 275      23.942  26.758  11.620  1.00 67.35           C
ATOM   2163  CD2 TYR B 275      23.449  24.720  10.517  1.00 67.35           C
ATOM   2164  CE1 TYR B 275      25.238  26.698  11.164  1.00 67.35           C
ATOM   2165  CE2 TYR B 275      24.745  24.654  10.058  1.00 67.35           C
ATOM   2166  CZ  TYR B 275      25.642  25.644  10.381  1.00 67.35           C
ATOM   2167  OH  TYR B 275      26.970  25.578   9.910  1.00 67.35           O
ATOM   2168  C   TYR B 275      20.190  25.648  13.771  1.00 67.35           C
ATOM   2169  O   TYR B 275      19.390  24.735  13.964  1.00 67.35           O
ATOM   2170  N   ASP B 276      19.875  26.937  13.996  1.00 41.67           N
ATOM   2171  CA  ASP B 276      18.629  27.324  14.590  1.00 41.67           C
ATOM   2172  CB  ASP B 276      18.480  28.849  14.720  1.00 41.67           C
ATOM   2173  CG  ASP B 276      17.272  29.132  15.602  1.00 41.67           C
ATOM   2174  OD1 ASP B 276      16.641  28.152  16.082  1.00 41.67           O
ATOM   2175  OD2 ASP B 276      16.969  30.335  15.816  1.00 41.67           O
ATOM   2176  C   ASP B 276      17.489  26.831  13.753  1.00 41.67           C
ATOM   2177  O   ASP B 276      16.482  26.366  14.285  1.00 41.67           O
ATOM   2178  N   ASP B 277      17.617  26.888  12.416  1.00 48.62           N
ATOM   2179  CA  ASP B 277      16.518  26.488  11.585  1.00 48.62           C
ATOM   2180  CB  ASP B 277      16.756  26.707  10.075  1.00 48.62           C
ATOM   2181  CG  ASP B 277      17.917  25.857   9.576  1.00 48.62           C
ATOM   2182  OD1 ASP B 277      18.761  25.433  10.408  1.00 48.62           O
ATOM   2183  OD2 ASP B 277      17.978  25.632   8.338  1.00 48.62           O
ATOM   2184  C   ASP B 277      16.216  25.042  11.835  1.00 48.62           C
ATOM   2185  O   ASP B 277      15.072  24.608  11.716  1.00 48.62           O
ATOM   2186  N   PHE B 278      17.249  24.257  12.188  1.00121.76           N
ATOM   2187  CA  PHE B 278      17.127  22.850  12.439  1.00121.76           C
ATOM   2188  CB  PHE B 278      18.503  22.192  12.673  1.00121.76           C
ATOM   2189  CG  PHE B 278      18.360  20.710  12.789  1.00121.76           C
ATOM   2190  CD1 PHE B 278      18.362  19.918  11.662  1.00121.76           C
ATOM   2191  CD2 PHE B 278      18.228  20.107  14.018  1.00121.76           C
ATOM   2192  CE1 PHE B 278      18.234  18.552  11.759  1.00121.76           C
ATOM   2193  CE2 PHE B 278      18.101  18.741  14.120  1.00121.76           C
ATOM   2194  CZ  PHE B 278      18.105  17.959  12.991  1.00121.76           C
ATOM   2195  C   PHE B 278      16.271  22.655  13.653  1.00121.76           C
ATOM   2196  O   PHE B 278      15.497  21.703  13.734  1.00121.76           O
ATOM   2197  N   PHE B 279      16.374  23.577  14.627  1.00109.84           N
ATOM   2198  CA  PHE B 279      15.672  23.422  15.868  1.00109.84           C
ATOM   2199  CB  PHE B 279      15.896  24.600  16.831  1.00109.84           C
ATOM   2200  CG  PHE B 279      17.314  24.513  17.281  1.00109.84           C
ATOM   2201  CD1 PHE B 279      17.666  23.682  18.320  1.00109.84           C
ATOM   2202  CD2 PHE B 279      18.294  25.254  16.664  1.00109.84           C
ATOM   2203  CE1 PHE B 279      18.973  23.598  18.741  1.00109.84           C
ATOM   2204  CE2 PHE B 279      19.603  25.175  17.079  1.00109.84           C
ATOM   2205  CZ  PHE B 279      19.945  24.342  18.117  1.00109.84           C
ATOM   2206  C   PHE B 279      14.201  23.281  15.619  1.00109.84           C
ATOM   2207  O   PHE B 279      13.568  22.403  16.204  1.00109.84           O
ATOM   2208  N   ASN B 280      13.598  24.127  14.759  1.00162.62           N
ATOM   2209  CA  ASN B 280      12.183  23.966  14.561  1.00162.62           C
ATOM   2210  CB  ASN B 280      11.442  25.302  14.379  1.00162.62           C
ATOM   2211  CG  ASN B 280      11.481  26.052  15.702  0.00162.62           C
ATOM   2212  OD1 ASN B 280      11.195  25.489  16.758  1.00162.62           O
ATOM   2213  ND2 ASN B 280      11.851  27.359  15.647  1.00162.62           N
ATOM   2214  C   ASN B 280      11.944  23.166  13.315  1.00162.62           C
ATOM   2215  O   ASN B 280      11.147  23.553  12.462  1.00162.62           O
ATOM   2216  N   TYR B 281      12.587  21.988  13.209  1.00102.71           N
ATOM   2217  CA  TYR B 281      12.411  21.133  12.067  1.00102.71           C
ATOM   2218  CB  TYR B 281      13.685  20.307  11.802  1.00102.71           C
ATOM   2219  CG  TYR B 281      13.397  19.099  10.979  1.00102.71           C
ATOM   2220  CD1 TYR B 281      13.030  17.932  11.608  1.00102.71           C
ATOM   2221  CD2 TYR B 281      13.503  19.112   9.607  1.00102.71           C
ATOM   2222  CE1 TYR B 281      12.768  16.792  10.888  1.00102.71           C
ATOM   2223  CE2 TYR B 281      13.241  17.973   8.880  1.00102.71           C
ATOM   2224  CZ  TYR B 281      12.872  16.812   9.520  1.00102.71           C
ATOM   2225  OH  TYR B 281      12.604  15.640   8.780  1.00102.71           O
ATOM   2226  C   TYR B 281      11.276  20.212  12.377  1.00102.71           C
ATOM   2227  O   TYR B 281      11.305  19.515  13.388  1.00102.71           O
ATOM   2228  N   LYS B 282      10.178  20.317  11.596  1.00135.04           N
ATOM   2229  CA  LYS B 282       9.034  19.455  11.725  1.00135.04           C
ATOM   2230  CB  LYS B 282       7.742  20.147  11.268  1.00135.04           C
ATOM   2231  CG  LYS B 282       7.561  21.514  11.929  1.00135.04           C
ATOM   2232  CD  LYS B 282       7.706  21.483  13.452  1.00135.04           C
ATOM   2233  CE  LYS B 282       7.680  22.871  14.093  1.00135.04           C
ATOM   2234  NZ  LYS B 282       7.945  22.766  15.545  0.00135.04           N
ATOM   2235  C   LYS B 282       9.162  18.175  10.950  1.00135.04           C
ATOM   2236  O   LYS B 282       8.945  17.089  11.486  1.00135.04           O
ATOM   2237  N   GLY B 283       9.535  18.275   9.652  1.00 32.45           N
ATOM   2238  CA  GLY B 283       9.562  17.106   8.815  1.00 32.45           C
ATOM   2239  C   GLY B 283      10.120  17.475   7.472  1.00 32.45           C
ATOM   2240  O   GLY B 283      10.413  18.639   7.203  1.00 32.45           O
ATOM   2241  N   GLY B 284      10.263  16.470   6.580  1.00 20.87           N
ATOM   2242  CA  GLY B 284      10.790  16.708   5.266  1.00 20.87           C
ATOM   2243  C   GLY B 284      12.269  16.476   5.276  1.00 20.87           C
ATOM   2244  O   GLY B 284      12.824  15.922   6.225  1.00 20.87           O
ATOM   2245  N   VAL B 285      12.947  16.872   4.178  1.00102.89           N
ATOM   2246  CA  VAL B 285      14.367  16.691   4.097  1.00102.89           C
ATOM   2247  CB  VAL B 285      14.841  16.225   2.747  1.00102.89           C
ATOM   2248  CG1 VAL B 285      14.378  17.216   1.664  1.00102.89           C
ATOM   2249  CG2 VAL B 285      16.367  16.042   2.811  1.00102.89           C
ATOM   2250  C   VAL B 285      15.008  18.005   4.419  1.00102.89           C
ATOM   2251  O   VAL B 285      14.863  18.987   3.694  1.00102.89           O
ATOM   2252  N   TYR B 286      15.768  18.028   5.528  1.00 99.36           N
ATOM   2253  CA  TYR B 286      16.372  19.212   6.068  1.00 99.36           C
ATOM   2254  CB  TYR B 286      16.804  19.025   7.533  1.00 99.36           C
ATOM   2255  CG  TYR B 286      17.648  20.175   7.965  1.00 99.36           C
ATOM   2256  CD1 TYR B 286      19.014  20.127   7.802  1.00 99.36           C
ATOM   2257  CD2 TYR B 286      17.083  21.293   8.532  1.00 99.36           C
ATOM   2258  CE1 TYR B 286      19.807  21.176   8.201  1.00 99.36           C
ATOM   2259  CE2 TYR B 286      17.871  22.346   8.934  1.00 99.36           C
ATOM   2260  CZ  TYR B 286      19.234  22.287   8.771  1.00 99.36           C
ATOM   2261  OH  TYR B 286      20.044  23.364   9.185  1.00 99.36           O
ATOM   2262  C   TYR B 286      17.573  19.617   5.278  1.00 99.36           C
ATOM   2263  O   TYR B 286      18.346  18.777   4.820  1.00 99.36           O
ATOM   2264  N   THR B 287      17.718  20.944   5.059  1.00146.43           N
ATOM   2265  CA  THR B 287      18.865  21.444   4.365  1.00146.43           C
ATOM   2266  CB  THR B 287      18.691  21.474   2.874  1.00146.43           C
ATOM   2267  OG1 THR B 287      17.639  22.361   2.522  1.00146.43           O
ATOM   2268  CG2 THR B 287      18.371  20.051   2.385  1.00146.43           C
ATOM   2269  C   THR B 287      19.150  22.856   4.792  1.00146.43           C
ATOM   2270  O   THR B 287      18.313  23.535   5.383  1.00146.43           O
ATOM   2271  N   HIS B 288      20.396  23.292   4.509  1.00243.10           N
ATOM   2272  CA  HIS B 288      20.908  24.631   4.620  1.00243.10           C
ATOM   2273  ND1 HIS B 288      18.549  26.860   5.348  0.00243.10           N
ATOM   2274  CG  HIS B 288      18.789  26.042   4.266  0.00243.10           C
ATOM   2275  CB  HIS B 288      20.160  25.684   3.773  1.00243.10           C
ATOM   2276  NE2 HIS B 288      16.561  26.271   4.544  0.00243.10           N
ATOM   2277  CD2 HIS B 288      17.564  25.691   3.787  0.00243.10           C
ATOM   2278  CE1 HIS B 288      17.201  26.963   5.470  0.00243.10           C
ATOM   2279  C   HIS B 288      21.069  25.158   6.004  1.00243.10           C
ATOM   2280  O   HIS B 288      20.594  24.602   6.993  1.00243.10           O
ATOM   2281  N   SER B 289      21.841  26.264   6.047  1.00250.77           N
ATOM   2282  CA  SER B 289      22.192  27.074   7.177  1.00250.77           C
ATOM   2283  CB  SER B 289      21.930  26.429   8.546  1.00250.77           C
ATOM   2284  OG  SER B 289      20.536  26.419   8.816  1.00250.77           O
ATOM   2285  C   SER B 289      23.651  27.318   7.034  1.00250.77           C
ATOM   2286  O   SER B 289      24.291  26.771   6.138  1.00250.77           O
ATOM   2287  N   THR B 290      24.217  28.199   7.873  1.00181.46           N
ATOM   2288  CA  THR B 290      25.623  28.377   7.726  1.00181.46           C
ATOM   2289  CB  THR B 290      25.932  28.957   6.358  1.00181.46           C
ATOM   2290  OG1 THR B 290      27.325  29.150   6.186  1.00181.46           O
ATOM   2291  CG2 THR B 290      25.151  30.266   6.131  1.00181.46           C
ATOM   2292  C   THR B 290      26.106  29.285   8.812  1.00181.46           C
ATOM   2293  O   THR B 290      25.951  30.502   8.728  1.00181.46           O
ATOM   2294  N   ALA B 291      26.733  28.716   9.861  1.00 40.33           N
ATOM   2295  CA  ALA B 291      27.205  29.573  10.907  1.00 40.33           C
ATOM   2296  CB  ALA B 291      27.906  28.808  12.042  1.00 40.33           C
ATOM   2297  C   ALA B 291      28.219  30.451  10.263  1.00 40.33           C
ATOM   2298  O   ALA B 291      28.197  31.673  10.407  1.00 40.33           O
ATOM   2299  N   LEU B 292      29.124  29.818   9.500  1.00208.84           N
ATOM   2300  CA  LEU B 292      30.074  30.535   8.717  1.00208.84           C
ATOM   2301  CB  LEU B 292      31.417  30.750   9.434  1.00208.84           C
ATOM   2302  CG  LEU B 292      32.448  31.521   8.593  1.00208.84           C
ATOM   2303  CD1 LEU B 292      31.939  32.931   8.244  1.00208.84           C
ATOM   2304  CD2 LEU B 292      33.822  31.550   9.280  1.00208.84           C
ATOM   2305  C   LEU B 292      30.319  29.639   7.554  1.00208.84           C
ATOM   2306  O   LEU B 292      31.164  29.909   6.701  1.00208.84           O
ATOM   2307  N   LYS B 293      29.541  28.535   7.496  1.00112.46           N
ATOM   2308  CA  LYS B 293      29.680  27.564   6.460  1.00112.46           C
ATOM   2309  CB  LYS B 293      29.700  28.180   5.053  1.00112.46           C
ATOM   2310  CG  LYS B 293      29.773  27.142   3.930  0.00112.46           C
ATOM   2311  CD  LYS B 293      29.458  27.712   2.546  1.00112.46           C
ATOM   2312  CE  LYS B 293      29.530  26.675   1.423  1.00112.46           C
ATOM   2313  NZ  LYS B 293      29.213  27.312   0.125  1.00112.46           N
ATOM   2314  C   LYS B 293      30.978  26.865   6.689  1.00112.46           C
ATOM   2315  O   LYS B 293      31.388  26.015   5.899  1.00112.46           O
ATOM   2316  N   THR B 294      31.629  27.174   7.828  1.00102.91           N
ATOM   2317  CA  THR B 294      32.883  26.581   8.155  1.00102.91           C
ATOM   2318  CB  THR B 294      34.065  27.377   7.673  1.00102.91           C
ATOM   2319  OG1 THR B 294      35.271  26.689   7.972  1.00102.91           O
ATOM   2320  CG2 THR B 294      34.061  28.770   8.323  1.00102.91           C
ATOM   2321  C   THR B 294      32.959  26.461   9.673  1.00102.91           C
ATOM   2322  O   THR B 294      32.770  27.492  10.372  1.00102.91           O
ATOM   2323  OXT THR B 294      33.203  25.322  10.155  1.00102.91           O
TER    2324      THR B 294
ATOM   2325  N   LYS C 295      45.327  20.677   0.839  1.00221.79           N
ATOM   2326  CA  LYS C 295      46.690  21.253   0.789  1.00221.79           C
ATOM   2327  CB  LYS C 295      47.014  21.789  -0.620  1.00221.79           C
ATOM   2328  CG  LYS C 295      48.491  22.142  -0.838  0.00221.79           C
ATOM   2329  CD  LYS C 295      49.013  23.309   0.012  1.00221.79           C
ATOM   2330  CE  LYS C 295      49.119  24.632  -0.750  1.00221.79           C
ATOM   2331  NZ  LYS C 295      49.529  25.720   0.163  1.00221.79           N
ATOM   2332  C   LYS C 295      46.821  22.368   1.760  1.00221.79           C
ATOM   2333  O   LYS C 295      46.430  23.498   1.472  1.00221.79           O
ATOM   2334  N   ILE C 296      47.365  22.079   2.956  1.00167.16           N
ATOM   2335  CA  ILE C 296      47.805  20.764   3.321  1.00167.16           C
ATOM   2336  CB  ILE C 296      48.966  20.758   4.275  1.00167.16           C
ATOM   2337  CG1 ILE C 296      50.184  21.462   3.651  1.00167.16           C
ATOM   2338  CG2 ILE C 296      49.237  19.295   4.668  1.00167.16           C
ATOM   2339  CD1 ILE C 296      49.997  22.969   3.474  1.00167.16           C
ATOM   2340  C   ILE C 296      46.653  20.120   4.017  1.00167.16           C
ATOM   2341  O   ILE C 296      45.824  20.820   4.594  1.00167.16           O
ATOM   2342  N   ALA C 297      46.553  18.773   3.944  1.00 60.00           N
ATOM   2343  CA  ALA C 297      45.436  18.084   4.524  1.00 60.00           C
ATOM   2344  CB  ALA C 297      45.584  16.553   4.526  1.00 60.00           C
ATOM   2345  C   ALA C 297      45.267  18.515   5.944  1.00 60.00           C
ATOM   2346  O   ALA C 297      46.169  18.394   6.772  1.00 60.00           O
ATOM   2347  N   GLU C 298      44.084  19.092   6.225  1.00 77.73           N
ATOM   2348  CA  GLU C 298      43.673  19.436   7.550  1.00 77.73           C
ATOM   2349  CB  GLU C 298      43.729  20.944   7.851  1.00 77.73           C
ATOM   2350  CG  GLU C 298      45.153  21.495   7.968  1.00 77.73           C
ATOM   2351  CD  GLU C 298      45.054  22.986   8.259  1.00 77.73           C
ATOM   2352  OE1 GLU C 298      44.310  23.682   7.522  1.00 77.73           O
ATOM   2353  OE2 GLU C 298      45.718  23.448   9.228  1.00 77.73           O
ATOM   2354  C   GLU C 298      42.248  19.022   7.566  1.00 77.73           C
ATOM   2355  O   GLU C 298      41.344  19.799   7.255  1.00 77.73           O
ATOM   2356  N   PRO C 299      42.071  17.776   7.896  1.00157.82           N
ATOM   2357  CA  PRO C 299      40.772  17.193   7.819  1.00157.82           C
ATOM   2358  CD  PRO C 299      43.111  16.781   7.674  1.00157.82           C
ATOM   2359  CB  PRO C 299      40.963  15.753   7.356  1.00157.82           C
ATOM   2360  CG  PRO C 299      42.398  15.424   7.780  1.00157.82           C
ATOM   2361  C   PRO C 299      40.031  17.179   9.070  1.00157.82           C
ATOM   2362  O   PRO C 299      40.528  17.586  10.127  1.00157.82           O
ATOM   2363  N   GLY C 300      38.765  16.761   8.899  1.00 27.70           N
ATOM   2364  CA  GLY C 300      37.835  16.545   9.946  1.00 27.70           C
ATOM   2365  C   GLY C 300      37.665  17.842  10.622  1.00 27.70           C
ATOM   2366  O   GLY C 300      37.173  17.925  11.744  1.00 27.70           O
ATOM   2367  N   TRP C 301      38.089  18.914   9.952  1.00219.86           N
ATOM   2368  CA  TRP C 301      37.888  20.121  10.616  1.00219.86           C
ATOM   2369  CB  TRP C 301      38.964  21.190  10.382  1.00219.86           C
ATOM   2370  CG  TRP C 301      40.156  21.122  11.302  1.00219.86           C
ATOM   2371  CD2 TRP C 301      40.297  21.998  12.430  1.00219.86           C
ATOM   2372  CD1 TRP C 301      41.273  20.339  11.276  1.00219.86           C
ATOM   2373  NE1 TRP C 301      42.102  20.674  12.322  1.00219.86           N
ATOM   2374  CE2 TRP C 301      41.513  21.695  13.039  1.00219.86           C
ATOM   2375  CE3 TRP C 301      39.477  22.977  12.914  1.00219.86           C
ATOM   2376  CZ2 TRP C 301      41.931  22.373  14.147  1.00219.86           C
ATOM   2377  CZ3 TRP C 301      39.897  23.658  14.034  1.00219.86           C
ATOM   2378  CH2 TRP C 301      41.102  23.360  14.635  1.00219.86           C
ATOM   2379  C   TRP C 301      36.640  20.638  10.050  1.00219.86           C
ATOM   2380  O   TRP C 301      36.634  21.552   9.228  1.00219.86           O
ATOM   2381  N   GLU C 302      35.542  20.005  10.465  1.00 72.97           N
ATOM   2382  CA  GLU C 302      34.278  20.511  10.079  1.00 72.97           C
ATOM   2383  CB  GLU C 302      33.478  19.556   9.179  1.00 72.97           C
ATOM   2384  CG  GLU C 302      34.120  19.411   7.795  1.00 72.97           C
ATOM   2385  CD  GLU C 302      33.262  18.493   6.938  1.00 72.97           C
ATOM   2386  OE1 GLU C 302      32.067  18.831   6.723  1.00 72.97           O
ATOM   2387  OE2 GLU C 302      33.792  17.446   6.480  1.00 72.97           O
ATOM   2388  C   GLU C 302      33.578  20.680  11.378  1.00 72.97           C
ATOM   2389  O   GLU C 302      33.448  19.732  12.149  1.00 72.97           O
ATOM   2390  N   GLU C 303      33.129  21.911  11.665  1.00 38.23           N
ATOM   2391  CA  GLU C 303      32.535  22.158  12.943  1.00 38.23           C
ATOM   2392  CB  GLU C 303      32.174  23.635  13.175  1.00 38.23           C
ATOM   2393  CG  GLU C 303      31.632  23.919  14.578  1.00 38.23           C
ATOM   2394  CD  GLU C 303      31.325  25.407  14.673  1.00 38.23           C
ATOM   2395  OE1 GLU C 303      31.548  26.123  13.661  1.00 38.23           O
ATOM   2396  OE2 GLU C 303      30.861  25.846  15.759  1.00 38.23           O
ATOM   2397  C   GLU C 303      31.282  21.358  13.054  1.00 38.23           C
ATOM   2398  O   GLU C 303      30.471  21.316  12.131  1.00 38.23           O
ATOM   2399  N   THR C 304      31.109  20.692  14.211  1.00 69.21           N
ATOM   2400  CA  THR C 304      29.955  19.887  14.485  1.00 69.21           C
ATOM   2401  CB  THR C 304      30.289  18.427  14.546  1.00 69.21           C
ATOM   2402  OG1 THR C 304      31.147  18.177  15.651  1.00 69.21           O
ATOM   2403  CG2 THR C 304      31.011  18.035  13.250  1.00 69.21           C
ATOM   2404  C   THR C 304      29.524  20.248  15.873  1.00 69.21           C
ATOM   2405  O   THR C 304      30.289  20.856  16.620  1.00 69.21           O
ATOM   2406  N   ASN C 305      28.269  19.930  16.256  1.00130.48           N
ATOM   2407  CA  ASN C 305      27.912  20.219  17.615  1.00130.48           C
ATOM   2408  CB  ASN C 305      27.343  21.639  17.798  1.00130.48           C
ATOM   2409  CG  ASN C 305      26.066  21.778  16.984  1.00130.48           C
ATOM   2410  OD1 ASN C 305      25.674  20.871  16.252  1.00130.48           O
ATOM   2411  ND2 ASN C 305      25.404  22.959  17.103  1.00130.48           N
ATOM   2412  C   ASN C 305      26.885  19.237  18.098  1.00130.48           C
ATOM   2413  O   ASN C 305      26.372  19.384  19.206  1.00130.48           O
ATOM   2414  N   HIS C 306      26.566  18.192  17.304  1.00 95.17           N
ATOM   2415  CA  HIS C 306      25.554  17.283  17.765  1.00 95.17           C
ATOM   2416  ND1 HIS C 306      22.047  16.364  17.273  1.00 95.17           N
ATOM   2417  CG  HIS C 306      23.023  17.010  17.996  1.00 95.17           C
ATOM   2418  CB  HIS C 306      24.149  17.778  17.380  1.00 95.17           C
ATOM   2419  NE2 HIS C 306      21.578  16.029  19.420  1.00 95.17           N
ATOM   2420  CD2 HIS C 306      22.723  16.795  19.305  1.00 95.17           C
ATOM   2421  CE1 HIS C 306      21.209  15.796  18.174  1.00 95.17           C
ATOM   2422  C   HIS C 306      25.797  15.922  17.169  1.00 95.17           C
ATOM   2423  O   HIS C 306      25.975  15.782  15.961  1.00 95.17           O
ATOM   2424  N   ALA C 307      25.792  14.868  18.015  1.00 47.83           N
ATOM   2425  CA  ALA C 307      26.054  13.533  17.539  1.00 47.83           C
ATOM   2426  CB  ALA C 307      27.010  12.736  18.443  1.00 47.83           C
ATOM   2427  C   ALA C 307      24.759  12.773  17.479  1.00 47.83           C
ATOM   2428  O   ALA C 307      23.949  12.854  18.401  1.00 47.83           O
ATOM   2429  N   VAL C 308      24.549  11.988  16.391  1.00 72.26           N
ATOM   2430  CA  VAL C 308      23.325  11.245  16.192  1.00 72.26           C
ATOM   2431  CB  VAL C 308      22.325  11.979  15.344  1.00 72.26           C
ATOM   2432  CG1 VAL C 308      21.832  13.210  16.125  1.00 72.26           C
ATOM   2433  CG2 VAL C 308      22.993  12.341  14.006  1.00 72.26           C
ATOM   2434  C   VAL C 308      23.612   9.911  15.533  1.00 72.26           C
ATOM   2435  O   VAL C 308      24.768   9.553  15.313  1.00 72.26           O
ATOM   2436  N   LEU C 309      22.542   9.122  15.236  1.00101.03           N
ATOM   2437  CA  LEU C 309      22.670   7.793  14.673  1.00101.03           C
ATOM   2438  CB  LEU C 309      21.909   6.734  15.489  1.00101.03           C
ATOM   2439  CG  LEU C 309      22.061   5.309  14.932  1.00101.03           C
ATOM   2440  CD1 LEU C 309      23.426   4.714  15.278  1.00101.03           C
ATOM   2441  CD2 LEU C 309      20.903   4.400  15.337  1.00101.03           C
ATOM   2442  C   LEU C 309      22.073   7.723  13.285  1.00101.03           C
ATOM   2443  O   LEU C 309      20.887   7.983  13.090  1.00101.03           O
ATOM   2444  N   LEU C 310      22.877   7.306  12.281  1.00 85.94           N
ATOM   2445  CA  LEU C 310      22.428   7.172  10.915  1.00 85.94           C
ATOM   2446  CB  LEU C 310      23.589   7.286   9.914  1.00 85.94           C
ATOM   2447  CG  LEU C 310      23.179   7.163   8.437  1.00 85.94           C
ATOM   2448  CD1 LEU C 310      22.314   8.346   7.993  1.00 85.94           C
ATOM   2449  CD2 LEU C 310      24.410   6.946   7.541  1.00 85.94           C
ATOM   2450  C   LEU C 310      21.828   5.798  10.762  1.00 85.94           C
ATOM   2451  O   LEU C 310      22.477   4.800  11.058  1.00 85.94           O
ATOM   2452  N   VAL C 311      20.511   5.734  10.478  1.00121.90           N
ATOM   2453  CA  VAL C 311      19.751   4.527  10.262  1.00121.90           C
ATOM   2454  CB  VAL C 311      18.428   4.580  10.963  1.00121.90           C
ATOM   2455  CG1 VAL C 311      18.720   4.689  12.470  1.00121.90           C
ATOM   2456  CG2 VAL C 311      17.606   5.755  10.409  1.00121.90           C
ATOM   2457  C   VAL C 311      19.519   4.094   8.831  1.00121.90           C
ATOM   2458  O   VAL C 311      19.240   2.917   8.599  1.00121.90           O
ATOM   2459  N   GLY C 312      19.518   5.020   7.841  1.00 43.42           N
ATOM   2460  CA  GLY C 312      19.166   4.588   6.505  1.00 43.42           C
ATOM   2461  C   GLY C 312      19.314   5.706   5.506  1.00 43.42           C
ATOM   2462  O   GLY C 312      19.830   6.776   5.821  1.00 43.42           O
ATOM   2463  N   TRP C 313      18.879   5.459   4.244  1.00118.51           N
ATOM   2464  CA  TRP C 313      18.983   6.448   3.199  1.00118.51           C
ATOM   2465  CB  TRP C 313      20.310   6.377   2.427  1.00118.51           C
ATOM   2466  CG  TRP C 313      20.496   5.066   1.700  1.00118.51           C
ATOM   2467  CD2 TRP C 313      21.197   3.933   2.237  1.00118.51           C
ATOM   2468  CD1 TRP C 313      20.064   4.700   0.459  1.00118.51           C
ATOM   2469  NE1 TRP C 313      20.453   3.410   0.187  1.00118.51           N
ATOM   2470  CE2 TRP C 313      21.152   2.926   1.273  1.00118.51           C
ATOM   2471  CE3 TRP C 313      21.831   3.749   3.432  1.00118.51           C
ATOM   2472  CZ2 TRP C 313      21.743   1.715   1.490  1.00118.51           C
ATOM   2473  CZ3 TRP C 313      22.422   2.524   3.649  1.00118.51           C
ATOM   2474  CH2 TRP C 313      22.379   1.527   2.697  1.00118.51           C
ATOM   2475  C   TRP C 313      17.907   6.209   2.178  1.00118.51           C
ATOM   2476  O   TRP C 313      17.335   5.122   2.099  1.00118.51           O
ATOM   2477  N   GLY C 314      17.616   7.233   1.344  1.00 21.72           N
ATOM   2478  CA  GLY C 314      16.606   7.081   0.333  1.00 21.72           C
ATOM   2479  C   GLY C 314      16.704   8.230  -0.619  1.00 21.72           C
ATOM   2480  O   GLY C 314      17.590   9.074  -0.507  1.00 21.72           O
ATOM   2481  N   GLU C 315      15.799   8.264  -1.618  1.00 74.22           N
ATOM   2482  CA  GLU C 315      15.773   9.355  -2.545  1.00 74.22           C
ATOM   2483  CB  GLU C 315      16.267   8.979  -3.952  1.00 74.22           C
ATOM   2484  CG  GLU C 315      16.311  10.160  -4.923  1.00 74.22           C
ATOM   2485  CD  GLU C 315      16.811   9.649  -6.267  1.00 74.22           C
ATOM   2486  OE1 GLU C 315      17.044   8.416  -6.383  1.00 74.22           O
ATOM   2487  OE2 GLU C 315      16.975  10.487  -7.194  1.00 74.22           O
ATOM   2488  C   GLU C 315      14.353   9.787  -2.663  1.00 74.22           C
ATOM   2489  O   GLU C 315      13.459   8.964  -2.849  1.00 74.22           O
ATOM   2490  N   GLU C 316      14.099  11.102  -2.547  1.00127.15           N
ATOM   2491  CA  GLU C 316      12.743  11.540  -2.652  1.00127.15           C
ATOM   2492  CB  GLU C 316      12.309  12.444  -1.486  1.00127.15           C
ATOM   2493  CG  GLU C 316      10.832  12.840  -1.525  1.00127.15           C
ATOM   2494  CD  GLU C 316      10.556  13.717  -0.312  1.00127.15           C
ATOM   2495  OE1 GLU C 316      11.515  13.968   0.466  1.00127.15           O
ATOM   2496  OE2 GLU C 316       9.384  14.148  -0.147  1.00127.15           O
ATOM   2497  C   GLU C 316      12.620  12.330  -3.907  1.00127.15           C
ATOM   2498  O   GLU C 316      12.998  13.500  -3.959  1.00127.15           O
ATOM   2499  N   ASN C 317      12.084  11.685  -4.958  1.00220.93           N
ATOM   2500  CA  ASN C 317      11.839  12.334  -6.209  1.00220.93           C
ATOM   2501  CB  ASN C 317      10.675  13.339  -6.148  1.00220.93           C
ATOM   2502  CG  ASN C 317      10.280  13.700  -7.574  1.00220.93           C
ATOM   2503  OD1 ASN C 317      10.988  13.384  -8.528  1.00220.93           O
ATOM   2504  ND2 ASN C 317       9.114  14.385  -7.724  1.00220.93           N
ATOM   2505  C   ASN C 317      13.071  13.057  -6.656  1.00220.93           C
ATOM   2506  O   ASN C 317      12.987  14.170  -7.173  1.00220.93           O
ATOM   2507  N   GLY C 318      14.256  12.443  -6.476  1.00 56.58           N
ATOM   2508  CA  GLY C 318      15.443  13.069  -6.982  1.00 56.58           C
ATOM   2509  C   GLY C 318      16.314  13.642  -5.900  1.00 56.58           C
ATOM   2510  O   GLY C 318      17.487  13.905  -6.157  1.00 56.58           O
ATOM   2511  N   VAL C 319      15.809  13.863  -4.670  1.00 40.25           N
ATOM   2512  CA  VAL C 319      16.702  14.420  -3.687  1.00 40.25           C
ATOM   2513  CB  VAL C 319      16.075  15.499  -2.854  1.00 40.25           C
ATOM   2514  CG1 VAL C 319      17.081  15.929  -1.773  1.00 40.25           C
ATOM   2515  CG2 VAL C 319      15.633  16.641  -3.785  1.00 40.25           C
ATOM   2516  C   VAL C 319      17.104  13.321  -2.757  1.00 40.25           C
ATOM   2517  O   VAL C 319      16.263  12.678  -2.132  1.00 40.25           O
ATOM   2518  N   PRO C 320      18.387  13.084  -2.673  1.00124.39           N
ATOM   2519  CA  PRO C 320      18.850  12.047  -1.790  1.00124.39           C
ATOM   2520  CD  PRO C 320      19.205  13.168  -3.873  1.00124.39           C
ATOM   2521  CB  PRO C 320      20.251  11.678  -2.269  1.00124.39           C
ATOM   2522  CG  PRO C 320      20.217  12.015  -3.770  1.00124.39           C
ATOM   2523  C   PRO C 320      18.812  12.491  -0.364  1.00124.39           C
ATOM   2524  O   PRO C 320      19.000  13.679  -0.106  1.00124.39           O
ATOM   2525  N   TYR C 321      18.565  11.560   0.579  1.00 58.87           N
ATOM   2526  CA  TYR C 321      18.539  11.949   1.957  1.00 58.87           C
ATOM   2527  CB  TYR C 321      17.141  12.364   2.454  1.00 58.87           C
ATOM   2528  CG  TYR C 321      16.192  11.236   2.229  1.00 58.87           C
ATOM   2529  CD1 TYR C 321      16.093  10.205   3.134  1.00 58.87           C
ATOM   2530  CD2 TYR C 321      15.391  11.217   1.110  1.00 58.87           C
ATOM   2531  CE1 TYR C 321      15.213   9.169   2.924  1.00 58.87           C
ATOM   2532  CE2 TYR C 321      14.510  10.185   0.894  1.00 58.87           C
ATOM   2533  CZ  TYR C 321      14.420   9.159   1.802  1.00 58.87           C
ATOM   2534  OH  TYR C 321      13.516   8.097   1.584  1.00 58.87           O
ATOM   2535  C   TYR C 321      19.034  10.826   2.817  1.00 58.87           C
ATOM   2536  O   TYR C 321      19.131   9.679   2.382  1.00 58.87           O
ATOM   2537  N   TRP C 322      19.389  11.163   4.076  1.00 96.31           N
ATOM   2538  CA  TRP C 322      19.807  10.192   5.048  1.00 96.31           C
ATOM   2539  CB  TRP C 322      21.055  10.598   5.859  1.00 96.31           C
ATOM   2540  CG  TRP C 322      22.358  10.748   5.104  1.00 96.31           C
ATOM   2541  CD2 TRP C 322      23.167   9.653   4.645  1.00 96.31           C
ATOM   2542  CD1 TRP C 322      23.015  11.889   4.744  1.00 96.31           C
ATOM   2543  NE1 TRP C 322      24.191  11.575   4.106  1.00 96.31           N
ATOM   2544  CE2 TRP C 322      24.296  10.202   4.034  1.00 96.31           C
ATOM   2545  CE3 TRP C 322      22.986   8.302   4.727  1.00 96.31           C
ATOM   2546  CZ2 TRP C 322      25.264   9.403   3.497  1.00 96.31           C
ATOM   2547  CZ3 TRP C 322      23.964   7.499   4.182  1.00 96.31           C
ATOM   2548  CH2 TRP C 322      25.081   8.040   3.580  1.00 96.31           C
ATOM   2549  C   TRP C 322      18.695  10.159   6.052  1.00 96.31           C
ATOM   2550  O   TRP C 322      18.008  11.160   6.245  1.00 96.31           O
ATOM   2551  N   LEU C 323      18.461   8.996   6.693  1.00 87.52           N
ATOM   2552  CA  LEU C 323      17.458   8.916   7.719  1.00 87.52           C
ATOM   2553  CB  LEU C 323      16.574   7.660   7.627  1.00 87.52           C
ATOM   2554  CG  LEU C 323      15.695   7.615   6.365  1.00 87.52           C
ATOM   2555  CD1 LEU C 323      14.653   8.745   6.371  1.00 87.52           C
ATOM   2556  CD2 LEU C 323      16.549   7.595   5.085  1.00 87.52           C
ATOM   2557  C   LEU C 323      18.212   8.856   9.011  1.00 87.52           C
ATOM   2558  O   LEU C 323      19.016   7.947   9.215  1.00 87.52           O
ATOM   2559  N   VAL C 324      17.972   9.820   9.922  1.00 50.09           N
ATOM   2560  CA  VAL C 324      18.750   9.883  11.131  1.00 50.09           C
ATOM   2561  CB  VAL C 324      19.595  11.118  11.207  1.00 50.09           C
ATOM   2562  CG1 VAL C 324      20.393  11.097  12.517  1.00 50.09           C
ATOM   2563  CG2 VAL C 324      20.468  11.200   9.941  1.00 50.09           C
ATOM   2564  C   VAL C 324      17.881   9.869  12.357  1.00 50.09           C
ATOM   2565  O   VAL C 324      16.794  10.445  12.385  1.00 50.09           O
ATOM   2566  N   LYS C 325      18.378   9.207  13.427  1.00 87.69           N
ATOM   2567  CA  LYS C 325      17.699   9.071  14.693  1.00 87.69           C
ATOM   2568  CB  LYS C 325      17.942   7.677  15.300  1.00 87.69           C
ATOM   2569  CG  LYS C 325      17.280   7.410  16.650  1.00 87.69           C
ATOM   2570  CD  LYS C 325      17.331   5.927  17.022  1.00 87.69           C
ATOM   2571  CE  LYS C 325      16.828   5.605  18.432  1.00 87.69           C
ATOM   2572  NZ  LYS C 325      17.919   5.789  19.413  1.00 87.69           N
ATOM   2573  C   LYS C 325      18.280  10.080  15.644  1.00 87.69           C
ATOM   2574  O   LYS C 325      19.480  10.079  15.919  1.00 87.69           O
ATOM   2575  N   ASN C 326      17.426  10.977  16.178  1.00 73.78           N
ATOM   2576  CA  ASN C 326      17.863  12.019  17.069  1.00 73.78           C
ATOM   2577  CB  ASN C 326      17.030  13.298  16.871  1.00 73.78           C
ATOM   2578  CG  ASN C 326      17.839  14.509  17.301  1.00 73.78           C
ATOM   2579  OD1 ASN C 326      18.762  14.405  18.105  1.00 73.78           O
ATOM   2580  ND2 ASN C 326      17.487  15.698  16.741  1.00 73.78           N
ATOM   2581  C   ASN C 326      17.676  11.525  18.483  1.00 73.78           C
ATOM   2582  O   ASN C 326      17.112  10.453  18.695  1.00 73.78           O
ATOM   2583  N   SER C 327      18.184  12.270  19.496  1.00102.13           N
ATOM   2584  CA  SER C 327      18.005  11.851  20.865  1.00102.13           C
ATOM   2585  CB  SER C 327      19.343  11.567  21.570  1.00102.13           C
ATOM   2586  OG  SER C 327      20.142  12.740  21.589  1.00102.13           O
ATOM   2587  C   SER C 327      17.304  12.931  21.650  1.00102.13           C
ATOM   2588  O   SER C 327      17.578  13.135  22.833  1.00102.13           O
ATOM   2589  N   TRP C 328      16.424  13.684  20.967  1.00146.15           N
ATOM   2590  CA  TRP C 328      15.563  14.723  21.469  1.00146.15           C
ATOM   2591  CB  TRP C 328      15.404  15.878  20.469  1.00146.15           C
ATOM   2592  CG  TRP C 328      16.726  16.604  20.349  1.00146.15           C
ATOM   2593  CD2 TRP C 328      17.054  17.620  19.388  1.00146.15           C
ATOM   2594  CD1 TRP C 328      17.845  16.419  21.108  1.00146.15           C
ATOM   2595  NE1 TRP C 328      18.850  17.250  20.680  1.00146.15           N
ATOM   2596  CE2 TRP C 328      18.378  17.996  19.622  1.00146.15           C
ATOM   2597  CE3 TRP C 328      16.317  18.192  18.391  1.00146.15           C
ATOM   2598  CZ2 TRP C 328      18.987  18.951  18.859  1.00146.15           C
ATOM   2599  CZ3 TRP C 328      16.935  19.157  17.627  1.00146.15           C
ATOM   2600  CH2 TRP C 328      18.244  19.529  17.855  1.00146.15           C
ATOM   2601  C   TRP C 328      14.242  14.194  21.951  1.00146.15           C
ATOM   2602  O   TRP C 328      13.381  14.961  22.379  1.00146.15           O
ATOM   2603  N   GLY C 329      13.974  12.890  21.768  1.00 36.25           N
ATOM   2604  CA  GLY C 329      12.702  12.367  22.182  1.00 36.25           C
ATOM   2605  C   GLY C 329      11.870  12.184  20.948  1.00 36.25           C
ATOM   2606  O   GLY C 329      12.177  12.717  19.885  1.00 36.25           O
ATOM   2607  N   THR C 330      10.788  11.393  21.081  1.00 47.82           N
ATOM   2608  CA  THR C 330       9.871  11.053  20.027  1.00 47.82           C
ATOM   2609  CB  THR C 330       8.930   9.951  20.417  1.00 47.82           C
ATOM   2610  OG1 THR C 330       8.121  10.355  21.511  1.00 47.82           O
ATOM   2611  CG2 THR C 330       9.762   8.713  20.798  1.00 47.82           C
ATOM   2612  C   THR C 330       9.050  12.245  19.640  1.00 47.82           C
ATOM   2613  O   THR C 330       8.527  12.314  18.529  1.00 47.82           O
ATOM   2614  N   SER C 331       8.873  13.199  20.569  1.00 81.53           N
ATOM   2615  CA  SER C 331       8.030  14.340  20.343  1.00 81.53           C
ATOM   2616  CB  SER C 331       7.863  15.210  21.601  1.00 81.53           C
ATOM   2617  OG  SER C 331       9.111  15.774  21.976  1.00 81.53           O
ATOM   2618  C   SER C 331       8.584  15.221  19.263  1.00 81.53           C
ATOM   2619  O   SER C 331       7.862  16.064  18.731  1.00 81.53           O
ATOM   2620  N   TRP C 332       9.872  15.063  18.901  1.00 69.97           N
ATOM   2621  CA  TRP C 332      10.460  15.959  17.943  1.00 69.97           C
ATOM   2622  CB  TRP C 332      11.877  16.394  18.356  1.00 69.97           C
ATOM   2623  CG  TRP C 332      12.587  17.306  17.386  1.00 69.97           C
ATOM   2624  CD2 TRP C 332      13.470  16.844  16.352  1.00 69.97           C
ATOM   2625  CD1 TRP C 332      12.573  18.668  17.303  1.00 69.97           C
ATOM   2626  NE1 TRP C 332      13.396  19.084  16.284  1.00 69.97           N
ATOM   2627  CE2 TRP C 332      13.954  17.971  15.689  1.00 69.97           C
ATOM   2628  CE3 TRP C 332      13.850  15.584  15.987  1.00 69.97           C
ATOM   2629  CZ2 TRP C 332      14.830  17.855  14.648  1.00 69.97           C
ATOM   2630  CZ3 TRP C 332      14.729  15.470  14.933  1.00 69.97           C
ATOM   2631  CH2 TRP C 332      15.210  16.584  14.276  1.00 69.97           C
ATOM   2632  C   TRP C 332      10.568  15.316  16.591  1.00 69.97           C
ATOM   2633  O   TRP C 332      10.713  14.103  16.461  1.00 69.97           O
ATOM   2634  N   GLY C 333      10.450  16.152  15.537  1.00 32.66           N
ATOM   2635  CA  GLY C 333      10.643  15.755  14.167  1.00 32.66           C
ATOM   2636  C   GLY C 333       9.679  14.686  13.774  1.00 32.66           C
ATOM   2637  O   GLY C 333       8.505  14.713  14.141  1.00 32.66           O
ATOM   2638  N   ILE C 334      10.171  13.712  12.979  1.00142.40           N
ATOM   2639  CA  ILE C 334       9.309  12.654  12.555  1.00142.40           C
ATOM   2640  CB  ILE C 334       9.526  12.240  11.121  1.00142.40           C
ATOM   2641  CG1 ILE C 334       8.557  11.108  10.742  1.00142.40           C
ATOM   2642  CG2 ILE C 334      11.014  11.917  10.899  1.00142.40           C
ATOM   2643  CD1 ILE C 334       7.092  11.542  10.717  1.00142.40           C
ATOM   2644  C   ILE C 334       9.537  11.488  13.466  1.00142.40           C
ATOM   2645  O   ILE C 334      10.347  10.601  13.203  1.00142.40           O
ATOM   2646  N   ASN C 335       8.776  11.464  14.575  1.00 46.51           N
ATOM   2647  CA  ASN C 335       8.840  10.410  15.543  1.00 46.51           C
ATOM   2648  CB  ASN C 335       8.409   9.045  14.977  1.00 46.51           C
ATOM   2649  CG  ASN C 335       6.920   9.111  14.666  1.00 46.51           C
ATOM   2650  OD1 ASN C 335       6.132   9.636  15.451  1.00 46.51           O
ATOM   2651  ND2 ASN C 335       6.523   8.568  13.484  1.00 46.51           N
ATOM   2652  C   ASN C 335      10.231  10.266  16.083  1.00 46.51           C
ATOM   2653  O   ASN C 335      10.663   9.155  16.387  1.00 46.51           O
ATOM   2654  N   GLY C 336      10.965  11.384  16.246  1.00 31.77           N
ATOM   2655  CA  GLY C 336      12.274  11.317  16.833  1.00 31.77           C
ATOM   2656  C   GLY C 336      13.335  11.240  15.774  1.00 31.77           C
ATOM   2657  O   GLY C 336      14.520  11.325  16.091  1.00 31.77           O
ATOM   2658  N   PHE C 337      12.947  11.099  14.490  1.00 63.64           N
ATOM   2659  CA  PHE C 337      13.908  10.969  13.424  1.00 63.64           C
ATOM   2660  CB  PHE C 337      13.656   9.760  12.502  1.00 63.64           C
ATOM   2661  CG  PHE C 337      13.959   8.489  13.220  1.00 63.64           C
ATOM   2662  CD1 PHE C 337      13.062   7.950  14.113  1.00 63.64           C
ATOM   2663  CD2 PHE C 337      15.139   7.824  12.977  1.00 63.64           C
ATOM   2664  CE1 PHE C 337      13.347   6.773  14.765  1.00 63.64           C
ATOM   2665  CE2 PHE C 337      15.429   6.648  13.625  1.00 63.64           C
ATOM   2666  CZ  PHE C 337      14.532   6.120  14.522  1.00 63.64           C
ATOM   2667  C   PHE C 337      13.828  12.164  12.521  1.00 63.64           C
ATOM   2668  O   PHE C 337      12.895  12.962  12.601  1.00 63.64           O
ATOM   2669  N   PHE C 338      14.860  12.336  11.660  1.00 73.16           N
ATOM   2670  CA  PHE C 338      14.827  13.395  10.690  1.00 73.16           C
ATOM   2671  CB  PHE C 338      15.439  14.729  11.171  1.00 73.16           C
ATOM   2672  CG  PHE C 338      16.898  14.576  11.451  1.00 73.16           C
ATOM   2673  CD1 PHE C 338      17.336  14.084  12.659  1.00 73.16           C
ATOM   2674  CD2 PHE C 338      17.832  14.947  10.510  1.00 73.16           C
ATOM   2675  CE1 PHE C 338      18.680  13.953  12.919  1.00 73.16           C
ATOM   2676  CE2 PHE C 338      19.178  14.819  10.763  1.00 73.16           C
ATOM   2677  CZ  PHE C 338      19.604  14.319  11.970  1.00 73.16           C
ATOM   2678  C   PHE C 338      15.560  12.947   9.462  1.00 73.16           C
ATOM   2679  O   PHE C 338      16.411  12.060   9.510  1.00 73.16           O
ATOM   2680  N   LYS C 339      15.217  13.547   8.304  1.00 65.01           N
ATOM   2681  CA  LYS C 339      15.885  13.218   7.079  1.00 65.01           C
ATOM   2682  CB  LYS C 339      14.924  12.919   5.918  1.00 65.01           C
ATOM   2683  CG  LYS C 339      14.075  11.668   6.152  1.00 65.01           C
ATOM   2684  CD  LYS C 339      12.901  11.532   5.183  1.00 65.01           C
ATOM   2685  CE  LYS C 339      12.019  10.314   5.465  1.00 65.01           C
ATOM   2686  NZ  LYS C 339      11.220  10.540   6.690  1.00 65.01           N
ATOM   2687  C   LYS C 339      16.685  14.426   6.713  1.00 65.01           C
ATOM   2688  O   LYS C 339      16.288  15.552   7.010  1.00 65.01           O
ATOM   2689  N   ILE C 340      17.865  14.217   6.098  1.00 53.67           N
ATOM   2690  CA  ILE C 340      18.696  15.325   5.734  1.00 53.67           C
ATOM   2691  CB  ILE C 340      19.798  15.568   6.726  1.00 53.67           C
ATOM   2692  CG1 ILE C 340      20.546  16.875   6.415  1.00 53.67           C
ATOM   2693  CG2 ILE C 340      20.688  14.315   6.772  1.00 53.67           C
ATOM   2694  CD1 ILE C 340      21.483  17.317   7.539  1.00 53.67           C
ATOM   2695  C   ILE C 340      19.319  15.046   4.399  1.00 53.67           C
ATOM   2696  O   ILE C 340      19.580  13.896   4.050  1.00 53.67           O
ATOM   2697  N   LYS C 341      19.596  16.119   3.629  1.00104.11           N
ATOM   2698  CA  LYS C 341      20.174  16.028   2.317  1.00104.11           C
ATOM   2699  CB  LYS C 341      20.556  17.414   1.762  1.00104.11           C
ATOM   2700  CG  LYS C 341      21.408  17.398   0.491  1.00104.11           C
ATOM   2701  CD  LYS C 341      20.702  16.867  -0.754  0.00104.11           C
ATOM   2702  CE  LYS C 341      21.529  17.044  -2.029  1.00104.11           C
ATOM   2703  NZ  LYS C 341      20.786  16.524  -3.196  1.00104.11           N
ATOM   2704  C   LYS C 341      21.418  15.203   2.394  1.00104.11           C
ATOM   2705  O   LYS C 341      22.249  15.386   3.282  1.00104.11           O
ATOM   2706  N   ARG C 342      21.562  14.262   1.437  1.00 90.88           N
ATOM   2707  CA  ARG C 342      22.677  13.359   1.396  1.00 90.88           C
ATOM   2708  CB  ARG C 342      22.238  11.884   1.331  1.00 90.88           C
ATOM   2709  CG  ARG C 342      23.395  10.892   1.199  1.00 90.88           C
ATOM   2710  CD  ARG C 342      22.955   9.424   1.195  1.00 90.88           C
ATOM   2711  NE  ARG C 342      22.816   8.978  -0.220  1.00 90.88           N
ATOM   2712  CZ  ARG C 342      21.606   9.026  -0.848  1.00 90.88           C
ATOM   2713  NH1 ARG C 342      20.511   9.510  -0.192  1.00 90.88           N
ATOM   2714  NH2 ARG C 342      21.490   8.579  -2.133  1.00 90.88           N
ATOM   2715  C   ARG C 342      23.477  13.619   0.152  1.00 90.88           C
ATOM   2716  O   ARG C 342      22.925  13.925  -0.903  1.00 90.88           O
ATOM   2717  N   GLY C 343      24.821  13.512   0.257  1.00 51.19           N
ATOM   2718  CA  GLY C 343      25.679  13.632  -0.893  1.00 51.19           C
ATOM   2719  C   GLY C 343      26.363  14.970  -0.956  1.00 51.19           C
ATOM   2720  O   GLY C 343      27.331  15.142  -1.697  1.00 51.19           O
ATOM   2721  N   THR C 344      25.800  15.974  -0.267  1.00117.00           N
ATOM   2722  CA  THR C 344      26.290  17.322  -0.154  1.00117.00           C
ATOM   2723  CB  THR C 344      25.174  18.324  -0.089  1.00117.00           C
ATOM   2724  OG1 THR C 344      24.320  18.045   1.009  1.00117.00           O
ATOM   2725  CG2 THR C 344      24.383  18.254  -1.406  1.00117.00           C
ATOM   2726  C   THR C 344      27.220  17.535   1.013  1.00117.00           C
ATOM   2727  O   THR C 344      27.817  18.607   1.122  1.00117.00           O
ATOM   2728  N   ASP C 345      27.329  16.572   1.956  1.00 81.61           N
ATOM   2729  CA  ASP C 345      28.085  16.813   3.160  1.00 81.61           C
ATOM   2730  CB  ASP C 345      29.537  17.259   2.895  1.00 81.61           C
ATOM   2731  CG  ASP C 345      30.314  17.209   4.207  1.00 81.61           C
ATOM   2732  OD1 ASP C 345      29.731  16.762   5.230  1.00 81.61           O
ATOM   2733  OD2 ASP C 345      31.505  17.619   4.201  1.00 81.61           O
ATOM   2734  C   ASP C 345      27.377  17.914   3.889  1.00 81.61           C
ATOM   2735  O   ASP C 345      27.988  18.819   4.457  1.00 81.61           O
ATOM   2736  N   GLU C 346      26.031  17.828   3.896  1.00106.67           N
ATOM   2737  CA  GLU C 346      25.194  18.834   4.483  1.00106.67           C
ATOM   2738  CB  GLU C 346      23.692  18.527   4.340  1.00106.67           C
ATOM   2739  CG  GLU C 346      22.777  19.586   4.958  1.00106.67           C
ATOM   2740  CD  GLU C 346      22.792  20.815   4.058  1.00106.67           C
ATOM   2741  OE1 GLU C 346      22.710  20.639   2.813  1.00106.67           O
ATOM   2742  OE2 GLU C 346      22.879  21.947   4.606  1.00106.67           O
ATOM   2743  C   GLU C 346      25.492  18.970   5.946  1.00106.67           C
ATOM   2744  O   GLU C 346      25.381  18.023   6.721  1.00106.67           O
ATOM   2745  N   CYS C 347      25.879  20.193   6.356  1.00 67.46           N
ATOM   2746  CA  CYS C 347      26.109  20.506   7.737  1.00 67.46           C
ATOM   2747  CB  CYS C 347      24.823  20.488   8.583  1.00 67.46           C
ATOM   2748  SG  CYS C 347      23.638  21.773   8.082  1.00 67.46           S
ATOM   2749  C   CYS C 347      27.074  19.531   8.336  1.00 67.46           C
ATOM   2750  O   CYS C 347      26.891  19.150   9.491  1.00 67.46           O
ATOM   2751  N   ASP C 348      28.109  19.130   7.559  1.00142.23           N
ATOM   2752  CA  ASP C 348      29.205  18.247   7.899  1.00142.23           C
ATOM   2753  CB  ASP C 348      30.223  18.839   8.893  1.00142.23           C
ATOM   2754  CG  ASP C 348      29.512  19.092  10.202  1.00142.23           C
ATOM   2755  OD1 ASP C 348      29.428  18.144  11.026  1.00142.23           O
ATOM   2756  OD2 ASP C 348      29.007  20.232  10.380  1.00142.23           O
ATOM   2757  C   ASP C 348      28.744  16.907   8.402  1.00142.23           C
ATOM   2758  O   ASP C 348      29.435  16.256   9.181  1.00142.23           O
ATOM   2759  N   CYS C 349      27.587  16.423   7.926  1.00109.07           N
ATOM   2760  CA  CYS C 349      27.058  15.152   8.347  1.00109.07           C
ATOM   2761  CB  CYS C 349      25.619  14.925   7.853  1.00109.07           C
ATOM   2762  SG  CYS C 349      24.916  13.366   8.463  1.00109.07           S
ATOM   2763  C   CYS C 349      27.907  14.022   7.827  1.00109.07           C
ATOM   2764  O   CYS C 349      27.870  12.903   8.333  1.00109.07           O
ATOM   2765  N   GLU C 350      28.576  14.251   6.695  1.00156.62           N
ATOM   2766  CA  GLU C 350      29.433  13.315   6.024  1.00156.62           C
ATOM   2767  CB  GLU C 350      29.321  13.420   4.497  1.00156.62           C
ATOM   2768  CG  GLU C 350      27.943  12.893   4.073  1.00156.62           C
ATOM   2769  CD  GLU C 350      27.687  13.161   2.601  1.00156.62           C
ATOM   2770  OE1 GLU C 350      28.575  13.756   1.934  1.00156.62           O
ATOM   2771  OE2 GLU C 350      26.586  12.773   2.127  1.00156.62           O
ATOM   2772  C   GLU C 350      30.861  13.310   6.494  1.00156.62           C
ATOM   2773  O   GLU C 350      31.677  12.672   5.844  1.00156.62           O
ATOM   2774  N   SER C 351      31.253  14.172   7.455  1.00117.23           N
ATOM   2775  CA  SER C 351      32.630  14.299   7.888  1.00117.23           C
ATOM   2776  CB  SER C 351      32.916  15.712   8.419  1.00117.23           C
ATOM   2777  OG  SER C 351      32.145  15.959   9.586  1.00117.23           O
ATOM   2778  C   SER C 351      33.165  13.338   8.939  1.00117.23           C
ATOM   2779  O   SER C 351      34.357  13.049   8.954  1.00117.23           O
ATOM   2780  N   GLU C 352      32.357  13.043   9.970  1.00189.58           N
ATOM   2781  CA  GLU C 352      32.628  12.294  11.178  1.00189.58           C
ATOM   2782  CB  GLU C 352      32.263  13.070  12.454  1.00189.58           C
ATOM   2783  CG  GLU C 352      33.158  14.281  12.720  1.00189.58           C
ATOM   2784  CD  GLU C 352      32.767  14.855  14.076  1.00189.58           C
ATOM   2785  OE1 GLU C 352      32.512  14.045  15.007  1.00189.58           O
ATOM   2786  OE2 GLU C 352      32.720  16.108  14.199  1.00189.58           O
ATOM   2787  C   GLU C 352      32.064  10.910  11.381  1.00189.58           C
ATOM   2788  O   GLU C 352      31.913  10.559  12.550  1.00189.58           O
ATOM   2789  N   ALA C 353      31.527  10.175  10.392  1.00 61.22           N
ATOM   2790  CA  ALA C 353      30.871   8.938  10.759  1.00 61.22           C
ATOM   2791  CB  ALA C 353      30.290   8.179   9.553  1.00 61.22           C
ATOM   2792  C   ALA C 353      31.819   8.011  11.475  1.00 61.22           C
ATOM   2793  O   ALA C 353      32.988   7.901  11.109  1.00 61.22           O
ATOM   2794  N   VAL C 354      31.319   7.312  12.530  1.00 51.95           N
ATOM   2795  CA  VAL C 354      32.130   6.406  13.299  1.00 51.95           C
ATOM   2796  CB  VAL C 354      32.331   6.848  14.721  1.00 51.95           C
ATOM   2797  CG1 VAL C 354      33.065   5.734  15.485  1.00 51.95           C
ATOM   2798  CG2 VAL C 354      33.073   8.195  14.720  1.00 51.95           C
ATOM   2799  C   VAL C 354      31.440   5.077  13.369  1.00 51.95           C
ATOM   2800  O   VAL C 354      30.218   5.012  13.489  1.00 51.95           O
ATOM   2801  N   SER C 355      32.218   3.972  13.309  1.00 86.86           N
ATOM   2802  CA  SER C 355      31.628   2.665  13.363  1.00 86.86           C
ATOM   2803  CB  SER C 355      31.763   1.873  12.051  1.00 86.86           C
ATOM   2804  OG  SER C 355      31.054   2.529  11.010  1.00 86.86           O
ATOM   2805  C   SER C 355      32.334   1.878  14.428  1.00 86.86           C
ATOM   2806  O   SER C 355      33.528   2.060  14.663  1.00 86.86           O
ATOM   2807  N   ALA C 356      31.586   0.994  15.124  1.00 45.96           N
ATOM   2808  CA  ALA C 356      32.151   0.141  16.128  1.00 45.96           C
ATOM   2809  CB  ALA C 356      32.004   0.691  17.557  1.00 45.96           C
ATOM   2810  C   ALA C 356      31.391  -1.148  16.068  1.00 45.96           C
ATOM   2811  O   ALA C 356      30.236  -1.175  15.648  1.00 45.96           O
ATOM   2812  N   ASP C 357      32.036  -2.262  16.470  1.00 86.42           N
ATOM   2813  CA  ASP C 357      31.386  -3.544  16.435  1.00 86.42           C
ATOM   2814  CB  ASP C 357      32.148  -4.590  15.602  1.00 86.42           C
ATOM   2815  CG  ASP C 357      31.276  -5.832  15.472  1.00 86.42           C
ATOM   2816  OD1 ASP C 357      30.181  -5.859  16.094  1.00 86.42           O
ATOM   2817  OD2 ASP C 357      31.693  -6.769  14.740  1.00 86.42           O
ATOM   2818  C   ASP C 357      31.305  -4.065  17.841  1.00 86.42           C
ATOM   2819  O   ASP C 357      32.321  -4.348  18.470  1.00 86.42           O
ATOM   2820  N   ILE C 358      30.069  -4.220  18.353  1.00172.16           N
ATOM   2821  CA  ILE C 358      29.779  -4.670  19.691  1.00172.16           C
ATOM   2822  CB  ILE C 358      28.428  -4.169  20.146  1.00172.16           C
ATOM   2823  CG1 ILE C 358      28.198  -4.293  21.666  1.00172.16           C
ATOM   2824  CG2 ILE C 358      27.371  -4.894  19.298  1.00172.16           C
ATOM   2825  CD1 ILE C 358      27.952  -5.711  22.178  1.00172.16           C
ATOM   2826  C   ILE C 358      29.806  -6.172  19.745  1.00172.16           C
ATOM   2827  O   ILE C 358      29.549  -6.848  18.751  1.00172.16           O
ATOM   2828  N   TYR C 359      30.221  -6.758  20.889  1.00125.89           N
ATOM   2829  CA  TYR C 359      30.062  -8.184  20.943  1.00125.89           C
ATOM   2830  CB  TYR C 359      31.319  -9.056  21.064  1.00125.89           C
ATOM   2831  CG  TYR C 359      31.660  -9.195  19.619  1.00125.89           C
ATOM   2832  CD1 TYR C 359      30.893 -10.036  18.841  1.00125.89           C
ATOM   2833  CD2 TYR C 359      32.662  -8.471  19.019  1.00125.89           C
ATOM   2834  CE1 TYR C 359      31.133 -10.194  17.497  1.00125.89           C
ATOM   2835  CE2 TYR C 359      32.909  -8.631  17.674  1.00125.89           C
ATOM   2836  CZ  TYR C 359      32.153  -9.488  16.911  1.00125.89           C
ATOM   2837  OH  TYR C 359      32.420  -9.637  15.533  1.00125.89           O
ATOM   2838  C   TYR C 359      28.954  -8.572  21.866  1.00125.89           C
ATOM   2839  O   TYR C 359      28.957  -8.292  23.063  1.00125.89           O
ATOM   2840  N   SER C 360      27.945  -9.238  21.269  1.00 97.82           N
ATOM   2841  CA  SER C 360      26.735  -9.632  21.936  1.00 97.82           C
ATOM   2842  CB  SER C 360      25.633 -10.119  20.976  1.00 97.82           C
ATOM   2843  OG  SER C 360      25.230  -9.061  20.118  1.00 97.82           O
ATOM   2844  C   SER C 360      27.040 -10.747  22.884  1.00 97.82           C
ATOM   2845  O   SER C 360      28.153 -11.268  22.912  1.00 97.82           O
ATOM   2846  N   TYR C 361      26.041 -11.105  23.718  1.00132.96           N
ATOM   2847  CA  TYR C 361      26.144 -12.155  24.697  1.00132.96           C
ATOM   2848  CB  TYR C 361      25.123 -12.033  25.839  1.00132.96           C
ATOM   2849  CG  TYR C 361      25.484 -10.776  26.552  1.00132.96           C
ATOM   2850  CD1 TYR C 361      24.979  -9.566  26.134  1.00132.96           C
ATOM   2851  CD2 TYR C 361      26.343 -10.804  27.627  1.00132.96           C
ATOM   2852  CE1 TYR C 361      25.317  -8.403  26.785  1.00132.96           C
ATOM   2853  CE2 TYR C 361      26.684  -9.644  28.282  1.00132.96           C
ATOM   2854  CZ  TYR C 361      26.169  -8.442  27.862  1.00132.96           C
ATOM   2855  OH  TYR C 361      26.517  -7.249  28.532  1.00132.96           O
ATOM   2856  C   TYR C 361      25.951 -13.463  23.994  1.00132.96           C
ATOM   2857  O   TYR C 361      25.416 -13.501  22.888  1.00132.96           O
ATOM   2858  N   HIS C 362      26.468 -14.569  24.572  1.00134.67           N
ATOM   2859  CA  HIS C 362      26.324 -15.834  23.908  1.00134.67           C
ATOM   2860  ND1 HIS C 362      27.081 -18.417  26.133  1.00134.67           N
ATOM   2861  CG  HIS C 362      27.576 -17.231  25.635  1.00134.67           C
ATOM   2862  CB  HIS C 362      27.481 -16.812  24.197  1.00134.67           C
ATOM   2863  NE2 HIS C 362      27.980 -17.338  27.852  1.00134.67           N
ATOM   2864  CD2 HIS C 362      28.123 -16.585  26.700  1.00134.67           C
ATOM   2865  CE1 HIS C 362      27.349 -18.427  27.462  1.00134.67           C
ATOM   2866  C   HIS C 362      25.029 -16.493  24.375  1.00134.67           C
ATOM   2867  O   HIS C 362      24.007 -15.775  24.520  1.00134.67           O
ATOM   2868  OXT HIS C 362      25.039 -17.734  24.584  1.00134.67           O
TER    2869      HIS C 362
ATOM   2870  N   ASP D 363      49.691 -34.160  28.096  1.00 42.53           N
ATOM   2871  CA  ASP D 363      48.584 -34.692  27.270  1.00 42.53           C
ATOM   2872  CB  ASP D 363      49.099 -35.771  26.301  1.00 42.53           C
ATOM   2873  CG  ASP D 363      50.069 -35.132  25.315  1.00 42.53           C
ATOM   2874  OD1 ASP D 363      50.402 -33.930  25.497  1.00 42.53           O
ATOM   2875  OD2 ASP D 363      50.492 -35.841  24.363  1.00 42.53           O
ATOM   2876  C   ASP D 363      47.581 -35.329  28.167  1.00 42.53           C
ATOM   2877  O   ASP D 363      47.857 -35.640  29.324  1.00 42.53           O
ATOM   2878  N   ILE D 364      46.383 -35.563  27.619  1.00122.89           N
ATOM   2879  CA  ILE D 364      45.301 -36.163  28.329  1.00122.89           C
ATOM   2880  CB  ILE D 364      43.992 -35.507  28.004  1.00122.89           C
ATOM   2881  CG1 ILE D 364      42.905 -35.758  29.051  1.00122.89           C
ATOM   2882  CG2 ILE D 364      43.586 -35.998  26.608  1.00122.89           C
ATOM   2883  CD1 ILE D 364      41.714 -34.829  28.817  1.00122.89           C
ATOM   2884  C   ILE D 364      45.263 -37.527  27.727  1.00122.89           C
ATOM   2885  O   ILE D 364      45.949 -37.780  26.739  1.00122.89           O
ATOM   2886  N   PRO D 365      44.541 -38.426  28.315  1.00 83.83           N
ATOM   2887  CA  PRO D 365      44.484 -39.768  27.796  1.00 83.83           C
ATOM   2888  CD  PRO D 365      44.324 -38.385  29.754  1.00 83.83           C
ATOM   2889  CB  PRO D 365      43.830 -40.602  28.896  1.00 83.83           C
ATOM   2890  CG  PRO D 365      44.191 -39.852  30.191  1.00 83.83           C
ATOM   2891  C   PRO D 365      43.761 -39.840  26.479  1.00 83.83           C
ATOM   2892  O   PRO D 365      43.725 -40.922  25.896  1.00 83.83           O
ATOM   2893  N   VAL D 366      43.166 -38.723  26.006  1.00 67.32           N
ATOM   2894  CA  VAL D 366      42.339 -38.715  24.821  1.00 67.32           C
ATOM   2895  CB  VAL D 366      41.475 -37.492  24.719  1.00 67.32           C
ATOM   2896  CG1 VAL D 366      40.701 -37.548  23.391  1.00 67.32           C
ATOM   2897  CG2 VAL D 366      40.577 -37.422  25.966  1.00 67.32           C
ATOM   2898  C   VAL D 366      43.125 -38.811  23.532  1.00 67.32           C
ATOM   2899  O   VAL D 366      44.127 -38.130  23.321  1.00 67.32           O
ATOM   2900  N   HIS D 367      42.683 -39.776  22.696  1.00204.92           N
ATOM   2901  CA  HIS D 367      43.045 -40.243  21.375  1.00204.92           C
ATOM   2902  ND1 HIS D 367      43.493 -42.771  23.535  1.00204.92           N
ATOM   2903  CG  HIS D 367      43.839 -42.486  22.232  1.00204.92           C
ATOM   2904  CB  HIS D 367      42.943 -41.773  21.264  1.00204.92           C
ATOM   2905  NE2 HIS D 367      45.552 -43.555  23.240  1.00204.92           N
ATOM   2906  CD2 HIS D 367      45.100 -42.972  22.069  1.00204.92           C
ATOM   2907  CE1 HIS D 367      44.553 -43.410  24.091  1.00204.92           C
ATOM   2908  C   HIS D 367      42.263 -39.677  20.206  1.00204.92           C
ATOM   2909  O   HIS D 367      42.357 -40.252  19.128  1.00204.92           O
ATOM   2910  N   CYS D 368      41.380 -38.673  20.366  1.00 90.23           N
ATOM   2911  CA  CYS D 368      40.404 -38.324  19.352  1.00 90.23           C
ATOM   2912  CB  CYS D 368      39.378 -37.313  19.878  1.00 90.23           C
ATOM   2913  SG  CYS D 368      38.531 -38.017  21.319  1.00 90.23           S
ATOM   2914  C   CYS D 368      40.943 -37.843  18.033  1.00 90.23           C
ATOM   2915  O   CYS D 368      42.064 -37.354  17.912  1.00 90.23           O
ATOM   2916  N   LEU D 369      40.112 -38.005  16.973  1.00153.69           N
ATOM   2917  CA  LEU D 369      40.513 -37.625  15.650  1.00153.69           C
ATOM   2918  CB  LEU D 369      40.586 -38.803  14.655  1.00153.69           C
ATOM   2919  CG  LEU D 369      39.311 -39.653  14.527  1.00153.69           C
ATOM   2920  CD1 LEU D 369      38.204 -38.884  13.803  1.00153.69           C
ATOM   2921  CD2 LEU D 369      39.609 -41.015  13.880  1.00153.69           C
ATOM   2922  C   LEU D 369      39.645 -36.524  15.118  1.00153.69           C
ATOM   2923  O   LEU D 369      38.614 -36.169  15.688  1.00153.69           O
ATOM   2924  N   PHE D 370      40.086 -35.956  13.979  1.00 79.35           N
ATOM   2925  CA  PHE D 370      39.510 -34.816  13.329  1.00 79.35           C
ATOM   2926  CB  PHE D 370      40.301 -34.468  12.055  1.00 79.35           C
ATOM   2927  CG  PHE D 370      39.993 -33.073  11.638  1.00 79.35           C
ATOM   2928  CD1 PHE D 370      40.614 -32.023  12.273  1.00 79.35           C
ATOM   2929  CD2 PHE D 370      39.115 -32.808  10.614  1.00 79.35           C
ATOM   2930  CE1 PHE D 370      40.360 -30.723  11.908  1.00 79.35           C
ATOM   2931  CE2 PHE D 370      38.860 -31.507  10.246  1.00 79.35           C
ATOM   2932  CZ  PHE D 370      39.477 -30.463  10.890  1.00 79.35           C
ATOM   2933  C   PHE D 370      38.096 -35.142  12.943  1.00 79.35           C
ATOM   2934  O   PHE D 370      37.198 -34.305  13.053  1.00 79.35           O
ATOM   2935  N   HIS D 371      37.864 -36.380  12.471  1.00 83.20           N
ATOM   2936  CA  HIS D 371      36.560 -36.800  12.035  1.00 83.20           C
ATOM   2937  ND1 HIS D 371      34.213 -39.184  11.722  1.00 83.20           N
ATOM   2938  CG  HIS D 371      35.203 -38.634  10.939  1.00 83.20           C
ATOM   2939  CB  HIS D 371      36.550 -38.224  11.454  1.00 83.20           C
ATOM   2940  NE2 HIS D 371      33.392 -39.051   9.660  1.00 83.20           N
ATOM   2941  CD2 HIS D 371      34.685 -38.560   9.682  1.00 83.20           C
ATOM   2942  CE1 HIS D 371      33.152 -39.413  10.907  1.00 83.20           C
ATOM   2943  C   HIS D 371      35.608 -36.769  13.193  1.00 83.20           C
ATOM   2944  O   HIS D 371      34.437 -36.425  13.038  1.00 83.20           O
ATOM   2945  N   GLN D 372      36.090 -37.122  14.396  1.00 79.07           N
ATOM   2946  CA  GLN D 372      35.247 -37.171  15.556  1.00 79.07           C
ATOM   2947  CB  GLN D 372      36.018 -37.560  16.828  1.00 79.07           C
ATOM   2948  CG  GLN D 372      36.623 -38.965  16.774  1.00 79.07           C
ATOM   2949  CD  GLN D 372      35.484 -39.972  16.826  1.00 79.07           C
ATOM   2950  OE1 GLN D 372      34.317 -39.603  16.950  1.00 79.07           O
ATOM   2951  NE2 GLN D 372      35.830 -41.283  16.731  1.00 79.07           N
ATOM   2952  C   GLN D 372      34.701 -35.794  15.768  1.00 79.07           C
ATOM   2953  O   GLN D 372      33.571 -35.626  16.224  1.00 79.07           O
ATOM   2954  N   VAL D 373      35.534 -34.777  15.480  1.00 60.93           N
ATOM   2955  CA  VAL D 373      35.226 -33.379  15.636  1.00 60.93           C
ATOM   2956  CB  VAL D 373      36.441 -32.508  15.496  1.00 60.93           C
ATOM   2957  CG1 VAL D 373      36.005 -31.037  15.594  1.00 60.93           C
ATOM   2958  CG2 VAL D 373      37.472 -32.928  16.558  1.00 60.93           C
ATOM   2959  C   VAL D 373      34.210 -32.880  14.633  1.00 60.93           C
ATOM   2960  O   VAL D 373      33.432 -31.980  14.947  1.00 60.93           O
ATOM   2961  N   PHE D 374      34.205 -33.394  13.383  1.00130.11           N
ATOM   2962  CA  PHE D 374      33.279 -32.891  12.391  1.00130.11           C
ATOM   2963  CB  PHE D 374      33.313 -33.618  11.033  1.00130.11           C
ATOM   2964  CG  PHE D 374      34.554 -33.395  10.245  1.00130.11           C
ATOM   2965  CD1 PHE D 374      34.712 -32.253   9.494  1.00130.11           C
ATOM   2966  CD2 PHE D 374      35.541 -34.353  10.224  1.00130.11           C
ATOM   2967  CE1 PHE D 374      35.852 -32.061   8.751  1.00130.11           C
ATOM   2968  CE2 PHE D 374      36.683 -34.166   9.483  1.00130.11           C
ATOM   2969  CZ  PHE D 374      36.836 -33.019   8.744  1.00130.11           C
ATOM   2970  C   PHE D 374      31.885 -33.184  12.843  1.00130.11           C
ATOM   2971  O   PHE D 374      31.623 -34.268  13.357  1.00130.11           O
ATOM   2972  N   GLY D 375      30.941 -32.233  12.648  1.00 37.10           N
ATOM   2973  CA  GLY D 375      29.576 -32.545  12.973  1.00 37.10           C
ATOM   2974  C   GLY D 375      28.939 -31.415  13.719  1.00 37.10           C
ATOM   2975  O   GLY D 375      29.436 -30.289  13.726  1.00 37.10           O
ATOM   2976  N   ASP D 376      27.783 -31.704  14.359  1.00 41.57           N
ATOM   2977  CA  ASP D 376      27.098 -30.687  15.101  1.00 41.57           C
ATOM   2978  CB  ASP D 376      25.581 -30.654  14.855  1.00 41.57           C
ATOM   2979  CG  ASP D 376      25.346 -30.194  13.423  1.00 41.57           C
ATOM   2980  OD1 ASP D 376      26.346 -29.830  12.747  1.00 41.57           O
ATOM   2981  OD2 ASP D 376      24.165 -30.205  12.985  1.00 41.57           O
ATOM   2982  C   ASP D 376      27.346 -30.916  16.559  1.00 41.57           C
ATOM   2983  O   ASP D 376      27.318 -32.046  17.046  1.00 41.57           O
ATOM   2984  N   TRP D 377      27.624 -29.822  17.294  1.00 67.02           N
ATOM   2985  CA  TRP D 377      27.912 -29.908  18.698  1.00 67.02           C
ATOM   2986  CB  TRP D 377      29.339 -29.451  19.052  1.00 67.02           C
ATOM   2987  CG  TRP D 377      30.433 -30.351  18.529  1.00 67.02           C
ATOM   2988  CD2 TRP D 377      31.129 -31.320  19.328  1.00 67.02           C
ATOM   2989  CD1 TRP D 377      30.973 -30.423  17.278  1.00 67.02           C
ATOM   2990  NE1 TRP D 377      31.955 -31.384  17.244  1.00 67.02           N
ATOM   2991  CE2 TRP D 377      32.063 -31.943  18.501  1.00 67.02           C
ATOM   2992  CE3 TRP D 377      31.001 -31.661  20.644  1.00 67.02           C
ATOM   2993  CZ2 TRP D 377      32.887 -32.922  18.979  1.00 67.02           C
ATOM   2994  CZ3 TRP D 377      31.832 -32.650  21.123  1.00 67.02           C
ATOM   2995  CH2 TRP D 377      32.756 -33.269  20.305  1.00 67.02           C
ATOM   2996  C   TRP D 377      26.983 -28.984  19.417  1.00 67.02           C
ATOM   2997  O   TRP D 377      26.636 -27.917  18.915  1.00 67.02           O
ATOM   2998  N   THR D 378      26.537 -29.389  20.622  1.00108.09           N
ATOM   2999  CA  THR D 378      25.701 -28.535  21.408  1.00108.09           C
ATOM   3000  CB  THR D 378      24.447 -29.204  21.891  1.00108.09           C
ATOM   3001  OG1 THR D 378      24.769 -30.298  22.738  1.00108.09           O
ATOM   3002  CG2 THR D 378      23.648 -29.695  20.672  1.00108.09           C
ATOM   3003  C   THR D 378      26.504 -28.173  22.611  1.00108.09           C
ATOM   3004  O   THR D 378      27.016 -29.044  23.314  1.00108.09           O
ATOM   3005  N   PHE D 379      26.654 -26.862  22.872  1.00 77.57           N
ATOM   3006  CA  PHE D 379      27.427 -26.492  24.017  1.00 77.57           C
ATOM   3007  CB  PHE D 379      28.484 -25.403  23.755  1.00 77.57           C
ATOM   3008  CG  PHE D 379      29.464 -25.924  22.756  1.00 77.57           C
ATOM   3009  CD1 PHE D 379      30.177 -27.076  23.002  1.00 77.57           C
ATOM   3010  CD2 PHE D 379      29.704 -25.235  21.589  1.00 77.57           C
ATOM   3011  CE1 PHE D 379      31.088 -27.550  22.087  1.00 77.57           C
ATOM   3012  CE2 PHE D 379      30.615 -25.702  20.671  1.00 77.57           C
ATOM   3013  CZ  PHE D 379      31.308 -26.864  20.917  1.00 77.57           C
ATOM   3014  C   PHE D 379      26.478 -25.965  25.042  1.00 77.57           C
ATOM   3015  O   PHE D 379      25.569 -25.191  24.750  1.00 77.57           O
ATOM   3016  N   TYR D 380      26.647 -26.396  26.299  1.00101.14           N
ATOM   3017  CA  TYR D 380      25.792 -25.870  27.313  1.00101.14           C
ATOM   3018  CB  TYR D 380      25.175 -26.958  28.207  1.00101.14           C
ATOM   3019  CG  TYR D 380      24.247 -27.757  27.356  1.00101.14           C
ATOM   3020  CD1 TYR D 380      24.731 -28.726  26.508  1.00101.14           C
ATOM   3021  CD2 TYR D 380      22.889 -27.540  27.412  1.00101.14           C
ATOM   3022  CE1 TYR D 380      23.874 -29.461  25.722  1.00101.14           C
ATOM   3023  CE2 TYR D 380      22.028 -28.272  26.629  1.00101.14           C
ATOM   3024  CZ  TYR D 380      22.520 -29.236  25.784  1.00101.14           C
ATOM   3025  OH  TYR D 380      21.638 -29.989  24.979  1.00101.14           O
ATOM   3026  C   TYR D 380      26.678 -24.980  28.116  1.00101.14           C
ATOM   3027  O   TYR D 380      27.732 -25.399  28.593  1.00101.14           O
ATOM   3028  N   ARG D 381      26.272 -23.704  28.253  1.00137.71           N
ATOM   3029  CA  ARG D 381      27.099 -22.719  28.880  1.00137.71           C
ATOM   3030  CB  ARG D 381      27.028 -21.352  28.185  1.00137.71           C
ATOM   3031  CG  ARG D 381      27.432 -21.364  26.710  1.00137.71           C
ATOM   3032  CD  ARG D 381      28.850 -20.857  26.446  1.00137.71           C
ATOM   3033  NE  ARG D 381      29.699 -22.034  26.114  1.00137.71           N
ATOM   3034  CZ  ARG D 381      29.691 -22.515  24.838  1.00137.71           C
ATOM   3035  NH1 ARG D 381      28.838 -21.976  23.919  1.00137.71           N
ATOM   3036  NH2 ARG D 381      30.531 -23.529  24.478  1.00137.71           N
ATOM   3037  C   ARG D 381      26.614 -22.490  30.272  1.00137.71           C
ATOM   3038  O   ARG D 381      25.421 -22.314  30.517  1.00137.71           O
ATOM   3039  N   THR D 382      27.576 -22.471  31.211  1.00150.47           N
ATOM   3040  CA  THR D 382      27.354 -22.289  32.612  1.00150.47           C
ATOM   3041  CB  THR D 382      28.257 -23.154  33.453  1.00150.47           C
ATOM   3042  OG1 THR D 382      29.620 -22.899  33.143  1.00150.47           O
ATOM   3043  CG2 THR D 382      27.946 -24.632  33.190  1.00150.47           C
ATOM   3044  C   THR D 382      27.678 -20.880  32.965  1.00150.47           C
ATOM   3045  O   THR D 382      27.329 -19.940  32.250  1.00150.47           O
ATOM   3046  N   SER D 383      28.431 -20.721  34.071  1.00211.54           N
ATOM   3047  CA  SER D 383      28.675 -19.424  34.597  1.00211.54           C
ATOM   3048  CB  SER D 383      29.527 -18.532  33.691  1.00211.54           C
ATOM   3049  OG  SER D 383      30.857 -19.023  33.666  1.00211.54           O
ATOM   3050  C   SER D 383      27.326 -18.856  34.796  1.00211.54           C
ATOM   3051  O   SER D 383      26.920 -17.899  34.137  1.00211.54           O
ATOM   3052  N   THR D 384      26.607 -19.519  35.733  1.00247.05           N
ATOM   3053  CA  THR D 384      25.263 -19.222  36.114  1.00247.05           C
ATOM   3054  CB  THR D 384      24.805 -19.949  37.345  1.00247.05           C
ATOM   3055  OG1 THR D 384      25.600 -19.577  38.461  1.00247.05           O
ATOM   3056  CG2 THR D 384      24.915 -21.462  37.092  1.00247.05           C
ATOM   3057  C   THR D 384      25.218 -17.772  36.386  1.00247.05           C
ATOM   3058  O   THR D 384      26.248 -17.157  36.661  1.00247.05           O
ATOM   3059  N   SER D 385      24.013 -17.184  36.288  1.00206.80           N
ATOM   3060  CA  SER D 385      23.987 -15.763  36.357  1.00206.80           C
ATOM   3061  CB  SER D 385      24.645 -15.158  37.613  1.00206.80           C
ATOM   3062  OG  SER D 385      23.923 -15.541  38.774  1.00206.80           O
ATOM   3063  C   SER D 385      24.771 -15.407  35.148  1.00206.80           C
ATOM   3064  O   SER D 385      24.814 -16.180  34.192  1.00206.80           O
ATOM   3065  N   PHE D 386      25.398 -14.228  35.113  1.00253.95           N
ATOM   3066  CA  PHE D 386      26.161 -14.006  33.930  1.00253.95           C
ATOM   3067  CB  PHE D 386      26.308 -12.519  33.576  1.00253.95           C
ATOM   3068  CG  PHE D 386      24.916 -12.032  33.365  1.00253.95           C
ATOM   3069  CD1 PHE D 386      24.216 -12.384  32.235  1.00253.95           C
ATOM   3070  CD2 PHE D 386      24.311 -11.222  34.298  1.00253.95           C
ATOM   3071  CE1 PHE D 386      22.931 -11.935  32.038  1.00253.95           C
ATOM   3072  CE2 PHE D 386      23.026 -10.771  34.107  1.00253.95           C
ATOM   3073  CZ  PHE D 386      22.333 -11.128  32.976  1.00253.95           C
ATOM   3074  C   PHE D 386      27.517 -14.596  34.160  1.00253.95           C
ATOM   3075  O   PHE D 386      28.014 -14.616  35.285  1.00253.95           O
ATOM   3076  N   SER D 387      28.141 -15.121  33.085  1.00211.45           N
ATOM   3077  CA  SER D 387      29.459 -15.634  33.171  1.00211.45           C
ATOM   3078  CB  SER D 387      29.950 -16.176  31.830  1.00211.45           C
ATOM   3079  OG  SER D 387      29.051 -17.153  31.326  1.00211.45           O
ATOM   3080  C   SER D 387      30.279 -14.459  33.595  1.00211.45           C
ATOM   3081  O   SER D 387      29.841 -13.314  33.489  1.00211.45           O
ATOM   3082  N   ASN D 388      31.491 -14.695  34.119  1.00 94.29           N
ATOM   3083  CA  ASN D 388      32.188 -13.571  34.661  1.00 94.29           C
ATOM   3084  CB  ASN D 388      32.350 -13.656  36.182  1.00 94.29           C
ATOM   3085  CG  ASN D 388      30.969 -13.421  36.782  1.00 94.29           C
ATOM   3086  OD1 ASN D 388      30.487 -12.291  36.837  1.00 94.29           O
ATOM   3087  ND2 ASN D 388      30.301 -14.519  37.228  1.00 94.29           N
ATOM   3088  C   ASN D 388      33.525 -13.426  34.017  1.00 94.29           C
ATOM   3089  O   ASN D 388      33.709 -13.772  32.853  1.00 94.29           O
ATOM   3090  N   ASP D 389      34.480 -12.832  34.759  1.00169.71           N
ATOM   3091  CA  ASP D 389      35.792 -12.568  34.249  1.00169.71           C
ATOM   3092  CB  ASP D 389      36.527 -11.454  35.013  1.00169.71           C
ATOM   3093  CG  ASP D 389      35.807 -10.143  34.733  1.00169.71           C
ATOM   3094  OD1 ASP D 389      34.893 -10.144  33.865  1.00169.71           O
ATOM   3095  OD2 ASP D 389      36.161  -9.122  35.381  1.00169.71           O
ATOM   3096  C   ASP D 389      36.624 -13.806  34.350  1.00169.71           C
ATOM   3097  O   ASP D 389      36.170 -14.850  34.816  1.00169.71           O
ATOM   3098  N   VAL D 390      37.882 -13.700  33.876  1.00116.16           N
ATOM   3099  CA  VAL D 390      38.816 -14.788  33.882  1.00116.16           C
ATOM   3100  CB  VAL D 390      40.126 -14.434  33.239  1.00116.16           C
ATOM   3101  CG1 VAL D 390      39.871 -14.119  31.755  1.00116.16           C
ATOM   3102  CG2 VAL D 390      40.762 -13.272  34.021  1.00116.16           C
ATOM   3103  C   VAL D 390      39.095 -15.165  35.300  1.00116.16           C
ATOM   3104  O   VAL D 390      39.306 -16.337  35.607  1.00116.16           O
ATOM   3105  N   VAL D 391      39.180 -14.160  36.189  1.00 93.16           N
ATOM   3106  CA  VAL D 391      39.416 -14.393  37.584  1.00 93.16           C
ATOM   3107  CB  VAL D 391      39.740 -13.132  38.333  1.00 93.16           C
ATOM   3108  CG1 VAL D 391      38.540 -12.174  38.240  1.00 93.16           C
ATOM   3109  CG2 VAL D 391      40.121 -13.509  39.775  1.00 93.16           C
ATOM   3110  C   VAL D 391      38.211 -15.003  38.228  1.00 93.16           C
ATOM   3111  O   VAL D 391      38.329 -15.902  39.058  1.00 93.16           O
ATOM   3112  N   HIS D 392      37.012 -14.520  37.855  1.00118.10           N
ATOM   3113  CA  HIS D 392      35.799 -14.931  38.499  1.00118.10           C
ATOM   3114  ND1 HIS D 392      32.892 -13.707  39.920  1.00118.10           N
ATOM   3115  CG  HIS D 392      33.360 -14.475  38.876  0.00118.10           C
ATOM   3116  CB  HIS D 392      34.568 -14.135  38.055  1.00118.10           C
ATOM   3117  NE2 HIS D 392      31.537 -15.464  39.767  1.00118.10           N
ATOM   3118  CD2 HIS D 392      32.521 -15.544  38.798  1.00118.10           C
ATOM   3119  CE1 HIS D 392      31.801 -14.344  40.416  1.00118.10           C
ATOM   3120  C   HIS D 392      35.501 -16.376  38.257  1.00118.10           C
ATOM   3121  O   HIS D 392      34.990 -17.056  39.144  1.00118.10           O
ATOM   3122  N   ASN D 393      35.785 -16.896  37.051  1.00 58.24           N
ATOM   3123  CA  ASN D 393      35.400 -18.255  36.799  1.00 58.24           C
ATOM   3124  CB  ASN D 393      34.523 -18.422  35.545  1.00 58.24           C
ATOM   3125  CG  ASN D 393      33.167 -17.790  35.826  1.00 58.24           C
ATOM   3126  OD1 ASN D 393      32.641 -17.887  36.933  1.00 58.24           O
ATOM   3127  ND2 ASN D 393      32.584 -17.122  34.795  1.00 58.24           N
ATOM   3128  C   ASN D 393      36.610 -19.110  36.598  1.00 58.24           C
ATOM   3129  O   ASN D 393      37.687 -18.620  36.263  1.00 58.24           O
ATOM   3130  N   THR D 394      36.451 -20.421  36.888  1.00135.15           N
ATOM   3131  CA  THR D 394      37.438 -21.434  36.647  1.00135.15           C
ATOM   3132  CB  THR D 394      38.210 -21.823  37.873  1.00135.15           C
ATOM   3133  OG1 THR D 394      37.336 -22.375  38.847  1.00135.15           O
ATOM   3134  CG2 THR D 394      38.905 -20.571  38.433  1.00135.15           C
ATOM   3135  C   THR D 394      36.642 -22.628  36.223  1.00135.15           C
ATOM   3136  O   THR D 394      35.695 -23.007  36.913  1.00135.15           O
ATOM   3137  N   CYS D 395      37.008 -23.274  35.097  1.00 88.74           N
ATOM   3138  CA  CYS D 395      36.155 -24.318  34.609  1.00 88.74           C
ATOM   3139  CB  CYS D 395      35.964 -24.206  33.092  1.00 88.74           C
ATOM   3140  SG  CYS D 395      35.367 -22.542  32.689  1.00 88.74           S
ATOM   3141  C   CYS D 395      36.749 -25.655  34.914  1.00 88.74           C
ATOM   3142  O   CYS D 395      37.071 -26.426  34.009  1.00 88.74           O
ATOM   3143  N   ALA D 396      37.026 -25.917  36.204  1.00 77.15           N
ATOM   3144  CA  ALA D 396      37.433 -27.228  36.611  1.00 77.15           C
ATOM   3145  CB  ALA D 396      38.114 -27.227  37.990  1.00 77.15           C
ATOM   3146  C   ALA D 396      36.253 -28.167  36.701  1.00 77.15           C
ATOM   3147  O   ALA D 396      36.333 -29.315  36.268  1.00 77.15           O
ATOM   3148  N   LEU D 397      35.178 -27.734  37.407  1.00102.87           N
ATOM   3149  CA  LEU D 397      34.011 -28.558  37.645  1.00102.87           C
ATOM   3150  CB  LEU D 397      33.310 -28.190  38.962  1.00102.87           C
ATOM   3151  CG  LEU D 397      34.179 -28.439  40.210  1.00102.87           C
ATOM   3152  CD1 LEU D 397      33.427 -28.059  41.496  1.00102.87           C
ATOM   3153  CD2 LEU D 397      34.715 -29.880  40.239  1.00102.87           C
ATOM   3154  C   LEU D 397      32.933 -28.592  36.595  1.00102.87           C
ATOM   3155  O   LEU D 397      32.655 -29.651  36.037  1.00102.87           O
ATOM   3156  N   THR D 398      32.298 -27.414  36.347  1.00113.98           N
ATOM   3157  CA  THR D 398      31.155 -27.155  35.492  1.00113.98           C
ATOM   3158  CB  THR D 398      30.462 -28.335  34.839  1.00113.98           C
ATOM   3159  OG1 THR D 398      31.338 -29.006  33.949  1.00113.98           O
ATOM   3160  CG2 THR D 398      29.274 -27.813  34.005  1.00113.98           C
ATOM   3161  C   THR D 398      30.158 -26.385  36.328  1.00113.98           C
ATOM   3162  O   THR D 398      30.379 -25.207  36.606  1.00113.98           O
ATOM   3163  N   ASN D 399      29.010 -27.026  36.686  1.00 83.46           N
ATOM   3164  CA  ASN D 399      27.938 -26.508  37.514  1.00 83.46           C
ATOM   3165  CB  ASN D 399      28.167 -25.122  38.160  1.00 83.46           C
ATOM   3166  CG  ASN D 399      29.225 -25.284  39.241  1.00 83.46           C
ATOM   3167  OD1 ASN D 399      29.186 -26.229  40.027  1.00 83.46           O
ATOM   3168  ND2 ASN D 399      30.203 -24.340  39.281  1.00 83.46           N
ATOM   3169  C   ASN D 399      26.702 -26.442  36.663  1.00 83.46           C
ATOM   3170  O   ASN D 399      26.688 -26.959  35.548  1.00 83.46           O
ATOM   3171  N   PRO D 400      25.650 -25.835  37.156  1.00156.20           N
ATOM   3172  CA  PRO D 400      24.464 -25.716  36.349  1.00156.20           C
ATOM   3173  CD  PRO D 400      25.306 -25.976  38.566  1.00156.20           C
ATOM   3174  CB  PRO D 400      23.349 -25.287  37.297  1.00156.20           C
ATOM   3175  CG  PRO D 400      23.770 -25.916  38.636  1.00156.20           C
ATOM   3176  C   PRO D 400      24.689 -24.802  35.188  1.00156.20           C
ATOM   3177  O   PRO D 400      25.621 -23.999  35.233  1.00156.20           O
ATOM   3178  N   LEU D 401      23.867 -24.922  34.123  1.00 99.36           N
ATOM   3179  CA  LEU D 401      24.139 -24.139  32.953  1.00 99.36           C
ATOM   3180  CB  LEU D 401      24.494 -25.017  31.741  1.00 99.36           C
ATOM   3181  CG  LEU D 401      25.612 -26.026  32.077  1.00 99.36           C
ATOM   3182  CD1 LEU D 401      25.089 -27.180  32.947  1.00 99.36           C
ATOM   3183  CD2 LEU D 401      26.387 -26.491  30.840  1.00 99.36           C
ATOM   3184  C   LEU D 401      22.952 -23.299  32.592  1.00 99.36           C
ATOM   3185  O   LEU D 401      21.828 -23.780  32.446  1.00 99.36           O
ATOM   3186  N   PRO D 402      23.204 -22.020  32.508  1.00105.94           N
ATOM   3187  CA  PRO D 402      22.174 -21.092  32.132  1.00105.94           C
ATOM   3188  CD  PRO D 402      24.160 -21.416  33.421  1.00105.94           C
ATOM   3189  CB  PRO D 402      22.664 -19.712  32.549  1.00105.94           C
ATOM   3190  CG  PRO D 402      23.609 -20.013  33.717  1.00105.94           C
ATOM   3191  C   PRO D 402      21.729 -21.125  30.711  1.00105.94           C
ATOM   3192  O   PRO D 402      20.535 -20.952  30.474  1.00105.94           O
ATOM   3193  N   ASN D 403      22.639 -21.334  29.739  1.00 86.22           N
ATOM   3194  CA  ASN D 403      22.123 -21.225  28.412  1.00 86.22           C
ATOM   3195  CB  ASN D 403      22.082 -19.780  27.878  1.00 86.22           C
ATOM   3196  CG  ASN D 403      20.997 -19.001  28.606  1.00 86.22           C
ATOM   3197  OD1 ASN D 403      21.275 -18.028  29.305  1.00 86.22           O
ATOM   3198  ND2 ASN D 403      19.720 -19.438  28.438  1.00 86.22           N
ATOM   3199  C   ASN D 403      22.954 -21.978  27.444  1.00 86.22           C
ATOM   3200  O   ASN D 403      24.102 -22.352  27.680  1.00 86.22           O
ATOM   3201  N   VAL D 404      22.293 -22.259  26.318  1.00154.69           N
ATOM   3202  CA  VAL D 404      22.876 -22.749  25.123  1.00154.69           C
ATOM   3203  CB  VAL D 404      22.304 -24.078  24.765  1.00154.69           C
ATOM   3204  CG1 VAL D 404      22.914 -25.132  25.705  1.00154.69           C
ATOM   3205  CG2 VAL D 404      20.785 -23.978  24.981  1.00154.69           C
ATOM   3206  C   VAL D 404      22.461 -21.666  24.170  1.00154.69           C
ATOM   3207  O   VAL D 404      21.280 -21.519  23.863  1.00154.69           O
ATOM   3208  N   ASN D 405      23.433 -20.871  23.678  1.00190.25           N
ATOM   3209  CA  ASN D 405      23.147 -19.706  22.883  1.00190.25           C
ATOM   3210  CB  ASN D 405      24.407 -19.067  22.272  1.00190.25           C
ATOM   3211  CG  ASN D 405      24.009 -17.782  21.558  1.00190.25           C
ATOM   3212  OD1 ASN D 405      22.837 -17.410  21.521  1.00190.25           O
ATOM   3213  ND2 ASN D 405      25.015 -17.084  20.965  1.00190.25           N
ATOM   3214  C   ASN D 405      22.265 -20.084  21.748  1.00190.25           C
ATOM   3215  O   ASN D 405      22.709 -20.770  20.831  1.00190.25           O
ATOM   3216  N   VAL D 406      20.995 -19.617  21.813  1.00 91.77           N
ATOM   3217  CA  VAL D 406      19.945 -19.847  20.857  1.00 91.77           C
ATOM   3218  CB  VAL D 406      20.415 -20.229  19.468  1.00 91.77           C
ATOM   3219  CG1 VAL D 406      19.231 -20.375  18.490  1.00 91.77           C
ATOM   3220  CG2 VAL D 406      21.423 -19.159  19.021  1.00 91.77           C
ATOM   3221  C   VAL D 406      19.129 -20.914  21.523  1.00 91.77           C
ATOM   3222  O   VAL D 406      19.069 -20.941  22.752  1.00 91.77           O
ATOM   3223  N   ASP D 407      18.453 -21.799  20.767  1.00 95.12           N
ATOM   3224  CA  ASP D 407      17.746 -22.858  21.418  1.00 95.12           C
ATOM   3225  CB  ASP D 407      17.082 -23.833  20.431  1.00 95.12           C
ATOM   3226  CG  ASP D 407      16.239 -24.815  21.234  1.00 95.12           C
ATOM   3227  OD1 ASP D 407      16.286 -24.746  22.491  1.00 95.12           O
ATOM   3228  OD2 ASP D 407      15.532 -25.643  20.600  1.00 95.12           O
ATOM   3229  C   ASP D 407      18.807 -23.599  22.155  1.00 95.12           C
ATOM   3230  O   ASP D 407      18.622 -23.998  23.303  1.00 95.12           O
ATOM   3231  N   THR D 408      19.959 -23.790  21.484  1.00204.74           N
ATOM   3232  CA  THR D 408      21.122 -24.365  22.089  1.00204.74           C
ATOM   3233  CB  THR D 408      21.313 -25.818  21.765  1.00204.74           C
ATOM   3234  OG1 THR D 408      20.189 -26.569  22.199  1.00204.74           O
ATOM   3235  CG2 THR D 408      22.587 -26.317  22.466  1.00204.74           C
ATOM   3236  C   THR D 408      22.275 -23.627  21.494  1.00204.74           C
ATOM   3237  O   THR D 408      22.157 -23.186  20.353  1.00204.74           O
ATOM   3238  N   ILE D 409      23.413 -23.453  22.215  1.00167.15           N
ATOM   3239  CA  ILE D 409      24.464 -22.801  21.486  1.00167.15           C
ATOM   3240  CB  ILE D 409      25.543 -22.089  22.272  1.00167.15           C
ATOM   3241  CG1 ILE D 409      26.473 -21.342  21.303  1.00167.15           C
ATOM   3242  CG2 ILE D 409      26.267 -23.039  23.229  1.00167.15           C
ATOM   3243  CD1 ILE D 409      27.406 -20.350  21.994  1.00167.15           C
ATOM   3244  C   ILE D 409      25.023 -23.905  20.667  1.00167.15           C
ATOM   3245  O   ILE D 409      25.890 -24.675  21.080  1.00167.15           O
ATOM   3246  N   LYS D 410      24.462 -24.019  19.454  1.00 76.76           N
ATOM   3247  CA  LYS D 410      24.801 -25.102  18.601  1.00 76.76           C
ATOM   3248  CB  LYS D 410      23.600 -25.697  17.842  1.00 76.76           C
ATOM   3249  CG  LYS D 410      23.968 -26.902  16.973  1.00 76.76           C
ATOM   3250  CD  LYS D 410      22.758 -27.698  16.480  1.00 76.76           C
ATOM   3251  CE  LYS D 410      23.130 -28.904  15.616  1.00 76.76           C
ATOM   3252  NZ  LYS D 410      21.906 -29.620  15.191  1.00 76.76           N
ATOM   3253  C   LYS D 410      25.768 -24.610  17.593  1.00 76.76           C
ATOM   3254  O   LYS D 410      25.627 -23.514  17.054  1.00 76.76           O
ATOM   3255  N   LEU D 411      26.806 -25.426  17.343  1.00132.73           N
ATOM   3256  CA  LEU D 411      27.793 -25.051  16.382  1.00132.73           C
ATOM   3257  CB  LEU D 411      29.178 -24.797  16.993  1.00132.73           C
ATOM   3258  CG  LEU D 411      30.247 -24.394  15.959  1.00132.73           C
ATOM   3259  CD1 LEU D 411      29.907 -23.045  15.302  1.00132.73           C
ATOM   3260  CD2 LEU D 411      31.656 -24.418  16.573  1.00132.73           C
ATOM   3261  C   LEU D 411      27.933 -26.191  15.424  1.00132.73           C
ATOM   3262  O   LEU D 411      27.824 -27.356  15.803  1.00132.73           O
ATOM   3263  N   ARG D 412      28.169 -25.862  14.140  1.00 88.38           N
ATOM   3264  CA  ARG D 412      28.354 -26.851  13.123  1.00 88.38           C
ATOM   3265  CB  ARG D 412      27.440 -26.635  11.897  1.00 88.38           C
ATOM   3266  CG  ARG D 412      27.418 -27.851  10.969  1.00 88.38           C
ATOM   3267  CD  ARG D 412      26.578 -27.663   9.705  1.00 88.38           C
ATOM   3268  NE  ARG D 412      26.571 -28.969   8.987  1.00 88.38           N
ATOM   3269  CZ  ARG D 412      27.628 -29.320   8.198  1.00 88.38           C
ATOM   3270  NH1 ARG D 412      28.704 -28.487   8.092  1.00 88.38           N
ATOM   3271  NH2 ARG D 412      27.616 -30.510   7.529  1.00 88.38           N
ATOM   3272  C   ARG D 412      29.770 -26.711  12.647  1.00 88.38           C
ATOM   3273  O   ARG D 412      30.213 -25.612  12.316  1.00 88.38           O
ATOM   3274  N   LEU D 413      30.519 -27.831  12.614  1.00114.32           N
ATOM   3275  CA  LEU D 413      31.900 -27.824  12.199  1.00114.32           C
ATOM   3276  CB  LEU D 413      32.812 -28.647  13.132  1.00114.32           C
ATOM   3277  CG  LEU D 413      32.912 -28.179  14.598  1.00114.32           C
ATOM   3278  CD1 LEU D 413      33.743 -26.904  14.745  1.00114.32           C
ATOM   3279  CD2 LEU D 413      31.530 -28.046  15.244  1.00114.32           C
ATOM   3280  C   LEU D 413      31.972 -28.560  10.895  1.00114.32           C
ATOM   3281  O   LEU D 413      31.583 -29.725  10.822  1.00114.32           O
ATOM   3282  N   LEU D 414      32.497 -27.929   9.825  1.00160.22           N
ATOM   3283  CA  LEU D 414      32.503 -28.676   8.599  1.00160.22           C
ATOM   3284  CB  LEU D 414      31.500 -28.154   7.555  1.00160.22           C
ATOM   3285  CG  LEU D 414      31.312 -29.108   6.363  1.00160.22           C
ATOM   3286  CD1 LEU D 414      30.998 -30.534   6.844  1.00160.22           C
ATOM   3287  CD2 LEU D 414      30.203 -28.597   5.429  1.00160.22           C
ATOM   3288  C   LEU D 414      33.885 -28.733   8.021  1.00160.22           C
ATOM   3289  O   LEU D 414      34.708 -27.853   8.266  1.00160.22           O
ATOM   3290  N   ALA D 415      34.110 -29.761   7.169  1.00142.39           N
ATOM   3291  CA  ALA D 415      35.341 -30.178   6.536  1.00142.39           C
ATOM   3292  CB  ALA D 415      35.073 -30.849   5.174  1.00142.39           C
ATOM   3293  C   ALA D 415      36.284 -29.014   6.370  1.00142.39           C
ATOM   3294  O   ALA D 415      35.869 -27.910   6.025  1.00142.39           O
ATOM   3295  N   PRO D 416      37.542 -29.335   6.209  1.00355.62           N
ATOM   3296  CA  PRO D 416      38.651 -28.569   6.727  1.00355.62           C
ATOM   3297  CD  PRO D 416      37.851 -29.741   4.840  1.00355.62           C
ATOM   3298  CB  PRO D 416      39.471 -28.095   5.532  1.00355.62           C
ATOM   3299  CG  PRO D 416      39.245 -29.201   4.499  1.00355.62           C
ATOM   3300  C   PRO D 416      38.490 -27.506   7.786  1.00355.62           C
ATOM   3301  O   PRO D 416      39.030 -27.812   8.849  1.00355.62           O
ATOM   3302  N   ASP D 417      37.873 -26.311   7.675  1.00192.91           N
ATOM   3303  CA  ASP D 417      37.941 -25.617   8.946  1.00192.91           C
ATOM   3304  CB  ASP D 417      39.297 -24.921   9.173  1.00192.91           C
ATOM   3305  CG  ASP D 417      39.465 -23.816   8.137  1.00192.91           C
ATOM   3306  OD1 ASP D 417      38.693 -23.809   7.142  1.00192.91           O
ATOM   3307  OD2 ASP D 417      40.368 -22.958   8.333  1.00192.91           O
ATOM   3308  C   ASP D 417      36.884 -24.561   9.135  1.00192.91           C
ATOM   3309  O   ASP D 417      37.183 -23.496   9.673  1.00192.91           O
ATOM   3310  N   VAL D 418      35.608 -24.822   8.796  1.00 61.16           N
ATOM   3311  CA  VAL D 418      34.651 -23.763   8.961  1.00 61.16           C
ATOM   3312  CB  VAL D 418      33.815 -23.523   7.738  1.00 61.16           C
ATOM   3313  CG1 VAL D 418      32.766 -22.447   8.064  1.00 61.16           C
ATOM   3314  CG2 VAL D 418      34.748 -23.155   6.572  1.00 61.16           C
ATOM   3315  C   VAL D 418      33.708 -24.089  10.078  1.00 61.16           C
ATOM   3316  O   VAL D 418      33.271 -25.229  10.231  1.00 61.16           O
ATOM   3317  N   VAL D 419      33.379 -23.071  10.903  1.00113.43           N
ATOM   3318  CA  VAL D 419      32.449 -23.261  11.976  1.00113.43           C
ATOM   3319  CB  VAL D 419      33.075 -23.088  13.324  1.00113.43           C
ATOM   3320  CG1 VAL D 419      34.066 -24.240  13.539  1.00113.43           C
ATOM   3321  CG2 VAL D 419      33.788 -21.737  13.340  1.00113.43           C
ATOM   3322  C   VAL D 419      31.343 -22.270  11.771  1.00113.43           C
ATOM   3323  O   VAL D 419      31.559 -21.175  11.254  1.00113.43           O
ATOM   3324  N   TYR D 420      30.110 -22.670  12.141  1.00212.56           N
ATOM   3325  CA  TYR D 420      28.931 -21.909  11.839  1.00212.56           C
ATOM   3326  CB  TYR D 420      28.470 -22.459  10.479  1.00212.56           C
ATOM   3327  CG  TYR D 420      27.044 -22.252  10.174  1.00212.56           C
ATOM   3328  CD1 TYR D 420      26.602 -21.074   9.639  1.00212.56           C
ATOM   3329  CD2 TYR D 420      26.159 -23.280  10.399  1.00212.56           C
ATOM   3330  CE1 TYR D 420      25.266 -20.923   9.354  1.00212.56           C
ATOM   3331  CE2 TYR D 420      24.826 -23.136  10.116  1.00212.56           C
ATOM   3332  CZ  TYR D 420      24.381 -21.949   9.593  1.00212.56           C
ATOM   3333  OH  TYR D 420      23.012 -21.789   9.297  1.00212.56           O
ATOM   3334  C   TYR D 420      27.905 -22.157  12.911  1.00212.56           C
ATOM   3335  O   TYR D 420      27.815 -23.267  13.431  1.00212.56           O
ATOM   3336  N   ASP D 421      27.129 -21.117  13.300  1.00 81.42           N
ATOM   3337  CA  ASP D 421      26.094 -21.263  14.294  1.00 81.42           C
ATOM   3338  CB  ASP D 421      26.243 -20.273  15.460  1.00 81.42           C
ATOM   3339  CG  ASP D 421      26.279 -18.866  14.884  1.00 81.42           C
ATOM   3340  OD1 ASP D 421      27.275 -18.532  14.186  1.00 81.42           O
ATOM   3341  OD2 ASP D 421      25.307 -18.105  15.127  1.00 81.42           O
ATOM   3342  C   ASP D 421      24.731 -21.089  13.672  1.00 81.42           C
ATOM   3343  O   ASP D 421      24.591 -20.943  12.459  1.00 81.42           O
ATOM   3344  N   GLU D 422      23.682 -21.109  14.527  1.00 75.82           N
ATOM   3345  CA  GLU D 422      22.297 -20.988  14.142  1.00 75.82           C
ATOM   3346  CB  GLU D 422      21.333 -21.224  15.317  1.00 75.82           C
ATOM   3347  CG  GLU D 422      21.367 -22.659  15.845  1.00 75.82           C
ATOM   3348  CD  GLU D 422      20.850 -23.575  14.745  1.00 75.82           C
ATOM   3349  OE1 GLU D 422      20.482 -23.048  13.661  1.00 75.82           O
ATOM   3350  OE2 GLU D 422      20.819 -24.814  14.972  1.00 75.82           O
ATOM   3351  C   GLU D 422      22.016 -19.617  13.598  1.00 75.82           C
ATOM   3352  O   GLU D 422      21.215 -19.455  12.678  1.00 75.82           O
ATOM   3353  N   GLN D 423      22.681 -18.594  14.162  1.00111.95           N
ATOM   3354  CA  GLN D 423      22.506 -17.209  13.818  1.00111.95           C
ATOM   3355  CB  GLN D 423      23.336 -16.245  14.687  1.00111.95           C
ATOM   3356  CG  GLN D 423      22.872 -16.143  16.144  1.00111.95           C
ATOM   3357  CD  GLN D 423      23.361 -17.362  16.914  1.00111.95           C
ATOM   3358  OE1 GLN D 423      22.830 -18.462  16.771  1.00111.95           O
ATOM   3359  NE2 GLN D 423      24.405 -17.162  17.763  1.00111.95           N
ATOM   3360  C   GLN D 423      22.914 -17.009  12.395  1.00111.95           C
ATOM   3361  O   GLN D 423      22.520 -16.025  11.774  1.00111.95           O
ATOM   3362  N   GLY D 424      23.764 -17.897  11.850  1.00 31.48           N
ATOM   3363  CA  GLY D 424      24.158 -17.734  10.481  1.00 31.48           C
ATOM   3364  C   GLY D 424      25.541 -17.166  10.443  1.00 31.48           C
ATOM   3365  O   GLY D 424      26.049 -16.823   9.376  1.00 31.48           O
ATOM   3366  N   ASN D 425      26.185 -17.045  11.619  1.00 44.75           N
ATOM   3367  CA  ASN D 425      27.518 -16.513  11.687  1.00 44.75           C
ATOM   3368  CB  ASN D 425      27.926 -16.079  13.107  1.00 44.75           C
ATOM   3369  CG  ASN D 425      27.057 -14.896  13.514  1.00 44.75           C
ATOM   3370  OD1 ASN D 425      26.993 -13.885  12.817  1.00 44.75           O
ATOM   3371  ND2 ASN D 425      26.359 -15.029  14.674  1.00 44.75           N
ATOM   3372  C   ASN D 425      28.485 -17.571  11.237  1.00 44.75           C
ATOM   3373  O   ASN D 425      28.231 -18.766  11.385  1.00 44.75           O
ATOM   3374  N   GLU D 426      29.631 -17.142  10.661  1.00 35.45           N
ATOM   3375  CA  GLU D 426      30.622 -18.068  10.177  1.00 35.45           C
ATOM   3376  CB  GLU D 426      30.893 -17.947   8.669  1.00 35.45           C
ATOM   3377  CG  GLU D 426      29.704 -18.352   7.794  1.00 35.45           C
ATOM   3378  CD  GLU D 426      30.116 -18.179   6.339  1.00 35.45           C
ATOM   3379  OE1 GLU D 426      31.278 -17.754   6.099  1.00 35.45           O
ATOM   3380  OE2 GLU D 426      29.274 -18.471   5.449  1.00 35.45           O
ATOM   3381  C   GLU D 426      31.927 -17.798  10.871  1.00 35.45           C
ATOM   3382  O   GLU D 426      32.213 -16.667  11.265  1.00 35.45           O
ATOM   3383  N   GLY D 427      32.765 -18.849  11.027  1.00 25.85           N
ATOM   3384  CA  GLY D 427      34.028 -18.704  11.702  1.00 25.85           C
ATOM   3385  C   GLY D 427      34.898 -19.879  11.355  1.00 25.85           C
ATOM   3386  O   GLY D 427      34.687 -20.538  10.337  1.00 25.85           O
ATOM   3387  N   PHE D 428      35.912 -20.175  12.206  1.00101.47           N
ATOM   3388  CA  PHE D 428      36.805 -21.267  11.906  1.00101.47           C
ATOM   3389  CB  PHE D 428      38.173 -20.808  11.371  1.00101.47           C
ATOM   3390  CG  PHE D 428      37.963 -20.149  10.052  1.00101.47           C
ATOM   3391  CD1 PHE D 428      37.878 -20.898   8.900  1.00101.47           C
ATOM   3392  CD2 PHE D 428      37.860 -18.780   9.965  1.00101.47           C
ATOM   3393  CE1 PHE D 428      37.685 -20.289   7.682  1.00101.47           C
ATOM   3394  CE2 PHE D 428      37.667 -18.166   8.750  1.00101.47           C
ATOM   3395  CZ  PHE D 428      37.583 -18.921   7.605  1.00101.47           C
ATOM   3396  C   PHE D 428      37.092 -22.073  13.143  1.00101.47           C
ATOM   3397  O   PHE D 428      36.823 -21.636  14.261  1.00101.47           O
ATOM   3398  N   TRP D 429      37.624 -23.308  12.963  1.00148.19           N
ATOM   3399  CA  TRP D 429      38.005 -24.106  14.098  1.00148.19           C
ATOM   3400  CB  TRP D 429      36.950 -25.101  14.618  1.00148.19           C
ATOM   3401  CG  TRP D 429      37.065 -26.494  14.045  1.00148.19           C
ATOM   3402  CD2 TRP D 429      36.393 -26.998  12.881  1.00148.19           C
ATOM   3403  CD1 TRP D 429      37.810 -27.526  14.536  1.00148.19           C
ATOM   3404  NE1 TRP D 429      37.645 -28.641  13.755  1.00148.19           N
ATOM   3405  CE2 TRP D 429      36.776 -28.333  12.732  1.00148.19           C
ATOM   3406  CE3 TRP D 429      35.529 -26.403  12.009  1.00148.19           C
ATOM   3407  CZ2 TRP D 429      36.298 -29.096  11.708  1.00148.19           C
ATOM   3408  CZ3 TRP D 429      35.051 -27.177  10.976  1.00148.19           C
ATOM   3409  CH2 TRP D 429      35.427 -28.496  10.830  1.00148.19           C
ATOM   3410  C   TRP D 429      39.161 -24.963  13.680  1.00148.19           C
ATOM   3411  O   TRP D 429      39.482 -25.082  12.496  1.00148.19           O
ATOM   3412  N   THR D 430      39.849 -25.558  14.674  1.00122.18           N
ATOM   3413  CA  THR D 430      40.923 -26.467  14.401  1.00122.18           C
ATOM   3414  CB  THR D 430      42.272 -25.807  14.383  1.00122.18           C
ATOM   3415  OG1 THR D 430      43.280 -26.754  14.062  1.00122.18           O
ATOM   3416  CG2 THR D 430      42.539 -25.183  15.763  1.00122.18           C
ATOM   3417  C   THR D 430      40.932 -27.462  15.511  1.00122.18           C
ATOM   3418  O   THR D 430      40.582 -27.142  16.643  1.00122.18           O
ATOM   3419  N   LEU D 431      41.288 -28.718  15.207  1.00 63.50           N
ATOM   3420  CA  LEU D 431      41.444 -29.682  16.254  1.00 63.50           C
ATOM   3421  CB  LEU D 431      41.395 -31.136  15.749  1.00 63.50           C
ATOM   3422  CG  LEU D 431      41.530 -32.204  16.851  1.00 63.50           C
ATOM   3423  CD1 LEU D 431      40.380 -32.127  17.854  1.00 63.50           C
ATOM   3424  CD2 LEU D 431      41.684 -33.610  16.236  1.00 63.50           C
ATOM   3425  C   LEU D 431      42.804 -29.400  16.788  1.00 63.50           C
ATOM   3426  O   LEU D 431      43.630 -28.828  16.082  1.00 63.50           O
ATOM   3427  N   ILE D 432      43.068 -29.724  18.063  1.00 86.60           N
ATOM   3428  CA  ILE D 432      44.392 -29.511  18.567  1.00 86.60           C
ATOM   3429  CB  ILE D 432      44.409 -28.799  19.891  1.00 86.60           C
ATOM   3430  CG1 ILE D 432      43.793 -27.398  19.747  1.00 86.60           C
ATOM   3431  CG2 ILE D 432      45.852 -28.790  20.422  1.00 86.60           C
ATOM   3432  CD1 ILE D 432      43.491 -26.724  21.084  1.00 86.60           C
ATOM   3433  C   ILE D 432      44.959 -30.866  18.779  1.00 86.60           C
ATOM   3434  O   ILE D 432      44.673 -31.473  19.813  1.00 86.60           O
ATOM   3435  N   TYR D 433      45.797 -31.347  17.820  1.00183.40           N
ATOM   3436  CA  TYR D 433      46.340 -32.665  17.986  1.00183.40           C
ATOM   3437  CB  TYR D 433      47.272 -32.751  19.215  1.00183.40           C
ATOM   3438  CG  TYR D 433      48.138 -33.966  19.134  1.00183.40           C
ATOM   3439  CD1 TYR D 433      49.149 -34.031  18.202  1.00183.40           C
ATOM   3440  CD2 TYR D 433      47.980 -35.019  20.004  1.00183.40           C
ATOM   3441  CE1 TYR D 433      49.966 -35.134  18.118  1.00183.40           C
ATOM   3442  CE2 TYR D 433      48.793 -36.126  19.928  1.00183.40           C
ATOM   3443  CZ  TYR D 433      49.787 -36.187  18.981  1.00183.40           C
ATOM   3444  OH  TYR D 433      50.624 -37.321  18.900  1.00183.40           O
ATOM   3445  C   TYR D 433      45.124 -33.540  18.146  1.00183.40           C
ATOM   3446  O   TYR D 433      44.153 -33.373  17.410  1.00183.40           O
ATOM   3447  N   ASP D 434      45.232 -34.609  18.949  1.00137.34           N
ATOM   3448  CA  ASP D 434      44.147 -35.480  19.350  1.00137.34           C
ATOM   3449  CB  ASP D 434      44.595 -36.937  19.599  1.00137.34           C
ATOM   3450  CG  ASP D 434      45.547 -37.017  20.787  1.00137.34           C
ATOM   3451  OD1 ASP D 434      45.826 -35.961  21.415  1.00137.34           O
ATOM   3452  OD2 ASP D 434      46.010 -38.151  21.082  1.00137.34           O
ATOM   3453  C   ASP D 434      43.396 -34.999  20.586  1.00137.34           C
ATOM   3454  O   ASP D 434      42.456 -35.661  21.026  1.00137.34           O
ATOM   3455  N   GLN D 435      43.900 -33.945  21.263  1.00135.70           N
ATOM   3456  CA  GLN D 435      43.476 -33.446  22.559  1.00135.70           C
ATOM   3457  CB  GLN D 435      44.502 -32.431  23.085  1.00135.70           C
ATOM   3458  CG  GLN D 435      45.858 -33.051  23.409  1.00135.70           C
ATOM   3459  CD  GLN D 435      45.658 -33.735  24.742  1.00135.70           C
ATOM   3460  OE1 GLN D 435      46.567 -34.339  25.307  1.00135.70           O
ATOM   3461  NE2 GLN D 435      44.410 -33.616  25.265  1.00135.70           N
ATOM   3462  C   GLN D 435      42.141 -32.756  22.707  1.00135.70           C
ATOM   3463  O   GLN D 435      41.404 -33.045  23.652  1.00135.70           O
ATOM   3464  N   GLY D 436      41.801 -31.800  21.822  1.00 41.47           N
ATOM   3465  CA  GLY D 436      40.607 -31.018  22.011  1.00 41.47           C
ATOM   3466  C   GLY D 436      40.526 -30.086  20.845  1.00 41.47           C
ATOM   3467  O   GLY D 436      41.132 -30.355  19.809  1.00 41.47           O
ATOM   3468  N   PHE D 437      39.777 -28.964  20.976  1.00 71.90           N
ATOM   3469  CA  PHE D 437      39.623 -28.096  19.844  1.00 71.90           C
ATOM   3470  CB  PHE D 437      38.386 -28.451  18.999  1.00 71.90           C
ATOM   3471  CG  PHE D 437      37.200 -28.409  19.906  1.00 71.90           C
ATOM   3472  CD1 PHE D 437      36.853 -29.516  20.648  1.00 71.90           C
ATOM   3473  CD2 PHE D 437      36.435 -27.270  20.023  1.00 71.90           C
ATOM   3474  CE1 PHE D 437      35.764 -29.491  21.487  1.00 71.90           C
ATOM   3475  CE2 PHE D 437      35.344 -27.238  20.862  1.00 71.90           C
ATOM   3476  CZ  PHE D 437      35.007 -28.349  21.598  1.00 71.90           C
ATOM   3477  C   PHE D 437      39.475 -26.660  20.262  1.00 71.90           C
ATOM   3478  O   PHE D 437      39.276 -26.338  21.433  1.00 71.90           O
ATOM   3479  N   GLU D 438      39.623 -25.747  19.277  1.00 62.58           N
ATOM   3480  CA  GLU D 438      39.391 -24.354  19.509  1.00 62.58           C
ATOM   3481  CB  GLU D 438      40.657 -23.481  19.565  1.00 62.58           C
ATOM   3482  CG  GLU D 438      40.321 -22.008  19.821  1.00 62.58           C
ATOM   3483  CD  GLU D 438      41.612 -21.210  19.924  1.00 62.58           C
ATOM   3484  OE1 GLU D 438      42.155 -21.111  21.057  1.00 62.58           O
ATOM   3485  OE2 GLU D 438      42.069 -20.686  18.874  1.00 62.58           O
ATOM   3486  C   GLU D 438      38.557 -23.866  18.367  1.00 62.58           C
ATOM   3487  O   GLU D 438      38.831 -24.172  17.206  1.00 62.58           O
ATOM   3488  N   VAL D 439      37.486 -23.110  18.681  1.00 98.94           N
ATOM   3489  CA  VAL D 439      36.649 -22.577  17.649  1.00 98.94           C
ATOM   3490  CB  VAL D 439      35.255 -23.134  17.651  1.00 98.94           C
ATOM   3491  CG1 VAL D 439      35.334 -24.645  17.379  1.00 98.94           C
ATOM   3492  CG2 VAL D 439      34.579 -22.770  18.982  1.00 98.94           C
ATOM   3493  C   VAL D 439      36.543 -21.103  17.861  1.00 98.94           C
ATOM   3494  O   VAL D 439      36.373 -20.634  18.987  1.00 98.94           O
ATOM   3495  N   VAL D 440      36.675 -20.327  16.768  1.00 45.15           N
ATOM   3496  CA  VAL D 440      36.518 -18.908  16.882  1.00 45.15           C
ATOM   3497  CB  VAL D 440      37.673 -18.134  16.317  1.00 45.15           C
ATOM   3498  CG1 VAL D 440      37.354 -16.633  16.408  1.00 45.15           C
ATOM   3499  CG2 VAL D 440      38.949 -18.547  17.070  1.00 45.15           C
ATOM   3500  C   VAL D 440      35.310 -18.571  16.069  1.00 45.15           C
ATOM   3501  O   VAL D 440      35.319 -18.711  14.847  1.00 45.15           O
ATOM   3502  N   ILE D 441      34.220 -18.142  16.740  1.00112.59           N
ATOM   3503  CA  ILE D 441      33.025 -17.806  16.025  1.00112.59           C
ATOM   3504  CB  ILE D 441      31.974 -18.880  16.073  1.00112.59           C
ATOM   3505  CG1 ILE D 441      31.455 -19.097  17.505  1.00112.59           C
ATOM   3506  CG2 ILE D 441      32.577 -20.153  15.485  1.00112.59           C
ATOM   3507  CD1 ILE D 441      30.190 -19.952  17.569  1.00112.59           C
ATOM   3508  C   ILE D 441      32.398 -16.628  16.702  1.00112.59           C
ATOM   3509  O   ILE D 441      32.371 -16.554  17.928  1.00112.59           O
ATOM   3510  N   ASN D 442      31.878 -15.675  15.907  1.00 81.83           N
ATOM   3511  CA  ASN D 442      31.124 -14.559  16.409  1.00 81.83           C
ATOM   3512  CB  ASN D 442      29.707 -14.973  16.849  1.00 81.83           C
ATOM   3513  CG  ASN D 442      28.820 -13.738  16.871  1.00 81.83           C
ATOM   3514  OD1 ASN D 442      28.413 -13.237  15.824  1.00 81.83           O
ATOM   3515  ND2 ASN D 442      28.497 -13.240  18.094  1.00 81.83           N
ATOM   3516  C   ASN D 442      31.822 -13.881  17.565  1.00 81.83           C
ATOM   3517  O   ASN D 442      31.207 -13.620  18.598  1.00 81.83           O
ATOM   3518  N   LYS D 443      33.122 -13.557  17.403  1.00167.68           N
ATOM   3519  CA  LYS D 443      33.951 -12.873  18.367  1.00167.68           C
ATOM   3520  CB  LYS D 443      33.549 -11.420  18.641  1.00167.68           C
ATOM   3521  CG  LYS D 443      34.631 -10.633  19.383  1.00167.68           C
ATOM   3522  CD  LYS D 443      35.928 -10.510  18.581  1.00167.68           C
ATOM   3523  CE  LYS D 443      35.705 -10.218  17.095  1.00167.68           C
ATOM   3524  NZ  LYS D 443      37.008 -10.114  16.399  1.00167.68           N
ATOM   3525  C   LYS D 443      34.015 -13.597  19.680  1.00167.68           C
ATOM   3526  O   LYS D 443      34.161 -12.977  20.733  1.00167.68           O
ATOM   3527  N   GLN D 444      33.954 -14.938  19.646  1.00 76.55           N
ATOM   3528  CA  GLN D 444      34.000 -15.758  20.828  1.00 76.55           C
ATOM   3529  CB  GLN D 444      32.661 -16.480  21.026  1.00 76.55           C
ATOM   3530  CG  GLN D 444      31.453 -15.542  21.085  1.00 76.55           C
ATOM   3531  CD  GLN D 444      30.208 -16.367  20.787  1.00 76.55           C
ATOM   3532  OE1 GLN D 444      29.150 -16.168  21.382  1.00 76.55           O
ATOM   3533  NE2 GLN D 444      30.331 -17.312  19.817  1.00 76.55           N
ATOM   3534  C   GLN D 444      34.984 -16.854  20.531  1.00 76.55           C
ATOM   3535  O   GLN D 444      35.109 -17.277  19.383  1.00 76.55           O
ATOM   3536  N   LYS D 445      35.720 -17.342  21.553  1.00 54.28           N
ATOM   3537  CA  LYS D 445      36.617 -18.441  21.322  1.00 54.28           C
ATOM   3538  CB  LYS D 445      38.101 -18.124  21.580  1.00 54.28           C
ATOM   3539  CG  LYS D 445      38.706 -17.187  20.533  1.00 54.28           C
ATOM   3540  CD  LYS D 445      40.128 -16.727  20.858  1.00 54.28           C
ATOM   3541  CE  LYS D 445      40.717 -15.792  19.800  1.00 54.28           C
ATOM   3542  NZ  LYS D 445      42.118 -15.463  20.141  1.00 54.28           N
ATOM   3543  C   LYS D 445      36.218 -19.535  22.259  1.00 54.28           C
ATOM   3544  O   LYS D 445      35.979 -19.293  23.441  1.00 54.28           O
ATOM   3545  N   TYR D 446      36.142 -20.778  21.744  1.00109.54           N
ATOM   3546  CA  TYR D 446      35.734 -21.898  22.544  1.00109.54           C
ATOM   3547  CB  TYR D 446      34.575 -22.700  21.929  1.00109.54           C
ATOM   3548  CG  TYR D 446      33.385 -21.811  21.836  1.00109.54           C
ATOM   3549  CD1 TYR D 446      33.285 -20.873  20.833  1.00109.54           C
ATOM   3550  CD2 TYR D 446      32.362 -21.927  22.746  1.00109.54           C
ATOM   3551  CE1 TYR D 446      32.183 -20.054  20.743  1.00109.54           C
ATOM   3552  CE2 TYR D 446      31.260 -21.111  22.660  1.00109.54           C
ATOM   3553  CZ  TYR D 446      31.167 -20.174  21.660  1.00109.54           C
ATOM   3554  OH  TYR D 446      30.031 -19.340  21.580  1.00109.54           O
ATOM   3555  C   TYR D 446      36.894 -22.847  22.617  1.00109.54           C
ATOM   3556  O   TYR D 446      37.585 -23.094  21.628  1.00109.54           O
ATOM   3557  N   PHE D 447      37.160 -23.380  23.825  1.00132.78           N
ATOM   3558  CA  PHE D 447      38.219 -24.338  23.971  1.00132.78           C
ATOM   3559  CB  PHE D 447      39.563 -23.685  24.357  1.00132.78           C
ATOM   3560  CG  PHE D 447      40.502 -24.725  24.867  1.00132.78           C
ATOM   3561  CD1 PHE D 447      41.049 -25.672  24.032  1.00132.78           C
ATOM   3562  CD2 PHE D 447      40.811 -24.763  26.208  1.00132.78           C
ATOM   3563  CE1 PHE D 447      41.907 -26.627  24.527  1.00132.78           C
ATOM   3564  CE2 PHE D 447      41.669 -25.712  26.709  1.00132.78           C
ATOM   3565  CZ  PHE D 447      42.221 -26.646  25.866  1.00132.78           C
ATOM   3566  C   PHE D 447      37.849 -25.358  25.004  1.00132.78           C
ATOM   3567  O   PHE D 447      37.291 -25.033  26.051  1.00132.78           O
ATOM   3568  N   ALA D 448      38.149 -26.643  24.715  1.00 59.11           N
ATOM   3569  CA  ALA D 448      37.872 -27.702  25.645  1.00 59.11           C
ATOM   3570  CB  ALA D 448      36.384 -28.090  25.703  1.00 59.11           C
ATOM   3571  C   ALA D 448      38.628 -28.923  25.212  1.00 59.11           C
ATOM   3572  O   ALA D 448      38.960 -29.088  24.038  1.00 59.11           O
ATOM   3573  N   PHE D 449      38.922 -29.821  26.175  1.00140.92           N
ATOM   3574  CA  PHE D 449      39.593 -31.052  25.867  1.00140.92           C
ATOM   3575  CB  PHE D 449      40.524 -31.593  26.974  1.00140.92           C
ATOM   3576  CG  PHE D 449      41.732 -30.734  27.159  1.00140.92           C
ATOM   3577  CD1 PHE D 449      42.829 -30.890  26.344  1.00140.92           C
ATOM   3578  CD2 PHE D 449      41.775 -29.779  28.150  1.00140.92           C
ATOM   3579  CE1 PHE D 449      43.948 -30.108  26.511  1.00140.92           C
ATOM   3580  CE2 PHE D 449      42.892 -28.995  28.322  1.00140.92           C
ATOM   3581  CZ  PHE D 449      43.983 -29.159  27.504  1.00140.92           C
ATOM   3582  C   PHE D 449      38.523 -32.090  25.722  1.00140.92           C
ATOM   3583  O   PHE D 449      37.448 -31.971  26.305  1.00140.92           O
ATOM   3584  N   PHE D 450      38.785 -33.140  24.920  1.00 71.61           N
ATOM   3585  CA  PHE D 450      37.812 -34.184  24.755  1.00 71.61           C
ATOM   3586  CB  PHE D 450      38.176 -35.218  23.673  1.00 71.61           C
ATOM   3587  CG  PHE D 450      38.169 -34.517  22.356  1.00 71.61           C
ATOM   3588  CD1 PHE D 450      36.983 -34.217  21.726  1.00 71.61           C
ATOM   3589  CD2 PHE D 450      39.352 -34.169  21.745  1.00 71.61           C
ATOM   3590  CE1 PHE D 450      36.976 -33.572  20.511  1.00 71.61           C
ATOM   3591  CE2 PHE D 450      39.351 -33.524  20.530  1.00 71.61           C
ATOM   3592  CZ  PHE D 450      38.162 -33.224  19.911  1.00 71.61           C
ATOM   3593  C   PHE D 450      37.712 -34.894  26.075  1.00 71.61           C
ATOM   3594  O   PHE D 450      38.676 -34.947  26.837  1.00 71.61           O
ATOM   3595  N   ASN D 451      36.520 -35.448  26.375  1.00 92.85           N
ATOM   3596  CA  ASN D 451      36.226 -36.040  27.654  1.00 92.85           C
ATOM   3597  CB  ASN D 451      34.712 -36.216  27.884  1.00 92.85           C
ATOM   3598  CG  ASN D 451      34.467 -36.710  29.304  1.00 92.85           C
ATOM   3599  OD1 ASN D 451      34.780 -37.850  29.645  1.00 92.85           O
ATOM   3600  ND2 ASN D 451      33.882 -35.828  30.158  1.00 92.85           N
ATOM   3601  C   ASN D 451      36.878 -37.378  27.846  1.00 92.85           C
ATOM   3602  O   ASN D 451      37.022 -38.170  26.916  1.00 92.85           O
ATOM   3603  N   TYR D 452      37.331 -37.631  29.095  1.00155.43           N
ATOM   3604  CA  TYR D 452      37.867 -38.903  29.488  1.00155.43           C
ATOM   3605  CB  TYR D 452      39.403 -38.974  29.395  1.00155.43           C
ATOM   3606  CG  TYR D 452      39.996 -38.103  30.449  1.00155.43           C
ATOM   3607  CD1 TYR D 452      40.023 -36.737  30.299  1.00155.43           C
ATOM   3608  CD2 TYR D 452      40.505 -38.658  31.602  1.00155.43           C
ATOM   3609  CE1 TYR D 452      40.568 -35.944  31.281  1.00155.43           C
ATOM   3610  CE2 TYR D 452      41.053 -37.868  32.584  1.00155.43           C
ATOM   3611  CZ  TYR D 452      41.086 -36.505  32.421  1.00155.43           C
ATOM   3612  OH  TYR D 452      41.646 -35.683  33.421  1.00155.43           O
ATOM   3613  C   TYR D 452      37.459 -39.111  30.919  1.00155.43           C
ATOM   3614  O   TYR D 452      37.305 -38.144  31.664  1.00155.43           O
ATOM   3615  N   THR D 453      37.257 -40.380  31.342  1.00 41.40           N
ATOM   3616  CA  THR D 453      36.860 -40.639  32.701  1.00 41.40           C
ATOM   3617  CB  THR D 453      35.538 -41.339  32.814  1.00 41.40           C
ATOM   3618  OG1 THR D 453      34.518 -40.562  32.205  1.00 41.40           O
ATOM   3619  CG2 THR D 453      35.222 -41.553  34.304  1.00 41.40           C
ATOM   3620  C   THR D 453      37.885 -41.536  33.312  1.00 41.40           C
ATOM   3621  O   THR D 453      38.330 -42.503  32.696  1.00 41.40           O
ATOM   3622  N   GLN D 454      38.290 -41.235  34.559  1.00107.59           N
ATOM   3623  CA  GLN D 454      39.314 -42.036  35.150  1.00107.59           C
ATOM   3624  CB  GLN D 454      40.539 -41.185  35.516  1.00107.59           C
ATOM   3625  CG  GLN D 454      41.793 -41.981  35.860  1.00107.59           C
ATOM   3626  CD  GLN D 454      42.921 -40.973  36.027  1.00107.59           C
ATOM   3627  OE1 GLN D 454      42.970 -39.959  35.333  1.00107.59           O
ATOM   3628  NE2 GLN D 454      43.854 -41.255  36.976  1.00107.59           N
ATOM   3629  C   GLN D 454      38.763 -42.663  36.386  1.00107.59           C
ATOM   3630  O   GLN D 454      38.675 -42.034  37.440  1.00107.59           O
ATOM   3631  N   GLN D 455      38.363 -43.941  36.266  1.00 82.38           N
ATOM   3632  CA  GLN D 455      37.876 -44.701  37.376  1.00 82.38           C
ATOM   3633  CB  GLN D 455      37.288 -46.062  36.962  0.00 82.38           C
ATOM   3634  CG  GLN D 455      36.003 -45.930  36.140  0.00 82.38           C
ATOM   3635  CD  GLN D 455      35.508 -47.326  35.792  0.00 82.38           C
ATOM   3636  OE1 GLN D 455      36.106 -48.327  36.184  0.00 82.38           O
ATOM   3637  NE2 GLN D 455      34.383 -47.398  35.031  1.00 82.38           N
ATOM   3638  C   GLN D 455      39.047 -44.935  38.270  1.00 82.38           C
ATOM   3639  O   GLN D 455      38.914 -45.034  39.487  1.00 82.38           O
ATOM   3640  N   GLY D 456      40.240 -45.015  37.658  1.00 62.29           N
ATOM   3641  CA  GLY D 456      41.487 -45.274  38.310  1.00 62.29           C
ATOM   3642  C   GLY D 456      42.025 -46.479  37.624  1.00 62.29           C
ATOM   3643  O   GLY D 456      43.124 -46.461  37.072  1.00 62.29           O
ATOM   3644  N   LYS D 457      41.257 -47.576  37.638  1.00223.80           N
ATOM   3645  CA  LYS D 457      41.704 -48.719  36.914  1.00223.80           C
ATOM   3646  CB  LYS D 457      40.931 -49.995  37.289  1.00223.80           C
ATOM   3647  CG  LYS D 457      41.441 -51.254  36.585  1.00223.80           C
ATOM   3648  CD  LYS D 457      40.999 -52.551  37.266  1.00223.80           C
ATOM   3649  CE  LYS D 457      39.492 -52.642  37.511  1.00223.80           C
ATOM   3650  NZ  LYS D 457      39.165 -53.927  38.171  1.00223.80           N
ATOM   3651  C   LYS D 457      41.526 -48.463  35.458  1.00223.80           C
ATOM   3652  O   LYS D 457      42.411 -48.728  34.646  1.00223.80           O
ATOM   3653  N   VAL D 458      40.373 -47.886  35.081  1.00117.58           N
ATOM   3654  CA  VAL D 458      40.146 -47.804  33.672  1.00117.58           C
ATOM   3655  CB  VAL D 458      38.924 -48.550  33.229  1.00117.58           C
ATOM   3656  CG1 VAL D 458      39.116 -50.042  33.547  1.00117.58           C
ATOM   3657  CG2 VAL D 458      37.694 -47.918  33.899  1.00117.58           C
ATOM   3658  C   VAL D 458      39.963 -46.389  33.253  1.00117.58           C
ATOM   3659  O   VAL D 458      39.400 -45.565  33.973  1.00117.58           O
ATOM   3660  N   VAL D 459      40.465 -46.080  32.045  1.00 37.09           N
ATOM   3661  CA  VAL D 459      40.309 -44.770  31.499  1.00 37.09           C
ATOM   3662  CB  VAL D 459      41.610 -44.144  31.090  1.00 37.09           C
ATOM   3663  CG1 VAL D 459      41.320 -42.777  30.449  1.00 37.09           C
ATOM   3664  CG2 VAL D 459      42.527 -44.079  32.323  1.00 37.09           C
ATOM   3665  C   VAL D 459      39.473 -44.922  30.270  1.00 37.09           C
ATOM   3666  O   VAL D 459      39.729 -45.789  29.435  1.00 37.09           O
ATOM   3667  N   THR D 460      38.426 -44.087  30.139  1.00 29.35           N
ATOM   3668  CA  THR D 460      37.586 -44.175  28.981  1.00 29.35           C
ATOM   3669  CB  THR D 460      36.167 -44.542  29.302  1.00 29.35           C
ATOM   3670  OG1 THR D 460      36.126 -45.789  29.980  1.00 29.35           O
ATOM   3671  CG2 THR D 460      35.369 -44.628  27.991  1.00 29.35           C
ATOM   3672  C   THR D 460      37.564 -42.822  28.349  1.00 29.35           C
ATOM   3673  O   THR D 460      37.481 -41.807  29.039  1.00 29.35           O
ATOM   3674  N   SER D 461      37.638 -42.773  27.004  1.00 35.72           N
ATOM   3675  CA  SER D 461      37.633 -41.503  26.342  1.00 35.72           C
ATOM   3676  CB  SER D 461      38.774 -41.337  25.323  1.00 35.72           C
ATOM   3677  OG  SER D 461      40.029 -41.376  25.987  1.00 35.72           O
ATOM   3678  C   SER D 461      36.348 -41.382  25.591  1.00 35.72           C
ATOM   3679  O   SER D 461      35.785 -42.376  25.132  1.00 35.72           O
ATOM   3680  N   ASN D 462      35.828 -40.141  25.496  1.00 79.71           N
ATOM   3681  CA  ASN D 462      34.621 -39.902  24.761  1.00 79.71           C
ATOM   3682  CB  ASN D 462      33.439 -39.491  25.658  1.00 79.71           C
ATOM   3683  CG  ASN D 462      32.162 -39.558  24.833  1.00 79.71           C
ATOM   3684  OD1 ASN D 462      32.105 -39.062  23.709  1.00 79.71           O
ATOM   3685  ND2 ASN D 462      31.105 -40.197  25.403  1.00 79.71           N
ATOM   3686  C   ASN D 462      34.902 -38.764  23.830  1.00 79.71           C
ATOM   3687  O   ASN D 462      34.976 -37.608  24.245  1.00 79.71           O
ATOM   3688  N   CYS D 463      35.075 -39.081  22.536  1.00 64.53           N
ATOM   3689  CA  CYS D 463      35.358 -38.123  21.505  1.00 64.53           C
ATOM   3690  CB  CYS D 463      35.854 -38.784  20.213  1.00 64.53           C
ATOM   3691  SG  CYS D 463      37.467 -39.553  20.521  1.00 64.53           S
ATOM   3692  C   CYS D 463      34.140 -37.302  21.216  1.00 64.53           C
ATOM   3693  O   CYS D 463      34.226 -36.229  20.617  1.00 64.53           O
ATOM   3694  N   GLY D 464      32.963 -37.861  21.543  1.00 56.06           N
ATOM   3695  CA  GLY D 464      31.677 -37.244  21.383  1.00 56.06           C
ATOM   3696  C   GLY D 464      31.490 -36.104  22.345  1.00 56.06           C
ATOM   3697  O   GLY D 464      30.696 -35.204  22.083  1.00 56.06           O
ATOM   3698  N   GLN D 465      32.145 -36.144  23.523  1.00 54.08           N
ATOM   3699  CA  GLN D 465      31.884 -35.136  24.520  1.00 54.08           C
ATOM   3700  CB  GLN D 465      31.261 -35.722  25.796  1.00 54.08           C
ATOM   3701  CG  GLN D 465      29.909 -36.392  25.539  1.00 54.08           C
ATOM   3702  CD  GLN D 465      29.388 -36.939  26.860  1.00 54.08           C
ATOM   3703  OE1 GLN D 465      29.995 -36.743  27.912  1.00 54.08           O
ATOM   3704  NE2 GLN D 465      28.228 -37.646  26.807  1.00 54.08           N
ATOM   3705  C   GLN D 465      33.145 -34.426  24.916  1.00 54.08           C
ATOM   3706  O   GLN D 465      34.240 -34.768  24.472  1.00 54.08           O
ATOM   3707  N   THR D 466      33.003 -33.378  25.764  1.00 48.88           N
ATOM   3708  CA  THR D 466      34.146 -32.613  26.176  1.00 48.88           C
ATOM   3709  CB  THR D 466      34.142 -31.200  25.668  1.00 48.88           C
ATOM   3710  OG1 THR D 466      33.060 -30.477  26.238  1.00 48.88           O
ATOM   3711  CG2 THR D 466      34.011 -31.227  24.135  1.00 48.88           C
ATOM   3712  C   THR D 466      34.184 -32.518  27.669  1.00 48.88           C
ATOM   3713  O   THR D 466      33.209 -32.789  28.368  1.00 48.88           O
ATOM   3714  N   PHE D 467      35.369 -32.153  28.189  1.00110.93           N
ATOM   3715  CA  PHE D 467      35.556 -31.895  29.582  1.00110.93           C
ATOM   3716  CB  PHE D 467      37.035 -31.965  30.015  1.00110.93           C
ATOM   3717  CG  PHE D 467      37.116 -31.770  31.491  1.00110.93           C
ATOM   3718  CD1 PHE D 467      36.775 -32.791  32.348  1.00110.93           C
ATOM   3719  CD2 PHE D 467      37.552 -30.576  32.020  1.00110.93           C
ATOM   3720  CE1 PHE D 467      36.850 -32.620  33.710  1.00110.93           C
ATOM   3721  CE2 PHE D 467      37.629 -30.399  33.381  1.00110.93           C
ATOM   3722  CZ  PHE D 467      37.277 -31.421  34.229  1.00110.93           C
ATOM   3723  C   PHE D 467      35.071 -30.489  29.726  1.00110.93           C
ATOM   3724  O   PHE D 467      34.682 -29.867  28.740  1.00110.93           O
ATOM   3725  N   THR D 468      35.008 -29.964  30.958  1.00 53.23           N
ATOM   3726  CA  THR D 468      34.554 -28.615  31.132  1.00 53.23           C
ATOM   3727  CB  THR D 468      34.601 -28.174  32.563  1.00 53.23           C
ATOM   3728  OG1 THR D 468      33.884 -29.085  33.379  1.00 53.23           O
ATOM   3729  CG2 THR D 468      33.977 -26.773  32.667  1.00 53.23           C
ATOM   3730  C   THR D 468      35.520 -27.736  30.392  1.00 53.23           C
ATOM   3731  O   THR D 468      36.729 -27.866  30.573  1.00 53.23           O
ATOM   3732  N   GLY D 469      35.012 -26.803  29.552  1.00 55.99           N
ATOM   3733  CA  GLY D 469      35.883 -25.967  28.770  1.00 55.99           C
ATOM   3734  C   GLY D 469      35.649 -24.515  29.076  1.00 55.99           C
ATOM   3735  O   GLY D 469      34.810 -24.152  29.904  1.00 55.99           O
ATOM   3736  N   TRP D 470      36.419 -23.645  28.379  1.00 94.84           N
ATOM   3737  CA  TRP D 470      36.375 -22.225  28.596  1.00 94.84           C
ATOM   3738  CB  TRP D 470      37.758 -21.640  28.927  1.00 94.84           C
ATOM   3739  CG  TRP D 470      38.365 -22.157  30.209  1.00 94.84           C
ATOM   3740  CD2 TRP D 470      39.095 -23.390  30.309  1.00 94.84           C
ATOM   3741  CD1 TRP D 470      38.354 -21.612  31.460  1.00 94.84           C
ATOM   3742  NE1 TRP D 470      39.037 -22.426  32.332  1.00 94.84           N
ATOM   3743  CE2 TRP D 470      39.498 -23.524  31.637  1.00 94.84           C
ATOM   3744  CE3 TRP D 470      39.405 -24.331  29.370  1.00 94.84           C
ATOM   3745  CZ2 TRP D 470      40.219 -24.608  32.048  1.00 94.84           C
ATOM   3746  CZ3 TRP D 470      40.133 -25.423  29.787  1.00 94.84           C
ATOM   3747  CH2 TRP D 470      40.533 -25.558  31.101  1.00 94.84           C
ATOM   3748  C   TRP D 470      35.930 -21.542  27.333  1.00 94.84           C
ATOM   3749  O   TRP D 470      36.405 -21.846  26.240  1.00 94.84           O
ATOM   3750  N   TYR D 471      34.991 -20.584  27.475  1.00181.38           N
ATOM   3751  CA  TYR D 471      34.469 -19.790  26.400  1.00181.38           C
ATOM   3752  CB  TYR D 471      32.985 -20.119  26.167  1.00181.38           C
ATOM   3753  CG  TYR D 471      32.312 -18.993  25.473  1.00181.38           C
ATOM   3754  CD1 TYR D 471      32.411 -18.819  24.115  1.00181.38           C
ATOM   3755  CD2 TYR D 471      31.556 -18.112  26.212  1.00181.38           C
ATOM   3756  CE1 TYR D 471      31.765 -17.767  23.513  1.00181.38           C
ATOM   3757  CE2 TYR D 471      30.911 -17.061  25.613  1.00181.38           C
ATOM   3758  CZ  TYR D 471      31.017 -16.887  24.257  1.00181.38           C
ATOM   3759  OH  TYR D 471      30.357 -15.809  23.632  1.00181.38           O
ATOM   3760  C   TYR D 471      34.577 -18.359  26.833  1.00181.38           C
ATOM   3761  O   TYR D 471      34.225 -18.022  27.962  1.00181.38           O
ATOM   3762  N   HIS D 472      35.096 -17.479  25.951  1.00 70.50           N
ATOM   3763  CA  HIS D 472      35.224 -16.086  26.282  1.00 70.50           C
ATOM   3764  ND1 HIS D 472      38.416 -17.395  26.755  1.00 70.50           N
ATOM   3765  CG  HIS D 472      37.771 -16.217  26.447  1.00 70.50           C
ATOM   3766  CB  HIS D 472      36.493 -15.759  27.094  1.00 70.50           C
ATOM   3767  NE2 HIS D 472      39.632 -16.400  25.184  1.00 70.50           N
ATOM   3768  CD2 HIS D 472      38.528 -15.623  25.485  1.00 70.50           C
ATOM   3769  CE1 HIS D 472      39.522 -17.454  25.972  1.00 70.50           C
ATOM   3770  C   HIS D 472      35.299 -15.306  25.003  1.00 70.50           C
ATOM   3771  O   HIS D 472      35.624 -15.856  23.954  1.00 70.50           O
ATOM   3772  N   ASP D 473      35.010 -13.987  25.054  1.00 77.79           N
ATOM   3773  CA  ASP D 473      35.077 -13.201  23.851  1.00 77.79           C
ATOM   3774  CB  ASP D 473      34.549 -11.757  23.968  1.00 77.79           C
ATOM   3775  CG  ASP D 473      35.293 -11.039  25.086  1.00 77.79           C
ATOM   3776  OD1 ASP D 473      34.985 -11.316  26.277  1.00 77.79           O
ATOM   3777  OD2 ASP D 473      36.165 -10.189  24.766  1.00 77.79           O
ATOM   3778  C   ASP D 473      36.509 -13.104  23.449  1.00 77.79           C
ATOM   3779  O   ASP D 473      37.410 -13.409  24.225  1.00 77.79           O
ATOM   3780  N   ALA D 474      36.744 -12.641  22.209  1.00 56.68           N
ATOM   3781  CA  ALA D 474      38.059 -12.574  21.641  1.00 56.68           C
ATOM   3782  CB  ALA D 474      38.065 -11.982  20.221  1.00 56.68           C
ATOM   3783  C   ALA D 474      38.932 -11.704  22.497  1.00 56.68           C
ATOM   3784  O   ALA D 474      40.130 -11.948  22.621  1.00 56.68           O
ATOM   3785  N   GLY D 475      38.364 -10.635  23.079  1.00 90.57           N
ATOM   3786  CA  GLY D 475      39.102  -9.716  23.908  1.00 90.57           C
ATOM   3787  C   GLY D 475      39.581 -10.387  25.163  1.00 90.57           C
ATOM   3788  O   GLY D 475      40.614 -10.012  25.708  1.00 90.57           O
ATOM   3789  N   ILE D 476      38.777 -11.348  25.659  1.00308.59           N
ATOM   3790  CA  ILE D 476      38.840 -12.151  26.853  1.00308.59           C
ATOM   3791  CB  ILE D 476      40.166 -12.823  27.144  1.00308.59           C
ATOM   3792  CG1 ILE D 476      39.936 -13.977  28.134  1.00308.59           C
ATOM   3793  CG2 ILE D 476      41.195 -11.808  27.671  1.00308.59           C
ATOM   3794  CD1 ILE D 476      41.138 -14.910  28.273  1.00308.59           C
ATOM   3795  C   ILE D 476      38.430 -11.291  27.992  1.00308.59           C
ATOM   3796  O   ILE D 476      38.904 -11.428  29.120  1.00308.59           O
ATOM   3797  N   ALA D 477      37.460 -10.400  27.720  1.00104.14           N
ATOM   3798  CA  ALA D 477      36.936  -9.613  28.785  1.00104.14           C
ATOM   3799  CB  ALA D 477      36.100  -8.420  28.289  1.00104.14           C
ATOM   3800  C   ALA D 477      36.044 -10.468  29.597  1.00104.14           C
ATOM   3801  O   ALA D 477      36.236 -10.667  30.798  1.00104.14           O
ATOM   3802  N   VAL D 478      35.080 -11.077  28.893  1.00127.34           N
ATOM   3803  CA  VAL D 478      34.034 -11.825  29.511  1.00127.34           C
ATOM   3804  CB  VAL D 478      32.977 -10.961  30.161  1.00127.34           C
ATOM   3805  CG1 VAL D 478      31.920 -11.879  30.791  1.00127.34           C
ATOM   3806  CG2 VAL D 478      33.608 -10.001  31.186  1.00127.34           C
ATOM   3807  C   VAL D 478      33.378 -12.513  28.373  1.00127.34           C
ATOM   3808  O   VAL D 478      33.747 -13.635  28.015  1.00127.34           O
ATOM   3809  N   LYS D 479      32.399 -11.798  27.771  1.00294.39           N
ATOM   3810  CA  LYS D 479      31.577 -12.361  26.756  1.00294.39           C
ATOM   3811  CB  LYS D 479      32.319 -12.846  25.512  1.00294.39           C
ATOM   3812  CG  LYS D 479      31.390 -13.341  24.406  1.00294.39           C
ATOM   3813  CD  LYS D 479      32.072 -13.429  23.042  1.00294.39           C
ATOM   3814  CE  LYS D 479      32.058 -12.109  22.268  1.00294.39           C
ATOM   3815  NZ  LYS D 479      30.679 -11.793  21.833  1.00294.39           N
ATOM   3816  C   LYS D 479      31.063 -13.541  27.447  1.00294.39           C
ATOM   3817  O   LYS D 479      30.986 -14.643  26.907  1.00294.39           O
ATOM   3818  N   LYS D 480      30.664 -13.274  28.695  1.00273.58           N
ATOM   3819  CA  LYS D 480      30.342 -14.332  29.568  1.00273.58           C
ATOM   3820  CB  LYS D 480      29.074 -15.100  29.172  1.00273.58           C
ATOM   3821  CG  LYS D 480      27.783 -14.298  29.348  1.00273.58           C
ATOM   3822  CD  LYS D 480      26.575 -14.935  28.657  1.00273.58           C
ATOM   3823  CE  LYS D 480      25.249 -14.236  28.960  1.00273.58           C
ATOM   3824  NZ  LYS D 480      24.841 -14.513  30.355  1.00273.58           N
ATOM   3825  C   LYS D 480      31.508 -15.259  29.525  1.00273.58           C
ATOM   3826  O   LYS D 480      31.400 -16.331  28.927  1.00273.58           O
ATOM   3827  N   PHE D 481      32.672 -14.824  30.086  1.00163.62           N
ATOM   3828  CA  PHE D 481      33.732 -15.776  30.200  1.00163.62           C
ATOM   3829  CB  PHE D 481      34.978 -15.285  30.954  1.00163.62           C
ATOM   3830  CG  PHE D 481      35.955 -16.411  30.968  1.00163.62           C
ATOM   3831  CD1 PHE D 481      36.792 -16.630  29.900  1.00163.62           C
ATOM   3832  CD2 PHE D 481      36.034 -17.249  32.057  1.00163.62           C
ATOM   3833  CE1 PHE D 481      37.692 -17.670  29.915  1.00163.62           C
ATOM   3834  CE2 PHE D 481      36.931 -18.290  32.079  1.00163.62           C
ATOM   3835  CZ  PHE D 481      37.763 -18.502  31.007  1.00163.62           C
ATOM   3836  C   PHE D 481      33.053 -16.780  31.030  1.00163.62           C
ATOM   3837  O   PHE D 481      32.645 -16.492  32.149  1.00163.62           O
ATOM   3838  N   GLY D 482      32.838 -17.967  30.455  1.00 33.80           N
ATOM   3839  CA  GLY D 482      32.037 -18.908  31.153  1.00 33.80           C
ATOM   3840  C   GLY D 482      32.581 -20.260  30.885  1.00 33.80           C
ATOM   3841  O   GLY D 482      33.570 -20.421  30.172  1.00 33.80           O
ATOM   3842  N   CYS D 483      31.922 -21.269  31.475  1.00 46.75           N
ATOM   3843  CA  CYS D 483      32.359 -22.621  31.333  1.00 46.75           C
ATOM   3844  CB  CYS D 483      32.488 -23.333  32.687  1.00 46.75           C
ATOM   3845  SG  CYS D 483      33.646 -22.434  33.751  1.00 46.75           S
ATOM   3846  C   CYS D 483      31.308 -23.325  30.547  1.00 46.75           C
ATOM   3847  O   CYS D 483      30.136 -22.959  30.613  1.00 46.75           O
ATOM   3848  N   PHE D 484      31.702 -24.339  29.753  1.00 60.82           N
ATOM   3849  CA  PHE D 484      30.707 -25.032  28.995  1.00 60.82           C
ATOM   3850  CB  PHE D 484      30.508 -24.469  27.576  1.00 60.82           C
ATOM   3851  CG  PHE D 484      31.730 -24.762  26.772  1.00 60.82           C
ATOM   3852  CD1 PHE D 484      32.859 -23.984  26.883  1.00 60.82           C
ATOM   3853  CD2 PHE D 484      31.738 -25.818  25.887  1.00 60.82           C
ATOM   3854  CE1 PHE D 484      33.978 -24.262  26.132  1.00 60.82           C
ATOM   3855  CE2 PHE D 484      32.853 -26.101  25.134  1.00 60.82           C
ATOM   3856  CZ  PHE D 484      33.978 -25.322  25.256  1.00 60.82           C
ATOM   3857  C   PHE D 484      31.120 -26.460  28.836  1.00 60.82           C
ATOM   3858  O   PHE D 484      32.268 -26.830  29.080  1.00 60.82           O
ATOM   3859  N   ARG D 485      30.147 -27.309  28.452  1.00 51.29           N
ATOM   3860  CA  ARG D 485      30.401 -28.688  28.156  1.00 51.29           C
ATOM   3861  CB  ARG D 485      29.690 -29.693  29.079  1.00 51.29           C
ATOM   3862  CG  ARG D 485      30.292 -29.842  30.476  1.00 51.29           C
ATOM   3863  CD  ARG D 485      29.625 -30.962  31.279  1.00 51.29           C
ATOM   3864  NE  ARG D 485      30.361 -31.110  32.565  1.00 51.29           N
ATOM   3865  CZ  ARG D 485      31.423 -31.964  32.650  1.00 51.29           C
ATOM   3866  NH1 ARG D 485      31.810 -32.683  31.556  1.00 51.29           N
ATOM   3867  NH2 ARG D 485      32.096 -32.100  33.829  1.00 51.29           N
ATOM   3868  C   ARG D 485      29.803 -28.900  26.807  1.00 51.29           C
ATOM   3869  O   ARG D 485      28.779 -28.303  26.477  1.00 51.29           O
ATOM   3870  N   GLY D 486      30.425 -29.758  25.981  1.00 31.87           N
ATOM   3871  CA  GLY D 486      29.875 -29.952  24.672  1.00 31.87           C
ATOM   3872  C   GLY D 486      29.597 -31.404  24.454  1.00 31.87           C
ATOM   3873  O   GLY D 486      30.311 -32.277  24.947  1.00 31.87           O
ATOM   3874  N   ILE D 487      28.514 -31.684  23.701  1.00 75.35           N
ATOM   3875  CA  ILE D 487      28.153 -33.025  23.345  1.00 75.35           C
ATOM   3876  CB  ILE D 487      26.889 -33.503  23.999  1.00 75.35           C
ATOM   3877  CG1 ILE D 487      27.052 -33.537  25.528  1.00 75.35           C
ATOM   3878  CG2 ILE D 487      26.535 -34.870  23.389  1.00 75.35           C
ATOM   3879  CD1 ILE D 487      27.198 -32.154  26.160  1.00 75.35           C
ATOM   3880  C   ILE D 487      27.906 -33.009  21.870  1.00 75.35           C
ATOM   3881  O   ILE D 487      27.297 -32.074  21.351  1.00 75.35           O
ATOM   3882  N   ARG D 488      28.381 -34.044  21.149  1.00132.59           N
ATOM   3883  CA  ARG D 488      28.200 -34.062  19.727  1.00132.59           C
ATOM   3884  CB  ARG D 488      29.268 -34.900  19.002  1.00132.59           C
ATOM   3885  CG  ARG D 488      29.257 -34.755  17.480  1.00132.59           C
ATOM   3886  CD  ARG D 488      30.337 -35.589  16.788  1.00132.59           C
ATOM   3887  NE  ARG D 488      30.044 -37.022  17.075  1.00132.59           N
ATOM   3888  CZ  ARG D 488      29.165 -37.712  16.291  1.00132.59           C
ATOM   3889  NH1 ARG D 488      28.553 -37.090  15.242  1.00132.59           N
ATOM   3890  NH2 ARG D 488      28.898 -39.024  16.557  1.00132.59           N
ATOM   3891  C   ARG D 488      26.850 -34.643  19.446  1.00132.59           C
ATOM   3892  O   ARG D 488      26.548 -35.773  19.827  1.00132.59           O
ATOM   3893  N   THR D 489      25.994 -33.837  18.791  1.00119.14           N
ATOM   3894  CA  THR D 489      24.655 -34.201  18.433  1.00119.14           C
ATOM   3895  CB  THR D 489      23.805 -33.039  18.024  1.00119.14           C
ATOM   3896  OG1 THR D 489      22.438 -33.423  17.984  1.00119.14           O
ATOM   3897  CG2 THR D 489      24.254 -32.586  16.630  0.00119.14           C
ATOM   3898  C   THR D 489      24.681 -35.159  17.295  1.00119.14           C
ATOM   3899  O   THR D 489      23.754 -35.935  17.131  1.00119.14           O
ATOM   3900  N   GLY D 490      25.698 -35.104  16.422  1.00 21.35           N
ATOM   3901  CA  GLY D 490      25.714 -36.017  15.317  1.00 21.35           C
ATOM   3902  C   GLY D 490      26.400 -35.291  14.170  1.00 21.35           C
ATOM   3903  O   GLY D 490      27.509 -34.740  14.404  1.00 21.35           O
ATOM   3904  OXT GLY D 490      25.825 -35.273  13.048  1.00 21.35           O
TER    3905      GLY D 490
ATOM   3906  N   LEU E 491      62.813 -15.318  -0.679  1.00 56.14           N
ATOM   3907  CA  LEU E 491      63.183 -16.187   0.456  1.00 56.14           C
ATOM   3908  CB  LEU E 491      62.159 -17.325   0.613  1.00 56.14           C
ATOM   3909  CG  LEU E 491      62.328 -18.132   1.912  1.00 56.14           C
ATOM   3910  CD1 LEU E 491      62.066 -17.257   3.148  1.00 56.14           C
ATOM   3911  CD2 LEU E 491      61.446 -19.394   1.900  1.00 56.14           C
ATOM   3912  C   LEU E 491      64.560 -16.744   0.247  1.00 56.14           C
ATOM   3913  O   LEU E 491      64.925 -17.156  -0.854  1.00 56.14           O
ATOM   3914  N   PRO E 492      65.331 -16.719   1.306  1.00 75.67           N
ATOM   3915  CA  PRO E 492      66.703 -17.158   1.243  1.00 75.67           C
ATOM   3916  CD  PRO E 492      65.160 -15.644   2.271  1.00 75.67           C
ATOM   3917  CB  PRO E 492      67.396 -16.561   2.466  1.00 75.67           C
ATOM   3918  CG  PRO E 492      66.572 -15.301   2.774  1.00 75.67           C
ATOM   3919  C   PRO E 492      66.869 -18.640   1.164  1.00 75.67           C
ATOM   3920  O   PRO E 492      65.931 -19.376   1.460  1.00 75.67           O
ATOM   3921  N   LYS E 493      68.046 -19.081   0.683  1.00 51.13           N
ATOM   3922  CA  LYS E 493      68.405 -20.465   0.628  1.00 51.13           C
ATOM   3923  CB  LYS E 493      69.641 -20.732  -0.248  1.00 51.13           C
ATOM   3924  CG  LYS E 493      69.370 -20.531  -1.740  1.00 51.13           C
ATOM   3925  CD  LYS E 493      70.630 -20.535  -2.605  1.00 51.13           C
ATOM   3926  CE  LYS E 493      70.347 -20.338  -4.096  1.00 51.13           C
ATOM   3927  NZ  LYS E 493      71.614 -20.357  -4.860  1.00 51.13           N
ATOM   3928  C   LYS E 493      68.705 -20.948   2.015  1.00 51.13           C
ATOM   3929  O   LYS E 493      68.446 -22.105   2.342  1.00 51.13           O
ATOM   3930  N   GLU E 494      69.288 -20.065   2.859  1.00 91.50           N
ATOM   3931  CA  GLU E 494      69.719 -20.432   4.182  1.00 91.50           C
ATOM   3932  CB  GLU E 494      71.254 -20.415   4.289  1.00 91.50           C
ATOM   3933  CG  GLU E 494      71.828 -20.788   5.656  1.00 91.50           C
ATOM   3934  CD  GLU E 494      73.336 -20.582   5.573  1.00 91.50           C
ATOM   3935  OE1 GLU E 494      73.932 -20.986   4.538  1.00 91.50           O
ATOM   3936  OE2 GLU E 494      73.911 -20.006   6.535  1.00 91.50           O
ATOM   3937  C   GLU E 494      69.207 -19.416   5.165  1.00 91.50           C
ATOM   3938  O   GLU E 494      69.058 -18.241   4.830  1.00 91.50           O
ATOM   3939  N   PHE E 495      68.898 -19.856   6.409  1.00111.01           N
ATOM   3940  CA  PHE E 495      68.452 -18.915   7.398  1.00111.01           C
ATOM   3941  CB  PHE E 495      66.945 -18.616   7.291  1.00111.01           C
ATOM   3942  CG  PHE E 495      66.643 -17.454   8.169  1.00111.01           C
ATOM   3943  CD1 PHE E 495      66.740 -16.176   7.671  1.00111.01           C
ATOM   3944  CD2 PHE E 495      66.272 -17.636   9.481  1.00111.01           C
ATOM   3945  CE1 PHE E 495      66.466 -15.092   8.469  1.00111.01           C
ATOM   3946  CE2 PHE E 495      65.995 -16.554  10.284  1.00111.01           C
ATOM   3947  CZ  PHE E 495      66.093 -15.280   9.778  1.00111.01           C
ATOM   3948  C   PHE E 495      68.722 -19.470   8.769  1.00111.01           C
ATOM   3949  O   PHE E 495      68.536 -20.660   9.023  1.00111.01           O
ATOM   3950  N   SER E 496      69.189 -18.605   9.696  1.00 96.25           N
ATOM   3951  CA  SER E 496      69.415 -19.009  11.054  1.00 96.25           C
ATOM   3952  CB  SER E 496      70.856 -19.474  11.327  1.00 96.25           C
ATOM   3953  OG  SER E 496      71.762 -18.396  11.137  1.00 96.25           O
ATOM   3954  C   SER E 496      69.171 -17.800  11.905  1.00 96.25           C
ATOM   3955  O   SER E 496      69.823 -16.770  11.744  1.00 96.25           O
ATOM   3956  N   TRP E 497      68.230 -17.909  12.860  1.00 95.11           N
ATOM   3957  CA  TRP E 497      67.889 -16.810  13.718  1.00 95.11           C
ATOM   3958  CB  TRP E 497      66.599 -16.995  14.530  1.00 95.11           C
ATOM   3959  CG  TRP E 497      65.361 -16.688  13.725  1.00 95.11           C
ATOM   3960  CD2 TRP E 497      64.981 -15.351  13.364  1.00 95.11           C
ATOM   3961  CD1 TRP E 497      64.422 -17.517  13.187  1.00 95.11           C
ATOM   3962  NE1 TRP E 497      63.473 -16.777  12.520  1.00 95.11           N
ATOM   3963  CE2 TRP E 497      63.807 -15.442  12.620  1.00 95.11           C
ATOM   3964  CE3 TRP E 497      65.566 -14.145  13.630  1.00 95.11           C
ATOM   3965  CZ2 TRP E 497      63.196 -14.323  12.128  1.00 95.11           C
ATOM   3966  CZ3 TRP E 497      64.947 -13.019  13.135  1.00 95.11           C
ATOM   3967  CH2 TRP E 497      63.783 -13.107  12.399  1.00 95.11           C
ATOM   3968  C   TRP E 497      69.005 -16.491  14.656  1.00 95.11           C
ATOM   3969  O   TRP E 497      69.030 -15.408  15.239  1.00 95.11           O
ATOM   3970  N   THR E 498      69.883 -17.475  14.914  1.00 47.74           N
ATOM   3971  CA  THR E 498      71.023 -17.275  15.761  1.00 47.74           C
ATOM   3972  CB  THR E 498      71.769 -18.546  16.039  1.00 47.74           C
ATOM   3973  OG1 THR E 498      70.913 -19.488  16.668  1.00 47.74           O
ATOM   3974  CG2 THR E 498      72.966 -18.225  16.951  1.00 47.74           C
ATOM   3975  C   THR E 498      71.973 -16.340  15.085  1.00 47.74           C
ATOM   3976  O   THR E 498      72.630 -15.536  15.743  1.00 47.74           O
ATOM   3977  N   ASN E 499      72.120 -16.441  13.749  1.00 62.17           N
ATOM   3978  CA  ASN E 499      73.056 -15.547  13.136  1.00 62.17           C
ATOM   3979  CB  ASN E 499      74.322 -16.265  12.629  1.00 62.17           C
ATOM   3980  CG  ASN E 499      75.334 -15.222  12.172  1.00 62.17           C
ATOM   3981  OD1 ASN E 499      75.051 -14.399  11.303  1.00 62.17           O
ATOM   3982  ND2 ASN E 499      76.553 -15.256  12.774  1.00 62.17           N
ATOM   3983  C   ASN E 499      72.428 -14.871  11.963  1.00 62.17           C
ATOM   3984  O   ASN E 499      72.457 -15.387  10.846  1.00 62.17           O
ATOM   3985  N   VAL E 500      71.846 -13.679  12.184  1.00121.70           N
ATOM   3986  CA  VAL E 500      71.356 -12.932  11.071  1.00121.70           C
ATOM   3987  CB  VAL E 500      69.907 -12.536  11.203  1.00121.70           C
ATOM   3988  CG1 VAL E 500      69.061 -13.818  11.107  1.00121.70           C
ATOM   3989  CG2 VAL E 500      69.681 -11.795  12.534  1.00121.70           C
ATOM   3990  C   VAL E 500      72.233 -11.721  10.995  1.00121.70           C
ATOM   3991  O   VAL E 500      72.060 -10.736  11.711  1.00121.70           O
ATOM   3992  N   ASN E 501      73.214 -11.763  10.082  1.00 53.84           N
ATOM   3993  CA  ASN E 501      74.132 -10.674   9.944  1.00 53.84           C
ATOM   3994  CB  ASN E 501      73.430  -9.330   9.676  1.00 53.84           C
ATOM   3995  CG  ASN E 501      72.717  -9.406   8.334  1.00 53.84           C
ATOM   3996  OD1 ASN E 501      73.118 -10.153   7.443  1.00 53.84           O
ATOM   3997  ND2 ASN E 501      71.627  -8.607   8.183  1.00 53.84           N
ATOM   3998  C   ASN E 501      74.936 -10.505  11.203  1.00 53.84           C
ATOM   3999  O   ASN E 501      75.354  -9.395  11.525  1.00 53.84           O
ATOM   4000  N   GLY E 502      75.186 -11.600  11.949  1.00 28.54           N
ATOM   4001  CA  GLY E 502      76.042 -11.521  13.103  1.00 28.54           C
ATOM   4002  C   GLY E 502      75.246 -11.421  14.373  1.00 28.54           C
ATOM   4003  O   GLY E 502      75.761 -11.733  15.446  1.00 28.54           O
ATOM   4004  N   MET E 503      73.972 -10.990  14.307  1.00108.96           N
ATOM   4005  CA  MET E 503      73.213 -10.845  15.524  1.00108.96           C
ATOM   4006  CB  MET E 503      72.134  -9.751  15.452  1.00108.96           C
ATOM   4007  CG  MET E 503      72.711  -8.339  15.327  1.00108.96           C
ATOM   4008  SD  MET E 503      73.712  -7.814  16.751  1.00108.96           S
ATOM   4009  CE  MET E 503      72.322  -7.747  17.917  1.00108.96           C
ATOM   4010  C   MET E 503      72.530 -12.135  15.886  1.00108.96           C
ATOM   4011  O   MET E 503      72.201 -12.944  15.020  1.00108.96           O
ATOM   4012  N   ASN E 504      72.304 -12.351  17.204  1.00 74.98           N
ATOM   4013  CA  ASN E 504      71.660 -13.539  17.710  1.00 74.98           C
ATOM   4014  CB  ASN E 504      72.506 -14.263  18.772  1.00 74.98           C
ATOM   4015  CG  ASN E 504      71.687 -15.409  19.347  1.00 74.98           C
ATOM   4016  OD1 ASN E 504      71.205 -16.278  18.623  1.00 74.98           O
ATOM   4017  ND2 ASN E 504      71.521 -15.404  20.697  1.00 74.98           N
ATOM   4018  C   ASN E 504      70.357 -13.168  18.373  1.00 74.98           C
ATOM   4019  O   ASN E 504      70.331 -12.367  19.305  1.00 74.98           O
ATOM   4020  N   LEU E 505      69.235 -13.673  17.810  1.00151.84           N
ATOM   4021  CA  LEU E 505      67.861 -13.550  18.243  1.00151.84           C
ATOM   4022  CB  LEU E 505      66.871 -13.562  17.067  1.00151.84           C
ATOM   4023  CG  LEU E 505      66.974 -12.316  16.167  1.00151.84           C
ATOM   4024  CD1 LEU E 505      66.545 -11.046  16.921  1.00151.84           C
ATOM   4025  CD2 LEU E 505      68.371 -12.191  15.537  1.00151.84           C
ATOM   4026  C   LEU E 505      67.386 -14.592  19.232  1.00151.84           C
ATOM   4027  O   LEU E 505      66.327 -14.419  19.830  1.00151.84           O
ATOM   4028  N   VAL E 506      68.056 -15.756  19.350  1.00 67.12           N
ATOM   4029  CA  VAL E 506      67.515 -16.823  20.151  1.00 67.12           C
ATOM   4030  CB  VAL E 506      67.791 -18.176  19.557  1.00 67.12           C
ATOM   4031  CG1 VAL E 506      67.184 -19.263  20.457  1.00 67.12           C
ATOM   4032  CG2 VAL E 506      67.254 -18.187  18.108  1.00 67.12           C
ATOM   4033  C   VAL E 506      68.056 -16.809  21.551  1.00 67.12           C
ATOM   4034  O   VAL E 506      69.233 -16.544  21.781  1.00 67.12           O
ATOM   4035  N   VAL E 507      67.174 -17.109  22.534  1.00115.65           N
ATOM   4036  CA  VAL E 507      67.533 -17.143  23.929  1.00115.65           C
ATOM   4037  CB  VAL E 507      66.352 -17.133  24.851  1.00115.65           C
ATOM   4038  CG1 VAL E 507      65.581 -15.817  24.646  1.00115.65           C
ATOM   4039  CG2 VAL E 507      65.513 -18.395  24.586  1.00115.65           C
ATOM   4040  C   VAL E 507      68.296 -18.411  24.158  1.00115.65           C
ATOM   4041  O   VAL E 507      68.254 -19.320  23.332  1.00115.65           O
ATOM   4042  N   PRO E 508      68.994 -18.489  25.262  1.00 73.33           N
ATOM   4043  CA  PRO E 508      69.849 -19.617  25.535  1.00 73.33           C
ATOM   4044  CD  PRO E 508      69.471 -17.278  25.911  1.00 73.33           C
ATOM   4045  CB  PRO E 508      70.689 -19.211  26.744  1.00 73.33           C
ATOM   4046  CG  PRO E 508      70.772 -17.677  26.627  1.00 73.33           C
ATOM   4047  C   PRO E 508      69.146 -20.926  25.703  1.00 73.33           C
ATOM   4048  O   PRO E 508      67.973 -20.950  26.076  1.00 73.33           O
ATOM   4049  N   VAL E 509      69.864 -22.027  25.398  1.00 42.98           N
ATOM   4050  CA  VAL E 509      69.357 -23.363  25.513  1.00 42.98           C
ATOM   4051  CB  VAL E 509      70.288 -24.391  24.931  1.00 42.98           C
ATOM   4052  CG1 VAL E 509      69.784 -25.790  25.316  1.00 42.98           C
ATOM   4053  CG2 VAL E 509      70.382 -24.161  23.411  1.00 42.98           C
ATOM   4054  C   VAL E 509      69.192 -23.651  26.969  1.00 42.98           C
ATOM   4055  O   VAL E 509      69.994 -23.218  27.795  1.00 42.98           O
ATOM   4056  N   ARG E 510      68.119 -24.387  27.317  1.00141.22           N
ATOM   4057  CA  ARG E 510      67.842 -24.689  28.691  1.00141.22           C
ATOM   4058  CB  ARG E 510      66.537 -24.054  29.203  1.00141.22           C
ATOM   4059  CG  ARG E 510      66.561 -22.527  29.292  1.00141.22           C
ATOM   4060  CD  ARG E 510      65.190 -21.937  29.637  1.00141.22           C
ATOM   4061  NE  ARG E 510      64.789 -22.477  30.968  1.00141.22           N
ATOM   4062  CZ  ARG E 510      64.991 -21.744  32.102  1.00141.22           C
ATOM   4063  NH1 ARG E 510      65.475 -20.472  32.013  1.00141.22           N
ATOM   4064  NH2 ARG E 510      64.694 -22.274  33.324  1.00141.22           N
ATOM   4065  C   ARG E 510      67.661 -26.166  28.822  1.00141.22           C
ATOM   4066  O   ARG E 510      67.633 -26.902  27.835  1.00141.22           O
ATOM   4067  N   ASN E 511      67.566 -26.632  30.081  1.00 51.26           N
ATOM   4068  CA  ASN E 511      67.371 -28.025  30.349  1.00 51.26           C
ATOM   4069  CB  ASN E 511      68.420 -28.584  31.326  1.00 51.26           C
ATOM   4070  CG  ASN E 511      68.188 -30.075  31.499  1.00 51.26           C
ATOM   4071  OD1 ASN E 511      67.355 -30.672  30.820  1.00 51.26           O
ATOM   4072  ND2 ASN E 511      68.943 -30.697  32.444  1.00 51.26           N
ATOM   4073  C   ASN E 511      66.031 -28.180  31.010  1.00 51.26           C
ATOM   4074  O   ASN E 511      65.762 -27.588  32.053  1.00 51.26           O
ATOM   4075  N   GLN E 512      65.156 -28.988  30.384  1.00140.45           N
ATOM   4076  CA  GLN E 512      63.833 -29.350  30.818  1.00140.45           C
ATOM   4077  CB  GLN E 512      63.181 -30.217  29.728  1.00140.45           C
ATOM   4078  CG  GLN E 512      61.829 -30.850  30.048  1.00140.45           C
ATOM   4079  CD  GLN E 512      61.462 -31.685  28.825  1.00140.45           C
ATOM   4080  OE1 GLN E 512      60.488 -32.437  28.833  1.00140.45           O
ATOM   4081  NE2 GLN E 512      62.279 -31.552  27.744  1.00140.45           N
ATOM   4082  C   GLN E 512      63.980 -30.190  32.035  1.00140.45           C
ATOM   4083  O   GLN E 512      63.150 -30.172  32.942  1.00140.45           O
ATOM   4084  N   GLY E 513      65.059 -30.982  32.049  1.00 39.72           N
ATOM   4085  CA  GLY E 513      65.284 -31.905  33.107  1.00 39.72           C
ATOM   4086  C   GLY E 513      64.717 -33.163  32.569  1.00 39.72           C
ATOM   4087  O   GLY E 513      63.677 -33.156  31.914  1.00 39.72           O
ATOM   4088  N   VAL E 514      65.386 -34.289  32.831  1.00121.94           N
ATOM   4089  CA  VAL E 514      64.852 -35.522  32.360  1.00121.94           C
ATOM   4090  CB  VAL E 514      65.710 -36.702  32.706  1.00121.94           C
ATOM   4091  CG1 VAL E 514      67.062 -36.550  31.987  1.00121.94           C
ATOM   4092  CG2 VAL E 514      65.824 -36.793  34.237  1.00121.94           C
ATOM   4093  C   VAL E 514      63.565 -35.666  33.087  1.00121.94           C
ATOM   4094  O   VAL E 514      62.612 -36.275  32.604  1.00121.94           O
ATOM   4095  N   PHE E 515      63.524 -35.059  34.284  1.00126.34           N
ATOM   4096  CA  PHE E 515      62.443 -35.235  35.195  1.00126.34           C
ATOM   4097  CB  PHE E 515      62.628 -34.427  36.489  1.00126.34           C
ATOM   4098  CG  PHE E 515      63.843 -34.954  37.171  1.00126.34           C
ATOM   4099  CD1 PHE E 515      65.084 -34.439  36.877  1.00126.34           C
ATOM   4100  CD2 PHE E 515      63.742 -35.965  38.098  1.00126.34           C
ATOM   4101  CE1 PHE E 515      66.209 -34.922  37.502  1.00126.34           C
ATOM   4102  CE2 PHE E 515      64.864 -36.452  38.726  1.00126.34           C
ATOM   4103  CZ  PHE E 515      66.100 -35.930  38.430  1.00126.34           C
ATOM   4104  C   PHE E 515      61.110 -34.851  34.630  1.00126.34           C
ATOM   4105  O   PHE E 515      60.199 -35.677  34.641  1.00126.34           O
ATOM   4106  N   CYS E 516      60.923 -33.626  34.092  1.00118.11           N
ATOM   4107  CA  CYS E 516      59.556 -33.357  33.725  1.00118.11           C
ATOM   4108  CB  CYS E 516      58.915 -32.098  34.335  1.00118.11           C
ATOM   4109  SG  CYS E 516      58.331 -32.410  36.022  1.00118.11           S
ATOM   4110  C   CYS E 516      59.356 -33.266  32.254  1.00118.11           C
ATOM   4111  O   CYS E 516      60.209 -32.789  31.511  1.00118.11           O
ATOM   4112  N   GLY E 517      58.163 -33.715  31.809  1.00 54.44           N
ATOM   4113  CA  GLY E 517      57.852 -33.693  30.412  1.00 54.44           C
ATOM   4114  C   GLY E 517      57.320 -32.334  30.105  1.00 54.44           C
ATOM   4115  O   GLY E 517      56.158 -32.167  29.734  1.00 54.44           O
ATOM   4116  N   SER E 518      58.187 -31.324  30.301  1.00149.59           N
ATOM   4117  CA  SER E 518      57.877 -29.943  30.086  1.00149.59           C
ATOM   4118  CB  SER E 518      58.501 -29.003  31.133  1.00149.59           C
ATOM   4119  OG  SER E 518      59.915 -29.045  31.066  1.00149.59           O
ATOM   4120  C   SER E 518      58.217 -29.431  28.707  1.00149.59           C
ATOM   4121  O   SER E 518      58.172 -28.221  28.496  1.00149.59           O
ATOM   4122  N   CYS E 519      58.527 -30.295  27.721  1.00 62.86           N
ATOM   4123  CA  CYS E 519      59.023 -29.833  26.445  1.00 62.86           C
ATOM   4124  CB  CYS E 519      59.191 -30.978  25.430  1.00 62.86           C
ATOM   4125  SG  CYS E 519      57.623 -31.822  25.063  1.00 62.86           S
ATOM   4126  C   CYS E 519      58.117 -28.803  25.824  1.00 62.86           C
ATOM   4127  O   CYS E 519      58.589 -27.772  25.347  1.00 62.86           O
ATOM   4128  N   TYR E 520      56.791 -29.006  25.858  1.00 73.70           N
ATOM   4129  CA  TYR E 520      55.884 -28.098  25.209  1.00 73.70           C
ATOM   4130  CB  TYR E 520      54.406 -28.510  25.356  1.00 73.70           C
ATOM   4131  CG  TYR E 520      54.004 -28.396  26.787  1.00 73.70           C
ATOM   4132  CD1 TYR E 520      54.338 -29.374  27.697  1.00 73.70           C
ATOM   4133  CD2 TYR E 520      53.274 -27.311  27.217  1.00 73.70           C
ATOM   4134  CE1 TYR E 520      53.960 -29.264  29.015  1.00 73.70           C
ATOM   4135  CE2 TYR E 520      52.894 -27.195  28.533  1.00 73.70           C
ATOM   4136  CZ  TYR E 520      53.236 -28.173  29.435  1.00 73.70           C
ATOM   4137  OH  TYR E 520      52.847 -28.057  30.786  1.00 73.70           O
ATOM   4138  C   TYR E 520      56.043 -26.721  25.787  1.00 73.70           C
ATOM   4139  O   TYR E 520      55.945 -25.731  25.064  1.00 73.70           O
ATOM   4140  N   ALA E 521      56.236 -26.614  27.114  1.00 51.35           N
ATOM   4141  CA  ALA E 521      56.390 -25.337  27.758  1.00 51.35           C
ATOM   4142  CB  ALA E 521      56.465 -25.456  29.290  1.00 51.35           C
ATOM   4143  C   ALA E 521      57.652 -24.669  27.302  1.00 51.35           C
ATOM   4144  O   ALA E 521      57.658 -23.470  27.022  1.00 51.35           O
ATOM   4145  N   PHE E 522      58.761 -25.431  27.222  1.00 65.71           N
ATOM   4146  CA  PHE E 522      60.017 -24.861  26.821  1.00 65.71           C
ATOM   4147  CB  PHE E 522      61.199 -25.846  26.922  1.00 65.71           C
ATOM   4148  CG  PHE E 522      61.627 -25.912  28.351  1.00 65.71           C
ATOM   4149  CD1 PHE E 522      60.946 -26.670  29.277  1.00 65.71           C
ATOM   4150  CD2 PHE E 522      62.734 -25.205  28.763  1.00 65.71           C
ATOM   4151  CE1 PHE E 522      61.362 -26.713  30.588  1.00 65.71           C
ATOM   4152  CE2 PHE E 522      63.153 -25.246  30.072  1.00 65.71           C
ATOM   4153  CZ  PHE E 522      62.465 -26.001  30.990  1.00 65.71           C
ATOM   4154  C   PHE E 522      59.925 -24.370  25.407  1.00 65.71           C
ATOM   4155  O   PHE E 522      60.377 -23.268  25.100  1.00 65.71           O
ATOM   4156  N   SER E 523      59.329 -25.168  24.501  1.00 37.27           N
ATOM   4157  CA  SER E 523      59.235 -24.761  23.127  1.00 37.27           C
ATOM   4158  CB  SER E 523      58.533 -25.804  22.241  1.00 37.27           C
ATOM   4159  OG  SER E 523      57.180 -25.957  22.642  1.00 37.27           O
ATOM   4160  C   SER E 523      58.437 -23.496  23.060  1.00 37.27           C
ATOM   4161  O   SER E 523      58.800 -22.554  22.357  1.00 37.27           O
ATOM   4162  N   SER E 524      57.328 -23.432  23.816  1.00 58.55           N
ATOM   4163  CA  SER E 524      56.474 -22.279  23.778  1.00 58.55           C
ATOM   4164  CB  SER E 524      55.228 -22.421  24.668  1.00 58.55           C
ATOM   4165  OG  SER E 524      54.374 -23.434  24.155  1.00 58.55           O
ATOM   4166  C   SER E 524      57.217 -21.054  24.224  1.00 58.55           C
ATOM   4167  O   SER E 524      57.200 -20.036  23.536  1.00 58.55           O
ATOM   4168  N   SER E 525      57.905 -21.117  25.379  1.00 83.45           N
ATOM   4169  CA  SER E 525      58.602 -19.969  25.895  1.00 83.45           C
ATOM   4170  CB  SER E 525      59.290 -20.238  27.244  1.00 83.45           C
ATOM   4171  OG  SER E 525      58.320 -20.528  28.239  1.00 83.45           O
ATOM   4172  C   SER E 525      59.670 -19.581  24.929  1.00 83.45           C
ATOM   4173  O   SER E 525      59.903 -18.398  24.687  1.00 83.45           O
ATOM   4174  N   ASP E 526      60.339 -20.580  24.332  1.00 53.59           N
ATOM   4175  CA  ASP E 526      61.423 -20.295  23.446  1.00 53.59           C
ATOM   4176  CB  ASP E 526      62.139 -21.567  22.965  1.00 53.59           C
ATOM   4177  CG  ASP E 526      63.055 -22.036  24.088  1.00 53.59           C
ATOM   4178  OD1 ASP E 526      63.887 -21.208  24.549  1.00 53.59           O
ATOM   4179  OD2 ASP E 526      62.946 -23.225  24.491  1.00 53.59           O
ATOM   4180  C   ASP E 526      60.930 -19.508  22.271  1.00 53.59           C
ATOM   4181  O   ASP E 526      61.591 -18.564  21.842  1.00 53.59           O
ATOM   4182  N   MET E 527      59.757 -19.865  21.713  1.00 62.20           N
ATOM   4183  CA  MET E 527      59.277 -19.134  20.576  1.00 62.20           C
ATOM   4184  CB  MET E 527      57.969 -19.709  20.005  1.00 62.20           C
ATOM   4185  CG  MET E 527      57.436 -18.942  18.792  1.00 62.20           C
ATOM   4186  SD  MET E 527      56.026 -19.735  17.958  1.00 62.20           S
ATOM   4187  CE  MET E 527      54.889 -19.623  19.370  1.00 62.20           C
ATOM   4188  C   MET E 527      59.003 -17.710  20.967  1.00 62.20           C
ATOM   4189  O   MET E 527      59.451 -16.775  20.306  1.00 62.20           O
ATOM   4190  N   PHE E 528      58.296 -17.501  22.093  1.00113.95           N
ATOM   4191  CA  PHE E 528      57.951 -16.167  22.504  1.00113.95           C
ATOM   4192  CB  PHE E 528      57.046 -16.134  23.746  1.00113.95           C
ATOM   4193  CG  PHE E 528      55.700 -16.615  23.325  1.00113.95           C
ATOM   4194  CD1 PHE E 528      54.810 -15.744  22.741  1.00113.95           C
ATOM   4195  CD2 PHE E 528      55.325 -17.925  23.513  1.00113.95           C
ATOM   4196  CE1 PHE E 528      53.565 -16.172  22.346  1.00113.95           C
ATOM   4197  CE2 PHE E 528      54.081 -18.359  23.120  1.00113.95           C
ATOM   4198  CZ  PHE E 528      53.198 -17.482  22.538  1.00113.95           C
ATOM   4199  C   PHE E 528      59.172 -15.359  22.808  1.00113.95           C
ATOM   4200  O   PHE E 528      59.219 -14.165  22.518  1.00113.95           O
ATOM   4201  N   GLY E 529      60.180 -15.974  23.443  1.00 40.06           N
ATOM   4202  CA  GLY E 529      61.365 -15.244  23.817  1.00 40.06           C
ATOM   4203  C   GLY E 529      62.107 -14.736  22.612  1.00 40.06           C
ATOM   4204  O   GLY E 529      62.588 -13.602  22.614  1.00 40.06           O
ATOM   4205  N   SER E 530      62.260 -15.571  21.563  1.00 85.27           N
ATOM   4206  CA  SER E 530      62.982 -15.158  20.393  1.00 85.27           C
ATOM   4207  CB  SER E 530      63.204 -16.306  19.395  1.00 85.27           C
ATOM   4208  OG  SER E 530      64.035 -17.304  19.969  1.00 85.27           O
ATOM   4209  C   SER E 530      62.218 -14.084  19.678  1.00 85.27           C
ATOM   4210  O   SER E 530      62.792 -13.082  19.254  1.00 85.27           O
ATOM   4211  N   ARG E 531      60.888 -14.257  19.541  1.00104.90           N
ATOM   4212  CA  ARG E 531      60.100 -13.307  18.806  1.00104.90           C
ATOM   4213  CB  ARG E 531      58.646 -13.759  18.565  1.00104.90           C
ATOM   4214  CG  ARG E 531      58.573 -14.813  17.455  1.00104.90           C
ATOM   4215  CD  ARG E 531      57.172 -15.118  16.914  1.00104.90           C
ATOM   4216  NE  ARG E 531      57.376 -15.874  15.644  1.00104.90           N
ATOM   4217  CZ  ARG E 531      56.332 -16.191  14.822  1.00104.90           C
ATOM   4218  NH1 ARG E 531      55.045 -15.932  15.193  1.00104.90           N
ATOM   4219  NH2 ARG E 531      56.585 -16.753  13.604  1.00104.90           N
ATOM   4220  C   ARG E 531      60.120 -11.971  19.480  1.00104.90           C
ATOM   4221  O   ARG E 531      60.075 -10.936  18.817  1.00104.90           O
ATOM   4222  N   VAL E 532      60.151 -11.948  20.822  1.00 40.55           N
ATOM   4223  CA  VAL E 532      60.230 -10.697  21.523  1.00 40.55           C
ATOM   4224  CB  VAL E 532      60.217 -10.864  23.014  1.00 40.55           C
ATOM   4225  CG1 VAL E 532      60.401  -9.480  23.658  1.00 40.55           C
ATOM   4226  CG2 VAL E 532      58.918 -11.578  23.420  1.00 40.55           C
ATOM   4227  C   VAL E 532      61.535 -10.047  21.168  1.00 40.55           C
ATOM   4228  O   VAL E 532      61.605  -8.833  20.986  1.00 40.55           O
ATOM   4229  N   ARG E 533      62.618 -10.844  21.074  1.00 76.30           N
ATOM   4230  CA  ARG E 533      63.915 -10.292  20.800  1.00 76.30           C
ATOM   4231  CB  ARG E 533      65.051 -11.327  20.895  1.00 76.30           C
ATOM   4232  CG  ARG E 533      65.249 -11.857  22.320  1.00 76.30           C
ATOM   4233  CD  ARG E 533      66.564 -12.611  22.533  1.00 76.30           C
ATOM   4234  NE  ARG E 533      66.568 -13.116  23.936  1.00 76.30           N
ATOM   4235  CZ  ARG E 533      67.749 -13.388  24.565  1.00 76.30           C
ATOM   4236  NH1 ARG E 533      68.934 -13.111  23.948  1.00 76.30           N
ATOM   4237  NH2 ARG E 533      67.743 -13.939  25.814  1.00 76.30           N
ATOM   4238  C   ARG E 533      63.938  -9.666  19.439  1.00 76.30           C
ATOM   4239  O   ARG E 533      64.424  -8.550  19.277  1.00 76.30           O
ATOM   4240  N   VAL E 534      63.395 -10.357  18.420  1.00100.17           N
ATOM   4241  CA  VAL E 534      63.407  -9.828  17.085  1.00100.17           C
ATOM   4242  CB  VAL E 534      62.857 -10.785  16.066  1.00100.17           C
ATOM   4243  CG1 VAL E 534      63.768 -12.023  16.021  1.00100.17           C
ATOM   4244  CG2 VAL E 534      61.394 -11.103  16.415  1.00100.17           C
ATOM   4245  C   VAL E 534      62.587  -8.575  17.025  1.00100.17           C
ATOM   4246  O   VAL E 534      62.999  -7.585  16.423  1.00100.17           O
ATOM   4247  N   ILE E 535      61.406  -8.569  17.668  1.00107.63           N
ATOM   4248  CA  ILE E 535      60.529  -7.437  17.555  1.00107.63           C
ATOM   4249  CB  ILE E 535      59.207  -7.632  18.242  1.00107.63           C
ATOM   4250  CG1 ILE E 535      59.389  -7.788  19.759  1.00107.63           C
ATOM   4251  CG2 ILE E 535      58.502  -8.823  17.573  1.00107.63           C
ATOM   4252  CD1 ILE E 535      58.078  -7.703  20.540  1.00107.63           C
ATOM   4253  C   ILE E 535      61.177  -6.217  18.140  1.00107.63           C
ATOM   4254  O   ILE E 535      61.053  -5.118  17.605  1.00107.63           O
ATOM   4255  N   THR E 536      61.824  -6.390  19.300  1.00153.26           N
ATOM   4256  CA  THR E 536      62.517  -5.406  20.082  1.00153.26           C
ATOM   4257  CB  THR E 536      62.656  -5.857  21.500  1.00153.26           C
ATOM   4258  OG1 THR E 536      63.157  -4.799  22.293  1.00153.26           O
ATOM   4259  CG2 THR E 536      63.615  -7.055  21.553  1.00153.26           C
ATOM   4260  C   THR E 536      63.889  -5.130  19.544  1.00153.26           C
ATOM   4261  O   THR E 536      64.535  -4.172  19.963  1.00153.26           O
ATOM   4262  N   ASN E 537      64.407  -6.003  18.659  1.00 91.66           N
ATOM   4263  CA  ASN E 537      65.744  -5.855  18.159  1.00 91.66           C
ATOM   4264  CB  ASN E 537      66.017  -4.490  17.501  1.00 91.66           C
ATOM   4265  CG  ASN E 537      65.361  -4.489  16.128  1.00 91.66           C
ATOM   4266  OD1 ASN E 537      65.312  -5.514  15.450  1.00 91.66           O
ATOM   4267  ND2 ASN E 537      64.848  -3.304  15.700  1.00 91.66           N
ATOM   4268  C   ASN E 537      66.718  -6.040  19.279  1.00 91.66           C
ATOM   4269  O   ASN E 537      67.727  -5.341  19.365  1.00 91.66           O
ATOM   4270  N   GLY E 538      66.418  -6.993  20.182  1.00 31.00           N
ATOM   4271  CA  GLY E 538      67.326  -7.365  21.229  1.00 31.00           C
ATOM   4272  C   GLY E 538      67.267  -6.368  22.340  1.00 31.00           C
ATOM   4273  O   GLY E 538      68.043  -6.448  23.291  1.00 31.00           O
ATOM   4274  N   THR E 539      66.358  -5.383  22.249  1.00 34.60           N
ATOM   4275  CA  THR E 539      66.271  -4.434  23.317  1.00 34.60           C
ATOM   4276  CB  THR E 539      65.361  -3.277  23.024  1.00 34.60           C
ATOM   4277  OG1 THR E 539      65.808  -2.581  21.870  1.00 34.60           O
ATOM   4278  CG2 THR E 539      65.357  -2.338  24.242  1.00 34.60           C
ATOM   4279  C   THR E 539      65.749  -5.151  24.522  1.00 34.60           C
ATOM   4280  O   THR E 539      66.189  -4.889  25.641  1.00 34.60           O
ATOM   4281  N   LYS E 540      64.784  -6.074  24.317  1.00130.61           N
ATOM   4282  CA  LYS E 540      64.204  -6.804  25.412  1.00130.61           C
ATOM   4283  CB  LYS E 540      62.669  -6.701  25.451  1.00130.61           C
ATOM   4284  CG  LYS E 540      62.043  -7.133  26.778  1.00130.61           C
ATOM   4285  CD  LYS E 540      62.302  -6.145  27.918  1.00130.61           C
ATOM   4286  CE  LYS E 540      61.551  -6.478  29.208  1.00130.61           C
ATOM   4287  NZ  LYS E 540      61.864  -5.472  30.247  1.00130.61           N
ATOM   4288  C   LYS E 540      64.545  -8.259  25.245  1.00130.61           C
ATOM   4289  O   LYS E 540      64.200  -8.889  24.249  1.00130.61           O
ATOM   4290  N   THR E 541      65.327  -8.777  26.206  1.00204.21           N
ATOM   4291  CA  THR E 541      65.858 -10.106  26.386  1.00204.21           C
ATOM   4292  CB  THR E 541      67.268 -10.043  26.891  1.00204.21           C
ATOM   4293  OG1 THR E 541      67.899 -11.310  26.823  1.00204.21           O
ATOM   4294  CG2 THR E 541      67.235  -9.523  28.328  1.00204.21           C
ATOM   4295  C   THR E 541      65.042 -11.051  27.258  1.00204.21           C
ATOM   4296  O   THR E 541      65.571 -12.120  27.557  1.00204.21           O
ATOM   4297  N   PRO E 542      63.871 -10.752  27.774  1.00112.89           N
ATOM   4298  CA  PRO E 542      63.265 -11.559  28.818  1.00112.89           C
ATOM   4299  CD  PRO E 542      62.854 -10.077  26.981  1.00112.89           C
ATOM   4300  CB  PRO E 542      61.836 -11.040  28.952  1.00112.89           C
ATOM   4301  CG  PRO E 542      61.504 -10.569  27.528  1.00112.89           C
ATOM   4302  C   PRO E 542      63.260 -13.052  28.667  1.00112.89           C
ATOM   4303  O   PRO E 542      63.156 -13.568  27.555  1.00112.89           O
ATOM   4304  N   VAL E 543      63.433 -13.754  29.808  1.00113.75           N
ATOM   4305  CA  VAL E 543      63.339 -15.181  29.845  1.00113.75           C
ATOM   4306  CB  VAL E 543      64.461 -15.848  30.595  1.00113.75           C
ATOM   4307  CG1 VAL E 543      65.764 -15.607  29.814  1.00113.75           C
ATOM   4308  CG2 VAL E 543      64.512 -15.304  32.034  1.00113.75           C
ATOM   4309  C   VAL E 543      62.042 -15.460  30.540  1.00113.75           C
ATOM   4310  O   VAL E 543      61.813 -15.026  31.668  1.00113.75           O
ATOM   4311  N   TYR E 544      61.147 -16.185  29.847  1.00123.00           N
ATOM   4312  CA  TYR E 544      59.832 -16.502  30.324  1.00123.00           C
ATOM   4313  CB  TYR E 544      58.827 -16.779  29.193  1.00123.00           C
ATOM   4314  CG  TYR E 544      58.708 -15.507  28.426  1.00123.00           C
ATOM   4315  CD1 TYR E 544      59.634 -15.192  27.459  1.00123.00           C
ATOM   4316  CD2 TYR E 544      57.679 -14.628  28.675  1.00123.00           C
ATOM   4317  CE1 TYR E 544      59.536 -14.019  26.749  1.00123.00           C
ATOM   4318  CE2 TYR E 544      57.576 -13.452  27.969  1.00123.00           C
ATOM   4319  CZ  TYR E 544      58.506 -13.147  27.004  1.00123.00           C
ATOM   4320  OH  TYR E 544      58.405 -11.942  26.277  1.00123.00           O
ATOM   4321  C   TYR E 544      59.921 -17.718  31.192  1.00123.00           C
ATOM   4322  O   TYR E 544      60.914 -18.442  31.152  1.00123.00           O
ATOM   4323  N   SER E 545      58.903 -17.935  32.055  1.00 69.19           N
ATOM   4324  CA  SER E 545      58.955 -19.040  32.977  1.00 69.19           C
ATOM   4325  CB  SER E 545      58.447 -18.661  34.377  1.00 69.19           C
ATOM   4326  OG  SER E 545      58.402 -19.812  35.205  1.00 69.19           O
ATOM   4327  C   SER E 545      58.125 -20.216  32.524  1.00 69.19           C
ATOM   4328  O   SER E 545      56.900 -20.149  32.436  1.00 69.19           O
ATOM   4329  N   PRO E 546      58.795 -21.310  32.241  1.00 92.01           N
ATOM   4330  CA  PRO E 546      58.130 -22.538  31.868  1.00 92.01           C
ATOM   4331  CD  PRO E 546      60.139 -21.230  31.689  1.00 92.01           C
ATOM   4332  CB  PRO E 546      59.220 -23.444  31.298  1.00 92.01           C
ATOM   4333  CG  PRO E 546      60.288 -22.463  30.783  1.00 92.01           C
ATOM   4334  C   PRO E 546      57.428 -23.158  33.038  1.00 92.01           C
ATOM   4335  O   PRO E 546      56.443 -23.871  32.850  1.00 92.01           O
ATOM   4336  N   GLN E 547      57.938 -22.911  34.256  1.00 52.89           N
ATOM   4337  CA  GLN E 547      57.420 -23.526  35.444  1.00 52.89           C
ATOM   4338  CB  GLN E 547      58.277 -23.234  36.687  1.00 52.89           C
ATOM   4339  CG  GLN E 547      57.754 -23.913  37.954  1.00 52.89           C
ATOM   4340  CD  GLN E 547      57.913 -25.416  37.772  1.00 52.89           C
ATOM   4341  OE1 GLN E 547      58.942 -25.891  37.296  1.00 52.89           O
ATOM   4342  NE2 GLN E 547      56.860 -26.187  38.153  1.00 52.89           N
ATOM   4343  C   GLN E 547      56.034 -23.039  35.725  1.00 52.89           C
ATOM   4344  O   GLN E 547      55.172 -23.810  36.145  1.00 52.89           O
ATOM   4345  N   ASP E 548      55.773 -21.740  35.494  1.00 88.08           N
ATOM   4346  CA  ASP E 548      54.482 -21.201  35.801  1.00 88.08           C
ATOM   4347  CB  ASP E 548      54.376 -19.709  35.429  1.00 88.08           C
ATOM   4348  CG  ASP E 548      53.056 -19.151  35.946  1.00 88.08           C
ATOM   4349  OD1 ASP E 548      52.230 -19.952  36.458  1.00 88.08           O
ATOM   4350  OD2 ASP E 548      52.855 -17.913  35.832  1.00 88.08           O
ATOM   4351  C   ASP E 548      53.468 -21.948  35.003  1.00 88.08           C
ATOM   4352  O   ASP E 548      52.396 -22.296  35.495  1.00 88.08           O
ATOM   4353  N   ILE E 549      53.797 -22.222  33.733  1.00 40.52           N
ATOM   4354  CA  ILE E 549      52.893 -22.936  32.885  1.00 40.52           C
ATOM   4355  CB  ILE E 549      53.418 -23.089  31.486  1.00 40.52           C
ATOM   4356  CG1 ILE E 549      53.631 -21.711  30.836  1.00 40.52           C
ATOM   4357  CG2 ILE E 549      52.446 -23.993  30.709  1.00 40.52           C
ATOM   4358  CD1 ILE E 549      54.444 -21.766  29.543  1.00 40.52           C
ATOM   4359  C   ILE E 549      52.703 -24.313  33.438  1.00 40.52           C
ATOM   4360  O   ILE E 549      51.577 -24.801  33.534  1.00 40.52           O
ATOM   4361  N   VAL E 550      53.807 -24.974  33.835  1.00 63.17           N
ATOM   4362  CA  VAL E 550      53.710 -26.322  34.325  1.00 63.17           C
ATOM   4363  CB  VAL E 550      55.049 -26.928  34.671  1.00 63.17           C
ATOM   4364  CG1 VAL E 550      54.813 -28.297  35.334  1.00 63.17           C
ATOM   4365  CG2 VAL E 550      55.910 -27.006  33.397  1.00 63.17           C
ATOM   4366  C   VAL E 550      52.865 -26.361  35.567  1.00 63.17           C
ATOM   4367  O   VAL E 550      52.045 -27.263  35.728  1.00 63.17           O
ATOM   4368  N   GLU E 551      53.085 -25.424  36.511  1.00 90.89           N
ATOM   4369  CA  GLU E 551      52.357 -25.445  37.757  1.00 90.89           C
ATOM   4370  CB  GLU E 551      53.009 -24.531  38.807  1.00 90.89           C
ATOM   4371  CG  GLU E 551      54.438 -24.914  39.190  1.00 90.89           C
ATOM   4372  CD  GLU E 551      54.996 -23.769  40.025  1.00 90.89           C
ATOM   4373  OE1 GLU E 551      54.215 -22.827  40.327  1.00 90.89           O
ATOM   4374  OE2 GLU E 551      56.208 -23.814  40.365  1.00 90.89           O
ATOM   4375  C   GLU E 551      50.934 -24.950  37.654  1.00 90.89           C
ATOM   4376  O   GLU E 551      50.027 -25.541  38.238  1.00 90.89           O
ATOM   4377  N   CYS E 552      50.748 -23.763  37.033  1.00102.98           N
ATOM   4378  CA  CYS E 552      49.489 -23.061  36.929  1.00102.98           C
ATOM   4379  CB  CYS E 552      49.700 -21.549  36.810  1.00102.98           C
ATOM   4380  SG  CYS E 552      50.388 -20.941  38.359  1.00102.98           S
ATOM   4381  C   CYS E 552      48.536 -23.418  35.830  1.00102.98           C
ATOM   4382  O   CYS E 552      47.324 -23.389  36.036  1.00102.98           O
ATOM   4383  N   SER E 553      49.041 -23.726  34.625  1.00 80.90           N
ATOM   4384  CA  SER E 553      48.169 -23.755  33.482  1.00 80.90           C
ATOM   4385  CB  SER E 553      48.933 -23.622  32.153  1.00 80.90           C
ATOM   4386  OG  SER E 553      48.026 -23.622  31.061  1.00 80.90           O
ATOM   4387  C   SER E 553      47.275 -24.960  33.392  1.00 80.90           C
ATOM   4388  O   SER E 553      47.713 -26.107  33.389  1.00 80.90           O
ATOM   4389  N   ALA E 554      45.957 -24.673  33.313  1.00 82.65           N
ATOM   4390  CA  ALA E 554      44.854 -25.583  33.142  1.00 82.65           C
ATOM   4391  CB  ALA E 554      43.494 -24.913  33.396  1.00 82.65           C
ATOM   4392  C   ALA E 554      44.827 -26.139  31.743  1.00 82.65           C
ATOM   4393  O   ALA E 554      44.211 -27.172  31.479  1.00 82.65           O
ATOM   4394  N   TYR E 555      45.396 -25.367  30.801  1.00198.06           N
ATOM   4395  CA  TYR E 555      45.507 -25.596  29.386  1.00198.06           C
ATOM   4396  CB  TYR E 555      46.057 -24.352  28.667  1.00198.06           C
ATOM   4397  CG  TYR E 555      44.950 -23.351  28.579  1.00198.06           C
ATOM   4398  CD1 TYR E 555      44.050 -23.185  29.609  1.00198.06           C
ATOM   4399  CD2 TYR E 555      44.851 -22.528  27.482  1.00198.06           C
ATOM   4400  CE1 TYR E 555      43.043 -22.251  29.523  1.00198.06           C
ATOM   4401  CE2 TYR E 555      43.850 -21.590  27.390  1.00198.06           C
ATOM   4402  CZ  TYR E 555      42.940 -21.454  28.409  1.00198.06           C
ATOM   4403  OH  TYR E 555      41.911 -20.493  28.315  1.00198.06           O
ATOM   4404  C   TYR E 555      46.405 -26.771  29.109  1.00198.06           C
ATOM   4405  O   TYR E 555      46.449 -27.254  27.977  1.00198.06           O
ATOM   4406  N   SER E 556      47.260 -27.153  30.081  1.00 74.27           N
ATOM   4407  CA  SER E 556      48.158 -28.264  29.907  1.00 74.27           C
ATOM   4408  CB  SER E 556      49.609 -27.834  29.634  1.00 74.27           C
ATOM   4409  OG  SER E 556      50.136 -27.150  30.761  1.00 74.27           O
ATOM   4410  C   SER E 556      48.175 -29.126  31.146  1.00 74.27           C
ATOM   4411  O   SER E 556      47.524 -28.849  32.150  1.00 74.27           O
ATOM   4412  N   GLN E 557      48.878 -30.265  31.010  1.00200.63           N
ATOM   4413  CA  GLN E 557      49.130 -31.366  31.901  1.00200.63           C
ATOM   4414  CB  GLN E 557      49.316 -32.671  31.122  1.00200.63           C
ATOM   4415  CG  GLN E 557      47.977 -33.259  30.663  1.00200.63           C
ATOM   4416  CD  GLN E 557      47.110 -32.209  29.966  1.00200.63           C
ATOM   4417  OE1 GLN E 557      45.956 -32.008  30.342  1.00200.63           O
ATOM   4418  NE2 GLN E 557      47.650 -31.539  28.914  1.00200.63           N
ATOM   4419  C   GLN E 557      50.235 -31.202  32.917  1.00200.63           C
ATOM   4420  O   GLN E 557      50.492 -32.149  33.655  1.00200.63           O
ATOM   4421  N   GLY E 558      51.039 -30.120  32.902  1.00 51.18           N
ATOM   4422  CA  GLY E 558      52.096 -30.049  33.879  1.00 51.18           C
ATOM   4423  C   GLY E 558      53.237 -30.852  33.330  1.00 51.18           C
ATOM   4424  O   GLY E 558      53.622 -30.686  32.176  1.00 51.18           O
ATOM   4425  N   CYS E 559      53.834 -31.716  34.168  1.00 77.32           N
ATOM   4426  CA  CYS E 559      54.930 -32.570  33.810  1.00 77.32           C
ATOM   4427  CB  CYS E 559      55.602 -33.198  35.033  1.00 77.32           C
ATOM   4428  SG  CYS E 559      56.374 -31.903  36.039  1.00 77.32           S
ATOM   4429  C   CYS E 559      54.451 -33.655  32.891  1.00 77.32           C
ATOM   4430  O   CYS E 559      55.254 -34.378  32.302  1.00 77.32           O
ATOM   4431  N   ASP E 560      53.121 -33.855  32.845  1.00 79.80           N
ATOM   4432  CA  ASP E 560      52.427 -34.830  32.043  1.00 79.80           C
ATOM   4433  CB  ASP E 560      50.964 -35.027  32.472  1.00 79.80           C
ATOM   4434  CG  ASP E 560      50.974 -35.742  33.815  1.00 79.80           C
ATOM   4435  OD1 ASP E 560      52.083 -36.128  34.271  1.00 79.80           O
ATOM   4436  OD2 ASP E 560      49.873 -35.909  34.405  1.00 79.80           O
ATOM   4437  C   ASP E 560      52.431 -34.471  30.577  1.00 79.80           C
ATOM   4438  O   ASP E 560      52.067 -35.303  29.746  1.00 79.80           O
ATOM   4439  N   GLY E 561      52.742 -33.210  30.206  1.00 44.18           N
ATOM   4440  CA  GLY E 561      52.764 -32.879  28.800  1.00 44.18           C
ATOM   4441  C   GLY E 561      51.779 -31.777  28.510  1.00 44.18           C
ATOM   4442  O   GLY E 561      51.042 -31.336  29.391  1.00 44.18           O
ATOM   4443  N   GLY E 562      51.763 -31.294  27.243  1.00 35.77           N
ATOM   4444  CA  GLY E 562      50.887 -30.228  26.829  1.00 35.77           C
ATOM   4445  C   GLY E 562      51.174 -29.890  25.388  1.00 35.77           C
ATOM   4446  O   GLY E 562      51.963 -30.570  24.730  1.00 35.77           O
ATOM   4447  N   PHE E 563      50.522 -28.825  24.853  1.00 73.96           N
ATOM   4448  CA  PHE E 563      50.737 -28.464  23.470  1.00 73.96           C
ATOM   4449  CB  PHE E 563      49.568 -28.855  22.552  1.00 73.96           C
ATOM   4450  CG  PHE E 563      49.547 -30.344  22.529  1.00 73.96           C
ATOM   4451  CD1 PHE E 563      48.926 -31.046  23.535  1.00 73.96           C
ATOM   4452  CD2 PHE E 563      50.155 -31.036  21.508  1.00 73.96           C
ATOM   4453  CE1 PHE E 563      48.907 -32.420  23.520  1.00 73.96           C
ATOM   4454  CE2 PHE E 563      50.138 -32.410  21.488  1.00 73.96           C
ATOM   4455  CZ  PHE E 563      49.516 -33.105  22.497  1.00 73.96           C
ATOM   4456  C   PHE E 563      50.958 -26.978  23.336  1.00 73.96           C
ATOM   4457  O   PHE E 563      50.277 -26.167  23.959  1.00 73.96           O
ATOM   4458  N   MET E 564      51.880 -26.597  22.424  1.00123.81           N
ATOM   4459  CA  MET E 564      52.349 -25.252  22.191  1.00123.81           C
ATOM   4460  CB  MET E 564      53.319 -25.161  21.002  1.00123.81           C
ATOM   4461  CG  MET E 564      54.461 -26.176  21.005  1.00123.81           C
ATOM   4462  SD  MET E 564      53.917 -27.865  20.606  1.00123.81           S
ATOM   4463  CE  MET E 564      55.458 -28.336  19.771  1.00123.81           C
ATOM   4464  C   MET E 564      51.200 -24.383  21.781  1.00123.81           C
ATOM   4465  O   MET E 564      51.135 -23.213  22.140  1.00123.81           O
ATOM   4466  N   TYR E 565      50.257 -24.916  20.995  1.00 70.82           N
ATOM   4467  CA  TYR E 565      49.168 -24.112  20.517  1.00 70.82           C
ATOM   4468  CB  TYR E 565      48.193 -24.977  19.698  1.00 70.82           C
ATOM   4469  CG  TYR E 565      47.060 -24.174  19.154  1.00 70.82           C
ATOM   4470  CD1 TYR E 565      45.930 -23.945  19.904  1.00 70.82           C
ATOM   4471  CD2 TYR E 565      47.127 -23.665  17.876  1.00 70.82           C
ATOM   4472  CE1 TYR E 565      44.887 -23.214  19.386  1.00 70.82           C
ATOM   4473  CE2 TYR E 565      46.087 -22.934  17.353  1.00 70.82           C
ATOM   4474  CZ  TYR E 565      44.963 -22.710  18.109  1.00 70.82           C
ATOM   4475  OH  TYR E 565      43.892 -21.962  17.574  1.00 70.82           O
ATOM   4476  C   TYR E 565      48.447 -23.562  21.718  1.00 70.82           C
ATOM   4477  O   TYR E 565      48.082 -22.387  21.752  1.00 70.82           O
ATOM   4478  N   LEU E 566      48.207 -24.419  22.728  1.00 89.21           N
ATOM   4479  CA  LEU E 566      47.526 -24.053  23.943  1.00 89.21           C
ATOM   4480  CB  LEU E 566      47.077 -25.286  24.750  1.00 89.21           C
ATOM   4481  CG  LEU E 566      45.965 -26.091  24.057  1.00 89.21           C
ATOM   4482  CD1 LEU E 566      45.540 -27.306  24.893  1.00 89.21           C
ATOM   4483  CD2 LEU E 566      44.774 -25.187  23.698  1.00 89.21           C
ATOM   4484  C   LEU E 566      48.361 -23.192  24.852  1.00 89.21           C
ATOM   4485  O   LEU E 566      47.803 -22.404  25.610  1.00 89.21           O
ATOM   4486  N   VAL E 567      49.690 -23.418  24.925  1.00 88.13           N
ATOM   4487  CA  VAL E 567      50.553 -22.634  25.785  1.00 88.13           C
ATOM   4488  CB  VAL E 567      51.864 -23.314  26.053  1.00 88.13           C
ATOM   4489  CG1 VAL E 567      52.742 -22.376  26.898  1.00 88.13           C
ATOM   4490  CG2 VAL E 567      51.583 -24.674  26.712  1.00 88.13           C
ATOM   4491  C   VAL E 567      50.869 -21.311  25.195  1.00 88.13           C
ATOM   4492  O   VAL E 567      50.755 -20.249  25.807  1.00 88.13           O
ATOM   4493  N   SER E 568      51.304 -21.351  23.940  1.00243.91           N
ATOM   4494  CA  SER E 568      51.515 -20.119  23.298  1.00243.91           C
ATOM   4495  CB  SER E 568      51.960 -20.284  21.836  1.00243.91           C
ATOM   4496  OG  SER E 568      53.223 -20.929  21.782  1.00243.91           O
ATOM   4497  C   SER E 568      50.090 -19.389  23.314  1.00243.91           C
ATOM   4498  O   SER E 568      50.278 -18.198  23.035  1.00243.91           O
ATOM   4499  N   LYS E 569      48.781 -20.054  23.536  1.00240.08           N
ATOM   4500  CA  LYS E 569      47.256 -19.773  23.766  1.00240.08           C
ATOM   4501  CB  LYS E 569      46.341 -21.008  23.638  1.00240.08           C
ATOM   4502  CG  LYS E 569      44.905 -20.683  24.077  1.00240.08           C
ATOM   4503  CD  LYS E 569      43.861 -21.763  23.779  1.00240.08           C
ATOM   4504  CE  LYS E 569      42.477 -21.441  24.355  1.00240.08           C
ATOM   4505  NZ  LYS E 569      41.909 -20.242  23.694  1.00240.08           N
ATOM   4506  C   LYS E 569      46.973 -19.243  25.154  1.00240.08           C
ATOM   4507  O   LYS E 569      46.191 -18.316  25.362  1.00240.08           O
ATOM   4508  N   TYR E 570      47.593 -19.872  26.159  1.00 91.88           N
ATOM   4509  CA  TYR E 570      47.487 -19.530  27.541  1.00 91.88           C
ATOM   4510  CB  TYR E 570      48.365 -20.492  28.360  1.00 91.88           C
ATOM   4511  CG  TYR E 570      48.311 -20.215  29.820  1.00 91.88           C
ATOM   4512  CD1 TYR E 570      47.244 -20.630  30.577  1.00 91.88           C
ATOM   4513  CD2 TYR E 570      49.356 -19.559  30.435  1.00 91.88           C
ATOM   4514  CE1 TYR E 570      47.207 -20.384  31.927  1.00 91.88           C
ATOM   4515  CE2 TYR E 570      49.324 -19.310  31.788  1.00 91.88           C
ATOM   4516  CZ  TYR E 570      48.246 -19.723  32.535  1.00 91.88           C
ATOM   4517  OH  TYR E 570      48.213 -19.468  33.922  1.00 91.88           O
ATOM   4518  C   TYR E 570      48.042 -18.155  27.608  1.00 91.88           C
ATOM   4519  O   TYR E 570      47.631 -17.323  28.415  1.00 91.88           O
ATOM   4520  N   ALA E 571      49.015 -17.893  26.725  1.00 45.11           N
ATOM   4521  CA  ALA E 571      49.678 -16.626  26.688  1.00 45.11           C
ATOM   4522  CB  ALA E 571      50.724 -16.534  25.562  1.00 45.11           C
ATOM   4523  C   ALA E 571      48.677 -15.535  26.455  1.00 45.11           C
ATOM   4524  O   ALA E 571      48.766 -14.475  27.072  1.00 45.11           O
ATOM   4525  N   GLU E 572      47.708 -15.732  25.542  1.00106.86           N
ATOM   4526  CA  GLU E 572      46.780 -14.657  25.322  1.00106.86           C
ATOM   4527  CB  GLU E 572      45.898 -14.837  24.073  1.00106.86           C
ATOM   4528  CG  GLU E 572      44.918 -16.008  24.145  1.00106.86           C
ATOM   4529  CD  GLU E 572      43.924 -15.818  23.010  1.00106.86           C
ATOM   4530  OE1 GLU E 572      44.092 -14.830  22.246  1.00106.86           O
ATOM   4531  OE2 GLU E 572      42.984 -16.649  22.893  1.00106.86           O
ATOM   4532  C   GLU E 572      45.857 -14.478  26.497  1.00106.86           C
ATOM   4533  O   GLU E 572      45.623 -13.354  26.938  1.00106.86           O
ATOM   4534  N   ASP E 573      45.272 -15.581  27.012  1.00114.55           N
ATOM   4535  CA  ASP E 573      44.294 -15.464  28.059  1.00114.55           C
ATOM   4536  CB  ASP E 573      43.551 -16.792  28.298  1.00114.55           C
ATOM   4537  CG  ASP E 573      42.732 -17.110  27.054  1.00114.55           C
ATOM   4538  OD1 ASP E 573      42.580 -16.200  26.197  1.00114.55           O
ATOM   4539  OD2 ASP E 573      42.254 -18.271  26.941  1.00114.55           O
ATOM   4540  C   ASP E 573      44.875 -15.053  29.383  1.00114.55           C
ATOM   4541  O   ASP E 573      44.450 -14.060  29.973  1.00114.55           O
ATOM   4542  N   TYR E 574      45.782 -15.891  29.931  1.00161.29           N
ATOM   4543  CA  TYR E 574      46.410 -15.664  31.205  1.00161.29           C
ATOM   4544  CB  TYR E 574      46.693 -16.979  31.942  1.00161.29           C
ATOM   4545  CG  TYR E 574      45.340 -17.565  32.165  1.00161.29           C
ATOM   4546  CD1 TYR E 574      44.774 -18.398  31.226  1.00161.29           C
ATOM   4547  CD2 TYR E 574      44.628 -17.261  33.302  1.00161.29           C
ATOM   4548  CE1 TYR E 574      43.522 -18.931  31.424  1.00161.29           C
ATOM   4549  CE2 TYR E 574      43.376 -17.792  33.506  1.00161.29           C
ATOM   4550  CZ  TYR E 574      42.823 -18.630  32.568  1.00161.29           C
ATOM   4551  OH  TYR E 574      41.539 -19.175  32.778  1.00161.29           O
ATOM   4552  C   TYR E 574      47.651 -14.824  31.176  1.00161.29           C
ATOM   4553  O   TYR E 574      47.863 -13.986  32.050  1.00161.29           O
ATOM   4554  N   GLY E 575      48.537 -15.053  30.190  1.00 42.04           N
ATOM   4555  CA  GLY E 575      49.768 -14.310  30.145  1.00 42.04           C
ATOM   4556  C   GLY E 575      50.859 -15.130  30.772  1.00 42.04           C
ATOM   4557  O   GLY E 575      50.602 -16.070  31.525  1.00 42.04           O
ATOM   4558  N   LEU E 576      52.125 -14.773  30.465  1.00104.63           N
ATOM   4559  CA  LEU E 576      53.268 -15.478  30.973  1.00104.63           C
ATOM   4560  CB  LEU E 576      54.193 -16.030  29.874  1.00104.63           C
ATOM   4561  CG  LEU E 576      53.584 -17.217  29.104  1.00104.63           C
ATOM   4562  CD1 LEU E 576      52.265 -16.828  28.422  1.00104.63           C
ATOM   4563  CD2 LEU E 576      54.596 -17.824  28.122  1.00104.63           C
ATOM   4564  C   LEU E 576      54.072 -14.555  31.832  1.00104.63           C
ATOM   4565  O   LEU E 576      54.067 -13.339  31.649  1.00104.63           O
ATOM   4566  N   ALA E 577      54.789 -15.134  32.815  1.00 59.89           N
ATOM   4567  CA  ALA E 577      55.588 -14.361  33.723  1.00 59.89           C
ATOM   4568  CB  ALA E 577      55.292 -14.661  35.203  1.00 59.89           C
ATOM   4569  C   ALA E 577      57.024 -14.695  33.478  1.00 59.89           C
ATOM   4570  O   ALA E 577      57.348 -15.666  32.798  1.00 59.89           O
ATOM   4571  N   GLU E 578      57.928 -13.856  34.013  1.00 60.33           N
ATOM   4572  CA  GLU E 578      59.341 -14.022  33.827  1.00 60.33           C
ATOM   4573  CB  GLU E 578      60.131 -12.758  34.197  1.00 60.33           C
ATOM   4574  CG  GLU E 578      59.799 -11.568  33.294  1.00 60.33           C
ATOM   4575  CD  GLU E 578      60.409 -10.317  33.909  1.00 60.33           C
ATOM   4576  OE1 GLU E 578      60.447 -10.234  35.166  1.00 60.33           O
ATOM   4577  OE2 GLU E 578      60.844  -9.427  33.131  1.00 60.33           O
ATOM   4578  C   GLU E 578      59.829 -15.146  34.689  1.00 60.33           C
ATOM   4579  O   GLU E 578      59.171 -15.559  35.645  1.00 60.33           O
ATOM   4580  N   GLU E 579      61.029 -15.659  34.349  1.00 92.69           N
ATOM   4581  CA  GLU E 579      61.635 -16.782  35.010  1.00 92.69           C
ATOM   4582  CB  GLU E 579      63.024 -17.110  34.436  1.00 92.69           C
ATOM   4583  CG  GLU E 579      63.632 -18.395  34.996  1.00 92.69           C
ATOM   4584  CD  GLU E 579      62.963 -19.564  34.288  1.00 92.69           C
ATOM   4585  OE1 GLU E 579      62.795 -19.481  33.042  1.00 92.69           O
ATOM   4586  OE2 GLU E 579      62.617 -20.557  34.981  1.00 92.69           O
ATOM   4587  C   GLU E 579      61.821 -16.460  36.466  1.00 92.69           C
ATOM   4588  O   GLU E 579      61.553 -17.294  37.332  1.00 92.69           O
ATOM   4589  N   SER E 580      62.257 -15.226  36.781  1.00 78.23           N
ATOM   4590  CA  SER E 580      62.538 -14.851  38.142  1.00 78.23           C
ATOM   4591  CB  SER E 580      63.061 -13.411  38.266  1.00 78.23           C
ATOM   4592  OG  SER E 580      64.311 -13.286  37.604  1.00 78.23           O
ATOM   4593  C   SER E 580      61.282 -14.938  38.953  1.00 78.23           C
ATOM   4594  O   SER E 580      61.314 -15.223  40.151  1.00 78.23           O
ATOM   4595  N   CYS E 581      60.131 -14.685  38.315  1.00 62.08           N
ATOM   4596  CA  CYS E 581      58.876 -14.724  39.004  1.00 62.08           C
ATOM   4597  CB  CYS E 581      57.704 -14.391  38.056  1.00 62.08           C
ATOM   4598  SG  CYS E 581      56.065 -14.675  38.785  1.00 62.08           S
ATOM   4599  C   CYS E 581      58.657 -16.116  39.517  1.00 62.08           C
ATOM   4600  O   CYS E 581      58.219 -16.297  40.655  1.00 62.08           O
ATOM   4601  N   ASP E 582      58.945 -17.136  38.678  1.00105.47           N
ATOM   4602  CA  ASP E 582      58.746 -18.498  39.083  1.00105.47           C
ATOM   4603  CB  ASP E 582      57.443 -19.101  38.530  1.00105.47           C
ATOM   4604  CG  ASP E 582      56.267 -18.384  39.177  1.00105.47           C
ATOM   4605  OD1 ASP E 582      56.377 -18.026  40.380  1.00105.47           O
ATOM   4606  OD2 ASP E 582      55.238 -18.188  38.475  1.00105.47           O
ATOM   4607  C   ASP E 582      59.866 -19.312  38.515  1.00105.47           C
ATOM   4608  O   ASP E 582      59.769 -19.794  37.388  1.00105.47           O
ATOM   4609  N   PRO E 583      60.903 -19.533  39.276  1.00 72.95           N
ATOM   4610  CA  PRO E 583      62.037 -20.262  38.772  1.00 72.95           C
ATOM   4611  CD  PRO E 583      61.283 -18.591  40.316  1.00 72.95           C
ATOM   4612  CB  PRO E 583      63.122 -20.116  39.833  1.00 72.95           C
ATOM   4613  CG  PRO E 583      62.805 -18.752  40.478  1.00 72.95           C
ATOM   4614  C   PRO E 583      61.669 -21.669  38.428  1.00 72.95           C
ATOM   4615  O   PRO E 583      60.732 -22.202  39.019  1.00 72.95           O
ATOM   4616  N   TYR E 584      62.396 -22.286  37.474  1.00106.17           N
ATOM   4617  CA  TYR E 584      62.030 -23.589  36.984  1.00106.17           C
ATOM   4618  CB  TYR E 584      62.658 -23.874  35.604  1.00106.17           C
ATOM   4619  CG  TYR E 584      62.204 -25.198  35.093  1.00106.17           C
ATOM   4620  CD1 TYR E 584      60.907 -25.369  34.669  1.00106.17           C
ATOM   4621  CD2 TYR E 584      63.079 -26.256  35.003  1.00106.17           C
ATOM   4622  CE1 TYR E 584      60.483 -26.585  34.186  1.00106.17           C
ATOM   4623  CE2 TYR E 584      62.661 -27.474  34.520  1.00106.17           C
ATOM   4624  CZ  TYR E 584      61.359 -27.641  34.112  1.00106.17           C
ATOM   4625  OH  TYR E 584      60.928 -28.891  33.616  1.00106.17           O
ATOM   4626  C   TYR E 584      62.448 -24.654  37.954  1.00106.17           C
ATOM   4627  O   TYR E 584      63.622 -24.761  38.308  1.00106.17           O
ATOM   4628  N   LYS E 585      61.436 -25.373  38.500  1.00113.31           N
ATOM   4629  CA  LYS E 585      61.554 -26.508  39.381  1.00113.31           C
ATOM   4630  CB  LYS E 585      60.328 -26.675  40.296  1.00113.31           C
ATOM   4631  CG  LYS E 585      60.173 -25.577  41.352  1.00113.31           C
ATOM   4632  CD  LYS E 585      59.776 -24.211  40.788  1.00113.31           C
ATOM   4633  CE  LYS E 585      59.622 -23.133  41.864  1.00113.31           C
ATOM   4634  NZ  LYS E 585      59.237 -21.845  41.245  1.00113.31           N
ATOM   4635  C   LYS E 585      61.742 -27.812  38.655  1.00113.31           C
ATOM   4636  O   LYS E 585      62.562 -28.640  39.050  1.00113.31           O
ATOM   4637  N   GLY E 586      60.978 -28.030  37.561  1.00 43.40           N
ATOM   4638  CA  GLY E 586      61.007 -29.300  36.887  1.00 43.40           C
ATOM   4639  C   GLY E 586      60.135 -30.248  37.637  1.00 43.40           C
ATOM   4640  O   GLY E 586      60.387 -31.448  37.652  1.00 43.40           O
ATOM   4641  N   VAL E 587      59.083 -29.729  38.306  1.00 66.04           N
ATOM   4642  CA  VAL E 587      58.206 -30.564  39.088  1.00 66.04           C
ATOM   4643  CB  VAL E 587      58.679 -30.640  40.518  1.00 66.04           C
ATOM   4644  CG1 VAL E 587      57.768 -31.550  41.367  1.00 66.04           C
ATOM   4645  CG2 VAL E 587      60.148 -31.102  40.500  1.00 66.04           C
ATOM   4646  C   VAL E 587      56.825 -29.959  39.039  1.00 66.04           C
ATOM   4647  O   VAL E 587      56.638 -28.829  38.602  1.00 66.04           O
ATOM   4648  N   ASP E 588      55.833 -30.735  39.499  1.00106.70           N
ATOM   4649  CA  ASP E 588      54.416 -30.504  39.612  1.00106.70           C
ATOM   4650  CB  ASP E 588      53.622 -31.794  39.903  1.00106.70           C
ATOM   4651  CG  ASP E 588      53.677 -32.653  38.648  1.00106.70           C
ATOM   4652  OD1 ASP E 588      53.592 -32.075  37.531  1.00106.70           O
ATOM   4653  OD2 ASP E 588      53.796 -33.899  38.789  1.00106.70           O
ATOM   4654  C   ASP E 588      54.137 -29.542  40.735  1.00106.70           C
ATOM   4655  O   ASP E 588      53.027 -29.517  41.269  1.00106.70           O
ATOM   4656  N   SER E 589      55.171 -28.826  41.216  1.00 59.74           N
ATOM   4657  CA  SER E 589      55.030 -27.941  42.344  1.00 59.74           C
ATOM   4658  CB  SER E 589      56.251 -27.030  42.564  1.00 59.74           C
ATOM   4659  OG  SER E 589      56.398 -26.139  41.469  1.00 59.74           O
ATOM   4660  C   SER E 589      53.819 -27.065  42.205  1.00 59.74           C
ATOM   4661  O   SER E 589      53.242 -26.929  41.129  1.00 59.74           O
ATOM   4662  N   VAL E 590      53.382 -26.481  43.345  1.00105.20           N
ATOM   4663  CA  VAL E 590      52.207 -25.653  43.426  1.00105.20           C
ATOM   4664  CB  VAL E 590      51.723 -25.439  44.830  1.00105.20           C
ATOM   4665  CG1 VAL E 590      51.323 -26.800  45.423  1.00105.20           C
ATOM   4666  CG2 VAL E 590      52.821 -24.708  45.620  1.00105.20           C
ATOM   4667  C   VAL E 590      52.501 -24.301  42.847  1.00105.20           C
ATOM   4668  O   VAL E 590      53.654 -23.886  42.755  1.00105.20           O
ATOM   4669  N   CYS E 591      51.438 -23.590  42.413  1.00117.08           N
ATOM   4670  CA  CYS E 591      51.569 -22.278  41.832  1.00117.08           C
ATOM   4671  CB  CYS E 591      50.274 -21.752  41.207  1.00117.08           C
ATOM   4672  SG  CYS E 591      49.902 -22.467  39.596  1.00117.08           S
ATOM   4673  C   CYS E 591      51.865 -21.268  42.903  1.00117.08           C
ATOM   4674  O   CYS E 591      51.194 -21.277  43.930  1.00117.08           O
ATOM   4675  N   LYS E 592      52.867 -20.369  42.705  1.00204.31           N
ATOM   4676  CA  LYS E 592      53.076 -19.315  43.680  1.00204.31           C
ATOM   4677  CB  LYS E 592      53.280 -19.845  45.114  1.00204.31           C
ATOM   4678  CG  LYS E 592      54.529 -20.710  45.305  1.00204.31           C
ATOM   4679  CD  LYS E 592      55.841 -19.924  45.321  1.00204.31           C
ATOM   4680  CE  LYS E 592      56.133 -19.259  46.668  1.00204.31           C
ATOM   4681  NZ  LYS E 592      55.097 -18.245  46.967  1.00204.31           N
ATOM   4682  C   LYS E 592      54.266 -18.420  43.335  1.00204.31           C
ATOM   4683  O   LYS E 592      55.275 -18.901  42.823  1.00204.31           O
ATOM   4684  N   LYS E 593      54.120 -17.084  43.601  1.00214.67           N
ATOM   4685  CA  LYS E 593      55.015 -15.936  43.564  1.00214.67           C
ATOM   4686  CB  LYS E 593      55.862 -15.830  42.287  1.00214.67           C
ATOM   4687  CG  LYS E 593      56.795 -14.618  42.291  1.00214.67           C
ATOM   4688  CD  LYS E 593      57.907 -14.704  43.338  1.00214.67           C
ATOM   4689  CE  LYS E 593      58.840 -13.491  43.350  1.00214.67           C
ATOM   4690  NZ  LYS E 593      59.627 -13.444  42.098  1.00214.67           N
ATOM   4691  C   LYS E 593      54.104 -14.745  43.608  1.00214.67           C
ATOM   4692  O   LYS E 593      53.035 -14.781  43.005  1.00214.67           O
ATOM   4693  N   ASP E 594      54.526 -13.637  44.259  1.00 60.80           N
ATOM   4694  CA  ASP E 594      53.667 -12.496  44.467  1.00 60.80           C
ATOM   4695  CB  ASP E 594      54.316 -11.363  45.279  1.00 60.80           C
ATOM   4696  CG  ASP E 594      54.419 -11.815  46.728  1.00 60.80           C
ATOM   4697  OD1 ASP E 594      53.866 -12.901  47.048  1.00 60.80           O
ATOM   4698  OD2 ASP E 594      55.045 -11.078  47.535  1.00 60.80           O
ATOM   4699  C   ASP E 594      53.270 -11.935  43.144  1.00 60.80           C
ATOM   4700  O   ASP E 594      53.616 -12.482  42.100  1.00 60.80           O
ATOM   4701  N   GLN E 595      52.487 -10.837  43.165  1.00108.78           N
ATOM   4702  CA  GLN E 595      51.980 -10.280  41.947  1.00108.78           C
ATOM   4703  CB  GLN E 595      51.226  -8.953  42.136  1.00108.78           C
ATOM   4704  CG  GLN E 595      49.961  -9.072  42.988  1.00108.78           C
ATOM   4705  CD  GLN E 595      49.335  -7.688  43.087  1.00108.78           C
ATOM   4706  OE1 GLN E 595      49.696  -6.776  42.343  1.00108.78           O
ATOM   4707  NE2 GLN E 595      48.369  -7.523  44.029  1.00108.78           N
ATOM   4708  C   GLN E 595      53.127 -10.009  41.036  1.00108.78           C
ATOM   4709  O   GLN E 595      53.897  -9.073  41.241  1.00108.78           O
ATOM   4710  N   CYS E 596      53.269 -10.852  39.996  1.00 99.88           N
ATOM   4711  CA  CYS E 596      54.283 -10.614  39.017  1.00 99.88           C
ATOM   4712  CB  CYS E 596      54.821 -11.909  38.386  1.00 99.88           C
ATOM   4713  SG  CYS E 596      55.608 -12.917  39.683  1.00 99.88           S
ATOM   4714  C   CYS E 596      53.565  -9.772  38.039  1.00 99.88           C
ATOM   4715  O   CYS E 596      52.874 -10.219  37.125  1.00 99.88           O
ATOM   4716  N   PRO E 597      53.751  -8.513  38.283  1.00127.97           N
ATOM   4717  CA  PRO E 597      53.073  -7.494  37.548  1.00127.97           C
ATOM   4718  CD  PRO E 597      54.998  -8.033  38.854  1.00127.97           C
ATOM   4719  CB  PRO E 597      53.682  -6.180  38.025  1.00127.97           C
ATOM   4720  CG  PRO E 597      55.128  -6.579  38.369  1.00127.97           C
ATOM   4721  C   PRO E 597      53.364  -7.712  36.111  1.00127.97           C
ATOM   4722  O   PRO E 597      52.583  -7.257  35.277  1.00127.97           O
ATOM   4723  N   LYS E 598      54.481  -8.383  35.782  1.00105.46           N
ATOM   4724  CA  LYS E 598      54.725  -8.447  34.390  1.00105.46           C
ATOM   4725  CB  LYS E 598      56.210  -8.265  34.039  1.00105.46           C
ATOM   4726  CG  LYS E 598      56.719  -6.868  34.401  1.00105.46           C
ATOM   4727  CD  LYS E 598      58.242  -6.741  34.428  1.00105.46           C
ATOM   4728  CE  LYS E 598      58.720  -5.334  34.792  1.00105.46           C
ATOM   4729  NZ  LYS E 598      58.347  -5.017  36.190  1.00105.46           N
ATOM   4730  C   LYS E 598      54.264  -9.753  33.838  1.00105.46           C
ATOM   4731  O   LYS E 598      54.788 -10.813  34.178  1.00105.46           O
ATOM   4732  N   ARG E 599      53.236  -9.693  32.967  1.00 51.01           N
ATOM   4733  CA  ARG E 599      52.780 -10.866  32.283  1.00 51.01           C
ATOM   4734  CB  ARG E 599      51.374 -11.333  32.697  1.00 51.01           C
ATOM   4735  CG  ARG E 599      51.322 -11.944  34.100  1.00 51.01           C
ATOM   4736  CD  ARG E 599      49.959 -12.541  34.458  1.00 51.01           C
ATOM   4737  NE  ARG E 599      50.082 -13.167  35.804  1.00 51.01           N
ATOM   4738  CZ  ARG E 599      50.466 -14.473  35.919  1.00 51.01           C
ATOM   4739  NH1 ARG E 599      50.732 -15.210  34.801  1.00 51.01           N
ATOM   4740  NH2 ARG E 599      50.583 -15.043  37.154  1.00 51.01           N
ATOM   4741  C   ARG E 599      52.731 -10.516  30.827  1.00 51.01           C
ATOM   4742  O   ARG E 599      52.093  -9.538  30.438  1.00 51.01           O
ATOM   4743  N   ALA E 600      53.443 -11.293  29.985  1.00 48.52           N
ATOM   4744  CA  ALA E 600      53.442 -11.058  28.567  1.00 48.52           C
ATOM   4745  CB  ALA E 600      54.734 -11.510  27.867  1.00 48.52           C
ATOM   4746  C   ALA E 600      52.312 -11.833  27.967  1.00 48.52           C
ATOM   4747  O   ALA E 600      52.018 -12.945  28.402  1.00 48.52           O
ATOM   4748  N   TYR E 601      51.675 -11.278  26.915  1.00 54.97           N
ATOM   4749  CA  TYR E 601      50.545 -11.929  26.309  1.00 54.97           C
ATOM   4750  CB  TYR E 601      49.227 -11.144  26.443  1.00 54.97           C
ATOM   4751  CG  TYR E 601      48.815 -11.134  27.876  1.00 54.97           C
ATOM   4752  CD1 TYR E 601      49.360 -10.232  28.761  1.00 54.97           C
ATOM   4753  CD2 TYR E 601      47.874 -12.029  28.333  1.00 54.97           C
ATOM   4754  CE1 TYR E 601      48.972 -10.224  30.081  1.00 54.97           C
ATOM   4755  CE2 TYR E 601      47.483 -12.026  29.650  1.00 54.97           C
ATOM   4756  CZ  TYR E 601      48.035 -11.125  30.528  1.00 54.97           C
ATOM   4757  OH  TYR E 601      47.636 -11.119  31.881  1.00 54.97           O
ATOM   4758  C   TYR E 601      50.802 -12.070  24.839  1.00 54.97           C
ATOM   4759  O   TYR E 601      51.681 -11.412  24.285  1.00 54.97           O
ATOM   4760  N   GLY E 602      50.042 -12.968  24.172  1.00 33.48           N
ATOM   4761  CA  GLY E 602      50.207 -13.171  22.760  1.00 33.48           C
ATOM   4762  C   GLY E 602      49.019 -12.589  22.056  1.00 33.48           C
ATOM   4763  O   GLY E 602      47.874 -12.928  22.348  1.00 33.48           O
ATOM   4764  N   THR E 603      49.289 -11.691  21.088  1.00106.73           N
ATOM   4765  CA  THR E 603      48.276 -11.025  20.319  1.00106.73           C
ATOM   4766  CB  THR E 603      48.826  -9.927  19.455  1.00106.73           C
ATOM   4767  OG1 THR E 603      47.765  -9.166  18.897  1.00106.73           O
ATOM   4768  CG2 THR E 603      49.672 -10.552  18.332  1.00106.73           C
ATOM   4769  C   THR E 603      47.586 -12.000  19.410  1.00106.73           C
ATOM   4770  O   THR E 603      46.387 -11.868  19.173  1.00106.73           O
ATOM   4771  N   ASN E 604      48.324 -12.979  18.834  1.00 94.59           N
ATOM   4772  CA  ASN E 604      47.689 -13.893  17.919  1.00 94.59           C
ATOM   4773  CB  ASN E 604      47.627 -13.353  16.478  1.00 94.59           C
ATOM   4774  CG  ASN E 604      46.795 -14.313  15.640  1.00 94.59           C
ATOM   4775  OD1 ASN E 604      45.663 -14.643  15.989  1.00 94.59           O
ATOM   4776  ND2 ASN E 604      47.373 -14.778  14.500  1.00 94.59           N
ATOM   4777  C   ASN E 604      48.448 -15.192  17.876  1.00 94.59           C
ATOM   4778  O   ASN E 604      49.624 -15.247  18.234  1.00 94.59           O
ATOM   4779  N   TYR E 605      47.762 -16.294  17.484  1.00 84.64           N
ATOM   4780  CA  TYR E 605      48.405 -17.576  17.349  1.00 84.64           C
ATOM   4781  CB  TYR E 605      48.515 -18.336  18.682  1.00 84.64           C
ATOM   4782  CG  TYR E 605      47.142 -18.447  19.246  1.00 84.64           C
ATOM   4783  CD1 TYR E 605      46.596 -17.403  19.957  1.00 84.64           C
ATOM   4784  CD2 TYR E 605      46.401 -19.591  19.066  1.00 84.64           C
ATOM   4785  CE1 TYR E 605      45.329 -17.498  20.480  1.00 84.64           C
ATOM   4786  CE2 TYR E 605      45.133 -19.691  19.587  1.00 84.64           C
ATOM   4787  CZ  TYR E 605      44.597 -18.645  20.295  1.00 84.64           C
ATOM   4788  OH  TYR E 605      43.296 -18.750  20.829  1.00 84.64           O
ATOM   4789  C   TYR E 605      47.633 -18.427  16.381  1.00 84.64           C
ATOM   4790  O   TYR E 605      46.426 -18.250  16.223  1.00 84.64           O
ATOM   4791  N   ALA E 606      48.316 -19.378  15.698  1.00 48.80           N
ATOM   4792  CA  ALA E 606      47.632 -20.256  14.783  1.00 48.80           C
ATOM   4793  CB  ALA E 606      47.176 -19.557  13.491  1.00 48.80           C
ATOM   4794  C   ALA E 606      48.564 -21.363  14.380  1.00 48.80           C
ATOM   4795  O   ALA E 606      49.778 -21.268  14.551  1.00 48.80           O
ATOM   4796  N   TYR E 607      48.002 -22.471  13.849  1.00 85.95           N
ATOM   4797  CA  TYR E 607      48.818 -23.538  13.332  1.00 85.95           C
ATOM   4798  CB  TYR E 607      48.098 -24.885  13.127  1.00 85.95           C
ATOM   4799  CG  TYR E 607      47.896 -25.589  14.425  1.00 85.95           C
ATOM   4800  CD1 TYR E 607      48.957 -26.224  15.030  1.00 85.95           C
ATOM   4801  CD2 TYR E 607      46.657 -25.648  15.018  1.00 85.95           C
ATOM   4802  CE1 TYR E 607      48.794 -26.892  16.220  1.00 85.95           C
ATOM   4803  CE2 TYR E 607      46.487 -26.316  16.209  1.00 85.95           C
ATOM   4804  CZ  TYR E 607      47.556 -26.937  16.812  1.00 85.95           C
ATOM   4805  OH  TYR E 607      47.385 -27.624  18.033  1.00 85.95           O
ATOM   4806  C   TYR E 607      49.229 -23.092  11.967  1.00 85.95           C
ATOM   4807  O   TYR E 607      48.420 -22.542  11.226  1.00 85.95           O
ATOM   4808  N   THR E 608      50.506 -23.286  11.592  1.00108.78           N
ATOM   4809  CA  THR E 608      50.888 -22.874  10.274  1.00108.78           C
ATOM   4810  CB  THR E 608      52.340 -23.095   9.957  1.00108.78           C
ATOM   4811  OG1 THR E 608      52.658 -22.527   8.695  1.00108.78           O
ATOM   4812  CG2 THR E 608      52.621 -24.608   9.951  1.00108.78           C
ATOM   4813  C   THR E 608      50.077 -23.687   9.322  1.00108.78           C
ATOM   4814  O   THR E 608      49.922 -24.895   9.503  1.00108.78           O
ATOM   4815  N   GLY E 609      49.548 -23.032   8.267  1.00 35.43           N
ATOM   4816  CA  GLY E 609      48.697 -23.712   7.341  1.00 35.43           C
ATOM   4817  C   GLY E 609      47.286 -23.309   7.651  1.00 35.43           C
ATOM   4818  O   GLY E 609      46.374 -23.581   6.873  1.00 35.43           O
ATOM   4819  N   GLY E 610      47.063 -22.670   8.815  1.00 38.07           N
ATOM   4820  CA  GLY E 610      45.763 -22.155   9.148  1.00 38.07           C
ATOM   4821  C   GLY E 610      45.055 -23.027  10.144  1.00 38.07           C
ATOM   4822  O   GLY E 610      44.259 -22.530  10.939  1.00 38.07           O
ATOM   4823  N   PHE E 611      45.306 -24.349  10.125  1.00 77.32           N
ATOM   4824  CA  PHE E 611      44.670 -25.234  11.063  1.00 77.32           C
ATOM   4825  CB  PHE E 611      43.212 -25.572  10.697  1.00 77.32           C
ATOM   4826  CG  PHE E 611      43.173 -26.034   9.281  1.00 77.32           C
ATOM   4827  CD1 PHE E 611      43.078 -25.110   8.265  1.00 77.32           C
ATOM   4828  CD2 PHE E 611      43.220 -27.371   8.962  1.00 77.32           C
ATOM   4829  CE1 PHE E 611      43.039 -25.509   6.951  1.00 77.32           C
ATOM   4830  CE2 PHE E 611      43.182 -27.776   7.648  1.00 77.32           C
ATOM   4831  CZ  PHE E 611      43.088 -26.846   6.640  1.00 77.32           C
ATOM   4832  C   PHE E 611      45.483 -26.485  11.118  1.00 77.32           C
ATOM   4833  O   PHE E 611      46.424 -26.664  10.350  1.00 77.32           O
ATOM   4834  N   TYR E 612      45.137 -27.396  12.043  1.00166.21           N
ATOM   4835  CA  TYR E 612      45.918 -28.584  12.241  1.00166.21           C
ATOM   4836  CB  TYR E 612      45.473 -29.243  13.559  1.00166.21           C
ATOM   4837  CG  TYR E 612      46.410 -30.299  14.008  1.00166.21           C
ATOM   4838  CD1 TYR E 612      47.720 -29.972  14.266  1.00166.21           C
ATOM   4839  CD2 TYR E 612      45.995 -31.600  14.158  1.00166.21           C
ATOM   4840  CE1 TYR E 612      48.613 -30.923  14.689  1.00166.21           C
ATOM   4841  CE2 TYR E 612      46.886 -32.553  14.588  1.00166.21           C
ATOM   4842  CZ  TYR E 612      48.195 -32.219  14.851  1.00166.21           C
ATOM   4843  OH  TYR E 612      49.118 -33.194  15.288  1.00166.21           O
ATOM   4844  C   TYR E 612      45.694 -29.487  11.062  1.00166.21           C
ATOM   4845  O   TYR E 612      44.569 -29.912  10.794  1.00166.21           O
ATOM   4846  N   GLY E 613      46.798 -29.823  10.350  1.00 65.24           N
ATOM   4847  CA  GLY E 613      46.744 -30.675   9.191  1.00 65.24           C
ATOM   4848  C   GLY E 613      47.150 -29.929   7.943  1.00 65.24           C
ATOM   4849  O   GLY E 613      47.361 -30.549   6.904  1.00 65.24           O
ATOM   4850  N   ALA E 614      47.169 -28.582   8.007  1.00102.14           N
ATOM   4851  CA  ALA E 614      47.550 -27.604   7.021  1.00102.14           C
ATOM   4852  CB  ALA E 614      46.981 -26.217   7.337  1.00102.14           C
ATOM   4853  C   ALA E 614      49.037 -27.443   6.831  1.00102.14           C
ATOM   4854  O   ALA E 614      49.472 -26.807   5.879  1.00102.14           O
ATOM   4855  N   THR E 615      49.863 -27.867   7.796  1.00 67.65           N
ATOM   4856  CA  THR E 615      51.272 -27.558   7.790  1.00 67.65           C
ATOM   4857  CB  THR E 615      51.967 -27.979   9.053  1.00 67.65           C
ATOM   4858  OG1 THR E 615      51.360 -27.360  10.177  1.00 67.65           O
ATOM   4859  CG2 THR E 615      53.443 -27.559   8.965  1.00 67.65           C
ATOM   4860  C   THR E 615      52.026 -28.170   6.642  1.00 67.65           C
ATOM   4861  O   THR E 615      51.695 -29.246   6.149  1.00 67.65           O
ATOM   4862  N   ASN E 616      53.067 -27.442   6.165  1.00 77.64           N
ATOM   4863  CA  ASN E 616      53.957 -27.940   5.151  1.00 77.64           C
ATOM   4864  CB  ASN E 616      53.420 -27.790   3.715  1.00 77.64           C
ATOM   4865  CG  ASN E 616      53.236 -26.319   3.387  1.00 77.64           C
ATOM   4866  OD1 ASN E 616      54.203 -25.610   3.123  1.00 77.64           O
ATOM   4867  ND2 ASN E 616      51.961 -25.847   3.376  1.00 77.64           N
ATOM   4868  C   ASN E 616      55.265 -27.204   5.275  1.00 77.64           C
ATOM   4869  O   ASN E 616      55.365 -26.211   5.994  1.00 77.64           O
ATOM   4870  N   ALA E 617      56.317 -27.696   4.585  1.00 44.16           N
ATOM   4871  CA  ALA E 617      57.644 -27.143   4.687  1.00 44.16           C
ATOM   4872  CB  ALA E 617      58.697 -27.960   3.917  1.00 44.16           C
ATOM   4873  C   ALA E 617      57.695 -25.738   4.167  1.00 44.16           C
ATOM   4874  O   ALA E 617      58.324 -24.869   4.771  1.00 44.16           O
ATOM   4875  N   LYS E 618      57.018 -25.478   3.033  1.00140.91           N
ATOM   4876  CA  LYS E 618      57.052 -24.187   2.405  1.00140.91           C
ATOM   4877  CB  LYS E 618      56.183 -24.152   1.134  1.00140.91           C
ATOM   4878  CG  LYS E 618      55.862 -22.754   0.595  1.00140.91           C
ATOM   4879  CD  LYS E 618      57.060 -21.955   0.086  1.00140.91           C
ATOM   4880  CE  LYS E 618      57.456 -20.808   1.017  1.00140.91           C
ATOM   4881  NZ  LYS E 618      58.417 -19.912   0.338  1.00140.91           N
ATOM   4882  C   LYS E 618      56.525 -23.157   3.355  1.00140.91           C
ATOM   4883  O   LYS E 618      57.146 -22.115   3.559  1.00140.91           O
ATOM   4884  N   ASN E 619      55.374 -23.437   3.986  1.00 39.46           N
ATOM   4885  CA  ASN E 619      54.773 -22.501   4.887  1.00 39.46           C
ATOM   4886  CB  ASN E 619      53.384 -22.936   5.388  1.00 39.46           C
ATOM   4887  CG  ASN E 619      52.401 -22.789   4.233  1.00 39.46           C
ATOM   4888  OD1 ASN E 619      52.722 -22.213   3.195  1.00 39.46           O
ATOM   4889  ND2 ASN E 619      51.160 -23.313   4.423  1.00 39.46           N
ATOM   4890  C   ASN E 619      55.657 -22.324   6.079  1.00 39.46           C
ATOM   4891  O   ASN E 619      55.744 -21.229   6.632  1.00 39.46           O
ATOM   4892  N   MET E 620      56.328 -23.401   6.526  1.00 53.02           N
ATOM   4893  CA  MET E 620      57.140 -23.282   7.708  1.00 53.02           C
ATOM   4894  CB  MET E 620      57.793 -24.600   8.157  1.00 53.02           C
ATOM   4895  CG  MET E 620      56.822 -25.596   8.791  1.00 53.02           C
ATOM   4896  SD  MET E 620      57.601 -27.158   9.297  1.00 53.02           S
ATOM   4897  CE  MET E 620      58.698 -26.377  10.515  1.00 53.02           C
ATOM   4898  C   MET E 620      58.255 -22.311   7.477  1.00 53.02           C
ATOM   4899  O   MET E 620      58.532 -21.462   8.324  1.00 53.02           O
ATOM   4900  N   MET E 621      58.933 -22.398   6.320  1.00125.71           N
ATOM   4901  CA  MET E 621      60.046 -21.520   6.090  1.00125.71           C
ATOM   4902  CB  MET E 621      60.899 -21.919   4.868  1.00125.71           C
ATOM   4903  CG  MET E 621      60.159 -21.979   3.531  1.00125.71           C
ATOM   4904  SD  MET E 621      61.227 -22.452   2.137  1.00125.71           S
ATOM   4905  CE  MET E 621      59.918 -22.449   0.881  1.00125.71           C
ATOM   4906  C   MET E 621      59.579 -20.107   5.954  1.00125.71           C
ATOM   4907  O   MET E 621      60.281 -19.176   6.346  1.00125.71           O
ATOM   4908  N   TYR E 622      58.388 -19.901   5.370  1.00140.72           N
ATOM   4909  CA  TYR E 622      57.878 -18.572   5.194  1.00140.72           C
ATOM   4910  CB  TYR E 622      56.522 -18.598   4.463  1.00140.72           C
ATOM   4911  CG  TYR E 622      56.008 -17.212   4.281  1.00140.72           C
ATOM   4912  CD1 TYR E 622      56.447 -16.446   3.224  1.00140.72           C
ATOM   4913  CD2 TYR E 622      55.078 -16.687   5.147  1.00140.72           C
ATOM   4914  CE1 TYR E 622      55.974 -15.166   3.043  1.00140.72           C
ATOM   4915  CE2 TYR E 622      54.604 -15.411   4.972  1.00140.72           C
ATOM   4916  CZ  TYR E 622      55.049 -14.649   3.919  1.00140.72           C
ATOM   4917  OH  TYR E 622      54.563 -13.337   3.736  1.00140.72           O
ATOM   4918  C   TYR E 622      57.665 -17.974   6.551  1.00140.72           C
ATOM   4919  O   TYR E 622      58.079 -16.846   6.815  1.00140.72           O
ATOM   4920  N   GLU E 623      57.030 -18.732   7.466  1.00 84.74           N
ATOM   4921  CA  GLU E 623      56.753 -18.197   8.768  1.00 84.74           C
ATOM   4922  CB  GLU E 623      55.893 -19.103   9.661  1.00 84.74           C
ATOM   4923  CG  GLU E 623      55.593 -18.451  11.014  1.00 84.74           C
ATOM   4924  CD  GLU E 623      54.512 -17.397  10.829  1.00 84.74           C
ATOM   4925  OE1 GLU E 623      53.793 -17.448   9.796  1.00 84.74           O
ATOM   4926  OE2 GLU E 623      54.389 -16.525  11.730  1.00 84.74           O
ATOM   4927  C   GLU E 623      58.034 -17.938   9.496  1.00 84.74           C
ATOM   4928  O   GLU E 623      58.180 -16.914  10.163  1.00 84.74           O
ATOM   4929  N   LEU E 624      59.015 -18.849   9.372  1.00 56.02           N
ATOM   4930  CA  LEU E 624      60.225 -18.708  10.132  1.00 56.02           C
ATOM   4931  CB  LEU E 624      61.219 -19.852   9.873  1.00 56.02           C
ATOM   4932  CG  LEU E 624      62.524 -19.726  10.683  1.00 56.02           C
ATOM   4933  CD1 LEU E 624      62.266 -19.860  12.191  1.00 56.02           C
ATOM   4934  CD2 LEU E 624      63.600 -20.697  10.164  1.00 56.02           C
ATOM   4935  C   LEU E 624      60.931 -17.428   9.795  1.00 56.02           C
ATOM   4936  O   LEU E 624      61.253 -16.643  10.686  1.00 56.02           O
ATOM   4937  N   TYR E 625      61.183 -17.169   8.500  1.00151.28           N
ATOM   4938  CA  TYR E 625      61.925 -15.991   8.150  1.00151.28           C
ATOM   4939  CB  TYR E 625      62.341 -15.939   6.669  1.00151.28           C
ATOM   4940  CG  TYR E 625      62.891 -14.572   6.443  1.00151.28           C
ATOM   4941  CD1 TYR E 625      64.183 -14.261   6.798  1.00151.28           C
ATOM   4942  CD2 TYR E 625      62.105 -13.593   5.877  1.00151.28           C
ATOM   4943  CE1 TYR E 625      64.686 -12.997   6.592  1.00151.28           C
ATOM   4944  CE2 TYR E 625      62.602 -12.327   5.668  1.00151.28           C
ATOM   4945  CZ  TYR E 625      63.894 -12.027   6.026  1.00151.28           C
ATOM   4946  OH  TYR E 625      64.405 -10.728   5.814  1.00151.28           O
ATOM   4947  C   TYR E 625      61.146 -14.746   8.417  1.00151.28           C
ATOM   4948  O   TYR E 625      61.698 -13.752   8.885  1.00151.28           O
ATOM   4949  N   HIS E 626      59.856 -14.724   8.049  1.00 74.55           N
ATOM   4950  CA  HIS E 626      59.145 -13.503   8.264  1.00 74.55           C
ATOM   4951  ND1 HIS E 626      58.446 -12.276   5.348  1.00 74.55           N
ATOM   4952  CG  HIS E 626      58.070 -13.415   6.025  1.00 74.55           C
ATOM   4953  CB  HIS E 626      57.814 -13.459   7.501  1.00 74.55           C
ATOM   4954  NE2 HIS E 626      58.374 -13.913   3.846  1.00 74.55           N
ATOM   4955  CD2 HIS E 626      58.029 -14.405   5.093  1.00 74.55           C
ATOM   4956  CE1 HIS E 626      58.615 -12.631   4.050  1.00 74.55           C
ATOM   4957  C   HIS E 626      58.895 -13.260   9.725  1.00 74.55           C
ATOM   4958  O   HIS E 626      59.247 -12.202  10.240  1.00 74.55           O
ATOM   4959  N   GLY E 627      58.232 -14.228  10.398  1.00 72.60           N
ATOM   4960  CA  GLY E 627      57.810 -14.184  11.781  1.00 72.60           C
ATOM   4961  C   GLY E 627      58.823 -14.463  12.868  1.00 72.60           C
ATOM   4962  O   GLY E 627      58.800 -13.805  13.908  1.00 72.60           O
ATOM   4963  N   GLY E 628      59.692 -15.485  12.715  1.00 52.27           N
ATOM   4964  CA  GLY E 628      60.596 -15.831  13.785  1.00 52.27           C
ATOM   4965  C   GLY E 628      60.473 -17.308  14.053  1.00 52.27           C
ATOM   4966  O   GLY E 628      59.704 -18.000  13.388  1.00 52.27           O
ATOM   4967  N   PRO E 629      61.194 -17.815  15.030  1.00158.73           N
ATOM   4968  CA  PRO E 629      61.186 -19.214  15.366  1.00158.73           C
ATOM   4969  CD  PRO E 629      62.191 -17.061  15.768  1.00158.73           C
ATOM   4970  CB  PRO E 629      62.274 -19.398  16.428  1.00158.73           C
ATOM   4971  CG  PRO E 629      62.541 -17.974  16.954  1.00158.73           C
ATOM   4972  C   PRO E 629      59.817 -19.625  15.806  1.00158.73           C
ATOM   4973  O   PRO E 629      59.096 -18.808  16.379  1.00158.73           O
ATOM   4974  N   LEU E 630      59.431 -20.883  15.513  1.00117.02           N
ATOM   4975  CA  LEU E 630      58.122 -21.360  15.859  1.00117.02           C
ATOM   4976  CB  LEU E 630      57.201 -21.608  14.659  1.00117.02           C
ATOM   4977  CG  LEU E 630      56.741 -20.363  13.897  1.00117.02           C
ATOM   4978  CD1 LEU E 630      55.751 -20.778  12.800  1.00117.02           C
ATOM   4979  CD2 LEU E 630      56.173 -19.299  14.851  1.00117.02           C
ATOM   4980  C   LEU E 630      58.256 -22.703  16.498  1.00117.02           C
ATOM   4981  O   LEU E 630      59.253 -23.399  16.313  1.00117.02           O
ATOM   4982  N   ALA E 631      57.231 -23.090  17.287  1.00 52.33           N
ATOM   4983  CA  ALA E 631      57.230 -24.379  17.929  1.00 52.33           C
ATOM   4984  CB  ALA E 631      56.238 -24.472  19.103  1.00 52.33           C
ATOM   4985  C   ALA E 631      56.860 -25.452  16.935  1.00 52.33           C
ATOM   4986  O   ALA E 631      56.003 -25.263  16.074  1.00 52.33           O
ATOM   4987  N   ILE E 632      57.503 -26.629  17.076  1.00156.04           N
ATOM   4988  CA  ILE E 632      57.363 -27.773  16.216  1.00156.04           C
ATOM   4989  CB  ILE E 632      58.578 -27.852  15.330  1.00156.04           C
ATOM   4990  CG1 ILE E 632      59.173 -29.266  15.212  1.00156.04           C
ATOM   4991  CG2 ILE E 632      59.581 -26.826  15.886  1.00156.04           C
ATOM   4992  CD1 ILE E 632      58.395 -30.250  14.364  1.00156.04           C
ATOM   4993  C   ILE E 632      57.342 -28.994  17.096  1.00156.04           C
ATOM   4994  O   ILE E 632      57.827 -28.953  18.224  1.00156.04           O
ATOM   4995  N   ALA E 633      56.734 -30.103  16.622  1.00 50.53           N
ATOM   4996  CA  ALA E 633      56.760 -31.335  17.359  1.00 50.53           C
ATOM   4997  CB  ALA E 633      55.396 -31.695  17.978  1.00 50.53           C
ATOM   4998  C   ALA E 633      57.142 -32.437  16.406  1.00 50.53           C
ATOM   4999  O   ALA E 633      56.861 -32.358  15.212  1.00 50.53           O
ATOM   5000  N   PHE E 634      57.834 -33.485  16.911  1.00462.54           N
ATOM   5001  CA  PHE E 634      58.256 -34.592  16.085  1.00462.54           C
ATOM   5002  CB  PHE E 634      59.660 -34.436  15.433  1.00462.54           C
ATOM   5003  CG  PHE E 634      60.872 -34.378  16.584  1.00462.54           C
ATOM   5004  CD1 PHE E 634      61.384 -33.315  17.329  1.00462.54           C
ATOM   5005  CD2 PHE E 634      61.890 -34.958  17.418  1.00462.54           C
ATOM   5006  CE1 PHE E 634      62.270 -34.230  17.959  1.00462.54           C
ATOM   5007  CE2 PHE E 634      61.530 -33.658  17.374  1.00462.54           C
ATOM   5008  CZ  PHE E 634      61.597 -35.001  17.137  1.00462.54           C
ATOM   5009  C   PHE E 634      58.303 -35.826  16.899  1.00462.54           C
ATOM   5010  O   PHE E 634      58.177 -35.803  18.120  1.00462.54           O
ATOM   5011  N   GLU E 635      58.482 -36.959  16.206  1.00134.61           N
ATOM   5012  CA  GLU E 635      58.532 -38.226  16.869  1.00134.61           C
ATOM   5013  CB  GLU E 635      57.939 -39.349  16.008  1.00134.61           C
ATOM   5014  CG  GLU E 635      58.026 -40.699  16.689  1.00134.61           C
ATOM   5015  CD  GLU E 635      56.842 -40.842  17.614  1.00134.61           C
ATOM   5016  OE1 GLU E 635      56.186 -39.810  17.929  1.00134.61           O
ATOM   5017  OE2 GLU E 635      56.562 -42.008  17.988  1.00134.61           O
ATOM   5018  C   GLU E 635      59.959 -38.570  17.136  1.00134.61           C
ATOM   5019  O   GLU E 635      60.749 -38.771  16.215  1.00134.61           O
ATOM   5020  N   VAL E 636      60.307 -38.654  18.432  1.00 89.22           N
ATOM   5021  CA  VAL E 636      61.625 -38.991  18.873  1.00 89.22           C
ATOM   5022  CB  VAL E 636      61.854 -38.586  20.297  1.00 89.22           C
ATOM   5023  CG1 VAL E 636      63.227 -39.099  20.728  1.00 89.22           C
ATOM   5024  CG2 VAL E 636      61.720 -37.061  20.409  1.00 89.22           C
ATOM   5025  C   VAL E 636      61.772 -40.486  18.813  1.00 89.22           C
ATOM   5026  O   VAL E 636      60.864 -41.231  19.181  1.00 89.22           O
ATOM   5027  N   TYR E 637      62.951 -40.959  18.358  1.00103.26           N
ATOM   5028  CA  TYR E 637      63.242 -42.360  18.246  1.00103.26           C
ATOM   5029  CB  TYR E 637      63.450 -42.799  16.790  1.00103.26           C
ATOM   5030  CG  TYR E 637      62.114 -42.751  16.132  1.00103.26           C
[truncated: 509,163 more chars]
