# Supplementary material for: Evolutionary Analysis of Dipeptidyl Peptidase I
Source: Int J Mol Sci. 2022 Feb 6;23(3):1852. doi: 10.3390/ijms23031852 (PMC8836896; doi:10.3390/ijms23031852)
Supplement: Supplementary file 1 [file ijms-23-01852-s001.zip › Supplementary File S2 Homology models/Modeller/Naegleria gruberi/mod.B99990006.pdb]

EXPDTA    THEORETICAL MODEL, MODELLER 10.1 2021/11/11 14:30:45
REMARK   6 MODELLER OBJECTIVE FUNCTION:     12643.5518
REMARK   6 MODELLER BEST TEMPLATE % SEQ ID:  49.716
REMARK   6 SEQUENCE: mod
REMARK   6 ALIGNMENT: alignment.pir
REMARK   6 SCRIPT: model.py
REMARK   6 DOPE score: -162461.43750
REMARK   6 GA341 score: 1.00000
REMARK   6 DOPE-HR score: -123426.50000
REMARK   6 TEMPLATE: 1K3B 1:A - 119:A MODELS 1:A - 128:A AT 49.7%
REMARK   6 TEMPLATE: 1K3B 120:B - 283:B MODELS 129:B - 294:B AT 49.7%
REMARK   6 TEMPLATE: 1K3B 284:C - 352:C MODELS 295:C - 362:C AT 49.7%
REMARK   6 TEMPLATE: 1K3B 353:D - 471:D MODELS 363:D - 490:D AT 49.7%
REMARK   6 TEMPLATE: 1K3B 472:E - 635:E MODELS 491:E - 656:E AT 49.7%
REMARK   6 TEMPLATE: 1K3B 636:F - 704:F MODELS 657:F - 724:F AT 49.7%
REMARK   6 TEMPLATE: 1K3B 705:G - 823:G MODELS 725:G - 852:G AT 49.7%
REMARK   6 TEMPLATE: 1K3B 824:H - 987:H MODELS 853:H - 1018:H AT 49.7%
REMARK   6 TEMPLATE: 1K3B 988:I - 1056:I MODELS 1019:I - 1086:I AT 49.7%
REMARK   6 TEMPLATE: 1K3B 1057:J - 1175:J MODELS 1087:J - 1214:J AT 49.7%
REMARK   6 TEMPLATE: 1K3B 1176:K - 1339:K MODELS 1215:K - 1380:K AT 49.7%
REMARK   6 TEMPLATE: 1K3B 1340:L - 1408:L MODELS 1381:L - 1448:L AT 49.7%
SSBOND   1 CYS A    6    CYS A  101                          1555   1555  2.03
SSBOND   2 CYS A   33    CYS A  121                          1555   1555  2.03
SSBOND   3 CYS B  154    CYS B  197                          1555   1555  2.03
SSBOND   4 CYS B  190    CYS B  229                          1555   1555  2.03
SSBOND   5 CYS B  219    CYS B  234                          1555   1555  2.04
SSBOND   6 CYS D  368    CYS D  463                          1555   1555  2.03
SSBOND   7 CYS D  395    CYS D  483                          1555   1555  2.02
SSBOND   8 CYS E  516    CYS E  559                          1555   1555  2.03
SSBOND   9 CYS E  552    CYS E  591                          1555   1555  2.02
SSBOND  10 CYS E  581    CYS E  596                          1555   1555  2.02
SSBOND  11 CYS G  730    CYS G  825                          1555   1555  2.03
SSBOND  12 CYS G  757    CYS G  845                          1555   1555  2.02
SSBOND  13 CYS H  878    CYS H  921                          1555   1555  2.03
SSBOND  14 CYS H  914    CYS H  953                          1555   1555  2.03
SSBOND  15 CYS H  943    CYS H  958                          1555   1555  2.03
SSBOND  16 CYS J 1092    CYS J 1187                          1555   1555  2.03
SSBOND  17 CYS J 1119    CYS J 1207                          1555   1555  2.02
SSBOND  18 CYS K 1240    CYS K 1283                          1555   1555  2.04
SSBOND  19 CYS K 1276    CYS K 1315                          1555   1555  2.04
SSBOND  20 CYS K 1305    CYS K 1320                          1555   1555  2.04
ATOM      1  N   ASP A   1      39.892  19.449  24.874  1.00 34.46           N
ATOM      2  CA  ASP A   1      41.024  20.016  24.112  1.00 34.46           C
ATOM      3  CB  ASP A   1      40.527  21.078  23.117  1.00 34.46           C
ATOM      4  CG  ASP A   1      39.654  20.387  22.081  1.00 34.46           C
ATOM      5  OD1 ASP A   1      39.430  19.155  22.222  1.00 34.46           O
ATOM      6  OD2 ASP A   1      39.201  21.081  21.132  1.00 34.46           O
ATOM      7  C   ASP A   1      41.970  20.675  25.053  1.00 34.46           C
ATOM      8  O   ASP A   1      41.675  20.887  26.227  1.00 34.46           O
ATOM      9  N   ILE A   2      43.145  21.034  24.523  1.00 73.72           N
ATOM     10  CA  ILE A   2      44.177  21.691  25.254  1.00 73.72           C
ATOM     11  CB  ILE A   2      45.527  21.084  24.970  1.00 73.72           C
ATOM     12  CG1 ILE A   2      45.573  19.649  25.517  1.00 73.72           C
ATOM     13  CG2 ILE A   2      46.644  21.991  25.499  1.00 73.72           C
ATOM     14  CD1 ILE A   2      46.791  18.859  25.045  1.00 73.72           C
ATOM     15  C   ILE A   2      44.136  23.081  24.705  1.00 73.72           C
ATOM     16  O   ILE A   2      43.488  23.322  23.690  1.00 73.72           O
ATOM     17  N   PRO A   3      44.739  24.016  25.374  1.00 81.55           N
ATOM     18  CA  PRO A   3      44.716  25.373  24.897  1.00 81.55           C
ATOM     19  CD  PRO A   3      44.784  23.963  26.830  1.00 81.55           C
ATOM     20  CB  PRO A   3      45.225  26.224  26.058  1.00 81.55           C
ATOM     21  CG  PRO A   3      44.799  25.425  27.302  1.00 81.55           C
ATOM     22  C   PRO A   3      45.486  25.562  23.620  1.00 81.55           C
ATOM     23  O   PRO A   3      45.482  26.678  23.102  1.00 81.55           O
ATOM     24  N   VAL A   4      46.164  24.513  23.109  1.00117.29           N
ATOM     25  CA  VAL A   4      47.015  24.637  21.949  1.00117.29           C
ATOM     26  CB  VAL A   4      47.944  23.471  21.782  1.00117.29           C
ATOM     27  CG1 VAL A   4      47.104  22.209  21.523  1.00117.29           C
ATOM     28  CG2 VAL A   4      48.939  23.796  20.656  1.00117.29           C
ATOM     29  C   VAL A   4      46.250  24.787  20.652  1.00117.29           C
ATOM     30  O   VAL A   4      45.294  24.067  20.369  1.00117.29           O
ATOM     31  N   HIS A   5      46.650  25.835  19.895  1.00166.98           N
ATOM     32  CA  HIS A   5      46.271  26.363  18.601  1.00166.98           C
ATOM     33  ND1 HIS A   5      43.982  28.726  19.223  1.00166.98           N
ATOM     34  CG  HIS A   5      45.310  28.516  19.520  1.00166.98           C
ATOM     35  CB  HIS A   5      46.297  27.899  18.573  1.00166.98           C
ATOM     36  NE2 HIS A   5      44.291  29.459  21.299  1.00166.98           N
ATOM     37  CD2 HIS A   5      45.482  28.969  20.793  1.00166.98           C
ATOM     38  CE1 HIS A   5      43.420  29.292  20.321  1.00166.98           C
ATOM     39  C   HIS A   5      47.076  25.900  17.403  1.00166.98           C
ATOM     40  O   HIS A   5      46.893  26.472  16.334  1.00166.98           O
ATOM     41  N   CYS A   6      48.053  24.983  17.526  1.00 92.56           N
ATOM     42  CA  CYS A   6      49.049  24.748  16.498  1.00 92.56           C
ATOM     43  CB  CYS A   6      50.132  23.769  16.972  1.00 92.56           C
ATOM     44  SG  CYS A   6      50.925  24.439  18.459  1.00 92.56           S
ATOM     45  C   CYS A   6      48.545  24.318  15.148  1.00 92.56           C
ATOM     46  O   CYS A   6      47.456  23.772  14.990  1.00 92.56           O
ATOM     47  N   LEU A   7      49.372  24.596  14.107  1.00100.06           N
ATOM     48  CA  LEU A   7      49.006  24.298  12.750  1.00100.06           C
ATOM     49  CB  LEU A   7      49.012  25.522  11.816  1.00100.06           C
ATOM     50  CG  LEU A   7      47.988  26.601  12.213  1.00100.06           C
ATOM     51  CD1 LEU A   7      48.307  27.193  13.596  1.00100.06           C
ATOM     52  CD2 LEU A   7      47.858  27.676  11.122  1.00100.06           C
ATOM     53  C   LEU A   7      49.925  23.269  12.162  1.00100.06           C
ATOM     54  O   LEU A   7      50.967  22.922  12.718  1.00100.06           O
ATOM     55  N   PHE A   8      49.522  22.774  10.976  1.00 60.87           N
ATOM     56  CA  PHE A   8      50.169  21.743  10.218  1.00 60.87           C
ATOM     57  CB  PHE A   8      49.410  21.464   8.906  1.00 60.87           C
ATOM     58  CG  PHE A   8      50.081  20.360   8.167  1.00 60.87           C
ATOM     59  CD1 PHE A   8      49.816  19.047   8.481  1.00 60.87           C
ATOM     60  CD2 PHE A   8      50.964  20.637   7.150  1.00 60.87           C
ATOM     61  CE1 PHE A   8      50.431  18.026   7.797  1.00 60.87           C
ATOM     62  CE2 PHE A   8      51.582  19.621   6.461  1.00 60.87           C
ATOM     63  CZ  PHE A   8      51.316  18.312   6.785  1.00 60.87           C
ATOM     64  C   PHE A   8      51.554  22.199   9.869  1.00 60.87           C
ATOM     65  O   PHE A   8      52.502  21.414   9.902  1.00 60.87           O
ATOM     66  N   HIS A   9      51.703  23.488   9.510  1.00120.47           N
ATOM     67  CA  HIS A   9      52.982  24.011   9.123  1.00120.47           C
ATOM     68  ND1 HIS A   9      53.486  27.206  10.366  1.00120.47           N
ATOM     69  CG  HIS A   9      52.561  26.483   9.647  1.00120.47           C
ATOM     70  CB  HIS A   9      52.922  25.463   8.609  1.00120.47           C
ATOM     71  NE2 HIS A   9      51.480  27.898  11.033  1.00120.47           N
ATOM     72  CD2 HIS A   9      51.341  26.916  10.067  1.00120.47           C
ATOM     73  CE1 HIS A   9      52.786  28.038  11.178  1.00120.47           C
ATOM     74  C   HIS A   9      53.926  23.949  10.287  1.00120.47           C
ATOM     75  O   HIS A   9      55.109  23.664  10.112  1.00120.47           O
ATOM     76  N   GLN A  10      53.431  24.196  11.515  1.00 89.04           N
ATOM     77  CA  GLN A  10      54.294  24.174  12.665  1.00 89.04           C
ATOM     78  CB  GLN A  10      53.592  24.460  14.007  1.00 89.04           C
ATOM     79  CG  GLN A  10      53.312  25.937  14.300  1.00 89.04           C
ATOM     80  CD  GLN A  10      52.040  26.358  13.586  1.00 89.04           C
ATOM     81  OE1 GLN A  10      51.619  25.725  12.622  1.00 89.04           O
ATOM     82  NE2 GLN A  10      51.411  27.463  14.067  1.00 89.04           N
ATOM     83  C   GLN A  10      54.894  22.807  12.783  1.00 89.04           C
ATOM     84  O   GLN A  10      56.026  22.659  13.240  1.00 89.04           O
ATOM     85  N   VAL A  11      54.112  21.772  12.426  1.00 60.46           N
ATOM     86  CA  VAL A  11      54.490  20.383  12.497  1.00 60.46           C
ATOM     87  CB  VAL A  11      53.322  19.464  12.294  1.00 60.46           C
ATOM     88  CG1 VAL A  11      53.831  18.013  12.312  1.00 60.46           C
ATOM     89  CG2 VAL A  11      52.263  19.771  13.366  1.00 60.46           C
ATOM     90  C   VAL A  11      55.537  19.998  11.477  1.00 60.46           C
ATOM     91  O   VAL A  11      56.356  19.117  11.730  1.00 60.46           O
ATOM     92  N   PHE A  12      55.514  20.596  10.272  1.00114.93           N
ATOM     93  CA  PHE A  12      56.441  20.239   9.224  1.00114.93           C
ATOM     94  CB  PHE A  12      56.111  21.000   7.927  1.00114.93           C
ATOM     95  CG  PHE A  12      57.167  20.773   6.906  1.00114.93           C
ATOM     96  CD1 PHE A  12      57.102  19.698   6.052  1.00114.93           C
ATOM     97  CD2 PHE A  12      58.220  21.652   6.799  1.00114.93           C
ATOM     98  CE1 PHE A  12      58.081  19.505   5.109  1.00114.93           C
ATOM     99  CE2 PHE A  12      59.202  21.462   5.857  1.00114.93           C
ATOM    100  CZ  PHE A  12      59.133  20.384   5.008  1.00114.93           C
ATOM    101  C   PHE A  12      57.831  20.617   9.642  1.00114.93           C
ATOM    102  O   PHE A  12      58.047  21.712  10.157  1.00114.93           O
ATOM    103  N   GLY A  13      58.822  19.715   9.437  1.00 33.75           N
ATOM    104  CA  GLY A  13      60.176  20.068   9.771  1.00 33.75           C
ATOM    105  C   GLY A  13      60.857  18.930  10.470  1.00 33.75           C
ATOM    106  O   GLY A  13      60.413  17.783  10.411  1.00 33.75           O
ATOM    107  N   ASP A  14      61.990  19.234  11.146  1.00 42.24           N
ATOM    108  CA  ASP A  14      62.718  18.206  11.834  1.00 42.24           C
ATOM    109  CB  ASP A  14      64.236  18.260  11.601  1.00 42.24           C
ATOM    110  CG  ASP A  14      64.501  17.879  10.152  1.00 42.24           C
ATOM    111  OD1 ASP A  14      63.543  17.413   9.480  1.00 42.24           O
ATOM    112  OD2 ASP A  14      65.663  18.053   9.697  1.00 42.24           O
ATOM    113  C   ASP A  14      62.456  18.326  13.304  1.00 42.24           C
ATOM    114  O   ASP A  14      62.444  19.420  13.867  1.00 42.24           O
ATOM    115  N   TRP A  15      62.214  17.176  13.964  1.00 79.94           N
ATOM    116  CA  TRP A  15      61.942  17.171  15.375  1.00 79.94           C
ATOM    117  CB  TRP A  15      60.505  16.740  15.728  1.00 79.94           C
ATOM    118  CG  TRP A  15      59.429  17.743  15.367  1.00 79.94           C
ATOM    119  CD2 TRP A  15      58.682  18.509  16.328  1.00 79.94           C
ATOM    120  CD1 TRP A  15      58.936  18.083  14.141  1.00 79.94           C
ATOM    121  NE1 TRP A  15      57.935  19.016  14.276  1.00 79.94           N
ATOM    122  CE2 TRP A  15      57.766  19.285  15.618  1.00 79.94           C
ATOM    123  CE3 TRP A  15      58.749  18.556  17.692  1.00 79.94           C
ATOM    124  CZ2 TRP A  15      56.898  20.122  16.263  1.00 79.94           C
ATOM    125  CZ3 TRP A  15      57.878  19.407  18.337  1.00 79.94           C
ATOM    126  CH2 TRP A  15      56.970  20.175  17.637  1.00 79.94           C
ATOM    127  C   TRP A  15      62.874  16.205  16.029  1.00 79.94           C
ATOM    128  O   TRP A  15      63.226  15.175  15.457  1.00 79.94           O
ATOM    129  N   THR A  16      63.320  16.537  17.257  1.00109.92           N
ATOM    130  CA  THR A  16      64.173  15.649  17.986  1.00109.92           C
ATOM    131  CB  THR A  16      65.408  16.310  18.523  1.00109.92           C
ATOM    132  OG1 THR A  16      65.057  17.329  19.447  1.00109.92           O
ATOM    133  CG2 THR A  16      66.197  16.909  17.347  1.00109.92           C
ATOM    134  C   THR A  16      63.378  15.176  19.156  1.00109.92           C
ATOM    135  O   THR A  16      62.847  15.977  19.925  1.00109.92           O
ATOM    136  N   PHE A  17      63.254  13.844  19.309  1.00 72.51           N
ATOM    137  CA  PHE A  17      62.515  13.359  20.431  1.00 72.51           C
ATOM    138  CB  PHE A  17      61.467  12.281  20.098  1.00 72.51           C
ATOM    139  CG  PHE A  17      60.468  12.864  19.156  1.00 72.51           C
ATOM    140  CD1 PHE A  17      59.734  13.975  19.505  1.00 72.51           C
ATOM    141  CD2 PHE A  17      60.234  12.270  17.937  1.00 72.51           C
ATOM    142  CE1 PHE A  17      58.806  14.503  18.639  1.00 72.51           C
ATOM    143  CE2 PHE A  17      59.305  12.793  17.068  1.00 72.51           C
ATOM    144  CZ  PHE A  17      58.591  13.914  17.417  1.00 72.51           C
ATOM    145  C   PHE A  17      63.481  12.748  21.391  1.00 72.51           C
ATOM    146  O   PHE A  17      64.321  11.928  21.023  1.00 72.51           O
ATOM    147  N   TYR A  18      63.375  13.142  22.672  1.00100.32           N
ATOM    148  CA  TYR A  18      64.239  12.578  23.661  1.00100.32           C
ATOM    149  CB  TYR A  18      64.771  13.599  24.677  1.00100.32           C
ATOM    150  CG  TYR A  18      65.680  14.547  23.974  1.00100.32           C
ATOM    151  CD1 TYR A  18      65.174  15.614  23.269  1.00100.32           C
ATOM    152  CD2 TYR A  18      67.044  14.370  24.029  1.00100.32           C
ATOM    153  CE1 TYR A  18      66.016  16.490  22.625  1.00100.32           C
ATOM    154  CE2 TYR A  18      67.890  15.243  23.387  1.00100.32           C
ATOM    155  CZ  TYR A  18      67.376  16.304  22.682  1.00100.32           C
ATOM    156  OH  TYR A  18      68.242  17.201  22.022  1.00100.32           O
ATOM    157  C   TYR A  18      63.391  11.600  24.398  1.00100.32           C
ATOM    158  O   TYR A  18      62.315  11.938  24.890  1.00100.32           O
ATOM    159  N   ARG A  19      63.865  10.343  24.467  1.00112.16           N
ATOM    160  CA  ARG A  19      63.107   9.289  25.068  1.00112.16           C
ATOM    161  CB  ARG A  19      63.230   7.937  24.346  1.00112.16           C
ATOM    162  CG  ARG A  19      62.400   7.742  23.078  1.00112.16           C
ATOM    163  CD  ARG A  19      62.578   6.323  22.530  1.00112.16           C
ATOM    164  NE  ARG A  19      61.488   6.040  21.557  1.00112.16           N
ATOM    165  CZ  ARG A  19      61.696   6.184  20.217  1.00112.16           C
ATOM    166  NH1 ARG A  19      62.899   6.629  19.751  1.00112.16           N
ATOM    167  NH2 ARG A  19      60.704   5.851  19.342  1.00112.16           N
ATOM    168  C   ARG A  19      63.640   9.010  26.430  1.00112.16           C
ATOM    169  O   ARG A  19      64.842   8.838  26.630  1.00112.16           O
ATOM    170  N   THR A  20      62.712   8.950  27.398  1.00146.69           N
ATOM    171  CA  THR A  20      62.976   8.600  28.758  1.00146.69           C
ATOM    172  CB  THR A  20      62.032   9.304  29.702  1.00146.69           C
ATOM    173  OG1 THR A  20      62.378   9.085  31.061  1.00146.69           O
ATOM    174  CG2 THR A  20      60.607   8.794  29.434  1.00146.69           C
ATOM    175  C   THR A  20      62.657   7.152  28.819  1.00146.69           C
ATOM    176  O   THR A  20      62.679   6.473  27.792  1.00146.69           O
ATOM    177  N   SER A  21      62.350   6.648  30.028  1.00190.22           N
ATOM    178  CA  SER A  21      61.959   5.285  30.136  1.00190.22           C
ATOM    179  CB  SER A  21      60.698   5.041  29.302  1.00190.22           C
ATOM    180  OG  SER A  21      59.614   5.795  29.825  1.00190.22           O
ATOM    181  C   SER A  21      63.081   4.462  29.587  1.00190.22           C
ATOM    182  O   SER A  21      62.853   3.493  28.865  1.00190.22           O
ATOM    183  N   THR A  22      64.331   4.858  29.907  1.00227.63           N
ATOM    184  CA  THR A  22      65.498   4.184  29.414  1.00227.63           C
ATOM    185  CB  THR A  22      65.755   2.817  29.993  1.00227.63           C
ATOM    186  OG1 THR A  22      64.713   1.911  29.670  1.00227.63           O
ATOM    187  CG2 THR A  22      65.879   2.957  31.520  1.00227.63           C
ATOM    188  C   THR A  22      65.381   4.131  27.929  1.00227.63           C
ATOM    189  O   THR A  22      64.612   4.894  27.349  1.00227.63           O
ATOM    190  N   SER A  23      66.176   3.268  27.266  1.00110.88           N
ATOM    191  CA  SER A  23      66.081   3.192  25.836  1.00110.88           C
ATOM    192  CB  SER A  23      66.968   2.090  25.234  1.00110.88           C
ATOM    193  OG  SER A  23      68.337   2.383  25.468  1.00110.88           O
ATOM    194  C   SER A  23      64.662   2.847  25.542  1.00110.88           C
ATOM    195  O   SER A  23      63.984   3.535  24.780  1.00110.88           O
ATOM    196  N   PHE A  24      64.174   1.768  26.173  1.00328.68           N
ATOM    197  CA  PHE A  24      62.793   1.420  26.058  1.00328.68           C
ATOM    198  CB  PHE A  24      62.544   0.145  25.233  1.00328.68           C
ATOM    199  CG  PHE A  24      63.191  -0.998  25.939  1.00328.68           C
ATOM    200  CD1 PHE A  24      64.513  -1.302  25.706  1.00328.68           C
ATOM    201  CD2 PHE A  24      62.482  -1.760  26.839  1.00328.68           C
ATOM    202  CE1 PHE A  24      65.117  -2.352  26.356  1.00328.68           C
ATOM    203  CE2 PHE A  24      63.081  -2.811  27.492  1.00328.68           C
ATOM    204  CZ  PHE A  24      64.400  -3.109  27.250  1.00328.68           C
ATOM    205  C   PHE A  24      62.364   1.156  27.459  1.00328.68           C
ATOM    206  O   PHE A  24      63.095   0.527  28.222  1.00328.68           O
ATOM    207  N   SER A  25      61.175   1.638  27.861  1.00162.28           N
ATOM    208  CA  SER A  25      60.830   1.347  29.207  1.00162.28           C
ATOM    209  CB  SER A  25      59.900   2.307  29.967  1.00162.28           C
ATOM    210  OG  SER A  25      59.894   1.994  31.354  1.00162.28           O
ATOM    211  C   SER A  25      60.145   0.038  29.245  1.00162.28           C
ATOM    212  O   SER A  25      60.665  -0.974  28.779  1.00162.28           O
ATOM    213  N   ASN A  26      58.943   0.032  29.842  1.00136.55           N
ATOM    214  CA  ASN A  26      58.327  -1.229  30.062  1.00136.55           C
ATOM    215  CB  ASN A  26      58.155  -1.563  31.552  1.00136.55           C
ATOM    216  CG  ASN A  26      58.048  -3.076  31.692  1.00136.55           C
ATOM    217  OD1 ASN A  26      57.634  -3.776  30.770  1.00136.55           O
ATOM    218  ND2 ASN A  26      58.442  -3.599  32.884  1.00136.55           N
ATOM    219  C   ASN A  26      56.992  -1.294  29.401  1.00136.55           C
ATOM    220  O   ASN A  26      56.835  -0.958  28.229  1.00136.55           O
ATOM    221  N   ASP A  27      56.004  -1.826  30.139  1.00164.97           N
ATOM    222  CA  ASP A  27      54.688  -2.003  29.611  1.00164.97           C
ATOM    223  CB  ASP A  27      53.920  -3.145  30.303  1.00164.97           C
ATOM    224  CG  ASP A  27      52.723  -3.542  29.450  1.00164.97           C
ATOM    225  OD1 ASP A  27      52.677  -3.136  28.257  1.00164.97           O
ATOM    226  OD2 ASP A  27      51.836  -4.262  29.982  1.00164.97           O
ATOM    227  C   ASP A  27      53.916  -0.744  29.820  1.00164.97           C
ATOM    228  O   ASP A  27      54.381   0.192  30.468  1.00164.97           O
ATOM    229  N   VAL A  28      52.687  -0.721  29.270  1.00122.66           N
ATOM    230  CA  VAL A  28      51.800   0.400  29.348  1.00122.66           C
ATOM    231  CB  VAL A  28      50.492   0.154  28.656  1.00122.66           C
ATOM    232  CG1 VAL A  28      50.763  -0.058  27.158  1.00122.66           C
ATOM    233  CG2 VAL A  28      49.792  -1.033  29.339  1.00122.66           C
ATOM    234  C   VAL A  28      51.503   0.646  30.789  1.00122.66           C
ATOM    235  O   VAL A  28      51.270   1.781  31.197  1.00122.66           O
ATOM    236  N   VAL A  29      51.421  -0.435  31.582  1.00 37.57           N
ATOM    237  CA  VAL A  29      51.186  -0.321  32.991  1.00 37.57           C
ATOM    238  CB  VAL A  29      50.920  -1.647  33.641  1.00 37.57           C
ATOM    239  CG1 VAL A  29      50.785  -1.431  35.158  1.00 37.57           C
ATOM    240  CG2 VAL A  29      49.677  -2.273  32.986  1.00 37.57           C
ATOM    241  C   VAL A  29      52.392   0.261  33.658  1.00 37.57           C
ATOM    242  O   VAL A  29      52.274   1.080  34.568  1.00 37.57           O
ATOM    243  N   HIS A  30      53.592  -0.157  33.213  1.00 56.42           N
ATOM    244  CA  HIS A  30      54.814   0.227  33.858  1.00 56.42           C
ATOM    245  ND1 HIS A  30      56.560  -2.463  34.866  1.00 56.42           N
ATOM    246  CG  HIS A  30      55.994  -1.970  33.711  0.00 56.42           C
ATOM    247  CB  HIS A  30      56.033  -0.525  33.311  1.00 56.42           C
ATOM    248  NE2 HIS A  30      55.599  -4.188  33.844  1.00 56.42           N
ATOM    249  CD2 HIS A  30      55.410  -3.037  33.099  1.00 56.42           C
ATOM    250  CE1 HIS A  30      56.293  -3.794  34.896  1.00 56.42           C
ATOM    251  C   HIS A  30      55.053   1.700  33.779  1.00 56.42           C
ATOM    252  O   HIS A  30      55.461   2.303  34.770  1.00 56.42           O
ATOM    253  N   ASN A  31      54.822   2.350  32.624  1.00 86.26           N
ATOM    254  CA  ASN A  31      55.102   3.757  32.661  1.00 86.26           C
ATOM    255  CB  ASN A  31      56.192   4.237  31.692  1.00 86.26           C
ATOM    256  CG  ASN A  31      57.556   3.807  32.213  1.00 86.26           C
ATOM    257  OD1 ASN A  31      58.587   4.196  31.667  1.00 86.26           O
ATOM    258  ND2 ASN A  31      57.571   2.990  33.299  1.00 86.26           N
ATOM    259  C   ASN A  31      53.858   4.544  32.400  1.00 86.26           C
ATOM    260  O   ASN A  31      52.844   4.012  31.951  1.00 86.26           O
ATOM    261  N   THR A  32      53.901   5.837  32.790  1.00134.37           N
ATOM    262  CA  THR A  32      52.858   6.790  32.543  1.00134.37           C
ATOM    263  CB  THR A  32      51.944   7.005  33.718  1.00134.37           C
ATOM    264  OG1 THR A  32      50.896   7.895  33.365  1.00134.37           O
ATOM    265  CG2 THR A  32      52.748   7.562  34.905  1.00134.37           C
ATOM    266  C   THR A  32      53.575   8.069  32.249  1.00134.37           C
ATOM    267  O   THR A  32      54.487   8.451  32.982  1.00134.37           O
ATOM    268  N   CYS A  33      53.180   8.781  31.175  1.00 90.63           N
ATOM    269  CA  CYS A  33      53.971   9.919  30.806  1.00 90.63           C
ATOM    270  CB  CYS A  33      54.227   9.935  29.295  1.00 90.63           C
ATOM    271  SG  CYS A  33      54.980   8.357  28.817  1.00 90.63           S
ATOM    272  C   CYS A  33      53.279  11.188  31.194  1.00 90.63           C
ATOM    273  O   CYS A  33      52.918  12.001  30.342  1.00 90.63           O
ATOM    274  N   ALA A  34      52.968  11.336  32.494  1.00 77.33           N
ATOM    275  CA  ALA A  34      52.465  12.583  32.987  1.00 77.33           C
ATOM    276  CB  ALA A  34      51.774  12.437  34.353  1.00 77.33           C
ATOM    277  C   ALA A  34      53.572  13.593  33.156  1.00 77.33           C
ATOM    278  O   ALA A  34      53.414  14.761  32.802  1.00 77.33           O
ATOM    279  N   LEU A  35      54.668  13.189  33.847  1.00102.64           N
ATOM    280  CA  LEU A  35      55.767  14.080  34.143  1.00102.64           C
ATOM    281  CB  LEU A  35      56.463  13.714  35.466  1.00102.64           C
ATOM    282  CG  LEU A  35      55.546  13.851  36.695  1.00102.64           C
ATOM    283  CD1 LEU A  35      56.293  13.503  37.993  1.00102.64           C
ATOM    284  CD2 LEU A  35      54.877  15.234  36.743  1.00102.64           C
ATOM    285  C   LEU A  35      56.857  14.244  33.119  1.00102.64           C
ATOM    286  O   LEU A  35      57.062  15.344  32.611  1.00102.64           O
ATOM    287  N   THR A  36      57.579  13.131  32.817  1.00181.37           N
ATOM    288  CA  THR A  36      58.767  13.055  31.992  1.00181.37           C
ATOM    289  CB  THR A  36      59.459  14.353  31.646  1.00181.37           C
ATOM    290  OG1 THR A  36      59.628  15.158  32.802  1.00181.37           O
ATOM    291  CG2 THR A  36      58.755  15.088  30.494  1.00181.37           C
ATOM    292  C   THR A  36      59.771  12.225  32.751  1.00181.37           C
ATOM    293  O   THR A  36      59.564  11.030  32.951  1.00181.37           O
ATOM    294  N   ASN A  37      60.925  12.853  33.107  1.00 83.51           N
ATOM    295  CA  ASN A  37      62.007  12.310  33.904  1.00 83.51           C
ATOM    296  CB  ASN A  37      61.888  10.826  34.322  1.00 83.51           C
ATOM    297  CG  ASN A  37      60.799  10.727  35.383  1.00 83.51           C
ATOM    298  OD1 ASN A  37      60.719  11.556  36.288  1.00 83.51           O
ATOM    299  ND2 ASN A  37      59.931   9.687  35.266  1.00 83.51           N
ATOM    300  C   ASN A  37      63.265  12.469  33.103  1.00 83.51           C
ATOM    301  O   ASN A  37      63.259  13.132  32.068  1.00 83.51           O
ATOM    302  N   PRO A  38      64.354  11.894  33.551  1.00 86.07           N
ATOM    303  CA  PRO A  38      65.569  11.975  32.788  1.00 86.07           C
ATOM    304  CD  PRO A  38      64.652  11.837  34.974  1.00 86.07           C
ATOM    305  CB  PRO A  38      66.703  11.541  33.721  1.00 86.07           C
ATOM    306  CG  PRO A  38      65.999  11.103  35.022  1.00 86.07           C
ATOM    307  C   PRO A  38      65.436  11.176  31.533  1.00 86.07           C
ATOM    308  O   PRO A  38      64.614  10.265  31.500  1.00 86.07           O
ATOM    309  N   LEU A  39      66.219  11.500  30.484  1.00 71.23           N
ATOM    310  CA  LEU A  39      65.991  10.850  29.225  1.00 71.23           C
ATOM    311  CB  LEU A  39      65.644  11.881  28.142  1.00 71.23           C
ATOM    312  CG  LEU A  39      64.450  12.757  28.580  1.00 71.23           C
ATOM    313  CD1 LEU A  39      64.071  13.804  27.526  1.00 71.23           C
ATOM    314  CD2 LEU A  39      63.257  11.894  29.007  1.00 71.23           C
ATOM    315  C   LEU A  39      67.193  10.066  28.793  1.00 71.23           C
ATOM    316  O   LEU A  39      68.294  10.582  28.598  1.00 71.23           O
ATOM    317  N   PRO A  40      66.962   8.784  28.713  1.00110.52           N
ATOM    318  CA  PRO A  40      67.984   7.869  28.274  1.00110.52           C
ATOM    319  CD  PRO A  40      66.118   8.191  29.737  1.00110.52           C
ATOM    320  CB  PRO A  40      67.598   6.504  28.838  1.00110.52           C
ATOM    321  CG  PRO A  40      66.769   6.847  30.085  1.00110.52           C
ATOM    322  C   PRO A  40      68.310   7.820  26.811  1.00110.52           C
ATOM    323  O   PRO A  40      69.423   7.408  26.491  1.00110.52           O
ATOM    324  N   ASN A  41      67.401   8.198  25.887  1.00 72.31           N
ATOM    325  CA  ASN A  41      67.823   7.960  24.537  1.00 72.31           C
ATOM    326  CB  ASN A  41      67.387   6.589  23.997  1.00 72.31           C
ATOM    327  CG  ASN A  41      68.171   5.528  24.756  1.00 72.31           C
ATOM    328  OD1 ASN A  41      67.897   5.250  25.922  1.00 72.31           O
ATOM    329  ND2 ASN A  41      69.178   4.915  24.076  1.00 72.31           N
ATOM    330  C   ASN A  41      67.322   8.991  23.584  1.00 72.31           C
ATOM    331  O   ASN A  41      66.309   9.659  23.787  1.00 72.31           O
ATOM    332  N   VAL A  42      68.110   9.124  22.505  1.00150.12           N
ATOM    333  CA  VAL A  42      67.909   9.937  21.352  1.00150.12           C
ATOM    334  CB  VAL A  42      68.720  11.187  21.458  1.00150.12           C
ATOM    335  CG1 VAL A  42      68.185  12.015  22.639  1.00150.12           C
ATOM    336  CG2 VAL A  42      70.200  10.798  21.599  1.00150.12           C
ATOM    337  C   VAL A  42      68.506   9.070  20.275  1.00150.12           C
ATOM    338  O   VAL A  42      69.470   8.356  20.532  1.00150.12           O
ATOM    339  N   ASN A  43      67.970   9.052  19.043  1.00166.80           N
ATOM    340  CA  ASN A  43      68.590   8.167  18.098  1.00166.80           C
ATOM    341  CB  ASN A  43      67.602   7.505  17.125  1.00166.80           C
ATOM    342  CG  ASN A  43      68.362   6.442  16.344  1.00166.80           C
ATOM    343  OD1 ASN A  43      68.757   5.415  16.893  1.00166.80           O
ATOM    344  ND2 ASN A  43      68.569   6.690  15.023  1.00166.80           N
ATOM    345  C   ASN A  43      69.536   8.978  17.287  1.00166.80           C
ATOM    346  O   ASN A  43      69.181   9.437  16.203  1.00166.80           O
ATOM    347  N   VAL A  44      70.766   9.145  17.821  1.00 86.19           N
ATOM    348  CA  VAL A  44      71.843   9.927  17.274  1.00 86.19           C
ATOM    349  CB  VAL A  44      71.731  10.305  15.808  1.00 86.19           C
ATOM    350  CG1 VAL A  44      72.951  11.141  15.375  1.00 86.19           C
ATOM    351  CG2 VAL A  44      71.603   9.007  15.001  1.00 86.19           C
ATOM    352  C   VAL A  44      71.836  11.119  18.185  1.00 86.19           C
ATOM    353  O   VAL A  44      71.838  10.949  19.404  1.00 86.19           O
ATOM    354  N   ASP A  45      71.856  12.355  17.647  1.00 50.60           N
ATOM    355  CA  ASP A  45      71.780  13.473  18.530  1.00 50.60           C
ATOM    356  CB  ASP A  45      71.746  14.820  17.790  1.00 50.60           C
ATOM    357  CG  ASP A  45      73.111  15.051  17.157  1.00 50.60           C
ATOM    358  OD1 ASP A  45      74.054  14.284  17.488  1.00 50.60           O
ATOM    359  OD2 ASP A  45      73.227  15.995  16.331  1.00 50.60           O
ATOM    360  C   ASP A  45      70.477  13.323  19.242  1.00 50.60           C
ATOM    361  O   ASP A  45      70.399  13.474  20.461  1.00 50.60           O
ATOM    362  N   THR A  46      69.412  12.995  18.485  1.00194.61           N
ATOM    363  CA  THR A  46      68.132  12.797  19.094  1.00194.61           C
ATOM    364  CB  THR A  46      67.286  14.032  19.067  1.00194.61           C
ATOM    365  OG1 THR A  46      67.986  15.112  19.669  1.00194.61           O
ATOM    366  CG2 THR A  46      66.013  13.755  19.872  1.00194.61           C
ATOM    367  C   THR A  46      67.446  11.730  18.298  1.00194.61           C
ATOM    368  O   THR A  46      67.927  11.380  17.224  1.00194.61           O
ATOM    369  N   ILE A  47      66.320  11.160  18.795  1.00155.44           N
ATOM    370  CA  ILE A  47      65.609  10.244  17.942  1.00155.44           C
ATOM    371  CB  ILE A  47      64.442   9.580  18.617  1.00155.44           C
ATOM    372  CG1 ILE A  47      64.893   8.688  19.786  1.00155.44           C
ATOM    373  CG2 ILE A  47      63.649   8.827  17.537  1.00155.44           C
ATOM    374  CD1 ILE A  47      65.670   7.445  19.354  1.00155.44           C
ATOM    375  C   ILE A  47      65.035  11.233  16.993  1.00155.44           C
ATOM    376  O   ILE A  47      64.022  11.868  17.281  1.00155.44           O
ATOM    377  N   LYS A  48      65.711  11.410  15.842  1.00128.81           N
ATOM    378  CA  LYS A  48      65.360  12.484  14.969  1.00128.81           C
ATOM    379  CB  LYS A  48      66.570  13.105  14.249  1.00128.81           C
ATOM    380  CG  LYS A  48      66.219  14.343  13.420  1.00128.81           C
ATOM    381  CD  LYS A  48      67.439  15.176  13.020  1.00128.81           C
ATOM    382  CE  LYS A  48      68.372  14.468  12.037  1.00128.81           C
ATOM    383  NZ  LYS A  48      67.767  14.454  10.686  1.00128.81           N
ATOM    384  C   LYS A  48      64.411  12.006  13.932  1.00128.81           C
ATOM    385  O   LYS A  48      64.576  10.929  13.362  1.00128.81           O
ATOM    386  N   LEU A  49      63.366  12.817  13.682  1.00 49.09           N
ATOM    387  CA  LEU A  49      62.403  12.463  12.687  1.00 49.09           C
ATOM    388  CB  LEU A  49      61.041  12.047  13.266  1.00 49.09           C
ATOM    389  CG  LEU A  49      61.106  10.779  14.138  1.00 49.09           C
ATOM    390  CD1 LEU A  49      59.720  10.409  14.691  1.00 49.09           C
ATOM    391  CD2 LEU A  49      61.782   9.619  13.390  1.00 49.09           C
ATOM    392  C   LEU A  49      62.164  13.667  11.830  1.00 49.09           C
ATOM    393  O   LEU A  49      62.153  14.795  12.320  1.00 49.09           O
ATOM    394  N   ARG A  50      61.983  13.448  10.510  1.00136.65           N
ATOM    395  CA  ARG A  50      61.694  14.542   9.632  1.00136.65           C
ATOM    396  CB  ARG A  50      62.670  14.706   8.457  1.00136.65           C
ATOM    397  CG  ARG A  50      62.300  15.891   7.561  1.00136.65           C
ATOM    398  CD  ARG A  50      63.332  16.202   6.478  1.00136.65           C
ATOM    399  NE  ARG A  50      64.591  16.595   7.170  1.00136.65           N
ATOM    400  CZ  ARG A  50      65.656  17.055   6.450  1.00136.65           C
ATOM    401  NH1 ARG A  50      65.564  17.172   5.093  1.00136.65           N
ATOM    402  NH2 ARG A  50      66.811  17.401   7.088  1.00136.65           N
ATOM    403  C   ARG A  50      60.330  14.313   9.063  1.00136.65           C
ATOM    404  O   ARG A  50      59.998  13.215   8.616  1.00136.65           O
ATOM    405  N   LEU A  51      59.497  15.373   9.080  1.00 58.55           N
ATOM    406  CA  LEU A  51      58.147  15.266   8.599  1.00 58.55           C
ATOM    407  CB  LEU A  51      57.122  15.806   9.612  1.00 58.55           C
ATOM    408  CG  LEU A  51      57.204  15.122  10.989  1.00 58.55           C
ATOM    409  CD1 LEU A  51      56.161  15.693  11.962  1.00 58.55           C
ATOM    410  CD2 LEU A  51      57.140  13.593  10.861  1.00 58.55           C
ATOM    411  C   LEU A  51      58.029  16.120   7.371  1.00 58.55           C
ATOM    412  O   LEU A  51      58.329  17.313   7.408  1.00 58.55           O
ATOM    413  N   LEU A  52      57.576  15.541   6.239  1.00 81.28           N
ATOM    414  CA  LEU A  52      57.494  16.350   5.052  1.00 81.28           C
ATOM    415  CB  LEU A  52      58.427  15.922   3.903  1.00 81.28           C
ATOM    416  CG  LEU A  52      59.927  16.127   4.202  1.00 81.28           C
ATOM    417  CD1 LEU A  52      60.774  15.928   2.935  1.00 81.28           C
ATOM    418  CD2 LEU A  52      60.201  17.472   4.889  1.00 81.28           C
ATOM    419  C   LEU A  52      56.097  16.387   4.517  1.00 81.28           C
ATOM    420  O   LEU A  52      55.306  15.472   4.734  1.00 81.28           O
ATOM    421  N   ALA A  53      55.832  17.440   3.708  1.00140.32           N
ATOM    422  CA  ALA A  53      54.580  17.838   3.110  1.00140.32           C
ATOM    423  CB  ALA A  53      54.797  18.628   1.804  1.00140.32           C
ATOM    424  C   ALA A  53      53.715  16.635   2.855  1.00140.32           C
ATOM    425  O   ALA A  53      54.203  15.581   2.456  1.00140.32           O
ATOM    426  N   PRO A  54      52.449  16.888   2.688  1.00279.50           N
ATOM    427  CA  PRO A  54      51.391  16.023   3.150  1.00279.50           C
ATOM    428  CD  PRO A  54      52.138  17.296   1.324  1.00279.50           C
ATOM    429  CB  PRO A  54      50.587  15.570   1.928  1.00279.50           C
ATOM    430  CG  PRO A  54      51.362  16.120   0.725  1.00279.50           C
ATOM    431  C   PRO A  54      51.621  14.910   4.143  1.00279.50           C
ATOM    432  O   PRO A  54      51.077  15.124   5.228  1.00279.50           O
ATOM    433  N   ASP A  55      52.305  13.761   3.959  1.00191.93           N
ATOM    434  CA  ASP A  55      52.276  12.991   5.186  1.00191.93           C
ATOM    435  CB  ASP A  55      50.962  12.209   5.366  1.00191.93           C
ATOM    436  CG  ASP A  55      50.861  11.162   4.264  1.00191.93           C
ATOM    437  OD1 ASP A  55      51.622  11.274   3.265  1.00191.93           O
ATOM    438  OD2 ASP A  55      50.024  10.232   4.409  1.00191.93           O
ATOM    439  C   ASP A  55      53.387  11.983   5.320  1.00191.93           C
ATOM    440  O   ASP A  55      53.147  10.880   5.809  1.00191.93           O
ATOM    441  N   VAL A  56      54.645  12.326   4.986  1.00 59.43           N
ATOM    442  CA  VAL A  56      55.654  11.310   5.099  1.00 59.43           C
ATOM    443  CB  VAL A  56      56.509  11.183   3.872  1.00 59.43           C
ATOM    444  CG1 VAL A  56      57.606  10.139   4.143  1.00 59.43           C
ATOM    445  CG2 VAL A  56      55.601  10.840   2.679  1.00 59.43           C
ATOM    446  C   VAL A  56      56.571  11.622   6.243  1.00 59.43           C
ATOM    447  O   VAL A  56      56.922  12.776   6.480  1.00 59.43           O
ATOM    448  N   VAL A  57      56.971  10.574   6.999  1.00 43.00           N
ATOM    449  CA  VAL A  57      57.883  10.759   8.091  1.00 43.00           C
ATOM    450  CB  VAL A  57      57.303  10.359   9.415  1.00 43.00           C
ATOM    451  CG1 VAL A  57      58.373  10.558  10.502  1.00 43.00           C
ATOM    452  CG2 VAL A  57      56.009  11.156   9.647  1.00 43.00           C
ATOM    453  C   VAL A  57      59.052   9.855   7.834  1.00 43.00           C
ATOM    454  O   VAL A  57      58.876   8.757   7.310  1.00 43.00           O
ATOM    455  N   TYR A  58      60.290  10.312   8.136  1.00 80.94           N
ATOM    456  CA  TYR A  58      61.418   9.432   7.974  1.00 80.94           C
ATOM    457  CB  TYR A  58      62.073   9.483   6.580  1.00 80.94           C
ATOM    458  CG  TYR A  58      62.856  10.738   6.401  1.00 80.94           C
ATOM    459  CD1 TYR A  58      62.243  11.950   6.187  1.00 80.94           C
ATOM    460  CD2 TYR A  58      64.231  10.684   6.425  1.00 80.94           C
ATOM    461  CE1 TYR A  58      62.995  13.089   6.012  1.00 80.94           C
ATOM    462  CE2 TYR A  58      64.987  11.817   6.251  1.00 80.94           C
ATOM    463  CZ  TYR A  58      64.369  13.023   6.044  1.00 80.94           C
ATOM    464  OH  TYR A  58      65.149  14.185   5.864  1.00 80.94           O
ATOM    465  C   TYR A  58      62.451   9.772   9.010  1.00 80.94           C
ATOM    466  O   TYR A  58      62.477  10.889   9.524  1.00 80.94           O
ATOM    467  N   ASP A  59      63.299   8.783   9.381  1.00 82.19           N
ATOM    468  CA  ASP A  59      64.330   8.999  10.364  1.00 82.19           C
ATOM    469  CB  ASP A  59      64.268   8.006  11.541  1.00 82.19           C
ATOM    470  CG  ASP A  59      64.435   6.582  11.027  1.00 82.19           C
ATOM    471  OD1 ASP A  59      64.675   6.402   9.803  1.00 82.19           O
ATOM    472  OD2 ASP A  59      64.325   5.649  11.867  1.00 82.19           O
ATOM    473  C   ASP A  59      65.699   8.947   9.738  1.00 82.19           C
ATOM    474  O   ASP A  59      65.854   8.899   8.519  1.00 82.19           O
ATOM    475  N   GLU A  60      66.735   8.958  10.605  1.00115.61           N
ATOM    476  CA  GLU A  60      68.127   8.949  10.238  1.00115.61           C
ATOM    477  CB  GLU A  60      69.044   9.103  11.462  1.00115.61           C
ATOM    478  CG  GLU A  60      70.509   9.351  11.106  1.00115.61           C
ATOM    479  CD  GLU A  60      70.646  10.805  10.676  1.00115.61           C
ATOM    480  OE1 GLU A  60      69.610  11.522  10.676  1.00115.61           O
ATOM    481  OE2 GLU A  60      71.789  11.218  10.344  1.00115.61           O
ATOM    482  C   GLU A  60      68.481   7.653   9.567  1.00115.61           C
ATOM    483  O   GLU A  60      69.287   7.618   8.637  1.00115.61           O
ATOM    484  N   GLN A  61      67.865   6.550  10.029  1.00 82.69           N
ATOM    485  CA  GLN A  61      68.115   5.212   9.563  1.00 82.69           C
ATOM    486  CB  GLN A  61      67.321   4.144  10.336  1.00 82.69           C
ATOM    487  CG  GLN A  61      67.713   4.039  11.811  1.00 82.69           C
ATOM    488  CD  GLN A  61      66.861   2.951  12.451  1.00 82.69           C
ATOM    489  OE1 GLN A  61      66.467   1.987  11.797  1.00 82.69           O
ATOM    490  NE2 GLN A  61      66.562   3.111  13.768  1.00 82.69           N
ATOM    491  C   GLN A  61      67.735   5.107   8.119  1.00 82.69           C
ATOM    492  O   GLN A  61      68.201   4.207   7.426  1.00 82.69           O
ATOM    493  N   GLY A  62      66.834   5.981   7.632  1.00 32.05           N
ATOM    494  CA  GLY A  62      66.457   5.902   6.250  1.00 32.05           C
ATOM    495  C   GLY A  62      65.117   5.245   6.154  1.00 32.05           C
ATOM    496  O   GLY A  62      64.639   4.950   5.059  1.00 32.05           O
ATOM    497  N   ASN A  63      64.477   4.991   7.309  1.00 53.74           N
ATOM    498  CA  ASN A  63      63.188   4.361   7.315  1.00 53.74           C
ATOM    499  CB  ASN A  63      62.854   3.718   8.664  1.00 53.74           C
ATOM    500  CG  ASN A  63      63.868   2.602   8.863  1.00 53.74           C
ATOM    501  OD1 ASN A  63      63.965   1.684   8.050  1.00 53.74           O
ATOM    502  ND2 ASN A  63      64.657   2.685   9.967  1.00 53.74           N
ATOM    503  C   ASN A  63      62.142   5.380   6.983  1.00 53.74           C
ATOM    504  O   ASN A  63      62.311   6.570   7.249  1.00 53.74           O
ATOM    505  N   GLU A  64      61.029   4.926   6.367  1.00 68.65           N
ATOM    506  CA  GLU A  64      59.972   5.819   5.977  1.00 68.65           C
ATOM    507  CB  GLU A  64      59.689   5.833   4.463  1.00 68.65           C
ATOM    508  CG  GLU A  64      60.777   6.520   3.633  1.00 68.65           C
ATOM    509  CD  GLU A  64      61.935   5.551   3.446  1.00 68.65           C
ATOM    510  OE1 GLU A  64      61.827   4.393   3.928  1.00 68.65           O
ATOM    511  OE2 GLU A  64      62.944   5.959   2.811  1.00 68.65           O
ATOM    512  C   GLU A  64      58.700   5.415   6.660  1.00 68.65           C
ATOM    513  O   GLU A  64      58.492   4.246   6.981  1.00 68.65           O
ATOM    514  N   GLY A  65      57.803   6.400   6.892  1.00 26.15           N
ATOM    515  CA  GLY A  65      56.559   6.143   7.566  1.00 26.15           C
ATOM    516  C   GLY A  65      55.632   7.293   7.304  1.00 26.15           C
ATOM    517  O   GLY A  65      55.812   8.036   6.339  1.00 26.15           O
ATOM    518  N   PHE A  66      54.596   7.465   8.158  1.00 50.20           N
ATOM    519  CA  PHE A  66      53.649   8.522   7.912  1.00 50.20           C
ATOM    520  CB  PHE A  66      52.318   8.018   7.328  1.00 50.20           C
ATOM    521  CG  PHE A  66      52.611   7.401   6.004  1.00 50.20           C
ATOM    522  CD1 PHE A  66      53.037   6.094   5.927  1.00 50.20           C
ATOM    523  CD2 PHE A  66      52.462   8.123   4.843  1.00 50.20           C
ATOM    524  CE1 PHE A  66      53.309   5.516   4.710  1.00 50.20           C
ATOM    525  CE2 PHE A  66      52.732   7.549   3.623  1.00 50.20           C
ATOM    526  CZ  PHE A  66      53.157   6.244   3.555  1.00 50.20           C
ATOM    527  C   PHE A  66      53.310   9.225   9.194  1.00 50.20           C
ATOM    528  O   PHE A  66      53.605   8.735  10.283  1.00 50.20           O
ATOM    529  N   TRP A  67      52.706  10.434   9.089  1.00145.96           N
ATOM    530  CA  TRP A  67      52.279  11.126  10.273  1.00145.96           C
ATOM    531  CB  TRP A  67      53.277  12.136  10.873  1.00145.96           C
ATOM    532  CG  TRP A  67      53.105  13.564  10.409  1.00145.96           C
ATOM    533  CD2 TRP A  67      53.760  14.192   9.296  1.00145.96           C
ATOM    534  CD1 TRP A  67      52.314  14.521  10.976  1.00145.96           C
ATOM    535  NE1 TRP A  67      52.435  15.703  10.291  1.00145.96           N
ATOM    536  CE2 TRP A  67      53.322  15.517   9.253  1.00145.96           C
ATOM    537  CE3 TRP A  67      54.654  13.709   8.385  1.00145.96           C
ATOM    538  CZ2 TRP A  67      53.772  16.382   8.298  1.00145.96           C
ATOM    539  CZ3 TRP A  67      55.099  14.588   7.423  1.00145.96           C
ATOM    540  CH2 TRP A  67      54.670  15.897   7.377  1.00145.96           C
ATOM    541  C   TRP A  67      51.080  11.942   9.903  1.00145.96           C
ATOM    542  O   TRP A  67      50.766  12.131   8.727  1.00145.96           O
ATOM    543  N   THR A  68      50.349  12.414  10.929  1.00122.64           N
ATOM    544  CA  THR A  68      49.226  13.275  10.709  1.00122.64           C
ATOM    545  CB  THR A  68      47.918  12.541  10.638  1.00122.64           C
ATOM    546  OG1 THR A  68      46.857  13.448  10.379  1.00122.64           O
ATOM    547  CG2 THR A  68      47.686  11.807  11.971  1.00122.64           C
ATOM    548  C   THR A  68      49.159  14.184  11.886  1.00122.64           C
ATOM    549  O   THR A  68      49.526  13.805  12.995  1.00122.64           O
ATOM    550  N   LEU A  69      48.726  15.435  11.668  1.00 64.82           N
ATOM    551  CA  LEU A  69      48.523  16.307  12.784  1.00 64.82           C
ATOM    552  CB  LEU A  69      48.497  17.795  12.386  1.00 64.82           C
ATOM    553  CG  LEU A  69      48.288  18.773  13.556  1.00 64.82           C
ATOM    554  CD1 LEU A  69      49.434  18.682  14.574  1.00 64.82           C
ATOM    555  CD2 LEU A  69      48.087  20.208  13.042  1.00 64.82           C
ATOM    556  C   LEU A  69      47.176  15.904  13.284  1.00 64.82           C
ATOM    557  O   LEU A  69      46.392  15.327  12.534  1.00 64.82           O
ATOM    558  N   ILE A  70      46.887  16.119  14.579  1.00 94.58           N
ATOM    559  CA  ILE A  70      45.579  15.786  15.058  1.00 94.58           C
ATOM    560  CB  ILE A  70      45.606  14.995  16.335  1.00 94.58           C
ATOM    561  CG1 ILE A  70      46.311  13.646  16.110  1.00 94.58           C
ATOM    562  CG2 ILE A  70      44.166  14.862  16.859  1.00 94.58           C
ATOM    563  CD1 ILE A  70      46.651  12.912  17.406  1.00 94.58           C
ATOM    564  C   ILE A  70      44.930  17.085  15.352  1.00 94.58           C
ATOM    565  O   ILE A  70      45.152  17.630  16.437  1.00 94.58           O
ATOM    566  N   TYR A  71      44.090  17.584  14.405  1.00213.31           N
ATOM    567  CA  TYR A  71      43.479  18.858  14.639  1.00213.31           C
ATOM    568  CB  TYR A  71      42.503  18.831  15.833  1.00213.31           C
ATOM    569  CG  TYR A  71      41.598  20.017  15.770  1.00213.31           C
ATOM    570  CD1 TYR A  71      40.656  20.106  14.769  1.00213.31           C
ATOM    571  CD2 TYR A  71      41.653  21.013  16.718  1.00213.31           C
ATOM    572  CE1 TYR A  71      39.803  21.182  14.697  1.00213.31           C
ATOM    573  CE2 TYR A  71      40.801  22.092  16.652  1.00213.31           C
ATOM    574  CZ  TYR A  71      39.877  22.179  15.639  1.00213.31           C
ATOM    575  OH  TYR A  71      39.004  23.285  15.569  1.00213.31           O
ATOM    576  C   TYR A  71      44.645  19.775  14.889  1.00213.31           C
ATOM    577  O   TYR A  71      45.642  19.699  14.175  1.00213.31           O
ATOM    578  N   ASP A  72      44.461  20.781  15.757  1.00211.55           N
ATOM    579  CA  ASP A  72      45.462  21.697  16.267  1.00211.55           C
ATOM    580  CB  ASP A  72      44.861  23.026  16.746  1.00211.55           C
ATOM    581  CG  ASP A  72      44.410  23.777  15.514  1.00211.55           C
ATOM    582  OD1 ASP A  72      44.686  23.260  14.400  1.00211.55           O
ATOM    583  OD2 ASP A  72      43.797  24.868  15.660  1.00211.55           O
ATOM    584  C   ASP A  72      46.231  21.164  17.463  1.00211.55           C
ATOM    585  O   ASP A  72      47.137  21.837  17.955  1.00211.55           O
ATOM    586  N   GLN A  73      45.771  20.049  18.063  1.00122.47           N
ATOM    587  CA  GLN A  73      46.232  19.535  19.337  1.00122.47           C
ATOM    588  CB  GLN A  73      45.235  18.514  19.902  1.00122.47           C
ATOM    589  CG  GLN A  73      43.851  19.118  20.130  1.00122.47           C
ATOM    590  CD  GLN A  73      43.948  20.043  21.331  1.00122.47           C
ATOM    591  OE1 GLN A  73      43.911  19.592  22.474  1.00122.47           O
ATOM    592  NE2 GLN A  73      44.079  21.372  21.071  1.00122.47           N
ATOM    593  C   GLN A  73      47.591  18.888  19.444  1.00122.47           C
ATOM    594  O   GLN A  73      48.310  19.144  20.412  1.00122.47           O
ATOM    595  N   GLY A  74      47.976  18.002  18.504  1.00 40.64           N
ATOM    596  CA  GLY A  74      49.208  17.273  18.650  1.00 40.64           C
ATOM    597  C   GLY A  74      49.357  16.437  17.419  1.00 40.64           C
ATOM    598  O   GLY A  74      48.751  16.748  16.396  1.00 40.64           O
ATOM    599  N   PHE A  75      50.170  15.354  17.479  1.00 70.83           N
ATOM    600  CA  PHE A  75      50.392  14.587  16.286  1.00 70.83           C
ATOM    601  CB  PHE A  75      51.628  15.074  15.509  1.00 70.83           C
ATOM    602  CG  PHE A  75      52.785  15.021  16.453  1.00 70.83           C
ATOM    603  CD1 PHE A  75      53.046  16.083  17.289  1.00 70.83           C
ATOM    604  CD2 PHE A  75      53.606  13.918  16.513  1.00 70.83           C
ATOM    605  CE1 PHE A  75      54.105  16.049  18.166  1.00 70.83           C
ATOM    606  CE2 PHE A  75      54.667  13.877  17.388  1.00 70.83           C
ATOM    607  CZ  PHE A  75      54.920  14.944  18.217  1.00 70.83           C
ATOM    608  C   PHE A  75      50.619  13.136  16.601  1.00 70.83           C
ATOM    609  O   PHE A  75      50.829  12.742  17.748  1.00 70.83           O
ATOM    610  N   GLU A  76      50.531  12.291  15.550  1.00 64.37           N
ATOM    611  CA  GLU A  76      50.837  10.901  15.682  1.00 64.37           C
ATOM    612  CB  GLU A  76      49.620   9.958  15.660  1.00 64.37           C
ATOM    613  CG  GLU A  76      50.025   8.495  15.865  1.00 64.37           C
ATOM    614  CD  GLU A  76      48.775   7.637  15.996  1.00 64.37           C
ATOM    615  OE1 GLU A  76      48.265   7.504  17.140  1.00 64.37           O
ATOM    616  OE2 GLU A  76      48.318   7.096  14.954  1.00 64.37           O
ATOM    617  C   GLU A  76      51.712  10.548  14.520  1.00 64.37           C
ATOM    618  O   GLU A  76      51.441  10.926  13.380  1.00 64.37           O
ATOM    619  N   VAL A  77      52.819   9.831  14.795  1.00 40.56           N
ATOM    620  CA  VAL A  77      53.702   9.430  13.742  1.00 40.56           C
ATOM    621  CB  VAL A  77      55.069  10.040  13.847  1.00 40.56           C
ATOM    622  CG1 VAL A  77      55.957   9.448  12.740  1.00 40.56           C
ATOM    623  CG2 VAL A  77      54.928  11.570  13.785  1.00 40.56           C
ATOM    624  C   VAL A  77      53.876   7.951  13.841  1.00 40.56           C
ATOM    625  O   VAL A  77      54.069   7.408  14.929  1.00 40.56           O
ATOM    626  N   VAL A  78      53.783   7.255  12.693  1.00 46.36           N
ATOM    627  CA  VAL A  78      54.005   5.841  12.700  1.00 46.36           C
ATOM    628  CB  VAL A  78      52.881   5.059  12.085  1.00 46.36           C
ATOM    629  CG1 VAL A  78      53.266   3.570  12.066  1.00 46.36           C
ATOM    630  CG2 VAL A  78      51.592   5.359  12.870  1.00 46.36           C
ATOM    631  C   VAL A  78      55.216   5.620  11.857  1.00 46.36           C
ATOM    632  O   VAL A  78      55.189   5.841  10.646  1.00 46.36           O
ATOM    633  N   ILE A  79      56.332   5.211  12.489  1.00 96.71           N
ATOM    634  CA  ILE A  79      57.519   4.972  11.729  1.00 96.71           C
ATOM    635  CB  ILE A  79      58.436   6.160  11.675  1.00 96.71           C
ATOM    636  CG1 ILE A  79      59.551   5.933  10.642  1.00 96.71           C
ATOM    637  CG2 ILE A  79      58.947   6.432  13.100  1.00 96.71           C
ATOM    638  CD1 ILE A  79      60.345   7.198  10.316  1.00 96.71           C
ATOM    639  C   ILE A  79      58.270   3.863  12.391  1.00 96.71           C
ATOM    640  O   ILE A  79      58.299   3.772  13.617  1.00 96.71           O
ATOM    641  N   ASN A  80      58.901   2.986  11.587  1.00118.29           N
ATOM    642  CA  ASN A  80      59.718   1.925  12.111  1.00118.29           C
ATOM    643  CB  ASN A  80      61.036   2.401  12.741  1.00118.29           C
ATOM    644  CG  ASN A  80      62.059   2.530  11.635  1.00118.29           C
ATOM    645  OD1 ASN A  80      62.602   3.605  11.391  1.00118.29           O
ATOM    646  ND2 ASN A  80      62.335   1.385  10.954  1.00118.29           N
ATOM    647  C   ASN A  80      59.021   1.112  13.161  1.00118.29           C
ATOM    648  O   ASN A  80      59.623   0.794  14.184  1.00118.29           O
ATOM    649  N   LYS A  81      57.755   0.723  12.931  1.00116.26           N
ATOM    650  CA  LYS A  81      57.035  -0.129  13.843  1.00116.26           C
ATOM    651  CB  LYS A  81      57.717  -1.491  14.051  1.00116.26           C
ATOM    652  CG  LYS A  81      57.748  -2.360  12.792  1.00116.26           C
ATOM    653  CD  LYS A  81      58.673  -3.573  12.911  1.00116.26           C
ATOM    654  CE  LYS A  81      60.157  -3.208  12.972  1.00116.26           C
ATOM    655  NZ  LYS A  81      60.585  -2.614  11.686  1.00116.26           N
ATOM    656  C   LYS A  81      56.842   0.504  15.195  1.00116.26           C
ATOM    657  O   LYS A  81      56.630  -0.201  16.182  1.00116.26           O
ATOM    658  N   GLN A  82      56.879   1.848  15.284  1.00 85.11           N
ATOM    659  CA  GLN A  82      56.623   2.507  16.542  1.00 85.11           C
ATOM    660  CB  GLN A  82      57.873   3.118  17.195  1.00 85.11           C
ATOM    661  CG  GLN A  82      58.831   2.077  17.777  1.00 85.11           C
ATOM    662  CD  GLN A  82      58.365   1.722  19.180  1.00 85.11           C
ATOM    663  OE1 GLN A  82      57.863   2.572  19.914  1.00 85.11           O
ATOM    664  NE2 GLN A  82      58.542   0.431  19.570  1.00 85.11           N
ATOM    665  C   GLN A  82      55.669   3.629  16.272  1.00 85.11           C
ATOM    666  O   GLN A  82      55.636   4.179  15.171  1.00 85.11           O
ATOM    667  N   LYS A  83      54.840   3.977  17.279  1.00 57.16           N
ATOM    668  CA  LYS A  83      53.915   5.060  17.121  1.00 57.16           C
ATOM    669  CB  LYS A  83      52.438   4.676  17.315  1.00 57.16           C
ATOM    670  CG  LYS A  83      51.887   3.800  16.188  1.00 57.16           C
ATOM    671  CD  LYS A  83      50.481   3.263  16.457  1.00 57.16           C
ATOM    672  CE  LYS A  83      49.937   2.389  15.326  1.00 57.16           C
ATOM    673  NZ  LYS A  83      48.569   1.933  15.655  1.00 57.16           N
ATOM    674  C   LYS A  83      54.254   6.088  18.146  1.00 57.16           C
ATOM    675  O   LYS A  83      54.510   5.765  19.306  1.00 57.16           O
ATOM    676  N   TYR A  84      54.253   7.369  17.725  1.00119.63           N
ATOM    677  CA  TYR A  84      54.604   8.448  18.600  1.00119.63           C
ATOM    678  CB  TYR A  84      55.670   9.393  18.018  1.00119.63           C
ATOM    679  CG  TYR A  84      56.902   8.623  17.695  1.00119.63           C
ATOM    680  CD1 TYR A  84      56.959   7.864  16.549  1.00119.63           C
ATOM    681  CD2 TYR A  84      58.002   8.673  18.519  1.00119.63           C
ATOM    682  CE1 TYR A  84      58.091   7.154  16.232  1.00119.63           C
ATOM    683  CE2 TYR A  84      59.138   7.966  18.206  1.00119.63           C
ATOM    684  CZ  TYR A  84      59.184   7.204  17.062  1.00119.63           C
ATOM    685  OH  TYR A  84      60.348   6.477  16.736  1.00119.63           O
ATOM    686  C   TYR A  84      53.384   9.313  18.734  1.00119.63           C
ATOM    687  O   TYR A  84      52.688   9.594  17.757  1.00119.63           O
ATOM    688  N   PHE A  85      53.075   9.737  19.975  1.00128.97           N
ATOM    689  CA  PHE A  85      51.965  10.625  20.169  1.00128.97           C
ATOM    690  CB  PHE A  85      50.652   9.886  20.497  1.00128.97           C
ATOM    691  CG  PHE A  85      49.667  10.863  21.040  1.00128.97           C
ATOM    692  CD1 PHE A  85      49.061  11.797  20.232  1.00128.97           C
ATOM    693  CD2 PHE A  85      49.375  10.856  22.385  1.00128.97           C
ATOM    694  CE1 PHE A  85      48.161  12.695  20.758  1.00128.97           C
ATOM    695  CE2 PHE A  85      48.475  11.748  22.915  1.00128.97           C
ATOM    696  CZ  PHE A  85      47.864  12.669  22.099  1.00128.97           C
ATOM    697  C   PHE A  85      52.267  11.594  21.273  1.00128.97           C
ATOM    698  O   PHE A  85      52.829  11.230  22.305  1.00128.97           O
ATOM    699  N   ALA A  86      51.900  12.878  21.068  1.00 58.76           N
ATOM    700  CA  ALA A  86      52.108  13.880  22.075  1.00 58.76           C
ATOM    701  CB  ALA A  86      53.571  14.342  22.187  1.00 58.76           C
ATOM    702  C   ALA A  86      51.292  15.087  21.716  1.00 58.76           C
ATOM    703  O   ALA A  86      50.959  15.312  20.553  1.00 58.76           O
ATOM    704  N   PHE A  87      50.946  15.903  22.733  1.00136.74           N
ATOM    705  CA  PHE A  87      50.208  17.112  22.500  1.00136.74           C
ATOM    706  CB  PHE A  87      49.241  17.517  23.632  1.00136.74           C
ATOM    707  CG  PHE A  87      48.108  16.555  23.758  1.00136.74           C
ATOM    708  CD1 PHE A  87      47.006  16.669  22.942  1.00136.74           C
ATOM    709  CD2 PHE A  87      48.139  15.547  24.695  1.00136.74           C
ATOM    710  CE1 PHE A  87      45.953  15.793  23.056  1.00136.74           C
ATOM    711  CE2 PHE A  87      47.088  14.668  24.813  1.00136.74           C
ATOM    712  CZ  PHE A  87      45.991  14.790  23.994  1.00136.74           C
ATOM    713  C   PHE A  87      51.219  18.218  22.449  1.00136.74           C
ATOM    714  O   PHE A  87      52.279  18.125  23.062  1.00136.74           O
ATOM    715  N   PHE A  88      50.925  19.300  21.699  1.00131.21           N
ATOM    716  CA  PHE A  88      51.840  20.410  21.648  1.00131.21           C
ATOM    717  CB  PHE A  88      51.485  21.480  20.599  1.00131.21           C
ATOM    718  CG  PHE A  88      51.904  20.951  19.268  1.00131.21           C
ATOM    719  CD1 PHE A  88      51.150  20.015  18.600  1.00131.21           C
ATOM    720  CD2 PHE A  88      53.064  21.403  18.682  1.00131.21           C
ATOM    721  CE1 PHE A  88      51.548  19.536  17.373  1.00131.21           C
ATOM    722  CE2 PHE A  88      53.466  20.927  17.456  1.00131.21           C
ATOM    723  CZ  PHE A  88      52.708  19.991  16.797  1.00131.21           C
ATOM    724  C   PHE A  88      51.861  21.035  23.011  1.00131.21           C
ATOM    725  O   PHE A  88      50.868  20.992  23.736  1.00131.21           O
ATOM    726  N   ASN A  89      53.013  21.619  23.408  1.00114.28           N
ATOM    727  CA  ASN A  89      53.140  22.089  24.761  1.00114.28           C
ATOM    728  CB  ASN A  89      54.586  22.150  25.301  1.00114.28           C
ATOM    729  CG  ASN A  89      55.386  23.205  24.557  1.00114.28           C
ATOM    730  OD1 ASN A  89      55.656  23.075  23.365  1.00114.28           O
ATOM    731  ND2 ASN A  89      55.790  24.278  25.287  1.00114.28           N
ATOM    732  C   ASN A  89      52.492  23.418  24.999  1.00114.28           C
ATOM    733  O   ASN A  89      52.380  24.265  24.114  1.00114.28           O
ATOM    734  N   TYR A  90      51.992  23.588  26.243  1.00146.73           N
ATOM    735  CA  TYR A  90      51.410  24.816  26.701  1.00146.73           C
ATOM    736  CB  TYR A  90      49.882  24.869  26.513  1.00146.73           C
ATOM    737  CG  TYR A  90      49.251  23.798  27.335  1.00146.73           C
ATOM    738  CD1 TYR A  90      49.202  22.502  26.874  1.00146.73           C
ATOM    739  CD2 TYR A  90      48.722  24.084  28.572  1.00146.73           C
ATOM    740  CE1 TYR A  90      48.621  21.511  27.631  1.00146.73           C
ATOM    741  CE2 TYR A  90      48.139  23.098  29.333  1.00146.73           C
ATOM    742  CZ  TYR A  90      48.087  21.809  28.861  1.00146.73           C
ATOM    743  OH  TYR A  90      47.489  20.794  29.637  1.00146.73           O
ATOM    744  C   TYR A  90      51.727  24.932  28.163  1.00146.73           C
ATOM    745  O   TYR A  90      51.909  23.921  28.841  1.00146.73           O
ATOM    746  N   THR A  91      51.825  26.172  28.692  1.00101.87           N
ATOM    747  CA  THR A  91      52.128  26.326  30.090  1.00101.87           C
ATOM    748  CB  THR A  91      53.486  26.911  30.347  1.00101.87           C
ATOM    749  OG1 THR A  91      53.790  26.855  31.733  1.00101.87           O
ATOM    750  CG2 THR A  91      53.496  28.368  29.857  1.00101.87           C
ATOM    751  C   THR A  91      51.128  27.257  30.697  1.00101.87           C
ATOM    752  O   THR A  91      50.730  28.249  30.087  1.00101.87           O
ATOM    753  N   GLN A  92      50.687  26.955  31.935  1.00 59.02           N
ATOM    754  CA  GLN A  92      49.729  27.810  32.566  1.00 59.02           C
ATOM    755  CB  GLN A  92      48.479  27.060  33.055  1.00 59.02           C
ATOM    756  CG  GLN A  92      47.677  26.423  31.918  1.00 59.02           C
ATOM    757  CD  GLN A  92      46.476  25.711  32.521  1.00 59.02           C
ATOM    758  OE1 GLN A  92      45.745  25.006  31.828  1.00 59.02           O
ATOM    759  NE2 GLN A  92      46.264  25.897  33.852  1.00 59.02           N
ATOM    760  C   GLN A  92      50.375  28.427  33.767  1.00 59.02           C
ATOM    761  O   GLN A  92      50.563  27.773  34.792  1.00 59.02           O
ATOM    762  N   GLN A  93      50.747  29.716  33.653  1.00 87.73           N
ATOM    763  CA  GLN A  93      51.325  30.447  34.742  1.00 87.73           C
ATOM    764  CB  GLN A  93      51.890  31.819  34.349  0.00 87.73           C
ATOM    765  CG  GLN A  93      53.088  31.758  33.399  0.00 87.73           C
ATOM    766  CD  GLN A  93      53.524  33.189  33.116  0.00 87.73           C
ATOM    767  OE1 GLN A  93      52.924  34.143  33.610  0.00 87.73           O
ATOM    768  NE2 GLN A  93      54.594  33.347  32.292  1.00 87.73           N
ATOM    769  C   GLN A  93      50.246  30.679  35.745  1.00 87.73           C
ATOM    770  O   GLN A  93      50.493  30.765  36.944  1.00 87.73           O
ATOM    771  N   GLY A  94      49.000  30.787  35.263  1.00 70.75           N
ATOM    772  CA  GLY A  94      47.873  31.097  36.085  1.00 70.75           C
ATOM    773  C   GLY A  94      47.232  32.252  35.402  1.00 70.75           C
ATOM    774  O   GLY A  94      47.716  33.382  35.438  1.00 70.75           O
ATOM    775  N   LYS A  95      46.100  31.954  34.743  1.00 99.24           N
ATOM    776  CA  LYS A  95      45.341  32.897  33.983  1.00 99.24           C
ATOM    777  CB  LYS A  95      45.043  34.191  34.759  1.00 99.24           C
ATOM    778  CG  LYS A  95      44.227  35.209  33.958  1.00 99.24           C
ATOM    779  CD  LYS A  95      43.660  36.348  34.808  1.00 99.24           C
ATOM    780  CE  LYS A  95      42.848  37.366  34.005  1.00 99.24           C
ATOM    781  NZ  LYS A  95      42.339  38.429  34.901  1.00 99.24           N
ATOM    782  C   LYS A  95      46.114  33.259  32.758  1.00 99.24           C
ATOM    783  O   LYS A  95      45.594  33.923  31.863  1.00 99.24           O
ATOM    784  N   VAL A  96      47.370  32.798  32.635  1.00 93.58           N
ATOM    785  CA  VAL A  96      48.030  33.127  31.409  1.00 93.58           C
ATOM    786  CB  VAL A  96      49.228  34.021  31.557  1.00 93.58           C
ATOM    787  CG1 VAL A  96      50.312  33.277  32.343  1.00 93.58           C
ATOM    788  CG2 VAL A  96      49.676  34.465  30.155  1.00 93.58           C
ATOM    789  C   VAL A  96      48.463  31.840  30.801  1.00 93.58           C
ATOM    790  O   VAL A  96      49.069  30.995  31.458  1.00 93.58           O
ATOM    791  N   VAL A  97      48.141  31.649  29.511  1.00 33.59           N
ATOM    792  CA  VAL A  97      48.491  30.412  28.885  1.00 33.59           C
ATOM    793  CB  VAL A  97      47.300  29.677  28.338  1.00 33.59           C
ATOM    794  CG1 VAL A  97      47.787  28.405  27.625  1.00 33.59           C
ATOM    795  CG2 VAL A  97      46.317  29.413  29.491  1.00 33.59           C
ATOM    796  C   VAL A  97      49.394  30.712  27.735  1.00 33.59           C
ATOM    797  O   VAL A  97      49.157  31.641  26.964  1.00 33.59           O
ATOM    798  N   THR A  98      50.479  29.925  27.605  1.00 30.29           N
ATOM    799  CA  THR A  98      51.383  30.120  26.511  1.00 30.29           C
ATOM    800  CB  THR A  98      52.760  30.526  26.948  1.00 30.29           C
ATOM    801  OG1 THR A  98      52.698  31.729  27.700  1.00 30.29           O
ATOM    802  CG2 THR A  98      53.636  30.729  25.700  1.00 30.29           C
ATOM    803  C   THR A  98      51.506  28.807  25.806  1.00 30.29           C
ATOM    804  O   THR A  98      51.656  27.764  26.441  1.00 30.29           O
ATOM    805  N   SER A  99      51.444  28.824  24.460  1.00 35.58           N
ATOM    806  CA  SER A  99      51.545  27.592  23.736  1.00 35.58           C
ATOM    807  CB  SER A  99      50.427  27.396  22.697  1.00 35.58           C
ATOM    808  OG  SER A  99      49.167  27.312  23.346  1.00 35.58           O
ATOM    809  C   SER A  99      52.841  27.604  22.995  1.00 35.58           C
ATOM    810  O   SER A  99      53.353  28.662  22.630  1.00 35.58           O
ATOM    811  N   ASN A 100      53.431  26.406  22.809  1.00 48.05           N
ATOM    812  CA  ASN A 100      54.648  26.294  22.062  1.00 48.05           C
ATOM    813  CB  ASN A 100      55.861  25.886  22.914  1.00 48.05           C
ATOM    814  CG  ASN A 100      56.185  27.039  23.854  1.00 48.05           C
ATOM    815  OD1 ASN A 100      55.690  28.152  23.685  1.00 48.05           O
ATOM    816  ND2 ASN A 100      57.047  26.769  24.871  1.00 48.05           N
ATOM    817  C   ASN A 100      54.434  25.212  21.050  1.00 48.05           C
ATOM    818  O   ASN A 100      54.402  24.028  21.380  1.00 48.05           O
ATOM    819  N   CYS A 101      54.267  25.611  19.779  1.00 66.76           N
ATOM    820  CA  CYS A 101      54.055  24.710  18.682  1.00 66.76           C
ATOM    821  CB  CYS A 101      53.544  25.430  17.428  1.00 66.76           C
ATOM    822  SG  CYS A 101      51.888  26.085  17.763  1.00 66.76           S
ATOM    823  C   CYS A 101      55.321  23.981  18.360  1.00 66.76           C
ATOM    824  O   CYS A 101      55.304  22.952  17.685  1.00 66.76           O
ATOM    825  N   GLY A 102      56.459  24.580  18.747  1.00 57.00           N
ATOM    826  CA  GLY A 102      57.778  24.045  18.562  1.00 57.00           C
ATOM    827  C   GLY A 102      58.017  22.849  19.441  1.00 57.00           C
ATOM    828  O   GLY A 102      58.856  22.011  19.120  1.00 57.00           O
ATOM    829  N   GLN A 103      57.354  22.769  20.613  1.00 52.81           N
ATOM    830  CA  GLN A 103      57.661  21.703  21.534  1.00 52.81           C
ATOM    831  CB  GLN A 103      58.259  22.215  22.854  1.00 52.81           C
ATOM    832  CG  GLN A 103      59.610  22.909  22.668  1.00 52.81           C
ATOM    833  CD  GLN A 103      60.100  23.369  24.033  1.00 52.81           C
ATOM    834  OE1 GLN A 103      59.400  23.239  25.036  1.00 52.81           O
ATOM    835  NE2 GLN A 103      61.339  23.928  24.076  1.00 52.81           N
ATOM    836  C   GLN A 103      56.438  20.906  21.875  1.00 52.81           C
ATOM    837  O   GLN A 103      55.327  21.223  21.450  1.00 52.81           O
ATOM    838  N   THR A 104      56.631  19.812  22.652  1.00 49.82           N
ATOM    839  CA  THR A 104      55.530  18.960  23.008  1.00 49.82           C
ATOM    840  CB  THR A 104      55.611  17.584  22.413  1.00 49.82           C
ATOM    841  OG1 THR A 104      56.732  16.888  22.938  1.00 49.82           O
ATOM    842  CG2 THR A 104      55.733  17.711  20.885  1.00 49.82           C
ATOM    843  C   THR A 104      55.489  18.763  24.492  1.00 49.82           C
ATOM    844  O   THR A 104      56.444  19.038  25.217  1.00 49.82           O
ATOM    845  N   PHE A 105      54.323  18.296  24.974  1.00112.98           N
ATOM    846  CA  PHE A 105      54.134  17.929  26.344  1.00112.98           C
ATOM    847  CB  PHE A 105      52.648  17.881  26.753  1.00112.98           C
ATOM    848  CG  PHE A 105      52.543  17.546  28.202  1.00112.98           C
ATOM    849  CD1 PHE A 105      52.797  18.503  29.159  1.00112.98           C
ATOM    850  CD2 PHE A 105      52.173  16.284  28.607  1.00112.98           C
ATOM    851  CE1 PHE A 105      52.697  18.201  30.496  1.00112.98           C
ATOM    852  CE2 PHE A 105      52.072  15.977  29.943  1.00112.98           C
ATOM    853  CZ  PHE A 105      52.336  16.936  30.891  1.00112.98           C
ATOM    854  C   PHE A 105      54.697  16.545  26.393  1.00112.98           C
ATOM    855  O   PHE A 105      55.124  16.017  25.369  1.00112.98           O
ATOM    856  N   THR A 106      54.782  15.937  27.585  1.00 52.62           N
ATOM    857  CA  THR A 106      55.314  14.605  27.656  1.00 52.62           C
ATOM    858  CB  THR A 106      55.329  14.065  29.055  1.00 52.62           C
ATOM    859  OG1 THR A 106      56.042  14.943  29.910  1.00 52.62           O
ATOM    860  CG2 THR A 106      56.005  12.684  29.043  1.00 52.62           C
ATOM    861  C   THR A 106      54.395  13.725  26.856  1.00 52.62           C
ATOM    862  O   THR A 106      53.180  13.773  27.042  1.00 52.62           O
ATOM    863  N   GLY A 107      54.955  12.886  25.951  1.00 57.18           N
ATOM    864  CA  GLY A 107      54.147  12.044  25.107  1.00 57.18           C
ATOM    865  C   GLY A 107      54.478  10.590  25.313  1.00 57.18           C
ATOM    866  O   GLY A 107      55.334  10.236  26.125  1.00 57.18           O
ATOM    867  N   TRP A 108      53.778   9.709  24.553  1.00101.39           N
ATOM    868  CA  TRP A 108      53.933   8.283  24.689  1.00101.39           C
ATOM    869  CB  TRP A 108      52.597   7.583  24.987  1.00101.39           C
ATOM    870  CG  TRP A 108      51.941   7.997  26.283  1.00101.39           C
ATOM    871  CD2 TRP A 108      51.145   9.184  26.432  1.00101.39           C
ATOM    872  CD1 TRP A 108      51.956   7.385  27.502  1.00101.39           C
ATOM    873  NE1 TRP A 108      51.209   8.111  28.400  1.00101.39           N
ATOM    874  CE2 TRP A 108      50.707   9.222  27.755  1.00101.39           C
ATOM    875  CE3 TRP A 108      50.808  10.162  25.540  1.00101.39           C
ATOM    876  CZ2 TRP A 108      49.919  10.242  28.208  1.00101.39           C
ATOM    877  CZ3 TRP A 108      50.014  11.189  26.001  1.00101.39           C
ATOM    878  CH2 TRP A 108      49.578  11.228  27.309  1.00101.39           C
ATOM    879  C   TRP A 108      54.402   7.713  23.381  1.00101.39           C
ATOM    880  O   TRP A 108      53.886   8.064  22.320  1.00101.39           O
ATOM    881  N   TYR A 109      55.414   6.817  23.426  1.00191.29           N
ATOM    882  CA  TYR A 109      55.837   6.154  22.229  1.00191.29           C
ATOM    883  CB  TYR A 109      57.210   6.593  21.677  1.00191.29           C
ATOM    884  CG  TYR A 109      58.312   6.189  22.593  1.00191.29           C
ATOM    885  CD1 TYR A 109      58.828   4.915  22.539  1.00191.29           C
ATOM    886  CD2 TYR A 109      58.848   7.089  23.484  1.00191.29           C
ATOM    887  CE1 TYR A 109      59.848   4.535  23.378  1.00191.29           C
ATOM    888  CE2 TYR A 109      59.870   6.716  24.325  1.00191.29           C
ATOM    889  CZ  TYR A 109      60.374   5.439  24.268  1.00191.29           C
ATOM    890  OH  TYR A 109      61.423   5.053  25.130  1.00191.29           O
ATOM    891  C   TYR A 109      55.866   4.702  22.543  1.00191.29           C
ATOM    892  O   TYR A 109      56.368   4.314  23.596  1.00191.29           O
ATOM    893  N   HIS A 110      55.295   3.879  21.636  1.00104.65           N
ATOM    894  CA  HIS A 110      55.194   2.466  21.822  1.00104.65           C
ATOM    895  ND1 HIS A 110      51.934   3.632  22.010  1.00104.65           N
ATOM    896  CG  HIS A 110      52.635   2.497  21.669  1.00104.65           C
ATOM    897  CB  HIS A 110      53.847   2.009  22.402  1.00104.65           C
ATOM    898  NE2 HIS A 110      50.879   2.732  20.274  1.00104.65           N
ATOM    899  CD2 HIS A 110      51.978   1.960  20.605  1.00104.65           C
ATOM    900  CE1 HIS A 110      50.893   3.725  21.144  1.00104.65           C
ATOM    901  C   HIS A 110      55.309   1.769  20.517  1.00104.65           C
ATOM    902  O   HIS A 110      55.035   2.352  19.476  1.00104.65           O
ATOM    903  N   ASP A 111      55.705   0.480  20.543  1.00 67.39           N
ATOM    904  CA  ASP A 111      55.767  -0.249  19.313  1.00 67.39           C
ATOM    905  CB  ASP A 111      56.489  -1.608  19.432  1.00 67.39           C
ATOM    906  CG  ASP A 111      55.813  -2.496  20.473  1.00 67.39           C
ATOM    907  OD1 ASP A 111      54.718  -2.130  20.976  1.00 67.39           O
ATOM    908  OD2 ASP A 111      56.405  -3.561  20.789  1.00 67.39           O
ATOM    909  C   ASP A 111      54.352  -0.431  18.860  1.00 67.39           C
ATOM    910  O   ASP A 111      53.420  -0.243  19.639  1.00 67.39           O
ATOM    911  N   ALA A 112      54.159  -0.808  17.583  1.00 55.59           N
ATOM    912  CA  ALA A 112      52.853  -0.904  16.989  1.00 55.59           C
ATOM    913  CB  ALA A 112      52.898  -1.376  15.526  1.00 55.59           C
ATOM    914  C   ALA A 112      52.013  -1.883  17.755  1.00 55.59           C
ATOM    915  O   ALA A 112      50.802  -1.711  17.873  1.00 55.59           O
ATOM    916  N   GLY A 113      52.626  -2.963  18.259  1.00 87.35           N
ATOM    917  CA  GLY A 113      51.926  -3.983  18.994  1.00 87.35           C
ATOM    918  C   GLY A 113      51.402  -3.447  20.295  1.00 87.35           C
ATOM    919  O   GLY A 113      50.406  -3.943  20.814  1.00 87.35           O
ATOM    920  N   ILE A 114      52.124  -2.461  20.855  1.00302.80           N
ATOM    921  CA  ILE A 114      52.014  -1.798  22.128  1.00302.80           C
ATOM    922  CB  ILE A 114      50.670  -1.183  22.451  1.00302.80           C
ATOM    923  CG1 ILE A 114      50.847  -0.144  23.571  1.00302.80           C
ATOM    924  CG2 ILE A 114      49.655  -2.273  22.833  1.00302.80           C
ATOM    925  CD1 ILE A 114      49.623   0.747  23.776  1.00302.80           C
ATOM    926  C   ILE A 114      52.381  -2.797  23.157  1.00302.80           C
ATOM    927  O   ILE A 114      51.922  -2.752  24.298  1.00302.80           O
ATOM    928  N   ALA A 115      53.301  -3.705  22.778  1.00120.55           N
ATOM    929  CA  ALA A 115      53.764  -4.626  23.763  1.00120.55           C
ATOM    930  CB  ALA A 115      54.596  -5.773  23.167  1.00120.55           C
ATOM    931  C   ALA A 115      54.642  -3.855  24.640  1.00120.55           C
ATOM    932  O   ALA A 115      54.446  -3.697  25.845  1.00120.55           O
ATOM    933  N   VAL A 116      55.616  -3.255  23.962  1.00167.79           N
ATOM    934  CA  VAL A 116      56.498  -2.427  24.658  1.00167.79           C
ATOM    935  CB  VAL A 116      57.947  -2.691  24.371  1.00167.79           C
ATOM    936  CG1 VAL A 116      58.293  -4.104  24.869  1.00167.79           C
ATOM    937  CG2 VAL A 116      58.197  -2.486  22.868  1.00167.79           C
ATOM    938  C   VAL A 116      56.153  -1.148  24.086  1.00167.79           C
ATOM    939  O   VAL A 116      55.908  -0.971  22.896  1.00167.79           O
ATOM    940  N   LYS A 117      56.081  -0.150  24.926  1.00143.44           N
ATOM    941  CA  LYS A 117      55.997   1.023  24.173  1.00143.44           C
ATOM    942  CB  LYS A 117      55.337   2.195  24.929  1.00143.44           C
ATOM    943  CG  LYS A 117      53.881   1.939  25.330  1.00143.44           C
ATOM    944  CD  LYS A 117      53.186   3.167  25.915  1.00143.44           C
ATOM    945  CE  LYS A 117      51.732   2.912  26.317  1.00143.44           C
ATOM    946  NZ  LYS A 117      51.138   4.147  26.876  1.00143.44           N
ATOM    947  C   LYS A 117      57.410   1.269  23.652  1.00143.44           C
ATOM    948  O   LYS A 117      57.691   2.148  22.840  1.00143.44           O
ATOM    949  N   LYS A 118      58.365   0.440  24.190  1.00346.67           N
ATOM    950  CA  LYS A 118      59.768   0.667  24.262  1.00346.67           C
ATOM    951  CB  LYS A 118      60.357   1.320  23.001  1.00346.67           C
ATOM    952  CG  LYS A 118      60.372   0.399  21.780  1.00346.67           C
ATOM    953  CD  LYS A 118      61.216  -0.862  21.972  1.00346.67           C
ATOM    954  CE  LYS A 118      61.234  -1.779  20.747  1.00346.67           C
ATOM    955  NZ  LYS A 118      59.878  -2.316  20.498  1.00346.67           N
ATOM    956  C   LYS A 118      59.550   1.700  25.262  1.00346.67           C
ATOM    957  O   LYS A 118      60.300   2.675  25.342  1.00346.67           O
ATOM    958  N   PHE A 119      58.535   1.294  26.099  1.00288.44           N
ATOM    959  CA  PHE A 119      57.591   2.131  26.757  1.00288.44           C
ATOM    960  CB  PHE A 119      57.130   1.749  28.168  1.00288.44           C
ATOM    961  CG  PHE A 119      55.939   2.598  28.498  1.00288.44           C
ATOM    962  CD1 PHE A 119      56.054   3.944  28.770  1.00288.44           C
ATOM    963  CD2 PHE A 119      54.678   2.053  28.498  1.00288.44           C
ATOM    964  CE1 PHE A 119      54.952   4.712  29.066  1.00288.44           C
ATOM    965  CE2 PHE A 119      53.569   2.808  28.801  1.00288.44           C
ATOM    966  CZ  PHE A 119      53.703   4.144  29.089  1.00288.44           C
ATOM    967  C   PHE A 119      58.272   3.361  26.941  1.00288.44           C
ATOM    968  O   PHE A 119      59.317   3.430  27.565  1.00288.44           O
ATOM    969  N   GLY A 120      57.770   4.405  26.345  1.00 72.16           N
ATOM    970  CA  GLY A 120      58.680   5.408  26.680  1.00 72.16           C
ATOM    971  C   GLY A 120      57.917   6.637  26.699  1.00 72.16           C
ATOM    972  O   GLY A 120      56.865   6.754  26.073  1.00 72.16           O
ATOM    973  N   CYS A 121      58.450   7.571  27.475  1.00 67.24           N
ATOM    974  CA  CYS A 121      57.876   8.858  27.512  1.00 67.24           C
ATOM    975  CB  CYS A 121      57.762   9.413  28.937  1.00 67.24           C
ATOM    976  SG  CYS A 121      56.680   8.342  29.918  1.00 67.24           S
ATOM    977  C   CYS A 121      58.868   9.664  26.765  1.00 67.24           C
ATOM    978  O   CYS A 121      60.061   9.369  26.807  1.00 67.24           O
ATOM    979  N   PHE A 122      58.405  10.663  26.004  1.00 62.12           N
ATOM    980  CA  PHE A 122      59.370  11.430  25.291  1.00 62.12           C
ATOM    981  CB  PHE A 122      59.585  10.964  23.840  1.00 62.12           C
ATOM    982  CG  PHE A 122      58.339  11.238  23.066  1.00 62.12           C
ATOM    983  CD1 PHE A 122      57.263  10.382  23.128  1.00 62.12           C
ATOM    984  CD2 PHE A 122      58.254  12.355  22.267  1.00 62.12           C
ATOM    985  CE1 PHE A 122      56.120  10.643  22.408  1.00 62.12           C
ATOM    986  CE2 PHE A 122      57.114  12.621  21.545  1.00 62.12           C
ATOM    987  CZ  PHE A 122      56.043  11.763  21.615  1.00 62.12           C
ATOM    988  C   PHE A 122      58.883  12.836  25.230  1.00 62.12           C
ATOM    989  O   PHE A 122      57.717  13.122  25.499  1.00 62.12           O
ATOM    990  N   ARG A 123      59.807  13.760  24.911  1.00102.76           N
ATOM    991  CA  ARG A 123      59.460  15.134  24.726  1.00102.76           C
ATOM    992  CB  ARG A 123      60.053  16.079  25.786  1.00102.76           C
ATOM    993  CG  ARG A 123      59.490  15.854  27.191  1.00102.76           C
ATOM    994  CD  ARG A 123      60.077  16.796  28.244  1.00102.76           C
ATOM    995  NE  ARG A 123      61.533  16.497  28.353  1.00102.76           N
ATOM    996  CZ  ARG A 123      62.365  17.381  28.977  1.00102.76           C
ATOM    997  NH1 ARG A 123      61.863  18.538  29.501  1.00102.76           N
ATOM    998  NH2 ARG A 123      63.698  17.109  29.078  1.00102.76           N
ATOM    999  C   ARG A 123      60.074  15.495  23.415  1.00102.76           C
ATOM   1000  O   ARG A 123      61.152  15.007  23.076  1.00102.76           O
ATOM   1001  N   GLY A 124      59.403  16.355  22.629  1.00 33.21           N
ATOM   1002  CA  GLY A 124      59.960  16.671  21.347  1.00 33.21           C
ATOM   1003  C   GLY A 124      60.150  18.147  21.228  1.00 33.21           C
ATOM   1004  O   GLY A 124      59.382  18.939  21.774  1.00 33.21           O
ATOM   1005  N   ILE A 125      61.216  18.545  20.505  1.00137.82           N
ATOM   1006  CA  ILE A 125      61.486  19.930  20.248  1.00137.82           C
ATOM   1007  CB  ILE A 125      62.673  20.443  21.022  1.00137.82           C
ATOM   1008  CG1 ILE A 125      62.736  21.980  21.015  1.00137.82           C
ATOM   1009  CG2 ILE A 125      63.937  19.757  20.478  1.00137.82           C
ATOM   1010  CD1 ILE A 125      62.966  22.593  19.637  1.00137.82           C
ATOM   1011  C   ILE A 125      61.767  20.028  18.779  1.00137.82           C
ATOM   1012  O   ILE A 125      62.478  19.191  18.226  1.00137.82           O
ATOM   1013  N   ARG A 126      61.194  21.035  18.086  1.00132.08           N
ATOM   1014  CA  ARG A 126      61.460  21.089  16.679  1.00132.08           C
ATOM   1015  CB  ARG A 126      60.365  21.749  15.825  1.00132.08           C
ATOM   1016  CG  ARG A 126      60.090  23.208  16.153  1.00132.08           C
ATOM   1017  CD  ARG A 126      58.993  23.815  15.279  1.00132.08           C
ATOM   1018  NE  ARG A 126      58.825  25.235  15.698  1.00132.08           N
ATOM   1019  CZ  ARG A 126      58.061  26.083  14.950  1.00132.08           C
ATOM   1020  NH1 ARG A 126      57.452  25.632  13.815  1.00132.08           N
ATOM   1021  NH2 ARG A 126      57.905  27.382  15.338  1.00132.08           N
ATOM   1022  C   ARG A 126      62.751  21.806  16.458  1.00132.08           C
ATOM   1023  O   ARG A 126      62.956  22.929  16.915  1.00132.08           O
ATOM   1024  N   THR A 127      63.667  21.118  15.754  1.00117.69           N
ATOM   1025  CA  THR A 127      64.974  21.601  15.429  1.00117.69           C
ATOM   1026  CB  THR A 127      65.894  20.533  14.925  1.00117.69           C
ATOM   1027  OG1 THR A 127      67.231  21.011  14.895  1.00117.69           O
ATOM   1028  CG2 THR A 127      65.449  20.144  13.509  0.00117.69           C
ATOM   1029  C   THR A 127      64.873  22.642  14.373  1.00117.69           C
ATOM   1030  O   THR A 127      65.732  23.503  14.283  1.00117.69           O
ATOM   1031  N   GLY A 128      63.866  22.576  13.491  1.00 26.71           N
ATOM   1032  CA  GLY A 128      63.779  23.571  12.463  1.00 26.71           C
ATOM   1033  C   GLY A 128      62.375  23.461  11.890  1.00 26.71           C
ATOM   1034  O   GLY A 128      61.975  22.318  11.544  1.00 26.71           O
ATOM   1035  OXT GLY A 128      61.684  24.511  11.796  1.00 26.71           O
TER    1036      GLY A 128
ATOM   1037  N   LEU B 129      28.251   1.864  -5.362  1.00105.65           N
ATOM   1038  CA  LEU B 129      27.728   2.755  -4.297  1.00105.65           C
ATOM   1039  CB  LEU B 129      28.548   4.048  -4.176  1.00105.65           C
ATOM   1040  CG  LEU B 129      29.919   3.844  -3.521  1.00105.65           C
ATOM   1041  CD1 LEU B 129      30.778   2.863  -4.326  1.00105.65           C
ATOM   1042  CD2 LEU B 129      30.619   5.190  -3.274  1.00105.65           C
ATOM   1043  C   LEU B 129      26.308   3.155  -4.498  1.00105.65           C
ATOM   1044  O   LEU B 129      25.885   3.530  -5.591  1.00105.65           O
ATOM   1045  N   PRO B 130      25.584   3.058  -3.414  1.00 73.42           N
ATOM   1046  CA  PRO B 130      24.185   3.394  -3.430  1.00 73.42           C
ATOM   1047  CD  PRO B 130      25.862   1.974  -2.483  1.00 73.42           C
ATOM   1048  CB  PRO B 130      23.569   2.705  -2.214  1.00 73.42           C
ATOM   1049  CG  PRO B 130      24.494   1.505  -1.963  1.00 73.42           C
ATOM   1050  C   PRO B 130      23.938   4.868  -3.433  1.00 73.42           C
ATOM   1051  O   PRO B 130      24.847   5.636  -3.118  1.00 73.42           O
ATOM   1052  N   LYS B 131      22.721   5.267  -3.857  1.00 88.33           N
ATOM   1053  CA  LYS B 131      22.259   6.625  -3.857  1.00 88.33           C
ATOM   1054  CB  LYS B 131      20.918   6.790  -4.590  1.00 88.33           C
ATOM   1055  CG  LYS B 131      19.777   6.037  -3.901  1.00 88.33           C
ATOM   1056  CD  LYS B 131      18.382   6.453  -4.368  1.00 88.33           C
ATOM   1057  CE  LYS B 131      17.256   5.691  -3.665  1.00 88.33           C
ATOM   1058  NZ  LYS B 131      15.941   6.198  -4.115  1.00 88.33           N
ATOM   1059  C   LYS B 131      22.017   7.046  -2.442  1.00 88.33           C
ATOM   1060  O   LYS B 131      22.295   8.186  -2.069  1.00 88.33           O
ATOM   1061  N   GLU B 132      21.457   6.129  -1.623  1.00 91.97           N
ATOM   1062  CA  GLU B 132      21.132   6.467  -0.266  1.00 91.97           C
ATOM   1063  CB  GLU B 132      19.624   6.608   0.003  1.00 91.97           C
ATOM   1064  CG  GLU B 132      18.852   5.299  -0.168  1.00 91.97           C
ATOM   1065  CD  GLU B 132      17.450   5.502   0.389  1.00 91.97           C
ATOM   1066  OE1 GLU B 132      17.142   6.648   0.815  1.00 91.97           O
ATOM   1067  OE2 GLU B 132      16.669   4.514   0.400  1.00 91.97           O
ATOM   1068  C   GLU B 132      21.610   5.370   0.634  1.00 91.97           C
ATOM   1069  O   GLU B 132      21.754   4.224   0.210  1.00 91.97           O
ATOM   1070  N   PHE B 133      21.902   5.712   1.909  1.00 53.05           N
ATOM   1071  CA  PHE B 133      22.317   4.704   2.843  1.00 53.05           C
ATOM   1072  CB  PHE B 133      23.829   4.418   2.794  1.00 53.05           C
ATOM   1073  CG  PHE B 133      24.114   3.288   3.722  1.00 53.05           C
ATOM   1074  CD1 PHE B 133      24.295   3.508   5.068  1.00 53.05           C
ATOM   1075  CD2 PHE B 133      24.203   2.002   3.240  1.00 53.05           C
ATOM   1076  CE1 PHE B 133      24.559   2.461   5.919  1.00 53.05           C
ATOM   1077  CE2 PHE B 133      24.467   0.951   4.086  1.00 53.05           C
ATOM   1078  CZ  PHE B 133      24.645   1.180   5.429  1.00 53.05           C
ATOM   1079  C   PHE B 133      21.996   5.162   4.236  1.00 53.05           C
ATOM   1080  O   PHE B 133      22.137   6.338   4.572  1.00 53.05           O
ATOM   1081  N   SER B 134      21.536   4.222   5.087  1.00 95.69           N
ATOM   1082  CA  SER B 134      21.268   4.519   6.464  1.00 95.69           C
ATOM   1083  CB  SER B 134      19.798   4.880   6.741  1.00 95.69           C
ATOM   1084  OG  SER B 134      18.963   3.763   6.475  1.00 95.69           O
ATOM   1085  C   SER B 134      21.568   3.265   7.224  1.00 95.69           C
ATOM   1086  O   SER B 134      20.975   2.216   6.981  1.00 95.69           O
ATOM   1087  N   TRP B 135      22.496   3.356   8.191  1.00 98.06           N
ATOM   1088  CA  TRP B 135      22.918   2.228   8.968  1.00 98.06           C
ATOM   1089  CB  TRP B 135      24.201   2.488   9.772  1.00 98.06           C
ATOM   1090  CG  TRP B 135      25.423   2.479   8.882  1.00 98.06           C
ATOM   1091  CD2 TRP B 135      25.945   1.272   8.307  1.00 98.06           C
ATOM   1092  CD1 TRP B 135      26.209   3.499   8.425  1.00 98.06           C
ATOM   1093  NE1 TRP B 135      27.194   2.998   7.605  1.00 98.06           N
ATOM   1094  CE2 TRP B 135      27.041   1.628   7.524  1.00 98.06           C
ATOM   1095  CE3 TRP B 135      25.538  -0.026   8.421  1.00 98.06           C
ATOM   1096  CZ2 TRP B 135      27.749   0.682   6.839  1.00 98.06           C
ATOM   1097  CZ3 TRP B 135      26.258  -0.978   7.735  1.00 98.06           C
ATOM   1098  CH2 TRP B 135      27.344  -0.630   6.958  1.00 98.06           C
ATOM   1099  C   TRP B 135      21.821   1.769   9.871  1.00 98.06           C
ATOM   1100  O   TRP B 135      21.853   0.642  10.364  1.00 98.06           O
ATOM   1101  N   THR B 136      20.881   2.675  10.194  1.00115.35           N
ATOM   1102  CA  THR B 136      19.746   2.353  11.010  1.00115.35           C
ATOM   1103  CB  THR B 136      18.943   3.564  11.387  1.00115.35           C
ATOM   1104  OG1 THR B 136      17.944   3.215  12.334  1.00115.35           O
ATOM   1105  CG2 THR B 136      18.297   4.149  10.119  1.00115.35           C
ATOM   1106  C   THR B 136      18.846   1.424  10.259  1.00115.35           C
ATOM   1107  O   THR B 136      18.227   0.542  10.852  1.00115.35           O
ATOM   1108  N   ASN B 137      18.702   1.614   8.933  1.00 61.66           N
ATOM   1109  CA  ASN B 137      17.808   0.729   8.246  1.00 61.66           C
ATOM   1110  CB  ASN B 137      16.511   1.428   7.801  1.00 61.66           C
ATOM   1111  CG  ASN B 137      15.520   0.378   7.318  1.00 61.66           C
ATOM   1112  OD1 ASN B 137      15.855  -0.489   6.512  1.00 61.66           O
ATOM   1113  ND2 ASN B 137      14.260   0.454   7.825  1.00 61.66           N
ATOM   1114  C   ASN B 137      18.468   0.189   7.019  1.00 61.66           C
ATOM   1115  O   ASN B 137      18.411   0.799   5.953  1.00 61.66           O
ATOM   1116  N   VAL B 138      19.108  -0.989   7.137  1.00125.68           N
ATOM   1117  CA  VAL B 138      19.643  -1.618   5.971  1.00125.68           C
ATOM   1118  CB  VAL B 138      21.091  -1.998   6.122  1.00125.68           C
ATOM   1119  CG1 VAL B 138      21.281  -2.768   7.441  1.00125.68           C
ATOM   1120  CG2 VAL B 138      21.524  -2.781   4.871  1.00125.68           C
ATOM   1121  C   VAL B 138      18.800  -2.835   5.768  1.00125.68           C
ATOM   1122  O   VAL B 138      19.030  -3.891   6.353  1.00125.68           O
ATOM   1123  N   ASN B 139      17.790  -2.703   4.892  1.00 79.87           N
ATOM   1124  CA  ASN B 139      16.877  -3.769   4.617  1.00 79.87           C
ATOM   1125  CB  ASN B 139      17.551  -5.002   3.988  1.00 79.87           C
ATOM   1126  CG  ASN B 139      16.460  -5.900   3.420  1.00 79.87           C
ATOM   1127  OD1 ASN B 139      15.271  -5.674   3.642  1.00 79.87           O
ATOM   1128  ND2 ASN B 139      16.874  -6.953   2.665  1.00 79.87           N
ATOM   1129  C   ASN B 139      16.180  -4.198   5.877  1.00 79.87           C
ATOM   1130  O   ASN B 139      15.927  -5.385   6.079  1.00 79.87           O
ATOM   1131  N   GLY B 140      15.848  -3.239   6.767  1.00 29.12           N
ATOM   1132  CA  GLY B 140      15.059  -3.552   7.928  1.00 29.12           C
ATOM   1133  C   GLY B 140      15.905  -3.696   9.163  1.00 29.12           C
ATOM   1134  O   GLY B 140      15.398  -3.532  10.272  1.00 29.12           O
ATOM   1135  N   MET B 141      17.210  -4.003   9.029  1.00 77.76           N
ATOM   1136  CA  MET B 141      18.010  -4.191  10.209  1.00 77.76           C
ATOM   1137  CB  MET B 141      19.223  -5.112   9.987  1.00 77.76           C
ATOM   1138  CG  MET B 141      18.843  -6.554   9.648  1.00 77.76           C
ATOM   1139  SD  MET B 141      20.261  -7.661   9.379  1.00 77.76           S
ATOM   1140  CE  MET B 141      20.729  -6.933   7.782  1.00 77.76           C
ATOM   1141  C   MET B 141      18.544  -2.872  10.699  1.00 77.76           C
ATOM   1142  O   MET B 141      18.760  -1.948   9.916  1.00 77.76           O
ATOM   1143  N   ASN B 142      18.764  -2.760  12.031  1.00 73.75           N
ATOM   1144  CA  ASN B 142      19.298  -1.560  12.631  1.00 73.75           C
ATOM   1145  CB  ASN B 142      18.389  -0.965  13.719  1.00 73.75           C
ATOM   1146  CG  ASN B 142      19.099   0.237  14.327  1.00 73.75           C
ATOM   1147  OD1 ASN B 142      19.588   1.115  13.618  1.00 73.75           O
ATOM   1148  ND2 ASN B 142      19.168   0.271  15.685  1.00 73.75           N
ATOM   1149  C   ASN B 142      20.606  -1.887  13.302  1.00 73.75           C
ATOM   1150  O   ASN B 142      20.662  -2.739  14.185  1.00 73.75           O
ATOM   1151  N   LEU B 143      21.705  -1.285  12.796  1.00116.93           N
ATOM   1152  CA  LEU B 143      23.067  -1.368  13.267  1.00116.93           C
ATOM   1153  CB  LEU B 143      24.097  -1.264  12.130  1.00116.93           C
ATOM   1154  CG  LEU B 143      24.038  -2.462  11.164  1.00116.93           C
ATOM   1155  CD1 LEU B 143      25.167  -2.404  10.124  1.00116.93           C
ATOM   1156  CD2 LEU B 143      24.006  -3.793  11.931  1.00116.93           C
ATOM   1157  C   LEU B 143      23.461  -0.374  14.335  1.00116.93           C
ATOM   1158  O   LEU B 143      24.517  -0.537  14.946  1.00116.93           O
ATOM   1159  N   VAL B 144      22.725   0.745  14.516  1.00 68.44           N
ATOM   1160  CA  VAL B 144      23.191   1.779  15.408  1.00 68.44           C
ATOM   1161  CB  VAL B 144      22.838   3.153  14.914  1.00 68.44           C
ATOM   1162  CG1 VAL B 144      23.356   4.202  15.912  1.00 68.44           C
ATOM   1163  CG2 VAL B 144      23.389   3.314  13.485  1.00 68.44           C
ATOM   1164  C   VAL B 144      22.630   1.629  16.794  1.00 68.44           C
ATOM   1165  O   VAL B 144      21.476   1.257  16.986  1.00 68.44           O
ATOM   1166  N   VAL B 145      23.468   1.937  17.808  1.00 67.93           N
ATOM   1167  CA  VAL B 145      23.124   1.845  19.207  1.00 67.93           C
ATOM   1168  CB  VAL B 145      24.343   1.871  20.091  1.00 67.93           C
ATOM   1169  CG1 VAL B 145      23.922   1.900  21.569  1.00 67.93           C
ATOM   1170  CG2 VAL B 145      25.227   0.669  19.719  1.00 67.93           C
ATOM   1171  C   VAL B 145      22.281   3.050  19.510  1.00 67.93           C
ATOM   1172  O   VAL B 145      22.322   4.010  18.749  1.00 67.93           O
ATOM   1173  N   PRO B 146      21.512   3.042  20.573  1.00 84.48           N
ATOM   1174  CA  PRO B 146      20.625   4.143  20.854  1.00 84.48           C
ATOM   1175  CD  PRO B 146      20.948   1.784  21.041  1.00 84.48           C
ATOM   1176  CB  PRO B 146      19.681   3.649  21.947  1.00 84.48           C
ATOM   1177  CG  PRO B 146      19.596   2.136  21.684  1.00 84.48           C
ATOM   1178  C   PRO B 146      21.270   5.457  21.162  1.00 84.48           C
ATOM   1179  O   PRO B 146      22.439   5.487  21.549  1.00 84.48           O
ATOM   1180  N   VAL B 147      20.502   6.554  20.958  1.00 46.64           N
ATOM   1181  CA  VAL B 147      20.949   7.890  21.210  1.00 46.64           C
ATOM   1182  CB  VAL B 147      19.974   8.933  20.742  1.00 46.64           C
ATOM   1183  CG1 VAL B 147      20.497  10.321  21.146  1.00 46.64           C
ATOM   1184  CG2 VAL B 147      19.758   8.762  19.229  1.00 46.64           C
ATOM   1185  C   VAL B 147      21.102   8.053  22.688  1.00 46.64           C
ATOM   1186  O   VAL B 147      20.378   7.450  23.479  1.00 46.64           O
ATOM   1187  N   ARG B 148      22.086   8.874  23.097  1.00116.45           N
ATOM   1188  CA  ARG B 148      22.323   9.083  24.498  1.00116.45           C
ATOM   1189  CB  ARG B 148      23.611   8.420  25.012  1.00116.45           C
ATOM   1190  CG  ARG B 148      23.574   6.892  24.969  1.00116.45           C
ATOM   1191  CD  ARG B 148      24.797   6.243  25.617  1.00116.45           C
ATOM   1192  NE  ARG B 148      24.748   6.569  27.069  1.00116.45           N
ATOM   1193  CZ  ARG B 148      25.658   6.020  27.925  1.00116.45           C
ATOM   1194  NH1 ARG B 148      26.618   5.174  27.450  1.00116.45           N
ATOM   1195  NH2 ARG B 148      25.606   6.317  29.257  1.00116.45           N
ATOM   1196  C   ARG B 148      22.477  10.554  24.721  1.00116.45           C
ATOM   1197  O   ARG B 148      22.533  11.338  23.775  1.00116.45           O
ATOM   1198  N   ASN B 149      22.507  10.972  26.002  1.00 41.02           N
ATOM   1199  CA  ASN B 149      22.677  12.365  26.297  1.00 41.02           C
ATOM   1200  CB  ASN B 149      21.558  12.943  27.180  1.00 41.02           C
ATOM   1201  CG  ASN B 149      21.700  14.458  27.200  1.00 41.02           C
ATOM   1202  OD1 ASN B 149      22.718  15.005  26.778  1.00 41.02           O
ATOM   1203  ND2 ASN B 149      20.653  15.159  27.711  1.00 41.02           N
ATOM   1204  C   ASN B 149      23.966  12.528  27.045  1.00 41.02           C
ATOM   1205  O   ASN B 149      24.177  11.917  28.091  1.00 41.02           O
ATOM   1206  N   GLN B 150      24.872  13.355  26.493  1.00 58.21           N
ATOM   1207  CA  GLN B 150      26.144  13.652  27.089  1.00 58.21           C
ATOM   1208  CB  GLN B 150      27.072  14.433  26.143  1.00 58.21           C
ATOM   1209  CG  GLN B 150      26.534  15.808  25.747  1.00 58.21           C
ATOM   1210  CD  GLN B 150      27.549  16.451  24.813  1.00 58.21           C
ATOM   1211  OE1 GLN B 150      28.672  16.756  25.206  1.00 58.21           O
ATOM   1212  NE2 GLN B 150      27.142  16.659  23.532  1.00 58.21           N
ATOM   1213  C   GLN B 150      25.918  14.477  28.306  1.00 58.21           C
ATOM   1214  O   GLN B 150      26.682  14.426  29.270  1.00 58.21           O
ATOM   1215  N   GLY B 151      24.859  15.297  28.266  1.00 42.45           N
ATOM   1216  CA  GLY B 151      24.574  16.191  29.337  1.00 42.45           C
ATOM   1217  C   GLY B 151      25.131  17.481  28.861  1.00 42.45           C
ATOM   1218  O   GLY B 151      26.216  17.525  28.287  1.00 42.45           O
ATOM   1219  N   VAL B 152      24.401  18.579  29.085  1.00118.35           N
ATOM   1220  CA  VAL B 152      24.922  19.839  28.669  1.00118.35           C
ATOM   1221  CB  VAL B 152      24.003  20.984  28.972  1.00118.35           C
ATOM   1222  CG1 VAL B 152      23.827  21.079  30.497  1.00118.35           C
ATOM   1223  CG2 VAL B 152      24.584  22.259  28.336  1.00118.35           C
ATOM   1224  C   VAL B 152      26.151  20.016  29.482  1.00118.35           C
ATOM   1225  O   VAL B 152      27.119  20.654  29.070  1.00118.35           O
ATOM   1226  N   PHE B 153      26.122  19.406  30.677  1.00169.42           N
ATOM   1227  CA  PHE B 153      27.138  19.584  31.660  1.00169.42           C
ATOM   1228  CB  PHE B 153      26.842  18.805  32.952  1.00169.42           C
ATOM   1229  CG  PHE B 153      25.619  19.405  33.556  1.00169.42           C
ATOM   1230  CD1 PHE B 153      25.707  20.528  34.346  1.00169.42           C
ATOM   1231  CD2 PHE B 153      24.382  18.846  33.332  1.00169.42           C
ATOM   1232  CE1 PHE B 153      24.580  21.084  34.904  1.00169.42           C
ATOM   1233  CE2 PHE B 153      23.251  19.397  33.887  1.00169.42           C
ATOM   1234  CZ  PHE B 153      23.348  20.519  34.674  1.00169.42           C
ATOM   1235  C   PHE B 153      28.498  19.170  31.188  1.00169.42           C
ATOM   1236  O   PHE B 153      29.443  19.944  31.329  1.00169.42           O
ATOM   1237  N   CYS B 154      28.659  17.971  30.596  1.00 56.02           N
ATOM   1238  CA  CYS B 154      30.013  17.565  30.327  1.00 56.02           C
ATOM   1239  CB  CYS B 154      30.293  16.120  30.786  1.00 56.02           C
ATOM   1240  SG  CYS B 154      32.027  15.597  30.622  1.00 56.02           S
ATOM   1241  C   CYS B 154      30.314  17.661  28.861  1.00 56.02           C
ATOM   1242  O   CYS B 154      29.516  17.248  28.023  1.00 56.02           O
ATOM   1243  N   GLY B 155      31.505  18.198  28.512  1.00 48.62           N
ATOM   1244  CA  GLY B 155      31.848  18.338  27.121  1.00 48.62           C
ATOM   1245  C   GLY B 155      32.444  17.041  26.677  1.00 48.62           C
ATOM   1246  O   GLY B 155      33.616  16.961  26.310  1.00 48.62           O
ATOM   1247  N   SER B 156      31.607  15.989  26.735  1.00140.36           N
ATOM   1248  CA  SER B 156      31.913  14.623  26.417  1.00140.36           C
ATOM   1249  CB  SER B 156      31.101  13.614  27.247  1.00140.36           C
ATOM   1250  OG  SER B 156      31.542  13.606  28.595  1.00140.36           O
ATOM   1251  C   SER B 156      31.683  14.228  24.982  1.00140.36           C
ATOM   1252  O   SER B 156      31.816  13.045  24.677  1.00140.36           O
ATOM   1253  N   CYS B 157      31.366  15.153  24.056  1.00 62.96           N
ATOM   1254  CA  CYS B 157      30.926  14.760  22.736  1.00 62.96           C
ATOM   1255  CB  CYS B 157      30.714  15.967  21.805  1.00 62.96           C
ATOM   1256  SG  CYS B 157      32.234  16.931  21.547  1.00 62.96           S
ATOM   1257  C   CYS B 157      31.889  13.819  22.060  1.00 62.96           C
ATOM   1258  O   CYS B 157      31.471  12.804  21.504  1.00 62.96           O
ATOM   1259  N   TYR B 158      33.203  14.081  22.133  1.00 70.14           N
ATOM   1260  CA  TYR B 158      34.163  13.262  21.444  1.00 70.14           C
ATOM   1261  CB  TYR B 158      35.615  13.740  21.648  1.00 70.14           C
ATOM   1262  CG  TYR B 158      35.968  13.651  23.095  1.00 70.14           C
ATOM   1263  CD1 TYR B 158      35.559  14.622  23.981  1.00 70.14           C
ATOM   1264  CD2 TYR B 158      36.726  12.602  23.566  1.00 70.14           C
ATOM   1265  CE1 TYR B 158      35.889  14.543  25.314  1.00 70.14           C
ATOM   1266  CE2 TYR B 158      37.059  12.516  24.898  1.00 70.14           C
ATOM   1267  CZ  TYR B 158      36.640  13.488  25.775  1.00 70.14           C
ATOM   1268  OH  TYR B 158      36.980  13.403  27.142  1.00 70.14           O
ATOM   1269  C   TYR B 158      34.062  11.842  21.920  1.00 70.14           C
ATOM   1270  O   TYR B 158      34.220  10.910  21.134  1.00 70.14           O
ATOM   1271  N   ALA B 159      33.847  11.640  23.231  1.00 55.28           N
ATOM   1272  CA  ALA B 159      33.740  10.329  23.813  1.00 55.28           C
ATOM   1273  CB  ALA B 159      33.532  10.416  25.335  1.00 55.28           C
ATOM   1274  C   ALA B 159      32.539   9.615  23.272  1.00 55.28           C
ATOM   1275  O   ALA B 159      32.611   8.444  22.901  1.00 55.28           O
ATOM   1276  N   PHE B 160      31.392  10.316  23.218  1.00 63.48           N
ATOM   1277  CA  PHE B 160      30.176   9.708  22.764  1.00 63.48           C
ATOM   1278  CB  PHE B 160      28.942  10.618  22.937  1.00 63.48           C
ATOM   1279  CG  PHE B 160      28.550  10.595  24.381  1.00 63.48           C
ATOM   1280  CD1 PHE B 160      29.197  11.366  25.321  1.00 63.48           C
ATOM   1281  CD2 PHE B 160      27.510   9.791  24.791  1.00 63.48           C
ATOM   1282  CE1 PHE B 160      28.816  11.328  26.644  1.00 63.48           C
ATOM   1283  CE2 PHE B 160      27.124   9.748  26.110  1.00 63.48           C
ATOM   1284  CZ  PHE B 160      27.779  10.518  27.040  1.00 63.48           C
ATOM   1285  C   PHE B 160      30.307   9.324  21.321  1.00 63.48           C
ATOM   1286  O   PHE B 160      29.907   8.229  20.926  1.00 63.48           O
ATOM   1287  N   SER B 161      30.879  10.209  20.484  1.00 82.37           N
ATOM   1288  CA  SER B 161      31.008   9.899  19.089  1.00 82.37           C
ATOM   1289  CB  SER B 161      31.644  11.034  18.283  1.00 82.37           C
ATOM   1290  OG  SER B 161      30.766  12.145  18.288  1.00 82.37           O
ATOM   1291  C   SER B 161      31.880   8.694  18.943  1.00 82.37           C
ATOM   1292  O   SER B 161      31.580   7.794  18.161  1.00 82.37           O
ATOM   1293  N   SER B 162      32.982   8.638  19.709  1.00106.30           N
ATOM   1294  CA  SER B 162      33.889   7.536  19.582  1.00106.30           C
ATOM   1295  CB  SER B 162      35.171   7.689  20.423  1.00106.30           C
ATOM   1296  OG  SER B 162      34.869   7.748  21.807  1.00106.30           O
ATOM   1297  C   SER B 162      33.209   6.249  19.941  1.00106.30           C
ATOM   1298  O   SER B 162      33.281   5.283  19.185  1.00106.30           O
ATOM   1299  N   SER B 163      32.503   6.197  21.086  1.00 42.85           N
ATOM   1300  CA  SER B 163      31.861   4.979  21.504  1.00 42.85           C
ATOM   1301  CB  SER B 163      31.149   5.117  22.861  1.00 42.85           C
ATOM   1302  OG  SER B 163      30.082   6.048  22.761  1.00 42.85           O
ATOM   1303  C   SER B 163      30.829   4.604  20.491  1.00 42.85           C
ATOM   1304  O   SER B 163      30.665   3.431  20.161  1.00 42.85           O
ATOM   1305  N   ASP B 164      30.122   5.608  19.947  1.00 40.99           N
ATOM   1306  CA  ASP B 164      29.057   5.346  19.026  1.00 40.99           C
ATOM   1307  CB  ASP B 164      28.365   6.631  18.540  1.00 40.99           C
ATOM   1308  CG  ASP B 164      27.611   7.233  19.717  1.00 40.99           C
ATOM   1309  OD1 ASP B 164      27.511   6.546  20.769  1.00 40.99           O
ATOM   1310  OD2 ASP B 164      27.128   8.389  19.582  1.00 40.99           O
ATOM   1311  C   ASP B 164      29.600   4.648  17.822  1.00 40.99           C
ATOM   1312  O   ASP B 164      28.991   3.704  17.321  1.00 40.99           O
ATOM   1313  N   MET B 165      30.758   5.101  17.310  1.00 61.24           N
ATOM   1314  CA  MET B 165      31.305   4.490  16.138  1.00 61.24           C
ATOM   1315  CB  MET B 165      32.580   5.210  15.665  1.00 61.24           C
ATOM   1316  CG  MET B 165      33.219   4.606  14.416  1.00 61.24           C
ATOM   1317  SD  MET B 165      34.585   5.593  13.731  1.00 61.24           S
ATOM   1318  CE  MET B 165      35.683   5.423  15.168  1.00 61.24           C
ATOM   1319  C   MET B 165      31.653   3.057  16.425  1.00 61.24           C
ATOM   1320  O   MET B 165      31.271   2.155  15.683  1.00 61.24           O
ATOM   1321  N   PHE B 166      32.346   2.801  17.548  1.00115.15           N
ATOM   1322  CA  PHE B 166      32.758   1.460  17.868  1.00115.15           C
ATOM   1323  CB  PHE B 166      33.608   1.375  19.150  1.00115.15           C
ATOM   1324  CG  PHE B 166      34.929   2.012  18.880  1.00115.15           C
ATOM   1325  CD1 PHE B 166      35.924   1.309  18.240  1.00115.15           C
ATOM   1326  CD2 PHE B 166      35.180   3.305  19.275  1.00115.15           C
ATOM   1327  CE1 PHE B 166      37.146   1.890  17.991  1.00115.15           C
ATOM   1328  CE2 PHE B 166      36.398   3.892  19.030  1.00115.15           C
ATOM   1329  CZ  PHE B 166      37.385   3.184  18.386  1.00115.15           C
ATOM   1330  C   PHE B 166      31.574   0.566  18.073  1.00115.15           C
ATOM   1331  O   PHE B 166      31.590  -0.600  17.684  1.00115.15           O
ATOM   1332  N   GLY B 167      30.523   1.075  18.734  1.00 40.39           N
ATOM   1333  CA  GLY B 167      29.374   0.255  19.030  1.00 40.39           C
ATOM   1334  C   GLY B 167      28.673  -0.195  17.776  1.00 40.39           C
ATOM   1335  O   GLY B 167      28.231  -1.341  17.680  1.00 40.39           O
ATOM   1336  N   SER B 168      28.505   0.710  16.792  1.00 86.37           N
ATOM   1337  CA  SER B 168      27.817   0.336  15.588  1.00 86.37           C
ATOM   1338  CB  SER B 168      27.555   1.535  14.659  1.00 86.37           C
ATOM   1339  OG  SER B 168      26.693   2.466  15.296  1.00 86.37           O
ATOM   1340  C   SER B 168      28.646  -0.650  14.821  1.00 86.37           C
ATOM   1341  O   SER B 168      28.136  -1.662  14.339  1.00 86.37           O
ATOM   1342  N   ARG B 169      29.964  -0.385  14.712  1.00 86.87           N
ATOM   1343  CA  ARG B 169      30.827  -1.224  13.928  1.00 86.87           C
ATOM   1344  CB  ARG B 169      32.267  -0.691  13.828  1.00 86.87           C
ATOM   1345  CG  ARG B 169      32.364   0.573  12.968  1.00 86.87           C
ATOM   1346  CD  ARG B 169      33.794   0.983  12.607  1.00 86.87           C
ATOM   1347  NE  ARG B 169      33.697   2.150  11.684  1.00 86.87           N
ATOM   1348  CZ  ARG B 169      34.694   2.401  10.785  1.00 86.87           C
ATOM   1349  NH1 ARG B 169      35.789   1.589  10.731  1.00 86.87           N
ATOM   1350  NH2 ARG B 169      34.591   3.462   9.931  1.00 86.87           N
ATOM   1351  C   ARG B 169      30.862  -2.605  14.497  1.00 86.87           C
ATOM   1352  O   ARG B 169      30.915  -3.586  13.756  1.00 86.87           O
ATOM   1353  N   VAL B 170      30.858  -2.733  15.834  1.00105.84           N
ATOM   1354  CA  VAL B 170      30.838  -4.064  16.382  1.00105.84           C
ATOM   1355  CB  VAL B 170      30.918  -4.112  17.883  1.00105.84           C
ATOM   1356  CG1 VAL B 170      29.611  -3.566  18.477  1.00105.84           C
ATOM   1357  CG2 VAL B 170      31.224  -5.559  18.304  1.00105.84           C
ATOM   1358  C   VAL B 170      29.557  -4.728  15.963  1.00105.84           C
ATOM   1359  O   VAL B 170      29.518  -5.927  15.685  1.00105.84           O
ATOM   1360  N   ARG B 171      28.451  -3.962  15.924  1.00 85.97           N
ATOM   1361  CA  ARG B 171      27.196  -4.568  15.572  1.00 85.97           C
ATOM   1362  CB  ARG B 171      25.999  -3.621  15.766  1.00 85.97           C
ATOM   1363  CG  ARG B 171      25.754  -3.323  17.249  1.00 85.97           C
ATOM   1364  CD  ARG B 171      24.475  -2.539  17.549  1.00 85.97           C
ATOM   1365  NE  ARG B 171      24.417  -2.357  19.028  1.00 85.97           N
ATOM   1366  CZ  ARG B 171      23.285  -1.876  19.619  1.00 85.97           C
ATOM   1367  NH1 ARG B 171      22.198  -1.560  18.857  1.00 85.97           N
ATOM   1368  NH2 ARG B 171      23.235  -1.716  20.973  1.00 85.97           N
ATOM   1369  C   ARG B 171      27.226  -5.065  14.153  1.00 85.97           C
ATOM   1370  O   ARG B 171      26.815  -6.189  13.877  1.00 85.97           O
ATOM   1371  N   VAL B 172      27.732  -4.262  13.201  1.00103.28           N
ATOM   1372  CA  VAL B 172      27.744  -4.710  11.836  1.00103.28           C
ATOM   1373  CB  VAL B 172      28.222  -3.651  10.882  1.00103.28           C
ATOM   1374  CG1 VAL B 172      29.671  -3.274  11.233  1.00103.28           C
ATOM   1375  CG2 VAL B 172      28.047  -4.176   9.447  1.00103.28           C
ATOM   1376  C   VAL B 172      28.634  -5.909  11.683  1.00103.28           C
ATOM   1377  O   VAL B 172      28.263  -6.888  11.035  1.00103.28           O
ATOM   1378  N   ILE B 173      29.826  -5.882  12.308  1.00104.71           N
ATOM   1379  CA  ILE B 173      30.774  -6.938  12.103  1.00104.71           C
ATOM   1380  CB  ILE B 173      32.079  -6.693  12.812  1.00104.71           C
ATOM   1381  CG1 ILE B 173      33.110  -7.764  12.416  1.00104.71           C
ATOM   1382  CG2 ILE B 173      31.817  -6.590  14.324  1.00104.71           C
ATOM   1383  CD1 ILE B 173      34.536  -7.427  12.849  1.00104.71           C
ATOM   1384  C   ILE B 173      30.225  -8.251  12.560  1.00104.71           C
ATOM   1385  O   ILE B 173      30.355  -9.257  11.871  1.00104.71           O
ATOM   1386  N   THR B 174      29.630  -8.283  13.757  1.00116.55           N
ATOM   1387  CA  THR B 174      29.089  -9.468  14.350  1.00116.55           C
ATOM   1388  CB  THR B 174      29.069  -9.401  15.851  1.00116.55           C
ATOM   1389  OG1 THR B 174      28.301  -8.297  16.303  1.00116.55           O
ATOM   1390  CG2 THR B 174      30.521  -9.263  16.339  1.00116.55           C
ATOM   1391  C   THR B 174      27.729  -9.750  13.840  1.00116.55           C
ATOM   1392  O   THR B 174      27.133 -10.766  14.186  1.00116.55           O
ATOM   1393  N   ASN B 175      27.136  -8.756  13.150  1.00209.76           N
ATOM   1394  CA  ASN B 175      25.736  -8.785  12.864  1.00209.76           C
ATOM   1395  CB  ASN B 175      25.158 -10.149  12.418  1.00209.76           C
ATOM   1396  CG  ASN B 175      23.826  -9.923  11.711  1.00209.76           C
ATOM   1397  OD1 ASN B 175      23.346  -8.797  11.598  1.00209.76           O
ATOM   1398  ND2 ASN B 175      23.211 -11.031  11.215  1.00209.76           N
ATOM   1399  C   ASN B 175      25.237  -8.393  14.228  1.00209.76           C
ATOM   1400  O   ASN B 175      25.998  -8.209  15.156  1.00209.76           O
ATOM   1401  N   GLY B 176      23.962  -8.258  14.471  1.00152.03           N
ATOM   1402  CA  GLY B 176      23.468  -7.819  15.747  1.00152.03           C
ATOM   1403  C   GLY B 176      23.884  -8.727  16.881  1.00152.03           C
ATOM   1404  O   GLY B 176      23.462  -8.506  18.013  1.00152.03           O
ATOM   1405  N   THR B 177      24.607  -9.835  16.616  1.00141.72           N
ATOM   1406  CA  THR B 177      24.952 -10.774  17.651  1.00141.72           C
ATOM   1407  CB  THR B 177      25.949 -11.799  17.196  1.00141.72           C
ATOM   1408  OG1 THR B 177      27.180 -11.175  16.867  1.00141.72           O
ATOM   1409  CG2 THR B 177      25.379 -12.524  15.965  1.00141.72           C
ATOM   1410  C   THR B 177      25.537 -10.081  18.861  1.00141.72           C
ATOM   1411  O   THR B 177      25.143 -10.410  19.979  1.00141.72           O
ATOM   1412  N   LYS B 178      26.485  -9.128  18.709  1.00102.37           N
ATOM   1413  CA  LYS B 178      27.014  -8.444  19.867  1.00102.37           C
ATOM   1414  CB  LYS B 178      28.550  -8.470  19.939  1.00102.37           C
ATOM   1415  CG  LYS B 178      29.119  -9.863  20.220  1.00102.37           C
ATOM   1416  CD  LYS B 178      28.876 -10.869  19.093  1.00102.37           C
ATOM   1417  CE  LYS B 178      29.445 -12.260  19.382  1.00102.37           C
ATOM   1418  NZ  LYS B 178      29.118 -13.183  18.272  1.00102.37           N
ATOM   1419  C   LYS B 178      26.580  -6.997  19.838  1.00102.37           C
ATOM   1420  O   LYS B 178      26.848  -6.273  18.881  1.00102.37           O
ATOM   1421  N   THR B 179      25.800  -6.601  20.868  1.00140.48           N
ATOM   1422  CA  THR B 179      25.197  -5.319  21.163  1.00140.48           C
ATOM   1423  CB  THR B 179      23.795  -5.452  21.673  1.00140.48           C
ATOM   1424  OG1 THR B 179      23.775  -6.195  22.882  1.00140.48           O
ATOM   1425  CG2 THR B 179      22.959  -6.159  20.594  1.00140.48           C
ATOM   1426  C   THR B 179      25.939  -4.387  22.099  1.00140.48           C
ATOM   1427  O   THR B 179      25.329  -3.376  22.443  1.00140.48           O
ATOM   1428  N   PRO B 180      27.115  -4.638  22.621  1.00114.17           N
ATOM   1429  CA  PRO B 180      27.659  -3.859  23.714  1.00114.17           C
ATOM   1430  CD  PRO B 180      28.173  -5.219  21.807  1.00114.17           C
ATOM   1431  CB  PRO B 180      29.121  -4.287  23.827  1.00114.17           C
ATOM   1432  CG  PRO B 180      29.487  -4.667  22.383  1.00114.17           C
ATOM   1433  C   PRO B 180      27.555  -2.364  23.658  1.00114.17           C
ATOM   1434  O   PRO B 180      27.608  -1.777  22.577  1.00114.17           O
ATOM   1435  N   VAL B 181      27.341  -1.750  24.844  1.00 51.93           N
ATOM   1436  CA  VAL B 181      27.318  -0.326  24.991  1.00 51.93           C
ATOM   1437  CB  VAL B 181      26.168   0.176  25.814  1.00 51.93           C
ATOM   1438  CG1 VAL B 181      26.325   1.694  26.002  1.00 51.93           C
ATOM   1439  CG2 VAL B 181      24.857  -0.236  25.124  1.00 51.93           C
ATOM   1440  C   VAL B 181      28.575  -0.008  25.738  1.00 51.93           C
ATOM   1441  O   VAL B 181      28.770  -0.463  26.864  1.00 51.93           O
ATOM   1442  N   TYR B 182      29.458   0.786  25.109  1.00119.55           N
ATOM   1443  CA  TYR B 182      30.743   1.151  25.638  1.00119.55           C
ATOM   1444  CB  TYR B 182      31.740   1.596  24.556  1.00119.55           C
ATOM   1445  CG  TYR B 182      31.970   0.425  23.664  1.00119.55           C
ATOM   1446  CD1 TYR B 182      31.085   0.138  22.651  1.00119.55           C
ATOM   1447  CD2 TYR B 182      33.068  -0.386  23.839  1.00119.55           C
ATOM   1448  CE1 TYR B 182      31.289  -0.941  21.824  1.00119.55           C
ATOM   1449  CE2 TYR B 182      33.277  -1.468  23.016  1.00119.55           C
ATOM   1450  CZ  TYR B 182      32.388  -1.746  22.006  1.00119.55           C
ATOM   1451  OH  TYR B 182      32.600  -2.855  21.160  1.00119.55           O
ATOM   1452  C   TYR B 182      30.569   2.290  26.599  1.00119.55           C
ATOM   1453  O   TYR B 182      29.537   2.957  26.599  1.00119.55           O
ATOM   1454  N   SER B 183      31.565   2.499  27.491  1.00 71.09           N
ATOM   1455  CA  SER B 183      31.447   3.529  28.491  1.00 71.09           C
ATOM   1456  CB  SER B 183      31.955   3.072  29.868  1.00 71.09           C
ATOM   1457  OG  SER B 183      31.939   4.159  30.780  1.00 71.09           O
ATOM   1458  C   SER B 183      32.231   4.770  28.142  1.00 71.09           C
ATOM   1459  O   SER B 183      33.460   4.763  28.081  1.00 71.09           O
ATOM   1460  N   PRO B 184      31.525   5.852  27.916  1.00170.37           N
ATOM   1461  CA  PRO B 184      32.140   7.132  27.652  1.00170.37           C
ATOM   1462  CD  PRO B 184      30.174   5.782  27.393  1.00170.37           C
ATOM   1463  CB  PRO B 184      31.047   8.014  27.043  1.00170.37           C
ATOM   1464  CG  PRO B 184      29.735   7.251  27.305  1.00170.37           C
ATOM   1465  C   PRO B 184      32.767   7.712  28.883  1.00170.37           C
ATOM   1466  O   PRO B 184      33.711   8.494  28.772  1.00170.37           O
ATOM   1467  N   GLN B 185      32.250   7.348  30.069  1.00 51.87           N
ATOM   1468  CA  GLN B 185      32.716   7.908  31.303  1.00 51.87           C
ATOM   1469  CB  GLN B 185      31.860   7.490  32.511  1.00 51.87           C
ATOM   1470  CG  GLN B 185      32.342   8.092  33.832  1.00 51.87           C
ATOM   1471  CD  GLN B 185      32.120   9.596  33.766  1.00 51.87           C
ATOM   1472  OE1 GLN B 185      31.075  10.064  33.317  1.00 51.87           O
ATOM   1473  NE2 GLN B 185      33.135  10.380  34.219  1.00 51.87           N
ATOM   1474  C   GLN B 185      34.120   7.473  31.570  1.00 51.87           C
ATOM   1475  O   GLN B 185      34.938   8.252  32.056  1.00 51.87           O
ATOM   1476  N   ASP B 186      34.445   6.208  31.250  1.00 89.94           N
ATOM   1477  CA  ASP B 186      35.756   5.718  31.547  1.00 89.94           C
ATOM   1478  CB  ASP B 186      35.946   4.257  31.097  1.00 89.94           C
ATOM   1479  CG  ASP B 186      37.268   3.741  31.646  1.00 89.94           C
ATOM   1480  OD1 ASP B 186      38.020   4.555  32.245  1.00 89.94           O
ATOM   1481  OD2 ASP B 186      37.545   2.525  31.471  1.00 89.94           O
ATOM   1482  C   ASP B 186      36.749   6.558  30.823  1.00 89.94           C
ATOM   1483  O   ASP B 186      37.788   6.928  31.370  1.00 89.94           O
ATOM   1484  N   ILE B 187      36.458   6.885  29.557  1.00119.41           N
ATOM   1485  CA  ILE B 187      37.395   7.693  28.845  1.00119.41           C
ATOM   1486  CB  ILE B 187      37.175   7.740  27.360  1.00119.41           C
ATOM   1487  CG1 ILE B 187      35.829   8.347  26.963  1.00119.41           C
ATOM   1488  CG2 ILE B 187      37.374   6.310  26.834  1.00119.41           C
ATOM   1489  CD1 ILE B 187      35.731   8.477  25.445  1.00119.41           C
ATOM   1490  C   ILE B 187      37.454   9.057  29.455  1.00119.41           C
ATOM   1491  O   ILE B 187      38.534   9.627  29.597  1.00119.41           O
ATOM   1492  N   VAL B 188      36.297   9.618  29.852  1.00 54.50           N
ATOM   1493  CA  VAL B 188      36.306  10.932  30.436  1.00 54.50           C
ATOM   1494  CB  VAL B 188      34.929  11.417  30.795  1.00 54.50           C
ATOM   1495  CG1 VAL B 188      35.055  12.760  31.536  1.00 54.50           C
ATOM   1496  CG2 VAL B 188      34.087  11.495  29.509  1.00 54.50           C
ATOM   1497  C   VAL B 188      37.126  10.935  31.697  1.00 54.50           C
ATOM   1498  O   VAL B 188      37.894  11.867  31.932  1.00 54.50           O
ATOM   1499  N   GLU B 189      36.940   9.935  32.582  1.00125.52           N
ATOM   1500  CA  GLU B 189      37.658   9.937  33.832  1.00125.52           C
ATOM   1501  CB  GLU B 189      36.983   9.039  34.884  1.00125.52           C
ATOM   1502  CG  GLU B 189      36.922   7.565  34.478  1.00125.52           C
ATOM   1503  CD  GLU B 189      36.234   6.796  35.596  1.00125.52           C
ATOM   1504  OE1 GLU B 189      35.502   7.441  36.392  1.00125.52           O
ATOM   1505  OE2 GLU B 189      36.429   5.552  35.670  1.00125.52           O
ATOM   1506  C   GLU B 189      39.098   9.492  33.735  1.00125.52           C
ATOM   1507  O   GLU B 189      39.969  10.076  34.378  1.00125.52           O
ATOM   1508  N   CYS B 190      39.350   8.359  33.043  1.00 98.10           N
ATOM   1509  CA  CYS B 190      40.649   7.736  32.937  1.00 98.10           C
ATOM   1510  CB  CYS B 190      40.531   6.215  32.789  1.00 98.10           C
ATOM   1511  SG  CYS B 190      39.762   5.499  34.264  1.00 98.10           S
ATOM   1512  C   CYS B 190      41.597   8.203  31.865  1.00 98.10           C
ATOM   1513  O   CYS B 190      42.808   8.205  32.078  1.00 98.10           O
ATOM   1514  N   SER B 191      41.092   8.579  30.676  1.00 82.54           N
ATOM   1515  CA  SER B 191      41.969   8.736  29.543  1.00 82.54           C
ATOM   1516  CB  SER B 191      41.218   8.647  28.202  1.00 82.54           C
ATOM   1517  OG  SER B 191      42.127   8.770  27.119  1.00 82.54           O
ATOM   1518  C   SER B 191      42.798   9.992  29.535  1.00 82.54           C
ATOM   1519  O   SER B 191      42.299  11.113  29.601  1.00 82.54           O
ATOM   1520  N   ALA B 192      44.129   9.780  29.447  1.00 82.67           N
ATOM   1521  CA  ALA B 192      45.183  10.756  29.342  1.00 82.67           C
ATOM   1522  CB  ALA B 192      46.576  10.142  29.563  1.00 82.67           C
ATOM   1523  C   ALA B 192      45.188  11.400  27.983  1.00 82.67           C
ATOM   1524  O   ALA B 192      45.754  12.478  27.796  1.00 82.67           O
ATOM   1525  N   TYR B 193      44.667  10.672  26.976  1.00165.75           N
ATOM   1526  CA  TYR B 193      44.602  11.073  25.597  1.00165.75           C
ATOM   1527  CB  TYR B 193      44.234   9.961  24.597  1.00165.75           C
ATOM   1528  CG  TYR B 193      45.343   8.963  24.588  1.00165.75           C
ATOM   1529  CD1 TYR B 193      46.658   9.372  24.597  1.00165.75           C
ATOM   1530  CD2 TYR B 193      45.068   7.618  24.499  1.00165.75           C
ATOM   1531  CE1 TYR B 193      47.681   8.451  24.572  1.00165.75           C
ATOM   1532  CE2 TYR B 193      46.085   6.693  24.470  1.00165.75           C
ATOM   1533  CZ  TYR B 193      47.393   7.109  24.513  1.00165.75           C
ATOM   1534  OH  TYR B 193      48.436   6.159  24.484  1.00165.75           O
ATOM   1535  C   TYR B 193      43.640  12.208  25.403  1.00165.75           C
ATOM   1536  O   TYR B 193      43.581  12.773  24.310  1.00165.75           O
ATOM   1537  N   SER B 194      42.741  12.448  26.380  1.00 73.42           N
ATOM   1538  CA  SER B 194      41.780  13.514  26.274  1.00 73.42           C
ATOM   1539  CB  SER B 194      40.357  13.018  25.965  1.00 73.42           C
ATOM   1540  OG  SER B 194      39.867  12.238  27.046  1.00 73.42           O
ATOM   1541  C   SER B 194      41.707  14.286  27.568  1.00 73.42           C
ATOM   1542  O   SER B 194      42.374  13.982  28.554  1.00 73.42           O
ATOM   1543  N   GLN B 195      40.935  15.387  27.508  1.00179.34           N
ATOM   1544  CA  GLN B 195      40.628  16.402  28.480  1.00179.34           C
ATOM   1545  CB  GLN B 195      40.385  17.764  27.817  1.00179.34           C
ATOM   1546  CG  GLN B 195      41.688  18.356  27.268  1.00179.34           C
ATOM   1547  CD  GLN B 195      42.202  17.489  26.122  1.00179.34           C
ATOM   1548  OE1 GLN B 195      41.521  17.302  25.115  1.00179.34           O
ATOM   1549  NE2 GLN B 195      43.434  16.933  26.283  1.00179.34           N
ATOM   1550  C   GLN B 195      39.528  16.103  29.468  1.00179.34           C
ATOM   1551  O   GLN B 195      39.210  16.977  30.270  1.00179.34           O
ATOM   1552  N   GLY B 196      38.787  14.982  29.364  1.00 50.55           N
ATOM   1553  CA  GLY B 196      37.722  14.784  30.317  1.00 50.55           C
ATOM   1554  C   GLY B 196      36.545  15.565  29.811  1.00 50.55           C
ATOM   1555  O   GLY B 196      36.184  15.462  28.643  1.00 50.55           O
ATOM   1556  N   CYS B 197      35.890  16.335  30.699  1.00 81.48           N
ATOM   1557  CA  CYS B 197      34.759  17.160  30.368  1.00 81.48           C
ATOM   1558  CB  CYS B 197      33.979  17.672  31.588  1.00 81.48           C
ATOM   1559  SG  CYS B 197      32.939  16.354  32.277  1.00 81.48           S
ATOM   1560  C   CYS B 197      35.202  18.331  29.542  1.00 81.48           C
ATOM   1561  O   CYS B 197      34.374  19.056  28.994  1.00 81.48           O
ATOM   1562  N   ASP B 198      36.521  18.597  29.535  1.00 76.67           N
ATOM   1563  CA  ASP B 198      37.165  19.666  28.817  1.00 76.67           C
ATOM   1564  CB  ASP B 198      38.625  19.874  29.253  1.00 76.67           C
ATOM   1565  CG  ASP B 198      38.615  20.409  30.678  1.00 76.67           C
ATOM   1566  OD1 ASP B 198      37.505  20.728  31.182  1.00 76.67           O
ATOM   1567  OD2 ASP B 198      39.717  20.508  31.281  1.00 76.67           O
ATOM   1568  C   ASP B 198      37.162  19.428  27.327  1.00 76.67           C
ATOM   1569  O   ASP B 198      37.410  20.358  26.561  1.00 76.67           O
ATOM   1570  N   GLY B 199      36.987  18.172  26.860  1.00 43.81           N
ATOM   1571  CA  GLY B 199      36.962  17.941  25.433  1.00 43.81           C
ATOM   1572  C   GLY B 199      37.988  16.899  25.077  1.00 43.81           C
ATOM   1573  O   GLY B 199      38.722  16.414  25.936  1.00 43.81           O
ATOM   1574  N   GLY B 200      38.057  16.531  23.774  1.00 33.91           N
ATOM   1575  CA  GLY B 200      38.986  15.534  23.304  1.00 33.91           C
ATOM   1576  C   GLY B 200      38.742  15.294  21.836  1.00 33.91           C
ATOM   1577  O   GLY B 200      37.934  15.983  21.214  1.00 33.91           O
ATOM   1578  N   PHE B 201      39.454  14.305  21.236  1.00 72.86           N
ATOM   1579  CA  PHE B 201      39.282  14.038  19.826  1.00 72.86           C
ATOM   1580  CB  PHE B 201      40.454  14.547  18.971  1.00 72.86           C
ATOM   1581  CG  PHE B 201      40.439  16.032  19.084  1.00 72.86           C
ATOM   1582  CD1 PHE B 201      41.018  16.652  20.166  1.00 72.86           C
ATOM   1583  CD2 PHE B 201      39.843  16.804  18.113  1.00 72.86           C
ATOM   1584  CE1 PHE B 201      41.004  18.022  20.279  1.00 72.86           C
ATOM   1585  CE2 PHE B 201      39.827  18.174  18.220  1.00 72.86           C
ATOM   1586  CZ  PHE B 201      40.409  18.785  19.304  1.00 72.86           C
ATOM   1587  C   PHE B 201      39.142  12.557  19.584  1.00 72.86           C
ATOM   1588  O   PHE B 201      39.874  11.744  20.143  1.00 72.86           O
ATOM   1589  N   MET B 202      38.234  12.185  18.654  1.00168.89           N
ATOM   1590  CA  MET B 202      37.876  10.825  18.337  1.00168.89           C
ATOM   1591  CB  MET B 202      36.756  10.716  17.285  1.00168.89           C
ATOM   1592  CG  MET B 202      37.126  11.176  15.868  1.00168.89           C
ATOM   1593  SD  MET B 202      37.241  12.976  15.614  1.00168.89           S
ATOM   1594  CE  MET B 202      38.975  13.169  16.116  1.00168.89           C
ATOM   1595  C   MET B 202      39.062  10.065  17.830  1.00168.89           C
ATOM   1596  O   MET B 202      39.186   8.870  18.077  1.00168.89           O
ATOM   1597  N   TYR B 203      39.975  10.713  17.096  1.00 67.65           N
ATOM   1598  CA  TYR B 203      41.109  10.007  16.570  1.00 67.65           C
ATOM   1599  CB  TYR B 203      42.042  10.978  15.825  1.00 67.65           C
ATOM   1600  CG  TYR B 203      43.225  10.276  15.252  1.00 67.65           C
ATOM   1601  CD1 TYR B 203      44.358  10.061  16.004  1.00 67.65           C
ATOM   1602  CD2 TYR B 203      43.201   9.846  13.945  1.00 67.65           C
ATOM   1603  CE1 TYR B 203      45.447   9.423  15.457  1.00 67.65           C
ATOM   1604  CE2 TYR B 203      44.285   9.207  13.394  1.00 67.65           C
ATOM   1605  CZ  TYR B 203      45.410   8.996  14.150  1.00 67.65           C
ATOM   1606  OH  TYR B 203      46.524   8.343  13.582  1.00 67.65           O
ATOM   1607  C   TYR B 203      41.850   9.416  17.742  1.00 67.65           C
ATOM   1608  O   TYR B 203      42.284   8.265  17.698  1.00 67.65           O
ATOM   1609  N   LEU B 204      42.028  10.209  18.819  1.00 90.67           N
ATOM   1610  CA  LEU B 204      42.713   9.800  20.019  1.00 90.67           C
ATOM   1611  CB  LEU B 204      43.066  10.998  20.920  1.00 90.67           C
ATOM   1612  CG  LEU B 204      44.153  11.905  20.317  1.00 90.67           C
ATOM   1613  CD1 LEU B 204      44.484  13.086  21.242  1.00 90.67           C
ATOM   1614  CD2 LEU B 204      45.405  11.085  19.953  1.00 90.67           C
ATOM   1615  C   LEU B 204      41.915   8.827  20.853  1.00 90.67           C
ATOM   1616  O   LEU B 204      42.506   8.016  21.561  1.00 90.67           O
ATOM   1617  N   VAL B 205      40.574   8.974  20.927  1.00 89.06           N
ATOM   1618  CA  VAL B 205      39.755   8.079  21.719  1.00 89.06           C
ATOM   1619  CB  VAL B 205      38.409   8.664  22.034  1.00 89.06           C
ATOM   1620  CG1 VAL B 205      37.587   7.616  22.802  1.00 89.06           C
ATOM   1621  CG2 VAL B 205      38.615   9.982  22.800  1.00 89.06           C
ATOM   1622  C   VAL B 205      39.512   6.790  21.027  1.00 89.06           C
ATOM   1623  O   VAL B 205      39.670   5.693  21.564  1.00 89.06           O
ATOM   1624  N   SER B 206      39.090   6.901  19.772  1.00244.71           N
ATOM   1625  CA  SER B 206      38.954   5.706  19.046  1.00244.71           C
ATOM   1626  CB  SER B 206      38.506   5.946  17.595  1.00244.71           C
ATOM   1627  OG  SER B 206      37.207   6.519  17.574  1.00244.71           O
ATOM   1628  C   SER B 206      40.419   5.058  19.031  1.00244.71           C
ATOM   1629  O   SER B 206      40.305   3.883  18.660  1.00244.71           O
ATOM   1630  N   LYS B 207      41.682   5.780  19.330  1.00237.45           N
ATOM   1631  CA  LYS B 207      43.218   5.578  19.572  1.00237.45           C
ATOM   1632  CB  LYS B 207      44.049   6.875  19.603  1.00237.45           C
ATOM   1633  CG  LYS B 207      45.469   6.620  20.132  1.00237.45           C
ATOM   1634  CD  LYS B 207      46.444   7.793  19.991  1.00237.45           C
ATOM   1635  CE  LYS B 207      47.842   7.488  20.538  1.00237.45           C
ATOM   1636  NZ  LYS B 207      48.508   6.462  19.701  1.00237.45           N
ATOM   1637  C   LYS B 207      43.505   4.949  20.917  1.00237.45           C
ATOM   1638  O   LYS B 207      44.327   4.045  21.067  1.00237.45           O
ATOM   1639  N   TYR B 208      42.833   5.461  21.955  1.00 93.28           N
ATOM   1640  CA  TYR B 208      42.930   5.022  23.312  1.00 93.28           C
ATOM   1641  CB  TYR B 208      41.959   5.862  24.168  1.00 93.28           C
ATOM   1642  CG  TYR B 208      41.896   5.430  25.591  1.00 93.28           C
ATOM   1643  CD1 TYR B 208      42.891   5.769  26.478  1.00 93.28           C
ATOM   1644  CD2 TYR B 208      40.811   4.715  26.044  1.00 93.28           C
ATOM   1645  CE1 TYR B 208      42.815   5.381  27.795  1.00 93.28           C
ATOM   1646  CE2 TYR B 208      40.729   4.324  27.359  1.00 93.28           C
ATOM   1647  CZ  TYR B 208      41.734   4.657  28.236  1.00 93.28           C
ATOM   1648  OH  TYR B 208      41.654   4.260  29.587  1.00 93.28           O
ATOM   1649  C   TYR B 208      42.457   3.612  23.267  1.00 93.28           C
ATOM   1650  O   TYR B 208      42.915   2.747  24.012  1.00 93.28           O
ATOM   1651  N   ALA B 209      41.507   3.358  22.354  1.00 44.76           N
ATOM   1652  CA  ALA B 209      40.929   2.056  22.227  1.00 44.76           C
ATOM   1653  CB  ALA B 209      39.882   1.977  21.103  1.00 44.76           C
ATOM   1654  C   ALA B 209      41.997   1.051  21.923  1.00 44.76           C
ATOM   1655  O   ALA B 209      41.971  -0.060  22.449  1.00 44.76           O
ATOM   1656  N   GLU B 210      42.953   1.388  21.041  1.00 71.14           N
ATOM   1657  CA  GLU B 210      43.968   0.423  20.722  1.00 71.14           C
ATOM   1658  CB  GLU B 210      44.834   0.863  19.530  1.00 71.14           C
ATOM   1659  CG  GLU B 210      45.797  -0.217  19.036  1.00 71.14           C
ATOM   1660  CD  GLU B 210      46.556   0.347  17.844  1.00 71.14           C
ATOM   1661  OE1 GLU B 210      47.297   1.349  18.030  1.00 71.14           O
ATOM   1662  OE2 GLU B 210      46.401  -0.217  16.728  1.00 71.14           O
ATOM   1663  C   GLU B 210      44.886   0.190  21.893  1.00 71.14           C
ATOM   1664  O   GLU B 210      45.177  -0.954  22.238  1.00 71.14           O
ATOM   1665  N   ASP B 211      45.398   1.274  22.516  1.00115.84           N
ATOM   1666  CA  ASP B 211      46.363   1.123  23.572  1.00115.84           C
ATOM   1667  CB  ASP B 211      47.025   2.463  23.939  1.00115.84           C
ATOM   1668  CG  ASP B 211      47.835   2.940  22.741  1.00115.84           C
ATOM   1669  OD1 ASP B 211      48.030   2.129  21.797  1.00115.84           O
ATOM   1670  OD2 ASP B 211      48.262   4.126  22.751  1.00115.84           O
ATOM   1671  C   ASP B 211      45.785   0.570  24.847  1.00115.84           C
ATOM   1672  O   ASP B 211      46.253  -0.449  25.355  1.00115.84           O
ATOM   1673  N   TYR B 212      44.827   1.309  25.450  1.00159.60           N
ATOM   1674  CA  TYR B 212      44.188   0.939  26.687  1.00159.60           C
ATOM   1675  CB  TYR B 212      43.808   2.159  27.536  1.00159.60           C
ATOM   1676  CG  TYR B 212      45.110   2.767  27.929  1.00159.60           C
ATOM   1677  CD1 TYR B 212      45.711   3.716  27.134  1.00159.60           C
ATOM   1678  CD2 TYR B 212      45.741   2.366  29.083  1.00159.60           C
ATOM   1679  CE1 TYR B 212      46.916   4.272  27.495  1.00159.60           C
ATOM   1680  CE2 TYR B 212      46.946   2.918  29.449  1.00159.60           C
ATOM   1681  CZ  TYR B 212      47.535   3.871  28.654  1.00159.60           C
ATOM   1682  OH  TYR B 212      48.772   4.437  29.031  1.00159.60           O
ATOM   1683  C   TYR B 212      42.996   0.036  26.569  1.00159.60           C
ATOM   1684  O   TYR B 212      42.823  -0.883  27.367  1.00159.60           O
ATOM   1685  N   GLY B 213      42.107   0.298  25.594  1.00 52.07           N
ATOM   1686  CA  GLY B 213      40.921  -0.504  25.470  1.00 52.07           C
ATOM   1687  C   GLY B 213      39.785   0.199  26.151  1.00 52.07           C
ATOM   1688  O   GLY B 213      39.985   1.101  26.965  1.00 52.07           O
ATOM   1689  N   LEU B 214      38.543  -0.218  25.826  1.00 82.77           N
ATOM   1690  CA  LEU B 214      37.378   0.412  26.371  1.00 82.77           C
ATOM   1691  CB  LEU B 214      36.527   1.090  25.292  1.00 82.77           C
ATOM   1692  CG  LEU B 214      37.285   2.279  24.674  1.00 82.77           C
ATOM   1693  CD1 LEU B 214      36.491   2.938  23.552  1.00 82.77           C
ATOM   1694  CD2 LEU B 214      37.696   3.300  25.747  1.00 82.77           C
ATOM   1695  C   LEU B 214      36.570  -0.610  27.107  1.00 82.77           C
ATOM   1696  O   LEU B 214      36.608  -1.799  26.796  1.00 82.77           O
ATOM   1697  N   ALA B 215      35.824  -0.152  28.133  1.00 61.03           N
ATOM   1698  CA  ALA B 215      35.032  -1.025  28.951  1.00 61.03           C
ATOM   1699  CB  ALA B 215      35.280  -0.845  30.459  1.00 61.03           C
ATOM   1700  C   ALA B 215      33.587  -0.732  28.704  1.00 61.03           C
ATOM   1701  O   ALA B 215      33.231   0.276  28.096  1.00 61.03           O
ATOM   1702  N   GLU B 216      32.713  -1.648  29.159  1.00 54.30           N
ATOM   1703  CA  GLU B 216      31.298  -1.516  28.958  1.00 54.30           C
ATOM   1704  CB  GLU B 216      30.534  -2.830  29.187  1.00 54.30           C
ATOM   1705  CG  GLU B 216      30.868  -3.903  28.150  1.00 54.30           C
ATOM   1706  CD  GLU B 216      30.058  -5.149  28.480  1.00 54.30           C
ATOM   1707  OE1 GLU B 216      30.218  -5.675  29.612  1.00 54.30           O
ATOM   1708  OE2 GLU B 216      29.267  -5.590  27.603  1.00 54.30           O
ATOM   1709  C   GLU B 216      30.744  -0.485  29.896  1.00 54.30           C
ATOM   1710  O   GLU B 216      31.364  -0.119  30.894  1.00 54.30           O
ATOM   1711  N   GLU B 217      29.529   0.003  29.571  1.00 85.89           N
ATOM   1712  CA  GLU B 217      28.865   1.039  30.313  1.00 85.89           C
ATOM   1713  CB  GLU B 217      27.475   1.379  29.746  1.00 85.89           C
ATOM   1714  CG  GLU B 217      26.716   2.418  30.576  1.00 85.89           C
ATOM   1715  CD  GLU B 217      27.346   3.783  30.347  1.00 85.89           C
ATOM   1716  OE1 GLU B 217      28.127   3.923  29.369  1.00 85.89           O
ATOM   1717  OE2 GLU B 217      27.050   4.707  31.151  1.00 85.89           O
ATOM   1718  C   GLU B 217      28.667   0.593  31.731  1.00 85.89           C
ATOM   1719  O   GLU B 217      28.855   1.371  32.666  1.00 85.89           O
ATOM   1720  N   SER B 218      28.301  -0.686  31.931  1.00 72.42           N
ATOM   1721  CA  SER B 218      28.009  -1.173  33.250  1.00 72.42           C
ATOM   1722  CB  SER B 218      27.562  -2.645  33.253  1.00 72.42           C
ATOM   1723  OG  SER B 218      27.292  -3.069  34.582  1.00 72.42           O
ATOM   1724  C   SER B 218      29.240  -1.081  34.099  1.00 72.42           C
ATOM   1725  O   SER B 218      29.156  -0.866  35.309  1.00 72.42           O
ATOM   1726  N   CYS B 219      30.431  -1.250  33.495  1.00 63.97           N
ATOM   1727  CA  CYS B 219      31.609  -1.213  34.308  1.00 63.97           C
ATOM   1728  CB  CYS B 219      32.913  -1.586  33.565  1.00 63.97           C
ATOM   1729  SG  CYS B 219      34.269  -1.899  34.745  1.00 63.97           S
ATOM   1730  C   CYS B 219      31.757   0.171  34.871  1.00 63.97           C
ATOM   1731  O   CYS B 219      32.142   0.331  36.029  1.00 63.97           O
ATOM   1732  N   ASP B 220      31.468   1.214  34.058  1.00 73.39           N
ATOM   1733  CA  ASP B 220      31.593   2.561  34.543  1.00 73.39           C
ATOM   1734  CB  ASP B 220      32.888   3.249  34.075  1.00 73.39           C
ATOM   1735  CG  ASP B 220      33.009   4.591  34.784  1.00 73.39           C
ATOM   1736  OD1 ASP B 220      32.077   4.944  35.555  1.00 73.39           O
ATOM   1737  OD2 ASP B 220      34.037   5.284  34.561  1.00 73.39           O
ATOM   1738  C   ASP B 220      30.446   3.366  34.013  1.00 73.39           C
ATOM   1739  O   ASP B 220      30.532   3.933  32.926  1.00 73.39           O
ATOM   1740  N   PRO B 221      29.397   3.485  34.781  1.00 73.65           N
ATOM   1741  CA  PRO B 221      28.231   4.198  34.326  1.00 73.65           C
ATOM   1742  CD  PRO B 221      29.059   2.461  35.756  1.00 73.65           C
ATOM   1743  CB  PRO B 221      27.154   3.932  35.373  1.00 73.65           C
ATOM   1744  CG  PRO B 221      27.531   2.544  35.925  1.00 73.65           C
ATOM   1745  C   PRO B 221      28.541   5.640  34.093  1.00 73.65           C
ATOM   1746  O   PRO B 221      29.444   6.170  34.737  1.00 73.65           O
ATOM   1747  N   TYR B 222      27.799   6.291  33.174  1.00102.51           N
ATOM   1748  CA  TYR B 222      28.107   7.641  32.783  1.00102.51           C
ATOM   1749  CB  TYR B 222      27.485   7.987  31.417  1.00102.51           C
ATOM   1750  CG  TYR B 222      27.868   9.367  31.010  1.00102.51           C
ATOM   1751  CD1 TYR B 222      29.158   9.643  30.622  1.00102.51           C
ATOM   1752  CD2 TYR B 222      26.931  10.374  30.983  1.00102.51           C
ATOM   1753  CE1 TYR B 222      29.515  10.911  30.232  1.00102.51           C
ATOM   1754  CE2 TYR B 222      27.283  11.645  30.593  1.00102.51           C
ATOM   1755  CZ  TYR B 222      28.577  11.915  30.219  1.00102.51           C
ATOM   1756  OH  TYR B 222      28.940  13.218  29.818  1.00102.51           O
ATOM   1757  C   TYR B 222      27.616   8.616  33.811  1.00102.51           C
ATOM   1758  O   TYR B 222      26.429   8.649  34.131  1.00102.51           O
ATOM   1759  N   LYS B 223      28.577   9.341  34.437  1.00117.33           N
ATOM   1760  CA  LYS B 223      28.378  10.408  35.387  1.00117.33           C
ATOM   1761  CB  LYS B 223      29.559  10.553  36.361  1.00117.33           C
ATOM   1762  CG  LYS B 223      29.607   9.456  37.427  1.00117.33           C
ATOM   1763  CD  LYS B 223      29.880   8.056  36.874  1.00117.33           C
ATOM   1764  CE  LYS B 223      29.923   6.977  37.959  1.00117.33           C
ATOM   1765  NZ  LYS B 223      30.183   5.654  37.350  1.00117.33           N
ATOM   1766  C   LYS B 223      28.143  11.754  34.754  1.00117.33           C
ATOM   1767  O   LYS B 223      27.267  12.505  35.183  1.00117.33           O
ATOM   1768  N   GLY B 224      28.927  12.100  33.709  1.00 33.99           N
ATOM   1769  CA  GLY B 224      28.828  13.409  33.119  1.00 33.99           C
ATOM   1770  C   GLY B 224      29.711  14.354  33.881  1.00 33.99           C
ATOM   1771  O   GLY B 224      29.531  15.570  33.813  1.00 33.99           O
ATOM   1772  N   VAL B 225      30.692  13.813  34.634  1.00111.98           N
ATOM   1773  CA  VAL B 225      31.567  14.656  35.400  1.00111.98           C
ATOM   1774  CB  VAL B 225      31.187  14.749  36.849  1.00111.98           C
ATOM   1775  CG1 VAL B 225      29.798  15.401  36.950  1.00111.98           C
ATOM   1776  CG2 VAL B 225      31.263  13.343  37.467  1.00111.98           C
ATOM   1777  C   VAL B 225      32.959  14.095  35.351  1.00111.98           C
ATOM   1778  O   VAL B 225      33.207  13.007  34.838  1.00111.98           O
ATOM   1779  N   ASP B 226      33.894  14.878  35.914  1.00106.74           N
ATOM   1780  CA  ASP B 226      35.317  14.711  36.048  1.00106.74           C
ATOM   1781  CB  ASP B 226      36.030  16.013  36.448  1.00106.74           C
ATOM   1782  CG  ASP B 226      35.957  16.953  35.253  1.00106.74           C
ATOM   1783  OD1 ASP B 226      35.963  16.442  34.100  1.00106.74           O
ATOM   1784  OD2 ASP B 226      35.896  18.191  35.474  1.00106.74           O
ATOM   1785  C   ASP B 226      35.624  13.676  37.093  1.00106.74           C
ATOM   1786  O   ASP B 226      36.721  13.671  37.652  1.00106.74           O
ATOM   1787  N   SER B 227      34.621  12.867  37.488  1.00 59.76           N
ATOM   1788  CA  SER B 227      34.789  11.899  38.543  1.00 59.76           C
ATOM   1789  CB  SER B 227      33.624  10.899  38.652  1.00 59.76           C
ATOM   1790  OG  SER B 227      33.572  10.081  37.493  1.00 59.76           O
ATOM   1791  C   SER B 227      36.055  11.111  38.361  1.00 59.76           C
ATOM   1792  O   SER B 227      36.652  11.090  37.288  1.00 59.76           O
ATOM   1793  N   VAL B 228      36.512  10.472  39.462  1.00 51.27           N
ATOM   1794  CA  VAL B 228      37.735   9.715  39.507  1.00 51.27           C
ATOM   1795  CB  VAL B 228      38.200   9.454  40.913  1.00 51.27           C
ATOM   1796  CG1 VAL B 228      39.498   8.633  40.880  1.00 51.27           C
ATOM   1797  CG2 VAL B 228      38.335  10.806  41.634  1.00 51.27           C
ATOM   1798  C   VAL B 228      37.511   8.387  38.841  1.00 51.27           C
ATOM   1799  O   VAL B 228      36.379   7.923  38.725  1.00 51.27           O
ATOM   1800  N   CYS B 229      38.600   7.748  38.355  1.00113.83           N
ATOM   1801  CA  CYS B 229      38.494   6.455  37.725  1.00113.83           C
ATOM   1802  CB  CYS B 229      39.835   5.881  37.239  1.00113.83           C
ATOM   1803  SG  CYS B 229      40.475   6.685  35.747  1.00113.83           S
ATOM   1804  C   CYS B 229      37.986   5.485  38.760  1.00113.83           C
ATOM   1805  O   CYS B 229      38.326   5.631  39.929  1.00113.83           O
ATOM   1806  N   LYS B 230      37.154   4.481  38.367  1.00130.66           N
ATOM   1807  CA  LYS B 230      36.595   3.514  39.303  1.00130.66           C
ATOM   1808  CB  LYS B 230      35.259   3.951  39.929  1.00130.66           C
ATOM   1809  CG  LYS B 230      35.363   5.126  40.902  1.00130.66           C
ATOM   1810  CD  LYS B 230      33.998   5.690  41.302  1.00130.66           C
ATOM   1811  CE  LYS B 230      34.065   6.778  42.374  1.00130.66           C
ATOM   1812  NZ  LYS B 230      32.701   7.255  42.691  1.00130.66           N
ATOM   1813  C   LYS B 230      36.301   2.182  38.608  1.00130.66           C
ATOM   1814  O   LYS B 230      36.633   2.000  37.438  1.00130.66           O
ATOM   1815  N   LYS B 231      35.625   1.243  39.344  1.00176.29           N
ATOM   1816  CA  LYS B 231      35.286  -0.153  39.094  1.00176.29           C
ATOM   1817  CB  LYS B 231      34.252  -0.410  37.984  1.00176.29           C
ATOM   1818  CG  LYS B 231      33.776  -1.867  37.988  1.00176.29           C
ATOM   1819  CD  LYS B 231      32.492  -2.122  37.196  1.00176.29           C
ATOM   1820  CE  LYS B 231      32.037  -3.583  37.213  1.00176.29           C
ATOM   1821  NZ  LYS B 231      30.792  -3.734  36.428  1.00176.29           N
ATOM   1822  C   LYS B 231      36.532  -0.931  38.802  1.00176.29           C
ATOM   1823  O   LYS B 231      37.397  -0.480  38.053  1.00176.29           O
ATOM   1824  N   ASP B 232      36.607  -2.159  39.365  1.00 65.10           N
ATOM   1825  CA  ASP B 232      37.762  -3.017  39.330  1.00 65.10           C
ATOM   1826  CB  ASP B 232      37.657  -4.224  40.278  1.00 65.10           C
ATOM   1827  CG  ASP B 232      37.730  -3.702  41.707  1.00 65.10           C
ATOM   1828  OD1 ASP B 232      37.973  -2.478  41.877  1.00 65.10           O
ATOM   1829  OD2 ASP B 232      37.547  -4.521  42.647  1.00 65.10           O
ATOM   1830  C   ASP B 232      37.947  -3.539  37.944  1.00 65.10           C
ATOM   1831  O   ASP B 232      37.422  -2.970  36.990  1.00 65.10           O
ATOM   1832  N   GLN B 233      38.745  -4.620  37.803  1.00150.07           N
ATOM   1833  CA  GLN B 233      39.056  -5.155  36.508  1.00150.07           C
ATOM   1834  CB  GLN B 233      39.836  -6.480  36.561  1.00150.07           C
ATOM   1835  CG  GLN B 233      41.260  -6.328  37.102  1.00150.07           C
ATOM   1836  CD  GLN B 233      41.177  -5.933  38.569  1.00150.07           C
ATOM   1837  OE1 GLN B 233      40.482  -6.569  39.359  1.00150.07           O
ATOM   1838  NE2 GLN B 233      41.903  -4.846  38.945  1.00150.07           N
ATOM   1839  C   GLN B 233      37.777  -5.395  35.776  1.00150.07           C
ATOM   1840  O   GLN B 233      36.987  -6.265  36.141  1.00150.07           O
ATOM   1841  N   CYS B 234      37.551  -4.607  34.703  1.00 99.10           N
ATOM   1842  CA  CYS B 234      36.350  -4.752  33.932  1.00 99.10           C
ATOM   1843  CB  CYS B 234      36.077  -3.616  32.921  1.00 99.10           C
ATOM   1844  SG  CYS B 234      35.983  -1.946  33.647  1.00 99.10           S
ATOM   1845  C   CYS B 234      36.552  -5.987  33.156  1.00 99.10           C
ATOM   1846  O   CYS B 234      37.573  -6.157  32.488  1.00 99.10           O
ATOM   1847  N   PRO B 235      35.530  -6.792  33.222  1.00126.28           N
ATOM   1848  CA  PRO B 235      35.546  -8.114  32.672  1.00126.28           C
ATOM   1849  CD  PRO B 235      34.180  -6.260  33.314  1.00126.28           C
ATOM   1850  CB  PRO B 235      34.103  -8.606  32.739  1.00126.28           C
ATOM   1851  CG  PRO B 235      33.286  -7.307  32.631  1.00126.28           C
ATOM   1852  C   PRO B 235      36.030  -8.039  31.274  1.00126.28           C
ATOM   1853  O   PRO B 235      36.602  -9.018  30.799  1.00126.28           O
ATOM   1854  N   LYS B 236      35.811  -6.908  30.580  1.00 73.06           N
ATOM   1855  CA  LYS B 236      36.339  -6.947  29.259  1.00 73.06           C
ATOM   1856  CB  LYS B 236      35.361  -7.569  28.247  1.00 73.06           C
ATOM   1857  CG  LYS B 236      35.053  -9.041  28.533  1.00 73.06           C
ATOM   1858  CD  LYS B 236      33.824  -9.572  27.792  1.00 73.06           C
ATOM   1859  CE  LYS B 236      33.525 -11.043  28.087  1.00 73.06           C
ATOM   1860  NZ  LYS B 236      32.284 -11.457  27.394  1.00 73.06           N
ATOM   1861  C   LYS B 236      36.651  -5.572  28.773  1.00 73.06           C
ATOM   1862  O   LYS B 236      35.992  -4.598  29.137  1.00 73.06           O
ATOM   1863  N   ARG B 237      37.703  -5.473  27.934  1.00 49.88           N
ATOM   1864  CA  ARG B 237      38.034  -4.227  27.311  1.00 49.88           C
ATOM   1865  CB  ARG B 237      39.363  -3.611  27.784  1.00 49.88           C
ATOM   1866  CG  ARG B 237      39.288  -3.022  29.195  1.00 49.88           C
ATOM   1867  CD  ARG B 237      40.545  -2.254  29.609  1.00 49.88           C
ATOM   1868  NE  ARG B 237      40.295  -1.675  30.959  1.00 49.88           N
ATOM   1869  CZ  ARG B 237      39.764  -0.422  31.081  1.00 49.88           C
ATOM   1870  NH1 ARG B 237      39.465   0.306  29.966  1.00 49.88           N
ATOM   1871  NH2 ARG B 237      39.534   0.102  32.319  1.00 49.88           N
ATOM   1872  C   ARG B 237      38.144  -4.484  25.838  1.00 49.88           C
ATOM   1873  O   ARG B 237      38.842  -5.401  25.407  1.00 49.88           O
ATOM   1874  N   ALA B 238      37.411  -3.693  25.025  1.00 48.54           N
ATOM   1875  CA  ALA B 238      37.460  -3.830  23.596  1.00 48.54           C
ATOM   1876  CB  ALA B 238      36.158  -3.410  22.893  1.00 48.54           C
ATOM   1877  C   ALA B 238      38.553  -2.948  23.078  1.00 48.54           C
ATOM   1878  O   ALA B 238      38.774  -1.859  23.603  1.00 48.54           O
ATOM   1879  N   TYR B 239      39.241  -3.381  21.999  1.00 56.04           N
ATOM   1880  CA  TYR B 239      40.342  -2.618  21.469  1.00 56.04           C
ATOM   1881  CB  TYR B 239      41.703  -3.329  21.589  1.00 56.04           C
ATOM   1882  CG  TYR B 239      42.049  -3.452  23.035  1.00 56.04           C
ATOM   1883  CD1 TYR B 239      41.542  -4.483  23.793  1.00 56.04           C
ATOM   1884  CD2 TYR B 239      42.887  -2.538  23.632  1.00 56.04           C
ATOM   1885  CE1 TYR B 239      41.864  -4.599  25.125  1.00 56.04           C
ATOM   1886  CE2 TYR B 239      43.213  -2.648  24.964  1.00 56.04           C
ATOM   1887  CZ  TYR B 239      42.700  -3.679  25.713  1.00 56.04           C
ATOM   1888  OH  TYR B 239      43.031  -3.795  27.080  1.00 56.04           O
ATOM   1889  C   TYR B 239      40.106  -2.382  20.006  1.00 56.04           C
ATOM   1890  O   TYR B 239      39.277  -3.045  19.386  1.00 56.04           O
ATOM   1891  N   GLY B 240      40.825  -1.398  19.420  1.00 35.46           N
ATOM   1892  CA  GLY B 240      40.667  -1.091  18.024  1.00 35.46           C
ATOM   1893  C   GLY B 240      41.887  -1.552  17.284  1.00 35.46           C
ATOM   1894  O   GLY B 240      43.013  -1.187  17.618  1.00 35.46           O
ATOM   1895  N   THR B 241      41.660  -2.364  16.230  1.00108.35           N
ATOM   1896  CA  THR B 241      42.676  -2.941  15.391  1.00108.35           C
ATOM   1897  CB  THR B 241      42.091  -3.832  14.332  1.00108.35           C
ATOM   1898  OG1 THR B 241      41.275  -4.840  14.906  1.00108.35           O
ATOM   1899  CG2 THR B 241      43.247  -4.470  13.543  1.00108.35           C
ATOM   1900  C   THR B 241      43.364  -1.858  14.619  1.00108.35           C
ATOM   1901  O   THR B 241      44.580  -1.903  14.436  1.00108.35           O
ATOM   1902  N   ASN B 242      42.595  -0.879  14.095  1.00 64.76           N
ATOM   1903  CA  ASN B 242      43.210   0.145  13.294  1.00 64.76           C
ATOM   1904  CB  ASN B 242      43.367  -0.253  11.817  1.00 64.76           C
ATOM   1905  CG  ASN B 242      44.422  -1.347  11.737  1.00 64.76           C
ATOM   1906  OD1 ASN B 242      44.106  -2.520  11.544  1.00 64.76           O
ATOM   1907  ND2 ASN B 242      45.715  -0.955  11.891  1.00 64.76           N
ATOM   1908  C   ASN B 242      42.369   1.387  13.329  1.00 64.76           C
ATOM   1909  O   ASN B 242      41.185   1.341  13.660  1.00 64.76           O
ATOM   1910  N   TYR B 243      42.996   2.551  13.037  1.00 81.91           N
ATOM   1911  CA  TYR B 243      42.279   3.796  12.974  1.00 81.91           C
ATOM   1912  CB  TYR B 243      42.079   4.450  14.354  1.00 81.91           C
ATOM   1913  CG  TYR B 243      43.402   4.541  15.036  1.00 81.91           C
ATOM   1914  CD1 TYR B 243      43.908   3.454  15.714  1.00 81.91           C
ATOM   1915  CD2 TYR B 243      44.132   5.706  15.011  1.00 81.91           C
ATOM   1916  CE1 TYR B 243      45.126   3.524  16.351  1.00 81.91           C
ATOM   1917  CE2 TYR B 243      45.350   5.782  15.645  1.00 81.91           C
ATOM   1918  CZ  TYR B 243      45.847   4.692  16.318  1.00 81.91           C
ATOM   1919  OH  TYR B 243      47.096   4.772  16.969  1.00 81.91           O
ATOM   1920  C   TYR B 243      43.015   4.752  12.079  1.00 81.91           C
ATOM   1921  O   TYR B 243      44.232   4.659  11.935  1.00 81.91           O
ATOM   1922  N   ALA B 244      42.284   5.698  11.441  1.00 47.93           N
ATOM   1923  CA  ALA B 244      42.924   6.672  10.595  1.00 47.93           C
ATOM   1924  CB  ALA B 244      43.439   6.088   9.269  1.00 47.93           C
ATOM   1925  C   ALA B 244      41.932   7.744  10.248  1.00 47.93           C
ATOM   1926  O   ALA B 244      40.725   7.568  10.398  1.00 47.93           O
ATOM   1927  N   TYR B 245      42.434   8.913   9.792  1.00 80.69           N
ATOM   1928  CA  TYR B 245      41.562   9.961   9.330  1.00 80.69           C
ATOM   1929  CB  TYR B 245      42.203  11.359   9.225  1.00 80.69           C
ATOM   1930  CG  TYR B 245      42.364  11.989  10.566  1.00 80.69           C
ATOM   1931  CD1 TYR B 245      41.270  12.523  11.208  1.00 80.69           C
ATOM   1932  CD2 TYR B 245      43.599  12.080  11.165  1.00 80.69           C
ATOM   1933  CE1 TYR B 245      41.399  13.122  12.438  1.00 80.69           C
ATOM   1934  CE2 TYR B 245      43.734  12.679  12.396  1.00 80.69           C
ATOM   1935  CZ  TYR B 245      42.634  13.199  13.034  1.00 80.69           C
ATOM   1936  OH  TYR B 245      42.770  13.815  14.296  1.00 80.69           O
ATOM   1937  C   TYR B 245      41.198   9.581   7.931  1.00 80.69           C
ATOM   1938  O   TYR B 245      42.047   9.127   7.170  1.00 80.69           O
ATOM   1939  N   THR B 246      39.917   9.727   7.547  1.00106.85           N
ATOM   1940  CA  THR B 246      39.566   9.384   6.201  1.00106.85           C
ATOM   1941  CB  THR B 246      38.104   9.541   5.897  1.00106.85           C
ATOM   1942  OG1 THR B 246      37.812   9.022   4.608  1.00106.85           O
ATOM   1943  CG2 THR B 246      37.739  11.033   5.968  1.00106.85           C
ATOM   1944  C   THR B 246      40.330  10.304   5.307  1.00106.85           C
ATOM   1945  O   THR B 246      40.414  11.505   5.566  1.00106.85           O
ATOM   1946  N   GLY B 247      40.900   9.750   4.216  1.00 33.81           N
ATOM   1947  CA  GLY B 247      41.710  10.531   3.336  1.00 33.81           C
ATOM   1948  C   GLY B 247      43.140  10.202   3.645  1.00 33.81           C
ATOM   1949  O   GLY B 247      44.041  10.563   2.891  1.00 33.81           O
ATOM   1950  N   GLY B 248      43.391   9.524   4.781  1.00 39.67           N
ATOM   1951  CA  GLY B 248      44.719   9.080   5.105  1.00 39.67           C
ATOM   1952  C   GLY B 248      45.357   9.922   6.176  1.00 39.67           C
ATOM   1953  O   GLY B 248      46.173   9.415   6.944  1.00 39.67           O
ATOM   1954  N   PHE B 249      45.028  11.226   6.257  1.00 78.78           N
ATOM   1955  CA  PHE B 249      45.606  12.071   7.272  1.00 78.78           C
ATOM   1956  CB  PHE B 249      47.048  12.508   6.946  1.00 78.78           C
ATOM   1957  CG  PHE B 249      47.074  13.062   5.562  1.00 78.78           C
ATOM   1958  CD1 PHE B 249      47.214  12.211   4.489  1.00 78.78           C
ATOM   1959  CD2 PHE B 249      46.968  14.413   5.328  1.00 78.78           C
ATOM   1960  CE1 PHE B 249      47.243  12.696   3.203  1.00 78.78           C
ATOM   1961  CE2 PHE B 249      46.997  14.904   4.044  1.00 78.78           C
ATOM   1962  CZ  PHE B 249      47.133  14.047   2.979  1.00 78.78           C
ATOM   1963  C   PHE B 249      44.729  13.274   7.416  1.00 78.78           C
ATOM   1964  O   PHE B 249      43.793  13.451   6.640  1.00 78.78           O
ATOM   1965  N   TYR B 250      44.993  14.143   8.416  1.00122.95           N
ATOM   1966  CA  TYR B 250      44.080  15.244   8.577  1.00122.95           C
ATOM   1967  CB  TYR B 250      44.246  16.077   9.864  1.00122.95           C
ATOM   1968  CG  TYR B 250      42.993  16.880  10.079  1.00122.95           C
ATOM   1969  CD1 TYR B 250      42.482  17.740   9.131  1.00122.95           C
ATOM   1970  CD2 TYR B 250      42.325  16.796  11.276  1.00122.95           C
ATOM   1971  CE1 TYR B 250      41.339  18.474   9.341  1.00122.95           C
ATOM   1972  CE2 TYR B 250      41.183  17.529  11.502  1.00122.95           C
ATOM   1973  CZ  TYR B 250      40.685  18.369  10.537  1.00122.95           C
ATOM   1974  OH  TYR B 250      39.515  19.125  10.767  1.00122.95           O
ATOM   1975  C   TYR B 250      44.316  16.193   7.441  1.00122.95           C
ATOM   1976  O   TYR B 250      45.431  16.679   7.238  1.00122.95           O
ATOM   1977  N   GLY B 251      43.223  16.517   6.713  1.00 66.49           N
ATOM   1978  CA  GLY B 251      43.252  17.449   5.625  1.00 66.49           C
ATOM   1979  C   GLY B 251      42.882  16.767   4.338  1.00 66.49           C
ATOM   1980  O   GLY B 251      42.609  17.436   3.346  1.00 66.49           O
ATOM   1981  N   ALA B 252      42.956  15.425   4.320  1.00 98.56           N
ATOM   1982  CA  ALA B 252      42.635  14.497   3.271  1.00 98.56           C
ATOM   1983  CB  ALA B 252      43.291  13.133   3.499  1.00 98.56           C
ATOM   1984  C   ALA B 252      41.163  14.264   3.067  1.00 98.56           C
ATOM   1985  O   ALA B 252      40.767  13.667   2.073  1.00 98.56           O
ATOM   1986  N   THR B 253      40.314  14.579   4.054  1.00 65.00           N
ATOM   1987  CA  THR B 253      38.926  14.185   4.009  1.00 65.00           C
ATOM   1988  CB  THR B 253      38.199  14.459   5.293  1.00 65.00           C
ATOM   1989  OG1 THR B 253      38.840  13.789   6.369  1.00 65.00           O
ATOM   1990  CG2 THR B 253      36.752  13.958   5.155  1.00 65.00           C
ATOM   1991  C   THR B 253      38.149  14.842   2.904  1.00 65.00           C
ATOM   1992  O   THR B 253      38.425  15.969   2.499  1.00 65.00           O
ATOM   1993  N   ASN B 254      37.156  14.095   2.360  1.00 74.01           N
ATOM   1994  CA  ASN B 254      36.241  14.618   1.384  1.00 74.01           C
ATOM   1995  CB  ASN B 254      36.793  14.667  -0.056  1.00 74.01           C
ATOM   1996  CG  ASN B 254      37.154  13.270  -0.525  1.00 74.01           C
ATOM   1997  OD1 ASN B 254      36.305  12.384  -0.581  1.00 74.01           O
ATOM   1998  ND2 ASN B 254      38.449  13.065  -0.887  1.00 74.01           N
ATOM   1999  C   ASN B 254      34.983  13.794   1.434  1.00 74.01           C
ATOM   2000  O   ASN B 254      34.931  12.751   2.084  1.00 74.01           O
ATOM   2001  N   ALA B 255      33.915  14.274   0.764  1.00 42.55           N
ATOM   2002  CA  ALA B 255      32.622  13.644   0.800  1.00 42.55           C
ATOM   2003  CB  ALA B 255      31.551  14.451   0.046  1.00 42.55           C
ATOM   2004  C   ALA B 255      32.658  12.280   0.182  1.00 42.55           C
ATOM   2005  O   ALA B 255      32.075  11.339   0.720  1.00 42.55           O
ATOM   2006  N   LYS B 256      33.355  12.135  -0.962  1.00140.90           N
ATOM   2007  CA  LYS B 256      33.355  10.890  -1.676  1.00140.90           C
ATOM   2008  CB  LYS B 256      34.194  10.945  -2.965  1.00140.90           C
ATOM   2009  CG  LYS B 256      33.901   9.804  -3.944  1.00140.90           C
ATOM   2010  CD  LYS B 256      34.154   8.406  -3.379  1.00140.90           C
ATOM   2011  CE  LYS B 256      33.840   7.284  -4.371  1.00140.90           C
ATOM   2012  NZ  LYS B 256      32.399   7.296  -4.709  1.00140.90           N
ATOM   2013  C   LYS B 256      33.938   9.821  -0.802  1.00140.90           C
ATOM   2014  O   LYS B 256      33.384   8.729  -0.690  1.00140.90           O
ATOM   2015  N   ASN B 257      35.071  10.122  -0.144  1.00 36.97           N
ATOM   2016  CA  ASN B 257      35.747   9.175   0.695  1.00 36.97           C
ATOM   2017  CB  ASN B 257      37.086   9.703   1.236  1.00 36.97           C
ATOM   2018  CG  ASN B 257      38.051   9.821   0.065  1.00 36.97           C
ATOM   2019  OD1 ASN B 257      37.812   9.273  -1.010  1.00 36.97           O
ATOM   2020  ND2 ASN B 257      39.179  10.550   0.279  1.00 36.97           N
ATOM   2021  C   ASN B 257      34.881   8.854   1.871  1.00 36.97           C
ATOM   2022  O   ASN B 257      34.864   7.721   2.350  1.00 36.97           O
ATOM   2023  N   MET B 258      34.149   9.855   2.386  1.00 48.12           N
ATOM   2024  CA  MET B 258      33.340   9.634   3.551  1.00 48.12           C
ATOM   2025  CB  MET B 258      32.653  10.919   4.044  1.00 48.12           C
ATOM   2026  CG  MET B 258      33.639  11.938   4.623  1.00 48.12           C
ATOM   2027  SD  MET B 258      32.931  13.571   4.995  1.00 48.12           S
ATOM   2028  CE  MET B 258      31.832  13.001   6.323  1.00 48.12           C
ATOM   2029  C   MET B 258      32.281   8.619   3.246  1.00 48.12           C
ATOM   2030  O   MET B 258      32.046   7.705   4.033  1.00 48.12           O
ATOM   2031  N   MET B 259      31.621   8.735   2.081  1.00 90.72           N
ATOM   2032  CA  MET B 259      30.558   7.825   1.753  1.00 90.72           C
ATOM   2033  CB  MET B 259      29.807   8.214   0.466  1.00 90.72           C
ATOM   2034  CG  MET B 259      30.658   8.116  -0.801  1.00 90.72           C
ATOM   2035  SD  MET B 259      29.788   8.549  -2.337  1.00 90.72           S
ATOM   2036  CE  MET B 259      29.663  10.319  -1.955  1.00 90.72           C
ATOM   2037  C   MET B 259      31.103   6.443   1.566  1.00 90.72           C
ATOM   2038  O   MET B 259      30.450   5.461   1.913  1.00 90.72           O
ATOM   2039  N   TYR B 260      32.310   6.326   0.983  1.00140.15           N
ATOM   2040  CA  TYR B 260      32.901   5.038   0.746  1.00140.15           C
ATOM   2041  CB  TYR B 260      34.276   5.171   0.066  1.00140.15           C
ATOM   2042  CG  TYR B 260      34.858   3.818  -0.159  1.00140.15           C
ATOM   2043  CD1 TYR B 260      34.610   3.134  -1.327  1.00140.15           C
ATOM   2044  CD2 TYR B 260      35.659   3.237   0.797  1.00140.15           C
ATOM   2045  CE1 TYR B 260      35.151   1.888  -1.535  1.00140.15           C
ATOM   2046  CE2 TYR B 260      36.202   1.989   0.594  1.00140.15           C
ATOM   2047  CZ  TYR B 260      35.948   1.313  -0.575  1.00140.15           C
ATOM   2048  OH  TYR B 260      36.505   0.034  -0.788  1.00140.15           O
ATOM   2049  C   TYR B 260      33.121   4.386   2.076  1.00140.15           C
ATOM   2050  O   TYR B 260      32.774   3.223   2.279  1.00140.15           O
ATOM   2051  N   GLU B 261      33.688   5.143   3.036  1.00 81.36           N
ATOM   2052  CA  GLU B 261      33.979   4.606   4.333  1.00 81.36           C
ATOM   2053  CB  GLU B 261      34.673   5.622   5.260  1.00 81.36           C
ATOM   2054  CG  GLU B 261      34.936   5.087   6.671  1.00 81.36           C
ATOM   2055  CD  GLU B 261      36.082   4.088   6.616  1.00 81.36           C
ATOM   2056  OE1 GLU B 261      36.750   4.004   5.551  1.00 81.36           O
ATOM   2057  OE2 GLU B 261      36.304   3.393   7.644  1.00 81.36           O
ATOM   2058  C   GLU B 261      32.710   4.190   5.009  1.00 81.36           C
ATOM   2059  O   GLU B 261      32.635   3.103   5.582  1.00 81.36           O
ATOM   2060  N   LEU B 262      31.661   5.033   4.942  1.00165.00           N
ATOM   2061  CA  LEU B 262      30.459   4.705   5.657  1.00165.00           C
ATOM   2062  CB  LEU B 262      29.340   5.754   5.558  1.00165.00           C
ATOM   2063  CG  LEU B 262      29.455   6.884   6.590  1.00165.00           C
ATOM   2064  CD1 LEU B 262      29.211   6.344   8.009  1.00165.00           C
ATOM   2065  CD2 LEU B 262      30.783   7.637   6.464  1.00165.00           C
ATOM   2066  C   LEU B 262      29.857   3.421   5.194  1.00165.00           C
ATOM   2067  O   LEU B 262      29.582   2.544   6.010  1.00165.00           O
ATOM   2068  N   TYR B 263      29.640   3.263   3.879  1.00155.69           N
ATOM   2069  CA  TYR B 263      28.966   2.085   3.412  1.00155.69           C
ATOM   2070  CB  TYR B 263      28.612   2.152   1.915  1.00155.69           C
ATOM   2071  CG  TYR B 263      27.931   0.872   1.572  1.00155.69           C
ATOM   2072  CD1 TYR B 263      26.595   0.697   1.838  1.00155.69           C
ATOM   2073  CD2 TYR B 263      28.634  -0.157   0.983  1.00155.69           C
ATOM   2074  CE1 TYR B 263      25.964  -0.483   1.523  1.00155.69           C
ATOM   2075  CE2 TYR B 263      28.008  -1.339   0.665  1.00155.69           C
ATOM   2076  CZ  TYR B 263      26.672  -1.504   0.936  1.00155.69           C
ATOM   2077  OH  TYR B 263      26.029  -2.717   0.611  1.00155.69           O
ATOM   2078  C   TYR B 263      29.807   0.868   3.607  1.00155.69           C
ATOM   2079  O   TYR B 263      29.309  -0.187   3.999  1.00155.69           O
ATOM   2080  N   HIS B 264      31.104   0.945   3.265  1.00 73.51           N
ATOM   2081  CA  HIS B 264      31.890  -0.241   3.412  1.00 73.51           C
ATOM   2082  ND1 HIS B 264      32.712  -1.158   0.410  1.00 73.51           N
ATOM   2083  CG  HIS B 264      33.008  -0.067   1.195  1.00 73.51           C
ATOM   2084  CB  HIS B 264      33.233  -0.146   2.674  1.00 73.51           C
ATOM   2085  NE2 HIS B 264      32.705   0.611  -0.936  1.00 73.51           N
ATOM   2086  CD2 HIS B 264      33.001   1.006   0.357  1.00 73.51           C
ATOM   2087  CE1 HIS B 264      32.540  -0.697  -0.854  1.00 73.51           C
ATOM   2088  C   HIS B 264      32.137  -0.568   4.859  1.00 73.51           C
ATOM   2089  O   HIS B 264      31.847  -1.681   5.290  1.00 73.51           O
ATOM   2090  N   GLY B 265      32.730   0.389   5.611  1.00 73.60           N
ATOM   2091  CA  GLY B 265      33.147   0.277   6.993  1.00 73.60           C
ATOM   2092  C   GLY B 265      32.115   0.416   8.089  1.00 73.60           C
ATOM   2093  O   GLY B 265      32.174  -0.309   9.080  1.00 73.60           O
ATOM   2094  N   GLY B 266      31.189   1.394   7.998  1.00 49.88           N
ATOM   2095  CA  GLY B 266      30.262   1.610   9.082  1.00 49.88           C
ATOM   2096  C   GLY B 266      30.282   3.071   9.454  1.00 49.88           C
ATOM   2097  O   GLY B 266      30.992   3.869   8.843  1.00 49.88           O
ATOM   2098  N   PRO B 267      29.533   3.439  10.473  1.00 81.50           N
ATOM   2099  CA  PRO B 267      29.450   4.815  10.892  1.00 81.50           C
ATOM   2100  CD  PRO B 267      28.360   2.674  10.863  1.00 81.50           C
ATOM   2101  CB  PRO B 267      28.343   4.852  11.942  1.00 81.50           C
ATOM   2102  CG  PRO B 267      27.423   3.684  11.548  1.00 81.50           C
ATOM   2103  C   PRO B 267      30.785   5.279  11.380  1.00 81.50           C
ATOM   2104  O   PRO B 267      31.547   4.467  11.903  1.00 81.50           O
ATOM   2105  N   LEU B 268      31.104   6.575  11.191  1.00107.09           N
ATOM   2106  CA  LEU B 268      32.388   7.071  11.599  1.00107.09           C
ATOM   2107  CB  LEU B 268      33.341   7.360  10.427  1.00107.09           C
ATOM   2108  CG  LEU B 268      32.938   8.591   9.593  1.00107.09           C
ATOM   2109  CD1 LEU B 268      33.880   8.786   8.395  1.00107.09           C
ATOM   2110  CD2 LEU B 268      31.456   8.541   9.190  1.00107.09           C
ATOM   2111  C   LEU B 268      32.184   8.367  12.317  1.00107.09           C
ATOM   2112  O   LEU B 268      31.156   9.022  12.154  1.00107.09           O
ATOM   2113  N   ALA B 269      33.165   8.754  13.159  1.00 49.73           N
ATOM   2114  CA  ALA B 269      33.061   9.990  13.887  1.00 49.73           C
ATOM   2115  CB  ALA B 269      34.008  10.063  15.097  1.00 49.73           C
ATOM   2116  C   ALA B 269      33.390  11.145  12.984  1.00 49.73           C
ATOM   2117  O   ALA B 269      34.278  11.064  12.135  1.00 49.73           O
ATOM   2118  N   ILE B 270      32.664  12.270  13.163  1.00129.90           N
ATOM   2119  CA  ILE B 270      32.881  13.463  12.388  1.00129.90           C
ATOM   2120  CB  ILE B 270      31.852  13.644  11.300  1.00129.90           C
ATOM   2121  CG1 ILE B 270      31.890  12.440  10.345  1.00129.90           C
ATOM   2122  CG2 ILE B 270      32.096  14.979  10.578  1.00129.90           C
ATOM   2123  CD1 ILE B 270      30.716  12.405   9.368  1.00129.90           C
ATOM   2124  C   ILE B 270      32.766  14.620  13.343  1.00129.90           C
ATOM   2125  O   ILE B 270      32.228  14.471  14.439  1.00129.90           O
ATOM   2126  N   ALA B 271      33.323  15.795  12.977  1.00 46.34           N
ATOM   2127  CA  ALA B 271      33.195  16.961  13.807  1.00 46.34           C
ATOM   2128  CB  ALA B 271      34.503  17.372  14.503  1.00 46.34           C
ATOM   2129  C   ALA B 271      32.781  18.102  12.925  1.00 46.34           C
ATOM   2130  O   ALA B 271      33.070  18.108  11.729  1.00 46.34           O
ATOM   2131  N   PHE B 272      32.054  19.090  13.493  1.00184.19           N
ATOM   2132  CA  PHE B 272      31.634  20.230  12.725  1.00184.19           C
ATOM   2133  CB  PHE B 272      30.310  20.020  11.957  1.00184.19           C
ATOM   2134  CG  PHE B 272      29.175  19.872  12.915  1.00184.19           C
ATOM   2135  CD1 PHE B 272      28.876  18.650  13.471  1.00184.19           C
ATOM   2136  CD2 PHE B 272      28.405  20.960  13.260  1.00184.19           C
ATOM   2137  CE1 PHE B 272      27.828  18.517  14.353  1.00184.19           C
ATOM   2138  CE2 PHE B 272      27.356  20.832  14.141  1.00184.19           C
ATOM   2139  CZ  PHE B 272      27.063  19.607  14.689  1.00184.19           C
ATOM   2140  C   PHE B 272      31.479  21.395  13.652  1.00184.19           C
ATOM   2141  O   PHE B 272      31.594  21.259  14.870  1.00184.19           O
ATOM   2142  N   GLU B 273      31.234  22.592  13.081  1.00119.39           N
ATOM   2143  CA  GLU B 273      31.104  23.772  13.890  1.00119.39           C
ATOM   2144  CB  GLU B 273      31.654  25.036  13.210  1.00119.39           C
ATOM   2145  CG  GLU B 273      31.523  26.305  14.056  1.00119.39           C
ATOM   2146  CD  GLU B 273      32.545  26.243  15.184  1.00119.39           C
ATOM   2147  OE1 GLU B 273      33.245  25.202  15.298  1.00119.39           O
ATOM   2148  OE2 GLU B 273      32.637  27.242  15.947  1.00119.39           O
ATOM   2149  C   GLU B 273      29.655  24.001  14.169  1.00119.39           C
ATOM   2150  O   GLU B 273      28.858  24.214  13.255  1.00119.39           O
ATOM   2151  N   VAL B 274      29.285  23.952  15.463  1.00 67.94           N
ATOM   2152  CA  VAL B 274      27.932  24.193  15.858  1.00 67.94           C
ATOM   2153  CB  VAL B 274      27.579  23.602  17.195  1.00 67.94           C
ATOM   2154  CG1 VAL B 274      26.180  24.094  17.600  1.00 67.94           C
ATOM   2155  CG2 VAL B 274      27.680  22.070  17.096  1.00 67.94           C
ATOM   2156  C   VAL B 274      27.752  25.670  15.942  1.00 67.94           C
ATOM   2157  O   VAL B 274      28.636  26.396  16.396  1.00 67.94           O
ATOM   2158  N   TYR B 275      26.581  26.151  15.494  1.00 82.13           N
ATOM   2159  CA  TYR B 275      26.312  27.559  15.506  1.00 82.13           C
ATOM   2160  CB  TYR B 275      26.083  28.172  14.116  1.00 82.13           C
ATOM   2161  CG  TYR B 275      27.325  28.045  13.303  1.00 82.13           C
ATOM   2162  CD1 TYR B 275      28.387  28.898  13.492  1.00 82.13           C
ATOM   2163  CD2 TYR B 275      27.414  27.075  12.330  1.00 82.13           C
ATOM   2164  CE1 TYR B 275      29.521  28.775  12.725  1.00 82.13           C
ATOM   2165  CE2 TYR B 275      28.545  26.949  11.561  1.00 82.13           C
ATOM   2166  CZ  TYR B 275      29.603  27.801  11.758  1.00 82.13           C
ATOM   2167  OH  TYR B 275      30.761  27.667  10.964  1.00 82.13           O
ATOM   2168  C   TYR B 275      25.022  27.721  16.244  1.00 82.13           C
ATOM   2169  O   TYR B 275      24.302  26.752  16.474  1.00 82.13           O
ATOM   2170  N   ASP B 276      24.693  28.972  16.618  1.00 78.97           N
ATOM   2171  CA  ASP B 276      23.534  29.266  17.408  1.00 78.97           C
ATOM   2172  CB  ASP B 276      23.328  30.776  17.613  1.00 78.97           C
ATOM   2173  CG  ASP B 276      24.457  31.302  18.482  1.00 78.97           C
ATOM   2174  OD1 ASP B 276      24.782  30.640  19.504  1.00 78.97           O
ATOM   2175  OD2 ASP B 276      25.017  32.372  18.127  1.00 78.97           O
ATOM   2176  C   ASP B 276      22.315  28.773  16.697  1.00 78.97           C
ATOM   2177  O   ASP B 276      21.419  28.201  17.316  1.00 78.97           O
ATOM   2178  N   ASP B 277      22.257  28.956  15.368  1.00 64.24           N
ATOM   2179  CA  ASP B 277      21.080  28.574  14.645  1.00 64.24           C
ATOM   2180  CB  ASP B 277      21.105  28.958  13.149  1.00 64.24           C
ATOM   2181  CG  ASP B 277      22.232  28.240  12.419  1.00 64.24           C
ATOM   2182  OD1 ASP B 277      23.194  27.783  13.091  1.00 64.24           O
ATOM   2183  OD2 ASP B 277      22.146  28.147  11.165  1.00 64.24           O
ATOM   2184  C   ASP B 277      20.872  27.094  14.776  1.00 64.24           C
ATOM   2185  O   ASP B 277      19.739  26.615  14.771  1.00 64.24           O
ATOM   2186  N   PHE B 278      21.972  26.332  14.894  1.00129.42           N
ATOM   2187  CA  PHE B 278      21.946  24.899  14.998  1.00129.42           C
ATOM   2188  CB  PHE B 278      23.369  24.305  14.954  1.00129.42           C
ATOM   2189  CG  PHE B 278      23.313  22.813  14.917  1.00129.42           C
ATOM   2190  CD1 PHE B 278      23.175  22.150  13.718  1.00129.42           C
ATOM   2191  CD2 PHE B 278      23.400  22.075  16.074  1.00129.42           C
ATOM   2192  CE1 PHE B 278      23.126  20.776  13.673  1.00129.42           C
ATOM   2193  CE2 PHE B 278      23.352  20.700  16.035  1.00129.42           C
ATOM   2194  CZ  PHE B 278      23.215  20.047  14.834  1.00129.42           C
ATOM   2195  C   PHE B 278      21.289  24.517  16.290  1.00129.42           C
ATOM   2196  O   PHE B 278      20.587  23.508  16.366  1.00129.42           O
ATOM   2197  N   PHE B 279      21.485  25.333  17.343  1.00 58.94           N
ATOM   2198  CA  PHE B 279      20.982  25.001  18.644  1.00 58.94           C
ATOM   2199  CB  PHE B 279      21.216  26.115  19.682  1.00 58.94           C
ATOM   2200  CG  PHE B 279      22.676  26.191  19.970  1.00 58.94           C
ATOM   2201  CD1 PHE B 279      23.523  26.872  19.127  1.00 58.94           C
ATOM   2202  CD2 PHE B 279      23.198  25.590  21.093  1.00 58.94           C
ATOM   2203  CE1 PHE B 279      24.870  26.946  19.394  1.00 58.94           C
ATOM   2204  CE2 PHE B 279      24.544  25.660  21.365  1.00 58.94           C
ATOM   2205  CZ  PHE B 279      25.383  26.340  20.515  1.00 58.94           C
ATOM   2206  C   PHE B 279      19.504  24.773  18.572  1.00 58.94           C
ATOM   2207  O   PHE B 279      19.012  23.783  19.114  1.00 58.94           O
ATOM   2208  N   ASN B 280      18.740  25.668  17.915  1.00123.89           N
ATOM   2209  CA  ASN B 280      17.323  25.432  17.886  1.00123.89           C
ATOM   2210  CB  ASN B 280      16.498  26.726  18.016  1.00123.89           C
ATOM   2211  CG  ASN B 280      16.848  27.644  16.853  0.00123.89           C
ATOM   2212  OD1 ASN B 280      16.008  27.935  16.002  1.00123.89           O
ATOM   2213  ND2 ASN B 280      18.123  28.114  16.811  1.00123.89           N
ATOM   2214  C   ASN B 280      16.949  24.772  16.592  1.00123.89           C
ATOM   2215  O   ASN B 280      16.027  25.206  15.902  1.00123.89           O
ATOM   2216  N   TYR B 281      17.618  23.651  16.265  1.00109.20           N
ATOM   2217  CA  TYR B 281      17.328  22.924  15.061  1.00109.20           C
ATOM   2218  CB  TYR B 281      18.596  22.237  14.517  1.00109.20           C
ATOM   2219  CG  TYR B 281      18.254  21.120  13.594  1.00109.20           C
ATOM   2220  CD1 TYR B 281      18.043  19.864  14.114  1.00109.20           C
ATOM   2221  CD2 TYR B 281      18.157  21.305  12.235  1.00109.20           C
ATOM   2222  CE1 TYR B 281      17.737  18.804  13.298  1.00109.20           C
ATOM   2223  CE2 TYR B 281      17.850  20.245  11.411  1.00109.20           C
ATOM   2224  CZ  TYR B 281      17.639  18.994  11.942  1.00109.20           C
ATOM   2225  OH  TYR B 281      17.325  17.904  11.102  1.00109.20           O
ATOM   2226  C   TYR B 281      16.306  21.885  15.400  1.00109.20           C
ATOM   2227  O   TYR B 281      16.533  21.047  16.271  1.00109.20           O
ATOM   2228  N   LYS B 282      15.095  22.024  14.815  1.00162.43           N
ATOM   2229  CA  LYS B 282      14.027  21.076  14.986  1.00162.43           C
ATOM   2230  CB  LYS B 282      12.649  21.719  14.770  1.00162.43           C
ATOM   2231  CG  LYS B 282      12.450  22.991  15.595  1.00162.43           C
ATOM   2232  CD  LYS B 282      12.768  22.822  17.081  1.00162.43           C
ATOM   2233  CE  LYS B 282      12.471  24.072  17.912  1.00162.43           C
ATOM   2234  NZ  LYS B 282      13.188  25.240  17.355  0.00162.43           N
ATOM   2235  C   LYS B 282      14.119  19.910  14.044  1.00162.43           C
ATOM   2236  O   LYS B 282      14.075  18.753  14.464  1.00162.43           O
ATOM   2237  N   GLY B 283      14.270  20.197  12.729  1.00 35.63           N
ATOM   2238  CA  GLY B 283      14.245  19.144  11.749  1.00 35.63           C
ATOM   2239  C   GLY B 283      14.581  19.710  10.401  1.00 35.63           C
ATOM   2240  O   GLY B 283      14.776  20.914  10.245  1.00 35.63           O
ATOM   2241  N   GLY B 284      14.637  18.830   9.377  1.00 22.90           N
ATOM   2242  CA  GLY B 284      14.952  19.253   8.040  1.00 22.90           C
ATOM   2243  C   GLY B 284      16.425  19.112   7.810  1.00 22.90           C
ATOM   2244  O   GLY B 284      17.139  18.491   8.596  1.00 22.90           O
ATOM   2245  N   VAL B 285      16.912  19.671   6.682  1.00 39.05           N
ATOM   2246  CA  VAL B 285      18.312  19.594   6.380  1.00 39.05           C
ATOM   2247  CB  VAL B 285      18.599  19.405   4.919  1.00 39.05           C
ATOM   2248  CG1 VAL B 285      20.121  19.456   4.708  1.00 39.05           C
ATOM   2249  CG2 VAL B 285      17.947  18.090   4.459  1.00 39.05           C
ATOM   2250  C   VAL B 285      18.921  20.898   6.786  1.00 39.05           C
ATOM   2251  O   VAL B 285      18.627  21.943   6.210  1.00 39.05           O
ATOM   2252  N   TYR B 286      19.827  20.843   7.779  1.00189.92           N
ATOM   2253  CA  TYR B 286      20.444  21.994   8.378  1.00189.92           C
ATOM   2254  CB  TYR B 286      21.084  21.664   9.740  1.00189.92           C
ATOM   2255  CG  TYR B 286      21.926  22.807  10.192  1.00189.92           C
ATOM   2256  CD1 TYR B 286      21.393  23.819  10.957  1.00189.92           C
ATOM   2257  CD2 TYR B 286      23.257  22.860   9.849  1.00189.92           C
ATOM   2258  CE1 TYR B 286      22.179  24.867  11.373  1.00189.92           C
ATOM   2259  CE2 TYR B 286      24.049  23.905  10.263  1.00189.92           C
ATOM   2260  CZ  TYR B 286      23.509  24.908  11.029  1.00189.92           C
ATOM   2261  OH  TYR B 286      24.316  25.981  11.459  1.00189.92           O
ATOM   2262  C   TYR B 286      21.504  22.569   7.493  1.00189.92           C
ATOM   2263  O   TYR B 286      22.229  21.839   6.818  1.00189.92           O
ATOM   2264  N   THR B 287      21.569  23.920   7.439  1.00151.48           N
ATOM   2265  CA  THR B 287      22.591  24.575   6.675  1.00151.48           C
ATOM   2266  CB  THR B 287      22.228  24.754   5.231  1.00151.48           C
ATOM   2267  OG1 THR B 287      23.349  25.222   4.497  1.00151.48           O
ATOM   2268  CG2 THR B 287      21.069  25.761   5.135  1.00151.48           C
ATOM   2269  C   THR B 287      22.861  25.948   7.230  1.00151.48           C
ATOM   2270  O   THR B 287      22.079  26.494   8.006  1.00151.48           O
ATOM   2271  N   HIS B 288      24.032  26.502   6.847  1.00284.44           N
ATOM   2272  CA  HIS B 288      24.480  27.858   7.049  1.00284.44           C
ATOM   2273  ND1 HIS B 288      21.056  28.765   7.081  0.00284.44           N
ATOM   2274  CG  HIS B 288      22.326  29.222   7.354  0.00284.44           C
ATOM   2275  CB  HIS B 288      23.532  28.948   6.503  1.00284.44           C
ATOM   2276  NE2 HIS B 288      20.913  29.953   8.955  0.00284.44           N
ATOM   2277  CD2 HIS B 288      22.220  29.946   8.501  0.00284.44           C
ATOM   2278  CE1 HIS B 288      20.251  29.230   8.070  0.00284.44           C
ATOM   2279  C   HIS B 288      24.861  28.233   8.445  1.00284.44           C
ATOM   2280  O   HIS B 288      24.585  27.535   9.419  1.00284.44           O
ATOM   2281  N   SER B 289      25.580  29.380   8.505  1.00251.49           N
ATOM   2282  CA  SER B 289      26.069  30.083   9.659  1.00251.49           C
ATOM   2283  CB  SER B 289      26.014  29.290  10.973  1.00251.49           C
ATOM   2284  OG  SER B 289      24.667  29.168  11.410  1.00251.49           O
ATOM   2285  C   SER B 289      27.486  30.441   9.351  1.00251.49           C
ATOM   2286  O   SER B 289      28.000  30.079   8.293  1.00251.49           O
ATOM   2287  N   THR B 290      28.165  31.206  10.229  1.00182.96           N
ATOM   2288  CA  THR B 290      29.519  31.495   9.858  1.00182.96           C
ATOM   2289  CB  THR B 290      29.662  32.790   9.109  1.00182.96           C
ATOM   2290  OG1 THR B 290      29.227  33.880   9.909  1.00182.96           O
ATOM   2291  CG2 THR B 290      28.821  32.708   7.825  1.00182.96           C
ATOM   2292  C   THR B 290      30.406  31.564  11.055  1.00182.96           C
ATOM   2293  O   THR B 290      30.468  32.576  11.753  1.00182.96           O
ATOM   2294  N   ALA B 291      31.193  30.493  11.248  1.00135.41           N
ATOM   2295  CA  ALA B 291      32.103  30.374  12.345  1.00135.41           C
ATOM   2296  CB  ALA B 291      32.608  28.945  12.603  1.00135.41           C
ATOM   2297  C   ALA B 291      33.281  31.198  11.988  1.00135.41           C
ATOM   2298  O   ALA B 291      33.171  32.132  11.194  1.00135.41           O
ATOM   2299  N   LEU B 292      34.434  30.889  12.612  1.00 66.58           N
ATOM   2300  CA  LEU B 292      35.623  31.626  12.327  1.00 66.58           C
ATOM   2301  CB  LEU B 292      36.874  31.035  13.001  1.00 66.58           C
ATOM   2302  CG  LEU B 292      36.842  31.108  14.539  1.00 66.58           C
ATOM   2303  CD1 LEU B 292      38.119  30.512  15.153  1.00 66.58           C
ATOM   2304  CD2 LEU B 292      36.561  32.541  15.023  1.00 66.58           C
ATOM   2305  C   LEU B 292      35.809  31.512  10.856  1.00 66.58           C
ATOM   2306  O   LEU B 292      36.160  32.489  10.198  1.00 66.58           O
ATOM   2307  N   LYS B 293      35.559  30.319  10.282  1.00233.39           N
ATOM   2308  CA  LYS B 293      35.669  30.314   8.862  1.00233.39           C
ATOM   2309  CB  LYS B 293      36.312  29.043   8.271  1.00233.39           C
ATOM   2310  CG  LYS B 293      35.492  27.766   8.450  0.00233.39           C
ATOM   2311  CD  LYS B 293      35.994  26.592   7.607  1.00233.39           C
ATOM   2312  CE  LYS B 293      35.754  26.767   6.106  1.00233.39           C
ATOM   2313  NZ  LYS B 293      36.271  25.592   5.371  1.00233.39           N
ATOM   2314  C   LYS B 293      34.288  30.426   8.349  1.00233.39           C
ATOM   2315  O   LYS B 293      33.438  29.579   8.608  1.00233.39           O
ATOM   2316  N   THR B 294      34.010  31.512   7.623  1.00133.16           N
ATOM   2317  CA  THR B 294      32.693  31.617   7.101  1.00133.16           C
ATOM   2318  CB  THR B 294      32.381  32.974   6.542  1.00133.16           C
ATOM   2319  OG1 THR B 294      33.244  33.266   5.453  1.00133.16           O
ATOM   2320  CG2 THR B 294      32.560  34.019   7.657  1.00133.16           C
ATOM   2321  C   THR B 294      32.651  30.626   5.952  1.00133.16           C
ATOM   2322  O   THR B 294      33.719  30.010   5.689  1.00133.16           O
ATOM   2323  OXT THR B 294      31.569  30.470   5.326  1.00133.16           O
TER    2324      THR B 294
ATOM   2325  N   LYS C 295      48.028  25.903  -0.531  1.00176.10           N
ATOM   2326  CA  LYS C 295      49.214  26.757  -0.765  1.00176.10           C
ATOM   2327  CB  LYS C 295      49.081  27.535  -2.085  1.00176.10           C
ATOM   2328  CG  LYS C 295      50.287  28.434  -2.376  0.00176.10           C
ATOM   2329  CD  LYS C 295      50.324  28.982  -3.803  1.00176.10           C
ATOM   2330  CE  LYS C 295      51.515  29.906  -4.072  1.00176.10           C
ATOM   2331  NZ  LYS C 295      51.369  31.160  -3.299  1.00176.10           N
ATOM   2332  C   LYS C 295      49.400  27.744   0.328  1.00176.10           C
ATOM   2333  O   LYS C 295      48.855  28.847   0.279  1.00176.10           O
ATOM   2334  N   ILE C 296      50.171  27.371   1.367  1.00215.68           N
ATOM   2335  CA  ILE C 296      50.785  26.080   1.478  1.00215.68           C
ATOM   2336  CB  ILE C 296      52.074  26.092   2.245  1.00215.68           C
ATOM   2337  CG1 ILE C 296      52.756  24.716   2.170  1.00215.68           C
ATOM   2338  CG2 ILE C 296      51.769  26.563   3.677  1.00215.68           C
ATOM   2339  CD1 ILE C 296      53.225  24.343   0.765  1.00215.68           C
ATOM   2340  C   ILE C 296      49.818  25.240   2.238  1.00215.68           C
ATOM   2341  O   ILE C 296      49.028  25.778   3.010  1.00215.68           O
ATOM   2342  N   ALA C 297      49.829  23.908   2.004  1.00 59.22           N
ATOM   2343  CA  ALA C 297      48.871  23.045   2.634  1.00 59.22           C
ATOM   2344  CB  ALA C 297      49.151  21.547   2.414  1.00 59.22           C
ATOM   2345  C   ALA C 297      48.875  23.287   4.108  1.00 59.22           C
ATOM   2346  O   ALA C 297      49.898  23.169   4.781  1.00 59.22           O
ATOM   2347  N   GLU C 298      47.700  23.698   4.621  1.00 72.87           N
ATOM   2348  CA  GLU C 298      47.482  23.854   6.025  1.00 72.87           C
ATOM   2349  CB  GLU C 298      47.586  25.306   6.519  1.00 72.87           C
ATOM   2350  CG  GLU C 298      49.015  25.855   6.497  1.00 72.87           C
ATOM   2351  CD  GLU C 298      48.982  27.289   7.007  1.00 72.87           C
ATOM   2352  OE1 GLU C 298      47.859  27.802   7.260  1.00 72.87           O
ATOM   2353  OE2 GLU C 298      50.080  27.891   7.148  1.00 72.87           O
ATOM   2354  C   GLU C 298      46.081  23.400   6.254  1.00 72.87           C
ATOM   2355  O   GLU C 298      45.141  24.196   6.248  1.00 72.87           O
ATOM   2356  N   PRO C 299      45.945  22.110   6.412  1.00136.40           N
ATOM   2357  CA  PRO C 299      44.666  21.510   6.650  1.00136.40           C
ATOM   2358  CD  PRO C 299      46.845  21.175   5.751  1.00136.40           C
ATOM   2359  CB  PRO C 299      44.662  20.174   5.916  1.00136.40           C
ATOM   2360  CG  PRO C 299      46.148  19.807   5.838  1.00136.40           C
ATOM   2361  C   PRO C 299      44.580  21.278   8.102  1.00136.40           C
ATOM   2362  O   PRO C 299      45.417  21.760   8.858  1.00136.40           O
ATOM   2363  N   GLY C 300      43.537  20.565   8.550  1.00 26.75           N
ATOM   2364  CA  GLY C 300      43.443  20.396   9.961  1.00 26.75           C
ATOM   2365  C   GLY C 300      43.021  21.724  10.423  1.00 26.75           C
ATOM   2366  O   GLY C 300      43.102  22.052  11.605  1.00 26.75           O
ATOM   2367  N   TRP C 301      42.546  22.541   9.467  1.00124.93           N
ATOM   2368  CA  TRP C 301      42.312  23.841   9.903  1.00124.93           C
ATOM   2369  CB  TRP C 301      43.290  24.857   9.295  1.00124.93           C
ATOM   2370  CG  TRP C 301      43.069  26.286   9.739  1.00124.93           C
ATOM   2371  CD2 TRP C 301      43.604  26.834  10.962  1.00124.93           C
ATOM   2372  CD1 TRP C 301      42.376  27.286   9.137  1.00124.93           C
ATOM   2373  NE1 TRP C 301      42.435  28.432   9.899  1.00124.93           N
ATOM   2374  CE2 TRP C 301      43.188  28.164  11.020  1.00124.93           C
ATOM   2375  CE3 TRP C 301      44.368  26.277  11.938  1.00124.93           C
ATOM   2376  CZ2 TRP C 301      43.539  28.962  12.076  1.00124.93           C
ATOM   2377  CZ3 TRP C 301      44.720  27.082  13.000  1.00124.93           C
ATOM   2378  CH2 TRP C 301      44.313  28.398  13.067  1.00124.93           C
ATOM   2379  C   TRP C 301      40.957  24.237   9.505  1.00124.93           C
ATOM   2380  O   TRP C 301      40.773  25.111   8.660  1.00124.93           O
ATOM   2381  N   GLU C 302      39.970  23.576  10.107  1.00 87.11           N
ATOM   2382  CA  GLU C 302      38.644  24.040   9.920  1.00 87.11           C
ATOM   2383  CB  GLU C 302      37.824  23.193   8.933  1.00 87.11           C
ATOM   2384  CG  GLU C 302      38.338  23.399   7.502  1.00 87.11           C
ATOM   2385  CD  GLU C 302      37.528  22.564   6.523  1.00 87.11           C
ATOM   2386  OE1 GLU C 302      36.302  22.829   6.386  1.00 87.11           O
ATOM   2387  OE2 GLU C 302      38.124  21.650   5.894  1.00 87.11           O
ATOM   2388  C   GLU C 302      38.090  23.995  11.297  1.00 87.11           C
ATOM   2389  O   GLU C 302      38.115  22.954  11.951  1.00 87.11           O
ATOM   2390  N   GLU C 303      37.604  25.145  11.794  1.00106.06           N
ATOM   2391  CA  GLU C 303      37.193  25.182  13.165  1.00106.06           C
ATOM   2392  CB  GLU C 303      36.787  26.577  13.676  1.00106.06           C
ATOM   2393  CG  GLU C 303      35.458  27.090  13.114  1.00106.06           C
ATOM   2394  CD  GLU C 303      35.671  27.583  11.693  1.00106.06           C
ATOM   2395  OE1 GLU C 303      36.842  27.589  11.227  1.00106.06           O
ATOM   2396  OE2 GLU C 303      34.655  27.966  11.054  1.00106.06           O
ATOM   2397  C   GLU C 303      36.015  24.287  13.346  1.00106.06           C
ATOM   2398  O   GLU C 303      35.087  24.278  12.539  1.00106.06           O
ATOM   2399  N   THR C 304      36.049  23.492  14.433  1.00 63.90           N
ATOM   2400  CA  THR C 304      34.966  22.619  14.778  1.00 63.90           C
ATOM   2401  CB  THR C 304      35.259  21.177  14.482  1.00 63.90           C
ATOM   2402  OG1 THR C 304      36.396  20.749  15.219  1.00 63.90           O
ATOM   2403  CG2 THR C 304      35.515  21.025  12.972  1.00 63.90           C
ATOM   2404  C   THR C 304      34.775  22.744  16.259  1.00 63.90           C
ATOM   2405  O   THR C 304      35.636  23.278  16.956  1.00 63.90           O
ATOM   2406  N   ASN C 305      33.611  22.310  16.788  1.00134.15           N
ATOM   2407  CA  ASN C 305      33.467  22.395  18.214  1.00134.15           C
ATOM   2408  CB  ASN C 305      32.881  23.742  18.675  1.00134.15           C
ATOM   2409  CG  ASN C 305      31.494  23.912  18.074  1.00134.15           C
ATOM   2410  OD1 ASN C 305      31.027  23.078  17.301  1.00134.15           O
ATOM   2411  ND2 ASN C 305      30.819  25.038  18.429  1.00134.15           N
ATOM   2412  C   ASN C 305      32.570  21.299  18.715  1.00134.15           C
ATOM   2413  O   ASN C 305      32.225  21.283  19.896  1.00134.15           O
ATOM   2414  N   HIS C 306      32.181  20.335  17.853  1.00 94.76           N
ATOM   2415  CA  HIS C 306      31.293  19.315  18.340  1.00 94.76           C
ATOM   2416  ND1 HIS C 306      27.794  18.233  18.253  1.00 94.76           N
ATOM   2417  CG  HIS C 306      28.841  18.852  18.896  1.00 94.76           C
ATOM   2418  CB  HIS C 306      29.823  19.754  18.219  1.00 94.76           C
ATOM   2419  NE2 HIS C 306      27.680  17.624  20.388  1.00 94.76           N
ATOM   2420  CD2 HIS C 306      28.758  18.468  20.199  1.00 94.76           C
ATOM   2421  CE1 HIS C 306      27.132  17.514  19.192  1.00 94.76           C
ATOM   2422  C   HIS C 306      31.512  18.052  17.551  1.00 94.76           C
ATOM   2423  O   HIS C 306      31.520  18.066  16.322  1.00 94.76           O
ATOM   2424  N   ALA C 307      31.681  16.907  18.250  1.00 47.97           N
ATOM   2425  CA  ALA C 307      31.935  15.658  17.578  1.00 47.97           C
ATOM   2426  CB  ALA C 307      33.048  14.824  18.236  1.00 47.97           C
ATOM   2427  C   ALA C 307      30.684  14.828  17.598  1.00 47.97           C
ATOM   2428  O   ALA C 307      30.010  14.745  18.623  1.00 47.97           O
ATOM   2429  N   VAL C 308      30.359  14.165  16.457  1.00 71.08           N
ATOM   2430  CA  VAL C 308      29.157  13.372  16.334  1.00 71.08           C
ATOM   2431  CB  VAL C 308      28.011  14.135  15.733  1.00 71.08           C
ATOM   2432  CG1 VAL C 308      27.578  15.226  16.729  1.00 71.08           C
ATOM   2433  CG2 VAL C 308      28.460  14.702  14.375  1.00 71.08           C
ATOM   2434  C   VAL C 308      29.413  12.150  15.479  1.00 71.08           C
ATOM   2435  O   VAL C 308      30.545  11.902  15.063  1.00 71.08           O
ATOM   2436  N   LEU C 309      28.352  11.333  15.224  1.00149.30           N
ATOM   2437  CA  LEU C 309      28.499  10.083  14.506  1.00149.30           C
ATOM   2438  CB  LEU C 309      27.946   8.904  15.330  1.00149.30           C
ATOM   2439  CG  LEU C 309      28.467   7.510  14.933  1.00149.30           C
ATOM   2440  CD1 LEU C 309      27.527   6.400  15.426  1.00149.30           C
ATOM   2441  CD2 LEU C 309      28.853   7.422  13.455  1.00149.30           C
ATOM   2442  C   LEU C 309      27.703  10.125  13.213  1.00149.30           C
ATOM   2443  O   LEU C 309      26.489  10.319  13.218  1.00149.30           O
ATOM   2444  N   LEU C 310      28.367   9.892  12.056  1.00 91.03           N
ATOM   2445  CA  LEU C 310      27.718   9.905  10.764  1.00 91.03           C
ATOM   2446  CB  LEU C 310      28.701  10.263   9.638  1.00 91.03           C
ATOM   2447  CG  LEU C 310      28.087  10.307   8.231  1.00 91.03           C
ATOM   2448  CD1 LEU C 310      27.046  11.430   8.108  1.00 91.03           C
ATOM   2449  CD2 LEU C 310      29.183  10.400   7.159  1.00 91.03           C
ATOM   2450  C   LEU C 310      27.186   8.515  10.509  1.00 91.03           C
ATOM   2451  O   LEU C 310      27.929   7.539  10.571  1.00 91.03           O
ATOM   2452  N   VAL C 311      25.844   8.388  10.411  1.00120.48           N
ATOM   2453  CA  VAL C 311      25.130   7.163  10.145  1.00120.48           C
ATOM   2454  CB  VAL C 311      23.924   7.033  11.024  1.00120.48           C
ATOM   2455  CG1 VAL C 311      24.423   6.964  12.479  1.00120.48           C
ATOM   2456  CG2 VAL C 311      22.972   8.210  10.755  1.00120.48           C
ATOM   2457  C   VAL C 311      24.720   6.889   8.715  1.00120.48           C
ATOM   2458  O   VAL C 311      24.471   5.731   8.374  1.00120.48           O
ATOM   2459  N   GLY C 312      24.528   7.923   7.860  1.00 44.26           N
ATOM   2460  CA  GLY C 312      24.013   7.628   6.539  1.00 44.26           C
ATOM   2461  C   GLY C 312      23.954   8.864   5.682  1.00 44.26           C
ATOM   2462  O   GLY C 312      24.439   9.927   6.064  1.00 44.26           O
ATOM   2463  N   TRP C 313      23.370   8.736   4.463  1.00115.44           N
ATOM   2464  CA  TRP C 313      23.257   9.854   3.561  1.00115.44           C
ATOM   2465  CB  TRP C 313      24.469  10.021   2.627  1.00115.44           C
ATOM   2466  CG  TRP C 313      24.696   8.846   1.704  1.00115.44           C
ATOM   2467  CD2 TRP C 313      25.544   7.728   2.012  1.00115.44           C
ATOM   2468  CD1 TRP C 313      24.182   8.611   0.462  1.00115.44           C
ATOM   2469  NE1 TRP C 313      24.655   7.415  -0.023  1.00115.44           N
ATOM   2470  CE2 TRP C 313      25.494   6.861   0.921  1.00115.44           C
ATOM   2471  CE3 TRP C 313      26.300   7.448   3.114  1.00115.44           C
ATOM   2472  CZ2 TRP C 313      26.204   5.694   0.915  1.00115.44           C
ATOM   2473  CZ3 TRP C 313      27.015   6.270   3.105  1.00115.44           C
ATOM   2474  CH2 TRP C 313      26.968   5.411   2.026  1.00115.44           C
ATOM   2475  C   TRP C 313      22.062   9.654   2.678  1.00115.44           C
ATOM   2476  O   TRP C 313      21.563   8.541   2.523  1.00115.44           O
ATOM   2477  N   GLY C 314      21.575  10.748   2.054  1.00 23.53           N
ATOM   2478  CA  GLY C 314      20.428  10.628   1.201  1.00 23.53           C
ATOM   2479  C   GLY C 314      20.312  11.867   0.385  1.00 23.53           C
ATOM   2480  O   GLY C 314      21.159  12.756   0.443  1.00 23.53           O
ATOM   2481  N   GLU C 315      19.247  11.935  -0.434  1.00 84.70           N
ATOM   2482  CA  GLU C 315      19.062  13.099  -1.237  1.00 84.70           C
ATOM   2483  CB  GLU C 315      19.337  12.850  -2.729  1.00 84.70           C
ATOM   2484  CG  GLU C 315      18.406  11.796  -3.333  1.00 84.70           C
ATOM   2485  CD  GLU C 315      18.756  11.626  -4.804  1.00 84.70           C
ATOM   2486  OE1 GLU C 315      19.690  12.326  -5.276  1.00 84.70           O
ATOM   2487  OE2 GLU C 315      18.093  10.790  -5.475  1.00 84.70           O
ATOM   2488  C   GLU C 315      17.635  13.512  -1.136  1.00 84.70           C
ATOM   2489  O   GLU C 315      16.721  12.718  -1.352  1.00 84.70           O
ATOM   2490  N   GLU C 316      17.420  14.786  -0.776  1.00139.12           N
ATOM   2491  CA  GLU C 316      16.109  15.341  -0.825  1.00139.12           C
ATOM   2492  CB  GLU C 316      15.964  16.675  -0.072  1.00139.12           C
ATOM   2493  CG  GLU C 316      14.579  17.311  -0.213  1.00139.12           C
ATOM   2494  CD  GLU C 316      13.580  16.474   0.571  1.00139.12           C
ATOM   2495  OE1 GLU C 316      14.011  15.475   1.207  1.00139.12           O
ATOM   2496  OE2 GLU C 316      12.370  16.823   0.544  1.00139.12           O
ATOM   2497  C   GLU C 316      15.976  15.621  -2.271  1.00139.12           C
ATOM   2498  O   GLU C 316      16.936  15.426  -3.013  1.00139.12           O
ATOM   2499  N   ASN C 317      14.792  16.028  -2.744  1.00139.74           N
ATOM   2500  CA  ASN C 317      14.771  16.293  -4.145  1.00139.74           C
ATOM   2501  CB  ASN C 317      13.363  16.559  -4.703  1.00139.74           C
ATOM   2502  CG  ASN C 317      12.578  15.256  -4.641  1.00139.74           C
ATOM   2503  OD1 ASN C 317      13.083  14.194  -5.004  1.00139.74           O
ATOM   2504  ND2 ASN C 317      11.308  15.334  -4.163  1.00139.74           N
ATOM   2505  C   ASN C 317      15.586  17.531  -4.346  1.00139.74           C
ATOM   2506  O   ASN C 317      15.115  18.644  -4.119  1.00139.74           O
ATOM   2507  N   GLY C 318      16.854  17.351  -4.772  1.00 54.08           N
ATOM   2508  CA  GLY C 318      17.715  18.456  -5.064  1.00 54.08           C
ATOM   2509  C   GLY C 318      18.782  18.663  -4.025  1.00 54.08           C
ATOM   2510  O   GLY C 318      19.831  19.215  -4.351  1.00 54.08           O
ATOM   2511  N   VAL C 319      18.592  18.245  -2.756  1.00 44.92           N
ATOM   2512  CA  VAL C 319      19.656  18.552  -1.834  1.00 44.92           C
ATOM   2513  CB  VAL C 319      19.233  19.474  -0.728  1.00 44.92           C
ATOM   2514  CG1 VAL C 319      20.414  19.652   0.241  1.00 44.92           C
ATOM   2515  CG2 VAL C 319      18.731  20.788  -1.351  1.00 44.92           C
ATOM   2516  C   VAL C 319      20.156  17.300  -1.183  1.00 44.92           C
ATOM   2517  O   VAL C 319      19.389  16.514  -0.628  1.00 44.92           O
ATOM   2518  N   PRO C 320      21.448  17.103  -1.249  1.00 90.53           N
ATOM   2519  CA  PRO C 320      22.052  15.965  -0.608  1.00 90.53           C
ATOM   2520  CD  PRO C 320      22.221  17.555  -2.392  1.00 90.53           C
ATOM   2521  CB  PRO C 320      23.369  15.704  -1.343  1.00 90.53           C
ATOM   2522  CG  PRO C 320      23.630  16.997  -2.136  1.00 90.53           C
ATOM   2523  C   PRO C 320      22.218  16.226   0.854  1.00 90.53           C
ATOM   2524  O   PRO C 320      22.389  17.384   1.234  1.00 90.53           O
ATOM   2525  N   TYR C 321      22.165  15.175   1.695  1.00 60.03           N
ATOM   2526  CA  TYR C 321      22.321  15.399   3.101  1.00 60.03           C
ATOM   2527  CB  TYR C 321      20.984  15.625   3.832  1.00 60.03           C
ATOM   2528  CG  TYR C 321      20.118  14.427   3.631  1.00 60.03           C
ATOM   2529  CD1 TYR C 321      20.238  13.327   4.449  1.00 60.03           C
ATOM   2530  CD2 TYR C 321      19.180  14.405   2.624  1.00 60.03           C
ATOM   2531  CE1 TYR C 321      19.436  12.224   4.266  1.00 60.03           C
ATOM   2532  CE2 TYR C 321      18.376  13.306   2.436  1.00 60.03           C
ATOM   2533  CZ  TYR C 321      18.505  12.212   3.257  1.00 60.03           C
ATOM   2534  OH  TYR C 321      17.682  11.081   3.067  1.00 60.03           O
ATOM   2535  C   TYR C 321      23.003  14.225   3.734  1.00 60.03           C
ATOM   2536  O   TYR C 321      23.101  13.148   3.147  1.00 60.03           O
ATOM   2537  N   TRP C 322      23.521  14.437   4.963  1.00 91.93           N
ATOM   2538  CA  TRP C 322      24.127  13.390   5.737  1.00 91.93           C
ATOM   2539  CB  TRP C 322      25.464  13.773   6.403  1.00 91.93           C
ATOM   2540  CG  TRP C 322      26.634  14.067   5.489  1.00 91.93           C
ATOM   2541  CD2 TRP C 322      27.391  13.069   4.786  1.00 91.93           C
ATOM   2542  CD1 TRP C 322      27.198  15.270   5.174  1.00 91.93           C
ATOM   2543  NE1 TRP C 322      28.268  15.083   4.332  1.00 91.93           N
ATOM   2544  CE2 TRP C 322      28.396  13.733   4.082  1.00 91.93           C
ATOM   2545  CE3 TRP C 322      27.263  11.710   4.734  1.00 91.93           C
ATOM   2546  CZ2 TRP C 322      29.291  13.044   3.313  1.00 91.93           C
ATOM   2547  CZ3 TRP C 322      28.165  11.020   3.954  1.00 91.93           C
ATOM   2548  CH2 TRP C 322      29.160  11.674   3.258  1.00 91.93           C
ATOM   2549  C   TRP C 322      23.182  13.166   6.877  1.00 91.93           C
ATOM   2550  O   TRP C 322      22.486  14.089   7.295  1.00 91.93           O
ATOM   2551  N   LEU C 323      23.100  11.921   7.390  1.00 51.30           N
ATOM   2552  CA  LEU C 323      22.261  11.648   8.520  1.00 51.30           C
ATOM   2553  CB  LEU C 323      21.458  10.343   8.394  1.00 51.30           C
ATOM   2554  CG  LEU C 323      20.436  10.362   7.241  1.00 51.30           C
ATOM   2555  CD1 LEU C 323      19.659   9.038   7.163  1.00 51.30           C
ATOM   2556  CD2 LEU C 323      19.514  11.588   7.332  1.00 51.30           C
ATOM   2557  C   LEU C 323      23.200  11.490   9.681  1.00 51.30           C
ATOM   2558  O   LEU C 323      24.080  10.624   9.652  1.00 51.30           O
ATOM   2559  N   VAL C 324      23.033  12.319  10.738  1.00 54.16           N
ATOM   2560  CA  VAL C 324      23.981  12.288  11.821  1.00 54.16           C
ATOM   2561  CB  VAL C 324      24.757  13.570  11.939  1.00 54.16           C
ATOM   2562  CG1 VAL C 324      25.727  13.452  13.127  1.00 54.16           C
ATOM   2563  CG2 VAL C 324      25.435  13.857  10.593  1.00 54.16           C
ATOM   2564  C   VAL C 324      23.290  12.077  13.150  1.00 54.16           C
ATOM   2565  O   VAL C 324      22.194  12.586  13.399  1.00 54.16           O
ATOM   2566  N   LYS C 325      23.966  11.320  14.049  1.00 67.05           N
ATOM   2567  CA  LYS C 325      23.502  11.004  15.375  1.00 67.05           C
ATOM   2568  CB  LYS C 325      23.924   9.590  15.808  1.00 67.05           C
ATOM   2569  CG  LYS C 325      23.466   9.181  17.209  1.00 67.05           C
ATOM   2570  CD  LYS C 325      23.914   7.769  17.592  1.00 67.05           C
ATOM   2571  CE  LYS C 325      23.541   7.365  19.018  1.00 67.05           C
ATOM   2572  NZ  LYS C 325      24.056   6.008  19.308  1.00 67.05           N
ATOM   2573  C   LYS C 325      24.160  11.949  16.342  1.00 67.05           C
ATOM   2574  O   LYS C 325      25.384  12.012  16.434  1.00 67.05           O
ATOM   2575  N   ASN C 326      23.349  12.706  17.107  1.00 79.73           N
ATOM   2576  CA  ASN C 326      23.856  13.668  18.051  1.00 79.73           C
ATOM   2577  CB  ASN C 326      22.938  14.903  18.135  1.00 79.73           C
ATOM   2578  CG  ASN C 326      23.731  16.106  18.619  1.00 79.73           C
ATOM   2579  OD1 ASN C 326      24.777  15.970  19.248  1.00 79.73           O
ATOM   2580  ND2 ASN C 326      23.220  17.328  18.308  1.00 79.73           N
ATOM   2581  C   ASN C 326      23.907  13.002  19.404  1.00 79.73           C
ATOM   2582  O   ASN C 326      23.432  11.878  19.555  1.00 79.73           O
ATOM   2583  N   SER C 327      24.521  13.651  20.424  1.00104.63           N
ATOM   2584  CA  SER C 327      24.561  13.054  21.740  1.00104.63           C
ATOM   2585  CB  SER C 327      25.998  12.781  22.215  1.00104.63           C
ATOM   2586  OG  SER C 327      26.726  13.997  22.293  1.00104.63           O
ATOM   2587  C   SER C 327      23.927  13.977  22.750  1.00104.63           C
ATOM   2588  O   SER C 327      24.353  14.048  23.904  1.00104.63           O
ATOM   2589  N   TRP C 328      22.924  14.749  22.300  1.00149.57           N
ATOM   2590  CA  TRP C 328      22.085  15.653  23.041  1.00149.57           C
ATOM   2591  CB  TRP C 328      21.737  16.915  22.237  1.00149.57           C
ATOM   2592  CG  TRP C 328      22.995  17.734  22.054  1.00149.57           C
ATOM   2593  CD2 TRP C 328      23.140  18.900  21.226  1.00149.57           C
ATOM   2594  CD1 TRP C 328      24.217  17.513  22.621  1.00149.57           C
ATOM   2595  NE1 TRP C 328      25.115  18.461  22.196  1.00149.57           N
ATOM   2596  CE2 TRP C 328      24.466  19.322  21.337  1.00149.57           C
ATOM   2597  CE3 TRP C 328      22.246  19.562  20.436  1.00149.57           C
ATOM   2598  CZ2 TRP C 328      24.920  20.415  20.657  1.00149.57           C
ATOM   2599  CZ3 TRP C 328      22.707  20.667  19.754  1.00149.57           C
ATOM   2600  CH2 TRP C 328      24.018  21.085  19.861  1.00149.57           C
ATOM   2601  C   TRP C 328      20.870  14.978  23.613  1.00149.57           C
ATOM   2602  O   TRP C 328      20.029  15.629  24.231  1.00149.57           O
ATOM   2603  N   GLY C 329      20.653  13.687  23.308  1.00 37.48           N
ATOM   2604  CA  GLY C 329      19.473  13.040  23.809  1.00 37.48           C
ATOM   2605  C   GLY C 329      18.484  12.964  22.684  1.00 37.48           C
ATOM   2606  O   GLY C 329      18.609  13.647  21.669  1.00 37.48           O
ATOM   2607  N   THR C 330      17.469  12.097  22.855  1.00 48.23           N
ATOM   2608  CA  THR C 330      16.428  11.846  21.897  1.00 48.23           C
ATOM   2609  CB  THR C 330      15.587  10.658  22.260  1.00 48.23           C
ATOM   2610  OG1 THR C 330      14.922  10.882  23.494  1.00 48.23           O
ATOM   2611  CG2 THR C 330      16.504   9.428  22.364  1.00 48.23           C
ATOM   2612  C   THR C 330      15.522  13.035  21.787  1.00 48.23           C
ATOM   2613  O   THR C 330      14.866  13.231  20.766  1.00 48.23           O
ATOM   2614  N   SER C 331      15.428  13.840  22.859  1.00 40.88           N
ATOM   2615  CA  SER C 331      14.511  14.945  22.899  1.00 40.88           C
ATOM   2616  CB  SER C 331      14.497  15.651  24.266  1.00 40.88           C
ATOM   2617  OG  SER C 331      14.029  14.763  25.270  1.00 40.88           O
ATOM   2618  C   SER C 331      14.840  15.988  21.868  1.00 40.88           C
ATOM   2619  O   SER C 331      13.951  16.723  21.443  1.00 40.88           O
ATOM   2620  N   TRP C 332      16.109  16.091  21.426  1.00 94.38           N
ATOM   2621  CA  TRP C 332      16.474  17.153  20.519  1.00 94.38           C
ATOM   2622  CB  TRP C 332      17.871  17.715  20.836  1.00 94.38           C
ATOM   2623  CG  TRP C 332      18.391  18.751  19.869  1.00 94.38           C
ATOM   2624  CD2 TRP C 332      19.140  18.432  18.686  1.00 94.38           C
ATOM   2625  CD1 TRP C 332      18.297  20.111  19.913  1.00 94.38           C
ATOM   2626  NE1 TRP C 332      18.946  20.661  18.832  1.00 94.38           N
ATOM   2627  CE2 TRP C 332      19.469  19.638  18.068  1.00 94.38           C
ATOM   2628  CE3 TRP C 332      19.526  17.232  18.159  1.00 94.38           C
ATOM   2629  CZ2 TRP C 332      20.192  19.662  16.910  1.00 94.38           C
ATOM   2630  CZ3 TRP C 332      20.251  17.259  16.988  1.00 94.38           C
ATOM   2631  CH2 TRP C 332      20.578  18.451  16.375  1.00 94.38           C
ATOM   2632  C   TRP C 332      16.506  16.687  19.098  1.00 94.38           C
ATOM   2633  O   TRP C 332      16.937  15.575  18.841  1.00 94.38           O
ATOM   2634  N   GLY C 333      16.041  17.524  18.136  1.00 44.30           N
ATOM   2635  CA  GLY C 333      16.123  17.213  16.723  1.00 44.30           C
ATOM   2636  C   GLY C 333      15.137  16.152  16.310  1.00 44.30           C
ATOM   2637  O   GLY C 333      14.089  15.977  16.928  1.00 44.30           O
ATOM   2638  N   ILE C 334      15.460  15.410  15.220  1.00138.32           N
ATOM   2639  CA  ILE C 334      14.566  14.390  14.726  1.00138.32           C
ATOM   2640  CB  ILE C 334      14.627  14.220  13.228  1.00138.32           C
ATOM   2641  CG1 ILE C 334      13.660  13.119  12.774  1.00138.32           C
ATOM   2642  CG2 ILE C 334      16.091  14.030  12.787  1.00138.32           C
ATOM   2643  CD1 ILE C 334      13.434  13.092  11.261  1.00138.32           C
ATOM   2644  C   ILE C 334      14.965  13.137  15.404  1.00138.32           C
ATOM   2645  O   ILE C 334      15.817  12.375  14.947  1.00138.32           O
ATOM   2646  N   ASN C 335      14.367  12.914  16.593  1.00186.16           N
ATOM   2647  CA  ASN C 335      14.899  11.890  17.427  1.00186.16           C
ATOM   2648  CB  ASN C 335      15.003  10.501  16.769  1.00186.16           C
ATOM   2649  CG  ASN C 335      13.589   9.975  16.560  1.00186.16           C
ATOM   2650  OD1 ASN C 335      12.716  10.150  17.409  1.00186.16           O
ATOM   2651  ND2 ASN C 335      13.353   9.316  15.394  1.00186.16           N
ATOM   2652  C   ASN C 335      16.264  12.432  17.716  1.00186.16           C
ATOM   2653  O   ASN C 335      16.596  13.564  17.457  1.00186.16           O
ATOM   2654  N   GLY C 336      17.183  11.698  18.259  1.00159.18           N
ATOM   2655  CA  GLY C 336      18.458  12.305  18.543  1.00159.18           C
ATOM   2656  C   GLY C 336      19.218  12.779  17.313  1.00159.18           C
ATOM   2657  O   GLY C 336      20.303  13.345  17.461  1.00159.18           O
ATOM   2658  N   PHE C 337      18.772  12.427  16.083  1.00105.58           N
ATOM   2659  CA  PHE C 337      19.495  12.696  14.854  1.00105.58           C
ATOM   2660  CB  PHE C 337      19.249  11.616  13.790  1.00105.58           C
ATOM   2661  CG  PHE C 337      19.732  10.325  14.347  1.00105.58           C
ATOM   2662  CD1 PHE C 337      18.966   9.643  15.265  1.00105.58           C
ATOM   2663  CD2 PHE C 337      20.935   9.791  13.949  1.00105.58           C
ATOM   2664  CE1 PHE C 337      19.398   8.448  15.787  1.00105.58           C
ATOM   2665  CE2 PHE C 337      21.372   8.595  14.468  1.00105.58           C
ATOM   2666  CZ  PHE C 337      20.603   7.923  15.388  1.00105.58           C
ATOM   2667  C   PHE C 337      19.182  14.007  14.173  1.00105.58           C
ATOM   2668  O   PHE C 337      18.216  14.699  14.498  1.00105.58           O
ATOM   2669  N   PHE C 338      20.062  14.388  13.203  1.00 82.95           N
ATOM   2670  CA  PHE C 338      19.841  15.556  12.389  1.00 82.95           C
ATOM   2671  CB  PHE C 338      20.444  16.861  12.955  1.00 82.95           C
ATOM   2672  CG  PHE C 338      21.934  16.780  13.018  1.00 82.95           C
ATOM   2673  CD1 PHE C 338      22.563  16.192  14.091  1.00 82.95           C
ATOM   2674  CD2 PHE C 338      22.704  17.314  12.009  1.00 82.95           C
ATOM   2675  CE1 PHE C 338      23.936  16.128  14.151  1.00 82.95           C
ATOM   2676  CE2 PHE C 338      24.077  17.253  12.063  1.00 82.95           C
ATOM   2677  CZ  PHE C 338      24.696  16.658  13.136  1.00 82.95           C
ATOM   2678  C   PHE C 338      20.418  15.310  11.023  1.00 82.95           C
ATOM   2679  O   PHE C 338      21.299  14.470  10.846  1.00 82.95           O
ATOM   2680  N   LYS C 339      19.904  16.031  10.004  1.00 47.99           N
ATOM   2681  CA  LYS C 339      20.405  15.891   8.669  1.00 47.99           C
ATOM   2682  CB  LYS C 339      19.303  15.661   7.624  1.00 47.99           C
ATOM   2683  CG  LYS C 339      18.562  14.339   7.829  1.00 47.99           C
ATOM   2684  CD  LYS C 339      17.264  14.228   7.030  1.00 47.99           C
ATOM   2685  CE  LYS C 339      16.465  12.964   7.348  1.00 47.99           C
ATOM   2686  NZ  LYS C 339      15.227  12.929   6.538  1.00 47.99           N
ATOM   2687  C   LYS C 339      21.083  17.182   8.354  1.00 47.99           C
ATOM   2688  O   LYS C 339      20.687  18.234   8.855  1.00 47.99           O
ATOM   2689  N   ILE C 340      22.164  17.126   7.551  1.00 63.85           N
ATOM   2690  CA  ILE C 340      22.880  18.322   7.224  1.00 63.85           C
ATOM   2691  CB  ILE C 340      24.101  18.515   8.080  1.00 63.85           C
ATOM   2692  CG1 ILE C 340      24.726  19.900   7.846  1.00 63.85           C
ATOM   2693  CG2 ILE C 340      25.051  17.331   7.836  1.00 63.85           C
ATOM   2694  CD1 ILE C 340      25.779  20.273   8.889  1.00 63.85           C
ATOM   2695  C   ILE C 340      23.309  18.245   5.790  1.00 63.85           C
ATOM   2696  O   ILE C 340      23.557  17.164   5.260  1.00 63.85           O
ATOM   2697  N   LYS C 341      23.430  19.419   5.137  1.00120.66           N
ATOM   2698  CA  LYS C 341      23.771  19.529   3.746  1.00120.66           C
ATOM   2699  CB  LYS C 341      23.930  21.008   3.330  1.00120.66           C
ATOM   2700  CG  LYS C 341      23.847  21.318   1.832  1.00120.66           C
ATOM   2701  CD  LYS C 341      25.011  20.809   0.984  0.00120.66           C
ATOM   2702  CE  LYS C 341      24.934  21.290  -0.469  1.00120.66           C
ATOM   2703  NZ  LYS C 341      26.200  20.996  -1.177  1.00120.66           N
ATOM   2704  C   LYS C 341      25.063  18.806   3.522  1.00120.66           C
ATOM   2705  O   LYS C 341      26.010  18.946   4.294  1.00120.66           O
ATOM   2706  N   ARG C 342      25.116  17.996   2.443  1.00148.69           N
ATOM   2707  CA  ARG C 342      26.268  17.191   2.138  1.00148.69           C
ATOM   2708  CB  ARG C 342      25.913  15.700   1.988  1.00148.69           C
ATOM   2709  CG  ARG C 342      27.049  14.827   1.453  1.00148.69           C
ATOM   2710  CD  ARG C 342      26.707  13.334   1.433  1.00148.69           C
ATOM   2711  NE  ARG C 342      25.575  13.131   0.485  1.00148.69           N
ATOM   2712  CZ  ARG C 342      25.826  12.915  -0.838  1.00148.69           C
ATOM   2713  NH1 ARG C 342      27.113  12.900  -1.294  1.00148.69           N
ATOM   2714  NH2 ARG C 342      24.792  12.708  -1.704  1.00148.69           N
ATOM   2715  C   ARG C 342      26.860  17.634   0.830  1.00148.69           C
ATOM   2716  O   ARG C 342      26.141  18.025  -0.087  1.00148.69           O
ATOM   2717  N   GLY C 343      28.207  17.588   0.722  1.00 52.17           N
ATOM   2718  CA  GLY C 343      28.894  17.896  -0.508  1.00 52.17           C
ATOM   2719  C   GLY C 343      29.486  19.278  -0.485  1.00 52.17           C
ATOM   2720  O   GLY C 343      30.310  19.625  -1.331  1.00 52.17           O
ATOM   2721  N   THR C 344      28.982  20.123   0.425  1.00181.18           N
ATOM   2722  CA  THR C 344      29.355  21.486   0.684  1.00181.18           C
ATOM   2723  CB  THR C 344      28.178  22.255   1.199  1.00181.18           C
ATOM   2724  OG1 THR C 344      28.465  23.639   1.232  1.00181.18           O
ATOM   2725  CG2 THR C 344      27.836  21.749   2.609  1.00181.18           C
ATOM   2726  C   THR C 344      30.469  21.626   1.688  1.00181.18           C
ATOM   2727  O   THR C 344      31.031  22.713   1.829  1.00181.18           O
ATOM   2728  N   ASP C 345      30.779  20.564   2.464  1.00 87.15           N
ATOM   2729  CA  ASP C 345      31.696  20.706   3.563  1.00 87.15           C
ATOM   2730  CB  ASP C 345      33.071  21.266   3.151  1.00 87.15           C
ATOM   2731  CG  ASP C 345      34.033  21.104   4.324  1.00 87.15           C
ATOM   2732  OD1 ASP C 345      33.623  20.499   5.350  1.00 87.15           O
ATOM   2733  OD2 ASP C 345      35.192  21.584   4.208  1.00 87.15           O
ATOM   2734  C   ASP C 345      31.050  21.661   4.521  1.00 87.15           C
ATOM   2735  O   ASP C 345      31.693  22.530   5.111  1.00 87.15           O
ATOM   2736  N   GLU C 346      29.725  21.486   4.701  1.00115.29           N
ATOM   2737  CA  GLU C 346      28.930  22.350   5.527  1.00115.29           C
ATOM   2738  CB  GLU C 346      27.438  21.971   5.530  1.00115.29           C
ATOM   2739  CG  GLU C 346      26.564  22.885   6.391  1.00115.29           C
ATOM   2740  CD  GLU C 346      26.428  24.218   5.670  1.00115.29           C
ATOM   2741  OE1 GLU C 346      26.155  24.200   4.440  1.00115.29           O
ATOM   2742  OE2 GLU C 346      26.592  25.272   6.340  1.00115.29           O
ATOM   2743  C   GLU C 346      29.418  22.313   6.942  1.00115.29           C
ATOM   2744  O   GLU C 346      29.463  21.269   7.588  1.00115.29           O
ATOM   2745  N   CYS C 347      29.791  23.494   7.464  1.00 71.60           N
ATOM   2746  CA  CYS C 347      30.194  23.645   8.834  1.00 71.60           C
ATOM   2747  CB  CYS C 347      29.058  23.347   9.829  1.00 71.60           C
ATOM   2748  SG  CYS C 347      27.677  24.519   9.679  1.00 71.60           S
ATOM   2749  C   CYS C 347      31.343  22.733   9.151  1.00 71.60           C
ATOM   2750  O   CYS C 347      31.492  22.314  10.298  1.00 71.60           O
ATOM   2751  N   ASP C 348      32.204  22.444   8.153  1.00 74.40           N
ATOM   2752  CA  ASP C 348      33.398  21.657   8.305  1.00 74.40           C
ATOM   2753  CB  ASP C 348      34.326  22.211   9.400  1.00 74.40           C
ATOM   2754  CG  ASP C 348      34.805  23.587   8.960  1.00 74.40           C
ATOM   2755  OD1 ASP C 348      34.521  23.968   7.793  1.00 74.40           O
ATOM   2756  OD2 ASP C 348      35.453  24.280   9.789  1.00 74.40           O
ATOM   2757  C   ASP C 348      33.083  20.230   8.659  1.00 74.40           C
ATOM   2758  O   ASP C 348      33.923  19.529   9.218  1.00 74.40           O
ATOM   2759  N   CYS C 349      31.887  19.732   8.305  1.00 81.98           N
ATOM   2760  CA  CYS C 349      31.530  18.374   8.623  1.00 81.98           C
ATOM   2761  CB  CYS C 349      30.030  18.073   8.451  1.00 81.98           C
ATOM   2762  SG  CYS C 349      29.432  18.323   6.759  1.00 81.98           S
ATOM   2763  C   CYS C 349      32.335  17.387   7.812  1.00 81.98           C
ATOM   2764  O   CYS C 349      32.425  16.209   8.147  1.00 81.98           O
ATOM   2765  N   GLU C 350      32.822  17.820   6.643  1.00177.74           N
ATOM   2766  CA  GLU C 350      33.615  17.087   5.690  1.00177.74           C
ATOM   2767  CB  GLU C 350      33.444  17.654   4.271  1.00177.74           C
ATOM   2768  CG  GLU C 350      32.002  17.556   3.761  1.00177.74           C
ATOM   2769  CD  GLU C 350      31.812  16.189   3.132  1.00177.74           C
ATOM   2770  OE1 GLU C 350      32.845  15.512   2.886  1.00177.74           O
ATOM   2771  OE2 GLU C 350      30.637  15.806   2.885  1.00177.74           O
ATOM   2772  C   GLU C 350      35.091  17.073   6.004  1.00177.74           C
ATOM   2773  O   GLU C 350      35.849  16.551   5.197  1.00177.74           O
ATOM   2774  N   SER C 351      35.558  17.824   7.022  1.00170.35           N
ATOM   2775  CA  SER C 351      36.960  18.033   7.325  1.00170.35           C
ATOM   2776  CB  SER C 351      37.140  19.274   8.207  1.00170.35           C
ATOM   2777  OG  SER C 351      36.354  20.341   7.708  1.00170.35           O
ATOM   2778  C   SER C 351      37.709  16.954   8.086  1.00170.35           C
ATOM   2779  O   SER C 351      38.889  16.726   7.847  1.00170.35           O
ATOM   2780  N   GLU C 352      37.097  16.499   9.188  1.00222.09           N
ATOM   2781  CA  GLU C 352      37.507  15.631  10.268  1.00222.09           C
ATOM   2782  CB  GLU C 352      37.078  16.186  11.638  1.00222.09           C
ATOM   2783  CG  GLU C 352      37.920  17.337  12.185  1.00222.09           C
ATOM   2784  CD  GLU C 352      38.901  16.746  13.188  1.00222.09           C
ATOM   2785  OE1 GLU C 352      38.924  15.493  13.326  1.00222.09           O
ATOM   2786  OE2 GLU C 352      39.642  17.539  13.828  1.00222.09           O
ATOM   2787  C   GLU C 352      37.079  14.191  10.339  1.00222.09           C
ATOM   2788  O   GLU C 352      37.131  13.683  11.458  1.00222.09           O
ATOM   2789  N   ALA C 353      36.459  13.543   9.340  1.00 62.58           N
ATOM   2790  CA  ALA C 353      35.937  12.226   9.636  1.00 62.58           C
ATOM   2791  CB  ALA C 353      35.237  11.566   8.435  1.00 62.58           C
ATOM   2792  C   ALA C 353      37.029  11.299  10.099  1.00 62.58           C
ATOM   2793  O   ALA C 353      38.136  11.316   9.563  1.00 62.58           O
ATOM   2794  N   VAL C 354      36.726  10.458  11.124  1.00 51.55           N
ATOM   2795  CA  VAL C 354      37.686   9.534  11.665  1.00 51.55           C
ATOM   2796  CB  VAL C 354      38.052   9.825  13.092  1.00 51.55           C
ATOM   2797  CG1 VAL C 354      38.950   8.689  13.610  1.00 51.55           C
ATOM   2798  CG2 VAL C 354      38.705  11.215  13.164  1.00 51.55           C
ATOM   2799  C   VAL C 354      37.087   8.161  11.659  1.00 51.55           C
ATOM   2800  O   VAL C 354      35.900   7.995  11.933  1.00 51.55           O
ATOM   2801  N   SER C 355      37.909   7.132  11.354  1.00 86.27           N
ATOM   2802  CA  SER C 355      37.406   5.789  11.316  1.00 86.27           C
ATOM   2803  CB  SER C 355      37.415   5.173   9.906  1.00 86.27           C
ATOM   2804  OG  SER C 355      36.534   5.891   9.055  1.00 86.27           O
ATOM   2805  C   SER C 355      38.298   4.941  12.173  1.00 86.27           C
ATOM   2806  O   SER C 355      39.501   5.182  12.266  1.00 86.27           O
ATOM   2807  N   ALA C 356      37.708   3.933  12.851  1.00 45.64           N
ATOM   2808  CA  ALA C 356      38.460   3.018  13.656  1.00 45.64           C
ATOM   2809  CB  ALA C 356      38.486   3.386  15.149  1.00 45.64           C
ATOM   2810  C   ALA C 356      37.773   1.695  13.537  1.00 45.64           C
ATOM   2811  O   ALA C 356      36.572   1.635  13.277  1.00 45.64           O
ATOM   2812  N   ASP C 357      38.529   0.592  13.701  1.00 87.81           N
ATOM   2813  CA  ASP C 357      37.950  -0.718  13.593  1.00 87.81           C
ATOM   2814  CB  ASP C 357      38.641  -1.606  12.543  1.00 87.81           C
ATOM   2815  CG  ASP C 357      37.838  -2.891  12.392  1.00 87.81           C
ATOM   2816  OD1 ASP C 357      36.832  -3.057  13.132  1.00 87.81           O
ATOM   2817  OD2 ASP C 357      38.224  -3.727  11.532  1.00 87.81           O
ATOM   2818  C   ASP C 357      38.098  -1.405  14.920  1.00 87.81           C
ATOM   2819  O   ASP C 357      39.209  -1.671  15.373  1.00 87.81           O
ATOM   2820  N   ILE C 358      36.956  -1.721  15.562  1.00167.15           N
ATOM   2821  CA  ILE C 358      36.868  -2.355  16.853  1.00167.15           C
ATOM   2822  CB  ILE C 358      35.542  -2.051  17.512  1.00167.15           C
ATOM   2823  CG1 ILE C 358      35.514  -2.338  19.028  1.00167.15           C
ATOM   2824  CG2 ILE C 358      34.464  -2.805  16.719  1.00167.15           C
ATOM   2825  CD1 ILE C 358      35.469  -3.814  19.420  1.00167.15           C
ATOM   2826  C   ILE C 358      37.036  -3.846  16.699  1.00167.15           C
ATOM   2827  O   ILE C 358      36.734  -4.413  15.650  1.00167.15           O
ATOM   2828  N   TYR C 359      37.603  -4.514  17.729  1.00141.10           N
ATOM   2829  CA  TYR C 359      37.740  -5.953  17.715  1.00141.10           C
ATOM   2830  CB  TYR C 359      38.949  -6.514  18.494  1.00141.10           C
ATOM   2831  CG  TYR C 359      40.306  -6.182  17.971  1.00141.10           C
ATOM   2832  CD1 TYR C 359      40.894  -4.966  18.231  1.00141.10           C
ATOM   2833  CD2 TYR C 359      41.013  -7.123  17.258  1.00141.10           C
ATOM   2834  CE1 TYR C 359      42.159  -4.687  17.766  1.00141.10           C
ATOM   2835  CE2 TYR C 359      42.277  -6.851  16.791  1.00141.10           C
ATOM   2836  CZ  TYR C 359      42.853  -5.630  17.044  1.00141.10           C
ATOM   2837  OH  TYR C 359      44.150  -5.347  16.566  1.00141.10           O
ATOM   2838  C   TYR C 359      36.630  -6.490  18.569  1.00141.10           C
ATOM   2839  O   TYR C 359      36.678  -6.353  19.791  1.00141.10           O
ATOM   2840  N   SER C 360      35.634  -7.167  17.962  1.00 52.22           N
ATOM   2841  CA  SER C 360      34.531  -7.703  18.716  1.00 52.22           C
ATOM   2842  CB  SER C 360      33.360  -8.175  17.838  1.00 52.22           C
ATOM   2843  OG  SER C 360      33.768  -9.266  17.025  1.00 52.22           O
ATOM   2844  C   SER C 360      35.012  -8.881  19.504  1.00 52.22           C
ATOM   2845  O   SER C 360      36.150  -9.323  19.357  1.00 52.22           O
ATOM   2846  N   TYR C 361      34.139  -9.387  20.400  1.00132.19           N
ATOM   2847  CA  TYR C 361      34.406 -10.525  21.237  1.00132.19           C
ATOM   2848  CB  TYR C 361      33.434 -10.658  22.422  1.00132.19           C
ATOM   2849  CG  TYR C 361      33.590  -9.447  23.277  1.00132.19           C
ATOM   2850  CD1 TYR C 361      32.940  -8.279  22.950  1.00132.19           C
ATOM   2851  CD2 TYR C 361      34.378  -9.478  24.404  1.00132.19           C
ATOM   2852  CE1 TYR C 361      33.076  -7.157  23.733  1.00132.19           C
ATOM   2853  CE2 TYR C 361      34.517  -8.359  25.191  1.00132.19           C
ATOM   2854  CZ  TYR C 361      33.867  -7.196  24.856  1.00132.19           C
ATOM   2855  OH  TYR C 361      34.009  -6.047  25.663  1.00132.19           O
ATOM   2856  C   TYR C 361      34.216 -11.729  20.379  1.00132.19           C
ATOM   2857  O   TYR C 361      33.502 -11.686  19.381  1.00132.19           O
ATOM   2858  N   HIS C 362      34.926 -12.818  20.712  1.00 73.58           N
ATOM   2859  CA  HIS C 362      34.831 -14.040  19.979  1.00 73.58           C
ATOM   2860  ND1 HIS C 362      37.598 -13.457  18.149  1.00 73.58           N
ATOM   2861  CG  HIS C 362      37.252 -13.700  19.458  1.00 73.58           C
ATOM   2862  CB  HIS C 362      36.217 -14.690  19.902  1.00 73.58           C
ATOM   2863  NE2 HIS C 362      38.801 -12.061  19.391  1.00 73.58           N
ATOM   2864  CD2 HIS C 362      37.998 -12.840  20.204  1.00 73.58           C
ATOM   2865  CE1 HIS C 362      38.525 -12.467  18.165  1.00 73.58           C
ATOM   2866  C   HIS C 362      33.917 -14.898  20.844  1.00 73.58           C
ATOM   2867  O   HIS C 362      32.738 -14.492  21.034  1.00 73.58           O
ATOM   2868  OXT HIS C 362      34.391 -15.952  21.347  1.00 73.58           O
TER    2869      HIS C 362
ATOM   2870  N   ASP D 363      59.503 -31.155  18.206  1.00 43.46           N
ATOM   2871  CA  ASP D 363      58.217 -31.527  17.575  1.00 43.46           C
ATOM   2872  CB  ASP D 363      58.466 -32.410  16.341  1.00 43.46           C
ATOM   2873  CG  ASP D 363      59.236 -31.602  15.305  1.00 43.46           C
ATOM   2874  OD1 ASP D 363      59.593 -30.431  15.603  1.00 43.46           O
ATOM   2875  OD2 ASP D 363      59.479 -32.150  14.196  1.00 43.46           O
ATOM   2876  C   ASP D 363      57.400 -32.314  18.538  1.00 43.46           C
ATOM   2877  O   ASP D 363      57.841 -32.661  19.632  1.00 43.46           O
ATOM   2878  N   ILE D 364      56.165 -32.622  18.125  1.00120.57           N
ATOM   2879  CA  ILE D 364      55.278 -33.420  18.901  1.00120.57           C
ATOM   2880  CB  ILE D 364      53.897 -32.843  19.021  1.00120.57           C
ATOM   2881  CG1 ILE D 364      53.239 -32.723  17.637  1.00120.57           C
ATOM   2882  CG2 ILE D 364      54.003 -31.508  19.777  1.00120.57           C
ATOM   2883  CD1 ILE D 364      51.759 -32.350  17.699  1.00120.57           C
ATOM   2884  C   ILE D 364      55.205 -34.676  18.103  1.00120.57           C
ATOM   2885  O   ILE D 364      55.725 -34.732  16.991  1.00120.57           O
ATOM   2886  N   PRO D 365      54.644 -35.699  18.660  1.00 77.17           N
ATOM   2887  CA  PRO D 365      54.577 -36.958  17.969  1.00 77.17           C
ATOM   2888  CD  PRO D 365      54.688 -35.870  20.103  1.00 77.17           C
ATOM   2889  CB  PRO D 365      54.160 -37.980  19.023  1.00 77.17           C
ATOM   2890  CG  PRO D 365      54.701 -37.389  20.336  1.00 77.17           C
ATOM   2891  C   PRO D 365      53.661 -36.911  16.780  1.00 77.17           C
ATOM   2892  O   PRO D 365      53.601 -37.903  16.055  1.00 77.17           O
ATOM   2893  N   VAL D 366      52.934 -35.793  16.570  1.00 67.49           N
ATOM   2894  CA  VAL D 366      51.938 -35.704  15.528  1.00 67.49           C
ATOM   2895  CB  VAL D 366      51.001 -34.549  15.716  1.00 67.49           C
ATOM   2896  CG1 VAL D 366      50.111 -34.434  14.470  1.00 67.49           C
ATOM   2897  CG2 VAL D 366      50.215 -34.768  17.020  1.00 67.49           C
ATOM   2898  C   VAL D 366      52.523 -35.586  14.139  1.00 67.49           C
ATOM   2899  O   VAL D 366      53.439 -34.811  13.875  1.00 67.49           O
ATOM   2900  N   HIS D 367      52.016 -36.477  13.259  1.00204.56           N
ATOM   2901  CA  HIS D 367      52.203 -36.746  11.849  1.00204.56           C
ATOM   2902  ND1 HIS D 367      53.290 -39.460  13.498  1.00204.56           N
ATOM   2903  CG  HIS D 367      53.336 -38.976  12.209  1.00204.56           C
ATOM   2904  CB  HIS D 367      52.204 -38.252  11.542  1.00204.56           C
ATOM   2905  NE2 HIS D 367      55.306 -39.960  12.703  1.00204.56           N
ATOM   2906  CD2 HIS D 367      54.574 -39.290  11.739  1.00204.56           C
ATOM   2907  CE1 HIS D 367      54.494 -40.038  13.742  1.00204.56           C
ATOM   2908  C   HIS D 367      51.216 -36.107  10.893  1.00204.56           C
ATOM   2909  O   HIS D 367      51.173 -36.543   9.748  1.00204.56           O
ATOM   2910  N   CYS D 368      50.313 -35.198  11.309  1.00 90.34           N
ATOM   2911  CA  CYS D 368      49.177 -34.801  10.500  1.00 90.34           C
ATOM   2912  CB  CYS D 368      48.192 -33.924  11.284  1.00 90.34           C
ATOM   2913  SG  CYS D 368      47.633 -34.807  12.768  1.00 90.34           S
ATOM   2914  C   CYS D 368      49.490 -34.138   9.185  1.00 90.34           C
ATOM   2915  O   CYS D 368      50.562 -33.579   8.961  1.00 90.34           O
ATOM   2916  N   LEU D 369      48.506 -34.213   8.255  1.00 97.28           N
ATOM   2917  CA  LEU D 369      48.663 -33.699   6.925  1.00 97.28           C
ATOM   2918  CB  LEU D 369      48.410 -34.754   5.836  1.00 97.28           C
ATOM   2919  CG  LEU D 369      49.412 -35.923   5.877  1.00 97.28           C
ATOM   2920  CD1 LEU D 369      49.293 -36.714   7.189  1.00 97.28           C
ATOM   2921  CD2 LEU D 369      49.281 -36.816   4.633  1.00 97.28           C
ATOM   2922  C   LEU D 369      47.711 -32.567   6.676  1.00 97.28           C
ATOM   2923  O   LEU D 369      46.773 -32.321   7.433  1.00 97.28           O
ATOM   2924  N   PHE D 370      47.958 -31.859   5.556  1.00 63.87           N
ATOM   2925  CA  PHE D 370      47.209 -30.724   5.103  1.00 63.87           C
ATOM   2926  CB  PHE D 370      47.755 -30.199   3.763  1.00 63.87           C
ATOM   2927  CG  PHE D 370      46.806 -29.200   3.195  1.00 63.87           C
ATOM   2928  CD1 PHE D 370      46.810 -27.891   3.617  1.00 63.87           C
ATOM   2929  CD2 PHE D 370      45.914 -29.582   2.220  1.00 63.87           C
ATOM   2930  CE1 PHE D 370      45.929 -26.985   3.076  1.00 63.87           C
ATOM   2931  CE2 PHE D 370      45.031 -28.680   1.676  1.00 63.87           C
ATOM   2932  CZ  PHE D 370      45.038 -27.376   2.106  1.00 63.87           C
ATOM   2933  C   PHE D 370      45.786 -31.140   4.885  1.00 63.87           C
ATOM   2934  O   PHE D 370      44.858 -30.399   5.213  1.00 63.87           O
ATOM   2935  N   HIS D 371      45.582 -32.343   4.315  1.00 84.08           N
ATOM   2936  CA  HIS D 371      44.261 -32.827   4.024  1.00 84.08           C
ATOM   2937  ND1 HIS D 371      46.127 -35.640   4.281  1.00 84.08           N
ATOM   2938  CG  HIS D 371      44.793 -35.317   4.166  1.00 84.08           C
ATOM   2939  CB  HIS D 371      44.263 -34.196   3.318  1.00 84.08           C
ATOM   2940  NE2 HIS D 371      45.013 -37.087   5.549  1.00 84.08           N
ATOM   2941  CD2 HIS D 371      44.127 -36.211   4.948  1.00 84.08           C
ATOM   2942  CE1 HIS D 371      46.201 -36.705   5.119  1.00 84.08           C
ATOM   2943  C   HIS D 371      43.496 -32.977   5.302  1.00 84.08           C
ATOM   2944  O   HIS D 371      42.302 -32.686   5.360  1.00 84.08           O
ATOM   2945  N   GLN D 372      44.164 -33.428   6.375  1.00128.38           N
ATOM   2946  CA  GLN D 372      43.459 -33.631   7.608  1.00128.38           C
ATOM   2947  CB  GLN D 372      44.335 -34.107   8.764  1.00128.38           C
ATOM   2948  CG  GLN D 372      43.530 -34.140  10.061  1.00128.38           C
ATOM   2949  CD  GLN D 372      42.600 -35.343  10.012  1.00128.38           C
ATOM   2950  OE1 GLN D 372      43.002 -36.439   9.626  1.00128.38           O
ATOM   2951  NE2 GLN D 372      41.316 -35.135  10.411  1.00128.38           N
ATOM   2952  C   GLN D 372      42.887 -32.326   8.057  1.00128.38           C
ATOM   2953  O   GLN D 372      41.830 -32.290   8.686  1.00128.38           O
ATOM   2954  N   VAL D 373      43.623 -31.231   7.805  1.00 60.69           N
ATOM   2955  CA  VAL D 373      43.248 -29.901   8.200  1.00 60.69           C
ATOM   2956  CB  VAL D 373      44.364 -28.908   8.072  1.00 60.69           C
ATOM   2957  CG1 VAL D 373      43.807 -27.519   8.431  1.00 60.69           C
ATOM   2958  CG2 VAL D 373      45.529 -29.358   8.969  1.00 60.69           C
ATOM   2959  C   VAL D 373      42.084 -29.353   7.414  1.00 60.69           C
ATOM   2960  O   VAL D 373      41.312 -28.556   7.946  1.00 60.69           O
ATOM   2961  N   PHE D 374      41.929 -29.702   6.120  1.00121.67           N
ATOM   2962  CA  PHE D 374      40.855 -29.064   5.400  1.00121.67           C
ATOM   2963  CB  PHE D 374      40.925 -29.174   3.861  1.00121.67           C
ATOM   2964  CG  PHE D 374      40.754 -30.586   3.417  1.00121.67           C
ATOM   2965  CD1 PHE D 374      39.503 -31.156   3.364  1.00121.67           C
ATOM   2966  CD2 PHE D 374      41.841 -31.331   3.022  1.00121.67           C
ATOM   2967  CE1 PHE D 374      39.340 -32.456   2.945  1.00121.67           C
ATOM   2968  CE2 PHE D 374      41.684 -32.631   2.603  1.00121.67           C
ATOM   2969  CZ  PHE D 374      40.432 -33.197   2.566  1.00121.67           C
ATOM   2970  C   PHE D 374      39.538 -29.599   5.870  1.00121.67           C
ATOM   2971  O   PHE D 374      39.398 -30.791   6.135  1.00121.67           O
ATOM   2972  N   GLY D 375      38.531 -28.706   6.008  1.00 29.96           N
ATOM   2973  CA  GLY D 375      37.232 -29.153   6.429  1.00 29.96           C
ATOM   2974  C   GLY D 375      36.656 -28.180   7.415  1.00 29.96           C
ATOM   2975  O   GLY D 375      37.082 -27.029   7.503  1.00 29.96           O
ATOM   2976  N   ASP D 376      35.639 -28.637   8.179  1.00 75.52           N
ATOM   2977  CA  ASP D 376      34.980 -27.803   9.146  1.00 75.52           C
ATOM   2978  CB  ASP D 376      33.448 -27.977   9.141  1.00 75.52           C
ATOM   2979  CG  ASP D 376      32.789 -26.833   9.906  1.00 75.52           C
ATOM   2980  OD1 ASP D 376      33.477 -26.181  10.735  1.00 75.52           O
ATOM   2981  OD2 ASP D 376      31.575 -26.595   9.664  1.00 75.52           O
ATOM   2982  C   ASP D 376      35.484 -28.162  10.512  1.00 75.52           C
ATOM   2983  O   ASP D 376      35.581 -29.339  10.862  1.00 75.52           O
ATOM   2984  N   TRP D 377      35.840 -27.138  11.318  1.00 59.26           N
ATOM   2985  CA  TRP D 377      36.324 -27.370  12.651  1.00 59.26           C
ATOM   2986  CB  TRP D 377      37.762 -26.868  12.870  1.00 59.26           C
ATOM   2987  CG  TRP D 377      38.811 -27.637  12.105  1.00 59.26           C
ATOM   2988  CD2 TRP D 377      39.675 -28.622  12.691  1.00 59.26           C
ATOM   2989  CD1 TRP D 377      39.154 -27.555  10.788  1.00 59.26           C
ATOM   2990  NE1 TRP D 377      40.173 -28.434  10.513  1.00 59.26           N
ATOM   2991  CE2 TRP D 377      40.506 -29.096  11.676  1.00 59.26           C
ATOM   2992  CE3 TRP D 377      39.771 -29.091  13.970  1.00 59.26           C
ATOM   2993  CZ2 TRP D 377      41.449 -30.051  11.925  1.00 59.26           C
ATOM   2994  CZ3 TRP D 377      40.722 -30.056  14.218  1.00 59.26           C
ATOM   2995  CH2 TRP D 377      41.544 -30.526  13.215  1.00 59.26           C
ATOM   2996  C   TRP D 377      35.457 -26.601  13.595  1.00 59.26           C
ATOM   2997  O   TRP D 377      34.951 -25.532  13.263  1.00 59.26           O
ATOM   2998  N   THR D 378      35.241 -27.150  14.805  1.00109.45           N
ATOM   2999  CA  THR D 378      34.480 -26.448  15.794  1.00109.45           C
ATOM   3000  CB  THR D 378      33.349 -27.251  16.368  1.00109.45           C
ATOM   3001  OG1 THR D 378      33.849 -28.403  17.030  1.00109.45           O
ATOM   3002  CG2 THR D 378      32.407 -27.662  15.224  1.00109.45           C
ATOM   3003  C   THR D 378      35.433 -26.162  16.903  1.00109.45           C
ATOM   3004  O   THR D 378      36.081 -27.072  17.420  1.00109.45           O
ATOM   3005  N   PHE D 379      35.566 -24.879  17.288  1.00 72.08           N
ATOM   3006  CA  PHE D 379      36.483 -24.593  18.347  1.00 72.08           C
ATOM   3007  CB  PHE D 379      37.486 -23.464  18.049  1.00 72.08           C
ATOM   3008  CG  PHE D 379      38.350 -23.898  16.913  1.00 72.08           C
ATOM   3009  CD1 PHE D 379      39.106 -25.045  17.002  1.00 72.08           C
ATOM   3010  CD2 PHE D 379      38.439 -23.135  15.772  1.00 72.08           C
ATOM   3011  CE1 PHE D 379      39.911 -25.439  15.959  1.00 72.08           C
ATOM   3012  CE2 PHE D 379      39.243 -23.522  14.727  1.00 72.08           C
ATOM   3013  CZ  PHE D 379      39.979 -24.677  14.818  1.00 72.08           C
ATOM   3014  C   PHE D 379      35.694 -24.190  19.544  1.00 72.08           C
ATOM   3015  O   PHE D 379      34.793 -23.353  19.471  1.00 72.08           O
ATOM   3016  N   TYR D 380      36.031 -24.798  20.694  1.00101.46           N
ATOM   3017  CA  TYR D 380      35.358 -24.476  21.908  1.00101.46           C
ATOM   3018  CB  TYR D 380      35.085 -25.704  22.792  1.00101.46           C
ATOM   3019  CG  TYR D 380      34.161 -26.583  22.023  1.00101.46           C
ATOM   3020  CD1 TYR D 380      34.650 -27.408  21.037  1.00101.46           C
ATOM   3021  CD2 TYR D 380      32.810 -26.583  22.284  1.00101.46           C
ATOM   3022  CE1 TYR D 380      33.805 -28.222  20.320  1.00101.46           C
ATOM   3023  CE2 TYR D 380      31.960 -27.395  21.571  1.00101.46           C
ATOM   3024  CZ  TYR D 380      32.457 -28.216  20.587  1.00101.46           C
ATOM   3025  OH  TYR D 380      31.587 -29.050  19.853  1.00101.46           O
ATOM   3026  C   TYR D 380      36.304 -23.584  22.630  1.00101.46           C
ATOM   3027  O   TYR D 380      37.443 -23.951  22.913  1.00101.46           O
ATOM   3028  N   ARG D 381      35.825 -22.367  22.928  1.00106.04           N
ATOM   3029  CA  ARG D 381      36.579 -21.336  23.565  1.00106.04           C
ATOM   3030  CB  ARG D 381      36.172 -19.956  23.022  1.00106.04           C
ATOM   3031  CG  ARG D 381      36.513 -18.808  23.965  1.00106.04           C
ATOM   3032  CD  ARG D 381      35.846 -17.476  23.626  1.00106.04           C
ATOM   3033  NE  ARG D 381      36.183 -16.540  24.736  1.00106.04           N
ATOM   3034  CZ  ARG D 381      35.430 -16.542  25.875  1.00106.04           C
ATOM   3035  NH1 ARG D 381      34.349 -17.369  25.973  1.00106.04           N
ATOM   3036  NH2 ARG D 381      35.762 -15.731  26.921  1.00106.04           N
ATOM   3037  C   ARG D 381      36.259 -21.318  25.020  1.00106.04           C
ATOM   3038  O   ARG D 381      35.108 -21.151  25.420  1.00106.04           O
ATOM   3039  N   THR D 382      37.301 -21.474  25.854  1.00135.21           N
ATOM   3040  CA  THR D 382      37.119 -21.431  27.269  1.00135.21           C
ATOM   3041  CB  THR D 382      37.996 -22.396  28.011  1.00135.21           C
ATOM   3042  OG1 THR D 382      39.363 -22.073  27.804  1.00135.21           O
ATOM   3043  CG2 THR D 382      37.705 -23.817  27.500  1.00135.21           C
ATOM   3044  C   THR D 382      37.497 -20.066  27.709  1.00135.21           C
ATOM   3045  O   THR D 382      37.335 -19.086  26.982  1.00135.21           O
ATOM   3046  N   SER D 383      38.021 -19.986  28.942  1.00182.52           N
ATOM   3047  CA  SER D 383      38.457 -18.732  29.452  1.00182.52           C
ATOM   3048  CB  SER D 383      39.675 -18.207  28.679  1.00182.52           C
ATOM   3049  OG  SER D 383      40.762 -19.106  28.839  1.00182.52           O
ATOM   3050  C   SER D 383      37.339 -17.738  29.369  1.00182.52           C
ATOM   3051  O   SER D 383      37.467 -16.701  28.728  1.00182.52           O
ATOM   3052  N   THR D 384      36.157 -18.031  29.945  1.00128.61           N
ATOM   3053  CA  THR D 384      35.227 -16.940  29.909  1.00128.61           C
ATOM   3054  CB  THR D 384      33.843 -17.279  30.407  1.00128.61           C
ATOM   3055  OG1 THR D 384      33.005 -16.137  30.326  1.00128.61           O
ATOM   3056  CG2 THR D 384      33.885 -17.840  31.839  1.00128.61           C
ATOM   3057  C   THR D 384      35.816 -15.845  30.744  1.00128.61           C
ATOM   3058  O   THR D 384      36.020 -14.729  30.269  1.00128.61           O
ATOM   3059  N   SER D 385      36.125 -16.154  32.018  1.00 67.02           N
ATOM   3060  CA  SER D 385      36.771 -15.226  32.896  1.00 67.02           C
ATOM   3061  CB  SER D 385      36.650 -15.615  34.379  1.00 67.02           C
ATOM   3062  OG  SER D 385      37.311 -14.656  35.191  1.00 67.02           O
ATOM   3063  C   SER D 385      38.219 -15.241  32.550  1.00 67.02           C
ATOM   3064  O   SER D 385      38.910 -14.227  32.627  1.00 67.02           O
ATOM   3065  N   PHE D 386      38.694 -16.426  32.125  1.00 49.12           N
ATOM   3066  CA  PHE D 386      40.080 -16.641  31.840  1.00 49.12           C
ATOM   3067  CB  PHE D 386      40.437 -18.102  31.528  1.00 49.12           C
ATOM   3068  CG  PHE D 386      40.289 -18.875  32.794  1.00 49.12           C
ATOM   3069  CD1 PHE D 386      39.054 -19.322  33.203  1.00 49.12           C
ATOM   3070  CD2 PHE D 386      41.389 -19.155  33.573  1.00 49.12           C
ATOM   3071  CE1 PHE D 386      38.918 -20.035  34.371  1.00 49.12           C
ATOM   3072  CE2 PHE D 386      41.259 -19.867  34.741  1.00 49.12           C
ATOM   3073  CZ  PHE D 386      40.022 -20.309  35.143  1.00 49.12           C
ATOM   3074  C   PHE D 386      40.493 -15.784  30.697  1.00 49.12           C
ATOM   3075  O   PHE D 386      41.631 -15.321  30.695  1.00 49.12           O
ATOM   3076  N   SER D 387      39.605 -15.583  29.693  1.00169.02           N
ATOM   3077  CA  SER D 387      39.940 -14.750  28.574  1.00169.02           C
ATOM   3078  CB  SER D 387      38.805 -14.542  27.562  1.00169.02           C
ATOM   3079  OG  SER D 387      38.709 -15.688  26.728  1.00169.02           O
ATOM   3080  C   SER D 387      40.368 -13.456  29.150  1.00169.02           C
ATOM   3081  O   SER D 387      39.568 -12.652  29.626  1.00169.02           O
ATOM   3082  N   ASN D 388      41.693 -13.256  29.111  1.00110.79           N
ATOM   3083  CA  ASN D 388      42.308 -12.131  29.726  1.00110.79           C
ATOM   3084  CB  ASN D 388      42.685 -12.345  31.200  1.00110.79           C
ATOM   3085  CG  ASN D 388      41.411 -12.338  32.032  1.00110.79           C
ATOM   3086  OD1 ASN D 388      41.214 -13.193  32.893  1.00110.79           O
ATOM   3087  ND2 ASN D 388      40.526 -11.338  31.776  1.00110.79           N
ATOM   3088  C   ASN D 388      43.565 -11.876  28.984  1.00110.79           C
ATOM   3089  O   ASN D 388      43.621 -12.011  27.764  1.00110.79           O
ATOM   3090  N   ASP D 389      44.608 -11.457  29.718  1.00177.14           N
ATOM   3091  CA  ASP D 389      45.856 -11.168  29.090  1.00177.14           C
ATOM   3092  CB  ASP D 389      46.740 -10.196  29.890  1.00177.14           C
ATOM   3093  CG  ASP D 389      46.096  -8.818  29.838  1.00177.14           C
ATOM   3094  OD1 ASP D 389      45.102  -8.657  29.080  1.00177.14           O
ATOM   3095  OD2 ASP D 389      46.592  -7.905  30.551  1.00177.14           O
ATOM   3096  C   ASP D 389      46.623 -12.436  28.921  1.00177.14           C
ATOM   3097  O   ASP D 389      46.180 -13.520  29.302  1.00177.14           O
ATOM   3098  N   VAL D 390      47.808 -12.303  28.301  1.00119.46           N
ATOM   3099  CA  VAL D 390      48.695 -13.398  28.053  1.00119.46           C
ATOM   3100  CB  VAL D 390      49.920 -12.989  27.287  1.00119.46           C
ATOM   3101  CG1 VAL D 390      49.484 -12.478  25.903  1.00119.46           C
ATOM   3102  CG2 VAL D 390      50.694 -11.953  28.120  1.00119.46           C
ATOM   3103  C   VAL D 390      49.156 -13.935  29.370  1.00119.46           C
ATOM   3104  O   VAL D 390      49.418 -15.128  29.504  1.00119.46           O
ATOM   3105  N   VAL D 391      49.346 -13.040  30.357  1.00 38.84           N
ATOM   3106  CA  VAL D 391      49.768 -13.421  31.676  1.00 38.84           C
ATOM   3107  CB  VAL D 391      50.132 -12.239  32.526  1.00 38.84           C
ATOM   3108  CG1 VAL D 391      50.467 -12.738  33.942  1.00 38.84           C
ATOM   3109  CG2 VAL D 391      51.282 -11.480  31.842  1.00 38.84           C
ATOM   3110  C   VAL D 391      48.673 -14.153  32.386  1.00 38.84           C
ATOM   3111  O   VAL D 391      48.922 -15.133  33.085  1.00 38.84           O
ATOM   3112  N   HIS D 392      47.425 -13.679  32.220  1.00 46.06           N
ATOM   3113  CA  HIS D 392      46.290 -14.198  32.929  1.00 46.06           C
ATOM   3114  ND1 HIS D 392      44.844 -11.606  34.477  1.00 46.06           N
ATOM   3115  CG  HIS D 392      45.098 -11.978  33.176  0.00 46.06           C
ATOM   3116  CB  HIS D 392      45.012 -13.388  32.672  1.00 46.06           C
ATOM   3117  NE2 HIS D 392      45.375  -9.747  33.379  1.00 46.06           N
ATOM   3118  CD2 HIS D 392      45.421 -10.830  32.519  1.00 46.06           C
ATOM   3119  CE1 HIS D 392      45.024 -10.263  34.543  1.00 46.06           C
ATOM   3120  C   HIS D 392      46.009 -15.616  32.546  1.00 46.06           C
ATOM   3121  O   HIS D 392      45.617 -16.420  33.390  1.00 46.06           O
ATOM   3122  N   ASN D 393      46.193 -15.971  31.264  1.00100.61           N
ATOM   3123  CA  ASN D 393      45.798 -17.279  30.823  1.00100.61           C
ATOM   3124  CB  ASN D 393      44.887 -17.184  29.588  1.00100.61           C
ATOM   3125  CG  ASN D 393      44.172 -18.499  29.339  1.00100.61           C
ATOM   3126  OD1 ASN D 393      44.346 -19.478  30.063  1.00100.61           O
ATOM   3127  ND2 ASN D 393      43.335 -18.512  28.269  1.00100.61           N
ATOM   3128  C   ASN D 393      47.012 -18.067  30.419  1.00100.61           C
ATOM   3129  O   ASN D 393      48.045 -17.504  30.061  1.00100.61           O
ATOM   3130  N   THR D 394      46.919 -19.410  30.551  1.00 65.13           N
ATOM   3131  CA  THR D 394      47.916 -20.336  30.088  1.00 65.13           C
ATOM   3132  CB  THR D 394      48.853 -20.795  31.165  1.00 65.13           C
ATOM   3133  OG1 THR D 394      49.531 -19.684  31.732  1.00 65.13           O
ATOM   3134  CG2 THR D 394      49.866 -21.776  30.550  1.00 65.13           C
ATOM   3135  C   THR D 394      47.139 -21.530  29.628  1.00 65.13           C
ATOM   3136  O   THR D 394      46.349 -22.077  30.396  1.00 65.13           O
ATOM   3137  N   CYS D 395      47.356 -21.992  28.378  1.00 92.34           N
ATOM   3138  CA  CYS D 395      46.502 -23.034  27.878  1.00 92.34           C
ATOM   3139  CB  CYS D 395      46.098 -22.758  26.426  1.00 92.34           C
ATOM   3140  SG  CYS D 395      45.309 -21.131  26.344  1.00 92.34           S
ATOM   3141  C   CYS D 395      47.206 -24.351  27.924  1.00 92.34           C
ATOM   3142  O   CYS D 395      47.419 -24.989  26.892  1.00 92.34           O
ATOM   3143  N   ALA D 396      47.695 -24.741  29.114  1.00 76.77           N
ATOM   3144  CA  ALA D 396      48.225 -26.059  29.285  1.00 76.77           C
ATOM   3145  CB  ALA D 396      49.109 -26.177  30.537  1.00 76.77           C
ATOM   3146  C   ALA D 396      47.123 -27.080  29.420  1.00 76.77           C
ATOM   3147  O   ALA D 396      47.197 -28.163  28.843  1.00 76.77           O
ATOM   3148  N   LEU D 397      46.146 -26.802  30.319  1.00140.12           N
ATOM   3149  CA  LEU D 397      45.072 -27.721  30.621  1.00140.12           C
ATOM   3150  CB  LEU D 397      44.549 -27.534  32.056  1.00140.12           C
ATOM   3151  CG  LEU D 397      45.602 -27.808  33.147  1.00140.12           C
ATOM   3152  CD1 LEU D 397      46.761 -26.800  33.077  1.00140.12           C
ATOM   3153  CD2 LEU D 397      44.955 -27.871  34.539  1.00140.12           C
ATOM   3154  C   LEU D 397      43.854 -27.717  29.738  1.00140.12           C
ATOM   3155  O   LEU D 397      43.554 -28.715  29.088  1.00140.12           O
ATOM   3156  N   THR D 398      43.129 -26.569  29.728  1.00177.34           N
ATOM   3157  CA  THR D 398      41.839 -26.344  29.114  1.00177.34           C
ATOM   3158  CB  THR D 398      41.048 -27.561  28.698  1.00177.34           C
ATOM   3159  OG1 THR D 398      41.027 -28.525  29.739  1.00177.34           O
ATOM   3160  CG2 THR D 398      41.538 -28.129  27.356  1.00177.34           C
ATOM   3161  C   THR D 398      41.019 -25.621  30.147  1.00177.34           C
ATOM   3162  O   THR D 398      41.365 -24.507  30.525  1.00177.34           O
ATOM   3163  N   ASN D 399      39.876 -26.225  30.567  1.00104.99           N
ATOM   3164  CA  ASN D 399      38.977 -25.744  31.599  1.00104.99           C
ATOM   3165  CB  ASN D 399      39.174 -24.283  32.083  1.00104.99           C
ATOM   3166  CG  ASN D 399      40.349 -24.235  33.051  1.00104.99           C
ATOM   3167  OD1 ASN D 399      40.891 -23.168  33.336  1.00104.99           O
ATOM   3168  ND2 ASN D 399      40.762 -25.424  33.566  1.00104.99           N
ATOM   3169  C   ASN D 399      37.595 -25.828  31.034  1.00104.99           C
ATOM   3170  O   ASN D 399      37.387 -26.424  29.978  1.00104.99           O
ATOM   3171  N   PRO D 400      36.638 -25.244  31.713  1.00 90.62           N
ATOM   3172  CA  PRO D 400      35.310 -25.236  31.176  1.00 90.62           C
ATOM   3173  CD  PRO D 400      36.578 -25.332  33.165  1.00 90.62           C
ATOM   3174  CB  PRO D 400      34.379 -24.798  32.312  1.00 90.62           C
ATOM   3175  CG  PRO D 400      35.313 -24.535  33.510  1.00 90.62           C
ATOM   3176  C   PRO D 400      35.237 -24.404  29.938  1.00 90.62           C
ATOM   3177  O   PRO D 400      36.111 -23.564  29.722  1.00 90.62           O
ATOM   3178  N   LEU D 401      34.203 -24.659  29.111  1.00154.73           N
ATOM   3179  CA  LEU D 401      34.030 -24.066  27.817  1.00154.73           C
ATOM   3180  CB  LEU D 401      33.588 -25.149  26.813  1.00154.73           C
ATOM   3181  CG  LEU D 401      33.355 -24.650  25.385  1.00154.73           C
ATOM   3182  CD1 LEU D 401      32.020 -23.908  25.204  1.00154.73           C
ATOM   3183  CD2 LEU D 401      34.550 -23.800  24.981  1.00154.73           C
ATOM   3184  C   LEU D 401      32.953 -23.021  27.848  1.00154.73           C
ATOM   3185  O   LEU D 401      31.761 -23.324  27.875  1.00154.73           O
ATOM   3186  N   PRO D 402      33.369 -21.787  27.874  1.00113.11           N
ATOM   3187  CA  PRO D 402      32.425 -20.704  27.812  1.00113.11           C
ATOM   3188  CD  PRO D 402      34.486 -21.468  28.745  1.00113.11           C
ATOM   3189  CB  PRO D 402      33.160 -19.477  28.341  1.00113.11           C
ATOM   3190  CG  PRO D 402      34.191 -20.077  29.312  1.00113.11           C
ATOM   3191  C   PRO D 402      31.729 -20.472  26.504  1.00113.11           C
ATOM   3192  O   PRO D 402      30.556 -20.107  26.540  1.00113.11           O
ATOM   3193  N   ASN D 403      32.387 -20.652  25.337  1.00 97.16           N
ATOM   3194  CA  ASN D 403      31.628 -20.302  24.171  1.00 97.16           C
ATOM   3195  CB  ASN D 403      31.738 -18.810  23.810  1.00 97.16           C
ATOM   3196  CG  ASN D 403      31.038 -17.982  24.877  1.00 97.16           C
ATOM   3197  OD1 ASN D 403      31.674 -17.462  25.792  1.00 97.16           O
ATOM   3198  ND2 ASN D 403      29.690 -17.853  24.757  1.00 97.16           N
ATOM   3199  C   ASN D 403      32.077 -21.043  22.958  1.00 97.16           C
ATOM   3200  O   ASN D 403      33.249 -21.021  22.581  1.00 97.16           O
ATOM   3201  N   VAL D 404      31.141 -21.786  22.343  1.00135.05           N
ATOM   3202  CA  VAL D 404      31.383 -22.235  21.012  1.00135.05           C
ATOM   3203  CB  VAL D 404      30.333 -23.185  20.517  1.00135.05           C
ATOM   3204  CG1 VAL D 404      30.601 -23.484  19.033  1.00135.05           C
ATOM   3205  CG2 VAL D 404      30.340 -24.434  21.415  1.00135.05           C
ATOM   3206  C   VAL D 404      31.219 -20.957  20.280  1.00135.05           C
ATOM   3207  O   VAL D 404      31.991 -20.612  19.391  1.00135.05           O
ATOM   3208  N   ASN D 405      30.198 -20.189  20.722  1.00144.05           N
ATOM   3209  CA  ASN D 405      29.895 -18.921  20.137  1.00144.05           C
ATOM   3210  CB  ASN D 405      28.747 -18.177  20.842  1.00144.05           C
ATOM   3211  CG  ASN D 405      27.463 -18.971  20.653  1.00144.05           C
ATOM   3212  OD1 ASN D 405      27.399 -19.890  19.839  1.00144.05           O
ATOM   3213  ND2 ASN D 405      26.404 -18.602  21.424  1.00144.05           N
ATOM   3214  C   ASN D 405      31.116 -18.101  20.327  1.00144.05           C
ATOM   3215  O   ASN D 405      31.369 -17.558  21.400  1.00144.05           O
ATOM   3216  N   VAL D 406      31.906 -17.998  19.253  1.00 54.45           N
ATOM   3217  CA  VAL D 406      33.142 -17.298  19.311  1.00 54.45           C
ATOM   3218  CB  VAL D 406      34.274 -18.248  19.593  1.00 54.45           C
ATOM   3219  CG1 VAL D 406      35.620 -17.528  19.465  1.00 54.45           C
ATOM   3220  CG2 VAL D 406      34.039 -18.866  20.982  1.00 54.45           C
ATOM   3221  C   VAL D 406      33.318 -16.740  17.948  1.00 54.45           C
ATOM   3222  O   VAL D 406      32.626 -17.159  17.021  1.00 54.45           O
ATOM   3223  N   ASP D 407      34.209 -15.743  17.791  1.00 42.91           N
ATOM   3224  CA  ASP D 407      34.458 -15.313  16.453  1.00 42.91           C
ATOM   3225  CB  ASP D 407      35.499 -14.190  16.351  1.00 42.91           C
ATOM   3226  CG  ASP D 407      34.877 -12.930  16.939  1.00 42.91           C
ATOM   3227  OD1 ASP D 407      33.638 -12.932  17.168  1.00 42.91           O
ATOM   3228  OD2 ASP D 407      35.633 -11.947  17.164  1.00 42.91           O
ATOM   3229  C   ASP D 407      35.011 -16.546  15.838  1.00 42.91           C
ATOM   3230  O   ASP D 407      34.705 -16.889  14.697  1.00 42.91           O
ATOM   3231  N   THR D 408      35.840 -17.261  16.623  1.00143.95           N
ATOM   3232  CA  THR D 408      36.259 -18.547  16.177  1.00143.95           C
ATOM   3233  CB  THR D 408      37.732 -18.784  16.241  1.00143.95           C
ATOM   3234  OG1 THR D 408      38.394 -17.852  15.399  1.00143.95           O
ATOM   3235  CG2 THR D 408      38.022 -20.216  15.766  1.00143.95           C
ATOM   3236  C   THR D 408      35.526 -19.542  17.019  1.00143.95           C
ATOM   3237  O   THR D 408      35.911 -19.902  18.130  1.00143.95           O
ATOM   3238  N   ILE D 409      34.425 -19.998  16.413  1.00193.29           N
ATOM   3239  CA  ILE D 409      33.387 -20.905  16.765  1.00193.29           C
ATOM   3240  CB  ILE D 409      32.033 -20.237  16.691  1.00193.29           C
ATOM   3241  CG1 ILE D 409      30.911 -21.264  16.916  1.00193.29           C
ATOM   3242  CG2 ILE D 409      31.932 -19.349  15.435  1.00193.29           C
ATOM   3243  CD1 ILE D 409      29.542 -20.628  17.153  1.00193.29           C
ATOM   3244  C   ILE D 409      33.533 -21.901  15.661  1.00193.29           C
ATOM   3245  O   ILE D 409      34.520 -22.634  15.643  1.00193.29           O
ATOM   3246  N   LYS D 410      32.558 -21.990  14.735  1.00 90.96           N
ATOM   3247  CA  LYS D 410      32.764 -22.833  13.597  1.00 90.96           C
ATOM   3248  CB  LYS D 410      31.497 -23.190  12.797  1.00 90.96           C
ATOM   3249  CG  LYS D 410      30.654 -24.337  13.359  1.00 90.96           C
ATOM   3250  CD  LYS D 410      29.399 -24.603  12.520  1.00 90.96           C
ATOM   3251  CE  LYS D 410      28.741 -25.962  12.773  1.00 90.96           C
ATOM   3252  NZ  LYS D 410      27.708 -25.846  13.825  1.00 90.96           N
ATOM   3253  C   LYS D 410      33.654 -22.113  12.630  1.00 90.96           C
ATOM   3254  O   LYS D 410      33.521 -20.910  12.409  1.00 90.96           O
ATOM   3255  N   LEU D 411      34.602 -22.860  12.031  1.00111.05           N
ATOM   3256  CA  LEU D 411      35.526 -22.328  11.074  1.00111.05           C
ATOM   3257  CB  LEU D 411      36.930 -22.164  11.700  1.00111.05           C
ATOM   3258  CG  LEU D 411      38.061 -21.624  10.801  1.00111.05           C
ATOM   3259  CD1 LEU D 411      39.310 -21.314  11.642  1.00111.05           C
ATOM   3260  CD2 LEU D 411      38.420 -22.600   9.668  1.00111.05           C
ATOM   3261  C   LEU D 411      35.597 -23.309   9.938  1.00111.05           C
ATOM   3262  O   LEU D 411      35.608 -24.521  10.151  1.00111.05           O
ATOM   3263  N   ARG D 412      35.651 -22.798   8.689  1.00 46.99           N
ATOM   3264  CA  ARG D 412      35.772 -23.655   7.542  1.00 46.99           C
ATOM   3265  CB  ARG D 412      34.659 -23.472   6.499  1.00 46.99           C
ATOM   3266  CG  ARG D 412      33.316 -24.059   6.932  1.00 46.99           C
ATOM   3267  CD  ARG D 412      32.298 -24.093   5.792  1.00 46.99           C
ATOM   3268  NE  ARG D 412      31.074 -24.784   6.284  1.00 46.99           N
ATOM   3269  CZ  ARG D 412      30.951 -26.133   6.123  1.00 46.99           C
ATOM   3270  NH1 ARG D 412      31.960 -26.843   5.540  1.00 46.99           N
ATOM   3271  NH2 ARG D 412      29.820 -26.770   6.543  1.00 46.99           N
ATOM   3272  C   ARG D 412      37.067 -23.328   6.865  1.00 46.99           C
ATOM   3273  O   ARG D 412      37.376 -22.165   6.612  1.00 46.99           O
ATOM   3274  N   LEU D 413      37.862 -24.371   6.558  1.00 57.67           N
ATOM   3275  CA  LEU D 413      39.143 -24.200   5.930  1.00 57.67           C
ATOM   3276  CB  LEU D 413      40.269 -24.911   6.696  1.00 57.67           C
ATOM   3277  CG  LEU D 413      40.535 -24.302   8.083  1.00 57.67           C
ATOM   3278  CD1 LEU D 413      41.658 -25.048   8.822  1.00 57.67           C
ATOM   3279  CD2 LEU D 413      40.815 -22.797   7.967  1.00 57.67           C
ATOM   3280  C   LEU D 413      39.078 -24.818   4.566  1.00 57.67           C
ATOM   3281  O   LEU D 413      38.758 -25.997   4.425  1.00 57.67           O
ATOM   3282  N   LEU D 414      39.404 -24.039   3.511  1.00110.45           N
ATOM   3283  CA  LEU D 414      39.294 -24.578   2.182  1.00110.45           C
ATOM   3284  CB  LEU D 414      38.255 -23.854   1.312  1.00110.45           C
ATOM   3285  CG  LEU D 414      36.811 -24.095   1.784  1.00110.45           C
ATOM   3286  CD1 LEU D 414      36.403 -25.563   1.577  1.00110.45           C
ATOM   3287  CD2 LEU D 414      36.611 -23.621   3.233  1.00110.45           C
ATOM   3288  C   LEU D 414      40.609 -24.525   1.463  1.00110.45           C
ATOM   3289  O   LEU D 414      41.448 -23.668   1.734  1.00110.45           O
ATOM   3290  N   ALA D 415      40.734 -25.408   0.443  1.00140.56           N
ATOM   3291  CA  ALA D 415      41.880 -25.684  -0.392  1.00140.56           C
ATOM   3292  CB  ALA D 415      41.463 -26.222  -1.775  1.00140.56           C
ATOM   3293  C   ALA D 415      42.722 -24.445  -0.545  1.00140.56           C
ATOM   3294  O   ALA D 415      42.195 -23.343  -0.665  1.00140.56           O
ATOM   3295  N   PRO D 416      43.954 -24.636  -0.929  1.00353.22           N
ATOM   3296  CA  PRO D 416      45.072 -23.846  -0.474  1.00353.22           C
ATOM   3297  CD  PRO D 416      44.075 -24.844  -2.371  1.00353.22           C
ATOM   3298  CB  PRO D 416      45.684 -23.177  -1.702  1.00353.22           C
ATOM   3299  CG  PRO D 416      45.374 -24.168  -2.827  1.00353.22           C
ATOM   3300  C   PRO D 416      44.996 -22.926   0.724  1.00353.22           C
ATOM   3301  O   PRO D 416      45.702 -23.307   1.658  1.00353.22           O
ATOM   3302  N   ASP D 417      44.287 -21.784   0.857  1.00193.80           N
ATOM   3303  CA  ASP D 417      44.518 -21.223   2.175  1.00193.80           C
ATOM   3304  CB  ASP D 417      45.846 -20.447   2.252  1.00193.80           C
ATOM   3305  CG  ASP D 417      45.773 -19.259   1.300  1.00193.80           C
ATOM   3306  OD1 ASP D 417      44.824 -19.218   0.472  1.00193.80           O
ATOM   3307  OD2 ASP D 417      46.665 -18.374   1.391  1.00193.80           O
ATOM   3308  C   ASP D 417      43.443 -20.286   2.660  1.00193.80           C
ATOM   3309  O   ASP D 417      43.756 -19.281   3.299  1.00193.80           O
ATOM   3310  N   VAL D 418      42.147 -20.598   2.471  1.00117.67           N
ATOM   3311  CA  VAL D 418      41.174 -19.642   2.923  1.00117.67           C
ATOM   3312  CB  VAL D 418      40.136 -19.327   1.898  1.00117.67           C
ATOM   3313  CG1 VAL D 418      39.327 -20.613   1.676  1.00117.67           C
ATOM   3314  CG2 VAL D 418      39.283 -18.146   2.394  1.00117.67           C
ATOM   3315  C   VAL D 418      40.432 -20.175   4.112  1.00117.67           C
ATOM   3316  O   VAL D 418      40.136 -21.366   4.197  1.00117.67           O
ATOM   3317  N   VAL D 419      40.129 -19.280   5.079  1.00104.11           N
ATOM   3318  CA  VAL D 419      39.370 -19.661   6.234  1.00104.11           C
ATOM   3319  CB  VAL D 419      40.129 -19.509   7.518  1.00104.11           C
ATOM   3320  CG1 VAL D 419      40.571 -18.047   7.663  1.00104.11           C
ATOM   3321  CG2 VAL D 419      39.217 -19.948   8.669  1.00104.11           C
ATOM   3322  C   VAL D 419      38.191 -18.741   6.319  1.00104.11           C
ATOM   3323  O   VAL D 419      38.309 -17.559   6.005  1.00104.11           O
ATOM   3324  N   TYR D 420      36.997 -19.264   6.682  1.00 94.12           N
ATOM   3325  CA  TYR D 420      35.893 -18.363   6.881  1.00 94.12           C
ATOM   3326  CB  TYR D 420      35.083 -18.019   5.614  1.00 94.12           C
ATOM   3327  CG  TYR D 420      34.179 -19.124   5.192  1.00 94.12           C
ATOM   3328  CD1 TYR D 420      34.645 -20.245   4.545  1.00 94.12           C
ATOM   3329  CD2 TYR D 420      32.829 -19.006   5.429  1.00 94.12           C
ATOM   3330  CE1 TYR D 420      33.770 -21.234   4.154  1.00 94.12           C
ATOM   3331  CE2 TYR D 420      31.951 -19.988   5.042  1.00 94.12           C
ATOM   3332  CZ  TYR D 420      32.422 -21.106   4.403  1.00 94.12           C
ATOM   3333  OH  TYR D 420      31.519 -22.113   4.002  1.00 94.12           O
ATOM   3334  C   TYR D 420      34.979 -18.931   7.924  1.00 94.12           C
ATOM   3335  O   TYR D 420      34.959 -20.142   8.139  1.00 94.12           O
ATOM   3336  N   ASP D 421      34.237 -18.047   8.634  1.00 95.14           N
ATOM   3337  CA  ASP D 421      33.340 -18.448   9.687  1.00 95.14           C
ATOM   3338  CB  ASP D 421      33.601 -17.703  11.013  1.00 95.14           C
ATOM   3339  CG  ASP D 421      33.465 -16.198  10.808  1.00 95.14           C
ATOM   3340  OD1 ASP D 421      32.905 -15.772   9.762  1.00 95.14           O
ATOM   3341  OD2 ASP D 421      33.929 -15.448  11.709  1.00 95.14           O
ATOM   3342  C   ASP D 421      31.895 -18.278   9.296  1.00 95.14           C
ATOM   3343  O   ASP D 421      31.544 -18.032   8.141  1.00 95.14           O
ATOM   3344  N   GLU D 422      31.028 -18.428  10.320  1.00 95.20           N
ATOM   3345  CA  GLU D 422      29.591 -18.352  10.302  1.00 95.20           C
ATOM   3346  CB  GLU D 422      29.051 -18.688  11.704  1.00 95.20           C
ATOM   3347  CG  GLU D 422      27.534 -18.757  11.856  1.00 95.20           C
ATOM   3348  CD  GLU D 422      27.269 -19.104  13.318  1.00 95.20           C
ATOM   3349  OE1 GLU D 422      28.251 -19.464  14.022  1.00 95.20           O
ATOM   3350  OE2 GLU D 422      26.089 -19.012  13.751  1.00 95.20           O
ATOM   3351  C   GLU D 422      29.148 -16.957   9.950  1.00 95.20           C
ATOM   3352  O   GLU D 422      28.184 -16.767   9.209  1.00 95.20           O
ATOM   3353  N   GLN D 423      29.864 -15.943  10.472  1.00 83.73           N
ATOM   3354  CA  GLN D 423      29.557 -14.549  10.293  1.00 83.73           C
ATOM   3355  CB  GLN D 423      30.450 -13.588  11.098  1.00 83.73           C
ATOM   3356  CG  GLN D 423      30.222 -13.625  12.610  1.00 83.73           C
ATOM   3357  CD  GLN D 423      30.974 -12.445  13.210  1.00 83.73           C
ATOM   3358  OE1 GLN D 423      31.039 -12.279  14.427  1.00 83.73           O
ATOM   3359  NE2 GLN D 423      31.550 -11.587  12.329  1.00 83.73           N
ATOM   3360  C   GLN D 423      29.709 -14.178   8.854  1.00 83.73           C
ATOM   3361  O   GLN D 423      29.164 -13.164   8.423  1.00 83.73           O
ATOM   3362  N   GLY D 424      30.507 -14.939   8.083  1.00 33.47           N
ATOM   3363  CA  GLY D 424      30.679 -14.610   6.697  1.00 33.47           C
ATOM   3364  C   GLY D 424      32.017 -13.963   6.524  1.00 33.47           C
ATOM   3365  O   GLY D 424      32.352 -13.499   5.435  1.00 33.47           O
ATOM   3366  N   ASN D 425      32.819 -13.914   7.605  1.00 53.07           N
ATOM   3367  CA  ASN D 425      34.125 -13.318   7.541  1.00 53.07           C
ATOM   3368  CB  ASN D 425      34.776 -13.085   8.914  1.00 53.07           C
ATOM   3369  CG  ASN D 425      33.998 -12.033   9.682  1.00 53.07           C
ATOM   3370  OD1 ASN D 425      33.495 -11.063   9.119  1.00 53.07           O
ATOM   3371  ND2 ASN D 425      33.913 -12.235  11.022  1.00 53.07           N
ATOM   3372  C   ASN D 425      35.049 -14.257   6.824  1.00 53.07           C
ATOM   3373  O   ASN D 425      34.883 -15.475   6.873  1.00 53.07           O
ATOM   3374  N   GLU D 426      36.062 -13.698   6.129  1.00112.91           N
ATOM   3375  CA  GLU D 426      37.025 -14.520   5.449  1.00112.91           C
ATOM   3376  CB  GLU D 426      36.949 -14.446   3.911  1.00112.91           C
ATOM   3377  CG  GLU D 426      36.814 -13.030   3.360  1.00112.91           C
ATOM   3378  CD  GLU D 426      35.331 -12.689   3.407  1.00112.91           C
ATOM   3379  OE1 GLU D 426      34.512 -13.638   3.539  1.00112.91           O
ATOM   3380  OE2 GLU D 426      34.996 -11.479   3.311  1.00112.91           O
ATOM   3381  C   GLU D 426      38.409 -14.166   5.917  1.00112.91           C
ATOM   3382  O   GLU D 426      38.679 -13.039   6.332  1.00112.91           O
ATOM   3383  N   GLY D 427      39.330 -15.154   5.875  1.00 26.98           N
ATOM   3384  CA  GLY D 427      40.673 -14.951   6.348  1.00 26.98           C
ATOM   3385  C   GLY D 427      41.543 -16.022   5.763  1.00 26.98           C
ATOM   3386  O   GLY D 427      41.209 -16.612   4.736  1.00 26.98           O
ATOM   3387  N   PHE D 428      42.702 -16.297   6.407  1.00157.83           N
ATOM   3388  CA  PHE D 428      43.574 -17.307   5.872  1.00157.83           C
ATOM   3389  CB  PHE D 428      44.769 -16.754   5.069  1.00157.83           C
ATOM   3390  CG  PHE D 428      45.623 -15.901   5.942  1.00157.83           C
ATOM   3391  CD1 PHE D 428      45.267 -14.600   6.211  1.00157.83           C
ATOM   3392  CD2 PHE D 428      46.792 -16.395   6.474  1.00157.83           C
ATOM   3393  CE1 PHE D 428      46.057 -13.807   7.010  1.00157.83           C
ATOM   3394  CE2 PHE D 428      47.586 -15.606   7.274  1.00157.83           C
ATOM   3395  CZ  PHE D 428      47.218 -14.310   7.544  1.00157.83           C
ATOM   3396  C   PHE D 428      44.085 -18.210   6.958  1.00157.83           C
ATOM   3397  O   PHE D 428      43.927 -17.947   8.148  1.00157.83           O
ATOM   3398  N   TRP D 429      44.684 -19.345   6.537  1.00171.58           N
ATOM   3399  CA  TRP D 429      45.191 -20.373   7.404  1.00171.58           C
ATOM   3400  CB  TRP D 429      44.132 -21.462   7.648  1.00171.58           C
ATOM   3401  CG  TRP D 429      44.686 -22.789   8.098  1.00171.58           C
ATOM   3402  CD2 TRP D 429      45.090 -23.795   7.158  1.00171.58           C
ATOM   3403  CD1 TRP D 429      44.931 -23.295   9.339  1.00171.58           C
ATOM   3404  NE1 TRP D 429      45.469 -24.556   9.227  1.00171.58           N
ATOM   3405  CE2 TRP D 429      45.573 -24.876   7.890  1.00171.58           C
ATOM   3406  CE3 TRP D 429      45.067 -23.811   5.793  1.00171.58           C
ATOM   3407  CZ2 TRP D 429      46.045 -25.996   7.267  1.00171.58           C
ATOM   3408  CZ3 TRP D 429      45.534 -24.944   5.167  1.00171.58           C
ATOM   3409  CH2 TRP D 429      46.014 -26.016   5.890  1.00171.58           C
ATOM   3410  C   TRP D 429      46.356 -21.045   6.745  1.00171.58           C
ATOM   3411  O   TRP D 429      46.527 -20.986   5.527  1.00171.58           O
ATOM   3412  N   THR D 430      47.220 -21.674   7.569  1.00122.39           N
ATOM   3413  CA  THR D 430      48.309 -22.450   7.059  1.00122.39           C
ATOM   3414  CB  THR D 430      49.596 -21.681   6.967  1.00122.39           C
ATOM   3415  OG1 THR D 430      50.609 -22.490   6.388  1.00122.39           O
ATOM   3416  CG2 THR D 430      50.010 -21.223   8.378  1.00122.39           C
ATOM   3417  C   THR D 430      48.527 -23.565   8.024  1.00122.39           C
ATOM   3418  O   THR D 430      48.321 -23.408   9.224  1.00122.39           O
ATOM   3419  N   LEU D 431      48.909 -24.749   7.518  1.00 62.60           N
ATOM   3420  CA  LEU D 431      49.261 -25.818   8.405  1.00 62.60           C
ATOM   3421  CB  LEU D 431      49.212 -27.199   7.727  1.00 62.60           C
ATOM   3422  CG  LEU D 431      49.570 -28.378   8.648  1.00 62.60           C
ATOM   3423  CD1 LEU D 431      48.578 -28.501   9.812  1.00 62.60           C
ATOM   3424  CD2 LEU D 431      49.695 -29.684   7.846  1.00 62.60           C
ATOM   3425  C   LEU D 431      50.669 -25.499   8.777  1.00 62.60           C
ATOM   3426  O   LEU D 431      51.351 -24.789   8.043  1.00 62.60           O
ATOM   3427  N   ILE D 432      51.132 -25.948   9.955  1.00 92.11           N
ATOM   3428  CA  ILE D 432      52.499 -25.695  10.300  1.00 92.11           C
ATOM   3429  CB  ILE D 432      52.659 -25.151  11.691  1.00 92.11           C
ATOM   3430  CG1 ILE D 432      51.942 -23.794  11.812  1.00 92.11           C
ATOM   3431  CG2 ILE D 432      54.159 -25.089  12.023  1.00 92.11           C
ATOM   3432  CD1 ILE D 432      51.789 -23.309  13.252  1.00 92.11           C
ATOM   3433  C   ILE D 432      53.167 -27.018  10.251  1.00 92.11           C
ATOM   3434  O   ILE D 432      53.080 -27.766  11.228  1.00 92.11           O
ATOM   3435  N   TYR D 433      53.876 -27.315   9.129  1.00209.96           N
ATOM   3436  CA  TYR D 433      54.499 -28.604   9.038  1.00209.96           C
ATOM   3437  CB  TYR D 433      55.611 -28.795  10.094  1.00209.96           C
ATOM   3438  CG  TYR D 433      56.469 -29.969   9.747  1.00209.96           C
ATOM   3439  CD1 TYR D 433      57.326 -29.902   8.672  1.00209.96           C
ATOM   3440  CD2 TYR D 433      56.457 -31.117  10.506  1.00209.96           C
ATOM   3441  CE1 TYR D 433      58.132 -30.965   8.341  1.00209.96           C
ATOM   3442  CE2 TYR D 433      57.262 -32.186  10.182  1.00209.96           C
ATOM   3443  CZ  TYR D 433      58.100 -32.112   9.095  1.00209.96           C
ATOM   3444  OH  TYR D 433      58.926 -33.205   8.759  1.00209.96           O
ATOM   3445  C   TYR D 433      53.366 -29.572   9.250  1.00209.96           C
ATOM   3446  O   TYR D 433      52.293 -29.389   8.679  1.00209.96           O
ATOM   3447  N   ASP D 434      53.656 -30.714   9.892  1.00208.93           N
ATOM   3448  CA  ASP D 434      52.731 -31.733  10.345  1.00208.93           C
ATOM   3449  CB  ASP D 434      53.400 -33.105  10.508  1.00208.93           C
ATOM   3450  CG  ASP D 434      53.779 -33.589   9.127  1.00208.93           C
ATOM   3451  OD1 ASP D 434      53.424 -32.874   8.154  1.00208.93           O
ATOM   3452  OD2 ASP D 434      54.418 -34.670   9.020  1.00208.93           O
ATOM   3453  C   ASP D 434      52.128 -31.441  11.707  1.00208.93           C
ATOM   3454  O   ASP D 434      51.284 -32.204  12.176  1.00208.93           O
ATOM   3455  N   GLN D 435      52.676 -30.451  12.439  1.00124.10           N
ATOM   3456  CA  GLN D 435      52.400 -30.185  13.838  1.00124.10           C
ATOM   3457  CB  GLN D 435      53.469 -29.260  14.436  1.00124.10           C
ATOM   3458  CG  GLN D 435      54.869 -29.868  14.395  1.00124.10           C
ATOM   3459  CD  GLN D 435      54.931 -30.948  15.461  1.00124.10           C
ATOM   3460  OE1 GLN D 435      55.283 -30.678  16.608  1.00124.10           O
ATOM   3461  NE2 GLN D 435      54.572 -32.204  15.079  1.00124.10           N
ATOM   3462  C   GLN D 435      51.076 -29.591  14.253  1.00124.10           C
ATOM   3463  O   GLN D 435      50.501 -30.030  15.251  1.00124.10           O
ATOM   3464  N   GLY D 436      50.571 -28.555  13.557  1.00 40.67           N
ATOM   3465  CA  GLY D 436      49.381 -27.885  14.013  1.00 40.67           C
ATOM   3466  C   GLY D 436      49.071 -26.830  12.999  1.00 40.67           C
ATOM   3467  O   GLY D 436      49.520 -26.933  11.858  1.00 40.67           O
ATOM   3468  N   PHE D 437      48.293 -25.788  13.381  1.00 70.27           N
ATOM   3469  CA  PHE D 437      47.927 -24.810  12.397  1.00 70.27           C
ATOM   3470  CB  PHE D 437      46.617 -25.175  11.680  1.00 70.27           C
ATOM   3471  CG  PHE D 437      45.544 -25.318  12.708  1.00 70.27           C
ATOM   3472  CD1 PHE D 437      45.372 -26.512  13.371  1.00 70.27           C
ATOM   3473  CD2 PHE D 437      44.707 -24.267  13.010  1.00 70.27           C
ATOM   3474  CE1 PHE D 437      44.386 -26.656  14.319  1.00 70.27           C
ATOM   3475  CE2 PHE D 437      43.719 -24.405  13.958  1.00 70.27           C
ATOM   3476  CZ  PHE D 437      43.557 -25.601  14.615  1.00 70.27           C
ATOM   3477  C   PHE D 437      47.745 -23.448  13.005  1.00 70.27           C
ATOM   3478  O   PHE D 437      47.688 -23.281  14.224  1.00 70.27           O
ATOM   3479  N   GLU D 438      47.699 -22.416  12.132  1.00 77.41           N
ATOM   3480  CA  GLU D 438      47.424 -21.081  12.570  1.00 77.41           C
ATOM   3481  CB  GLU D 438      48.632 -20.126  12.561  1.00 77.41           C
ATOM   3482  CG  GLU D 438      48.270 -18.740  13.106  1.00 77.41           C
ATOM   3483  CD  GLU D 438      49.523 -17.879  13.177  1.00 77.41           C
ATOM   3484  OE1 GLU D 438      49.820 -17.183  12.169  1.00 77.41           O
ATOM   3485  OE2 GLU D 438      50.196 -17.900  14.241  1.00 77.41           O
ATOM   3486  C   GLU D 438      46.399 -20.525  11.630  1.00 77.41           C
ATOM   3487  O   GLU D 438      46.504 -20.676  10.412  1.00 77.41           O
ATOM   3488  N   VAL D 439      45.352 -19.887  12.189  1.00 99.68           N
ATOM   3489  CA  VAL D 439      44.334 -19.302  11.369  1.00 99.68           C
ATOM   3490  CB  VAL D 439      42.989 -19.945  11.540  1.00 99.68           C
ATOM   3491  CG1 VAL D 439      43.086 -21.412  11.088  1.00 99.68           C
ATOM   3492  CG2 VAL D 439      42.545 -19.772  13.002  1.00 99.68           C
ATOM   3493  C   VAL D 439      44.190 -17.871  11.774  1.00 99.68           C
ATOM   3494  O   VAL D 439      44.156 -17.548  12.961  1.00 99.68           O
ATOM   3495  N   VAL D 440      44.126 -16.967  10.778  1.00 46.59           N
ATOM   3496  CA  VAL D 440      43.924 -15.581  11.078  1.00 46.59           C
ATOM   3497  CB  VAL D 440      44.946 -14.682  10.446  1.00 46.59           C
ATOM   3498  CG1 VAL D 440      44.578 -13.220  10.748  1.00 46.59           C
ATOM   3499  CG2 VAL D 440      46.338 -15.094  10.955  1.00 46.59           C
ATOM   3500  C   VAL D 440      42.599 -15.233  10.488  1.00 46.59           C
ATOM   3501  O   VAL D 440      42.434 -15.234   9.268  1.00 46.59           O
ATOM   3502  N   ILE D 441      41.602 -14.960  11.351  1.00101.25           N
ATOM   3503  CA  ILE D 441      40.306 -14.614  10.855  1.00101.25           C
ATOM   3504  CB  ILE D 441      39.374 -15.789  10.778  1.00101.25           C
ATOM   3505  CG1 ILE D 441      38.067 -15.401  10.066  1.00101.25           C
ATOM   3506  CG2 ILE D 441      39.175 -16.331  12.204  1.00101.25           C
ATOM   3507  CD1 ILE D 441      37.180 -16.600   9.731  1.00101.25           C
ATOM   3508  C   ILE D 441      39.684 -13.640  11.807  1.00101.25           C
ATOM   3509  O   ILE D 441      39.805 -13.786  13.022  1.00101.25           O
ATOM   3510  N   ASN D 442      38.989 -12.621  11.265  1.00 94.47           N
ATOM   3511  CA  ASN D 442      38.252 -11.664  12.045  1.00 94.47           C
ATOM   3512  CB  ASN D 442      36.975 -12.267  12.663  1.00 94.47           C
ATOM   3513  CG  ASN D 442      36.014 -11.157  13.085  1.00 94.47           C
ATOM   3514  OD1 ASN D 442      34.858 -11.423  13.408  1.00 94.47           O
ATOM   3515  ND2 ASN D 442      36.483  -9.880  13.071  1.00 94.47           N
ATOM   3516  C   ASN D 442      39.086 -11.067  13.150  1.00 94.47           C
ATOM   3517  O   ASN D 442      38.630 -10.975  14.289  1.00 94.47           O
ATOM   3518  N   LYS D 443      40.316 -10.615  12.838  1.00112.81           N
ATOM   3519  CA  LYS D 443      41.173  -9.944  13.784  1.00112.81           C
ATOM   3520  CB  LYS D 443      40.541  -8.651  14.327  1.00112.81           C
ATOM   3521  CG  LYS D 443      40.342  -7.588  13.244  1.00112.81           C
ATOM   3522  CD  LYS D 443      39.390  -6.463  13.654  1.00112.81           C
ATOM   3523  CE  LYS D 443      37.917  -6.878  13.653  1.00112.81           C
ATOM   3524  NZ  LYS D 443      37.482  -7.201  12.276  1.00112.81           N
ATOM   3525  C   LYS D 443      41.535 -10.825  14.947  1.00112.81           C
ATOM   3526  O   LYS D 443      41.865 -10.328  16.024  1.00112.81           O
ATOM   3527  N   GLN D 444      41.525 -12.159  14.758  1.00121.70           N
ATOM   3528  CA  GLN D 444      41.905 -13.068  15.809  1.00121.70           C
ATOM   3529  CB  GLN D 444      40.701 -13.821  16.396  1.00121.70           C
ATOM   3530  CG  GLN D 444      41.053 -14.791  17.522  1.00121.70           C
ATOM   3531  CD  GLN D 444      41.182 -14.003  18.811  1.00121.70           C
ATOM   3532  OE1 GLN D 444      41.255 -12.776  18.796  1.00121.70           O
ATOM   3533  NE2 GLN D 444      41.220 -14.724  19.963  1.00121.70           N
ATOM   3534  C   GLN D 444      42.815 -14.095  15.204  1.00121.70           C
ATOM   3535  O   GLN D 444      42.699 -14.414  14.021  1.00121.70           O
ATOM   3536  N   LYS D 445      43.764 -14.627  16.003  1.00 48.44           N
ATOM   3537  CA  LYS D 445      44.649 -15.640  15.502  1.00 48.44           C
ATOM   3538  CB  LYS D 445      46.140 -15.265  15.558  1.00 48.44           C
ATOM   3539  CG  LYS D 445      46.525 -14.157  14.576  1.00 48.44           C
ATOM   3540  CD  LYS D 445      47.958 -13.651  14.749  1.00 48.44           C
ATOM   3541  CE  LYS D 445      48.337 -12.549  13.758  1.00 48.44           C
ATOM   3542  NZ  LYS D 445      49.736 -12.125  13.984  1.00 48.44           N
ATOM   3543  C   LYS D 445      44.464 -16.853  16.354  1.00 48.44           C
ATOM   3544  O   LYS D 445      44.421 -16.762  17.580  1.00 48.44           O
ATOM   3545  N   TYR D 446      44.348 -18.031  15.709  1.00118.98           N
ATOM   3546  CA  TYR D 446      44.174 -19.266  16.417  1.00118.98           C
ATOM   3547  CB  TYR D 446      42.901 -20.045  16.038  1.00118.98           C
ATOM   3548  CG  TYR D 446      41.798 -19.449  16.837  1.00118.98           C
ATOM   3549  CD1 TYR D 446      41.364 -18.166  16.607  1.00118.98           C
ATOM   3550  CD2 TYR D 446      41.191 -20.194  17.823  1.00118.98           C
ATOM   3551  CE1 TYR D 446      40.343 -17.642  17.361  1.00118.98           C
ATOM   3552  CE2 TYR D 446      40.168 -19.672  18.577  1.00118.98           C
ATOM   3553  CZ  TYR D 446      39.749 -18.384  18.352  1.00118.98           C
ATOM   3554  OH  TYR D 446      38.702 -17.830  19.117  1.00118.98           O
ATOM   3555  C   TYR D 446      45.356 -20.147  16.166  1.00118.98           C
ATOM   3556  O   TYR D 446      45.872 -20.240  15.052  1.00118.98           O
ATOM   3557  N   PHE D 447      45.851 -20.783  17.247  1.00126.90           N
ATOM   3558  CA  PHE D 447      46.959 -21.683  17.117  1.00126.90           C
ATOM   3559  CB  PHE D 447      48.315 -20.999  17.382  1.00126.90           C
ATOM   3560  CG  PHE D 447      49.355 -22.043  17.601  1.00126.90           C
ATOM   3561  CD1 PHE D 447      49.836 -22.806  16.562  1.00126.90           C
ATOM   3562  CD2 PHE D 447      49.829 -22.271  18.872  1.00126.90           C
ATOM   3563  CE1 PHE D 447      50.792 -23.768  16.790  1.00126.90           C
ATOM   3564  CE2 PHE D 447      50.785 -23.229  19.106  1.00126.90           C
ATOM   3565  CZ  PHE D 447      51.270 -23.979  18.062  1.00126.90           C
ATOM   3566  C   PHE D 447      46.799 -22.837  18.060  1.00126.90           C
ATOM   3567  O   PHE D 447      46.395 -22.672  19.210  1.00126.90           O
ATOM   3568  N   ALA D 448      47.111 -24.057  17.573  1.00 57.46           N
ATOM   3569  CA  ALA D 448      47.031 -25.232  18.392  1.00 57.46           C
ATOM   3570  CB  ALA D 448      45.591 -25.730  18.605  1.00 57.46           C
ATOM   3571  C   ALA D 448      47.780 -26.336  17.705  1.00 57.46           C
ATOM   3572  O   ALA D 448      47.944 -26.334  16.485  1.00 57.46           O
ATOM   3573  N   PHE D 449      48.259 -27.319  18.494  1.00135.97           N
ATOM   3574  CA  PHE D 449      48.947 -28.451  17.943  1.00135.97           C
ATOM   3575  CB  PHE D 449      50.051 -29.051  18.838  1.00135.97           C
ATOM   3576  CG  PHE D 449      51.201 -28.115  18.995  1.00135.97           C
ATOM   3577  CD1 PHE D 449      52.185 -28.054  18.036  1.00135.97           C
ATOM   3578  CD2 PHE D 449      51.302 -27.304  20.102  1.00135.97           C
ATOM   3579  CE1 PHE D 449      53.252 -27.199  18.177  1.00135.97           C
ATOM   3580  CE2 PHE D 449      52.368 -26.448  20.249  1.00135.97           C
ATOM   3581  CZ  PHE D 449      53.347 -26.395  19.286  1.00135.97           C
ATOM   3582  C   PHE D 449      47.928 -29.541  17.821  1.00135.97           C
ATOM   3583  O   PHE D 449      46.953 -29.574  18.568  1.00135.97           O
ATOM   3584  N   PHE D 450      48.121 -30.465  16.860  1.00 62.89           N
ATOM   3585  CA  PHE D 450      47.197 -31.556  16.710  1.00 62.89           C
ATOM   3586  CB  PHE D 450      47.443 -32.416  15.457  1.00 62.89           C
ATOM   3587  CG  PHE D 450      47.173 -31.553  14.270  1.00 62.89           C
ATOM   3588  CD1 PHE D 450      45.881 -31.284  13.878  1.00 62.89           C
ATOM   3589  CD2 PHE D 450      48.212 -31.019  13.543  1.00 62.89           C
ATOM   3590  CE1 PHE D 450      45.630 -30.488  12.784  1.00 62.89           C
ATOM   3591  CE2 PHE D 450      47.967 -30.223  12.449  1.00 62.89           C
ATOM   3592  CZ  PHE D 450      46.674 -29.957  12.066  1.00 62.89           C
ATOM   3593  C   PHE D 450      47.350 -32.419  17.929  1.00 62.89           C
ATOM   3594  O   PHE D 450      48.424 -32.484  18.524  1.00 62.89           O
ATOM   3595  N   ASN D 451      46.257 -33.093  18.342  1.00 86.02           N
ATOM   3596  CA  ASN D 451      46.232 -33.831  19.578  1.00 86.02           C
ATOM   3597  CB  ASN D 451      44.801 -34.104  20.081  1.00 86.02           C
ATOM   3598  CG  ASN D 451      44.863 -34.604  21.518  1.00 86.02           C
ATOM   3599  OD1 ASN D 451      45.297 -35.724  21.786  1.00 86.02           O
ATOM   3600  ND2 ASN D 451      44.414 -33.749  22.475  1.00 86.02           N
ATOM   3601  C   ASN D 451      46.953 -35.145  19.502  1.00 86.02           C
ATOM   3602  O   ASN D 451      46.961 -35.826  18.477  1.00 86.02           O
ATOM   3603  N   TYR D 452      47.630 -35.502  20.617  1.00 63.99           N
ATOM   3604  CA  TYR D 452      48.263 -36.782  20.769  1.00 63.99           C
ATOM   3605  CB  TYR D 452      49.729 -36.815  20.292  1.00 63.99           C
ATOM   3606  CG  TYR D 452      50.553 -35.880  21.111  1.00 63.99           C
ATOM   3607  CD1 TYR D 452      51.138 -36.304  22.282  1.00 63.99           C
ATOM   3608  CD2 TYR D 452      50.746 -34.579  20.705  1.00 63.99           C
ATOM   3609  CE1 TYR D 452      51.903 -35.448  23.037  1.00 63.99           C
ATOM   3610  CE2 TYR D 452      51.510 -33.717  21.456  1.00 63.99           C
ATOM   3611  CZ  TYR D 452      52.089 -34.151  22.624  1.00 63.99           C
ATOM   3612  OH  TYR D 452      52.874 -33.270  23.398  1.00 63.99           O
ATOM   3613  C   TYR D 452      48.213 -37.135  22.229  1.00 63.99           C
ATOM   3614  O   TYR D 452      48.173 -36.249  23.082  1.00 63.99           O
ATOM   3615  N   THR D 453      48.185 -38.444  22.564  1.00113.03           N
ATOM   3616  CA  THR D 453      48.164 -38.818  23.953  1.00113.03           C
ATOM   3617  CB  THR D 453      46.835 -39.339  24.414  1.00113.03           C
ATOM   3618  OG1 THR D 453      46.499 -40.523  23.707  1.00113.03           O
ATOM   3619  CG2 THR D 453      45.771 -38.255  24.172  1.00113.03           C
ATOM   3620  C   THR D 453      49.161 -39.916  24.160  1.00113.03           C
ATOM   3621  O   THR D 453      49.278 -40.820  23.333  1.00113.03           O
ATOM   3622  N   GLN D 454      49.922 -39.866  25.275  1.00 77.82           N
ATOM   3623  CA  GLN D 454      50.884 -40.909  25.504  1.00 77.82           C
ATOM   3624  CB  GLN D 454      52.329 -40.382  25.569  1.00 77.82           C
ATOM   3625  CG  GLN D 454      52.797 -39.708  24.278  1.00 77.82           C
ATOM   3626  CD  GLN D 454      54.227 -39.233  24.481  1.00 77.82           C
ATOM   3627  OE1 GLN D 454      54.528 -38.047  24.333  1.00 77.82           O
ATOM   3628  NE2 GLN D 454      55.140 -40.179  24.828  1.00 77.82           N
ATOM   3629  C   GLN D 454      50.610 -41.516  26.841  1.00 77.82           C
ATOM   3630  O   GLN D 454      51.278 -41.190  27.822  1.00 77.82           O
ATOM   3631  N   GLN D 455      49.579 -42.374  26.939  1.00 81.66           N
ATOM   3632  CA  GLN D 455      49.335 -42.998  28.208  1.00 81.66           C
ATOM   3633  CB  GLN D 455      47.923 -43.600  28.293  0.00 81.66           C
ATOM   3634  CG  GLN D 455      47.624 -44.274  29.633  0.00 81.66           C
ATOM   3635  CD  GLN D 455      46.204 -44.820  29.573  0.00 81.66           C
ATOM   3636  OE1 GLN D 455      45.509 -44.667  28.570  0.00 81.66           O
ATOM   3637  NE2 GLN D 455      45.760 -45.478  30.677  1.00 81.66           N
ATOM   3638  C   GLN D 455      50.295 -44.125  28.469  1.00 81.66           C
ATOM   3639  O   GLN D 455      51.012 -44.158  29.466  1.00 81.66           O
ATOM   3640  N   GLY D 456      50.330 -45.051  27.502  1.00129.80           N
ATOM   3641  CA  GLY D 456      50.983 -46.332  27.456  1.00129.80           C
ATOM   3642  C   GLY D 456      52.470 -46.280  27.337  1.00129.80           C
ATOM   3643  O   GLY D 456      53.117 -47.298  27.564  1.00129.80           O
ATOM   3644  N   LYS D 457      53.041 -45.126  26.942  1.00133.16           N
ATOM   3645  CA  LYS D 457      54.388 -45.001  26.451  1.00133.16           C
ATOM   3646  CB  LYS D 457      55.428 -45.949  27.082  1.00133.16           C
ATOM   3647  CG  LYS D 457      56.846 -45.780  26.532  1.00133.16           C
ATOM   3648  CD  LYS D 457      57.905 -46.522  27.350  1.00133.16           C
ATOM   3649  CE  LYS D 457      59.328 -46.363  26.811  1.00133.16           C
ATOM   3650  NZ  LYS D 457      60.280 -47.110  27.664  1.00133.16           N
ATOM   3651  C   LYS D 457      54.205 -45.361  25.018  1.00133.16           C
ATOM   3652  O   LYS D 457      55.140 -45.458  24.227  1.00133.16           O
ATOM   3653  N   VAL D 458      52.914 -45.512  24.667  1.00 50.70           N
ATOM   3654  CA  VAL D 458      52.454 -45.711  23.331  1.00 50.70           C
ATOM   3655  CB  VAL D 458      51.404 -46.776  23.207  1.00 50.70           C
ATOM   3656  CG1 VAL D 458      50.910 -46.807  21.752  1.00 50.70           C
ATOM   3657  CG2 VAL D 458      52.003 -48.108  23.692  1.00 50.70           C
ATOM   3658  C   VAL D 458      51.813 -44.405  22.993  1.00 50.70           C
ATOM   3659  O   VAL D 458      51.157 -43.791  23.835  1.00 50.70           O
ATOM   3660  N   VAL D 459      52.003 -43.925  21.753  1.00 45.75           N
ATOM   3661  CA  VAL D 459      51.489 -42.627  21.430  1.00 45.75           C
ATOM   3662  CB  VAL D 459      52.536 -41.722  20.846  1.00 45.75           C
ATOM   3663  CG1 VAL D 459      51.889 -40.371  20.500  1.00 45.75           C
ATOM   3664  CG2 VAL D 459      53.708 -41.625  21.836  1.00 45.75           C
ATOM   3665  C   VAL D 459      50.403 -42.751  20.410  1.00 45.75           C
ATOM   3666  O   VAL D 459      50.495 -43.538  19.469  1.00 45.75           O
ATOM   3667  N   THR D 460      49.323 -41.962  20.589  1.00 37.66           N
ATOM   3668  CA  THR D 460      48.239 -41.965  19.647  1.00 37.66           C
ATOM   3669  CB  THR D 460      46.946 -42.438  20.241  1.00 37.66           C
ATOM   3670  OG1 THR D 460      47.099 -43.752  20.758  1.00 37.66           O
ATOM   3671  CG2 THR D 460      45.864 -42.422  19.149  1.00 37.66           C
ATOM   3672  C   THR D 460      48.031 -40.550  19.199  1.00 37.66           C
ATOM   3673  O   THR D 460      47.991 -39.629  20.014  1.00 37.66           O
ATOM   3674  N   SER D 461      47.885 -40.337  17.876  1.00 36.87           N
ATOM   3675  CA  SER D 461      47.695 -39.001  17.393  1.00 36.87           C
ATOM   3676  CB  SER D 461      48.644 -38.622  16.243  1.00 36.87           C
ATOM   3677  OG  SER D 461      49.990 -38.633  16.695  1.00 36.87           O
ATOM   3678  C   SER D 461      46.301 -38.892  16.871  1.00 36.87           C
ATOM   3679  O   SER D 461      45.726 -39.868  16.390  1.00 36.87           O
ATOM   3680  N   ASN D 462      45.708 -37.689  17.008  1.00 82.95           N
ATOM   3681  CA  ASN D 462      44.391 -37.446  16.501  1.00 82.95           C
ATOM   3682  CB  ASN D 462      43.346 -37.199  17.604  1.00 82.95           C
ATOM   3683  CG  ASN D 462      41.971 -37.122  16.956  1.00 82.95           C
ATOM   3684  OD1 ASN D 462      41.847 -36.998  15.738  1.00 82.95           O
ATOM   3685  ND2 ASN D 462      40.901 -37.191  17.794  1.00 82.95           N
ATOM   3686  C   ASN D 462      44.472 -36.197  15.680  1.00 82.95           C
ATOM   3687  O   ASN D 462      44.543 -35.090  16.209  1.00 82.95           O
ATOM   3688  N   CYS D 463      44.472 -36.366  14.348  1.00 67.92           N
ATOM   3689  CA  CYS D 463      44.551 -35.298  13.395  1.00 67.92           C
ATOM   3690  CB  CYS D 463      44.928 -35.826  12.007  1.00 67.92           C
ATOM   3691  SG  CYS D 463      46.641 -36.414  12.025  1.00 67.92           S
ATOM   3692  C   CYS D 463      43.259 -34.537  13.359  1.00 67.92           C
ATOM   3693  O   CYS D 463      43.200 -33.406  12.875  1.00 67.92           O
ATOM   3694  N   GLY D 464      42.172 -35.203  13.782  1.00 56.38           N
ATOM   3695  CA  GLY D 464      40.846 -34.658  13.875  1.00 56.38           C
ATOM   3696  C   GLY D 464      40.740 -33.646  14.982  1.00 56.38           C
ATOM   3697  O   GLY D 464      39.873 -32.776  14.939  1.00 56.38           O
ATOM   3698  N   GLN D 465      41.556 -33.771  16.050  1.00 52.40           N
ATOM   3699  CA  GLN D 465      41.385 -32.904  17.190  1.00 52.40           C
ATOM   3700  CB  GLN D 465      40.992 -33.677  18.460  1.00 52.40           C
ATOM   3701  CG  GLN D 465      39.651 -34.400  18.328  1.00 52.40           C
ATOM   3702  CD  GLN D 465      39.373 -35.126  19.636  1.00 52.40           C
ATOM   3703  OE1 GLN D 465      40.142 -35.026  20.592  1.00 52.40           O
ATOM   3704  NE2 GLN D 465      38.243 -35.880  19.684  1.00 52.40           N
ATOM   3705  C   GLN D 465      42.650 -32.158  17.498  1.00 52.40           C
ATOM   3706  O   GLN D 465      43.685 -32.370  16.870  1.00 52.40           O
ATOM   3707  N   THR D 466      42.576 -31.227  18.482  1.00 49.78           N
ATOM   3708  CA  THR D 466      43.725 -30.440  18.831  1.00 49.78           C
ATOM   3709  CB  THR D 466      43.583 -28.982  18.499  1.00 49.78           C
ATOM   3710  OG1 THR D 466      42.552 -28.398  19.281  1.00 49.78           O
ATOM   3711  CG2 THR D 466      43.257 -28.846  17.001  1.00 49.78           C
ATOM   3712  C   THR D 466      43.968 -30.512  20.307  1.00 49.78           C
ATOM   3713  O   THR D 466      43.118 -30.929  21.093  1.00 49.78           O
ATOM   3714  N   PHE D 467      45.194 -30.126  20.703  1.00111.80           N
ATOM   3715  CA  PHE D 467      45.574 -30.016  22.077  1.00111.80           C
ATOM   3716  CB  PHE D 467      47.105 -30.034  22.269  1.00111.80           C
ATOM   3717  CG  PHE D 467      47.438 -30.008  23.722  1.00111.80           C
ATOM   3718  CD1 PHE D 467      47.386 -31.166  24.463  1.00111.80           C
ATOM   3719  CD2 PHE D 467      47.797 -28.836  24.349  1.00111.80           C
ATOM   3720  CE1 PHE D 467      47.691 -31.158  25.804  1.00111.80           C
ATOM   3721  CE2 PHE D 467      48.103 -28.821  25.689  1.00111.80           C
ATOM   3722  CZ  PHE D 467      48.049 -29.983  26.420  1.00111.80           C
ATOM   3723  C   PHE D 467      45.035 -28.675  22.460  1.00111.80           C
ATOM   3724  O   PHE D 467      44.491 -27.965  21.616  1.00111.80           O
ATOM   3725  N   THR D 468      45.096 -28.309  23.748  1.00 49.14           N
ATOM   3726  CA  THR D 468      44.594 -27.019  24.130  1.00 49.14           C
ATOM   3727  CB  THR D 468      44.744 -26.746  25.598  1.00 49.14           C
ATOM   3728  OG1 THR D 468      44.105 -27.765  26.351  1.00 49.14           O
ATOM   3729  CG2 THR D 468      44.104 -25.384  25.914  1.00 49.14           C
ATOM   3730  C   THR D 468      45.416 -25.999  23.398  1.00 49.14           C
ATOM   3731  O   THR D 468      46.644 -26.071  23.406  1.00 49.14           O
ATOM   3732  N   GLY D 469      44.754 -25.013  22.748  1.00 53.75           N
ATOM   3733  CA  GLY D 469      45.461 -24.030  21.973  1.00 53.75           C
ATOM   3734  C   GLY D 469      45.198 -22.646  22.493  1.00 53.75           C
ATOM   3735  O   GLY D 469      44.478 -22.449  23.473  1.00 53.75           O
ATOM   3736  N   TRP D 470      45.802 -21.641  21.812  1.00 96.44           N
ATOM   3737  CA  TRP D 470      45.700 -20.270  22.229  1.00 96.44           C
ATOM   3738  CB  TRP D 470      47.077 -19.622  22.448  1.00 96.44           C
ATOM   3739  CG  TRP D 470      47.907 -20.245  23.543  1.00 96.44           C
ATOM   3740  CD2 TRP D 470      48.693 -21.435  23.369  1.00 96.44           C
ATOM   3741  CD1 TRP D 470      48.085 -19.849  24.836  1.00 96.44           C
ATOM   3742  NE1 TRP D 470      48.942 -20.711  25.476  1.00 96.44           N
ATOM   3743  CE2 TRP D 470      49.322 -21.694  24.586  1.00 96.44           C
ATOM   3744  CE3 TRP D 470      48.875 -22.244  22.284  1.00 96.44           C
ATOM   3745  CZ2 TRP D 470      50.149 -22.770  24.736  1.00 96.44           C
ATOM   3746  CZ3 TRP D 470      49.708 -23.329  22.440  1.00 96.44           C
ATOM   3747  CH2 TRP D 470      50.333 -23.587  23.643  1.00 96.44           C
ATOM   3748  C   TRP D 470      45.059 -19.463  21.137  1.00 96.44           C
ATOM   3749  O   TRP D 470      45.411 -19.588  19.965  1.00 96.44           O
ATOM   3750  N   TYR D 471      44.081 -18.610  21.510  1.00172.17           N
ATOM   3751  CA  TYR D 471      43.481 -17.706  20.573  1.00172.17           C
ATOM   3752  CB  TYR D 471      42.031 -18.049  20.187  1.00172.17           C
ATOM   3753  CG  TYR D 471      41.246 -18.179  21.439  1.00172.17           C
ATOM   3754  CD1 TYR D 471      40.677 -17.083  22.042  1.00172.17           C
ATOM   3755  CD2 TYR D 471      41.077 -19.419  22.004  1.00172.17           C
ATOM   3756  CE1 TYR D 471      39.963 -17.231  23.207  1.00172.17           C
ATOM   3757  CE2 TYR D 471      40.365 -19.560  23.167  1.00172.17           C
ATOM   3758  CZ  TYR D 471      39.805 -18.468  23.773  1.00172.17           C
ATOM   3759  OH  TYR D 471      39.082 -18.617  24.974  1.00172.17           O
ATOM   3760  C   TYR D 471      43.519 -16.352  21.209  1.00172.17           C
ATOM   3761  O   TYR D 471      43.263 -16.205  22.404  1.00172.17           O
ATOM   3762  N   HIS D 472      43.892 -15.327  20.419  1.00 65.08           N
ATOM   3763  CA  HIS D 472      43.974 -13.988  20.921  1.00 65.08           C
ATOM   3764  ND1 HIS D 472      47.241 -15.099  20.705  1.00 65.08           N
ATOM   3765  CG  HIS D 472      46.508 -13.933  20.683  1.00 65.08           C
ATOM   3766  CB  HIS D 472      45.329 -13.660  21.574  1.00 65.08           C
ATOM   3767  NE2 HIS D 472      48.157 -13.807  19.145  1.00 65.08           N
ATOM   3768  CD2 HIS D 472      47.082 -13.155  19.724  1.00 65.08           C
ATOM   3769  CE1 HIS D 472      48.214 -14.971  19.767  1.00 65.08           C
ATOM   3770  C   HIS D 472      43.807 -13.068  19.757  1.00 65.08           C
ATOM   3771  O   HIS D 472      44.005 -13.461  18.609  1.00 65.08           O
ATOM   3772  N   ASP D 473      43.426 -11.804  20.022  1.00 59.43           N
ATOM   3773  CA  ASP D 473      43.243 -10.888  18.936  1.00 59.43           C
ATOM   3774  CB  ASP D 473      42.576  -9.565  19.337  1.00 59.43           C
ATOM   3775  CG  ASP D 473      43.367  -8.891  20.451  1.00 59.43           C
ATOM   3776  OD1 ASP D 473      44.461  -9.401  20.809  1.00 59.43           O
ATOM   3777  OD2 ASP D 473      42.870  -7.859  20.975  1.00 59.43           O
ATOM   3778  C   ASP D 473      44.582 -10.608  18.347  1.00 59.43           C
ATOM   3779  O   ASP D 473      45.612 -10.931  18.932  1.00 59.43           O
ATOM   3780  N   ALA D 474      44.590  -9.978  17.162  1.00 51.77           N
ATOM   3781  CA  ALA D 474      45.802  -9.736  16.436  1.00 51.77           C
ATOM   3782  CB  ALA D 474      45.567  -8.960  15.129  1.00 51.77           C
ATOM   3783  C   ALA D 474      46.737  -8.924  17.283  1.00 51.77           C
ATOM   3784  O   ALA D 474      47.951  -9.098  17.211  1.00 51.77           O
ATOM   3785  N   GLY D 475      46.204  -7.984  18.083  1.00 81.49           N
ATOM   3786  CA  GLY D 475      47.014  -7.136  18.921  1.00 81.49           C
ATOM   3787  C   GLY D 475      47.706  -7.945  19.976  1.00 81.49           C
ATOM   3788  O   GLY D 475      48.809  -7.616  20.408  1.00 81.49           O
ATOM   3789  N   ILE D 476      47.021  -8.995  20.455  1.00262.20           N
ATOM   3790  CA  ILE D 476      47.431  -9.899  21.489  1.00262.20           C
ATOM   3791  CB  ILE D 476      48.904 -10.211  21.410  1.00262.20           C
ATOM   3792  CG1 ILE D 476      49.248 -10.711  19.997  1.00262.20           C
ATOM   3793  CG2 ILE D 476      49.259 -11.256  22.483  1.00262.20           C
ATOM   3794  CD1 ILE D 476      50.750 -10.770  19.720  1.00262.20           C
ATOM   3795  C   ILE D 476      47.122  -9.192  22.763  1.00262.20           C
ATOM   3796  O   ILE D 476      47.772  -9.377  23.791  1.00262.20           O
ATOM   3797  N   ALA D 477      46.057  -8.370  22.734  1.00108.42           N
ATOM   3798  CA  ALA D 477      45.685  -7.741  23.959  1.00108.42           C
ATOM   3799  CB  ALA D 477      44.690  -6.585  23.759  1.00108.42           C
ATOM   3800  C   ALA D 477      45.017  -8.755  24.805  1.00108.42           C
ATOM   3801  O   ALA D 477      45.462  -9.094  25.900  1.00108.42           O
ATOM   3802  N   VAL D 478      43.969  -9.344  24.204  1.00138.59           N
ATOM   3803  CA  VAL D 478      43.097 -10.240  24.877  1.00138.59           C
ATOM   3804  CB  VAL D 478      42.159  -9.578  25.857  1.00138.59           C
ATOM   3805  CG1 VAL D 478      41.284 -10.674  26.487  1.00138.59           C
ATOM   3806  CG2 VAL D 478      42.941  -8.765  26.898  1.00138.59           C
ATOM   3807  C   VAL D 478      42.226 -10.745  23.800  1.00138.59           C
ATOM   3808  O   VAL D 478      42.528 -11.765  23.167  1.00138.59           O
ATOM   3809  N   LYS D 479      41.127  -9.971  23.598  1.00320.38           N
ATOM   3810  CA  LYS D 479      40.059 -10.336  22.732  1.00320.38           C
ATOM   3811  CB  LYS D 479      40.339 -10.238  21.229  1.00320.38           C
ATOM   3812  CG  LYS D 479      40.104  -8.811  20.719  1.00320.38           C
ATOM   3813  CD  LYS D 479      38.669  -8.315  20.914  1.00320.38           C
ATOM   3814  CE  LYS D 479      38.331  -7.966  22.364  1.00320.38           C
ATOM   3815  NZ  LYS D 479      36.937  -7.478  22.457  1.00320.38           N
ATOM   3816  C   LYS D 479      39.795 -11.700  23.181  1.00320.38           C
ATOM   3817  O   LYS D 479      39.764 -12.668  22.422  1.00320.38           O
ATOM   3818  N   LYS D 480      39.595 -11.758  24.505  1.00271.92           N
ATOM   3819  CA  LYS D 480      39.507 -13.008  25.146  1.00271.92           C
ATOM   3820  CB  LYS D 480      38.236 -13.783  24.769  1.00271.92           C
ATOM   3821  CG  LYS D 480      37.000 -13.235  25.482  1.00271.92           C
ATOM   3822  CD  LYS D 480      35.683 -13.718  24.881  1.00271.92           C
ATOM   3823  CE  LYS D 480      35.578 -13.389  23.399  1.00271.92           C
ATOM   3824  NZ  LYS D 480      35.990 -11.986  23.182  1.00271.92           N
ATOM   3825  C   LYS D 480      40.720 -13.774  24.755  1.00271.92           C
ATOM   3826  O   LYS D 480      40.619 -14.690  23.943  1.00271.92           O
ATOM   3827  N   PHE D 481      41.917 -13.338  25.236  1.00162.83           N
ATOM   3828  CA  PHE D 481      43.039 -14.205  25.048  1.00162.83           C
ATOM   3829  CB  PHE D 481      44.323 -13.730  25.751  1.00162.83           C
ATOM   3830  CG  PHE D 481      45.429 -14.670  25.419  1.00162.83           C
ATOM   3831  CD1 PHE D 481      46.174 -14.489  24.277  1.00162.83           C
ATOM   3832  CD2 PHE D 481      45.725 -15.728  26.248  1.00162.83           C
ATOM   3833  CE1 PHE D 481      47.199 -15.351  23.963  1.00162.83           C
ATOM   3834  CE2 PHE D 481      46.749 -16.593  25.939  1.00162.83           C
ATOM   3835  CZ  PHE D 481      47.488 -16.405  24.796  1.00162.83           C
ATOM   3836  C   PHE D 481      42.503 -15.366  25.780  1.00162.83           C
ATOM   3837  O   PHE D 481      42.067 -15.225  26.918  1.00162.83           O
ATOM   3838  N   GLY D 482      42.431 -16.524  25.122  1.00 37.61           N
ATOM   3839  CA  GLY D 482      41.760 -17.581  25.796  1.00 37.61           C
ATOM   3840  C   GLY D 482      42.300 -18.863  25.281  1.00 37.61           C
ATOM   3841  O   GLY D 482      43.181 -18.880  24.423  1.00 37.61           O
ATOM   3842  N   CYS D 483      41.746 -19.973  25.801  1.00 48.50           N
ATOM   3843  CA  CYS D 483      42.196 -21.281  25.431  1.00 48.50           C
ATOM   3844  CB  CYS D 483      42.527 -22.154  26.649  1.00 48.50           C
ATOM   3845  SG  CYS D 483      43.794 -21.356  27.665  1.00 48.50           S
ATOM   3846  C   CYS D 483      41.072 -21.948  24.714  1.00 48.50           C
ATOM   3847  O   CYS D 483      39.907 -21.669  24.990  1.00 48.50           O
ATOM   3848  N   PHE D 484      41.391 -22.821  23.737  1.00 58.97           N
ATOM   3849  CA  PHE D 484      40.334 -23.477  23.030  1.00 58.97           C
ATOM   3850  CB  PHE D 484      39.911 -22.754  21.737  1.00 58.97           C
ATOM   3851  CG  PHE D 484      41.022 -22.856  20.744  1.00 58.97           C
ATOM   3852  CD1 PHE D 484      42.110 -22.015  20.804  1.00 58.97           C
ATOM   3853  CD2 PHE D 484      40.967 -23.795  19.739  1.00 58.97           C
ATOM   3854  CE1 PHE D 484      43.125 -22.116  19.880  1.00 58.97           C
ATOM   3855  CE2 PHE D 484      41.978 -23.901  18.812  1.00 58.97           C
ATOM   3856  CZ  PHE D 484      43.063 -23.061  18.884  1.00 58.97           C
ATOM   3857  C   PHE D 484      40.790 -24.843  22.630  1.00 58.97           C
ATOM   3858  O   PHE D 484      41.977 -25.164  22.674  1.00 58.97           O
ATOM   3859  N   ARG D 485      39.819 -25.700  22.259  1.00105.66           N
ATOM   3860  CA  ARG D 485      40.113 -27.013  21.769  1.00105.66           C
ATOM   3861  CB  ARG D 485      39.661 -28.146  22.704  1.00105.66           C
ATOM   3862  CG  ARG D 485      40.448 -28.211  24.012  1.00105.66           C
ATOM   3863  CD  ARG D 485      40.005 -29.352  24.928  1.00105.66           C
ATOM   3864  NE  ARG D 485      40.190 -30.621  24.170  1.00105.66           N
ATOM   3865  CZ  ARG D 485      40.441 -31.787  24.834  1.00105.66           C
ATOM   3866  NH1 ARG D 485      40.539 -31.789  26.195  1.00105.66           N
ATOM   3867  NH2 ARG D 485      40.596 -32.949  24.136  1.00105.66           N
ATOM   3868  C   ARG D 485      39.321 -27.139  20.510  1.00105.66           C
ATOM   3869  O   ARG D 485      38.219 -26.602  20.408  1.00105.66           O
ATOM   3870  N   GLY D 486      39.861 -27.849  19.504  1.00 31.50           N
ATOM   3871  CA  GLY D 486      39.132 -27.939  18.273  1.00 31.50           C
ATOM   3872  C   GLY D 486      38.907 -29.372  17.909  1.00 31.50           C
ATOM   3873  O   GLY D 486      39.732 -30.243  18.183  1.00 31.50           O
ATOM   3874  N   ILE D 487      37.745 -29.640  17.279  1.00 74.62           N
ATOM   3875  CA  ILE D 487      37.417 -30.954  16.807  1.00 74.62           C
ATOM   3876  CB  ILE D 487      36.302 -31.605  17.573  1.00 74.62           C
ATOM   3877  CG1 ILE D 487      36.693 -31.788  19.050  1.00 74.62           C
ATOM   3878  CG2 ILE D 487      35.954 -32.923  16.862  1.00 74.62           C
ATOM   3879  CD1 ILE D 487      36.824 -30.474  19.819  1.00 74.62           C
ATOM   3880  C   ILE D 487      36.942 -30.786  15.398  1.00 74.62           C
ATOM   3881  O   ILE D 487      36.176 -29.870  15.103  1.00 74.62           O
ATOM   3882  N   ARG D 488      37.399 -31.659  14.478  1.00115.61           N
ATOM   3883  CA  ARG D 488      36.974 -31.526  13.116  1.00115.61           C
ATOM   3884  CB  ARG D 488      37.953 -32.165  12.114  1.00115.61           C
ATOM   3885  CG  ARG D 488      37.700 -31.762  10.661  1.00115.61           C
ATOM   3886  CD  ARG D 488      38.695 -32.372   9.670  1.00115.61           C
ATOM   3887  NE  ARG D 488      38.277 -33.779   9.419  1.00115.61           N
ATOM   3888  CZ  ARG D 488      38.509 -34.349   8.201  1.00115.61           C
ATOM   3889  NH1 ARG D 488      39.117 -33.628   7.214  1.00115.61           N
ATOM   3890  NH2 ARG D 488      38.128 -35.639   7.968  1.00115.61           N
ATOM   3891  C   ARG D 488      35.647 -32.202  12.994  1.00115.61           C
ATOM   3892  O   ARG D 488      35.489 -33.354  13.398  1.00115.61           O
ATOM   3893  N   THR D 489      34.643 -31.494  12.440  1.00 97.36           N
ATOM   3894  CA  THR D 489      33.357 -32.110  12.302  1.00 97.36           C
ATOM   3895  CB  THR D 489      32.233 -31.242  12.787  1.00 97.36           C
ATOM   3896  OG1 THR D 489      32.166 -30.051  12.017  1.00 97.36           O
ATOM   3897  CG2 THR D 489      32.474 -30.905  14.268  0.00 97.36           C
ATOM   3898  C   THR D 489      33.125 -32.354  10.848  1.00 97.36           C
ATOM   3899  O   THR D 489      32.085 -31.984  10.303  1.00 97.36           O
ATOM   3900  N   GLY D 490      34.077 -33.038  10.190  1.00 21.11           N
ATOM   3901  CA  GLY D 490      33.923 -33.306   8.792  1.00 21.11           C
ATOM   3902  C   GLY D 490      34.309 -32.043   8.031  1.00 21.11           C
ATOM   3903  O   GLY D 490      35.518 -31.686   8.044  1.00 21.11           O
ATOM   3904  OXT GLY D 490      33.398 -31.421   7.422  1.00 21.11           O
TER    3905      GLY D 490
ATOM   3906  N   LEU E 491      67.092  -7.820  -9.301  1.00112.96           N
ATOM   3907  CA  LEU E 491      67.563  -8.846  -8.351  1.00112.96           C
ATOM   3908  CB  LEU E 491      66.619 -10.063  -8.402  1.00112.96           C
ATOM   3909  CG  LEU E 491      66.726 -11.019  -7.198  1.00112.96           C
ATOM   3910  CD1 LEU E 491      68.147 -11.555  -7.011  1.00112.96           C
ATOM   3911  CD2 LEU E 491      66.155 -10.381  -5.922  1.00112.96           C
ATOM   3912  C   LEU E 491      68.946  -9.243  -8.783  1.00112.96           C
ATOM   3913  O   LEU E 491      69.197  -9.456  -9.970  1.00112.96           O
ATOM   3914  N   PRO E 492      69.848  -9.308  -7.835  1.00 77.13           N
ATOM   3915  CA  PRO E 492      71.226  -9.614  -8.141  1.00 77.13           C
ATOM   3916  CD  PRO E 492      69.744  -8.395  -6.707  1.00 77.13           C
ATOM   3917  CB  PRO E 492      72.041  -9.133  -6.943  1.00 77.13           C
ATOM   3918  CG  PRO E 492      71.186  -8.004  -6.347  1.00 77.13           C
ATOM   3919  C   PRO E 492      71.490 -11.048  -8.472  1.00 77.13           C
ATOM   3920  O   PRO E 492      70.658 -11.904  -8.178  1.00 77.13           O
ATOM   3921  N   LYS E 493      72.628 -11.307  -9.148  1.00102.22           N
ATOM   3922  CA  LYS E 493      73.070 -12.630  -9.476  1.00102.22           C
ATOM   3923  CB  LYS E 493      74.269 -12.645 -10.440  1.00102.22           C
ATOM   3924  CG  LYS E 493      74.735 -14.058 -10.799  1.00102.22           C
ATOM   3925  CD  LYS E 493      75.749 -14.109 -11.944  1.00102.22           C
ATOM   3926  CE  LYS E 493      77.197 -13.928 -11.484  1.00102.22           C
ATOM   3927  NZ  LYS E 493      78.116 -14.057 -12.637  1.00102.22           N
ATOM   3928  C   LYS E 493      73.514 -13.307  -8.219  1.00102.22           C
ATOM   3929  O   LYS E 493      73.294 -14.505  -8.040  1.00102.22           O
ATOM   3930  N   GLU E 494      74.182 -12.550  -7.321  1.00 45.72           N
ATOM   3931  CA  GLU E 494      74.685 -13.137  -6.115  1.00 45.72           C
ATOM   3932  CB  GLU E 494      76.208 -13.362  -6.129  1.00 45.72           C
ATOM   3933  CG  GLU E 494      76.648 -14.424  -7.138  1.00 45.72           C
ATOM   3934  CD  GLU E 494      78.162 -14.556  -7.059  1.00 45.72           C
ATOM   3935  OE1 GLU E 494      78.674 -14.845  -5.946  1.00 45.72           O
ATOM   3936  OE2 GLU E 494      78.829 -14.367  -8.113  1.00 45.72           O
ATOM   3937  C   GLU E 494      74.375 -12.230  -4.963  1.00 45.72           C
ATOM   3938  O   GLU E 494      74.230 -11.020  -5.133  1.00 45.72           O
ATOM   3939  N   PHE E 495      74.226 -12.816  -3.753  1.00 53.14           N
ATOM   3940  CA  PHE E 495      73.965 -12.023  -2.585  1.00 53.14           C
ATOM   3941  CB  PHE E 495      72.470 -11.735  -2.355  1.00 53.14           C
ATOM   3942  CG  PHE E 495      72.351 -10.920  -1.112  1.00 53.14           C
ATOM   3943  CD1 PHE E 495      72.223 -11.534   0.114  1.00 53.14           C
ATOM   3944  CD2 PHE E 495      72.373  -9.546  -1.166  1.00 53.14           C
ATOM   3945  CE1 PHE E 495      72.114 -10.790   1.265  1.00 53.14           C
ATOM   3946  CE2 PHE E 495      72.265  -8.797  -0.018  1.00 53.14           C
ATOM   3947  CZ  PHE E 495      72.136  -9.418   1.201  1.00 53.14           C
ATOM   3948  C   PHE E 495      74.466 -12.741  -1.369  1.00 53.14           C
ATOM   3949  O   PHE E 495      74.367 -13.964  -1.260  1.00 53.14           O
ATOM   3950  N   SER E 496      75.035 -11.977  -0.417  1.00 49.14           N
ATOM   3951  CA  SER E 496      75.474 -12.538   0.826  1.00 49.14           C
ATOM   3952  CB  SER E 496      76.952 -12.960   0.818  1.00 49.14           C
ATOM   3953  OG  SER E 496      77.304 -13.506   2.079  1.00 49.14           O
ATOM   3954  C   SER E 496      75.309 -11.460   1.851  1.00 49.14           C
ATOM   3955  O   SER E 496      75.891 -10.382   1.738  1.00 49.14           O
ATOM   3956  N   TRP E 497      74.515 -11.738   2.899  1.00 91.58           N
ATOM   3957  CA  TRP E 497      74.235 -10.776   3.926  1.00 91.58           C
ATOM   3958  CB  TRP E 497      73.068 -11.155   4.853  1.00 91.58           C
ATOM   3959  CG  TRP E 497      71.718 -10.943   4.208  1.00 91.58           C
ATOM   3960  CD2 TRP E 497      71.140  -9.645   3.997  1.00 91.58           C
ATOM   3961  CD1 TRP E 497      70.829 -11.847   3.704  1.00 91.58           C
ATOM   3962  NE1 TRP E 497      69.728 -11.192   3.201  1.00 91.58           N
ATOM   3963  CE2 TRP E 497      69.908  -9.835   3.372  1.00 91.58           C
ATOM   3964  CE3 TRP E 497      71.601  -8.396   4.295  1.00 91.58           C
ATOM   3965  CZ2 TRP E 497      69.115  -8.774   3.037  1.00 91.58           C
ATOM   3966  CZ3 TRP E 497      70.799  -7.327   3.961  1.00 91.58           C
ATOM   3967  CH2 TRP E 497      69.579  -7.513   3.344  1.00 91.58           C
ATOM   3968  C   TRP E 497      75.455 -10.501   4.743  1.00 91.58           C
ATOM   3969  O   TRP E 497      75.506  -9.497   5.454  1.00 91.58           O
ATOM   3970  N   THR E 498      76.415 -11.445   4.752  1.00113.31           N
ATOM   3971  CA  THR E 498      77.649 -11.266   5.462  1.00113.31           C
ATOM   3972  CB  THR E 498      78.490 -12.509   5.519  1.00113.31           C
ATOM   3973  OG1 THR E 498      79.550 -12.337   6.448  1.00113.31           O
ATOM   3974  CG2 THR E 498      79.060 -12.796   4.121  1.00113.31           C
ATOM   3975  C   THR E 498      78.456 -10.203   4.786  1.00113.31           C
ATOM   3976  O   THR E 498      79.173  -9.453   5.445  1.00113.31           O
ATOM   3977  N   ASN E 499      78.409 -10.131   3.442  1.00 61.82           N
ATOM   3978  CA  ASN E 499      79.213  -9.121   2.820  1.00 61.82           C
ATOM   3979  CB  ASN E 499      80.408  -9.708   2.046  1.00 61.82           C
ATOM   3980  CG  ASN E 499      81.336  -8.575   1.630  1.00 61.82           C
ATOM   3981  OD1 ASN E 499      80.905  -7.583   1.045  1.00 61.82           O
ATOM   3982  ND2 ASN E 499      82.652  -8.724   1.940  1.00 61.82           N
ATOM   3983  C   ASN E 499      78.391  -8.345   1.844  1.00 61.82           C
ATOM   3984  O   ASN E 499      78.288  -8.713   0.674  1.00 61.82           O
ATOM   3985  N   VAL E 500      77.786  -7.233   2.302  1.00121.73           N
ATOM   3986  CA  VAL E 500      77.103  -6.383   1.380  1.00121.73           C
ATOM   3987  CB  VAL E 500      75.692  -6.051   1.800  1.00121.73           C
ATOM   3988  CG1 VAL E 500      74.858  -7.339   1.694  1.00121.73           C
ATOM   3989  CG2 VAL E 500      75.685  -5.479   3.231  1.00121.73           C
ATOM   3990  C   VAL E 500      77.942  -5.144   1.304  1.00121.73           C
ATOM   3991  O   VAL E 500      77.844  -4.231   2.123  1.00121.73           O
ATOM   3992  N   ASN E 501      78.801  -5.083   0.276  1.00 60.03           N
ATOM   3993  CA  ASN E 501      79.681  -3.967   0.106  1.00 60.03           C
ATOM   3994  CB  ASN E 501      78.933  -2.637  -0.095  1.00 60.03           C
ATOM   3995  CG  ASN E 501      78.213  -2.697  -1.435  1.00 60.03           C
ATOM   3996  OD1 ASN E 501      77.063  -3.125  -1.518  1.00 60.03           O
ATOM   3997  ND2 ASN E 501      78.905  -2.252  -2.518  1.00 60.03           N
ATOM   3998  C   ASN E 501      80.585  -3.819   1.297  1.00 60.03           C
ATOM   3999  O   ASN E 501      80.920  -2.702   1.687  1.00 60.03           O
ATOM   4000  N   GLY E 502      81.013  -4.944   1.906  1.00 28.57           N
ATOM   4001  CA  GLY E 502      81.982  -4.883   2.968  1.00 28.57           C
ATOM   4002  C   GLY E 502      81.338  -4.993   4.320  1.00 28.57           C
ATOM   4003  O   GLY E 502      81.999  -5.382   5.283  1.00 28.57           O
ATOM   4004  N   MET E 503      80.039  -4.662   4.448  1.00 37.54           N
ATOM   4005  CA  MET E 503      79.428  -4.718   5.754  1.00 37.54           C
ATOM   4006  CB  MET E 503      78.248  -3.743   5.923  1.00 37.54           C
ATOM   4007  CG  MET E 503      78.659  -2.270   5.877  1.00 37.54           C
ATOM   4008  SD  MET E 503      77.282  -1.099   6.076  1.00 37.54           S
ATOM   4009  CE  MET E 503      76.985  -1.496   7.820  1.00 37.54           C
ATOM   4010  C   MET E 503      78.902  -6.099   6.034  1.00 37.54           C
ATOM   4011  O   MET E 503      78.510  -6.824   5.121  1.00 37.54           O
ATOM   4012  N   ASN E 504      78.890  -6.492   7.330  1.00 73.18           N
ATOM   4013  CA  ASN E 504      78.396  -7.783   7.750  1.00 73.18           C
ATOM   4014  CB  ASN E 504      79.425  -8.592   8.558  1.00 73.18           C
ATOM   4015  CG  ASN E 504      78.774  -9.899   8.989  1.00 73.18           C
ATOM   4016  OD1 ASN E 504      78.165 -10.605   8.187  1.00 73.18           O
ATOM   4017  ND2 ASN E 504      78.897 -10.224  10.304  1.00 73.18           N
ATOM   4018  C   ASN E 504      77.199  -7.595   8.648  1.00 73.18           C
ATOM   4019  O   ASN E 504      77.282  -6.926   9.676  1.00 73.18           O
ATOM   4020  N   LEU E 505      76.029  -8.093   8.192  1.00116.10           N
ATOM   4021  CA  LEU E 505      74.742  -8.112   8.845  1.00116.10           C
ATOM   4022  CB  LEU E 505      73.588  -7.939   7.846  1.00116.10           C
ATOM   4023  CG  LEU E 505      73.647  -6.561   7.157  1.00116.10           C
ATOM   4024  CD1 LEU E 505      72.459  -6.334   6.214  1.00116.10           C
ATOM   4025  CD2 LEU E 505      73.808  -5.436   8.190  1.00116.10           C
ATOM   4026  C   LEU E 505      74.466  -9.310   9.726  1.00116.10           C
ATOM   4027  O   LEU E 505      73.491  -9.300  10.475  1.00116.10           O
ATOM   4028  N   VAL E 506      75.216 -10.426   9.589  1.00 66.07           N
ATOM   4029  CA  VAL E 506      74.864 -11.626  10.305  1.00 66.07           C
ATOM   4030  CB  VAL E 506      75.131 -12.865   9.498  1.00 66.07           C
ATOM   4031  CG1 VAL E 506      74.737 -14.104  10.320  1.00 66.07           C
ATOM   4032  CG2 VAL E 506      74.389 -12.739   8.155  1.00 66.07           C
ATOM   4033  C   VAL E 506      75.615 -11.748  11.604  1.00 66.07           C
ATOM   4034  O   VAL E 506      76.796 -11.426  11.699  1.00 66.07           O
ATOM   4035  N   VAL E 507      74.913 -12.236  12.649  1.00 58.80           N
ATOM   4036  CA  VAL E 507      75.445 -12.435  13.974  1.00 58.80           C
ATOM   4037  CB  VAL E 507      74.352 -12.667  14.983  1.00 58.80           C
ATOM   4038  CG1 VAL E 507      74.956 -13.003  16.357  1.00 58.80           C
ATOM   4039  CG2 VAL E 507      73.441 -11.429  14.991  1.00 58.80           C
ATOM   4040  C   VAL E 507      76.323 -13.652  13.919  1.00 58.80           C
ATOM   4041  O   VAL E 507      76.205 -14.453  12.995  1.00 58.80           O
ATOM   4042  N   PRO E 508      77.211 -13.813  14.871  1.00 77.20           N
ATOM   4043  CA  PRO E 508      78.129 -14.922  14.828  1.00 77.20           C
ATOM   4044  CD  PRO E 508      77.829 -12.647  15.489  1.00 77.20           C
ATOM   4045  CB  PRO E 508      79.191 -14.622  15.883  1.00 77.20           C
ATOM   4046  CG  PRO E 508      79.244 -13.085  15.901  1.00 77.20           C
ATOM   4047  C   PRO E 508      77.521 -16.283  14.939  1.00 77.20           C
ATOM   4048  O   PRO E 508      76.404 -16.423  15.437  1.00 77.20           O
ATOM   4049  N   VAL E 509      78.256 -17.295  14.434  1.00 33.70           N
ATOM   4050  CA  VAL E 509      77.835 -18.666  14.445  1.00 33.70           C
ATOM   4051  CB  VAL E 509      78.721 -19.564  13.628  1.00 33.70           C
ATOM   4052  CG1 VAL E 509      78.246 -21.016  13.794  1.00 33.70           C
ATOM   4053  CG2 VAL E 509      78.713 -19.067  12.172  1.00 33.70           C
ATOM   4054  C   VAL E 509      77.901 -19.138  15.861  1.00 33.70           C
ATOM   4055  O   VAL E 509      78.784 -18.739  16.618  1.00 33.70           O
ATOM   4056  N   ARG E 510      76.943 -19.999  16.255  1.00118.43           N
ATOM   4057  CA  ARG E 510      76.892 -20.497  17.600  1.00118.43           C
ATOM   4058  CB  ARG E 510      75.642 -20.042  18.377  1.00118.43           C
ATOM   4059  CG  ARG E 510      75.557 -18.537  18.640  1.00118.43           C
ATOM   4060  CD  ARG E 510      76.126 -18.117  19.997  1.00118.43           C
ATOM   4061  NE  ARG E 510      75.373 -18.844  21.060  1.00118.43           N
ATOM   4062  CZ  ARG E 510      74.264 -18.291  21.633  1.00118.43           C
ATOM   4063  NH1 ARG E 510      73.792 -17.084  21.206  1.00118.43           N
ATOM   4064  NH2 ARG E 510      73.629 -18.947  22.648  1.00118.43           N
ATOM   4065  C   ARG E 510      76.800 -21.987  17.534  1.00118.43           C
ATOM   4066  O   ARG E 510      76.649 -22.570  16.461  1.00118.43           O
ATOM   4067  N   ASN E 511      76.927 -22.647  18.704  1.00 41.74           N
ATOM   4068  CA  ASN E 511      76.816 -24.075  18.747  1.00 41.74           C
ATOM   4069  CB  ASN E 511      78.046 -24.766  19.360  1.00 41.74           C
ATOM   4070  CG  ASN E 511      77.943 -26.257  19.073  1.00 41.74           C
ATOM   4071  OD1 ASN E 511      76.876 -26.763  18.727  1.00 41.74           O
ATOM   4072  ND2 ASN E 511      79.082 -26.984  19.223  1.00 41.74           N
ATOM   4073  C   ASN E 511      75.631 -24.423  19.601  1.00 41.74           C
ATOM   4074  O   ASN E 511      75.531 -24.020  20.758  1.00 41.74           O
ATOM   4075  N   GLN E 512      74.694 -25.180  19.006  1.00143.01           N
ATOM   4076  CA  GLN E 512      73.475 -25.686  19.575  1.00143.01           C
ATOM   4077  CB  GLN E 512      72.691 -26.397  18.460  1.00143.01           C
ATOM   4078  CG  GLN E 512      71.353 -27.029  18.819  1.00143.01           C
ATOM   4079  CD  GLN E 512      70.834 -27.643  17.523  1.00143.01           C
ATOM   4080  OE1 GLN E 512      69.810 -28.324  17.507  1.00143.01           O
ATOM   4081  NE2 GLN E 512      71.568 -27.403  16.402  1.00143.01           N
ATOM   4082  C   GLN E 512      73.837 -26.692  20.612  1.00143.01           C
ATOM   4083  O   GLN E 512      73.165 -26.840  21.633  1.00143.01           O
ATOM   4084  N   GLY E 513      74.921 -27.431  20.344  1.00 39.84           N
ATOM   4085  CA  GLY E 513      75.335 -28.483  21.207  1.00 39.84           C
ATOM   4086  C   GLY E 513      74.750 -29.691  20.574  1.00 39.84           C
ATOM   4087  O   GLY E 513      73.614 -29.667  20.104  1.00 39.84           O
ATOM   4088  N   VAL E 514      75.511 -30.789  20.537  1.00118.84           N
ATOM   4089  CA  VAL E 514      74.964 -31.973  19.962  1.00118.84           C
ATOM   4090  CB  VAL E 514      75.922 -33.127  19.977  1.00118.84           C
ATOM   4091  CG1 VAL E 514      76.249 -33.471  21.440  1.00118.84           C
ATOM   4092  CG2 VAL E 514      75.294 -34.292  19.193  1.00118.84           C
ATOM   4093  C   VAL E 514      73.824 -32.319  20.849  1.00118.84           C
ATOM   4094  O   VAL E 514      72.824 -32.898  20.428  1.00118.84           O
ATOM   4095  N   PHE E 515      73.970 -31.924  22.123  1.00119.56           N
ATOM   4096  CA  PHE E 515      73.062 -32.297  23.157  1.00119.56           C
ATOM   4097  CB  PHE E 515      73.468 -31.733  24.530  1.00119.56           C
ATOM   4098  CG  PHE E 515      74.726 -32.410  24.953  1.00119.56           C
ATOM   4099  CD1 PHE E 515      75.947 -31.969  24.498  1.00119.56           C
ATOM   4100  CD2 PHE E 515      74.683 -33.485  25.810  1.00119.56           C
ATOM   4101  CE1 PHE E 515      77.108 -32.594  24.890  1.00119.56           C
ATOM   4102  CE2 PHE E 515      75.840 -34.113  26.207  1.00119.56           C
ATOM   4103  CZ  PHE E 515      77.056 -33.668  25.745  1.00119.56           C
ATOM   4104  C   PHE E 515      71.654 -31.851  22.914  1.00119.56           C
ATOM   4105  O   PHE E 515      70.740 -32.669  23.001  1.00119.56           O
ATOM   4106  N   CYS E 516      71.415 -30.569  22.578  1.00 55.87           N
ATOM   4107  CA  CYS E 516      70.036 -30.158  22.567  1.00 55.87           C
ATOM   4108  CB  CYS E 516      69.821 -28.833  23.326  1.00 55.87           C
ATOM   4109  SG  CYS E 516      68.081 -28.337  23.509  1.00 55.87           S
ATOM   4110  C   CYS E 516      69.537 -29.980  21.165  1.00 55.87           C
ATOM   4111  O   CYS E 516      70.213 -29.397  20.321  1.00 55.87           O
ATOM   4112  N   GLY E 517      68.305 -30.467  20.886  1.00 49.11           N
ATOM   4113  CA  GLY E 517      67.764 -30.343  19.558  1.00 49.11           C
ATOM   4114  C   GLY E 517      67.122 -28.996  19.472  1.00 49.11           C
ATOM   4115  O   GLY E 517      65.910 -28.866  19.296  1.00 49.11           O
ATOM   4116  N   SER E 518      67.968 -27.964  19.627  1.00 94.97           N
ATOM   4117  CA  SER E 518      67.629 -26.571  19.658  1.00 94.97           C
ATOM   4118  CB  SER E 518      68.538 -25.791  20.624  1.00 94.97           C
ATOM   4119  OG  SER E 518      68.072 -24.460  20.785  1.00 94.97           O
ATOM   4120  C   SER E 518      67.676 -25.876  18.316  1.00 94.97           C
ATOM   4121  O   SER E 518      67.517 -24.658  18.275  1.00 94.97           O
ATOM   4122  N   CYS E 519      67.858 -26.586  17.185  1.00 60.43           N
ATOM   4123  CA  CYS E 519      68.117 -25.928  15.923  1.00 60.43           C
ATOM   4124  CB  CYS E 519      68.184 -26.918  14.746  1.00 60.43           C
ATOM   4125  SG  CYS E 519      66.625 -27.819  14.496  1.00 60.43           S
ATOM   4126  C   CYS E 519      67.076 -24.891  15.588  1.00 60.43           C
ATOM   4127  O   CYS E 519      67.420 -23.777  15.194  1.00 60.43           O
ATOM   4128  N   TYR E 520      65.783 -25.191  15.786  1.00 69.76           N
ATOM   4129  CA  TYR E 520      64.745 -24.270  15.408  1.00 69.76           C
ATOM   4130  CB  TYR E 520      63.329 -24.808  15.697  1.00 69.76           C
ATOM   4131  CG  TYR E 520      63.168 -25.011  17.166  1.00 69.76           C
ATOM   4132  CD1 TYR E 520      63.691 -26.126  17.782  1.00 69.76           C
ATOM   4133  CD2 TYR E 520      62.478 -24.094  17.926  1.00 69.76           C
ATOM   4134  CE1 TYR E 520      63.538 -26.316  19.136  1.00 69.76           C
ATOM   4135  CE2 TYR E 520      62.321 -24.279  19.280  1.00 69.76           C
ATOM   4136  CZ  TYR E 520      62.853 -25.391  19.887  1.00 69.76           C
ATOM   4137  OH  TYR E 520      62.695 -25.584  21.276  1.00 69.76           O
ATOM   4138  C   TYR E 520      64.917 -22.972  16.140  1.00 69.76           C
ATOM   4139  O   TYR E 520      64.662 -21.907  15.580  1.00 69.76           O
ATOM   4140  N   ALA E 521      65.300 -23.022  17.429  1.00 47.83           N
ATOM   4141  CA  ALA E 521      65.484 -21.825  18.205  1.00 47.83           C
ATOM   4142  CB  ALA E 521      65.779 -22.117  19.686  1.00 47.83           C
ATOM   4143  C   ALA E 521      66.629 -21.019  17.669  1.00 47.83           C
ATOM   4144  O   ALA E 521      66.533 -19.797  17.555  1.00 47.83           O
ATOM   4145  N   PHE E 522      67.752 -21.683  17.328  1.00 62.61           N
ATOM   4146  CA  PHE E 522      68.901 -20.975  16.835  1.00 62.61           C
ATOM   4147  CB  PHE E 522      70.141 -21.867  16.629  1.00 62.61           C
ATOM   4148  CG  PHE E 522      70.777 -22.102  17.960  1.00 62.61           C
ATOM   4149  CD1 PHE E 522      70.299 -23.060  18.826  1.00 62.61           C
ATOM   4150  CD2 PHE E 522      71.870 -21.355  18.338  1.00 62.61           C
ATOM   4151  CE1 PHE E 522      70.900 -23.262  20.048  1.00 62.61           C
ATOM   4152  CE2 PHE E 522      72.475 -21.553  19.557  1.00 62.61           C
ATOM   4153  CZ  PHE E 522      71.988 -22.508  20.416  1.00 62.61           C
ATOM   4154  C   PHE E 522      68.571 -20.316  15.529  1.00 62.61           C
ATOM   4155  O   PHE E 522      68.919 -19.157  15.308  1.00 62.61           O
ATOM   4156  N   SER E 523      67.882 -21.032  14.621  1.00 74.86           N
ATOM   4157  CA  SER E 523      67.550 -20.471  13.342  1.00 74.86           C
ATOM   4158  CB  SER E 523      66.750 -21.443  12.460  1.00 74.86           C
ATOM   4159  OG  SER E 523      66.449 -20.830  11.216  1.00 74.86           O
ATOM   4160  C   SER E 523      66.690 -19.266  13.561  1.00 74.86           C
ATOM   4161  O   SER E 523      66.893 -18.223  12.942  1.00 74.86           O
ATOM   4162  N   SER E 524      65.708 -19.377  14.471  1.00 59.52           N
ATOM   4163  CA  SER E 524      64.800 -18.294  14.710  1.00 59.52           C
ATOM   4164  CB  SER E 524      63.718 -18.629  15.750  1.00 59.52           C
ATOM   4165  OG  SER E 524      62.852 -19.634  15.244  1.00 59.52           O
ATOM   4166  C   SER E 524      65.544 -17.089  15.198  1.00 59.52           C
ATOM   4167  O   SER E 524      65.386 -16.004  14.645  1.00 59.52           O
ATOM   4168  N   SER E 525      66.394 -17.243  16.230  1.00 84.27           N
ATOM   4169  CA  SER E 525      67.102 -16.122  16.785  1.00 84.27           C
ATOM   4170  CB  SER E 525      67.993 -16.510  17.977  1.00 84.27           C
ATOM   4171  OG  SER E 525      67.192 -16.984  19.050  1.00 84.27           O
ATOM   4172  C   SER E 525      67.989 -15.539  15.734  1.00 84.27           C
ATOM   4173  O   SER E 525      68.119 -14.322  15.626  1.00 84.27           O
ATOM   4174  N   ASP E 526      68.604 -16.403  14.910  1.00 40.62           N
ATOM   4175  CA  ASP E 526      69.530 -15.945  13.917  1.00 40.62           C
ATOM   4176  CB  ASP E 526      70.136 -17.094  13.093  1.00 40.62           C
ATOM   4177  CG  ASP E 526      71.066 -17.883  14.001  1.00 40.62           C
ATOM   4178  OD1 ASP E 526      71.293 -17.429  15.155  1.00 40.62           O
ATOM   4179  OD2 ASP E 526      71.567 -18.949  13.554  1.00 40.62           O
ATOM   4180  C   ASP E 526      68.828 -15.034  12.964  1.00 40.62           C
ATOM   4181  O   ASP E 526      69.369 -13.996  12.583  1.00 40.62           O
ATOM   4182  N   MET E 527      67.604 -15.397  12.540  1.00 63.37           N
ATOM   4183  CA  MET E 527      66.903 -14.569  11.606  1.00 63.37           C
ATOM   4184  CB  MET E 527      65.555 -15.181  11.186  1.00 63.37           C
ATOM   4185  CG  MET E 527      64.757 -14.317  10.208  1.00 63.37           C
ATOM   4186  SD  MET E 527      63.274 -15.121   9.528  1.00 63.37           S
ATOM   4187  CE  MET E 527      62.410 -15.307  11.115  1.00 63.37           C
ATOM   4188  C   MET E 527      66.619 -13.233  12.230  1.00 63.37           C
ATOM   4189  O   MET E 527      66.895 -12.191  11.636  1.00 63.37           O
ATOM   4190  N   PHE E 528      66.107 -13.222  13.475  1.00123.76           N
ATOM   4191  CA  PHE E 528      65.740 -11.983  14.107  1.00123.76           C
ATOM   4192  CB  PHE E 528      65.206 -12.130  15.542  1.00123.76           C
ATOM   4193  CG  PHE E 528      64.168 -13.189  15.605  1.00123.76           C
ATOM   4194  CD1 PHE E 528      63.013 -13.117  14.863  1.00123.76           C
ATOM   4195  CD2 PHE E 528      64.351 -14.244  16.467  1.00123.76           C
ATOM   4196  CE1 PHE E 528      62.071 -14.112  14.956  1.00123.76           C
ATOM   4197  CE2 PHE E 528      63.415 -15.241  16.567  1.00123.76           C
ATOM   4198  CZ  PHE E 528      62.277 -15.173  15.805  1.00123.76           C
ATOM   4199  C   PHE E 528      66.947 -11.122  14.291  1.00123.76           C
ATOM   4200  O   PHE E 528      66.881  -9.904  14.143  1.00123.76           O
ATOM   4201  N   GLY E 529      68.073 -11.733  14.688  1.00 39.39           N
ATOM   4202  CA  GLY E 529      69.264 -10.977  14.982  1.00 39.39           C
ATOM   4203  C   GLY E 529      69.790 -10.276  13.761  1.00 39.39           C
ATOM   4204  O   GLY E 529      70.226  -9.128  13.842  1.00 39.39           O
ATOM   4205  N   SER E 530      69.812 -10.959  12.601  1.00 41.04           N
ATOM   4206  CA  SER E 530      70.325 -10.347  11.408  1.00 41.04           C
ATOM   4207  CB  SER E 530      70.442 -11.339  10.237  1.00 41.04           C
ATOM   4208  OG  SER E 530      69.153 -11.797   9.855  1.00 41.04           O
ATOM   4209  C   SER E 530      69.405  -9.247  10.972  1.00 41.04           C
ATOM   4210  O   SER E 530      69.850  -8.155  10.617  1.00 41.04           O
ATOM   4211  N   ARG E 531      68.085  -9.505  11.013  1.00144.83           N
ATOM   4212  CA  ARG E 531      67.119  -8.553  10.541  1.00144.83           C
ATOM   4213  CB  ARG E 531      65.682  -9.111  10.571  1.00144.83           C
ATOM   4214  CG  ARG E 531      65.480 -10.287   9.606  1.00144.83           C
ATOM   4215  CD  ARG E 531      64.076 -10.902   9.648  1.00144.83           C
ATOM   4216  NE  ARG E 531      63.238 -10.231   8.613  1.00144.83           N
ATOM   4217  CZ  ARG E 531      63.084 -10.775   7.368  1.00144.83           C
ATOM   4218  NH1 ARG E 531      63.681 -11.958   7.042  1.00144.83           N
ATOM   4219  NH2 ARG E 531      62.310 -10.134   6.445  1.00144.83           N
ATOM   4220  C   ARG E 531      67.178  -7.305  11.368  1.00144.83           C
ATOM   4221  O   ARG E 531      66.988  -6.205  10.851  1.00144.83           O
ATOM   4222  N   VAL E 532      67.409  -7.432  12.687  1.00 95.57           N
ATOM   4223  CA  VAL E 532      67.504  -6.252  13.500  1.00 95.57           C
ATOM   4224  CB  VAL E 532      67.631  -6.523  14.974  1.00 95.57           C
ATOM   4225  CG1 VAL E 532      69.011  -7.128  15.262  1.00 95.57           C
ATOM   4226  CG2 VAL E 532      67.367  -5.210  15.730  1.00 95.57           C
ATOM   4227  C   VAL E 532      68.708  -5.474  13.063  1.00 95.57           C
ATOM   4228  O   VAL E 532      68.682  -4.245  13.031  1.00 95.57           O
ATOM   4229  N   ARG E 533      69.807  -6.175  12.721  1.00 69.81           N
ATOM   4230  CA  ARG E 533      71.021  -5.510  12.338  1.00 69.81           C
ATOM   4231  CB  ARG E 533      72.199  -6.478  12.144  1.00 69.81           C
ATOM   4232  CG  ARG E 533      72.657  -7.089  13.472  1.00 69.81           C
ATOM   4233  CD  ARG E 533      73.955  -7.894  13.392  1.00 69.81           C
ATOM   4234  NE  ARG E 533      74.238  -8.403  14.764  1.00 69.81           N
ATOM   4235  CZ  ARG E 533      75.470  -8.903  15.070  1.00 69.81           C
ATOM   4236  NH1 ARG E 533      76.446  -8.944  14.117  1.00 69.81           N
ATOM   4237  NH2 ARG E 533      75.729  -9.361  16.328  1.00 69.81           N
ATOM   4238  C   ARG E 533      70.809  -4.729  11.077  1.00 69.81           C
ATOM   4239  O   ARG E 533      71.215  -3.573  10.986  1.00 69.81           O
ATOM   4240  N   VAL E 534      70.145  -5.329  10.073  1.00 44.30           N
ATOM   4241  CA  VAL E 534      69.912  -4.667   8.820  1.00 44.30           C
ATOM   4242  CB  VAL E 534      69.177  -5.539   7.843  1.00 44.30           C
ATOM   4243  CG1 VAL E 534      68.964  -4.747   6.542  1.00 44.30           C
ATOM   4244  CG2 VAL E 534      69.951  -6.857   7.672  1.00 44.30           C
ATOM   4245  C   VAL E 534      69.051  -3.463   9.048  1.00 44.30           C
ATOM   4246  O   VAL E 534      69.326  -2.381   8.532  1.00 44.30           O
ATOM   4247  N   ILE E 535      67.987  -3.617   9.857  1.00 53.19           N
ATOM   4248  CA  ILE E 535      67.036  -2.560  10.046  1.00 53.19           C
ATOM   4249  CB  ILE E 535      65.901  -2.957  10.944  1.00 53.19           C
ATOM   4250  CG1 ILE E 535      65.115  -4.126  10.328  1.00 53.19           C
ATOM   4251  CG2 ILE E 535      65.043  -1.708  11.206  1.00 53.19           C
ATOM   4252  CD1 ILE E 535      64.133  -4.779  11.298  1.00 53.19           C
ATOM   4253  C   ILE E 535      67.703  -1.372  10.669  1.00 53.19           C
ATOM   4254  O   ILE E 535      67.444  -0.231  10.296  1.00 53.19           O
ATOM   4255  N   THR E 536      68.533  -1.633  11.687  1.00152.83           N
ATOM   4256  CA  THR E 536      69.286  -0.710  12.486  1.00152.83           C
ATOM   4257  CB  THR E 536      69.670  -1.335  13.788  1.00152.83           C
ATOM   4258  OG1 THR E 536      70.221  -0.358  14.647  1.00152.83           O
ATOM   4259  CG2 THR E 536      70.694  -2.449  13.525  1.00152.83           C
ATOM   4260  C   THR E 536      70.536  -0.265  11.790  1.00152.83           C
ATOM   4261  O   THR E 536      71.184   0.683  12.230  1.00152.83           O
ATOM   4262  N   ASN E 537      70.953  -0.981  10.729  1.00 92.88           N
ATOM   4263  CA  ASN E 537      72.183  -0.679  10.053  1.00 92.88           C
ATOM   4264  CB  ASN E 537      72.264   0.766   9.529  1.00 92.88           C
ATOM   4265  CG  ASN E 537      71.372   0.864   8.299  1.00 92.88           C
ATOM   4266  OD1 ASN E 537      71.387  -0.016   7.439  1.00 92.88           O
ATOM   4267  ND2 ASN E 537      70.571   1.959   8.209  1.00 92.88           N
ATOM   4268  C   ASN E 537      73.328  -0.916  10.984  1.00 92.88           C
ATOM   4269  O   ASN E 537      74.293  -0.153  11.014  1.00 92.88           O
ATOM   4270  N   GLY E 538      73.229  -1.993  11.787  1.00 30.98           N
ATOM   4271  CA  GLY E 538      74.304  -2.418  12.636  1.00 30.98           C
ATOM   4272  C   GLY E 538      74.357  -1.567  13.862  1.00 30.98           C
ATOM   4273  O   GLY E 538      75.273  -1.699  14.672  1.00 30.98           O
ATOM   4274  N   THR E 539      73.388  -0.652  14.032  1.00 32.56           N
ATOM   4275  CA  THR E 539      73.413   0.156  15.214  1.00 32.56           C
ATOM   4276  CB  THR E 539      72.401   1.264  15.212  1.00 32.56           C
ATOM   4277  OG1 THR E 539      72.615   2.121  14.100  1.00 32.56           O
ATOM   4278  CG2 THR E 539      72.535   2.055  16.524  1.00 32.56           C
ATOM   4279  C   THR E 539      73.143  -0.738  16.384  1.00 32.56           C
ATOM   4280  O   THR E 539      73.744  -0.572  17.444  1.00 32.56           O
ATOM   4281  N   LYS E 540      72.216  -1.708  16.221  1.00105.69           N
ATOM   4282  CA  LYS E 540      71.907  -2.610  17.298  1.00105.69           C
ATOM   4283  CB  LYS E 540      70.429  -2.565  17.724  1.00105.69           C
ATOM   4284  CG  LYS E 540      70.081  -1.286  18.492  1.00105.69           C
ATOM   4285  CD  LYS E 540      68.581  -1.012  18.616  1.00105.69           C
ATOM   4286  CE  LYS E 540      68.060  -0.009  17.584  1.00105.69           C
ATOM   4287  NZ  LYS E 540      68.617   1.335  17.858  1.00105.69           N
ATOM   4288  C   LYS E 540      72.246  -4.015  16.879  1.00105.69           C
ATOM   4289  O   LYS E 540      71.751  -4.527  15.879  1.00105.69           O
ATOM   4290  N   THR E 541      73.200  -4.608  17.621  1.00132.50           N
ATOM   4291  CA  THR E 541      73.801  -5.919  17.548  1.00132.50           C
ATOM   4292  CB  THR E 541      75.270  -5.890  17.841  1.00132.50           C
ATOM   4293  OG1 THR E 541      75.503  -5.419  19.159  1.00132.50           O
ATOM   4294  CG2 THR E 541      75.942  -4.962  16.815  1.00132.50           C
ATOM   4295  C   THR E 541      73.184  -7.009  18.397  1.00132.50           C
ATOM   4296  O   THR E 541      73.820  -8.061  18.471  1.00132.50           O
ATOM   4297  N   PRO E 542      72.098  -6.859  19.115  1.00109.79           N
ATOM   4298  CA  PRO E 542      71.701  -7.832  20.116  1.00109.79           C
ATOM   4299  CD  PRO E 542      70.941  -6.161  18.574  1.00109.79           C
ATOM   4300  CB  PRO E 542      70.281  -7.439  20.518  1.00109.79           C
ATOM   4301  CG  PRO E 542      69.716  -6.816  19.233  1.00109.79           C
ATOM   4302  C   PRO E 542      71.757  -9.289  19.766  1.00109.79           C
ATOM   4303  O   PRO E 542      71.510  -9.666  18.620  1.00109.79           O
ATOM   4304  N   VAL E 543      72.145 -10.116  20.761  1.00112.98           N
ATOM   4305  CA  VAL E 543      72.143 -11.540  20.618  1.00112.98           C
ATOM   4306  CB  VAL E 543      73.407 -12.204  21.093  1.00112.98           C
ATOM   4307  CG1 VAL E 543      73.659 -11.842  22.567  1.00112.98           C
ATOM   4308  CG2 VAL E 543      73.281 -13.715  20.838  1.00112.98           C
ATOM   4309  C   VAL E 543      70.991 -12.009  21.453  1.00112.98           C
ATOM   4310  O   VAL E 543      70.924 -11.751  22.654  1.00112.98           O
ATOM   4311  N   TYR E 544      70.038 -12.701  20.806  1.00123.60           N
ATOM   4312  CA  TYR E 544      68.832 -13.173  21.423  1.00123.60           C
ATOM   4313  CB  TYR E 544      67.681 -13.366  20.422  1.00123.60           C
ATOM   4314  CG  TYR E 544      67.396 -12.015  19.860  1.00123.60           C
ATOM   4315  CD1 TYR E 544      68.156 -11.521  18.825  1.00123.60           C
ATOM   4316  CD2 TYR E 544      66.379 -11.240  20.368  1.00123.60           C
ATOM   4317  CE1 TYR E 544      67.905 -10.274  18.301  1.00123.60           C
ATOM   4318  CE2 TYR E 544      66.122  -9.992  19.848  1.00123.60           C
ATOM   4319  CZ  TYR E 544      66.886  -9.508  18.813  1.00123.60           C
ATOM   4320  OH  TYR E 544      66.626  -8.228  18.278  1.00123.60           O
ATOM   4321  C   TYR E 544      69.115 -14.482  22.094  1.00123.60           C
ATOM   4322  O   TYR E 544      70.127 -15.121  21.811  1.00123.60           O
ATOM   4323  N   SER E 545      68.254 -14.882  23.058  1.00 70.10           N
ATOM   4324  CA  SER E 545      68.501 -16.090  23.803  1.00 70.10           C
ATOM   4325  CB  SER E 545      68.192 -15.927  25.300  1.00 70.10           C
ATOM   4326  OG  SER E 545      68.339 -17.172  25.965  1.00 70.10           O
ATOM   4327  C   SER E 545      67.670 -17.254  23.323  1.00 70.10           C
ATOM   4328  O   SER E 545      66.445 -17.265  23.433  1.00 70.10           O
ATOM   4329  N   PRO E 546      68.338 -18.252  22.791  1.00 90.74           N
ATOM   4330  CA  PRO E 546      67.677 -19.463  22.362  1.00 90.74           C
ATOM   4331  CD  PRO E 546      69.545 -17.996  22.021  1.00 90.74           C
ATOM   4332  CB  PRO E 546      68.687 -20.204  21.489  1.00 90.74           C
ATOM   4333  CG  PRO E 546      69.585 -19.084  20.936  1.00 90.74           C
ATOM   4334  C   PRO E 546      67.206 -20.282  23.526  1.00 90.74           C
ATOM   4335  O   PRO E 546      66.245 -21.038  23.389  1.00 90.74           O
ATOM   4336  N   GLN E 547      67.888 -20.158  24.676  1.00 51.99           N
ATOM   4337  CA  GLN E 547      67.592 -20.958  25.830  1.00 51.99           C
ATOM   4338  CB  GLN E 547      68.615 -20.775  26.963  1.00 51.99           C
ATOM   4339  CG  GLN E 547      68.312 -21.635  28.192  1.00 51.99           C
ATOM   4340  CD  GLN E 547      68.485 -23.094  27.792  1.00 51.99           C
ATOM   4341  OE1 GLN E 547      69.437 -23.453  27.101  1.00 51.99           O
ATOM   4342  NE2 GLN E 547      67.534 -23.960  28.232  1.00 51.99           N
ATOM   4343  C   GLN E 547      66.244 -20.609  26.376  1.00 51.99           C
ATOM   4344  O   GLN E 547      65.500 -21.484  26.816  1.00 51.99           O
ATOM   4345  N   ASP E 548      65.886 -19.313  26.362  1.00 87.78           N
ATOM   4346  CA  ASP E 548      64.635 -18.906  26.927  1.00 87.78           C
ATOM   4347  CB  ASP E 548      64.405 -17.389  26.787  1.00 87.78           C
ATOM   4348  CG  ASP E 548      63.164 -16.996  27.575  1.00 87.78           C
ATOM   4349  OD1 ASP E 548      62.476 -17.914  28.096  1.00 87.78           O
ATOM   4350  OD2 ASP E 548      62.885 -15.771  27.665  1.00 87.78           O
ATOM   4351  C   ASP E 548      63.544 -19.610  26.194  1.00 87.78           C
ATOM   4352  O   ASP E 548      62.581 -20.090  26.791  1.00 87.78           O
ATOM   4353  N   ILE E 549      63.679 -19.695  24.862  1.00 90.01           N
ATOM   4354  CA  ILE E 549      62.685 -20.353  24.073  1.00 90.01           C
ATOM   4355  CB  ILE E 549      62.978 -20.284  22.602  1.00 90.01           C
ATOM   4356  CG1 ILE E 549      63.009 -18.821  22.129  1.00 90.01           C
ATOM   4357  CG2 ILE E 549      61.934 -21.145  21.872  1.00 90.01           C
ATOM   4358  CD1 ILE E 549      61.686 -18.085  22.336  1.00 90.01           C
ATOM   4359  C   ILE E 549      62.651 -21.798  24.452  1.00 90.01           C
ATOM   4360  O   ILE E 549      61.583 -22.377  24.642  1.00 90.01           O
ATOM   4361  N   VAL E 550      63.836 -22.420  24.586  1.00 55.40           N
ATOM   4362  CA  VAL E 550      63.887 -23.821  24.895  1.00 55.40           C
ATOM   4363  CB  VAL E 550      65.292 -24.351  24.951  1.00 55.40           C
ATOM   4364  CG1 VAL E 550      65.250 -25.818  25.415  1.00 55.40           C
ATOM   4365  CG2 VAL E 550      65.942 -24.156  23.570  1.00 55.40           C
ATOM   4366  C   VAL E 550      63.247 -24.088  26.228  1.00 55.40           C
ATOM   4367  O   VAL E 550      62.506 -25.058  26.374  1.00 55.40           O
ATOM   4368  N   GLU E 551      63.565 -23.281  27.259  1.00125.09           N
ATOM   4369  CA  GLU E 551      63.025 -23.541  28.569  1.00125.09           C
ATOM   4370  CB  GLU E 551      63.841 -22.854  29.677  1.00125.09           C
ATOM   4371  CG  GLU E 551      63.842 -21.328  29.571  1.00125.09           C
ATOM   4372  CD  GLU E 551      64.681 -20.778  30.715  1.00125.09           C
ATOM   4373  OE1 GLU E 551      65.495 -21.557  31.279  1.00125.09           O
ATOM   4374  OE2 GLU E 551      64.522 -19.571  31.039  1.00125.09           O
ATOM   4375  C   GLU E 551      61.592 -23.106  28.755  1.00125.09           C
ATOM   4376  O   GLU E 551      60.809 -23.816  29.385  1.00125.09           O
ATOM   4377  N   CYS E 552      61.266 -21.862  28.339  1.00100.54           N
ATOM   4378  CA  CYS E 552      59.976 -21.237  28.522  1.00100.54           C
ATOM   4379  CB  CYS E 552      60.099 -19.712  28.607  1.00100.54           C
ATOM   4380  SG  CYS E 552      61.013 -19.268  30.099  1.00100.54           S
ATOM   4381  C   CYS E 552      58.884 -21.506  27.529  1.00100.54           C
ATOM   4382  O   CYS E 552      57.716 -21.576  27.906  1.00100.54           O
ATOM   4383  N   SER E 553      59.215 -21.628  26.231  1.00 81.68           N
ATOM   4384  CA  SER E 553      58.189 -21.568  25.225  1.00 81.68           C
ATOM   4385  CB  SER E 553      58.746 -21.211  23.835  1.00 81.68           C
ATOM   4386  OG  SER E 553      57.696 -21.153  22.883  1.00 81.68           O
ATOM   4387  C   SER E 553      57.348 -22.806  25.088  1.00 81.68           C
ATOM   4388  O   SER E 553      57.832 -23.914  24.867  1.00 81.68           O
ATOM   4389  N   ALA E 554      56.022 -22.596  25.232  1.00 81.80           N
ATOM   4390  CA  ALA E 554      54.949 -23.543  25.086  1.00 81.80           C
ATOM   4391  CB  ALA E 554      53.610 -23.001  25.614  1.00 81.80           C
ATOM   4392  C   ALA E 554      54.747 -23.904  23.639  1.00 81.80           C
ATOM   4393  O   ALA E 554      54.147 -24.932  23.322  1.00 81.80           O
ATOM   4394  N   TYR E 555      55.130 -22.981  22.735  1.00166.80           N
ATOM   4395  CA  TYR E 555      54.999 -23.105  21.309  1.00166.80           C
ATOM   4396  CB  TYR E 555      55.239 -21.818  20.498  1.00166.80           C
ATOM   4397  CG  TYR E 555      54.151 -20.850  20.824  1.00166.80           C
ATOM   4398  CD1 TYR E 555      52.844 -21.269  20.936  1.00166.80           C
ATOM   4399  CD2 TYR E 555      54.428 -19.508  20.947  1.00166.80           C
ATOM   4400  CE1 TYR E 555      51.840 -20.372  21.221  1.00166.80           C
ATOM   4401  CE2 TYR E 555      53.430 -18.605  21.228  1.00166.80           C
ATOM   4402  CZ  TYR E 555      52.135 -19.037  21.371  1.00166.80           C
ATOM   4403  OH  TYR E 555      51.111 -18.111  21.660  1.00166.80           O
ATOM   4404  C   TYR E 555      55.913 -24.166  20.769  1.00166.80           C
ATOM   4405  O   TYR E 555      55.812 -24.516  19.594  1.00166.80           O
ATOM   4406  N   SER E 556      56.939 -24.571  21.547  1.00 75.31           N
ATOM   4407  CA  SER E 556      57.865 -25.577  21.100  1.00 75.31           C
ATOM   4408  CB  SER E 556      59.233 -25.002  20.694  1.00 75.31           C
ATOM   4409  OG  SER E 556      59.877 -24.432  21.823  1.00 75.31           O
ATOM   4410  C   SER E 556      58.112 -26.589  22.188  1.00 75.31           C
ATOM   4411  O   SER E 556      57.602 -26.497  23.302  1.00 75.31           O
ATOM   4412  N   GLN E 557      58.853 -27.643  21.795  1.00198.79           N
ATOM   4413  CA  GLN E 557      59.265 -28.834  22.486  1.00198.79           C
ATOM   4414  CB  GLN E 557      59.424 -30.001  21.508  1.00198.79           C
ATOM   4415  CG  GLN E 557      58.210 -30.109  20.578  1.00198.79           C
ATOM   4416  CD  GLN E 557      56.946 -29.700  21.325  1.00198.79           C
ATOM   4417  OE1 GLN E 557      56.659 -30.201  22.409  1.00198.79           O
ATOM   4418  NE2 GLN E 557      56.166 -28.757  20.730  1.00198.79           N
ATOM   4419  C   GLN E 557      60.494 -28.727  23.358  1.00198.79           C
ATOM   4420  O   GLN E 557      60.904 -29.741  23.918  1.00198.79           O
ATOM   4421  N   GLY E 558      61.236 -27.600  23.381  1.00 50.73           N
ATOM   4422  CA  GLY E 558      62.425 -27.583  24.196  1.00 50.73           C
ATOM   4423  C   GLY E 558      63.512 -28.227  23.386  1.00 50.73           C
ATOM   4424  O   GLY E 558      63.705 -27.889  22.222  1.00 50.73           O
ATOM   4425  N   CYS E 559      64.280 -29.145  24.002  1.00 82.33           N
ATOM   4426  CA  CYS E 559      65.344 -29.869  23.360  1.00 82.33           C
ATOM   4427  CB  CYS E 559      66.283 -30.595  24.336  1.00 82.33           C
ATOM   4428  SG  CYS E 559      67.424 -29.414  25.105  1.00 82.33           S
ATOM   4429  C   CYS E 559      64.778 -30.862  22.390  1.00 82.33           C
ATOM   4430  O   CYS E 559      65.514 -31.457  21.604  1.00 82.33           O
ATOM   4431  N   ASP E 560      63.466 -31.135  22.511  1.00 77.71           N
ATOM   4432  CA  ASP E 560      62.700 -32.045  21.700  1.00 77.71           C
ATOM   4433  CB  ASP E 560      61.313 -32.344  22.294  1.00 77.71           C
ATOM   4434  CG  ASP E 560      61.515 -33.160  23.562  1.00 77.71           C
ATOM   4435  OD1 ASP E 560      62.665 -33.618  23.795  1.00 77.71           O
ATOM   4436  OD2 ASP E 560      60.522 -33.331  24.319  1.00 77.71           O
ATOM   4437  C   ASP E 560      62.487 -31.512  20.303  1.00 77.71           C
ATOM   4438  O   ASP E 560      62.068 -32.263  19.423  1.00 77.71           O
ATOM   4439  N   GLY E 561      62.671 -30.195  20.064  1.00 43.01           N
ATOM   4440  CA  GLY E 561      62.479 -29.680  18.727  1.00 43.01           C
ATOM   4441  C   GLY E 561      61.406 -28.625  18.732  1.00 43.01           C
ATOM   4442  O   GLY E 561      60.786 -28.355  19.759  1.00 43.01           O
ATOM   4443  N   GLY E 562      61.173 -27.987  17.558  1.00 35.17           N
ATOM   4444  CA  GLY E 562      60.187 -26.944  17.427  1.00 35.17           C
ATOM   4445  C   GLY E 562      60.226 -26.409  16.018  1.00 35.17           C
ATOM   4446  O   GLY E 562      60.934 -26.943  15.165  1.00 35.17           O
ATOM   4447  N   PHE E 563      59.444 -25.336  15.735  1.00 74.19           N
ATOM   4448  CA  PHE E 563      59.416 -24.787  14.400  1.00 74.19           C
ATOM   4449  CB  PHE E 563      58.129 -25.123  13.632  1.00 74.19           C
ATOM   4450  CG  PHE E 563      58.143 -26.596  13.420  1.00 74.19           C
ATOM   4451  CD1 PHE E 563      57.711 -27.443  14.413  1.00 74.19           C
ATOM   4452  CD2 PHE E 563      58.592 -27.128  12.233  1.00 74.19           C
ATOM   4453  CE1 PHE E 563      57.725 -28.804  14.224  1.00 74.19           C
ATOM   4454  CE2 PHE E 563      58.608 -28.488  12.039  1.00 74.19           C
ATOM   4455  CZ  PHE E 563      58.174 -29.329  13.036  1.00 74.19           C
ATOM   4456  C   PHE E 563      59.538 -23.287  14.443  1.00 74.19           C
ATOM   4457  O   PHE E 563      58.910 -22.610  15.253  1.00 74.19           O
ATOM   4458  N   MET E 564      60.299 -22.735  13.477  1.00133.01           N
ATOM   4459  CA  MET E 564      60.648 -21.344  13.336  1.00133.01           C
ATOM   4460  CB  MET E 564      61.484 -21.131  12.066  1.00133.01           C
ATOM   4461  CG  MET E 564      60.719 -21.566  10.811  1.00133.01           C
ATOM   4462  SD  MET E 564      61.709 -21.699   9.293  1.00133.01           S
ATOM   4463  CE  MET E 564      62.651 -23.149   9.849  1.00133.01           C
ATOM   4464  C   MET E 564      59.408 -20.514  13.189  1.00133.01           C
ATOM   4465  O   MET E 564      59.338 -19.401  13.699  1.00133.01           O
ATOM   4466  N   TYR E 565      58.385 -21.014  12.486  1.00 73.77           N
ATOM   4467  CA  TYR E 565      57.199 -20.230  12.278  1.00 73.77           C
ATOM   4468  CB  TYR E 565      56.152 -21.043  11.495  1.00 73.77           C
ATOM   4469  CG  TYR E 565      54.919 -20.249  11.224  1.00 73.77           C
ATOM   4470  CD1 TYR E 565      53.894 -20.189  12.141  1.00 73.77           C
ATOM   4471  CD2 TYR E 565      54.785 -19.576  10.032  1.00 73.77           C
ATOM   4472  CE1 TYR E 565      52.757 -19.464  11.870  1.00 73.77           C
ATOM   4473  CE2 TYR E 565      53.652 -18.850   9.755  1.00 73.77           C
ATOM   4474  CZ  TYR E 565      52.635 -18.794  10.675  1.00 73.77           C
ATOM   4475  OH  TYR E 565      51.472 -18.051  10.388  1.00 73.77           O
ATOM   4476  C   TYR E 565      56.641 -19.891  13.636  1.00 73.77           C
ATOM   4477  O   TYR E 565      56.223 -18.760  13.879  1.00 73.77           O
ATOM   4478  N   LEU E 566      56.600 -20.882  14.545  1.00 90.99           N
ATOM   4479  CA  LEU E 566      56.094 -20.724  15.883  1.00 90.99           C
ATOM   4480  CB  LEU E 566      55.826 -22.077  16.564  1.00 90.99           C
ATOM   4481  CG  LEU E 566      54.653 -22.841  15.923  1.00 90.99           C
ATOM   4482  CD1 LEU E 566      54.405 -24.189  16.619  1.00 90.99           C
ATOM   4483  CD2 LEU E 566      53.390 -21.964  15.880  1.00 90.99           C
ATOM   4484  C   LEU E 566      57.010 -19.925  16.775  1.00 90.99           C
ATOM   4485  O   LEU E 566      56.532 -19.277  17.702  1.00 90.99           O
ATOM   4486  N   VAL E 567      58.347 -20.066  16.637  1.00 88.43           N
ATOM   4487  CA  VAL E 567      59.280 -19.333  17.469  1.00 88.43           C
ATOM   4488  CB  VAL E 567      60.649 -19.946  17.473  1.00 88.43           C
ATOM   4489  CG1 VAL E 567      61.583 -19.053  18.305  1.00 88.43           C
ATOM   4490  CG2 VAL E 567      60.537 -21.390  17.990  1.00 88.43           C
ATOM   4491  C   VAL E 567      59.435 -17.931  17.015  1.00 88.43           C
ATOM   4492  O   VAL E 567      59.374 -16.963  17.774  1.00 88.43           O
ATOM   4493  N   SER E 568      59.666 -17.790  15.714  1.00203.33           N
ATOM   4494  CA  SER E 568      59.707 -16.475  15.221  1.00203.33           C
ATOM   4495  CB  SER E 568      59.924 -16.414  13.699  1.00203.33           C
ATOM   4496  OG  SER E 568      58.804 -16.968  13.023  1.00203.33           O
ATOM   4497  C   SER E 568      58.270 -15.855  15.550  1.00203.33           C
ATOM   4498  O   SER E 568      58.353 -14.627  15.417  1.00203.33           O
ATOM   4499  N   LYS E 569      57.052 -16.638  15.870  1.00242.50           N
ATOM   4500  CA  LYS E 569      55.571 -16.504  16.363  1.00242.50           C
ATOM   4501  CB  LYS E 569      54.726 -17.787  16.252  1.00242.50           C
ATOM   4502  CG  LYS E 569      53.389 -17.637  16.995  1.00242.50           C
ATOM   4503  CD  LYS E 569      52.366 -18.749  16.748  1.00242.50           C
ATOM   4504  CE  LYS E 569      51.053 -18.548  17.514  1.00242.50           C
ATOM   4505  NZ  LYS E 569      50.324 -17.368  16.992  1.00242.50           N
ATOM   4506  C   LYS E 569      55.490 -16.161  17.834  1.00242.50           C
ATOM   4507  O   LYS E 569      54.714 -15.314  18.276  1.00242.50           O
ATOM   4508  N   TYR E 570      56.295 -16.860  18.644  1.00 89.14           N
ATOM   4509  CA  TYR E 570      56.395 -16.700  20.062  1.00 89.14           C
ATOM   4510  CB  TYR E 570      57.462 -17.672  20.601  1.00 89.14           C
ATOM   4511  CG  TYR E 570      57.649 -17.568  22.075  1.00 89.14           C
ATOM   4512  CD1 TYR E 570      56.759 -18.157  22.944  1.00 89.14           C
ATOM   4513  CD2 TYR E 570      58.741 -16.907  22.586  1.00 89.14           C
ATOM   4514  CE1 TYR E 570      56.947 -18.071  24.303  1.00 89.14           C
ATOM   4515  CE2 TYR E 570      58.935 -16.818  23.943  1.00 89.14           C
ATOM   4516  CZ  TYR E 570      58.036 -17.399  24.804  1.00 89.14           C
ATOM   4517  OH  TYR E 570      58.233 -17.311  26.198  1.00 89.14           O
ATOM   4518  C   TYR E 570      56.879 -15.304  20.230  1.00 89.14           C
ATOM   4519  O   TYR E 570      56.545 -14.609  21.189  1.00 89.14           O
ATOM   4520  N   ALA E 571      57.696 -14.865  19.261  1.00 44.66           N
ATOM   4521  CA  ALA E 571      58.271 -13.557  19.312  1.00 44.66           C
ATOM   4522  CB  ALA E 571      59.139 -13.242  18.081  1.00 44.66           C
ATOM   4523  C   ALA E 571      57.185 -12.529  19.368  1.00 44.66           C
ATOM   4524  O   ALA E 571      57.295 -11.549  20.103  1.00 44.66           O
ATOM   4525  N   GLU E 572      56.115 -12.696  18.574  1.00 69.74           N
ATOM   4526  CA  GLU E 572      55.078 -11.704  18.595  1.00 69.74           C
ATOM   4527  CB  GLU E 572      54.048 -11.918  17.471  1.00 69.74           C
ATOM   4528  CG  GLU E 572      53.024 -10.789  17.346  1.00 69.74           C
ATOM   4529  CD  GLU E 572      52.085 -11.138  16.200  1.00 69.74           C
ATOM   4530  OE1 GLU E 572      51.377 -12.175  16.303  1.00 69.74           O
ATOM   4531  OE2 GLU E 572      52.067 -10.370  15.201  1.00 69.74           O
ATOM   4532  C   GLU E 572      54.338 -11.726  19.903  1.00 69.74           C
ATOM   4533  O   GLU E 572      54.107 -10.681  20.510  1.00 69.74           O
ATOM   4534  N   ASP E 573      53.912 -12.922  20.361  1.00114.92           N
ATOM   4535  CA  ASP E 573      53.109 -12.995  21.549  1.00114.92           C
ATOM   4536  CB  ASP E 573      52.478 -14.387  21.729  1.00114.92           C
ATOM   4537  CG  ASP E 573      51.490 -14.613  20.593  1.00114.92           C
ATOM   4538  OD1 ASP E 573      51.164 -13.621  19.888  1.00114.92           O
ATOM   4539  OD2 ASP E 573      51.055 -15.781  20.410  1.00114.92           O
ATOM   4540  C   ASP E 573      53.864 -12.703  22.817  1.00114.92           C
ATOM   4541  O   ASP E 573      53.485 -11.814  23.579  1.00114.92           O
ATOM   4542  N   TYR E 574      54.885 -13.536  23.122  1.00161.33           N
ATOM   4543  CA  TYR E 574      55.688 -13.419  24.313  1.00161.33           C
ATOM   4544  CB  TYR E 574      56.147 -14.783  24.839  1.00161.33           C
ATOM   4545  CG  TYR E 574      54.885 -15.456  25.259  1.00161.33           C
ATOM   4546  CD1 TYR E 574      54.164 -16.218  24.368  1.00161.33           C
ATOM   4547  CD2 TYR E 574      54.411 -15.302  26.541  1.00161.33           C
ATOM   4548  CE1 TYR E 574      52.996 -16.832  24.754  1.00161.33           C
ATOM   4549  CE2 TYR E 574      53.244 -15.913  26.933  1.00161.33           C
ATOM   4550  CZ  TYR E 574      52.536 -16.680  26.040  1.00161.33           C
ATOM   4551  OH  TYR E 574      51.338 -17.306  26.443  1.00161.33           O
ATOM   4552  C   TYR E 574      56.865 -12.497  24.225  1.00161.33           C
ATOM   4553  O   TYR E 574      57.166 -11.768  25.169  1.00161.33           O
ATOM   4554  N   GLY E 575      57.604 -12.534  23.102  1.00 43.67           N
ATOM   4555  CA  GLY E 575      58.772 -11.703  22.996  1.00 43.67           C
ATOM   4556  C   GLY E 575      59.985 -12.513  23.352  1.00 43.67           C
ATOM   4557  O   GLY E 575      59.891 -13.553  24.005  1.00 43.67           O
ATOM   4558  N   LEU E 576      61.172 -12.033  22.921  1.00104.56           N
ATOM   4559  CA  LEU E 576      62.411 -12.717  23.167  1.00104.56           C
ATOM   4560  CB  LEU E 576      63.190 -13.064  21.887  1.00104.56           C
ATOM   4561  CG  LEU E 576      62.525 -14.175  21.053  1.00104.56           C
ATOM   4562  CD1 LEU E 576      61.107 -13.778  20.620  1.00104.56           C
ATOM   4563  CD2 LEU E 576      63.408 -14.586  19.866  1.00104.56           C
ATOM   4564  C   LEU E 576      63.290 -11.856  24.019  1.00104.56           C
ATOM   4565  O   LEU E 576      63.195 -10.630  24.007  1.00104.56           O
ATOM   4566  N   ALA E 577      64.181 -12.502  24.798  1.00 60.56           N
ATOM   4567  CA  ALA E 577      65.073 -11.795  25.675  1.00 60.56           C
ATOM   4568  CB  ALA E 577      65.029 -12.297  27.127  1.00 60.56           C
ATOM   4569  C   ALA E 577      66.471 -11.994  25.178  1.00 60.56           C
ATOM   4570  O   ALA E 577      66.731 -12.847  24.333  1.00 60.56           O
ATOM   4571  N   GLU E 578      67.409 -11.171  25.681  1.00 56.17           N
ATOM   4572  CA  GLU E 578      68.779 -11.230  25.256  1.00 56.17           C
ATOM   4573  CB  GLU E 578      69.578  -9.973  25.636  1.00 56.17           C
ATOM   4574  CG  GLU E 578      69.083  -8.714  24.922  1.00 56.17           C
ATOM   4575  CD  GLU E 578      69.942  -7.541  25.373  1.00 56.17           C
ATOM   4576  OE1 GLU E 578      70.088  -7.358  26.611  1.00 56.17           O
ATOM   4577  OE2 GLU E 578      70.465  -6.815  24.487  1.00 56.17           O
ATOM   4578  C   GLU E 578      69.449 -12.417  25.880  1.00 56.17           C
ATOM   4579  O   GLU E 578      68.976 -12.980  26.866  1.00 56.17           O
ATOM   4580  N   GLU E 579      70.600 -12.811  25.294  1.00 89.16           N
ATOM   4581  CA  GLU E 579      71.351 -13.967  25.700  1.00 89.16           C
ATOM   4582  CB  GLU E 579      72.629 -14.162  24.866  1.00 89.16           C
ATOM   4583  CG  GLU E 579      73.448 -15.387  25.279  1.00 89.16           C
ATOM   4584  CD  GLU E 579      72.762 -16.631  24.735  1.00 89.16           C
ATOM   4585  OE1 GLU E 579      71.946 -16.494  23.785  1.00 89.16           O
ATOM   4586  OE2 GLU E 579      73.052 -17.738  25.263  1.00 89.16           O
ATOM   4587  C   GLU E 579      71.773 -13.820  27.135  1.00 89.16           C
ATOM   4588  O   GLU E 579      71.686 -14.770  27.913  1.00 89.16           O
ATOM   4589  N   SER E 580      72.216 -12.613  27.536  1.00 77.74           N
ATOM   4590  CA  SER E 580      72.713 -12.411  28.871  1.00 77.74           C
ATOM   4591  CB  SER E 580      73.203 -10.972  29.107  1.00 77.74           C
ATOM   4592  OG  SER E 580      74.315 -10.691  28.270  1.00 77.74           O
ATOM   4593  C   SER E 580      71.614 -12.677  29.850  1.00 77.74           C
ATOM   4594  O   SER E 580      71.850 -13.109  30.978  1.00 77.74           O
ATOM   4595  N   CYS E 581      70.369 -12.414  29.435  1.00 65.63           N
ATOM   4596  CA  CYS E 581      69.238 -12.610  30.286  1.00 65.63           C
ATOM   4597  CB  CYS E 581      67.943 -12.207  29.560  1.00 65.63           C
ATOM   4598  SG  CYS E 581      66.449 -12.603  30.498  1.00 65.63           S
ATOM   4599  C   CYS E 581      69.145 -14.068  30.637  1.00 65.63           C
ATOM   4600  O   CYS E 581      68.910 -14.412  31.797  1.00 65.63           O
ATOM   4601  N   ASP E 582      69.316 -14.958  29.632  1.00105.95           N
ATOM   4602  CA  ASP E 582      69.236 -16.374  29.863  1.00105.95           C
ATOM   4603  CB  ASP E 582      67.896 -16.997  29.428  1.00105.95           C
ATOM   4604  CG  ASP E 582      66.811 -16.630  30.429  1.00105.95           C
ATOM   4605  OD1 ASP E 582      67.162 -16.238  31.573  1.00105.95           O
ATOM   4606  OD2 ASP E 582      65.612 -16.751  30.062  1.00105.95           O
ATOM   4607  C   ASP E 582      70.280 -17.052  29.033  1.00105.95           C
ATOM   4608  O   ASP E 582      70.008 -17.462  27.907  1.00105.95           O
ATOM   4609  N   PRO E 583      71.450 -17.226  29.579  1.00159.36           N
ATOM   4610  CA  PRO E 583      72.558 -17.841  28.890  1.00159.36           C
ATOM   4611  CD  PRO E 583      71.633 -17.200  31.019  1.00159.36           C
ATOM   4612  CB  PRO E 583      73.675 -17.925  29.928  1.00159.36           C
ATOM   4613  CG  PRO E 583      72.913 -18.013  31.265  1.00159.36           C
ATOM   4614  C   PRO E 583      72.163 -19.201  28.394  1.00159.36           C
ATOM   4615  O   PRO E 583      71.323 -19.843  29.022  1.00159.36           O
ATOM   4616  N   TYR E 584      72.766 -19.660  27.276  1.00102.45           N
ATOM   4617  CA  TYR E 584      72.373 -20.905  26.668  1.00102.45           C
ATOM   4618  CB  TYR E 584      72.783 -20.964  25.183  1.00102.45           C
ATOM   4619  CG  TYR E 584      72.297 -22.225  24.559  1.00102.45           C
ATOM   4620  CD1 TYR E 584      70.957 -22.403  24.307  1.00102.45           C
ATOM   4621  CD2 TYR E 584      73.182 -23.213  24.192  1.00102.45           C
ATOM   4622  CE1 TYR E 584      70.502 -23.559  23.718  1.00102.45           C
ATOM   4623  CE2 TYR E 584      72.733 -24.371  23.602  1.00102.45           C
ATOM   4624  CZ  TYR E 584      71.390 -24.546  23.367  1.00102.45           C
ATOM   4625  OH  TYR E 584      70.925 -25.732  22.760  1.00102.45           O
ATOM   4626  C   TYR E 584      72.988 -22.064  27.396  1.00102.45           C
ATOM   4627  O   TYR E 584      74.208 -22.145  27.536  1.00102.45           O
ATOM   4628  N   LYS E 585      72.113 -22.916  27.986  1.00154.12           N
ATOM   4629  CA  LYS E 585      72.428 -24.143  28.674  1.00154.12           C
ATOM   4630  CB  LYS E 585      71.381 -24.495  29.741  1.00154.12           C
ATOM   4631  CG  LYS E 585      71.308 -23.470  30.875  1.00154.12           C
ATOM   4632  CD  LYS E 585      72.632 -23.283  31.619  1.00154.12           C
ATOM   4633  CE  LYS E 585      73.027 -24.482  32.482  1.00154.12           C
ATOM   4634  NZ  LYS E 585      74.315 -24.214  33.160  1.00154.12           N
ATOM   4635  C   LYS E 585      72.561 -25.334  27.760  1.00154.12           C
ATOM   4636  O   LYS E 585      73.481 -26.139  27.907  1.00154.12           O
ATOM   4637  N   GLY E 586      71.634 -25.479  26.786  1.00 34.89           N
ATOM   4638  CA  GLY E 586      71.625 -26.642  25.938  1.00 34.89           C
ATOM   4639  C   GLY E 586      70.862 -27.737  26.623  1.00 34.89           C
ATOM   4640  O   GLY E 586      71.034 -28.912  26.305  1.00 34.89           O
ATOM   4641  N   VAL E 587      69.990 -27.374  27.587  1.00 63.34           N
ATOM   4642  CA  VAL E 587      69.261 -28.370  28.325  1.00 63.34           C
ATOM   4643  CB  VAL E 587      69.947 -28.663  29.642  1.00 63.34           C
ATOM   4644  CG1 VAL E 587      69.193 -29.732  30.455  1.00 63.34           C
ATOM   4645  CG2 VAL E 587      71.401 -29.055  29.325  1.00 63.34           C
ATOM   4646  C   VAL E 587      67.872 -27.834  28.577  1.00 63.34           C
ATOM   4647  O   VAL E 587      67.586 -26.663  28.350  1.00 63.34           O
ATOM   4648  N   ASP E 588      66.984 -28.724  29.051  1.00105.89           N
ATOM   4649  CA  ASP E 588      65.594 -28.599  29.399  1.00105.89           C
ATOM   4650  CB  ASP E 588      64.905 -29.959  29.595  1.00105.89           C
ATOM   4651  CG  ASP E 588      64.806 -30.619  28.227  1.00105.89           C
ATOM   4652  OD1 ASP E 588      64.626 -29.875  27.226  1.00105.89           O
ATOM   4653  OD2 ASP E 588      64.908 -31.874  28.164  1.00105.89           O
ATOM   4654  C   ASP E 588      65.449 -27.818  30.675  1.00105.89           C
ATOM   4655  O   ASP E 588      64.441 -27.951  31.371  1.00105.89           O
ATOM   4656  N   SER E 589      66.510 -27.099  31.091  1.00 58.93           N
ATOM   4657  CA  SER E 589      66.507 -26.373  32.336  1.00 58.93           C
ATOM   4658  CB  SER E 589      67.688 -25.397  32.484  1.00 58.93           C
ATOM   4659  OG  SER E 589      67.586 -24.357  31.523  1.00 58.93           O
ATOM   4660  C   SER E 589      65.240 -25.584  32.498  1.00 58.93           C
ATOM   4661  O   SER E 589      64.504 -25.343  31.544  1.00 58.93           O
ATOM   4662  N   VAL E 590      64.944 -25.199  33.760  1.00 49.02           N
ATOM   4663  CA  VAL E 590      63.747 -24.487  34.120  1.00 49.02           C
ATOM   4664  CB  VAL E 590      63.462 -24.539  35.597  1.00 49.02           C
ATOM   4665  CG1 VAL E 590      62.181 -23.743  35.900  1.00 49.02           C
ATOM   4666  CG2 VAL E 590      63.398 -26.015  36.024  1.00 49.02           C
ATOM   4667  C   VAL E 590      63.894 -23.046  33.724  1.00 49.02           C
ATOM   4668  O   VAL E 590      65.004 -22.541  33.567  1.00 49.02           O
ATOM   4669  N   CYS E 591      62.754 -22.352  33.512  1.00115.11           N
ATOM   4670  CA  CYS E 591      62.771 -20.959  33.146  1.00115.11           C
ATOM   4671  CB  CYS E 591      61.383 -20.385  32.834  1.00115.11           C
ATOM   4672  SG  CYS E 591      60.716 -20.913  31.242  1.00115.11           S
ATOM   4673  C   CYS E 591      63.237 -20.155  34.326  1.00115.11           C
ATOM   4674  O   CYS E 591      62.731 -20.362  35.424  1.00115.11           O
ATOM   4675  N   LYS E 592      64.205 -19.218  34.141  1.00134.85           N
ATOM   4676  CA  LYS E 592      64.663 -18.364  35.226  1.00134.85           C
ATOM   4677  CB  LYS E 592      65.601 -19.073  36.219  1.00134.85           C
ATOM   4678  CG  LYS E 592      64.911 -20.135  37.076  1.00134.85           C
ATOM   4679  CD  LYS E 592      65.887 -21.042  37.828  1.00134.85           C
ATOM   4680  CE  LYS E 592      65.195 -22.067  38.728  1.00134.85           C
ATOM   4681  NZ  LYS E 592      64.468 -23.055  37.901  1.00134.85           N
ATOM   4682  C   LYS E 592      65.449 -17.184  34.665  1.00134.85           C
ATOM   4683  O   LYS E 592      66.094 -17.326  33.631  1.00134.85           O
ATOM   4684  N   LYS E 593      65.411 -15.994  35.343  1.00198.24           N
ATOM   4685  CA  LYS E 593      66.056 -14.742  34.998  1.00198.24           C
ATOM   4686  CB  LYS E 593      66.071 -14.586  33.475  1.00198.24           C
ATOM   4687  CG  LYS E 593      64.681 -14.934  32.921  1.00198.24           C
ATOM   4688  CD  LYS E 593      64.461 -14.671  31.434  1.00198.24           C
ATOM   4689  CE  LYS E 593      63.099 -15.148  30.924  1.00198.24           C
ATOM   4690  NZ  LYS E 593      62.022 -14.307  31.493  1.00198.24           N
ATOM   4691  C   LYS E 593      65.173 -13.647  35.509  1.00198.24           C
ATOM   4692  O   LYS E 593      63.972 -13.675  35.257  1.00198.24           O
ATOM   4693  N   ASP E 594      65.750 -12.610  36.154  1.00 56.44           N
ATOM   4694  CA  ASP E 594      64.966 -11.549  36.730  1.00 56.44           C
ATOM   4695  CB  ASP E 594      65.807 -10.507  37.488  1.00 56.44           C
ATOM   4696  CG  ASP E 594      66.372 -11.176  38.733  1.00 56.44           C
ATOM   4697  OD1 ASP E 594      65.976 -12.340  39.011  1.00 56.44           O
ATOM   4698  OD2 ASP E 594      67.205 -10.532  39.425  1.00 56.44           O
ATOM   4699  C   ASP E 594      64.270 -10.850  35.609  1.00 56.44           C
ATOM   4700  O   ASP E 594      64.406 -11.232  34.450  1.00 56.44           O
ATOM   4701  N   GLN E 595      63.466  -9.817  35.929  1.00120.56           N
ATOM   4702  CA  GLN E 595      62.714  -9.171  34.895  1.00120.56           C
ATOM   4703  CB  GLN E 595      61.873  -7.991  35.413  1.00120.56           C
ATOM   4704  CG  GLN E 595      60.794  -8.422  36.409  1.00120.56           C
ATOM   4705  CD  GLN E 595      60.028  -7.184  36.852  1.00120.56           C
ATOM   4706  OE1 GLN E 595      59.079  -7.272  37.629  1.00120.56           O
ATOM   4707  NE2 GLN E 595      60.453  -5.994  36.349  1.00120.56           N
ATOM   4708  C   GLN E 595      63.669  -8.655  33.867  1.00120.56           C
ATOM   4709  O   GLN E 595      64.416  -7.708  34.109  1.00120.56           O
ATOM   4710  N   CYS E 596      63.665  -9.287  32.676  1.00 97.03           N
ATOM   4711  CA  CYS E 596      64.494  -8.811  31.611  1.00 97.03           C
ATOM   4712  CB  CYS E 596      65.029  -9.931  30.708  1.00 97.03           C
ATOM   4713  SG  CYS E 596      66.150 -10.986  31.675  1.00 97.03           S
ATOM   4714  C   CYS E 596      63.599  -7.896  30.875  1.00 97.03           C
ATOM   4715  O   CYS E 596      62.781  -8.264  30.033  1.00 97.03           O
ATOM   4716  N   PRO E 597      63.790  -6.668  31.240  1.00125.69           N
ATOM   4717  CA  PRO E 597      62.980  -5.598  30.755  1.00125.69           C
ATOM   4718  CD  PRO E 597      65.091  -6.209  31.697  1.00125.69           C
ATOM   4719  CB  PRO E 597      63.627  -4.326  31.294  1.00125.69           C
ATOM   4720  CG  PRO E 597      65.116  -4.705  31.380  1.00125.69           C
ATOM   4721  C   PRO E 597      63.027  -5.631  29.273  1.00125.69           C
ATOM   4722  O   PRO E 597      62.109  -5.106  28.646  1.00125.69           O
ATOM   4723  N   LYS E 598      64.080  -6.217  28.673  1.00165.69           N
ATOM   4724  CA  LYS E 598      64.064  -6.104  27.260  1.00165.69           C
ATOM   4725  CB  LYS E 598      65.443  -5.803  26.647  1.00165.69           C
ATOM   4726  CG  LYS E 598      66.504  -6.868  26.937  1.00165.69           C
ATOM   4727  CD  LYS E 598      66.837  -7.015  28.423  1.00165.69           C
ATOM   4728  CE  LYS E 598      67.897  -8.081  28.709  1.00165.69           C
ATOM   4729  NZ  LYS E 598      68.177  -8.140  30.161  1.00165.69           N
ATOM   4730  C   LYS E 598      63.559  -7.358  26.629  1.00165.69           C
ATOM   4731  O   LYS E 598      64.149  -8.427  26.771  1.00165.69           O
ATOM   4732  N   ARG E 599      62.422  -7.241  25.912  1.00126.69           N
ATOM   4733  CA  ARG E 599      61.908  -8.347  25.161  1.00126.69           C
ATOM   4734  CB  ARG E 599      60.617  -8.951  25.739  1.00126.69           C
ATOM   4735  CG  ARG E 599      60.821  -9.607  27.106  1.00126.69           C
ATOM   4736  CD  ARG E 599      59.619 -10.423  27.587  1.00126.69           C
ATOM   4737  NE  ARG E 599      59.665 -11.739  26.889  1.00126.69           N
ATOM   4738  CZ  ARG E 599      60.391 -12.767  27.417  1.00126.69           C
ATOM   4739  NH1 ARG E 599      61.059 -12.596  28.596  1.00126.69           N
ATOM   4740  NH2 ARG E 599      60.450 -13.966  26.768  1.00126.69           N
ATOM   4741  C   ARG E 599      61.600  -7.825  23.788  1.00126.69           C
ATOM   4742  O   ARG E 599      60.863  -6.851  23.639  1.00126.69           O
ATOM   4743  N   ALA E 600      62.195  -8.443  22.745  1.00 51.02           N
ATOM   4744  CA  ALA E 600      61.955  -8.031  21.388  1.00 51.02           C
ATOM   4745  CB  ALA E 600      63.147  -8.285  20.449  1.00 51.02           C
ATOM   4746  C   ALA E 600      60.791  -8.806  20.854  1.00 51.02           C
ATOM   4747  O   ALA E 600      60.626  -9.981  21.173  1.00 51.02           O
ATOM   4748  N   TYR E 601      59.973  -8.174  19.982  1.00 55.44           N
ATOM   4749  CA  TYR E 601      58.794  -8.820  19.463  1.00 55.44           C
ATOM   4750  CB  TYR E 601      57.479  -8.137  19.885  1.00 55.44           C
ATOM   4751  CG  TYR E 601      57.322  -8.259  21.362  1.00 55.44           C
ATOM   4752  CD1 TYR E 601      57.961  -7.382  22.209  1.00 55.44           C
ATOM   4753  CD2 TYR E 601      56.528  -9.245  21.901  1.00 55.44           C
ATOM   4754  CE1 TYR E 601      57.813  -7.490  23.572  1.00 55.44           C
ATOM   4755  CE2 TYR E 601      56.377  -9.359  23.264  1.00 55.44           C
ATOM   4756  CZ  TYR E 601      57.021  -8.480  24.101  1.00 55.44           C
ATOM   4757  OH  TYR E 601      56.868  -8.594  25.499  1.00 55.44           O
ATOM   4758  C   TYR E 601      58.832  -8.757  17.963  1.00 55.44           C
ATOM   4759  O   TYR E 601      59.583  -7.974  17.384  1.00 55.44           O
ATOM   4760  N   GLY E 602      58.023  -9.609  17.291  1.00 36.40           N
ATOM   4761  CA  GLY E 602      57.984  -9.625  15.853  1.00 36.40           C
ATOM   4762  C   GLY E 602      56.678  -9.046  15.396  1.00 36.40           C
ATOM   4763  O   GLY E 602      55.605  -9.492  15.800  1.00 36.40           O
ATOM   4764  N   THR E 603      56.759  -8.029  14.514  1.00109.96           N
ATOM   4765  CA  THR E 603      55.623  -7.335  13.972  1.00109.96           C
ATOM   4766  CB  THR E 603      56.013  -6.126  13.166  1.00109.96           C
ATOM   4767  OG1 THR E 603      54.855  -5.390  12.799  1.00109.96           O
ATOM   4768  CG2 THR E 603      56.783  -6.574  11.913  1.00109.96           C
ATOM   4769  C   THR E 603      54.846  -8.234  13.056  1.00109.96           C
ATOM   4770  O   THR E 603      53.620  -8.152  13.020  1.00109.96           O
ATOM   4771  N   ASN E 604      55.532  -9.083  12.256  1.00 90.89           N
ATOM   4772  CA  ASN E 604      54.805  -9.917  11.331  1.00 90.89           C
ATOM   4773  CB  ASN E 604      54.506  -9.211   9.996  1.00 90.89           C
ATOM   4774  CG  ASN E 604      53.444 -10.003   9.243  1.00 90.89           C
ATOM   4775  OD1 ASN E 604      52.820 -10.911   9.790  1.00 90.89           O
ATOM   4776  ND2 ASN E 604      53.229  -9.647   7.948  1.00 90.89           N
ATOM   4777  C   ASN E 604      55.616 -11.145  11.008  1.00 90.89           C
ATOM   4778  O   ASN E 604      56.833 -11.158  11.184  1.00 90.89           O
ATOM   4779  N   TYR E 605      54.938 -12.237  10.574  1.00 84.29           N
ATOM   4780  CA  TYR E 605      55.613 -13.445  10.171  1.00 84.29           C
ATOM   4781  CB  TYR E 605      55.977 -14.356  11.358  1.00 84.29           C
ATOM   4782  CG  TYR E 605      54.744 -14.586  12.164  1.00 84.29           C
ATOM   4783  CD1 TYR E 605      54.344 -13.656  13.099  1.00 84.29           C
ATOM   4784  CD2 TYR E 605      53.993 -15.725  11.996  1.00 84.29           C
ATOM   4785  CE1 TYR E 605      53.212 -13.857  13.852  1.00 84.29           C
ATOM   4786  CE2 TYR E 605      52.859 -15.932  12.746  1.00 84.29           C
ATOM   4787  CZ  TYR E 605      52.468 -14.999  13.675  1.00 84.29           C
ATOM   4788  OH  TYR E 605      51.305 -15.213  14.444  1.00 84.29           O
ATOM   4789  C   TYR E 605      54.751 -14.220   9.210  1.00 84.29           C
ATOM   4790  O   TYR E 605      53.527 -14.113   9.250  1.00 84.29           O
ATOM   4791  N   ALA E 606      55.373 -15.022   8.310  1.00 48.96           N
ATOM   4792  CA  ALA E 606      54.612 -15.824   7.384  1.00 48.96           C
ATOM   4793  CB  ALA E 606      53.930 -15.000   6.278  1.00 48.96           C
ATOM   4794  C   ALA E 606      55.531 -16.800   6.703  1.00 48.96           C
ATOM   4795  O   ALA E 606      56.750 -16.641   6.716  1.00 48.96           O
ATOM   4796  N   TYR E 607      54.956 -17.866   6.102  1.00 85.57           N
ATOM   4797  CA  TYR E 607      55.737 -18.800   5.335  1.00 85.57           C
ATOM   4798  CB  TYR E 607      55.061 -20.157   5.055  1.00 85.57           C
ATOM   4799  CG  TYR E 607      55.073 -21.028   6.264  1.00 85.57           C
ATOM   4800  CD1 TYR E 607      56.234 -21.665   6.636  1.00 85.57           C
ATOM   4801  CD2 TYR E 607      53.931 -21.238   7.002  1.00 85.57           C
ATOM   4802  CE1 TYR E 607      56.266 -22.486   7.737  1.00 85.57           C
ATOM   4803  CE2 TYR E 607      53.957 -22.059   8.106  1.00 85.57           C
ATOM   4804  CZ  TYR E 607      55.125 -22.683   8.475  1.00 85.57           C
ATOM   4805  OH  TYR E 607      55.153 -23.526   9.606  1.00 85.57           O
ATOM   4806  C   TYR E 607      55.914 -18.161   3.997  1.00 85.57           C
ATOM   4807  O   TYR E 607      54.976 -17.582   3.458  1.00 85.57           O
ATOM   4808  N   THR E 608      57.128 -18.217   3.422  1.00106.92           N
ATOM   4809  CA  THR E 608      57.292 -17.624   2.128  1.00106.92           C
ATOM   4810  CB  THR E 608      58.697 -17.696   1.601  1.00106.92           C
ATOM   4811  OG1 THR E 608      58.809 -16.945   0.401  1.00106.92           O
ATOM   4812  CG2 THR E 608      59.057 -19.169   1.346  1.00106.92           C
ATOM   4813  C   THR E 608      56.406 -18.378   1.192  1.00106.92           C
ATOM   4814  O   THR E 608      56.350 -19.607   1.232  1.00106.92           O
ATOM   4815  N   GLY E 609      55.696 -17.641   0.311  1.00 34.35           N
ATOM   4816  CA  GLY E 609      54.765 -18.255  -0.584  1.00 34.35           C
ATOM   4817  C   GLY E 609      53.393 -18.005  -0.032  1.00 34.35           C
ATOM   4818  O   GLY E 609      52.394 -18.232  -0.710  1.00 34.35           O
ATOM   4819  N   GLY E 610      53.309 -17.547   1.232  1.00 38.44           N
ATOM   4820  CA  GLY E 610      52.045 -17.180   1.811  1.00 38.44           C
ATOM   4821  C   GLY E 610      51.544 -18.221   2.768  1.00 38.44           C
ATOM   4822  O   GLY E 610      50.842 -17.890   3.723  1.00 38.44           O
ATOM   4823  N   PHE E 611      51.872 -19.507   2.544  1.00 77.96           N
ATOM   4824  CA  PHE E 611      51.428 -20.545   3.434  1.00 77.96           C
ATOM   4825  CB  PHE E 611      49.958 -20.951   3.213  1.00 77.96           C
ATOM   4826  CG  PHE E 611      49.762 -21.256   1.767  1.00 77.96           C
ATOM   4827  CD1 PHE E 611      49.504 -20.234   0.882  1.00 77.96           C
ATOM   4828  CD2 PHE E 611      49.828 -22.545   1.293  1.00 77.96           C
ATOM   4829  CE1 PHE E 611      49.317 -20.491  -0.455  1.00 77.96           C
ATOM   4830  CE2 PHE E 611      49.641 -22.808  -0.044  1.00 77.96           C
ATOM   4831  CZ  PHE E 611      49.388 -21.781  -0.921  1.00 77.96           C
ATOM   4832  C   PHE E 611      52.314 -21.726   3.216  1.00 77.96           C
ATOM   4833  O   PHE E 611      53.144 -21.736   2.310  1.00 77.96           O
ATOM   4834  N   TYR E 612      52.160 -22.766   4.052  1.00165.78           N
ATOM   4835  CA  TYR E 612      53.033 -23.903   3.977  1.00165.78           C
ATOM   4836  CB  TYR E 612      52.829 -24.759   5.241  1.00165.78           C
ATOM   4837  CG  TYR E 612      53.885 -25.786   5.413  1.00165.78           C
ATOM   4838  CD1 TYR E 612      55.196 -25.393   5.542  1.00165.78           C
ATOM   4839  CD2 TYR E 612      53.574 -27.124   5.433  1.00165.78           C
ATOM   4840  CE1 TYR E 612      56.195 -26.316   5.710  1.00165.78           C
ATOM   4841  CE2 TYR E 612      54.571 -28.053   5.607  1.00165.78           C
ATOM   4842  CZ  TYR E 612      55.881 -27.651   5.746  1.00165.78           C
ATOM   4843  OH  TYR E 612      56.915 -28.595   5.922  1.00165.78           O
ATOM   4844  C   TYR E 612      52.694 -24.664   2.726  1.00165.78           C
ATOM   4845  O   TYR E 612      51.571 -25.146   2.562  1.00165.78           O
ATOM   4846  N   GLY E 613      53.696 -24.813   1.824  1.00 65.82           N
ATOM   4847  CA  GLY E 613      53.521 -25.510   0.576  1.00 65.82           C
ATOM   4848  C   GLY E 613      53.696 -24.585  -0.608  1.00 65.82           C
ATOM   4849  O   GLY E 613      53.804 -25.056  -1.738  1.00 65.82           O
ATOM   4850  N   ALA E 614      53.633 -23.258  -0.379  1.00105.81           N
ATOM   4851  CA  ALA E 614      53.796 -22.146  -1.283  1.00105.81           C
ATOM   4852  CB  ALA E 614      53.186 -20.858  -0.721  1.00105.81           C
ATOM   4853  C   ALA E 614      55.221 -21.835  -1.659  1.00105.81           C
ATOM   4854  O   ALA E 614      55.474 -21.061  -2.574  1.00105.81           O
ATOM   4855  N   THR E 615      56.195 -22.291  -0.870  1.00147.55           N
ATOM   4856  CA  THR E 615      57.574 -21.904  -1.010  1.00147.55           C
ATOM   4857  CB  THR E 615      58.395 -22.528   0.057  1.00147.55           C
ATOM   4858  OG1 THR E 615      59.758 -22.148  -0.056  1.00147.55           O
ATOM   4859  CG2 THR E 615      58.217 -24.041  -0.127  1.00147.55           C
ATOM   4860  C   THR E 615      58.192 -22.313  -2.314  1.00147.55           C
ATOM   4861  O   THR E 615      57.850 -23.338  -2.901  1.00147.55           O
ATOM   4862  N   ASN E 616      59.129 -21.469  -2.813  1.00 85.83           N
ATOM   4863  CA  ASN E 616      59.900 -21.814  -3.973  1.00 85.83           C
ATOM   4864  CB  ASN E 616      59.188 -21.576  -5.299  1.00 85.83           C
ATOM   4865  CG  ASN E 616      59.135 -20.089  -5.537  1.00 85.83           C
ATOM   4866  OD1 ASN E 616      59.125 -19.265  -4.624  1.00 85.83           O
ATOM   4867  ND2 ASN E 616      59.132 -19.751  -6.844  1.00 85.83           N
ATOM   4868  C   ASN E 616      61.155 -20.986  -3.949  1.00 85.83           C
ATOM   4869  O   ASN E 616      61.304 -20.080  -3.130  1.00 85.83           O
ATOM   4870  N   ALA E 617      62.109 -21.298  -4.849  1.00 46.66           N
ATOM   4871  CA  ALA E 617      63.391 -20.649  -4.882  1.00 46.66           C
ATOM   4872  CB  ALA E 617      64.342 -21.271  -5.920  1.00 46.66           C
ATOM   4873  C   ALA E 617      63.271 -19.193  -5.215  1.00 46.66           C
ATOM   4874  O   ALA E 617      63.927 -18.363  -4.586  1.00 46.66           O
ATOM   4875  N   LYS E 618      62.427 -18.836  -6.206  1.00149.06           N
ATOM   4876  CA  LYS E 618      62.378 -17.464  -6.625  1.00149.06           C
ATOM   4877  CB  LYS E 618      61.458 -17.161  -7.817  1.00149.06           C
ATOM   4878  CG  LYS E 618      59.977 -17.074  -7.453  1.00149.06           C
ATOM   4879  CD  LYS E 618      59.180 -16.220  -8.439  1.00149.06           C
ATOM   4880  CE  LYS E 618      59.082 -14.753  -8.025  1.00149.06           C
ATOM   4881  NZ  LYS E 618      60.404 -14.283  -7.562  1.00149.06           N
ATOM   4882  C   LYS E 618      61.905 -16.609  -5.494  1.00149.06           C
ATOM   4883  O   LYS E 618      62.465 -15.544  -5.244  1.00149.06           O
ATOM   4884  N   ASN E 619      60.863 -17.061  -4.773  1.00 48.80           N
ATOM   4885  CA  ASN E 619      60.313 -16.302  -3.687  1.00 48.80           C
ATOM   4886  CB  ASN E 619      59.060 -16.948  -3.073  1.00 48.80           C
ATOM   4887  CG  ASN E 619      57.929 -16.838  -4.086  1.00 48.80           C
ATOM   4888  OD1 ASN E 619      56.804 -17.262  -3.826  1.00 48.80           O
ATOM   4889  ND2 ASN E 619      58.233 -16.256  -5.277  1.00 48.80           N
ATOM   4890  C   ASN E 619      61.335 -16.187  -2.601  1.00 48.80           C
ATOM   4891  O   ASN E 619      61.424 -15.164  -1.923  1.00 48.80           O
ATOM   4892  N   MET E 620      62.129 -17.250  -2.393  1.00 48.59           N
ATOM   4893  CA  MET E 620      63.090 -17.248  -1.326  1.00 48.59           C
ATOM   4894  CB  MET E 620      63.840 -18.587  -1.215  1.00 48.59           C
ATOM   4895  CG  MET E 620      62.937 -19.745  -0.778  1.00 48.59           C
ATOM   4896  SD  MET E 620      63.672 -21.402  -0.936  1.00 48.59           S
ATOM   4897  CE  MET E 620      64.934 -21.174   0.349  1.00 48.59           C
ATOM   4898  C   MET E 620      64.101 -16.168  -1.559  1.00 48.59           C
ATOM   4899  O   MET E 620      64.459 -15.427  -0.646  1.00 48.59           O
ATOM   4900  N   MET E 621      64.580 -16.042  -2.805  1.00124.37           N
ATOM   4901  CA  MET E 621      65.591 -15.079  -3.130  1.00124.37           C
ATOM   4902  CB  MET E 621      66.046 -15.239  -4.587  1.00124.37           C
ATOM   4903  CG  MET E 621      67.238 -14.373  -4.974  1.00124.37           C
ATOM   4904  SD  MET E 621      67.753 -14.583  -6.705  1.00124.37           S
ATOM   4905  CE  MET E 621      68.340 -16.285  -6.482  1.00124.37           C
ATOM   4906  C   MET E 621      65.047 -13.694  -2.962  1.00124.37           C
ATOM   4907  O   MET E 621      65.756 -12.788  -2.528  1.00124.37           O
ATOM   4908  N   TYR E 622      63.771 -13.485  -3.331  1.00 92.13           N
ATOM   4909  CA  TYR E 622      63.158 -12.192  -3.223  1.00 92.13           C
ATOM   4910  CB  TYR E 622      61.712 -12.228  -3.754  1.00 92.13           C
ATOM   4911  CG  TYR E 622      61.067 -10.889  -3.645  1.00 92.13           C
ATOM   4912  CD1 TYR E 622      60.469 -10.497  -2.470  1.00 92.13           C
ATOM   4913  CD2 TYR E 622      61.043 -10.034  -4.723  1.00 92.13           C
ATOM   4914  CE1 TYR E 622      59.865  -9.266  -2.367  1.00 92.13           C
ATOM   4915  CE2 TYR E 622      60.440  -8.801  -4.625  1.00 92.13           C
ATOM   4916  CZ  TYR E 622      59.849  -8.416  -3.446  1.00 92.13           C
ATOM   4917  OH  TYR E 622      59.229  -7.152  -3.345  1.00 92.13           O
ATOM   4918  C   TYR E 622      63.124 -11.815  -1.773  1.00 92.13           C
ATOM   4919  O   TYR E 622      63.523 -10.717  -1.392  1.00 92.13           O
ATOM   4920  N   GLU E 623      62.683 -12.743  -0.907  1.00 84.07           N
ATOM   4921  CA  GLU E 623      62.585 -12.435   0.492  1.00 84.07           C
ATOM   4922  CB  GLU E 623      62.007 -13.593   1.326  1.00 84.07           C
ATOM   4923  CG  GLU E 623      62.082 -13.352   2.838  1.00 84.07           C
ATOM   4924  CD  GLU E 623      61.066 -12.287   3.226  1.00 84.07           C
ATOM   4925  OE1 GLU E 623      60.130 -12.035   2.423  1.00 84.07           O
ATOM   4926  OE2 GLU E 623      61.215 -11.713   4.338  1.00 84.07           O
ATOM   4927  C   GLU E 623      63.942 -12.135   1.046  1.00 84.07           C
ATOM   4928  O   GLU E 623      64.115 -11.186   1.810  1.00 84.07           O
ATOM   4929  N   LEU E 624      64.953 -12.929   0.655  1.00 57.75           N
ATOM   4930  CA  LEU E 624      66.251 -12.794   1.248  1.00 57.75           C
ATOM   4931  CB  LEU E 624      67.239 -13.841   0.702  1.00 57.75           C
ATOM   4932  CG  LEU E 624      68.623 -13.814   1.373  1.00 57.75           C
ATOM   4933  CD1 LEU E 624      68.517 -14.159   2.867  1.00 57.75           C
ATOM   4934  CD2 LEU E 624      69.622 -14.720   0.634  1.00 57.75           C
ATOM   4935  C   LEU E 624      66.825 -11.432   0.992  1.00 57.75           C
ATOM   4936  O   LEU E 624      67.221 -10.740   1.930  1.00 57.75           O
ATOM   4937  N   TYR E 625      66.868 -10.989  -0.279  1.00156.73           N
ATOM   4938  CA  TYR E 625      67.493  -9.724  -0.542  1.00156.73           C
ATOM   4939  CB  TYR E 625      67.748  -9.428  -2.029  1.00156.73           C
ATOM   4940  CG  TYR E 625      68.385  -8.079  -2.041  1.00156.73           C
ATOM   4941  CD1 TYR E 625      69.730  -7.946  -1.761  1.00156.73           C
ATOM   4942  CD2 TYR E 625      67.652  -6.952  -2.318  1.00156.73           C
ATOM   4943  CE1 TYR E 625      70.326  -6.706  -1.763  1.00156.73           C
ATOM   4944  CE2 TYR E 625      68.242  -5.711  -2.321  1.00156.73           C
ATOM   4945  CZ  TYR E 625      69.581  -5.585  -2.043  1.00156.73           C
ATOM   4946  OH  TYR E 625      70.192  -4.313  -2.045  1.00156.73           O
ATOM   4947  C   TYR E 625      66.669  -8.592  -0.017  1.00156.73           C
ATOM   4948  O   TYR E 625      67.208  -7.616   0.503  1.00156.73           O
ATOM   4949  N   HIS E 626      65.339  -8.641  -0.210  1.00103.29           N
ATOM   4950  CA  HIS E 626      64.567  -7.530   0.249  1.00103.29           C
ATOM   4951  ND1 HIS E 626      63.455  -8.392  -2.671  1.00103.29           N
ATOM   4952  CG  HIS E 626      63.088  -7.406  -1.783  1.00103.29           C
ATOM   4953  CB  HIS E 626      63.126  -7.566  -0.289  1.00103.29           C
ATOM   4954  NE2 HIS E 626      62.868  -6.633  -3.893  1.00103.29           N
ATOM   4955  CD2 HIS E 626      62.732  -6.337  -2.548  1.00103.29           C
ATOM   4956  CE1 HIS E 626      63.305  -7.879  -3.917  1.00103.29           C
ATOM   4957  C   HIS E 626      64.534  -7.470   1.753  1.00103.29           C
ATOM   4958  O   HIS E 626      64.895  -6.448   2.333  1.00103.29           O
ATOM   4959  N   GLY E 627      64.050  -8.556   2.401  1.00 74.39           N
ATOM   4960  CA  GLY E 627      63.845  -8.699   3.829  1.00 74.39           C
ATOM   4961  C   GLY E 627      65.027  -9.020   4.714  1.00 74.39           C
ATOM   4962  O   GLY E 627      65.127  -8.490   5.820  1.00 74.39           O
ATOM   4963  N   GLY E 628      65.916  -9.951   4.306  1.00 50.58           N
ATOM   4964  CA  GLY E 628      66.988 -10.352   5.183  1.00 50.58           C
ATOM   4965  C   GLY E 628      67.008 -11.858   5.262  1.00 50.58           C
ATOM   4966  O   GLY E 628      66.209 -12.530   4.613  1.00 50.58           O
ATOM   4967  N   PRO E 629      67.886 -12.411   6.074  1.00 80.90           N
ATOM   4968  CA  PRO E 629      68.003 -13.842   6.190  1.00 80.90           C
ATOM   4969  CD  PRO E 629      69.119 -11.732   6.440  1.00 80.90           C
ATOM   4970  CB  PRO E 629      69.244 -14.089   7.043  1.00 80.90           C
ATOM   4971  CG  PRO E 629      70.122 -12.854   6.768  1.00 80.90           C
ATOM   4972  C   PRO E 629      66.744 -14.411   6.757  1.00 80.90           C
ATOM   4973  O   PRO E 629      66.075 -13.730   7.533  1.00 80.90           O
ATOM   4974  N   LEU E 630      66.386 -15.648   6.359  1.00155.78           N
ATOM   4975  CA  LEU E 630      65.172 -16.243   6.836  1.00155.78           C
ATOM   4976  CB  LEU E 630      64.040 -16.251   5.787  1.00155.78           C
ATOM   4977  CG  LEU E 630      64.407 -16.874   4.422  1.00155.78           C
ATOM   4978  CD1 LEU E 630      64.651 -18.389   4.514  1.00155.78           C
ATOM   4979  CD2 LEU E 630      63.363 -16.511   3.355  1.00155.78           C
ATOM   4980  C   LEU E 630      65.462 -17.650   7.244  1.00155.78           C
ATOM   4981  O   LEU E 630      66.451 -18.241   6.814  1.00155.78           O
ATOM   4982  N   ALA E 631      64.609 -18.213   8.125  1.00 50.41           N
ATOM   4983  CA  ALA E 631      64.818 -19.563   8.570  1.00 50.41           C
ATOM   4984  CB  ALA E 631      64.100 -19.877   9.893  1.00 50.41           C
ATOM   4985  C   ALA E 631      64.344 -20.532   7.523  1.00 50.41           C
ATOM   4986  O   ALA E 631      63.342 -20.305   6.843  1.00 50.41           O
ATOM   4987  N   ILE E 632      65.077 -21.656   7.372  1.00127.16           N
ATOM   4988  CA  ILE E 632      64.743 -22.680   6.417  1.00127.16           C
ATOM   4989  CB  ILE E 632      65.604 -22.611   5.183  1.00127.16           C
ATOM   4990  CG1 ILE E 632      65.430 -21.241   4.506  1.00127.16           C
ATOM   4991  CG2 ILE E 632      65.256 -23.782   4.250  1.00127.16           C
ATOM   4992  CD1 ILE E 632      66.459 -20.968   3.410  1.00127.16           C
ATOM   4993  C   ILE E 632      64.987 -23.999   7.097  1.00127.16           C
ATOM   4994  O   ILE E 632      65.674 -24.056   8.116  1.00127.16           O
ATOM   4995  N   ALA E 633      64.383 -25.095   6.584  1.00 45.38           N
ATOM   4996  CA  ALA E 633      64.614 -26.398   7.147  1.00 45.38           C
ATOM   4997  CB  ALA E 633      63.406 -26.960   7.914  1.00 45.38           C
ATOM   4998  C   ALA E 633      64.901 -27.342   6.015  1.00 45.38           C
ATOM   4999  O   ALA E 633      64.458 -27.124   4.888  1.00 45.38           O
ATOM   5000  N   PHE E 634      65.687 -28.410   6.283  1.00178.96           N
ATOM   5001  CA  PHE E 634      65.994 -29.371   5.258  1.00178.96           C
ATOM   5002  CB  PHE E 634      67.206 -28.986   4.383  1.00178.96           C
ATOM   5003  CG  PHE E 634      68.461 -29.004   5.192  1.00178.96           C
ATOM   5004  CD1 PHE E 634      68.828 -27.918   5.952  1.00178.96           C
ATOM   5005  CD2 PHE E 634      69.277 -30.113   5.190  1.00178.96           C
ATOM   5006  CE1 PHE E 634      69.987 -27.937   6.694  1.00178.96           C
ATOM   5007  CE2 PHE E 634      70.437 -30.137   5.929  1.00178.96           C
ATOM   5008  CZ  PHE E 634      70.797 -29.047   6.683  1.00178.96           C
ATOM   5009  C   PHE E 634      66.267 -30.691   5.909  1.00178.96           C
ATOM   5010  O   PHE E 634      66.324 -30.795   7.134  1.00178.96           O
ATOM   5011  N   GLU E 635      66.420 -31.753   5.091  1.00112.65           N
ATOM   5012  CA  GLU E 635      66.653 -33.058   5.644  1.00112.65           C
ATOM   5013  CB  GLU E 635      65.978 -34.189   4.849  1.00112.65           C
ATOM   5014  CG  GLU E 635      66.197 -35.580   5.448  1.00112.65           C
ATOM   5015  CD  GLU E 635      65.346 -35.703   6.704  1.00112.65           C
ATOM   5016  OE1 GLU E 635      64.691 -34.694   7.079  1.00112.65           O
ATOM   5017  OE2 GLU E 635      65.340 -36.810   7.307  1.00112.65           O
ATOM   5018  C   GLU E 635      68.123 -33.317   5.650  1.00112.65           C
ATOM   5019  O   GLU E 635      68.770 -33.355   4.603  1.00112.65           O
ATOM   5020  N   VAL E 636      68.687 -33.497   6.860  1.00 66.89           N
ATOM   5021  CA  VAL E 636      70.082 -33.781   6.993  1.00 66.89           C
ATOM   5022  CB  VAL E 636      70.638 -33.435   8.347  1.00 66.89           C
ATOM   5023  CG1 VAL E 636      72.080 -33.959   8.439  1.00 66.89           C
ATOM   5024  CG2 VAL E 636      70.529 -31.913   8.549  1.00 66.89           C
ATOM   5025  C   VAL E 636      70.262 -35.247   6.783  1.00 66.89           C
ATOM   5026  O   VAL E 636      69.466 -36.061   7.249  1.00 66.89           O
ATOM   5027  N   TYR E 637      71.333 -35.617   6.060  1.00 69.21           N
ATOM   5028  CA  TYR E 637      71.610 -36.997   5.792  1.00 69.21           C
ATOM   5029  CB  TYR E 637      71.563 -37.380   4.301  1.00 69.21           C
ATOM   5030  CG  TYR E 637      70.154 -37.258   3.823  1.00 69.21           C
[truncated: 509,163 more chars]
