# Supplementary material for: Evolutionary Analysis of Dipeptidyl Peptidase I
Source: Int J Mol Sci. 2022 Feb 6;23(3):1852. doi: 10.3390/ijms23031852 (PMC8836896; doi:10.3390/ijms23031852)
Supplement: Supplementary file 1 [file ijms-23-01852-s001.zip › Supplementary File S2 Homology models/Modeller/Naegleria gruberi/mod.B99990007.pdb]

EXPDTA    THEORETICAL MODEL, MODELLER 10.1 2021/11/11 14:35:07
REMARK   6 MODELLER OBJECTIVE FUNCTION:     13749.9219
REMARK   6 MODELLER BEST TEMPLATE % SEQ ID:  49.716
REMARK   6 SEQUENCE: mod
REMARK   6 ALIGNMENT: alignment.pir
REMARK   6 SCRIPT: model.py
REMARK   6 DOPE score: -161611.67188
REMARK   6 GA341 score: 1.00000
REMARK   6 DOPE-HR score: -121533.67969
REMARK   6 TEMPLATE: 1K3B 1:A - 119:A MODELS 1:A - 128:A AT 49.7%
REMARK   6 TEMPLATE: 1K3B 120:B - 283:B MODELS 129:B - 294:B AT 49.7%
REMARK   6 TEMPLATE: 1K3B 284:C - 352:C MODELS 295:C - 362:C AT 49.7%
REMARK   6 TEMPLATE: 1K3B 353:D - 471:D MODELS 363:D - 490:D AT 49.7%
REMARK   6 TEMPLATE: 1K3B 472:E - 635:E MODELS 491:E - 656:E AT 49.7%
REMARK   6 TEMPLATE: 1K3B 636:F - 704:F MODELS 657:F - 724:F AT 49.7%
REMARK   6 TEMPLATE: 1K3B 705:G - 823:G MODELS 725:G - 852:G AT 49.7%
REMARK   6 TEMPLATE: 1K3B 824:H - 987:H MODELS 853:H - 1018:H AT 49.7%
REMARK   6 TEMPLATE: 1K3B 988:I - 1056:I MODELS 1019:I - 1086:I AT 49.7%
REMARK   6 TEMPLATE: 1K3B 1057:J - 1175:J MODELS 1087:J - 1214:J AT 49.7%
REMARK   6 TEMPLATE: 1K3B 1176:K - 1339:K MODELS 1215:K - 1380:K AT 49.7%
REMARK   6 TEMPLATE: 1K3B 1340:L - 1408:L MODELS 1381:L - 1448:L AT 49.7%
SSBOND   1 CYS A    6    CYS A  101                          1555   1555  2.03
SSBOND   2 CYS A   33    CYS A  121                          1555   1555  2.02
SSBOND   3 CYS B  154    CYS B  197                          1555   1555  2.04
SSBOND   4 CYS B  190    CYS B  229                          1555   1555  2.03
SSBOND   5 CYS B  219    CYS B  234                          1555   1555  2.03
SSBOND   6 CYS D  368    CYS D  463                          1555   1555  1.98
SSBOND   7 CYS D  395    CYS D  483                          1555   1555  2.02
SSBOND   8 CYS E  516    CYS E  559                          1555   1555  2.04
SSBOND   9 CYS E  552    CYS E  591                          1555   1555  2.02
SSBOND  10 CYS E  581    CYS E  596                          1555   1555  2.03
SSBOND  11 CYS G  730    CYS G  825                          1555   1555  2.03
SSBOND  12 CYS G  757    CYS G  845                          1555   1555  2.02
SSBOND  13 CYS H  878    CYS H  921                          1555   1555  2.02
SSBOND  14 CYS H  914    CYS H  953                          1555   1555  2.03
SSBOND  15 CYS H  943    CYS H  958                          1555   1555  2.03
SSBOND  16 CYS J 1092    CYS J 1187                          1555   1555  2.04
SSBOND  17 CYS J 1119    CYS J 1207                          1555   1555  2.02
SSBOND  18 CYS K 1240    CYS K 1283                          1555   1555  2.02
SSBOND  19 CYS K 1276    CYS K 1315                          1555   1555  2.03
SSBOND  20 CYS K 1305    CYS K 1320                          1555   1555  2.04
ATOM      1  N   ASP A   1      34.981  25.935  22.867  1.00 33.05           N
ATOM      2  CA  ASP A   1      36.046  26.385  21.948  1.00 33.05           C
ATOM      3  CB  ASP A   1      35.458  27.254  20.823  1.00 33.05           C
ATOM      4  CG  ASP A   1      34.534  26.389  19.979  1.00 33.05           C
ATOM      5  OD1 ASP A   1      34.333  25.201  20.346  1.00 33.05           O
ATOM      6  OD2 ASP A   1      34.015  26.908  18.955  1.00 33.05           O
ATOM      7  C   ASP A   1      37.018  27.222  22.704  1.00 33.05           C
ATOM      8  O   ASP A   1      36.766  27.630  23.836  1.00 33.05           O
ATOM      9  N   ILE A   2      38.164  27.508  22.072  1.00119.94           N
ATOM     10  CA  ILE A   2      39.147  28.341  22.680  1.00119.94           C
ATOM     11  CB  ILE A   2      40.550  27.804  22.620  1.00119.94           C
ATOM     12  CG1 ILE A   2      41.041  27.666  21.173  1.00119.94           C
ATOM     13  CG2 ILE A   2      40.579  26.487  23.412  1.00119.94           C
ATOM     14  CD1 ILE A   2      42.540  27.376  21.083  1.00119.94           C
ATOM     15  C   ILE A   2      39.061  29.600  21.887  1.00119.94           C
ATOM     16  O   ILE A   2      38.334  29.663  20.897  1.00119.94           O
ATOM     17  N   PRO A   3      39.719  30.621  22.330  1.00 80.06           N
ATOM     18  CA  PRO A   3      39.635  31.894  21.665  1.00 80.06           C
ATOM     19  CD  PRO A   3      39.985  30.765  23.753  1.00 80.06           C
ATOM     20  CB  PRO A   3      40.265  32.898  22.627  1.00 80.06           C
ATOM     21  CG  PRO A   3      40.019  32.279  24.014  1.00 80.06           C
ATOM     22  C   PRO A   3      40.277  31.884  20.308  1.00 80.06           C
ATOM     23  O   PRO A   3      40.196  32.902  19.622  1.00 80.06           O
ATOM     24  N   VAL A   4      40.928  30.771  19.907  1.00113.33           N
ATOM     25  CA  VAL A   4      41.683  30.730  18.677  1.00113.33           C
ATOM     26  CB  VAL A   4      42.611  29.554  18.595  1.00113.33           C
ATOM     27  CG1 VAL A   4      41.778  28.279  18.383  1.00113.33           C
ATOM     28  CG2 VAL A   4      43.630  29.820  17.479  1.00113.33           C
ATOM     29  C   VAL A   4      40.814  30.684  17.440  1.00113.33           C
ATOM     30  O   VAL A   4      39.847  29.930  17.346  1.00113.33           O
ATOM     31  N   HIS A   5      41.143  31.604  16.506  1.00168.14           N
ATOM     32  CA  HIS A   5      40.655  31.938  15.185  1.00168.14           C
ATOM     33  ND1 HIS A   5      38.532  34.176  13.818  1.00168.14           N
ATOM     34  CG  HIS A   5      39.891  33.955  13.789  1.00168.14           C
ATOM     35  CB  HIS A   5      40.690  33.465  14.962  1.00168.14           C
ATOM     36  NE2 HIS A   5      39.216  34.690  11.766  1.00168.14           N
ATOM     37  CD2 HIS A   5      40.293  34.276  12.529  1.00168.14           C
ATOM     38  CE1 HIS A   5      38.180  34.613  12.582  1.00168.14           C
ATOM     39  C   HIS A   5      41.372  31.278  14.018  1.00168.14           C
ATOM     40  O   HIS A   5      41.086  31.625  12.878  1.00168.14           O
ATOM     41  N   CYS A   6      42.381  30.411  14.223  1.00 92.27           N
ATOM     42  CA  CYS A   6      43.300  30.017  13.174  1.00 92.27           C
ATOM     43  CB  CYS A   6      44.425  29.112  13.695  1.00 92.27           C
ATOM     44  SG  CYS A   6      45.353  29.973  14.995  1.00 92.27           S
ATOM     45  C   CYS A   6      42.702  29.395  11.943  1.00 92.27           C
ATOM     46  O   CYS A   6      41.615  28.821  11.944  1.00 92.27           O
ATOM     47  N   LEU A   7      43.455  29.526  10.821  1.00144.50           N
ATOM     48  CA  LEU A   7      43.035  29.081   9.522  1.00144.50           C
ATOM     49  CB  LEU A   7      43.109  30.203   8.469  1.00144.50           C
ATOM     50  CG  LEU A   7      42.664  29.795   7.051  1.00144.50           C
ATOM     51  CD1 LEU A   7      41.182  29.389   7.021  1.00144.50           C
ATOM     52  CD2 LEU A   7      43.004  30.887   6.025  1.00144.50           C
ATOM     53  C   LEU A   7      43.901  27.946   9.055  1.00144.50           C
ATOM     54  O   LEU A   7      44.979  27.684   9.588  1.00144.50           O
ATOM     55  N   PHE A   8      43.410  27.250   8.011  1.00 74.08           N
ATOM     56  CA  PHE A   8      44.016  26.104   7.403  1.00 74.08           C
ATOM     57  CB  PHE A   8      43.139  25.572   6.256  1.00 74.08           C
ATOM     58  CG  PHE A   8      43.565  24.190   5.910  1.00 74.08           C
ATOM     59  CD1 PHE A   8      43.164  23.135   6.696  1.00 74.08           C
ATOM     60  CD2 PHE A   8      44.334  23.938   4.801  1.00 74.08           C
ATOM     61  CE1 PHE A   8      43.537  21.847   6.393  1.00 74.08           C
ATOM     62  CE2 PHE A   8      44.709  22.652   4.494  1.00 74.08           C
ATOM     63  CZ  PHE A   8      44.314  21.604   5.288  1.00 74.08           C
ATOM     64  C   PHE A   8      45.346  26.529   6.844  1.00 74.08           C
ATOM     65  O   PHE A   8      46.325  25.789   6.903  1.00 74.08           O
ATOM     66  N   HIS A   9      45.418  27.744   6.274  1.00 80.05           N
ATOM     67  CA  HIS A   9      46.641  28.233   5.695  1.00 80.05           C
ATOM     68  ND1 HIS A   9      48.754  30.761   5.108  1.00 80.05           N
ATOM     69  CG  HIS A   9      47.746  30.122   4.418  1.00 80.05           C
ATOM     70  CB  HIS A   9      46.482  29.621   5.050  1.00 80.05           C
ATOM     71  NE2 HIS A   9      49.406  30.656   2.985  1.00 80.05           N
ATOM     72  CD2 HIS A   9      48.162  30.066   3.124  1.00 80.05           C
ATOM     73  CE1 HIS A   9      49.720  31.056   4.204  1.00 80.05           C
ATOM     74  C   HIS A   9      47.677  28.353   6.770  1.00 80.05           C
ATOM     75  O   HIS A   9      48.855  28.072   6.551  1.00 80.05           O
ATOM     76  N   GLN A  10      47.259  28.768   7.976  1.00132.24           N
ATOM     77  CA  GLN A  10      48.186  28.937   9.056  1.00132.24           C
ATOM     78  CB  GLN A  10      47.499  29.338  10.365  1.00132.24           C
ATOM     79  CG  GLN A  10      48.387  29.082  11.581  1.00132.24           C
ATOM     80  CD  GLN A  10      48.023  27.712  12.142  1.00132.24           C
ATOM     81  OE1 GLN A  10      48.894  26.888  12.417  1.00132.24           O
ATOM     82  NE2 GLN A  10      46.698  27.463  12.320  1.00132.24           N
ATOM     83  C   GLN A  10      48.862  27.634   9.326  1.00132.24           C
ATOM     84  O   GLN A  10      50.035  27.609   9.699  1.00132.24           O
ATOM     85  N   VAL A  11      48.108  26.525   9.215  1.00115.14           N
ATOM     86  CA  VAL A  11      48.620  25.214   9.506  1.00115.14           C
ATOM     87  CB  VAL A  11      47.575  24.149   9.712  1.00115.14           C
ATOM     88  CG1 VAL A  11      47.095  23.613   8.357  1.00115.14           C
ATOM     89  CG2 VAL A  11      48.181  23.061  10.615  1.00115.14           C
ATOM     90  C   VAL A  11      49.578  24.714   8.453  1.00115.14           C
ATOM     91  O   VAL A  11      50.456  23.911   8.764  1.00115.14           O
ATOM     92  N   PHE A  12      49.423  25.114   7.171  1.00130.74           N
ATOM     93  CA  PHE A  12      50.311  24.601   6.150  1.00130.74           C
ATOM     94  CB  PHE A  12      50.140  25.206   4.743  1.00130.74           C
ATOM     95  CG  PHE A  12      48.853  24.877   4.077  1.00130.74           C
ATOM     96  CD1 PHE A  12      48.747  23.756   3.287  1.00130.74           C
ATOM     97  CD2 PHE A  12      47.764  25.704   4.221  1.00130.74           C
ATOM     98  CE1 PHE A  12      47.565  23.457   2.654  1.00130.74           C
ATOM     99  CE2 PHE A  12      46.580  25.410   3.590  1.00130.74           C
ATOM    100  CZ  PHE A  12      46.481  24.286   2.806  1.00130.74           C
ATOM    101  C   PHE A  12      51.703  25.040   6.470  1.00130.74           C
ATOM    102  O   PHE A  12      51.909  26.182   6.873  1.00130.74           O
ATOM    103  N   GLY A  13      52.705  24.151   6.282  1.00 35.47           N
ATOM    104  CA  GLY A  13      54.057  24.599   6.475  1.00 35.47           C
ATOM    105  C   GLY A  13      54.841  23.595   7.261  1.00 35.47           C
ATOM    106  O   GLY A  13      54.448  22.438   7.405  1.00 35.47           O
ATOM    107  N   ASP A  14      56.006  24.041   7.778  1.00 74.56           N
ATOM    108  CA  ASP A  14      56.880  23.199   8.545  1.00 74.56           C
ATOM    109  CB  ASP A  14      58.369  23.421   8.224  1.00 74.56           C
ATOM    110  CG  ASP A  14      59.184  22.314   8.877  1.00 74.56           C
ATOM    111  OD1 ASP A  14      58.569  21.425   9.525  1.00 74.56           O
ATOM    112  OD2 ASP A  14      60.436  22.343   8.737  1.00 74.56           O
ATOM    113  C   ASP A  14      56.681  23.509   9.997  1.00 74.56           C
ATOM    114  O   ASP A  14      56.638  24.673  10.396  1.00 74.56           O
ATOM    115  N   TRP A  15      56.540  22.454  10.828  1.00 58.05           N
ATOM    116  CA  TRP A  15      56.349  22.643  12.239  1.00 58.05           C
ATOM    117  CB  TRP A  15      54.994  22.119  12.747  1.00 58.05           C
ATOM    118  CG  TRP A  15      53.802  22.906  12.263  1.00 58.05           C
ATOM    119  CD2 TRP A  15      53.103  23.874  13.059  1.00 58.05           C
ATOM    120  CD1 TRP A  15      53.163  22.862  11.058  1.00 58.05           C
ATOM    121  NE1 TRP A  15      52.114  23.750  11.050  1.00 58.05           N
ATOM    122  CE2 TRP A  15      52.065  24.379  12.276  1.00 58.05           C
ATOM    123  CE3 TRP A  15      53.310  24.306  14.338  1.00 58.05           C
ATOM    124  CZ2 TRP A  15      51.213  25.328  12.763  1.00 58.05           C
ATOM    125  CZ3 TRP A  15      52.450  25.265  14.826  1.00 58.05           C
ATOM    126  CH2 TRP A  15      51.423  25.766  14.053  1.00 58.05           C
ATOM    127  C   TRP A  15      57.397  21.854  12.954  1.00 58.05           C
ATOM    128  O   TRP A  15      57.804  20.787  12.498  1.00 58.05           O
ATOM    129  N   THR A  16      57.886  22.377  14.094  1.00109.18           N
ATOM    130  CA  THR A  16      58.828  21.623  14.863  1.00109.18           C
ATOM    131  CB  THR A  16      60.120  22.342  15.142  1.00109.18           C
ATOM    132  OG1 THR A  16      61.044  21.459  15.760  1.00109.18           O
ATOM    133  CG2 THR A  16      59.854  23.556  16.045  1.00109.18           C
ATOM    134  C   THR A  16      58.149  21.315  16.155  1.00109.18           C
ATOM    135  O   THR A  16      57.599  22.199  16.812  1.00109.18           O
ATOM    136  N   PHE A  17      58.135  20.025  16.542  1.00 71.32           N
ATOM    137  CA  PHE A  17      57.476  19.696  17.767  1.00 71.32           C
ATOM    138  CB  PHE A  17      56.481  18.525  17.668  1.00 71.32           C
ATOM    139  CG  PHE A  17      55.404  18.888  16.701  1.00 71.32           C
ATOM    140  CD1 PHE A  17      54.618  19.999  16.904  1.00 71.32           C
ATOM    141  CD2 PHE A  17      55.151  18.088  15.610  1.00 71.32           C
ATOM    142  CE1 PHE A  17      53.618  20.324  16.017  1.00 71.32           C
ATOM    143  CE2 PHE A  17      54.152  18.407  14.721  1.00 71.32           C
ATOM    144  CZ  PHE A  17      53.385  19.529  14.922  1.00 71.32           C
ATOM    145  C   PHE A  17      58.526  19.288  18.748  1.00 71.32           C
ATOM    146  O   PHE A  17      59.400  18.475  18.447  1.00 71.32           O
ATOM    147  N   TYR A  18      58.454  19.853  19.967  1.00101.26           N
ATOM    148  CA  TYR A  18      59.393  19.513  20.992  1.00101.26           C
ATOM    149  CB  TYR A  18      59.811  20.714  21.859  1.00101.26           C
ATOM    150  CG  TYR A  18      60.442  21.725  20.965  1.00101.26           C
ATOM    151  CD1 TYR A  18      59.656  22.567  20.214  1.00101.26           C
ATOM    152  CD2 TYR A  18      61.811  21.838  20.881  1.00101.26           C
ATOM    153  CE1 TYR A  18      60.223  23.508  19.388  1.00101.26           C
ATOM    154  CE2 TYR A  18      62.384  22.777  20.056  1.00101.26           C
ATOM    155  CZ  TYR A  18      61.590  23.613  19.307  1.00101.26           C
ATOM    156  OH  TYR A  18      62.175  24.576  18.459  1.00101.26           O
ATOM    157  C   TYR A  18      58.632  18.592  21.882  1.00101.26           C
ATOM    158  O   TYR A  18      57.534  18.923  22.326  1.00101.26           O
ATOM    159  N   ARG A  19      59.190  17.398  22.157  1.00137.67           N
ATOM    160  CA  ARG A  19      58.434  16.456  22.923  1.00137.67           C
ATOM    161  CB  ARG A  19      58.465  15.025  22.349  1.00137.67           C
ATOM    162  CG  ARG A  19      59.801  14.278  22.463  1.00137.67           C
ATOM    163  CD  ARG A  19      60.007  13.646  23.848  1.00137.67           C
ATOM    164  NE  ARG A  19      61.172  12.722  23.792  1.00137.67           N
ATOM    165  CZ  ARG A  19      61.291  11.741  24.736  1.00137.67           C
ATOM    166  NH1 ARG A  19      60.349  11.613  25.714  1.00137.67           N
ATOM    167  NH2 ARG A  19      62.357  10.886  24.699  1.00137.67           N
ATOM    168  C   ARG A  19      59.034  16.380  24.287  1.00137.67           C
ATOM    169  O   ARG A  19      60.254  16.323  24.433  1.00137.67           O
ATOM    170  N   THR A  20      58.163  16.358  25.316  1.00146.24           N
ATOM    171  CA  THR A  20      58.553  16.288  26.694  1.00146.24           C
ATOM    172  CB  THR A  20      57.721  17.154  27.602  1.00146.24           C
ATOM    173  OG1 THR A  20      56.350  16.798  27.503  1.00146.24           O
ATOM    174  CG2 THR A  20      57.918  18.631  27.229  1.00146.24           C
ATOM    175  C   THR A  20      58.391  14.888  27.178  1.00146.24           C
ATOM    176  O   THR A  20      58.725  13.928  26.484  1.00146.24           O
ATOM    177  N   SER A  21      57.797  14.745  28.381  1.00196.76           N
ATOM    178  CA  SER A  21      57.774  13.465  29.011  1.00196.76           C
ATOM    179  CB  SER A  21      57.012  12.400  28.219  1.00196.76           C
ATOM    180  OG  SER A  21      55.624  12.682  28.287  1.00196.76           O
ATOM    181  C   SER A  21      59.211  13.100  29.124  1.00196.76           C
ATOM    182  O   SER A  21      59.659  12.079  28.603  1.00196.76           O
ATOM    183  N   THR A  22      59.939  14.018  29.809  1.00 50.52           N
ATOM    184  CA  THR A  22      61.354  14.059  30.051  1.00 50.52           C
ATOM    185  CB  THR A  22      61.770  15.271  30.830  1.00 50.52           C
ATOM    186  OG1 THR A  22      61.400  16.452  30.135  1.00 50.52           O
ATOM    187  CG2 THR A  22      63.295  15.230  31.026  1.00 50.52           C
ATOM    188  C   THR A  22      61.817  12.874  30.821  1.00 50.52           C
ATOM    189  O   THR A  22      62.824  12.273  30.447  1.00 50.52           O
ATOM    190  N   SER A  23      61.123  12.519  31.923  1.00 68.89           N
ATOM    191  CA  SER A  23      61.541  11.345  32.631  1.00 68.89           C
ATOM    192  CB  SER A  23      60.653  11.014  33.845  1.00 68.89           C
ATOM    193  OG  SER A  23      59.318  10.756  33.435  1.00 68.89           O
ATOM    194  C   SER A  23      61.389  10.275  31.616  1.00 68.89           C
ATOM    195  O   SER A  23      62.290   9.471  31.382  1.00 68.89           O
ATOM    196  N   PHE A  24      60.213  10.287  30.973  1.00383.94           N
ATOM    197  CA  PHE A  24      59.945   9.478  29.836  1.00383.94           C
ATOM    198  CB  PHE A  24      60.466   8.026  29.929  1.00383.94           C
ATOM    199  CG  PHE A  24      59.930   7.324  31.128  1.00383.94           C
ATOM    200  CD1 PHE A  24      60.530   7.494  32.356  1.00383.94           C
ATOM    201  CD2 PHE A  24      58.839   6.493  31.031  1.00383.94           C
ATOM    202  CE1 PHE A  24      60.052   6.849  33.472  1.00383.94           C
ATOM    203  CE2 PHE A  24      58.359   5.844  32.144  1.00383.94           C
ATOM    204  CZ  PHE A  24      58.963   6.018  33.365  1.00383.94           C
ATOM    205  C   PHE A  24      58.479   9.529  29.599  1.00383.94           C
ATOM    206  O   PHE A  24      57.686   9.626  30.535  1.00383.94           O
ATOM    207  N   SER A  25      58.092   9.489  28.314  1.00220.06           N
ATOM    208  CA  SER A  25      56.724   9.481  27.953  1.00220.06           C
ATOM    209  CB  SER A  25      56.537   9.305  26.449  1.00220.06           C
ATOM    210  OG  SER A  25      57.063  10.431  25.762  1.00220.06           O
ATOM    211  C   SER A  25      56.142   8.322  28.680  1.00220.06           C
ATOM    212  O   SER A  25      56.768   7.271  28.814  1.00220.06           O
ATOM    213  N   ASN A  26      54.919   8.508  29.198  1.00 96.90           N
ATOM    214  CA  ASN A  26      54.313   7.499  30.005  1.00 96.90           C
ATOM    215  CB  ASN A  26      54.082   7.931  31.461  1.00 96.90           C
ATOM    216  CG  ASN A  26      55.353   7.685  32.257  1.00 96.90           C
ATOM    217  OD1 ASN A  26      55.732   6.537  32.481  1.00 96.90           O
ATOM    218  ND2 ASN A  26      56.023   8.780  32.706  1.00 96.90           N
ATOM    219  C   ASN A  26      52.979   7.174  29.454  1.00 96.90           C
ATOM    220  O   ASN A  26      52.678   7.466  28.290  1.00 96.90           O
ATOM    221  N   ASP A  27      52.152   6.524  30.281  1.00173.48           N
ATOM    222  CA  ASP A  27      50.847   6.103  29.885  1.00173.48           C
ATOM    223  CB  ASP A  27      50.215   5.096  30.859  1.00173.48           C
ATOM    224  CG  ASP A  27      51.027   3.810  30.827  1.00173.48           C
ATOM    225  OD1 ASP A  27      51.643   3.522  29.767  1.00173.48           O
ATOM    226  OD2 ASP A  27      51.041   3.098  31.867  1.00173.48           O
ATOM    227  C   ASP A  27      49.962   7.303  29.881  1.00173.48           C
ATOM    228  O   ASP A  27      50.383   8.414  30.195  1.00173.48           O
ATOM    229  N   VAL A  28      48.694   7.086  29.488  1.00 56.96           N
ATOM    230  CA  VAL A  28      47.723   8.136  29.443  1.00 56.96           C
ATOM    231  CB  VAL A  28      46.387   7.677  28.933  1.00 56.96           C
ATOM    232  CG1 VAL A  28      45.402   8.855  29.016  1.00 56.96           C
ATOM    233  CG2 VAL A  28      46.568   7.113  27.514  1.00 56.96           C
ATOM    234  C   VAL A  28      47.517   8.631  30.836  1.00 56.96           C
ATOM    235  O   VAL A  28      47.265   9.815  31.050  1.00 56.96           O
ATOM    236  N   VAL A  29      47.547   7.711  31.817  1.00 95.62           N
ATOM    237  CA  VAL A  29      47.366   8.070  33.194  1.00 95.62           C
ATOM    238  CB  VAL A  29      47.164   6.877  34.086  1.00 95.62           C
ATOM    239  CG1 VAL A  29      48.438   6.015  34.075  1.00 95.62           C
ATOM    240  CG2 VAL A  29      46.764   7.380  35.484  1.00 95.62           C
ATOM    241  C   VAL A  29      48.540   8.842  33.711  1.00 95.62           C
ATOM    242  O   VAL A  29      48.369   9.835  34.416  1.00 95.62           O
ATOM    243  N   HIS A  30      49.770   8.406  33.375  1.00103.12           N
ATOM    244  CA  HIS A  30      50.946   9.023  33.918  1.00103.12           C
ATOM    245  ND1 HIS A  30      51.896   5.996  34.946  1.00103.12           N
ATOM    246  CG  HIS A  30      52.458   7.252  34.863  0.00103.12           C
ATOM    247  CB  HIS A  30      52.240   8.220  33.737  1.00103.12           C
ATOM    248  NE2 HIS A  30      53.119   6.270  36.785  1.00103.12           N
ATOM    249  CD2 HIS A  30      53.201   7.401  35.993  1.00103.12           C
ATOM    250  CE1 HIS A  30      52.325   5.454  36.114  1.00103.12           C
ATOM    251  C   HIS A  30      51.157  10.420  33.436  1.00103.12           C
ATOM    252  O   HIS A  30      51.665  11.252  34.184  1.00103.12           O
ATOM    253  N   ASN A  31      50.804  10.738  32.180  1.00 62.38           N
ATOM    254  CA  ASN A  31      51.087  12.076  31.747  1.00 62.38           C
ATOM    255  CB  ASN A  31      51.832  12.142  30.401  1.00 62.38           C
ATOM    256  CG  ASN A  31      53.246  11.625  30.622  1.00 62.38           C
ATOM    257  OD1 ASN A  31      53.792  11.723  31.719  1.00 62.38           O
ATOM    258  ND2 ASN A  31      53.864  11.061  29.549  1.00 62.38           N
ATOM    259  C   ASN A  31      49.809  12.838  31.581  1.00 62.38           C
ATOM    260  O   ASN A  31      48.745  12.256  31.375  1.00 62.38           O
ATOM    261  N   THR A  32      49.899  14.176  31.757  1.00 65.36           N
ATOM    262  CA  THR A  32      48.823  15.096  31.520  1.00 65.36           C
ATOM    263  CB  THR A  32      48.106  15.519  32.767  1.00 65.36           C
ATOM    264  OG1 THR A  32      47.550  14.389  33.423  1.00 65.36           O
ATOM    265  CG2 THR A  32      46.995  16.511  32.383  1.00 65.36           C
ATOM    266  C   THR A  32      49.489  16.309  30.952  1.00 65.36           C
ATOM    267  O   THR A  32      50.429  16.829  31.552  1.00 65.36           O
ATOM    268  N   CYS A  33      49.010  16.814  29.798  1.00 88.89           N
ATOM    269  CA  CYS A  33      49.737  17.875  29.164  1.00 88.89           C
ATOM    270  CB  CYS A  33      49.825  17.647  27.651  1.00 88.89           C
ATOM    271  SG  CYS A  33      50.535  16.009  27.342  1.00 88.89           S
ATOM    272  C   CYS A  33      49.059  19.185  29.403  1.00 88.89           C
ATOM    273  O   CYS A  33      48.611  19.845  28.465  1.00 88.89           O
ATOM    274  N   ALA A  34      48.857  19.541  30.684  1.00 77.55           N
ATOM    275  CA  ALA A  34      48.382  20.850  31.011  1.00 77.55           C
ATOM    276  CB  ALA A  34      47.802  20.925  32.434  1.00 77.55           C
ATOM    277  C   ALA A  34      49.490  21.874  30.929  1.00 77.55           C
ATOM    278  O   ALA A  34      49.292  22.971  30.409  1.00 77.55           O
ATOM    279  N   LEU A  35      50.644  21.580  31.581  1.00103.94           N
ATOM    280  CA  LEU A  35      51.758  22.501  31.658  1.00103.94           C
ATOM    281  CB  LEU A  35      52.569  22.313  32.951  1.00103.94           C
ATOM    282  CG  LEU A  35      51.760  22.613  34.227  1.00103.94           C
ATOM    283  CD1 LEU A  35      52.623  22.446  35.487  1.00103.94           C
ATOM    284  CD2 LEU A  35      51.078  23.988  34.146  1.00103.94           C
ATOM    285  C   LEU A  35      52.758  22.528  30.531  1.00103.94           C
ATOM    286  O   LEU A  35      52.908  23.555  29.874  1.00103.94           O
ATOM    287  N   THR A  36      53.471  21.387  30.328  1.00115.43           N
ATOM    288  CA  THR A  36      54.569  21.141  29.411  1.00115.43           C
ATOM    289  CB  THR A  36      55.134  22.312  28.625  1.00115.43           C
ATOM    290  OG1 THR A  36      54.158  22.870  27.760  1.00115.43           O
ATOM    291  CG2 THR A  36      56.286  21.804  27.734  1.00115.43           C
ATOM    292  C   THR A  36      55.669  20.499  30.229  1.00115.43           C
ATOM    293  O   THR A  36      55.521  19.352  30.645  1.00115.43           O
ATOM    294  N   ASN A  37      56.817  21.210  30.423  1.00 86.50           N
ATOM    295  CA  ASN A  37      57.978  20.812  31.197  1.00 86.50           C
ATOM    296  CB  ASN A  37      57.887  19.459  31.944  1.00 86.50           C
ATOM    297  CG  ASN A  37      56.911  19.629  33.100  1.00 86.50           C
ATOM    298  OD1 ASN A  37      56.513  20.745  33.433  1.00 86.50           O
ATOM    299  ND2 ASN A  37      56.523  18.494  33.741  1.00 86.50           N
ATOM    300  C   ASN A  37      59.149  20.764  30.255  1.00 86.50           C
ATOM    301  O   ASN A  37      59.051  21.239  29.125  1.00 86.50           O
ATOM    302  N   PRO A  38      60.269  20.223  30.677  1.00157.85           N
ATOM    303  CA  PRO A  38      61.390  20.130  29.776  1.00157.85           C
ATOM    304  CD  PRO A  38      60.727  20.448  32.044  1.00157.85           C
ATOM    305  CB  PRO A  38      62.602  19.801  30.641  1.00157.85           C
ATOM    306  CG  PRO A  38      62.263  20.469  31.984  1.00157.85           C
ATOM    307  C   PRO A  38      61.145  19.167  28.653  1.00157.85           C
ATOM    308  O   PRO A  38      60.257  18.323  28.772  1.00157.85           O
ATOM    309  N   LEU A  39      61.909  19.301  27.545  1.00 98.45           N
ATOM    310  CA  LEU A  39      61.704  18.504  26.363  1.00 98.45           C
ATOM    311  CB  LEU A  39      61.639  19.353  25.078  1.00 98.45           C
ATOM    312  CG  LEU A  39      60.446  20.323  24.976  1.00 98.45           C
ATOM    313  CD1 LEU A  39      59.132  19.573  24.718  1.00 98.45           C
ATOM    314  CD2 LEU A  39      60.379  21.259  26.193  1.00 98.45           C
ATOM    315  C   LEU A  39      62.856  17.568  26.132  1.00 98.45           C
ATOM    316  O   LEU A  39      64.016  17.976  26.087  1.00 98.45           O
ATOM    317  N   PRO A  40      62.545  16.302  26.023  1.00105.19           N
ATOM    318  CA  PRO A  40      63.542  15.324  25.677  1.00105.19           C
ATOM    319  CD  PRO A  40      61.522  15.731  26.882  1.00105.19           C
ATOM    320  CB  PRO A  40      62.933  13.964  25.982  1.00105.19           C
ATOM    321  CG  PRO A  40      61.933  14.267  27.102  1.00105.19           C
ATOM    322  C   PRO A  40      64.072  15.394  24.281  1.00105.19           C
ATOM    323  O   PRO A  40      65.279  15.227  24.112  1.00105.19           O
ATOM    324  N   ASN A  41      63.223  15.604  23.252  1.00142.18           N
ATOM    325  CA  ASN A  41      63.854  15.612  21.966  1.00142.18           C
ATOM    326  CB  ASN A  41      64.417  14.242  21.536  1.00142.18           C
ATOM    327  CG  ASN A  41      63.299  13.209  21.480  1.00142.18           C
ATOM    328  OD1 ASN A  41      62.336  13.345  20.727  1.00142.18           O
ATOM    329  ND2 ASN A  41      63.442  12.130  22.296  1.00142.18           N
ATOM    330  C   ASN A  41      62.964  16.115  20.884  1.00142.18           C
ATOM    331  O   ASN A  41      61.772  15.818  20.814  1.00142.18           O
ATOM    332  N   VAL A  42      63.534  17.013  20.066  1.00173.52           N
ATOM    333  CA  VAL A  42      62.942  17.390  18.826  1.00173.52           C
ATOM    334  CB  VAL A  42      63.515  18.661  18.265  1.00173.52           C
ATOM    335  CG1 VAL A  42      63.175  19.810  19.230  1.00173.52           C
ATOM    336  CG2 VAL A  42      65.026  18.477  18.038  1.00173.52           C
ATOM    337  C   VAL A  42      63.286  16.270  17.903  1.00173.52           C
ATOM    338  O   VAL A  42      62.500  15.873  17.051  1.00173.52           O
ATOM    339  N   ASN A  43      64.494  15.703  18.076  1.00209.26           N
ATOM    340  CA  ASN A  43      64.995  14.701  17.182  1.00209.26           C
ATOM    341  CB  ASN A  43      66.504  14.448  17.360  1.00209.26           C
ATOM    342  CG  ASN A  43      67.015  13.609  16.196  1.00209.26           C
ATOM    343  OD1 ASN A  43      66.701  12.427  16.076  1.00209.26           O
ATOM    344  ND2 ASN A  43      67.835  14.240  15.314  1.00209.26           N
ATOM    345  C   ASN A  43      64.276  13.405  17.384  1.00209.26           C
ATOM    346  O   ASN A  43      63.839  13.079  18.486  1.00209.26           O
ATOM    347  N   VAL A  44      64.100  12.676  16.260  1.00100.58           N
ATOM    348  CA  VAL A  44      63.534  11.360  16.163  1.00100.58           C
ATOM    349  CB  VAL A  44      63.519  10.559  17.443  1.00100.58           C
ATOM    350  CG1 VAL A  44      63.100   9.111  17.114  1.00100.58           C
ATOM    351  CG2 VAL A  44      64.930  10.607  18.060  1.00100.58           C
ATOM    352  C   VAL A  44      62.184  11.549  15.529  1.00100.58           C
ATOM    353  O   VAL A  44      61.960  12.585  14.906  1.00100.58           O
ATOM    354  N   ASP A  45      61.244  10.588  15.619  1.00 95.33           N
ATOM    355  CA  ASP A  45      60.016  10.786  14.901  1.00 95.33           C
ATOM    356  CB  ASP A  45      59.025   9.619  15.008  1.00 95.33           C
ATOM    357  CG  ASP A  45      58.006   9.819  13.893  1.00 95.33           C
ATOM    358  OD1 ASP A  45      58.242  10.717  13.039  1.00 95.33           O
ATOM    359  OD2 ASP A  45      56.984   9.082  13.875  1.00 95.33           O
ATOM    360  C   ASP A  45      59.317  12.019  15.388  1.00 95.33           C
ATOM    361  O   ASP A  45      58.997  12.894  14.585  1.00 95.33           O
ATOM    362  N   THR A  46      59.065  12.159  16.708  1.00152.77           N
ATOM    363  CA  THR A  46      58.449  13.400  17.089  1.00152.77           C
ATOM    364  CB  THR A  46      57.993  13.487  18.517  1.00152.77           C
ATOM    365  OG1 THR A  46      56.987  12.519  18.773  1.00152.77           O
ATOM    366  CG2 THR A  46      57.437  14.899  18.763  1.00152.77           C
ATOM    367  C   THR A  46      59.514  14.403  16.872  1.00152.77           C
ATOM    368  O   THR A  46      60.480  14.470  17.627  1.00152.77           O
ATOM    369  N   ILE A  47      59.345  15.201  15.806  1.00158.89           N
ATOM    370  CA  ILE A  47      60.386  16.051  15.337  1.00158.89           C
ATOM    371  CB  ILE A  47      61.450  15.256  14.602  1.00158.89           C
ATOM    372  CG1 ILE A  47      62.720  16.087  14.325  1.00158.89           C
ATOM    373  CG2 ILE A  47      60.821  14.554  13.380  1.00158.89           C
ATOM    374  CD1 ILE A  47      63.911  15.248  13.864  1.00158.89           C
ATOM    375  C   ILE A  47      59.748  17.039  14.417  1.00158.89           C
ATOM    376  O   ILE A  47      58.693  17.594  14.721  1.00158.89           O
ATOM    377  N   LYS A  48      60.426  17.327  13.288  1.00 80.97           N
ATOM    378  CA  LYS A  48      59.908  18.218  12.305  1.00 80.97           C
ATOM    379  CB  LYS A  48      60.979  18.828  11.381  1.00 80.97           C
ATOM    380  CG  LYS A  48      61.883  19.854  12.068  1.00 80.97           C
ATOM    381  CD  LYS A  48      63.105  20.245  11.234  1.00 80.97           C
ATOM    382  CE  LYS A  48      63.928  21.382  11.845  1.00 80.97           C
ATOM    383  NZ  LYS A  48      63.165  22.649  11.782  1.00 80.97           N
ATOM    384  C   LYS A  48      58.938  17.490  11.437  1.00 80.97           C
ATOM    385  O   LYS A  48      59.166  16.355  11.017  1.00 80.97           O
ATOM    386  N   LEU A  49      57.797  18.150  11.169  1.00 84.31           N
ATOM    387  CA  LEU A  49      56.797  17.597  10.312  1.00 84.31           C
ATOM    388  CB  LEU A  49      55.507  17.194  11.046  1.00 84.31           C
ATOM    389  CG  LEU A  49      55.707  16.045  12.053  1.00 84.31           C
ATOM    390  CD1 LEU A  49      56.654  16.455  13.192  1.00 84.31           C
ATOM    391  CD2 LEU A  49      54.360  15.510  12.564  1.00 84.31           C
ATOM    392  C   LEU A  49      56.433  18.648   9.316  1.00 84.31           C
ATOM    393  O   LEU A  49      56.407  19.840   9.627  1.00 84.31           O
ATOM    394  N   ARG A  50      56.162  18.222   8.066  1.00 71.63           N
ATOM    395  CA  ARG A  50      55.757  19.153   7.060  1.00 71.63           C
ATOM    396  CB  ARG A  50      56.630  19.126   5.795  1.00 71.63           C
ATOM    397  CG  ARG A  50      58.039  19.661   6.064  1.00 71.63           C
ATOM    398  CD  ARG A  50      58.846  19.969   4.802  1.00 71.63           C
ATOM    399  NE  ARG A  50      60.178  20.474   5.241  1.00 71.63           N
ATOM    400  CZ  ARG A  50      61.107  20.850   4.314  1.00 71.63           C
ATOM    401  NH1 ARG A  50      60.817  20.769   2.983  1.00 71.63           N
ATOM    402  NH2 ARG A  50      62.327  21.309   4.719  1.00 71.63           N
ATOM    403  C   ARG A  50      54.353  18.803   6.701  1.00 71.63           C
ATOM    404  O   ARG A  50      54.003  17.627   6.612  1.00 71.63           O
ATOM    405  N   LEU A  51      53.501  19.835   6.535  1.00 55.52           N
ATOM    406  CA  LEU A  51      52.116  19.631   6.211  1.00 55.52           C
ATOM    407  CB  LEU A  51      51.164  20.259   7.244  1.00 55.52           C
ATOM    408  CG  LEU A  51      51.350  19.700   8.666  1.00 55.52           C
ATOM    409  CD1 LEU A  51      50.374  20.355   9.656  1.00 55.52           C
ATOM    410  CD2 LEU A  51      51.278  18.164   8.682  1.00 55.52           C
ATOM    411  C   LEU A  51      51.858  20.316   4.903  1.00 55.52           C
ATOM    412  O   LEU A  51      52.154  21.499   4.737  1.00 55.52           O
ATOM    413  N   LEU A  52      51.280  19.593   3.924  1.00 90.14           N
ATOM    414  CA  LEU A  52      51.097  20.220   2.654  1.00 90.14           C
ATOM    415  CB  LEU A  52      52.081  19.741   1.580  1.00 90.14           C
ATOM    416  CG  LEU A  52      53.498  20.316   1.789  1.00 90.14           C
ATOM    417  CD1 LEU A  52      54.472  19.829   0.704  1.00 90.14           C
ATOM    418  CD2 LEU A  52      53.465  21.848   1.911  1.00 90.14           C
ATOM    419  C   LEU A  52      49.686  20.089   2.178  1.00 90.14           C
ATOM    420  O   LEU A  52      48.973  19.162   2.556  1.00 90.14           O
ATOM    421  N   ALA A  53      49.314  21.011   1.260  1.00143.55           N
ATOM    422  CA  ALA A  53      48.013  21.261   0.684  1.00143.55           C
ATOM    423  CB  ALA A  53      48.121  21.817  -0.750  1.00143.55           C
ATOM    424  C   ALA A  53      47.179  20.010   0.694  1.00143.55           C
ATOM    425  O   ALA A  53      47.667  18.920   0.406  1.00143.55           O
ATOM    426  N   PRO A  54      45.894  20.207   0.610  1.00282.61           N
ATOM    427  CA  PRO A  54      44.907  19.396   1.279  1.00282.61           C
ATOM    428  CD  PRO A  54      45.452  20.418  -0.763  1.00282.61           C
ATOM    429  CB  PRO A  54      44.022  18.756   0.206  1.00282.61           C
ATOM    430  CG  PRO A  54      44.672  19.152  -1.124  1.00282.61           C
ATOM    431  C   PRO A  54      45.255  18.443   2.400  1.00282.61           C
ATOM    432  O   PRO A  54      44.776  18.792   3.480  1.00282.61           O
ATOM    433  N   ASP A  55      45.976  17.303   2.333  1.00193.44           N
ATOM    434  CA  ASP A  55      46.064  16.713   3.656  1.00193.44           C
ATOM    435  CB  ASP A  55      44.802  15.914   4.032  1.00193.44           C
ATOM    436  CG  ASP A  55      44.681  14.722   3.090  1.00193.44           C
ATOM    437  OD1 ASP A  55      45.385  14.717   2.045  1.00193.44           O
ATOM    438  OD2 ASP A  55      43.887  13.798   3.408  1.00193.44           O
ATOM    439  C   ASP A  55      47.228  15.775   3.848  1.00193.44           C
ATOM    440  O   ASP A  55      47.074  14.744   4.502  1.00193.44           O
ATOM    441  N   VAL A  56      48.444  16.113   3.380  1.00116.25           N
ATOM    442  CA  VAL A  56      49.510  15.163   3.547  1.00116.25           C
ATOM    443  CB  VAL A  56      50.283  14.925   2.282  1.00116.25           C
ATOM    444  CG1 VAL A  56      50.962  16.243   1.871  1.00116.25           C
ATOM    445  CG2 VAL A  56      51.267  13.766   2.519  1.00116.25           C
ATOM    446  C   VAL A  56      50.487  15.662   4.566  1.00116.25           C
ATOM    447  O   VAL A  56      50.786  16.852   4.624  1.00116.25           O
ATOM    448  N   VAL A  57      50.999  14.745   5.419  1.00 98.76           N
ATOM    449  CA  VAL A  57      51.988  15.119   6.387  1.00 98.76           C
ATOM    450  CB  VAL A  57      51.532  14.935   7.805  1.00 98.76           C
ATOM    451  CG1 VAL A  57      51.267  13.438   8.042  1.00 98.76           C
ATOM    452  CG2 VAL A  57      52.599  15.525   8.742  1.00 98.76           C
ATOM    453  C   VAL A  57      53.168  14.215   6.181  1.00 98.76           C
ATOM    454  O   VAL A  57      52.992  13.039   5.868  1.00 98.76           O
ATOM    455  N   TYR A  58      54.408  14.748   6.286  1.00 94.42           N
ATOM    456  CA  TYR A  58      55.549  13.875   6.192  1.00 94.42           C
ATOM    457  CB  TYR A  58      56.102  13.641   4.770  1.00 94.42           C
ATOM    458  CG  TYR A  58      56.893  14.803   4.278  1.00 94.42           C
ATOM    459  CD1 TYR A  58      56.284  15.961   3.869  1.00 94.42           C
ATOM    460  CD2 TYR A  58      58.263  14.714   4.198  1.00 94.42           C
ATOM    461  CE1 TYR A  58      57.024  17.022   3.402  1.00 94.42           C
ATOM    462  CE2 TYR A  58      59.012  15.768   3.732  1.00 94.42           C
ATOM    463  CZ  TYR A  58      58.392  16.926   3.334  1.00 94.42           C
ATOM    464  OH  TYR A  58      59.161  18.006   2.854  1.00 94.42           O
ATOM    465  C   TYR A  58      56.643  14.411   7.066  1.00 94.42           C
ATOM    466  O   TYR A  58      56.670  15.595   7.396  1.00 94.42           O
ATOM    467  N   ASP A  59      57.549  13.508   7.485  1.00187.88           N
ATOM    468  CA  ASP A  59      58.634  13.749   8.396  1.00187.88           C
ATOM    469  CB  ASP A  59      58.575  12.602   9.427  1.00187.88           C
ATOM    470  CG  ASP A  59      59.571  12.631  10.568  1.00187.88           C
ATOM    471  OD1 ASP A  59      60.756  12.265  10.350  1.00187.88           O
ATOM    472  OD2 ASP A  59      59.127  12.944  11.704  1.00187.88           O
ATOM    473  C   ASP A  59      59.946  13.726   7.637  1.00187.88           C
ATOM    474  O   ASP A  59      59.988  13.536   6.421  1.00187.88           O
ATOM    475  N   GLU A  60      61.060  13.933   8.372  1.00 82.54           N
ATOM    476  CA  GLU A  60      62.418  13.925   7.889  1.00 82.54           C
ATOM    477  CB  GLU A  60      63.425  14.333   8.977  1.00 82.54           C
ATOM    478  CG  GLU A  60      63.238  15.769   9.472  1.00 82.54           C
ATOM    479  CD  GLU A  60      63.688  16.716   8.370  1.00 82.54           C
ATOM    480  OE1 GLU A  60      64.432  16.257   7.462  1.00 82.54           O
ATOM    481  OE2 GLU A  60      63.296  17.912   8.422  1.00 82.54           O
ATOM    482  C   GLU A  60      62.784  12.536   7.442  1.00 82.54           C
ATOM    483  O   GLU A  60      63.534  12.355   6.484  1.00 82.54           O
ATOM    484  N   GLN A  61      62.249  11.519   8.141  1.00 85.55           N
ATOM    485  CA  GLN A  61      62.507  10.124   7.914  1.00 85.55           C
ATOM    486  CB  GLN A  61      61.839   9.198   8.947  1.00 85.55           C
ATOM    487  CG  GLN A  61      62.434   9.339  10.351  1.00 85.55           C
ATOM    488  CD  GLN A  61      61.793   8.292  11.251  1.00 85.55           C
ATOM    489  OE1 GLN A  61      62.470   7.641  12.046  1.00 85.55           O
ATOM    490  NE2 GLN A  61      60.448   8.126  11.131  1.00 85.55           N
ATOM    491  C   GLN A  61      62.014   9.746   6.552  1.00 85.55           C
ATOM    492  O   GLN A  61      62.437   8.728   6.010  1.00 85.55           O
ATOM    493  N   GLY A  62      61.063  10.507   5.979  1.00 30.53           N
ATOM    494  CA  GLY A  62      60.589  10.179   4.663  1.00 30.53           C
ATOM    495  C   GLY A  62      59.261   9.502   4.784  1.00 30.53           C
ATOM    496  O   GLY A  62      58.696   9.037   3.796  1.00 30.53           O
ATOM    497  N   ASN A  63      58.734   9.426   6.018  1.00107.50           N
ATOM    498  CA  ASN A  63      57.462   8.813   6.274  1.00107.50           C
ATOM    499  CB  ASN A  63      57.277   8.493   7.763  1.00107.50           C
ATOM    500  CG  ASN A  63      57.529   9.772   8.538  1.00107.50           C
ATOM    501  OD1 ASN A  63      56.823  10.766   8.381  1.00107.50           O
ATOM    502  ND2 ASN A  63      58.584   9.743   9.396  1.00107.50           N
ATOM    503  C   ASN A  63      56.360   9.737   5.833  1.00107.50           C
ATOM    504  O   ASN A  63      56.501  10.959   5.868  1.00107.50           O
ATOM    505  N   GLU A  64      55.222   9.156   5.387  1.00 74.59           N
ATOM    506  CA  GLU A  64      54.110   9.941   4.918  1.00 74.59           C
ATOM    507  CB  GLU A  64      53.729   9.660   3.453  1.00 74.59           C
ATOM    508  CG  GLU A  64      52.550  10.504   2.966  1.00 74.59           C
ATOM    509  CD  GLU A  64      52.274  10.142   1.514  1.00 74.59           C
ATOM    510  OE1 GLU A  64      53.040   9.313   0.954  1.00 74.59           O
ATOM    511  OE2 GLU A  64      51.290  10.688   0.947  1.00 74.59           O
ATOM    512  C   GLU A  64      52.900   9.625   5.751  1.00 74.59           C
ATOM    513  O   GLU A  64      52.754   8.516   6.264  1.00 74.59           O
ATOM    514  N   GLY A  65      51.990  10.616   5.900  1.00 27.17           N
ATOM    515  CA  GLY A  65      50.805  10.438   6.694  1.00 27.17           C
ATOM    516  C   GLY A  65      49.826  11.516   6.328  1.00 27.17           C
ATOM    517  O   GLY A  65      49.922  12.112   5.256  1.00 27.17           O
ATOM    518  N   PHE A  66      48.836  11.785   7.211  1.00103.97           N
ATOM    519  CA  PHE A  66      47.853  12.785   6.882  1.00103.97           C
ATOM    520  CB  PHE A  66      46.520  12.195   6.388  1.00103.97           C
ATOM    521  CG  PHE A  66      45.934  11.383   7.492  1.00103.97           C
ATOM    522  CD1 PHE A  66      45.151  11.973   8.458  1.00103.97           C
ATOM    523  CD2 PHE A  66      46.166  10.028   7.558  1.00103.97           C
ATOM    524  CE1 PHE A  66      44.611  11.223   9.476  1.00103.97           C
ATOM    525  CE2 PHE A  66      45.628   9.274   8.574  1.00103.97           C
ATOM    526  CZ  PHE A  66      44.847   9.871   9.534  1.00103.97           C
ATOM    527  C   PHE A  66      47.552  13.645   8.075  1.00103.97           C
ATOM    528  O   PHE A  66      47.927  13.322   9.200  1.00103.97           O
ATOM    529  N   TRP A  67      46.895  14.808   7.841  1.00144.63           N
ATOM    530  CA  TRP A  67      46.511  15.646   8.941  1.00144.63           C
ATOM    531  CB  TRP A  67      47.523  16.733   9.355  1.00144.63           C
ATOM    532  CG  TRP A  67      47.331  18.094   8.726  1.00144.63           C
ATOM    533  CD2 TRP A  67      47.779  18.510   7.426  1.00144.63           C
ATOM    534  CD1 TRP A  67      46.708  19.174   9.281  1.00144.63           C
ATOM    535  NE1 TRP A  67      46.744  20.238   8.415  1.00144.63           N
ATOM    536  CE2 TRP A  67      47.398  19.844   7.269  1.00144.63           C
ATOM    537  CE3 TRP A  67      48.450  17.840   6.446  1.00144.63           C
ATOM    538  CZ2 TRP A  67      47.685  20.532   6.126  1.00144.63           C
ATOM    539  CZ3 TRP A  67      48.734  18.540   5.294  1.00144.63           C
ATOM    540  CH2 TRP A  67      48.361  19.858   5.137  1.00144.63           C
ATOM    541  C   TRP A  67      45.265  16.377   8.540  1.00144.63           C
ATOM    542  O   TRP A  67      44.864  16.377   7.376  1.00144.63           O
ATOM    543  N   THR A  68      44.591  16.986   9.534  1.00120.71           N
ATOM    544  CA  THR A  68      43.425  17.776   9.273  1.00120.71           C
ATOM    545  CB  THR A  68      42.143  17.010   9.427  1.00120.71           C
ATOM    546  OG1 THR A  68      41.034  17.836   9.105  1.00120.71           O
ATOM    547  CG2 THR A  68      42.036  16.506  10.877  1.00120.71           C
ATOM    548  C   THR A  68      43.415  18.863  10.291  1.00120.71           C
ATOM    549  O   THR A  68      43.885  18.679  11.411  1.00120.71           O
ATOM    550  N   LEU A  69      42.909  20.048   9.916  1.00126.03           N
ATOM    551  CA  LEU A  69      42.790  21.104  10.876  1.00126.03           C
ATOM    552  CB  LEU A  69      42.690  22.480  10.180  1.00126.03           C
ATOM    553  CG  LEU A  69      43.022  23.728  11.028  1.00126.03           C
ATOM    554  CD1 LEU A  69      42.770  25.013  10.223  1.00126.03           C
ATOM    555  CD2 LEU A  69      42.334  23.742  12.394  1.00126.03           C
ATOM    556  C   LEU A  69      41.490  20.764  11.539  1.00126.03           C
ATOM    557  O   LEU A  69      40.665  20.073  10.944  1.00126.03           O
ATOM    558  N   ILE A  70      41.288  21.158  12.807  1.00 86.63           N
ATOM    559  CA  ILE A  70      40.025  20.884  13.427  1.00 86.63           C
ATOM    560  CB  ILE A  70      40.164  20.302  14.806  1.00 86.63           C
ATOM    561  CG1 ILE A  70      40.892  18.949  14.739  1.00 86.63           C
ATOM    562  CG2 ILE A  70      38.768  20.223  15.446  1.00 86.63           C
ATOM    563  CD1 ILE A  70      41.344  18.432  16.103  1.00 86.63           C
ATOM    564  C   ILE A  70      39.356  22.202  13.561  1.00 86.63           C
ATOM    565  O   ILE A  70      39.656  22.930  14.511  1.00 86.63           O
ATOM    566  N   TYR A  71      38.415  22.521  12.633  1.00180.82           N
ATOM    567  CA  TYR A  71      37.774  23.802  12.722  1.00180.82           C
ATOM    568  CB  TYR A  71      36.935  23.950  14.010  1.00180.82           C
ATOM    569  CG  TYR A  71      35.980  25.092  13.882  1.00180.82           C
ATOM    570  CD1 TYR A  71      34.888  24.981  13.051  1.00180.82           C
ATOM    571  CD2 TYR A  71      36.136  26.250  14.609  1.00180.82           C
ATOM    572  CE1 TYR A  71      33.986  26.011  12.922  1.00180.82           C
ATOM    573  CE2 TYR A  71      35.237  27.285  14.486  1.00180.82           C
ATOM    574  CZ  TYR A  71      34.161  27.168  13.640  1.00180.82           C
ATOM    575  OH  TYR A  71      33.237  28.227  13.512  1.00180.82           O
ATOM    576  C   TYR A  71      38.913  24.785  12.697  1.00180.82           C
ATOM    577  O   TYR A  71      39.814  24.652  11.873  1.00180.82           O
ATOM    578  N   ASP A  72      38.777  25.898  13.435  1.00205.89           N
ATOM    579  CA  ASP A  72      39.781  26.911  13.695  1.00205.89           C
ATOM    580  CB  ASP A  72      39.169  28.279  14.034  1.00205.89           C
ATOM    581  CG  ASP A  72      38.521  28.806  12.774  1.00205.89           C
ATOM    582  OD1 ASP A  72      38.644  28.108  11.734  1.00205.89           O
ATOM    583  OD2 ASP A  72      37.903  29.903  12.826  1.00205.89           O
ATOM    584  C   ASP A  72      40.676  26.589  14.879  1.00205.89           C
ATOM    585  O   ASP A  72      41.601  27.347  15.170  1.00205.89           O
ATOM    586  N   GLN A  73      40.308  25.574  15.686  1.00122.74           N
ATOM    587  CA  GLN A  73      40.886  25.273  16.981  1.00122.74           C
ATOM    588  CB  GLN A  73      39.972  24.328  17.773  1.00122.74           C
ATOM    589  CG  GLN A  73      38.593  24.931  18.026  1.00122.74           C
ATOM    590  CD  GLN A  73      38.761  26.027  19.063  1.00122.74           C
ATOM    591  OE1 GLN A  73      38.851  25.750  20.257  1.00122.74           O
ATOM    592  NE2 GLN A  73      38.814  27.306  18.601  1.00122.74           N
ATOM    593  C   GLN A  73      42.272  24.682  17.079  1.00122.74           C
ATOM    594  O   GLN A  73      43.052  25.105  17.935  1.00122.74           O
ATOM    595  N   GLY A  74      42.617  23.668  16.262  1.00 41.86           N
ATOM    596  CA  GLY A  74      43.881  22.999  16.432  1.00 41.86           C
ATOM    597  C   GLY A  74      43.966  21.968  15.352  1.00 41.86           C
ATOM    598  O   GLY A  74      43.261  22.077  14.353  1.00 41.86           O
ATOM    599  N   PHE A  75      44.828  20.936  15.514  1.00 70.65           N
ATOM    600  CA  PHE A  75      44.977  19.987  14.446  1.00 70.65           C
ATOM    601  CB  PHE A  75      46.125  20.365  13.492  1.00 70.65           C
ATOM    602  CG  PHE A  75      47.369  20.480  14.312  1.00 70.65           C
ATOM    603  CD1 PHE A  75      47.674  21.661  14.951  1.00 70.65           C
ATOM    604  CD2 PHE A  75      48.231  19.416  14.449  1.00 70.65           C
ATOM    605  CE1 PHE A  75      48.816  21.780  15.710  1.00 70.65           C
ATOM    606  CE2 PHE A  75      49.375  19.528  15.206  1.00 70.65           C
ATOM    607  CZ  PHE A  75      49.670  20.711  15.840  1.00 70.65           C
ATOM    608  C   PHE A  75      45.274  18.609  14.965  1.00 70.65           C
ATOM    609  O   PHE A  75      45.579  18.406  16.141  1.00 70.65           O
ATOM    610  N   GLU A  76      45.138  17.604  14.070  1.00 62.58           N
ATOM    611  CA  GLU A  76      45.498  16.257  14.395  1.00 62.58           C
ATOM    612  CB  GLU A  76      44.312  15.299  14.615  1.00 62.58           C
ATOM    613  CG  GLU A  76      44.773  13.884  14.977  1.00 62.58           C
ATOM    614  CD  GLU A  76      43.562  13.038  15.346  1.00 62.58           C
ATOM    615  OE1 GLU A  76      43.137  13.100  16.531  1.00 62.58           O
ATOM    616  OE2 GLU A  76      43.051  12.313  14.452  1.00 62.58           O
ATOM    617  C   GLU A  76      46.295  15.738  13.237  1.00 62.58           C
ATOM    618  O   GLU A  76      45.927  15.927  12.076  1.00 62.58           O
ATOM    619  N   VAL A  77      47.439  15.090  13.532  1.00 41.19           N
ATOM    620  CA  VAL A  77      48.259  14.546  12.490  1.00 41.19           C
ATOM    621  CB  VAL A  77      49.603  15.205  12.386  1.00 41.19           C
ATOM    622  CG1 VAL A  77      50.434  14.461  11.327  1.00 41.19           C
ATOM    623  CG2 VAL A  77      49.394  16.698  12.080  1.00 41.19           C
ATOM    624  C   VAL A  77      48.503  13.107  12.807  1.00 41.19           C
ATOM    625  O   VAL A  77      48.799  12.752  13.947  1.00 41.19           O
ATOM    626  N   VAL A  78      48.358  12.230  11.794  1.00 47.76           N
ATOM    627  CA  VAL A  78      48.643  10.842  12.008  1.00 47.76           C
ATOM    628  CB  VAL A  78      47.519   9.934  11.600  1.00 47.76           C
ATOM    629  CG1 VAL A  78      47.946   8.476  11.839  1.00 47.76           C
ATOM    630  CG2 VAL A  78      46.253  10.350  12.368  1.00 47.76           C
ATOM    631  C   VAL A  78      49.810  10.532  11.128  1.00 47.76           C
ATOM    632  O   VAL A  78      49.704  10.582   9.903  1.00 47.76           O
ATOM    633  N   ILE A  79      50.975  10.237  11.737  1.00 99.34           N
ATOM    634  CA  ILE A  79      52.126   9.942  10.939  1.00 99.34           C
ATOM    635  CB  ILE A  79      52.945  11.172  10.672  1.00 99.34           C
ATOM    636  CG1 ILE A  79      53.977  10.929   9.561  1.00 99.34           C
ATOM    637  CG2 ILE A  79      53.549  11.635  12.008  1.00 99.34           C
ATOM    638  CD1 ILE A  79      54.580  12.223   9.015  1.00 99.34           C
ATOM    639  C   ILE A  79      52.975   8.959  11.691  1.00 99.34           C
ATOM    640  O   ILE A  79      53.132   9.071  12.905  1.00 99.34           O
ATOM    641  N   ASN A  80      53.547   7.966  10.978  1.00116.40           N
ATOM    642  CA  ASN A  80      54.418   6.970  11.550  1.00116.40           C
ATOM    643  CB  ASN A  80      55.859   7.437  11.800  1.00116.40           C
ATOM    644  CG  ASN A  80      56.614   7.183  10.505  1.00116.40           C
ATOM    645  OD1 ASN A  80      57.819   7.412  10.415  1.00116.40           O
ATOM    646  ND2 ASN A  80      55.888   6.662   9.478  1.00116.40           N
ATOM    647  C   ASN A  80      53.873   6.359  12.803  1.00116.40           C
ATOM    648  O   ASN A  80      54.567   6.252  13.812  1.00116.40           O
ATOM    649  N   LYS A  81      52.611   5.915  12.735  1.00188.34           N
ATOM    650  CA  LYS A  81      51.892   5.239  13.773  1.00188.34           C
ATOM    651  CB  LYS A  81      52.386   3.827  14.063  1.00188.34           C
ATOM    652  CG  LYS A  81      51.218   2.998  14.596  1.00188.34           C
ATOM    653  CD  LYS A  81      50.278   2.505  13.480  1.00188.34           C
ATOM    654  CE  LYS A  81      49.689   3.621  12.603  1.00188.34           C
ATOM    655  NZ  LYS A  81      48.530   4.248  13.287  1.00188.34           N
ATOM    656  C   LYS A  81      51.842   6.029  15.051  1.00188.34           C
ATOM    657  O   LYS A  81      51.804   5.457  16.140  1.00188.34           O
ATOM    658  N   GLN A  82      51.802   7.372  14.941  1.00 96.30           N
ATOM    659  CA  GLN A  82      51.682   8.272  16.063  1.00 96.30           C
ATOM    660  CB  GLN A  82      52.940   9.131  16.290  1.00 96.30           C
ATOM    661  CG  GLN A  82      52.838  10.108  17.465  1.00 96.30           C
ATOM    662  CD  GLN A  82      54.214  10.744  17.645  1.00 96.30           C
ATOM    663  OE1 GLN A  82      55.167  10.394  16.949  1.00 96.30           O
ATOM    664  NE2 GLN A  82      54.328  11.701  18.604  1.00 96.30           N
ATOM    665  C   GLN A  82      50.610   9.259  15.712  1.00 96.30           C
ATOM    666  O   GLN A  82      50.405   9.564  14.538  1.00 96.30           O
ATOM    667  N   LYS A  83      49.887   9.777  16.729  1.00 58.70           N
ATOM    668  CA  LYS A  83      48.892  10.781  16.465  1.00 58.70           C
ATOM    669  CB  LYS A  83      47.455  10.394  16.855  1.00 58.70           C
ATOM    670  CG  LYS A  83      46.826   9.350  15.932  1.00 58.70           C
ATOM    671  CD  LYS A  83      45.454   8.861  16.401  1.00 58.70           C
ATOM    672  CE  LYS A  83      44.813   7.855  15.443  1.00 58.70           C
ATOM    673  NZ  LYS A  83      43.472   7.470  15.935  1.00 58.70           N
ATOM    674  C   LYS A  83      49.255  11.982  17.275  1.00 58.70           C
ATOM    675  O   LYS A  83      49.573  11.871  18.456  1.00 58.70           O
ATOM    676  N   TYR A  84      49.202  13.176  16.655  1.00119.40           N
ATOM    677  CA  TYR A  84      49.556  14.390  17.334  1.00119.40           C
ATOM    678  CB  TYR A  84      50.555  15.278  16.570  1.00119.40           C
ATOM    679  CG  TYR A  84      51.880  14.610  16.447  1.00119.40           C
ATOM    680  CD1 TYR A  84      52.114  13.686  15.454  1.00119.40           C
ATOM    681  CD2 TYR A  84      52.896  14.928  17.318  1.00119.40           C
ATOM    682  CE1 TYR A  84      53.344  13.083  15.339  1.00119.40           C
ATOM    683  CE2 TYR A  84      54.127  14.329  17.207  1.00119.40           C
ATOM    684  CZ  TYR A  84      54.353  13.404  16.216  1.00119.40           C
ATOM    685  OH  TYR A  84      55.617  12.789  16.101  1.00119.40           O
ATOM    686  C   TYR A  84      48.318  15.236  17.427  1.00119.40           C
ATOM    687  O   TYR A  84      47.537  15.334  16.479  1.00119.40           O
ATOM    688  N   PHE A  85      48.089  15.850  18.606  1.00127.10           N
ATOM    689  CA  PHE A  85      46.969  16.741  18.739  1.00127.10           C
ATOM    690  CB  PHE A  85      45.700  16.042  19.267  1.00127.10           C
ATOM    691  CG  PHE A  85      44.721  17.078  19.701  1.00127.10           C
ATOM    692  CD1 PHE A  85      44.044  17.855  18.788  1.00127.10           C
ATOM    693  CD2 PHE A  85      44.506  17.289  21.044  1.00127.10           C
ATOM    694  CE1 PHE A  85      43.151  18.811  19.212  1.00127.10           C
ATOM    695  CE2 PHE A  85      43.614  18.241  21.473  1.00127.10           C
ATOM    696  CZ  PHE A  85      42.932  19.003  20.555  1.00127.10           C
ATOM    697  C   PHE A  85      47.319  17.876  19.657  1.00127.10           C
ATOM    698  O   PHE A  85      47.966  17.688  20.686  1.00127.10           O
ATOM    699  N   ALA A  86      46.895  19.105  19.286  1.00 58.13           N
ATOM    700  CA  ALA A  86      47.142  20.262  20.102  1.00 58.13           C
ATOM    701  CB  ALA A  86      48.592  20.767  20.023  1.00 58.13           C
ATOM    702  C   ALA A  86      46.260  21.378  19.625  1.00 58.13           C
ATOM    703  O   ALA A  86      45.839  21.411  18.469  1.00 58.13           O
ATOM    704  N   PHE A  87      45.960  22.334  20.528  1.00134.25           N
ATOM    705  CA  PHE A  87      45.167  23.477  20.172  1.00134.25           C
ATOM    706  CB  PHE A  87      44.282  24.041  21.302  1.00134.25           C
ATOM    707  CG  PHE A  87      43.187  23.094  21.659  1.00134.25           C
ATOM    708  CD1 PHE A  87      42.027  23.064  20.921  1.00134.25           C
ATOM    709  CD2 PHE A  87      43.314  22.240  22.730  1.00134.25           C
ATOM    710  CE1 PHE A  87      41.008  22.200  21.245  1.00134.25           C
ATOM    711  CE2 PHE A  87      42.298  21.374  23.060  1.00134.25           C
ATOM    712  CZ  PHE A  87      41.142  21.352  22.317  1.00134.25           C
ATOM    713  C   PHE A  87      46.134  24.579  19.860  1.00134.25           C
ATOM    714  O   PHE A  87      47.250  24.598  20.376  1.00134.25           O
ATOM    715  N   PHE A  88      45.737  25.529  18.990  1.00 62.33           N
ATOM    716  CA  PHE A  88      46.611  26.626  18.672  1.00 62.33           C
ATOM    717  CB  PHE A  88      46.103  27.524  17.530  1.00 62.33           C
ATOM    718  CG  PHE A  88      46.106  26.697  16.290  1.00 62.33           C
ATOM    719  CD1 PHE A  88      47.284  26.434  15.627  1.00 62.33           C
ATOM    720  CD2 PHE A  88      44.931  26.191  15.783  1.00 62.33           C
ATOM    721  CE1 PHE A  88      47.290  25.673  14.482  1.00 62.33           C
ATOM    722  CE2 PHE A  88      44.932  25.429  14.639  1.00 62.33           C
ATOM    723  CZ  PHE A  88      46.113  25.168  13.986  1.00 62.33           C
ATOM    724  C   PHE A  88      46.729  27.454  19.917  1.00 62.33           C
ATOM    725  O   PHE A  88      45.801  27.501  20.723  1.00 62.33           O
ATOM    726  N   ASN A  89      47.886  28.122  20.122  1.00109.24           N
ATOM    727  CA  ASN A  89      48.093  28.798  21.375  1.00109.24           C
ATOM    728  CB  ASN A  89      49.569  28.956  21.800  1.00109.24           C
ATOM    729  CG  ASN A  89      50.301  29.898  20.858  1.00109.24           C
ATOM    730  OD1 ASN A  89      50.480  29.606  19.678  1.00109.24           O
ATOM    731  ND2 ASN A  89      50.751  31.060  21.402  1.00109.24           N
ATOM    732  C   ASN A  89      47.433  30.141  21.452  1.00109.24           C
ATOM    733  O   ASN A  89      47.239  30.839  20.457  1.00109.24           O
ATOM    734  N   TYR A  90      47.016  30.496  22.687  1.00 62.86           N
ATOM    735  CA  TYR A  90      46.451  31.778  22.997  1.00 62.86           C
ATOM    736  CB  TYR A  90      44.915  31.819  22.880  1.00 62.86           C
ATOM    737  CG  TYR A  90      44.327  30.797  23.794  1.00 62.86           C
ATOM    738  CD1 TYR A  90      44.057  31.098  25.109  1.00 62.86           C
ATOM    739  CD2 TYR A  90      44.044  29.533  23.329  1.00 62.86           C
ATOM    740  CE1 TYR A  90      43.512  30.154  25.947  1.00 62.86           C
ATOM    741  CE2 TYR A  90      43.499  28.585  24.162  1.00 62.86           C
ATOM    742  CZ  TYR A  90      43.234  28.894  25.474  1.00 62.86           C
ATOM    743  OH  TYR A  90      42.675  27.923  26.332  1.00 62.86           O
ATOM    744  C   TYR A  90      46.844  32.108  24.407  1.00 62.86           C
ATOM    745  O   TYR A  90      47.076  31.209  25.214  1.00 62.86           O
ATOM    746  N   THR A  91      46.955  33.414  24.744  1.00100.20           N
ATOM    747  CA  THR A  91      47.310  33.766  26.093  1.00100.20           C
ATOM    748  CB  THR A  91      48.659  34.411  26.223  1.00100.20           C
ATOM    749  OG1 THR A  91      49.025  34.507  27.591  1.00100.20           O
ATOM    750  CG2 THR A  91      48.602  35.811  25.593  1.00100.20           C
ATOM    751  C   THR A  91      46.299  34.742  26.606  1.00100.20           C
ATOM    752  O   THR A  91      45.853  35.633  25.884  1.00100.20           O
ATOM    753  N   GLN A  92      45.903  34.598  27.886  1.00 54.16           N
ATOM    754  CA  GLN A  92      44.907  35.486  28.404  1.00 54.16           C
ATOM    755  CB  GLN A  92      43.707  34.742  29.014  1.00 54.16           C
ATOM    756  CG  GLN A  92      42.943  33.889  27.997  1.00 54.16           C
ATOM    757  CD  GLN A  92      41.788  33.205  28.713  1.00 54.16           C
ATOM    758  OE1 GLN A  92      41.109  32.352  28.144  1.00 54.16           O
ATOM    759  NE2 GLN A  92      41.564  33.578  30.002  1.00 54.16           N
ATOM    760  C   GLN A  92      45.511  36.315  29.486  1.00 54.16           C
ATOM    761  O   GLN A  92      45.804  35.828  30.577  1.00 54.16           O
ATOM    762  N   GLN A  93      45.725  37.610  29.189  1.00120.74           N
ATOM    763  CA  GLN A  93      46.199  38.545  30.164  1.00120.74           C
ATOM    764  CB  GLN A  93      46.530  39.932  29.582  0.00120.74           C
ATOM    765  CG  GLN A  93      47.767  39.953  28.682  0.00120.74           C
ATOM    766  CD  GLN A  93      47.373  39.440  27.306  0.00120.74           C
ATOM    767  OE1 GLN A  93      46.574  40.059  26.605  0.00120.74           O
ATOM    768  NE2 GLN A  93      47.951  38.277  26.904  1.00120.74           N
ATOM    769  C   GLN A  93      45.078  38.725  31.134  1.00120.74           C
ATOM    770  O   GLN A  93      45.288  38.957  32.321  1.00120.74           O
ATOM    771  N   GLY A  94      43.843  38.604  30.619  1.00 62.55           N
ATOM    772  CA  GLY A  94      42.622  38.799  31.340  1.00 62.55           C
ATOM    773  C   GLY A  94      41.909  39.854  30.572  1.00 62.55           C
ATOM    774  O   GLY A  94      40.775  39.667  30.135  1.00 62.55           O
ATOM    775  N   LYS A  95      42.563  41.007  30.376  1.00199.71           N
ATOM    776  CA  LYS A  95      41.941  41.999  29.563  1.00199.71           C
ATOM    777  CB  LYS A  95      42.638  43.369  29.637  1.00199.71           C
ATOM    778  CG  LYS A  95      44.063  43.366  29.077  1.00199.71           C
ATOM    779  CD  LYS A  95      44.620  44.764  28.797  1.00199.71           C
ATOM    780  CE  LYS A  95      46.044  44.752  28.237  1.00199.71           C
ATOM    781  NZ  LYS A  95      46.470  46.129  27.905  1.00199.71           N
ATOM    782  C   LYS A  95      42.003  41.551  28.145  1.00199.71           C
ATOM    783  O   LYS A  95      41.018  41.597  27.409  1.00199.71           O
ATOM    784  N   VAL A  96      43.175  41.049  27.726  1.00 63.94           N
ATOM    785  CA  VAL A  96      43.280  40.808  26.323  1.00 63.94           C
ATOM    786  CB  VAL A  96      44.297  41.685  25.657  1.00 63.94           C
ATOM    787  CG1 VAL A  96      44.387  41.294  24.172  1.00 63.94           C
ATOM    788  CG2 VAL A  96      43.904  43.153  25.893  1.00 63.94           C
ATOM    789  C   VAL A  96      43.672  39.398  26.065  1.00 63.94           C
ATOM    790  O   VAL A  96      44.399  38.769  26.832  1.00 63.94           O
ATOM    791  N   VAL A  97      43.163  38.865  24.945  1.00 41.60           N
ATOM    792  CA  VAL A  97      43.492  37.533  24.563  1.00 41.60           C
ATOM    793  CB  VAL A  97      42.283  36.688  24.289  1.00 41.60           C
ATOM    794  CG1 VAL A  97      42.746  35.304  23.805  1.00 41.60           C
ATOM    795  CG2 VAL A  97      41.416  36.655  25.559  1.00 41.60           C
ATOM    796  C   VAL A  97      44.262  37.640  23.291  1.00 41.60           C
ATOM    797  O   VAL A  97      43.893  38.393  22.390  1.00 41.60           O
ATOM    798  N   THR A  98      45.384  36.905  23.195  1.00103.76           N
ATOM    799  CA  THR A  98      46.122  36.973  21.973  1.00103.76           C
ATOM    800  CB  THR A  98      47.485  37.581  22.126  1.00103.76           C
ATOM    801  OG1 THR A  98      47.974  37.986  20.859  1.00103.76           O
ATOM    802  CG2 THR A  98      48.437  36.544  22.743  1.00103.76           C
ATOM    803  C   THR A  98      46.276  35.570  21.483  1.00103.76           C
ATOM    804  O   THR A  98      46.514  34.649  22.264  1.00103.76           O
ATOM    805  N   SER A  99      46.128  35.366  20.160  1.00 39.40           N
ATOM    806  CA  SER A  99      46.238  34.038  19.642  1.00 39.40           C
ATOM    807  CB  SER A  99      45.072  33.641  18.720  1.00 39.40           C
ATOM    808  OG  SER A  99      43.854  33.633  19.449  1.00 39.40           O
ATOM    809  C   SER A  99      47.488  33.965  18.831  1.00 39.40           C
ATOM    810  O   SER A  99      47.949  34.966  18.282  1.00 39.40           O
ATOM    811  N   ASN A 100      48.098  32.763  18.792  1.00 61.98           N
ATOM    812  CA  ASN A 100      49.269  32.553  17.996  1.00 61.98           C
ATOM    813  CB  ASN A 100      50.540  32.292  18.822  1.00 61.98           C
ATOM    814  CG  ASN A 100      50.913  33.583  19.536  1.00 61.98           C
ATOM    815  OD1 ASN A 100      50.950  33.640  20.764  1.00 61.98           O
ATOM    816  ND2 ASN A 100      51.200  34.653  18.746  1.00 61.98           N
ATOM    817  C   ASN A 100      49.012  31.329  17.177  1.00 61.98           C
ATOM    818  O   ASN A 100      49.048  30.206  17.675  1.00 61.98           O
ATOM    819  N   CYS A 101      48.729  31.534  15.883  1.00 69.20           N
ATOM    820  CA  CYS A 101      48.455  30.487  14.947  1.00 69.20           C
ATOM    821  CB  CYS A 101      47.808  31.046  13.675  1.00 69.20           C
ATOM    822  SG  CYS A 101      46.122  31.595  14.047  1.00 69.20           S
ATOM    823  C   CYS A 101      49.715  29.738  14.629  1.00 69.20           C
ATOM    824  O   CYS A 101      49.679  28.613  14.131  1.00 69.20           O
ATOM    825  N   GLY A 102      50.863  30.407  14.822  1.00 56.94           N
ATOM    826  CA  GLY A 102      52.178  29.869  14.612  1.00 56.94           C
ATOM    827  C   GLY A 102      52.524  28.830  15.643  1.00 56.94           C
ATOM    828  O   GLY A 102      53.367  27.972  15.391  1.00 56.94           O
ATOM    829  N   GLN A 103      51.955  28.919  16.863  1.00 54.76           N
ATOM    830  CA  GLN A 103      52.372  28.030  17.914  1.00 54.76           C
ATOM    831  CB  GLN A 103      53.035  28.779  19.082  1.00 54.76           C
ATOM    832  CG  GLN A 103      54.295  29.534  18.652  1.00 54.76           C
ATOM    833  CD  GLN A 103      54.875  30.241  19.868  1.00 54.76           C
ATOM    834  OE1 GLN A 103      54.383  30.089  20.985  1.00 54.76           O
ATOM    835  NE2 GLN A 103      55.961  31.030  19.650  1.00 54.76           N
ATOM    836  C   GLN A 103      51.212  27.255  18.465  1.00 54.76           C
ATOM    837  O   GLN A 103      50.064  27.468  18.081  1.00 54.76           O
ATOM    838  N   THR A 104      51.503  26.302  19.384  1.00 48.46           N
ATOM    839  CA  THR A 104      50.462  25.488  19.946  1.00 48.46           C
ATOM    840  CB  THR A 104      50.558  24.039  19.562  1.00 48.46           C
ATOM    841  OG1 THR A 104      51.735  23.464  20.111  1.00 48.46           O
ATOM    842  CG2 THR A 104      50.585  23.935  18.027  1.00 48.46           C
ATOM    843  C   THR A 104      50.538  25.525  21.439  1.00 48.46           C
ATOM    844  O   THR A 104      51.536  25.930  22.033  1.00 48.46           O
ATOM    845  N   PHE A 105      49.427  25.119  22.079  1.00111.17           N
ATOM    846  CA  PHE A 105      49.363  24.974  23.499  1.00111.17           C
ATOM    847  CB  PHE A 105      47.919  24.967  24.041  1.00111.17           C
ATOM    848  CG  PHE A 105      47.961  24.897  25.530  1.00111.17           C
ATOM    849  CD1 PHE A 105      48.278  26.012  26.271  1.00111.17           C
ATOM    850  CD2 PHE A 105      47.666  23.724  26.187  1.00111.17           C
ATOM    851  CE1 PHE A 105      48.315  25.956  27.644  1.00111.17           C
ATOM    852  CE2 PHE A 105      47.701  23.662  27.560  1.00111.17           C
ATOM    853  CZ  PHE A 105      48.027  24.778  28.292  1.00111.17           C
ATOM    854  C   PHE A 105      49.974  23.628  23.719  1.00111.17           C
ATOM    855  O   PHE A 105      50.341  22.951  22.761  1.00111.17           O
ATOM    856  N   THR A 106      50.170  23.223  24.982  1.00 51.33           N
ATOM    857  CA  THR A 106      50.746  21.933  25.226  1.00 51.33           C
ATOM    858  CB  THR A 106      50.861  21.622  26.688  1.00 51.33           C
ATOM    859  OG1 THR A 106      51.587  22.645  27.349  1.00 51.33           O
ATOM    860  CG2 THR A 106      51.587  20.276  26.849  1.00 51.33           C
ATOM    861  C   THR A 106      49.802  20.922  24.644  1.00 51.33           C
ATOM    862  O   THR A 106      48.602  20.978  24.907  1.00 51.33           O
ATOM    863  N   GLY A 107      50.324  19.959  23.847  1.00 55.63           N
ATOM    864  CA  GLY A 107      49.477  18.990  23.207  1.00 55.63           C
ATOM    865  C   GLY A 107      49.859  17.597  23.620  1.00 55.63           C
ATOM    866  O   GLY A 107      50.777  17.389  24.416  1.00 55.63           O
ATOM    867  N   TRP A 108      49.134  16.601  23.056  1.00 98.83           N
ATOM    868  CA  TRP A 108      49.316  15.218  23.396  1.00 98.83           C
ATOM    869  CB  TRP A 108      48.007  14.569  23.876  1.00 98.83           C
ATOM    870  CG  TRP A 108      47.422  15.181  25.127  1.00 98.83           C
ATOM    871  CD2 TRP A 108      46.617  16.372  25.133  1.00 98.83           C
ATOM    872  CD1 TRP A 108      47.518  14.774  26.425  1.00 98.83           C
ATOM    873  NE1 TRP A 108      46.816  15.631  27.239  1.00 98.83           N
ATOM    874  CE2 TRP A 108      46.258  16.620  26.457  1.00 98.83           C
ATOM    875  CE3 TRP A 108      46.211  17.190  24.118  1.00 98.83           C
ATOM    876  CZ2 TRP A 108      45.483  17.695  26.787  1.00 98.83           C
ATOM    877  CZ3 TRP A 108      45.430  18.273  24.455  1.00 98.83           C
ATOM    878  CH2 TRP A 108      45.073  18.520  25.764  1.00 98.83           C
ATOM    879  C   TRP A 108      49.718  14.456  22.166  1.00 98.83           C
ATOM    880  O   TRP A 108      49.112  14.611  21.105  1.00 98.83           O
ATOM    881  N   TYR A 109      50.771  13.614  22.280  1.00141.34           N
ATOM    882  CA  TYR A 109      51.141  12.756  21.193  1.00141.34           C
ATOM    883  CB  TYR A 109      52.433  13.170  20.446  1.00141.34           C
ATOM    884  CG  TYR A 109      53.575  13.283  21.396  1.00141.34           C
ATOM    885  CD1 TYR A 109      53.643  14.339  22.274  1.00141.34           C
ATOM    886  CD2 TYR A 109      54.599  12.365  21.377  1.00141.34           C
ATOM    887  CE1 TYR A 109      54.696  14.450  23.149  1.00141.34           C
ATOM    888  CE2 TYR A 109      55.654  12.471  22.252  1.00141.34           C
ATOM    889  CZ  TYR A 109      55.699  13.513  23.144  1.00141.34           C
ATOM    890  OH  TYR A 109      56.777  13.622  24.047  1.00141.34           O
ATOM    891  C   TYR A 109      51.248  11.387  21.778  1.00141.34           C
ATOM    892  O   TYR A 109      51.646  11.229  22.929  1.00141.34           O
ATOM    893  N   HIS A 110      50.807  10.364  21.019  1.00 87.39           N
ATOM    894  CA  HIS A 110      50.835   9.008  21.478  1.00 87.39           C
ATOM    895  ND1 HIS A 110      47.509   9.999  22.221  1.00 87.39           N
ATOM    896  CG  HIS A 110      48.331   8.983  21.784  1.00 87.39           C
ATOM    897  CB  HIS A 110      49.658   8.647  22.397  1.00 87.39           C
ATOM    898  NE2 HIS A 110      46.493   9.065  20.479  1.00 87.39           N
ATOM    899  CD2 HIS A 110      47.695   8.423  20.720  1.00 87.39           C
ATOM    900  CE1 HIS A 110      46.424  10.003  21.405  1.00 87.39           C
ATOM    901  C   HIS A 110      50.734   8.121  20.277  1.00 87.39           C
ATOM    902  O   HIS A 110      50.279   8.525  19.209  1.00 87.39           O
ATOM    903  N   ASP A 111      51.156   6.863  20.462  1.00146.13           N
ATOM    904  CA  ASP A 111      51.135   5.832  19.474  1.00146.13           C
ATOM    905  CB  ASP A 111      51.725   4.565  20.137  1.00146.13           C
ATOM    906  CG  ASP A 111      51.514   3.252  19.405  1.00146.13           C
ATOM    907  OD1 ASP A 111      51.247   3.237  18.175  1.00146.13           O
ATOM    908  OD2 ASP A 111      51.612   2.214  20.112  1.00146.13           O
ATOM    909  C   ASP A 111      49.690   5.624  19.131  1.00146.13           C
ATOM    910  O   ASP A 111      48.797   5.951  19.907  1.00146.13           O
ATOM    911  N   ALA A 112      49.414   5.077  17.938  1.00 59.20           N
ATOM    912  CA  ALA A 112      48.071   4.870  17.474  1.00 59.20           C
ATOM    913  CB  ALA A 112      48.008   4.135  16.135  1.00 59.20           C
ATOM    914  C   ALA A 112      47.333   3.986  18.431  1.00 59.20           C
ATOM    915  O   ALA A 112      46.119   4.108  18.585  1.00 59.20           O
ATOM    916  N   GLY A 113      48.034   3.007  19.027  1.00 83.58           N
ATOM    917  CA  GLY A 113      47.430   2.092  19.953  1.00 83.58           C
ATOM    918  C   GLY A 113      46.955   2.847  21.156  1.00 83.58           C
ATOM    919  O   GLY A 113      45.985   2.452  21.796  1.00 83.58           O
ATOM    920  N   ILE A 114      47.684   3.916  21.523  1.00314.88           N
ATOM    921  CA  ILE A 114      47.460   4.778  22.653  1.00314.88           C
ATOM    922  CB  ILE A 114      46.000   4.898  23.024  1.00314.88           C
ATOM    923  CG1 ILE A 114      45.121   5.209  21.797  1.00314.88           C
ATOM    924  CG2 ILE A 114      45.878   5.969  24.123  1.00314.88           C
ATOM    925  CD1 ILE A 114      45.408   6.543  21.124  1.00314.88           C
ATOM    926  C   ILE A 114      48.127   4.055  23.766  1.00314.88           C
ATOM    927  O   ILE A 114      47.784   4.194  24.940  1.00314.88           O
ATOM    928  N   ALA A 115      49.164   3.279  23.409  1.00118.39           N
ATOM    929  CA  ALA A 115      49.791   2.563  24.461  1.00118.39           C
ATOM    930  CB  ALA A 115      50.779   1.512  23.936  1.00118.39           C
ATOM    931  C   ALA A 115      50.555   3.508  25.291  1.00118.39           C
ATOM    932  O   ALA A 115      50.245   3.746  26.458  1.00118.39           O
ATOM    933  N   VAL A 116      51.547   4.165  24.665  1.00168.70           N
ATOM    934  CA  VAL A 116      52.395   4.976  25.472  1.00168.70           C
ATOM    935  CB  VAL A 116      53.369   4.214  26.404  1.00168.70           C
ATOM    936  CG1 VAL A 116      53.905   5.157  27.504  1.00168.70           C
ATOM    937  CG2 VAL A 116      52.793   2.933  27.039  1.00168.70           C
ATOM    938  C   VAL A 116      53.239   5.681  24.491  1.00168.70           C
ATOM    939  O   VAL A 116      52.718   6.212  23.504  1.00168.70           O
ATOM    940  N   LYS A 117      54.547   5.583  24.838  1.00227.82           N
ATOM    941  CA  LYS A 117      55.864   5.998  24.460  1.00227.82           C
ATOM    942  CB  LYS A 117      56.635   4.936  23.683  1.00227.82           C
ATOM    943  CG  LYS A 117      58.086   4.953  24.142  1.00227.82           C
ATOM    944  CD  LYS A 117      58.170   4.610  25.631  1.00227.82           C
ATOM    945  CE  LYS A 117      56.998   3.728  26.082  1.00227.82           C
ATOM    946  NZ  LYS A 117      57.177   3.286  27.484  1.00227.82           N
ATOM    947  C   LYS A 117      55.801   7.262  23.722  1.00227.82           C
ATOM    948  O   LYS A 117      56.567   8.189  23.966  1.00227.82           O
ATOM    949  N   LYS A 118      54.911   7.317  22.746  1.00125.21           N
ATOM    950  CA  LYS A 118      54.631   8.591  22.224  1.00125.21           C
ATOM    951  CB  LYS A 118      53.784   8.563  20.950  1.00125.21           C
ATOM    952  CG  LYS A 118      54.700   8.363  19.749  1.00125.21           C
ATOM    953  CD  LYS A 118      55.543   7.090  19.856  1.00125.21           C
ATOM    954  CE  LYS A 118      56.822   7.113  20.692  1.00125.21           C
ATOM    955  NZ  LYS A 118      57.348   5.730  20.751  1.00125.21           N
ATOM    956  C   LYS A 118      53.918   9.327  23.306  1.00125.21           C
ATOM    957  O   LYS A 118      54.043  10.543  23.340  1.00125.21           O
ATOM    958  N   PHE A 119      53.204   8.626  24.238  1.00153.16           N
ATOM    959  CA  PHE A 119      52.339   9.322  25.138  1.00153.16           C
ATOM    960  CB  PHE A 119      51.469   8.466  26.061  1.00153.16           C
ATOM    961  CG  PHE A 119      50.512   9.436  26.665  1.00153.16           C
ATOM    962  CD1 PHE A 119      49.392   9.822  25.965  1.00153.16           C
ATOM    963  CD2 PHE A 119      50.732   9.964  27.916  1.00153.16           C
ATOM    964  CE1 PHE A 119      48.500  10.719  26.504  1.00153.16           C
ATOM    965  CE2 PHE A 119      49.844  10.862  28.460  1.00153.16           C
ATOM    966  CZ  PHE A 119      48.726  11.239  27.755  1.00153.16           C
ATOM    967  C   PHE A 119      53.194  10.203  25.930  1.00153.16           C
ATOM    968  O   PHE A 119      53.889   9.786  26.852  1.00153.16           O
ATOM    969  N   GLY A 120      53.116  11.481  25.555  1.00 43.58           N
ATOM    970  CA  GLY A 120      53.969  12.480  26.067  1.00 43.58           C
ATOM    971  C   GLY A 120      53.344  13.762  25.666  1.00 43.58           C
ATOM    972  O   GLY A 120      52.313  13.780  24.993  1.00 43.58           O
ATOM    973  N   CYS A 121      53.986  14.874  26.055  1.00 48.63           N
ATOM    974  CA  CYS A 121      53.436  16.163  25.780  1.00 48.63           C
ATOM    975  CB  CYS A 121      53.325  17.014  27.050  1.00 48.63           C
ATOM    976  SG  CYS A 121      52.322  16.143  28.281  1.00 48.63           S
ATOM    977  C   CYS A 121      54.371  16.856  24.850  1.00 48.63           C
ATOM    978  O   CYS A 121      55.569  16.582  24.854  1.00 48.63           O
ATOM    979  N   PHE A 122      53.839  17.759  24.001  1.00 60.29           N
ATOM    980  CA  PHE A 122      54.712  18.450  23.102  1.00 60.29           C
ATOM    981  CB  PHE A 122      54.846  17.776  21.726  1.00 60.29           C
ATOM    982  CG  PHE A 122      53.549  17.918  21.002  1.00 60.29           C
ATOM    983  CD1 PHE A 122      52.484  17.091  21.276  1.00 60.29           C
ATOM    984  CD2 PHE A 122      53.407  18.884  20.032  1.00 60.29           C
ATOM    985  CE1 PHE A 122      51.296  17.235  20.596  1.00 60.29           C
ATOM    986  CE2 PHE A 122      52.223  19.032  19.349  1.00 60.29           C
ATOM    987  CZ  PHE A 122      51.163  18.205  19.631  1.00 60.29           C
ATOM    988  C   PHE A 122      54.174  19.825  22.857  1.00 60.29           C
ATOM    989  O   PHE A 122      53.025  20.136  23.172  1.00 60.29           O
ATOM    990  N   ARG A 123      55.037  20.700  22.306  1.00117.64           N
ATOM    991  CA  ARG A 123      54.641  22.027  21.944  1.00117.64           C
ATOM    992  CB  ARG A 123      55.289  23.119  22.811  1.00117.64           C
ATOM    993  CG  ARG A 123      54.841  24.538  22.459  1.00117.64           C
ATOM    994  CD  ARG A 123      55.495  25.613  23.330  1.00117.64           C
ATOM    995  NE  ARG A 123      54.972  26.934  22.885  1.00117.64           N
ATOM    996  CZ  ARG A 123      53.811  27.421  23.420  1.00117.64           C
ATOM    997  NH1 ARG A 123      53.138  26.699  24.360  1.00117.64           N
ATOM    998  NH2 ARG A 123      53.329  28.631  23.012  1.00117.64           N
ATOM    999  C   ARG A 123      55.144  22.201  20.549  1.00117.64           C
ATOM   1000  O   ARG A 123      56.207  21.688  20.200  1.00117.64           O
ATOM   1001  N   GLY A 124      54.393  22.923  19.700  1.00 33.73           N
ATOM   1002  CA  GLY A 124      54.847  23.051  18.346  1.00 33.73           C
ATOM   1003  C   GLY A 124      54.966  24.494  17.978  1.00 33.73           C
ATOM   1004  O   GLY A 124      54.199  25.339  18.437  1.00 33.73           O
ATOM   1005  N   ILE A 125      55.972  24.804  17.134  1.00 92.04           N
ATOM   1006  CA  ILE A 125      56.142  26.134  16.628  1.00 92.04           C
ATOM   1007  CB  ILE A 125      57.340  26.853  17.181  1.00 92.04           C
ATOM   1008  CG1 ILE A 125      58.638  26.139  16.778  1.00 92.04           C
ATOM   1009  CG2 ILE A 125      57.151  26.991  18.700  1.00 92.04           C
ATOM   1010  CD1 ILE A 125      59.895  26.963  17.050  1.00 92.04           C
ATOM   1011  C   ILE A 125      56.331  26.000  15.151  1.00 92.04           C
ATOM   1012  O   ILE A 125      57.045  25.111  14.688  1.00 92.04           O
ATOM   1013  N   ARG A 126      55.672  26.872  14.362  1.00 88.41           N
ATOM   1014  CA  ARG A 126      55.808  26.770  12.940  1.00 88.41           C
ATOM   1015  CB  ARG A 126      54.637  27.408  12.170  1.00 88.41           C
ATOM   1016  CG  ARG A 126      54.609  27.048  10.683  1.00 88.41           C
ATOM   1017  CD  ARG A 126      53.392  27.602   9.940  1.00 88.41           C
ATOM   1018  NE  ARG A 126      53.630  29.054   9.705  1.00 88.41           N
ATOM   1019  CZ  ARG A 126      53.232  29.970  10.635  1.00 88.41           C
ATOM   1020  NH1 ARG A 126      52.622  29.554  11.783  1.00 88.41           N
ATOM   1021  NH2 ARG A 126      53.443  31.300  10.416  1.00 88.41           N
ATOM   1022  C   ARG A 126      57.072  27.466  12.556  1.00 88.41           C
ATOM   1023  O   ARG A 126      57.303  28.610  12.947  1.00 88.41           O
ATOM   1024  N   THR A 127      57.942  26.784  11.783  1.00154.87           N
ATOM   1025  CA  THR A 127      59.160  27.430  11.393  1.00154.87           C
ATOM   1026  CB  THR A 127      60.374  26.577  11.635  1.00154.87           C
ATOM   1027  OG1 THR A 127      60.429  26.194  13.001  1.00154.87           O
ATOM   1028  CG2 THR A 127      61.634  27.391  11.286  0.00154.87           C
ATOM   1029  C   THR A 127      59.062  27.699   9.925  1.00154.87           C
ATOM   1030  O   THR A 127      59.932  27.318   9.143  1.00154.87           O
ATOM   1031  N   GLY A 128      57.999  28.415   9.516  1.00 22.05           N
ATOM   1032  CA  GLY A 128      57.831  28.711   8.126  1.00 22.05           C
ATOM   1033  C   GLY A 128      57.321  27.449   7.441  1.00 22.05           C
ATOM   1034  O   GLY A 128      56.135  27.086   7.667  1.00 22.05           O
ATOM   1035  OXT GLY A 128      58.113  26.833   6.679  1.00 22.05           O
TER    1036      GLY A 128
ATOM   1037  N   LEU B 129      21.805   3.531  -3.013  1.00162.98           N
ATOM   1038  CA  LEU B 129      21.259   4.515  -2.048  1.00162.98           C
ATOM   1039  CB  LEU B 129      21.935   5.897  -2.143  1.00162.98           C
ATOM   1040  CG  LEU B 129      23.352   5.983  -1.557  1.00162.98           C
ATOM   1041  CD1 LEU B 129      23.355   5.655  -0.056  1.00162.98           C
ATOM   1042  CD2 LEU B 129      24.352   5.155  -2.368  1.00162.98           C
ATOM   1043  C   LEU B 129      19.802   4.782  -2.209  1.00162.98           C
ATOM   1044  O   LEU B 129      19.282   4.901  -3.318  1.00162.98           O
ATOM   1045  N   PRO B 130      19.154   4.876  -1.079  1.00147.96           N
ATOM   1046  CA  PRO B 130      17.742   5.149  -1.044  1.00147.96           C
ATOM   1047  CD  PRO B 130      19.580   4.097   0.071  1.00147.96           C
ATOM   1048  CB  PRO B 130      17.236   4.628   0.303  1.00147.96           C
ATOM   1049  CG  PRO B 130      18.509   4.378   1.132  1.00147.96           C
ATOM   1050  C   PRO B 130      17.445   6.598  -1.267  1.00147.96           C
ATOM   1051  O   PRO B 130      18.345   7.426  -1.131  1.00147.96           O
ATOM   1052  N   LYS B 131      16.196   6.902  -1.678  1.00103.56           N
ATOM   1053  CA  LYS B 131      15.717   8.240  -1.869  1.00103.56           C
ATOM   1054  CB  LYS B 131      14.360   8.288  -2.592  1.00103.56           C
ATOM   1055  CG  LYS B 131      14.436   7.819  -4.046  1.00103.56           C
ATOM   1056  CD  LYS B 131      14.764   6.332  -4.194  1.00103.56           C
ATOM   1057  CE  LYS B 131      14.843   5.862  -5.647  1.00103.56           C
ATOM   1058  NZ  LYS B 131      13.507   5.944  -6.278  1.00103.56           N
ATOM   1059  C   LYS B 131      15.542   8.880  -0.529  1.00103.56           C
ATOM   1060  O   LYS B 131      15.795  10.073  -0.365  1.00103.56           O
ATOM   1061  N   GLU B 132      15.069   8.094   0.463  1.00 80.42           N
ATOM   1062  CA  GLU B 132      14.842   8.643   1.769  1.00 80.42           C
ATOM   1063  CB  GLU B 132      13.355   8.880   2.087  1.00 80.42           C
ATOM   1064  CG  GLU B 132      13.131   9.626   3.404  1.00 80.42           C
ATOM   1065  CD  GLU B 132      11.641   9.902   3.541  1.00 80.42           C
ATOM   1066  OE1 GLU B 132      10.880   9.520   2.613  1.00 80.42           O
ATOM   1067  OE2 GLU B 132      11.244  10.503   4.575  1.00 80.42           O
ATOM   1068  C   GLU B 132      15.388   7.695   2.794  1.00 80.42           C
ATOM   1069  O   GLU B 132      15.495   6.495   2.545  1.00 80.42           O
ATOM   1070  N   PHE B 133      15.791   8.230   3.970  1.00 52.78           N
ATOM   1071  CA  PHE B 133      16.303   7.380   5.009  1.00 52.78           C
ATOM   1072  CB  PHE B 133      17.814   7.108   4.870  1.00 52.78           C
ATOM   1073  CG  PHE B 133      18.238   6.216   5.987  1.00 52.78           C
ATOM   1074  CD1 PHE B 133      18.590   6.742   7.210  1.00 52.78           C
ATOM   1075  CD2 PHE B 133      18.287   4.853   5.810  1.00 52.78           C
ATOM   1076  CE1 PHE B 133      18.984   5.920   8.239  1.00 52.78           C
ATOM   1077  CE2 PHE B 133      18.680   4.026   6.836  1.00 52.78           C
ATOM   1078  CZ  PHE B 133      19.029   4.559   8.054  1.00 52.78           C
ATOM   1079  C   PHE B 133      16.089   8.041   6.339  1.00 52.78           C
ATOM   1080  O   PHE B 133      16.218   9.259   6.478  1.00 52.78           O
ATOM   1081  N   SER B 134      15.740   7.232   7.363  1.00 51.68           N
ATOM   1082  CA  SER B 134      15.586   7.735   8.695  1.00 51.68           C
ATOM   1083  CB  SER B 134      14.141   8.138   9.033  1.00 51.68           C
ATOM   1084  OG  SER B 134      14.075   8.625  10.365  1.00 51.68           O
ATOM   1085  C   SER B 134      15.978   6.618   9.616  1.00 51.68           C
ATOM   1086  O   SER B 134      15.394   5.534   9.590  1.00 51.68           O
ATOM   1087  N   TRP B 135      16.978   6.877  10.476  1.00 95.42           N
ATOM   1088  CA  TRP B 135      17.494   5.895  11.388  1.00 95.42           C
ATOM   1089  CB  TRP B 135      18.815   6.298  12.054  1.00 95.42           C
ATOM   1090  CG  TRP B 135      19.974   6.147  11.101  1.00 95.42           C
ATOM   1091  CD2 TRP B 135      20.520   4.872  10.735  1.00 95.42           C
ATOM   1092  CD1 TRP B 135      20.674   7.085  10.401  1.00 95.42           C
ATOM   1093  NE1 TRP B 135      21.628   6.471   9.624  1.00 95.42           N
ATOM   1094  CE2 TRP B 135      21.544   5.108   9.819  1.00 95.42           C
ATOM   1095  CE3 TRP B 135      20.192   3.605  11.129  1.00 95.42           C
ATOM   1096  CZ2 TRP B 135      22.258   4.077   9.279  1.00 95.42           C
ATOM   1097  CZ3 TRP B 135      20.917   2.568  10.587  1.00 95.42           C
ATOM   1098  CH2 TRP B 135      21.931   2.800   9.680  1.00 95.42           C
ATOM   1099  C   TRP B 135      16.484   5.561  12.432  1.00 95.42           C
ATOM   1100  O   TRP B 135      16.587   4.520  13.083  1.00 95.42           O
ATOM   1101  N   THR B 136      15.545   6.488  12.691  1.00116.61           N
ATOM   1102  CA  THR B 136      14.493   6.222  13.628  1.00116.61           C
ATOM   1103  CB  THR B 136      13.630   7.419  13.913  1.00116.61           C
ATOM   1104  OG1 THR B 136      12.779   7.152  15.017  1.00116.61           O
ATOM   1105  CG2 THR B 136      12.787   7.743  12.669  1.00116.61           C
ATOM   1106  C   THR B 136      13.615   5.144  13.075  1.00116.61           C
ATOM   1107  O   THR B 136      13.100   4.311  13.818  1.00116.61           O
ATOM   1108  N   ASN B 137      13.373   5.135  11.750  1.00 81.41           N
ATOM   1109  CA  ASN B 137      12.498   4.088  11.304  1.00 81.41           C
ATOM   1110  CB  ASN B 137      11.108   4.608  10.897  1.00 81.41           C
ATOM   1111  CG  ASN B 137      10.152   3.426  10.896  1.00 81.41           C
ATOM   1112  OD1 ASN B 137      10.378   2.435  11.588  1.00 81.41           O
ATOM   1113  ND2 ASN B 137       9.053   3.529  10.101  1.00 81.41           N
ATOM   1114  C   ASN B 137      13.072   3.397  10.107  1.00 81.41           C
ATOM   1115  O   ASN B 137      12.802   3.781   8.971  1.00 81.41           O
ATOM   1116  N   VAL B 138      13.870   2.336  10.325  1.00139.48           N
ATOM   1117  CA  VAL B 138      14.322   1.561   9.211  1.00139.48           C
ATOM   1118  CB  VAL B 138      15.800   1.272   9.249  1.00139.48           C
ATOM   1119  CG1 VAL B 138      16.178   0.700  10.625  1.00139.48           C
ATOM   1120  CG2 VAL B 138      16.150   0.354   8.066  1.00139.48           C
ATOM   1121  C   VAL B 138      13.527   0.312   9.309  1.00139.48           C
ATOM   1122  O   VAL B 138      13.775  -0.532  10.168  1.00139.48           O
ATOM   1123  N   ASN B 139      12.535   0.175   8.410  1.00175.50           N
ATOM   1124  CA  ASN B 139      11.603  -0.894   8.562  1.00175.50           C
ATOM   1125  CB  ASN B 139      12.222  -2.291   8.784  1.00175.50           C
ATOM   1126  CG  ASN B 139      11.142  -3.340   8.560  1.00175.50           C
ATOM   1127  OD1 ASN B 139       9.954  -3.026   8.510  1.00175.50           O
ATOM   1128  ND2 ASN B 139      11.567  -4.625   8.423  1.00175.50           N
ATOM   1129  C   ASN B 139      10.812  -0.455   9.750  1.00175.50           C
ATOM   1130  O   ASN B 139      10.317   0.667   9.771  1.00175.50           O
ATOM   1131  N   GLY B 140      10.559  -1.348  10.715  1.00124.45           N
ATOM   1132  CA  GLY B 140       9.895  -0.994  11.941  1.00124.45           C
ATOM   1133  C   GLY B 140      10.792  -0.321  12.946  1.00124.45           C
ATOM   1134  O   GLY B 140      10.348   0.538  13.706  1.00124.45           O
ATOM   1135  N   MET B 141      12.077  -0.729  12.984  1.00106.45           N
ATOM   1136  CA  MET B 141      12.996  -0.444  14.063  1.00106.45           C
ATOM   1137  CB  MET B 141      14.262  -1.313  14.007  1.00106.45           C
ATOM   1138  CG  MET B 141      13.997  -2.812  14.164  1.00106.45           C
ATOM   1139  SD  MET B 141      15.491  -3.847  14.096  1.00106.45           S
ATOM   1140  CE  MET B 141      15.795  -3.582  12.324  1.00106.45           C
ATOM   1141  C   MET B 141      13.476   0.976  14.186  1.00106.45           C
ATOM   1142  O   MET B 141      13.583   1.719  13.209  1.00106.45           O
ATOM   1143  N   ASN B 142      13.797   1.363  15.450  1.00 73.41           N
ATOM   1144  CA  ASN B 142      14.336   2.656  15.798  1.00 73.41           C
ATOM   1145  CB  ASN B 142      13.484   3.420  16.827  1.00 73.41           C
ATOM   1146  CG  ASN B 142      14.168   4.753  17.102  1.00 73.41           C
ATOM   1147  OD1 ASN B 142      14.771   5.353  16.220  1.00 73.41           O
ATOM   1148  ND2 ASN B 142      14.076   5.226  18.376  1.00 73.41           N
ATOM   1149  C   ASN B 142      15.694   2.463  16.434  1.00 73.41           C
ATOM   1150  O   ASN B 142      15.831   1.747  17.424  1.00 73.41           O
ATOM   1151  N   LEU B 143      16.743   3.011  15.784  1.00152.48           N
ATOM   1152  CA  LEU B 143      18.141   3.044  16.147  1.00152.48           C
ATOM   1153  CB  LEU B 143      19.064   3.060  14.918  1.00152.48           C
ATOM   1154  CG  LEU B 143      18.966   1.786  14.055  1.00152.48           C
ATOM   1155  CD1 LEU B 143      19.451   0.550  14.827  1.00152.48           C
ATOM   1156  CD2 LEU B 143      17.557   1.612  13.467  1.00152.48           C
ATOM   1157  C   LEU B 143      18.565   4.198  17.026  1.00152.48           C
ATOM   1158  O   LEU B 143      19.670   4.172  17.570  1.00152.48           O
ATOM   1159  N   VAL B 144      17.790   5.303  17.096  1.00 66.54           N
ATOM   1160  CA  VAL B 144      18.278   6.481  17.771  1.00 66.54           C
ATOM   1161  CB  VAL B 144      17.835   7.746  17.092  1.00 66.54           C
ATOM   1162  CG1 VAL B 144      18.383   8.956  17.871  1.00 66.54           C
ATOM   1163  CG2 VAL B 144      18.278   7.690  15.620  1.00 66.54           C
ATOM   1164  C   VAL B 144      17.824   6.543  19.201  1.00 66.54           C
ATOM   1165  O   VAL B 144      16.695   6.192  19.535  1.00 66.54           O
ATOM   1166  N   VAL B 145      18.728   7.009  20.087  1.00115.02           N
ATOM   1167  CA  VAL B 145      18.475   7.157  21.499  1.00115.02           C
ATOM   1168  CB  VAL B 145      19.720   7.384  22.309  1.00115.02           C
ATOM   1169  CG1 VAL B 145      20.624   6.147  22.172  1.00115.02           C
ATOM   1170  CG2 VAL B 145      20.375   8.692  21.838  1.00115.02           C
ATOM   1171  C   VAL B 145      17.604   8.363  21.670  1.00115.02           C
ATOM   1172  O   VAL B 145      17.497   9.184  20.764  1.00115.02           O
ATOM   1173  N   PRO B 146      16.973   8.486  22.810  1.00 73.71           N
ATOM   1174  CA  PRO B 146      16.039   9.558  23.030  1.00 73.71           C
ATOM   1175  CD  PRO B 146      16.634   7.306  23.590  1.00 73.71           C
ATOM   1176  CB  PRO B 146      15.305   9.207  24.322  1.00 73.71           C
ATOM   1177  CG  PRO B 146      15.346   7.668  24.350  1.00 73.71           C
ATOM   1178  C   PRO B 146      16.628  10.930  23.022  1.00 73.71           C
ATOM   1179  O   PRO B 146      17.828  11.087  23.247  1.00 73.71           O
ATOM   1180  N   VAL B 147      15.777  11.933  22.725  1.00 34.36           N
ATOM   1181  CA  VAL B 147      16.173  13.311  22.681  1.00 34.36           C
ATOM   1182  CB  VAL B 147      15.110  14.212  22.118  1.00 34.36           C
ATOM   1183  CG1 VAL B 147      15.598  15.667  22.199  1.00 34.36           C
ATOM   1184  CG2 VAL B 147      14.767  13.743  20.694  1.00 34.36           C
ATOM   1185  C   VAL B 147      16.413  13.732  24.090  1.00 34.36           C
ATOM   1186  O   VAL B 147      15.719  13.297  25.007  1.00 34.36           O
ATOM   1187  N   ARG B 148      17.431  14.585  24.296  1.00110.84           N
ATOM   1188  CA  ARG B 148      17.746  15.034  25.617  1.00110.84           C
ATOM   1189  CB  ARG B 148      19.093  14.509  26.139  1.00110.84           C
ATOM   1190  CG  ARG B 148      19.121  12.994  26.343  1.00110.84           C
ATOM   1191  CD  ARG B 148      20.445  12.490  26.918  1.00110.84           C
ATOM   1192  NE  ARG B 148      20.595  13.102  28.268  1.00110.84           N
ATOM   1193  CZ  ARG B 148      21.648  12.759  29.065  1.00110.84           C
ATOM   1194  NH1 ARG B 148      22.567  11.848  28.630  1.00110.84           N
ATOM   1195  NH2 ARG B 148      21.781  13.329  30.298  1.00110.84           N
ATOM   1196  C   ARG B 148      17.847  16.518  25.580  1.00110.84           C
ATOM   1197  O   ARG B 148      17.770  17.142  24.522  1.00110.84           O
ATOM   1198  N   ASN B 149      17.983  17.127  26.770  1.00 50.17           N
ATOM   1199  CA  ASN B 149      18.116  18.546  26.812  1.00 50.17           C
ATOM   1200  CB  ASN B 149      17.080  19.228  27.724  1.00 50.17           C
ATOM   1201  CG  ASN B 149      17.078  20.722  27.432  1.00 50.17           C
ATOM   1202  OD1 ASN B 149      17.968  21.241  26.761  1.00 50.17           O
ATOM   1203  ND2 ASN B 149      16.047  21.439  27.954  1.00 50.17           N
ATOM   1204  C   ASN B 149      19.476  18.847  27.360  1.00 50.17           C
ATOM   1205  O   ASN B 149      19.913  18.263  28.349  1.00 50.17           O
ATOM   1206  N   GLN B 150      20.160  19.805  26.707  1.00180.48           N
ATOM   1207  CA  GLN B 150      21.442  20.361  27.041  1.00180.48           C
ATOM   1208  CB  GLN B 150      21.803  21.412  25.980  1.00180.48           C
ATOM   1209  CG  GLN B 150      23.199  22.019  26.025  1.00180.48           C
ATOM   1210  CD  GLN B 150      23.343  22.788  24.717  1.00180.48           C
ATOM   1211  OE1 GLN B 150      24.245  23.608  24.553  1.00180.48           O
ATOM   1212  NE2 GLN B 150      22.423  22.514  23.751  1.00180.48           N
ATOM   1213  C   GLN B 150      21.179  21.006  28.354  1.00180.48           C
ATOM   1214  O   GLN B 150      22.085  21.241  29.153  1.00180.48           O
ATOM   1215  N   GLY B 151      19.893  21.361  28.542  1.00 76.98           N
ATOM   1216  CA  GLY B 151      19.367  21.838  29.777  1.00 76.98           C
ATOM   1217  C   GLY B 151      19.948  23.146  30.022  1.00 76.98           C
ATOM   1218  O   GLY B 151      19.718  24.078  29.252  1.00 76.98           O
ATOM   1219  N   VAL B 152      20.759  23.190  31.095  1.00 51.42           N
ATOM   1220  CA  VAL B 152      21.428  24.358  31.551  1.00 51.42           C
ATOM   1221  CB  VAL B 152      22.539  24.057  32.518  1.00 51.42           C
ATOM   1222  CG1 VAL B 152      23.214  25.372  32.946  1.00 51.42           C
ATOM   1223  CG2 VAL B 152      21.954  23.250  33.689  1.00 51.42           C
ATOM   1224  C   VAL B 152      22.009  25.002  30.349  1.00 51.42           C
ATOM   1225  O   VAL B 152      22.276  24.362  29.332  1.00 51.42           O
ATOM   1226  N   PHE B 153      22.249  26.307  30.464  1.00 88.90           N
ATOM   1227  CA  PHE B 153      22.668  27.135  29.384  1.00 88.90           C
ATOM   1228  CB  PHE B 153      23.038  28.552  29.856  1.00 88.90           C
ATOM   1229  CG  PHE B 153      23.415  29.371  28.669  1.00 88.90           C
ATOM   1230  CD1 PHE B 153      22.443  29.958  27.892  1.00 88.90           C
ATOM   1231  CD2 PHE B 153      24.737  29.564  28.341  1.00 88.90           C
ATOM   1232  CE1 PHE B 153      22.783  30.719  26.798  1.00 88.90           C
ATOM   1233  CE2 PHE B 153      25.083  30.324  27.248  1.00 88.90           C
ATOM   1234  CZ  PHE B 153      24.105  30.903  26.474  1.00 88.90           C
ATOM   1235  C   PHE B 153      23.878  26.504  28.793  1.00 88.90           C
ATOM   1236  O   PHE B 153      24.144  26.715  27.612  1.00 88.90           O
ATOM   1237  N   CYS B 154      24.615  25.737  29.631  1.00 96.21           N
ATOM   1238  CA  CYS B 154      25.831  25.028  29.340  1.00 96.21           C
ATOM   1239  CB  CYS B 154      25.993  23.742  30.176  1.00 96.21           C
ATOM   1240  SG  CYS B 154      27.632  22.960  30.050  1.00 96.21           S
ATOM   1241  C   CYS B 154      25.913  24.688  27.885  1.00 96.21           C
ATOM   1242  O   CYS B 154      25.049  24.011  27.325  1.00 96.21           O
ATOM   1243  N   GLY B 155      26.972  25.204  27.227  1.00 56.85           N
ATOM   1244  CA  GLY B 155      27.112  25.020  25.813  1.00 56.85           C
ATOM   1245  C   GLY B 155      27.721  23.680  25.591  1.00 56.85           C
ATOM   1246  O   GLY B 155      28.867  23.559  25.159  1.00 56.85           O
ATOM   1247  N   SER B 156      26.937  22.641  25.927  1.00149.55           N
ATOM   1248  CA  SER B 156      27.322  21.267  25.827  1.00149.55           C
ATOM   1249  CB  SER B 156      26.806  20.404  26.992  1.00149.55           C
ATOM   1250  OG  SER B 156      25.390  20.355  26.990  1.00149.55           O
ATOM   1251  C   SER B 156      26.941  20.600  24.529  1.00149.55           C
ATOM   1252  O   SER B 156      27.073  19.382  24.428  1.00149.55           O
ATOM   1253  N   CYS B 157      26.496  21.336  23.493  1.00 66.22           N
ATOM   1254  CA  CYS B 157      25.958  20.703  22.310  1.00 66.22           C
ATOM   1255  CB  CYS B 157      25.594  21.716  21.211  1.00 66.22           C
ATOM   1256  SG  CYS B 157      27.032  22.660  20.624  1.00 66.22           S
ATOM   1257  C   CYS B 157      26.912  19.698  21.717  1.00 66.22           C
ATOM   1258  O   CYS B 157      26.502  18.592  21.369  1.00 66.22           O
ATOM   1259  N   TYR B 158      28.214  20.014  21.637  1.00 74.21           N
ATOM   1260  CA  TYR B 158      29.162  19.129  21.009  1.00 74.21           C
ATOM   1261  CB  TYR B 158      30.599  19.688  20.999  1.00 74.21           C
ATOM   1262  CG  TYR B 158      31.077  19.859  22.402  1.00 74.21           C
ATOM   1263  CD1 TYR B 158      30.690  20.949  23.148  1.00 74.21           C
ATOM   1264  CD2 TYR B 158      31.928  18.936  22.966  1.00 74.21           C
ATOM   1265  CE1 TYR B 158      31.136  21.109  24.439  1.00 74.21           C
ATOM   1266  CE2 TYR B 158      32.377  19.091  24.256  1.00 74.21           C
ATOM   1267  CZ  TYR B 158      31.980  20.178  24.996  1.00 74.21           C
ATOM   1268  OH  TYR B 158      32.439  20.340  26.320  1.00 74.21           O
ATOM   1269  C   TYR B 158      29.165  17.806  21.715  1.00 74.21           C
ATOM   1270  O   TYR B 158      29.316  16.761  21.083  1.00 74.21           O
ATOM   1271  N   ALA B 159      29.052  17.821  23.053  1.00 56.87           N
ATOM   1272  CA  ALA B 159      29.037  16.623  23.848  1.00 56.87           C
ATOM   1273  CB  ALA B 159      28.929  16.955  25.347  1.00 56.87           C
ATOM   1274  C   ALA B 159      27.825  15.802  23.525  1.00 56.87           C
ATOM   1275  O   ALA B 159      27.917  14.587  23.344  1.00 56.87           O
ATOM   1276  N   PHE B 160      26.646  16.452  23.448  1.00 70.40           N
ATOM   1277  CA  PHE B 160      25.431  15.733  23.190  1.00 70.40           C
ATOM   1278  CB  PHE B 160      24.162  16.602  23.281  1.00 70.40           C
ATOM   1279  CG  PHE B 160      23.816  16.785  24.722  1.00 70.40           C
ATOM   1280  CD1 PHE B 160      24.436  17.739  25.497  1.00 70.40           C
ATOM   1281  CD2 PHE B 160      22.847  15.995  25.297  1.00 70.40           C
ATOM   1282  CE1 PHE B 160      24.099  17.892  26.823  1.00 70.40           C
ATOM   1283  CE2 PHE B 160      22.506  16.144  26.621  1.00 70.40           C
ATOM   1284  CZ  PHE B 160      23.134  17.094  27.389  1.00 70.40           C
ATOM   1285  C   PHE B 160      25.480  15.113  21.825  1.00 70.40           C
ATOM   1286  O   PHE B 160      25.105  13.955  21.651  1.00 70.40           O
ATOM   1287  N   SER B 161      25.950  15.863  20.813  1.00 79.65           N
ATOM   1288  CA  SER B 161      25.986  15.347  19.475  1.00 79.65           C
ATOM   1289  CB  SER B 161      26.551  16.359  18.466  1.00 79.65           C
ATOM   1290  OG  SER B 161      26.563  15.792  17.165  1.00 79.65           O
ATOM   1291  C   SER B 161      26.887  14.153  19.459  1.00 79.65           C
ATOM   1292  O   SER B 161      26.577  13.124  18.861  1.00 79.65           O
ATOM   1293  N   SER B 162      28.037  14.255  20.142  1.00 99.06           N
ATOM   1294  CA  SER B 162      29.000  13.195  20.139  1.00 99.06           C
ATOM   1295  CB  SER B 162      30.257  13.561  20.945  1.00 99.06           C
ATOM   1296  OG  SER B 162      31.275  12.604  20.714  1.00 99.06           O
ATOM   1297  C   SER B 162      28.395  11.953  20.727  1.00 99.06           C
ATOM   1298  O   SER B 162      28.430  10.894  20.106  1.00 99.06           O
ATOM   1299  N   SER B 163      27.791  12.053  21.928  1.00 44.85           N
ATOM   1300  CA  SER B 163      27.227  10.902  22.585  1.00 44.85           C
ATOM   1301  CB  SER B 163      26.612  11.233  23.957  1.00 44.85           C
ATOM   1302  OG  SER B 163      25.508  12.113  23.804  1.00 44.85           O
ATOM   1303  C   SER B 163      26.137  10.342  21.732  1.00 44.85           C
ATOM   1304  O   SER B 163      25.993   9.127  21.611  1.00 44.85           O
ATOM   1305  N   ASP B 164      25.350  11.222  21.092  1.00 80.04           N
ATOM   1306  CA  ASP B 164      24.228  10.783  20.313  1.00 80.04           C
ATOM   1307  CB  ASP B 164      23.449  11.952  19.686  1.00 80.04           C
ATOM   1308  CG  ASP B 164      22.152  11.401  19.110  1.00 80.04           C
ATOM   1309  OD1 ASP B 164      21.949  10.160  19.179  1.00 80.04           O
ATOM   1310  OD2 ASP B 164      21.340  12.214  18.595  1.00 80.04           O
ATOM   1311  C   ASP B 164      24.711   9.909  19.199  1.00 80.04           C
ATOM   1312  O   ASP B 164      24.115   8.873  18.907  1.00 80.04           O
ATOM   1313  N   MET B 165      25.811  10.303  18.534  1.00 60.65           N
ATOM   1314  CA  MET B 165      26.303   9.509  17.448  1.00 60.65           C
ATOM   1315  CB  MET B 165      27.516  10.157  16.762  1.00 60.65           C
ATOM   1316  CG  MET B 165      28.081   9.349  15.593  1.00 60.65           C
ATOM   1317  SD  MET B 165      29.375  10.203  14.638  1.00 60.65           S
ATOM   1318  CE  MET B 165      30.589  10.295  15.987  1.00 60.65           C
ATOM   1319  C   MET B 165      26.734   8.161  17.950  1.00 60.65           C
ATOM   1320  O   MET B 165      26.351   7.133  17.392  1.00 60.65           O
ATOM   1321  N   PHE B 166      27.501   8.120  19.059  1.00131.59           N
ATOM   1322  CA  PHE B 166      28.011   6.878  19.578  1.00131.59           C
ATOM   1323  CB  PHE B 166      28.771   6.997  20.920  1.00131.59           C
ATOM   1324  CG  PHE B 166      29.882   7.992  20.892  1.00131.59           C
ATOM   1325  CD1 PHE B 166      31.021   7.810  20.141  1.00131.59           C
ATOM   1326  CD2 PHE B 166      29.792   9.114  21.683  1.00131.59           C
ATOM   1327  CE1 PHE B 166      32.036   8.737  20.152  1.00131.59           C
ATOM   1328  CE2 PHE B 166      30.804  10.044  21.697  1.00131.59           C
ATOM   1329  CZ  PHE B 166      31.930   9.862  20.931  1.00131.59           C
ATOM   1330  C   PHE B 166      26.873   5.992  19.962  1.00131.59           C
ATOM   1331  O   PHE B 166      26.905   4.785  19.735  1.00131.59           O
ATOM   1332  N   GLY B 167      25.852   6.570  20.610  1.00 39.42           N
ATOM   1333  CA  GLY B 167      24.759   5.782  21.117  1.00 39.42           C
ATOM   1334  C   GLY B 167      23.991   5.112  20.012  1.00 39.42           C
ATOM   1335  O   GLY B 167      23.587   3.958  20.144  1.00 39.42           O
ATOM   1336  N   SER B 168      23.713   5.828  18.908  1.00 79.09           N
ATOM   1337  CA  SER B 168      22.961   5.248  17.834  1.00 79.09           C
ATOM   1338  CB  SER B 168      22.595   6.277  16.749  1.00 79.09           C
ATOM   1339  OG  SER B 168      21.860   5.644  15.713  1.00 79.09           O
ATOM   1340  C   SER B 168      23.773   4.176  17.183  1.00 79.09           C
ATOM   1341  O   SER B 168      23.276   3.088  16.898  1.00 79.09           O
ATOM   1342  N   ARG B 169      25.072   4.442  16.945  1.00 95.50           N
ATOM   1343  CA  ARG B 169      25.903   3.503  16.250  1.00 95.50           C
ATOM   1344  CB  ARG B 169      27.285   4.076  15.869  1.00 95.50           C
ATOM   1345  CG  ARG B 169      27.126   5.154  14.793  1.00 95.50           C
ATOM   1346  CD  ARG B 169      28.400   5.567  14.051  1.00 95.50           C
ATOM   1347  NE  ARG B 169      27.966   6.551  13.017  1.00 95.50           N
ATOM   1348  CZ  ARG B 169      28.664   6.724  11.857  1.00 95.50           C
ATOM   1349  NH1 ARG B 169      29.820   6.036  11.629  1.00 95.50           N
ATOM   1350  NH2 ARG B 169      28.193   7.589  10.911  1.00 95.50           N
ATOM   1351  C   ARG B 169      26.055   2.238  17.040  1.00 95.50           C
ATOM   1352  O   ARG B 169      26.153   1.157  16.460  1.00 95.50           O
ATOM   1353  N   VAL B 170      26.101   2.324  18.383  1.00101.34           N
ATOM   1354  CA  VAL B 170      26.182   1.104  19.140  1.00101.34           C
ATOM   1355  CB  VAL B 170      26.315   1.273  20.631  1.00101.34           C
ATOM   1356  CG1 VAL B 170      25.030   1.887  21.206  1.00101.34           C
ATOM   1357  CG2 VAL B 170      26.640  -0.106  21.231  1.00101.34           C
ATOM   1358  C   VAL B 170      24.922   0.328  18.912  1.00101.34           C
ATOM   1359  O   VAL B 170      24.950  -0.898  18.829  1.00101.34           O
ATOM   1360  N   ARG B 171      23.774   1.029  18.826  1.00 66.72           N
ATOM   1361  CA  ARG B 171      22.508   0.369  18.681  1.00 66.72           C
ATOM   1362  CB  ARG B 171      21.315   1.339  18.730  1.00 66.72           C
ATOM   1363  CG  ARG B 171      21.131   1.969  20.115  1.00 66.72           C
ATOM   1364  CD  ARG B 171      19.879   2.836  20.259  1.00 66.72           C
ATOM   1365  NE  ARG B 171      19.888   3.373  21.650  1.00 66.72           N
ATOM   1366  CZ  ARG B 171      18.726   3.741  22.260  1.00 66.72           C
ATOM   1367  NH1 ARG B 171      17.537   3.641  21.594  1.00 66.72           N
ATOM   1368  NH2 ARG B 171      18.752   4.204  23.544  1.00 66.72           N
ATOM   1369  C   ARG B 171      22.466  -0.381  17.387  1.00 66.72           C
ATOM   1370  O   ARG B 171      22.077  -1.546  17.353  1.00 66.72           O
ATOM   1371  N   VAL B 172      22.890   0.258  16.285  1.00 96.25           N
ATOM   1372  CA  VAL B 172      22.858  -0.387  15.004  1.00 96.25           C
ATOM   1373  CB  VAL B 172      23.271   0.522  13.881  1.00 96.25           C
ATOM   1374  CG1 VAL B 172      24.717   0.988  14.126  1.00 96.25           C
ATOM   1375  CG2 VAL B 172      23.078  -0.229  12.552  1.00 96.25           C
ATOM   1376  C   VAL B 172      23.778  -1.573  15.002  1.00 96.25           C
ATOM   1377  O   VAL B 172      23.420  -2.644  14.514  1.00 96.25           O
ATOM   1378  N   ILE B 173      24.986  -1.425  15.573  1.00103.27           N
ATOM   1379  CA  ILE B 173      25.972  -2.471  15.519  1.00103.27           C
ATOM   1380  CB  ILE B 173      27.268  -2.080  16.170  1.00103.27           C
ATOM   1381  CG1 ILE B 173      27.875  -0.859  15.462  1.00103.27           C
ATOM   1382  CG2 ILE B 173      28.191  -3.310  16.166  1.00103.27           C
ATOM   1383  CD1 ILE B 173      28.183  -1.100  13.985  1.00103.27           C
ATOM   1384  C   ILE B 173      25.472  -3.691  16.231  1.00103.27           C
ATOM   1385  O   ILE B 173      25.663  -4.817  15.775  1.00103.27           O
ATOM   1386  N   THR B 174      24.878  -3.475  17.411  1.00150.93           N
ATOM   1387  CA  THR B 174      24.326  -4.440  18.317  1.00150.93           C
ATOM   1388  CB  THR B 174      24.223  -3.872  19.695  1.00150.93           C
ATOM   1389  OG1 THR B 174      23.882  -4.897  20.610  1.00150.93           O
ATOM   1390  CG2 THR B 174      23.152  -2.772  19.710  1.00150.93           C
ATOM   1391  C   THR B 174      22.962  -4.881  17.886  1.00150.93           C
ATOM   1392  O   THR B 174      22.430  -5.859  18.408  1.00150.93           O
ATOM   1393  N   ASN B 175      22.325  -4.124  16.975  1.00 65.42           N
ATOM   1394  CA  ASN B 175      20.987  -4.418  16.555  1.00 65.42           C
ATOM   1395  CB  ASN B 175      20.816  -5.848  16.014  1.00 65.42           C
ATOM   1396  CG  ASN B 175      19.482  -5.917  15.284  1.00 65.42           C
ATOM   1397  OD1 ASN B 175      18.674  -4.992  15.345  1.00 65.42           O
ATOM   1398  ND2 ASN B 175      19.241  -7.051  14.573  1.00 65.42           N
ATOM   1399  C   ASN B 175      20.056  -4.231  17.714  1.00 65.42           C
ATOM   1400  O   ASN B 175      19.131  -5.016  17.917  1.00 65.42           O
ATOM   1401  N   GLY B 176      20.306  -3.178  18.519  1.00 30.16           N
ATOM   1402  CA  GLY B 176      19.424  -2.799  19.587  1.00 30.16           C
ATOM   1403  C   GLY B 176      19.643  -3.680  20.773  1.00 30.16           C
ATOM   1404  O   GLY B 176      18.918  -3.582  21.762  1.00 30.16           O
ATOM   1405  N   THR B 177      20.635  -4.582  20.710  1.00 33.61           N
ATOM   1406  CA  THR B 177      20.859  -5.409  21.856  1.00 33.61           C
ATOM   1407  CB  THR B 177      21.860  -6.501  21.629  1.00 33.61           C
ATOM   1408  OG1 THR B 177      21.429  -7.347  20.573  1.00 33.61           O
ATOM   1409  CG2 THR B 177      22.007  -7.310  22.931  1.00 33.61           C
ATOM   1410  C   THR B 177      21.357  -4.533  22.965  1.00 33.61           C
ATOM   1411  O   THR B 177      20.987  -4.727  24.122  1.00 33.61           O
ATOM   1412  N   LYS B 178      22.224  -3.549  22.634  1.00143.69           N
ATOM   1413  CA  LYS B 178      22.754  -2.654  23.630  1.00143.69           C
ATOM   1414  CB  LYS B 178      24.292  -2.620  23.673  1.00143.69           C
ATOM   1415  CG  LYS B 178      24.906  -3.833  24.370  1.00143.69           C
ATOM   1416  CD  LYS B 178      24.494  -3.936  25.840  1.00143.69           C
ATOM   1417  CE  LYS B 178      24.926  -2.726  26.672  1.00143.69           C
ATOM   1418  NZ  LYS B 178      24.374  -2.827  28.042  1.00143.69           N
ATOM   1419  C   LYS B 178      22.291  -1.254  23.346  1.00143.69           C
ATOM   1420  O   LYS B 178      22.530  -0.705  22.274  1.00143.69           O
ATOM   1421  N   THR B 179      21.526  -0.704  24.306  1.00134.53           N
ATOM   1422  CA  THR B 179      20.920   0.603  24.407  1.00134.53           C
ATOM   1423  CB  THR B 179      19.538   0.557  24.979  1.00134.53           C
ATOM   1424  OG1 THR B 179      19.562   0.013  26.290  1.00134.53           O
ATOM   1425  CG2 THR B 179      18.667  -0.307  24.051  1.00134.53           C
ATOM   1426  C   THR B 179      21.701   1.669  25.148  1.00134.53           C
ATOM   1427  O   THR B 179      21.091   2.706  25.402  1.00134.53           O
ATOM   1428  N   PRO B 180      22.919   1.506  25.607  1.00109.40           N
ATOM   1429  CA  PRO B 180      23.522   2.449  26.535  1.00109.40           C
ATOM   1430  CD  PRO B 180      23.932   0.841  24.801  1.00109.40           C
ATOM   1431  CB  PRO B 180      24.999   2.062  26.597  1.00109.40           C
ATOM   1432  CG  PRO B 180      25.269   1.491  25.196  1.00109.40           C
ATOM   1433  C   PRO B 180      23.381   3.919  26.260  1.00109.40           C
ATOM   1434  O   PRO B 180      23.370   4.335  25.102  1.00109.40           O
ATOM   1435  N   VAL B 181      23.217   4.712  27.343  1.00113.25           N
ATOM   1436  CA  VAL B 181      23.169   6.140  27.246  1.00113.25           C
ATOM   1437  CB  VAL B 181      22.015   6.764  27.986  1.00113.25           C
ATOM   1438  CG1 VAL B 181      22.064   6.345  29.465  1.00113.25           C
ATOM   1439  CG2 VAL B 181      22.072   8.286  27.768  1.00113.25           C
ATOM   1440  C   VAL B 181      24.458   6.619  27.841  1.00113.25           C
ATOM   1441  O   VAL B 181      24.763   6.353  29.002  1.00113.25           O
ATOM   1442  N   TYR B 182      25.251   7.337  27.027  1.00129.16           N
ATOM   1443  CA  TYR B 182      26.560   7.814  27.376  1.00129.16           C
ATOM   1444  CB  TYR B 182      27.435   8.077  26.141  1.00129.16           C
ATOM   1445  CG  TYR B 182      27.485   6.780  25.409  1.00129.16           C
ATOM   1446  CD1 TYR B 182      26.474   6.445  24.538  1.00129.16           C
ATOM   1447  CD2 TYR B 182      28.524   5.897  25.595  1.00129.16           C
ATOM   1448  CE1 TYR B 182      26.497   5.251  23.858  1.00129.16           C
ATOM   1449  CE2 TYR B 182      28.553   4.701  24.916  1.00129.16           C
ATOM   1450  CZ  TYR B 182      27.539   4.377  24.046  1.00129.16           C
ATOM   1451  OH  TYR B 182      27.567   3.150  23.349  1.00129.16           O
ATOM   1452  C   TYR B 182      26.419   9.095  28.143  1.00129.16           C
ATOM   1453  O   TYR B 182      25.363   9.725  28.114  1.00129.16           O
ATOM   1454  N   SER B 183      27.469   9.479  28.906  1.00 71.29           N
ATOM   1455  CA  SER B 183      27.383  10.661  29.729  1.00 71.29           C
ATOM   1456  CB  SER B 183      28.005  10.453  31.121  1.00 71.29           C
ATOM   1457  OG  SER B 183      28.005  11.675  31.843  1.00 71.29           O
ATOM   1458  C   SER B 183      28.088  11.849  29.122  1.00 71.29           C
ATOM   1459  O   SER B 183      29.308  11.869  28.963  1.00 71.29           O
ATOM   1460  N   PRO B 184      27.316  12.855  28.782  1.00 98.03           N
ATOM   1461  CA  PRO B 184      27.857  14.090  28.262  1.00 98.03           C
ATOM   1462  CD  PRO B 184      25.969  12.610  28.292  1.00 98.03           C
ATOM   1463  CB  PRO B 184      26.675  14.846  27.660  1.00 98.03           C
ATOM   1464  CG  PRO B 184      25.683  13.733  27.282  1.00 98.03           C
ATOM   1465  C   PRO B 184      28.560  14.881  29.323  1.00 98.03           C
ATOM   1466  O   PRO B 184      29.454  15.665  29.005  1.00 98.03           O
ATOM   1467  N   GLN B 185      28.152  14.708  30.591  1.00 64.26           N
ATOM   1468  CA  GLN B 185      28.687  15.491  31.667  1.00 64.26           C
ATOM   1469  CB  GLN B 185      27.939  15.282  32.995  1.00 64.26           C
ATOM   1470  CG  GLN B 185      28.413  16.221  34.107  1.00 64.26           C
ATOM   1471  CD  GLN B 185      28.033  17.639  33.704  1.00 64.26           C
ATOM   1472  OE1 GLN B 185      26.872  17.931  33.424  1.00 64.26           O
ATOM   1473  NE2 GLN B 185      29.041  18.547  33.656  1.00 64.26           N
ATOM   1474  C   GLN B 185      30.121  15.141  31.890  1.00 64.26           C
ATOM   1475  O   GLN B 185      30.943  16.010  32.175  1.00 64.26           O
ATOM   1476  N   ASP B 186      30.466  13.849  31.761  1.00 91.67           N
ATOM   1477  CA  ASP B 186      31.811  13.440  32.025  1.00 91.67           C
ATOM   1478  CB  ASP B 186      32.016  11.929  31.801  1.00 91.67           C
ATOM   1479  CG  ASP B 186      33.389  11.525  32.325  1.00 91.67           C
ATOM   1480  OD1 ASP B 186      34.129  12.423  32.807  1.00 91.67           O
ATOM   1481  OD2 ASP B 186      33.709  10.309  32.256  1.00 91.67           O
ATOM   1482  C   ASP B 186      32.715  14.170  31.094  1.00 91.67           C
ATOM   1483  O   ASP B 186      33.781  14.643  31.486  1.00 91.67           O
ATOM   1484  N   ILE B 187      32.317  14.277  29.817  1.00120.79           N
ATOM   1485  CA  ILE B 187      33.174  14.974  28.913  1.00120.79           C
ATOM   1486  CB  ILE B 187      32.857  14.780  27.456  1.00120.79           C
ATOM   1487  CG1 ILE B 187      31.487  15.322  27.048  1.00120.79           C
ATOM   1488  CG2 ILE B 187      33.033  13.283  27.157  1.00120.79           C
ATOM   1489  CD1 ILE B 187      31.332  15.282  25.530  1.00120.79           C
ATOM   1490  C   ILE B 187      33.228  16.423  29.280  1.00120.79           C
ATOM   1491  O   ILE B 187      34.297  17.030  29.243  1.00120.79           O
ATOM   1492  N   VAL B 188      32.083  17.019  29.663  1.00 59.55           N
ATOM   1493  CA  VAL B 188      32.082  18.415  30.010  1.00 59.55           C
ATOM   1494  CB  VAL B 188      30.712  18.928  30.374  1.00 59.55           C
ATOM   1495  CG1 VAL B 188      30.843  20.372  30.895  1.00 59.55           C
ATOM   1496  CG2 VAL B 188      29.793  18.795  29.145  1.00 59.55           C
ATOM   1497  C   VAL B 188      32.988  18.649  31.188  1.00 59.55           C
ATOM   1498  O   VAL B 188      33.731  19.628  31.219  1.00 59.55           O
ATOM   1499  N   GLU B 189      32.905  17.786  32.219  1.00129.07           N
ATOM   1500  CA  GLU B 189      33.664  17.970  33.430  1.00129.07           C
ATOM   1501  CB  GLU B 189      33.110  17.042  34.522  1.00129.07           C
ATOM   1502  CG  GLU B 189      31.584  17.096  34.635  1.00129.07           C
ATOM   1503  CD  GLU B 189      31.189  18.058  35.737  1.00129.07           C
ATOM   1504  OE1 GLU B 189      31.173  17.609  36.913  1.00129.07           O
ATOM   1505  OE2 GLU B 189      30.895  19.242  35.427  1.00129.07           O
ATOM   1506  C   GLU B 189      35.126  17.610  33.294  1.00129.07           C
ATOM   1507  O   GLU B 189      35.999  18.345  33.754  1.00129.07           O
ATOM   1508  N   CYS B 190      35.399  16.388  32.781  1.00 99.81           N
ATOM   1509  CA  CYS B 190      36.714  15.796  32.674  1.00 99.81           C
ATOM   1510  CB  CYS B 190      36.651  14.270  32.802  1.00 99.81           C
ATOM   1511  SG  CYS B 190      36.003  13.804  34.428  1.00 99.81           S
ATOM   1512  C   CYS B 190      37.560  16.094  31.466  1.00 99.81           C
ATOM   1513  O   CYS B 190      38.784  16.162  31.576  1.00 99.81           O
ATOM   1514  N   SER B 191      36.953  16.240  30.273  1.00 81.16           N
ATOM   1515  CA  SER B 191      37.730  16.233  29.059  1.00 81.16           C
ATOM   1516  CB  SER B 191      36.873  15.944  27.815  1.00 81.16           C
ATOM   1517  OG  SER B 191      37.683  15.929  26.652  1.00 81.16           O
ATOM   1518  C   SER B 191      38.524  17.485  28.788  1.00 81.16           C
ATOM   1519  O   SER B 191      37.996  18.594  28.715  1.00 81.16           O
ATOM   1520  N   ALA B 192      39.851  17.282  28.631  1.00 83.31           N
ATOM   1521  CA  ALA B 192      40.864  18.245  28.287  1.00 83.31           C
ATOM   1522  CB  ALA B 192      42.285  17.700  28.493  1.00 83.31           C
ATOM   1523  C   ALA B 192      40.749  18.655  26.843  1.00 83.31           C
ATOM   1524  O   ALA B 192      41.267  19.697  26.440  1.00 83.31           O
ATOM   1525  N   TYR B 193      40.183  17.758  26.013  1.00166.58           N
ATOM   1526  CA  TYR B 193      40.001  17.925  24.596  1.00166.58           C
ATOM   1527  CB  TYR B 193      39.589  16.662  23.818  1.00166.58           C
ATOM   1528  CG  TYR B 193      40.726  15.700  23.861  1.00166.58           C
ATOM   1529  CD1 TYR B 193      42.020  16.133  23.674  1.00166.58           C
ATOM   1530  CD2 TYR B 193      40.493  14.353  24.017  1.00166.58           C
ATOM   1531  CE1 TYR B 193      43.068  15.242  23.698  1.00166.58           C
ATOM   1532  CE2 TYR B 193      41.535  13.458  24.038  1.00166.58           C
ATOM   1533  CZ  TYR B 193      42.825  13.902  23.885  1.00166.58           C
ATOM   1534  OH  TYR B 193      43.894  12.982  23.908  1.00166.58           O
ATOM   1535  C   TYR B 193      38.986  18.987  24.296  1.00166.58           C
ATOM   1536  O   TYR B 193      38.819  19.356  23.133  1.00166.58           O
ATOM   1537  N   SER B 194      38.160  19.368  25.293  1.00111.85           N
ATOM   1538  CA  SER B 194      37.139  20.358  25.083  1.00111.85           C
ATOM   1539  CB  SER B 194      35.738  19.721  24.981  1.00111.85           C
ATOM   1540  OG  SER B 194      34.738  20.707  24.769  1.00111.85           O
ATOM   1541  C   SER B 194      37.130  21.340  26.234  1.00111.85           C
ATOM   1542  O   SER B 194      37.871  21.219  27.206  1.00111.85           O
ATOM   1543  N   GLN B 195      36.329  22.407  26.050  1.00179.34           N
ATOM   1544  CA  GLN B 195      36.062  23.561  26.865  1.00179.34           C
ATOM   1545  CB  GLN B 195      35.736  24.797  26.017  1.00179.34           C
ATOM   1546  CG  GLN B 195      36.981  25.323  25.295  1.00179.34           C
ATOM   1547  CD  GLN B 195      37.451  24.289  24.276  1.00179.34           C
ATOM   1548  OE1 GLN B 195      36.711  23.914  23.369  1.00179.34           O
ATOM   1549  NE2 GLN B 195      38.714  23.807  24.434  1.00179.34           N
ATOM   1550  C   GLN B 195      35.041  23.409  27.966  1.00179.34           C
ATOM   1551  O   GLN B 195      34.758  24.399  28.636  1.00179.34           O
ATOM   1552  N   GLY B 196      34.323  22.276  28.101  1.00 53.40           N
ATOM   1553  CA  GLY B 196      33.332  22.217  29.149  1.00 53.40           C
ATOM   1554  C   GLY B 196      32.091  22.872  28.612  1.00 53.40           C
ATOM   1555  O   GLY B 196      31.657  22.566  27.506  1.00 53.40           O
ATOM   1556  N   CYS B 197      31.470  23.762  29.410  1.00 88.77           N
ATOM   1557  CA  CYS B 197      30.289  24.504  29.060  1.00 88.77           C
ATOM   1558  CB  CYS B 197      29.637  25.211  30.263  1.00 88.77           C
ATOM   1559  SG  CYS B 197      28.803  24.013  31.343  1.00 88.77           S
ATOM   1560  C   CYS B 197      30.631  25.523  28.009  1.00 88.77           C
ATOM   1561  O   CYS B 197      29.747  26.122  27.399  1.00 88.77           O
ATOM   1562  N   ASP B 198      31.936  25.808  27.856  1.00 80.70           N
ATOM   1563  CA  ASP B 198      32.509  26.744  26.922  1.00 80.70           C
ATOM   1564  CB  ASP B 198      33.989  27.046  27.213  1.00 80.70           C
ATOM   1565  CG  ASP B 198      34.059  27.850  28.503  1.00 80.70           C
ATOM   1566  OD1 ASP B 198      32.982  28.296  28.982  1.00 80.70           O
ATOM   1567  OD2 ASP B 198      35.191  28.026  29.028  1.00 80.70           O
ATOM   1568  C   ASP B 198      32.423  26.251  25.498  1.00 80.70           C
ATOM   1569  O   ASP B 198      32.650  27.028  24.571  1.00 80.70           O
ATOM   1570  N   GLY B 199      32.188  24.942  25.267  1.00 46.75           N
ATOM   1571  CA  GLY B 199      32.094  24.469  23.906  1.00 46.75           C
ATOM   1572  C   GLY B 199      33.158  23.438  23.644  1.00 46.75           C
ATOM   1573  O   GLY B 199      33.997  23.162  24.500  1.00 46.75           O
ATOM   1574  N   GLY B 200      33.126  22.825  22.435  1.00 35.01           N
ATOM   1575  CA  GLY B 200      34.070  21.803  22.059  1.00 35.01           C
ATOM   1576  C   GLY B 200      33.722  21.308  20.678  1.00 35.01           C
ATOM   1577  O   GLY B 200      32.839  21.859  20.021  1.00 35.01           O
ATOM   1578  N   PHE B 201      34.425  20.252  20.195  1.00 72.54           N
ATOM   1579  CA  PHE B 201      34.157  19.749  18.868  1.00 72.54           C
ATOM   1580  CB  PHE B 201      35.247  20.121  17.851  1.00 72.54           C
ATOM   1581  CG  PHE B 201      35.203  21.603  17.720  1.00 72.54           C
ATOM   1582  CD1 PHE B 201      35.848  22.398  18.638  1.00 72.54           C
ATOM   1583  CD2 PHE B 201      34.515  22.196  16.687  1.00 72.54           C
ATOM   1584  CE1 PHE B 201      35.809  23.767  18.528  1.00 72.54           C
ATOM   1585  CE2 PHE B 201      34.473  23.565  16.572  1.00 72.54           C
ATOM   1586  CZ  PHE B 201      35.121  24.353  17.493  1.00 72.54           C
ATOM   1587  C   PHE B 201      34.048  18.246  18.888  1.00 72.54           C
ATOM   1588  O   PHE B 201      34.845  17.556  19.519  1.00 72.54           O
ATOM   1589  N   MET B 202      33.088  17.704  18.107  1.00131.47           N
ATOM   1590  CA  MET B 202      32.761  16.301  18.050  1.00131.47           C
ATOM   1591  CB  MET B 202      31.577  15.989  17.117  1.00131.47           C
ATOM   1592  CG  MET B 202      31.822  16.373  15.657  1.00131.47           C
ATOM   1593  SD  MET B 202      31.845  18.163  15.345  1.00131.47           S
ATOM   1594  CE  MET B 202      30.045  18.368  15.485  1.00131.47           C
ATOM   1595  C   MET B 202      33.937  15.501  17.582  1.00131.47           C
ATOM   1596  O   MET B 202      34.124  14.366  18.009  1.00131.47           O
ATOM   1597  N   TYR B 203      34.767  16.043  16.682  1.00 67.78           N
ATOM   1598  CA  TYR B 203      35.885  15.285  16.191  1.00 67.78           C
ATOM   1599  CB  TYR B 203      36.724  16.138  15.221  1.00 67.78           C
ATOM   1600  CG  TYR B 203      37.878  15.371  14.672  1.00 67.78           C
ATOM   1601  CD1 TYR B 203      39.076  15.305  15.347  1.00 67.78           C
ATOM   1602  CD2 TYR B 203      37.758  14.727  13.462  1.00 67.78           C
ATOM   1603  CE1 TYR B 203      40.136  14.604  14.820  1.00 67.78           C
ATOM   1604  CE2 TYR B 203      38.813  14.025  12.931  1.00 67.78           C
ATOM   1605  CZ  TYR B 203      40.004  13.963  13.611  1.00 67.78           C
ATOM   1606  OH  TYR B 203      41.086  13.243  13.062  1.00 67.78           O
ATOM   1607  C   TYR B 203      36.732  14.913  17.377  1.00 67.78           C
ATOM   1608  O   TYR B 203      37.200  13.781  17.490  1.00 67.78           O
ATOM   1609  N   LEU B 204      36.968  15.878  18.290  1.00 89.12           N
ATOM   1610  CA  LEU B 204      37.753  15.688  19.481  1.00 89.12           C
ATOM   1611  CB  LEU B 204      38.138  17.023  20.143  1.00 89.12           C
ATOM   1612  CG  LEU B 204      39.141  17.841  19.308  1.00 89.12           C
ATOM   1613  CD1 LEU B 204      39.500  19.170  19.994  1.00 89.12           C
ATOM   1614  CD2 LEU B 204      40.388  16.999  18.979  1.00 89.12           C
ATOM   1615  C   LEU B 204      37.057  14.846  20.519  1.00 89.12           C
ATOM   1616  O   LEU B 204      37.726  14.174  21.296  1.00 89.12           O
ATOM   1617  N   VAL B 205      35.722  14.975  20.676  1.00146.49           N
ATOM   1618  CA  VAL B 205      34.997  14.201  21.663  1.00146.49           C
ATOM   1619  CB  VAL B 205      33.682  14.832  22.034  1.00146.49           C
ATOM   1620  CG1 VAL B 205      33.973  16.165  22.743  1.00146.49           C
ATOM   1621  CG2 VAL B 205      32.827  15.005  20.766  1.00146.49           C
ATOM   1622  C   VAL B 205      34.742  12.807  21.212  1.00146.49           C
ATOM   1623  O   VAL B 205      34.974  11.819  21.910  1.00146.49           O
ATOM   1624  N   SER B 206      34.233  12.689  19.989  1.00244.30           N
ATOM   1625  CA  SER B 206      34.091  11.383  19.490  1.00244.30           C
ATOM   1626  CB  SER B 206      33.534  11.348  18.056  1.00244.30           C
ATOM   1627  OG  SER B 206      32.202  11.838  18.039  1.00244.30           O
ATOM   1628  C   SER B 206      35.573  10.777  19.471  1.00244.30           C
ATOM   1629  O   SER B 206      35.475   9.554  19.312  1.00244.30           O
ATOM   1630  N   LYS B 207      36.828  11.570  19.542  1.00237.54           N
ATOM   1631  CA  LYS B 207      38.385  11.451  19.690  1.00237.54           C
ATOM   1632  CB  LYS B 207      39.163  12.757  19.435  1.00237.54           C
ATOM   1633  CG  LYS B 207      40.632  12.630  19.872  1.00237.54           C
ATOM   1634  CD  LYS B 207      41.548  13.782  19.446  1.00237.54           C
ATOM   1635  CE  LYS B 207      42.999  13.611  19.910  1.00237.54           C
ATOM   1636  NZ  LYS B 207      43.644  12.485  19.193  1.00237.54           N
ATOM   1637  C   LYS B 207      38.796  11.068  21.094  1.00237.54           C
ATOM   1638  O   LYS B 207      39.666  10.228  21.324  1.00237.54           O
ATOM   1639  N   TYR B 208      38.180  11.728  22.082  1.00 89.60           N
ATOM   1640  CA  TYR B 208      38.402  11.537  23.481  1.00 89.60           C
ATOM   1641  CB  TYR B 208      37.470  12.486  24.262  1.00 89.60           C
ATOM   1642  CG  TYR B 208      37.631  12.403  25.741  1.00 89.60           C
ATOM   1643  CD1 TYR B 208      38.689  13.026  26.361  1.00 89.60           C
ATOM   1644  CD2 TYR B 208      36.704  11.742  26.512  1.00 89.60           C
ATOM   1645  CE1 TYR B 208      38.836  12.972  27.726  1.00 89.60           C
ATOM   1646  CE2 TYR B 208      36.844  11.684  27.879  1.00 89.60           C
ATOM   1647  CZ  TYR B 208      37.911  12.299  28.488  1.00 89.60           C
ATOM   1648  OH  TYR B 208      38.057  12.243  29.890  1.00 89.60           O
ATOM   1649  C   TYR B 208      37.980  10.126  23.710  1.00 89.60           C
ATOM   1650  O   TYR B 208      38.521   9.411  24.553  1.00 89.60           O
ATOM   1651  N   ALA B 209      36.976   9.699  22.927  1.00 43.71           N
ATOM   1652  CA  ALA B 209      36.438   8.379  23.055  1.00 43.71           C
ATOM   1653  CB  ALA B 209      35.329   8.091  22.028  1.00 43.71           C
ATOM   1654  C   ALA B 209      37.518   7.363  22.835  1.00 43.71           C
ATOM   1655  O   ALA B 209      37.574   6.356  23.540  1.00 43.71           O
ATOM   1656  N   GLU B 210      38.389   7.568  21.833  1.00 67.71           N
ATOM   1657  CA  GLU B 210      39.414   6.595  21.577  1.00 67.71           C
ATOM   1658  CB  GLU B 210      40.151   6.876  20.252  1.00 67.71           C
ATOM   1659  CG  GLU B 210      41.132   5.779  19.831  1.00 67.71           C
ATOM   1660  CD  GLU B 210      41.768   6.199  18.512  1.00 67.71           C
ATOM   1661  OE1 GLU B 210      42.469   7.246  18.492  1.00 67.71           O
ATOM   1662  OE2 GLU B 210      41.558   5.474  17.502  1.00 67.71           O
ATOM   1663  C   GLU B 210      40.431   6.579  22.686  1.00 67.71           C
ATOM   1664  O   GLU B 210      40.807   5.517  23.176  1.00 67.71           O
ATOM   1665  N   ASP B 211      40.938   7.763  23.089  1.00112.80           N
ATOM   1666  CA  ASP B 211      41.978   7.810  24.081  1.00112.80           C
ATOM   1667  CB  ASP B 211      42.627   9.204  24.170  1.00112.80           C
ATOM   1668  CG  ASP B 211      43.367   9.480  22.867  1.00112.80           C
ATOM   1669  OD1 ASP B 211      43.551   8.519  22.072  1.00112.80           O
ATOM   1670  OD2 ASP B 211      43.750  10.660  22.645  1.00112.80           O
ATOM   1671  C   ASP B 211      41.511   7.468  25.470  1.00112.80           C
ATOM   1672  O   ASP B 211      42.055   6.565  26.105  1.00112.80           O
ATOM   1673  N   TYR B 212      40.567   8.271  26.009  1.00159.83           N
ATOM   1674  CA  TYR B 212      40.031   8.115  27.339  1.00159.83           C
ATOM   1675  CB  TYR B 212      39.644   9.457  27.971  1.00159.83           C
ATOM   1676  CG  TYR B 212      40.929  10.186  28.154  1.00159.83           C
ATOM   1677  CD1 TYR B 212      41.429  10.992  27.157  1.00159.83           C
ATOM   1678  CD2 TYR B 212      41.644  10.044  29.320  1.00159.83           C
ATOM   1679  CE1 TYR B 212      42.618  11.660  27.327  1.00159.83           C
ATOM   1680  CE2 TYR B 212      42.833  10.709  29.496  1.00159.83           C
ATOM   1681  CZ  TYR B 212      43.321  11.520  28.500  1.00159.83           C
ATOM   1682  OH  TYR B 212      44.542  12.203  28.681  1.00159.83           O
ATOM   1683  C   TYR B 212      38.874   7.172  27.486  1.00159.83           C
ATOM   1684  O   TYR B 212      38.806   6.404  28.444  1.00159.83           O
ATOM   1685  N   GLY B 213      37.898   7.233  26.563  1.00 47.44           N
ATOM   1686  CA  GLY B 213      36.740   6.391  26.700  1.00 47.44           C
ATOM   1687  C   GLY B 213      35.627   7.181  27.329  1.00 47.44           C
ATOM   1688  O   GLY B 213      35.853   8.203  27.978  1.00 47.44           O
ATOM   1689  N   LEU B 214      34.376   6.701  27.141  1.00109.11           N
ATOM   1690  CA  LEU B 214      33.215   7.370  27.660  1.00109.11           C
ATOM   1691  CB  LEU B 214      32.149   7.719  26.605  1.00109.11           C
ATOM   1692  CG  LEU B 214      32.631   8.684  25.504  1.00109.11           C
ATOM   1693  CD1 LEU B 214      33.189   9.983  26.107  1.00109.11           C
ATOM   1694  CD2 LEU B 214      33.586   7.998  24.516  1.00109.11           C
ATOM   1695  C   LEU B 214      32.550   6.478  28.663  1.00109.11           C
ATOM   1696  O   LEU B 214      32.668   5.256  28.614  1.00109.11           O
ATOM   1697  N   ALA B 215      31.816   7.093  29.609  1.00 67.25           N
ATOM   1698  CA  ALA B 215      31.148   6.372  30.656  1.00 67.25           C
ATOM   1699  CB  ALA B 215      31.516   6.903  32.048  1.00 67.25           C
ATOM   1700  C   ALA B 215      29.670   6.564  30.487  1.00 67.25           C
ATOM   1701  O   ALA B 215      29.227   7.443  29.753  1.00 67.25           O
ATOM   1702  N   GLU B 216      28.863   5.712  31.153  1.00 59.91           N
ATOM   1703  CA  GLU B 216      27.430   5.795  31.044  1.00 59.91           C
ATOM   1704  CB  GLU B 216      26.675   4.563  31.567  1.00 59.91           C
ATOM   1705  CG  GLU B 216      26.788   3.328  30.677  1.00 59.91           C
ATOM   1706  CD  GLU B 216      25.975   2.229  31.347  1.00 59.91           C
ATOM   1707  OE1 GLU B 216      25.704   2.362  32.571  1.00 59.91           O
ATOM   1708  OE2 GLU B 216      25.615   1.243  30.649  1.00 59.91           O
ATOM   1709  C   GLU B 216      26.916   6.961  31.835  1.00 59.91           C
ATOM   1710  O   GLU B 216      27.595   7.504  32.706  1.00 59.91           O
ATOM   1711  N   GLU B 217      25.660   7.356  31.530  1.00 89.87           N
ATOM   1712  CA  GLU B 217      25.004   8.486  32.132  1.00 89.87           C
ATOM   1713  CB  GLU B 217      23.572   8.688  31.604  1.00 89.87           C
ATOM   1714  CG  GLU B 217      22.794   9.789  32.332  1.00 89.87           C
ATOM   1715  CD  GLU B 217      23.313  11.147  31.884  1.00 89.87           C
ATOM   1716  OE1 GLU B 217      24.125  11.190  30.922  1.00 89.87           O
ATOM   1717  OE2 GLU B 217      22.897  12.164  32.502  1.00 89.87           O
ATOM   1718  C   GLU B 217      24.900   8.298  33.619  1.00 89.87           C
ATOM   1719  O   GLU B 217      25.142   9.231  34.386  1.00 89.87           O
ATOM   1720  N   SER B 218      24.558   7.079  34.074  1.00 77.74           N
ATOM   1721  CA  SER B 218      24.361   6.844  35.479  1.00 77.74           C
ATOM   1722  CB  SER B 218      23.920   5.403  35.783  1.00 77.74           C
ATOM   1723  OG  SER B 218      22.647   5.152  35.206  1.00 77.74           O
ATOM   1724  C   SER B 218      25.648   7.079  36.203  1.00 77.74           C
ATOM   1725  O   SER B 218      25.671   7.471  37.370  1.00 77.74           O
ATOM   1726  N   CYS B 219      26.767   6.832  35.512  1.00 59.79           N
ATOM   1727  CA  CYS B 219      28.059   6.976  36.107  1.00 59.79           C
ATOM   1728  CB  CYS B 219      29.144   6.578  35.097  1.00 59.79           C
ATOM   1729  SG  CYS B 219      30.782   6.295  35.810  1.00 59.79           S
ATOM   1730  C   CYS B 219      28.247   8.420  36.470  1.00 59.79           C
ATOM   1731  O   CYS B 219      28.761   8.733  37.546  1.00 59.79           O
ATOM   1732  N   ASP B 220      27.848   9.342  35.563  1.00 71.81           N
ATOM   1733  CA  ASP B 220      27.980  10.744  35.841  1.00 71.81           C
ATOM   1734  CB  ASP B 220      29.220  11.384  35.193  1.00 71.81           C
ATOM   1735  CG  ASP B 220      29.332  12.828  35.672  1.00 71.81           C
ATOM   1736  OD1 ASP B 220      28.437  13.282  36.435  1.00 71.81           O
ATOM   1737  OD2 ASP B 220      30.322  13.500  35.275  1.00 71.81           O
ATOM   1738  C   ASP B 220      26.782  11.432  35.273  1.00 71.81           C
ATOM   1739  O   ASP B 220      26.772  11.809  34.102  1.00 71.81           O
ATOM   1740  N   PRO B 221      25.792  11.658  36.090  1.00 75.78           N
ATOM   1741  CA  PRO B 221      24.574  12.260  35.619  1.00 75.78           C
ATOM   1742  CD  PRO B 221      25.565  10.813  37.251  1.00 75.78           C
ATOM   1743  CB  PRO B 221      23.589  12.158  36.779  1.00 75.78           C
ATOM   1744  CG  PRO B 221      24.053  10.892  37.526  1.00 75.78           C
ATOM   1745  C   PRO B 221      24.818  13.648  35.120  1.00 75.78           C
ATOM   1746  O   PRO B 221      25.745  14.303  35.593  1.00 75.78           O
ATOM   1747  N   TYR B 222      23.990  14.111  34.164  1.00107.34           N
ATOM   1748  CA  TYR B 222      24.215  15.380  33.525  1.00107.34           C
ATOM   1749  CB  TYR B 222      23.485  15.462  32.169  1.00107.34           C
ATOM   1750  CG  TYR B 222      23.751  16.766  31.500  1.00107.34           C
ATOM   1751  CD1 TYR B 222      24.983  17.024  30.943  1.00107.34           C
ATOM   1752  CD2 TYR B 222      22.760  17.715  31.396  1.00107.34           C
ATOM   1753  CE1 TYR B 222      25.229  18.221  30.314  1.00107.34           C
ATOM   1754  CE2 TYR B 222      23.001  18.913  30.767  1.00107.34           C
ATOM   1755  CZ  TYR B 222      24.238  19.169  30.227  1.00107.34           C
ATOM   1756  OH  TYR B 222      24.489  20.398  29.581  1.00107.34           O
ATOM   1757  C   TYR B 222      23.761  16.506  34.406  1.00107.34           C
ATOM   1758  O   TYR B 222      22.599  16.565  34.806  1.00107.34           O
ATOM   1759  N   LYS B 223      24.735  17.351  34.825  1.00131.55           N
ATOM   1760  CA  LYS B 223      24.560  18.559  35.594  1.00131.55           C
ATOM   1761  CB  LYS B 223      25.794  18.888  36.446  1.00131.55           C
ATOM   1762  CG  LYS B 223      26.047  17.844  37.533  1.00131.55           C
ATOM   1763  CD  LYS B 223      24.872  17.681  38.499  1.00131.55           C
ATOM   1764  CE  LYS B 223      25.075  16.575  39.536  1.00131.55           C
ATOM   1765  NZ  LYS B 223      23.891  16.486  40.421  1.00131.55           N
ATOM   1766  C   LYS B 223      24.234  19.771  34.760  1.00131.55           C
ATOM   1767  O   LYS B 223      23.374  20.571  35.126  1.00131.55           O
ATOM   1768  N   GLY B 224      24.921  19.948  33.609  1.00 37.37           N
ATOM   1769  CA  GLY B 224      24.726  21.132  32.811  1.00 37.37           C
ATOM   1770  C   GLY B 224      25.617  22.220  33.328  1.00 37.37           C
ATOM   1771  O   GLY B 224      25.381  23.402  33.077  1.00 37.37           O
ATOM   1772  N   VAL B 225      26.680  21.845  34.078  1.00 62.66           N
ATOM   1773  CA  VAL B 225      27.546  22.843  34.634  1.00 62.66           C
ATOM   1774  CB  VAL B 225      27.173  23.142  36.072  1.00 62.66           C
ATOM   1775  CG1 VAL B 225      28.102  24.208  36.683  1.00 62.66           C
ATOM   1776  CG2 VAL B 225      25.694  23.544  36.085  1.00 62.66           C
ATOM   1777  C   VAL B 225      28.958  22.298  34.574  1.00 62.66           C
ATOM   1778  O   VAL B 225      29.184  21.123  34.305  1.00 62.66           O
ATOM   1779  N   ASP B 226      29.932  23.190  34.816  1.00172.95           N
ATOM   1780  CA  ASP B 226      31.359  23.030  34.850  1.00172.95           C
ATOM   1781  CB  ASP B 226      32.123  24.358  34.677  1.00172.95           C
ATOM   1782  CG  ASP B 226      31.547  25.395  35.622  1.00172.95           C
ATOM   1783  OD1 ASP B 226      30.327  25.686  35.496  1.00172.95           O
ATOM   1784  OD2 ASP B 226      32.319  25.932  36.458  1.00172.95           O
ATOM   1785  C   ASP B 226      31.799  22.283  36.082  1.00172.95           C
ATOM   1786  O   ASP B 226      32.921  22.454  36.560  1.00172.95           O
ATOM   1787  N   SER B 227      30.869  21.530  36.705  1.00106.92           N
ATOM   1788  CA  SER B 227      31.142  20.785  37.905  1.00106.92           C
ATOM   1789  CB  SER B 227      30.059  19.740  38.223  1.00106.92           C
ATOM   1790  OG  SER B 227      28.778  20.347  38.265  1.00106.92           O
ATOM   1791  C   SER B 227      32.438  20.030  37.772  1.00106.92           C
ATOM   1792  O   SER B 227      32.998  19.889  36.687  1.00106.92           O
ATOM   1793  N   VAL B 228      32.971  19.557  38.922  1.00107.60           N
ATOM   1794  CA  VAL B 228      34.218  18.837  38.982  1.00107.60           C
ATOM   1795  CB  VAL B 228      34.839  18.840  40.347  1.00107.60           C
ATOM   1796  CG1 VAL B 228      35.180  20.291  40.727  1.00107.60           C
ATOM   1797  CG2 VAL B 228      33.874  18.150  41.325  1.00107.60           C
ATOM   1798  C   VAL B 228      33.988  17.403  38.595  1.00107.60           C
ATOM   1799  O   VAL B 228      32.868  16.903  38.661  1.00107.60           O
ATOM   1800  N   CYS B 229      35.061  16.701  38.160  1.00113.26           N
ATOM   1801  CA  CYS B 229      34.952  15.315  37.772  1.00113.26           C
ATOM   1802  CB  CYS B 229      36.272  14.693  37.286  1.00113.26           C
ATOM   1803  SG  CYS B 229      36.773  15.242  35.634  1.00113.26           S
ATOM   1804  C   CYS B 229      34.545  14.520  38.987  1.00113.26           C
ATOM   1805  O   CYS B 229      34.901  14.905  40.096  1.00113.26           O
ATOM   1806  N   LYS B 230      33.780  13.405  38.816  1.00174.28           N
ATOM   1807  CA  LYS B 230      33.316  12.586  39.929  1.00174.28           C
ATOM   1808  CB  LYS B 230      32.020  13.108  40.575  1.00174.28           C
ATOM   1809  CG  LYS B 230      32.242  14.308  41.495  1.00174.28           C
ATOM   1810  CD  LYS B 230      33.133  13.972  42.692  1.00174.28           C
ATOM   1811  CE  LYS B 230      33.380  15.150  43.635  1.00174.28           C
ATOM   1812  NZ  LYS B 230      34.276  14.731  44.735  1.00174.28           N
ATOM   1813  C   LYS B 230      33.041  11.144  39.489  1.00174.28           C
ATOM   1814  O   LYS B 230      33.299  10.783  38.342  1.00174.28           O
ATOM   1815  N   LYS B 231      32.457  10.316  40.415  1.00144.22           N
ATOM   1816  CA  LYS B 231      32.197   8.880  40.437  1.00144.22           C
ATOM   1817  CB  LYS B 231      30.845   8.448  39.833  1.00144.22           C
ATOM   1818  CG  LYS B 231      29.676   8.744  40.780  1.00144.22           C
ATOM   1819  CD  LYS B 231      28.293   8.395  40.223  1.00144.22           C
ATOM   1820  CE  LYS B 231      27.158   8.530  41.243  1.00144.22           C
ATOM   1821  NZ  LYS B 231      25.882   8.089  40.633  1.00144.22           N
ATOM   1822  C   LYS B 231      33.322   8.109  39.813  1.00144.22           C
ATOM   1823  O   LYS B 231      33.657   8.287  38.644  1.00144.22           O
ATOM   1824  N   ASP B 232      33.958   7.234  40.630  1.00 52.15           N
ATOM   1825  CA  ASP B 232      35.063   6.409  40.219  1.00 52.15           C
ATOM   1826  CB  ASP B 232      36.136   6.248  41.307  1.00 52.15           C
ATOM   1827  CG  ASP B 232      36.815   7.598  41.475  1.00 52.15           C
ATOM   1828  OD1 ASP B 232      36.649   8.459  40.570  1.00 52.15           O
ATOM   1829  OD2 ASP B 232      37.507   7.788  42.510  1.00 52.15           O
ATOM   1830  C   ASP B 232      34.564   5.041  39.869  1.00 52.15           C
ATOM   1831  O   ASP B 232      33.366   4.768  39.924  1.00 52.15           O
ATOM   1832  N   GLN B 233      35.501   4.144  39.487  1.00108.55           N
ATOM   1833  CA  GLN B 233      35.177   2.773  39.207  1.00108.55           C
ATOM   1834  CB  GLN B 233      34.728   2.036  40.484  1.00108.55           C
ATOM   1835  CG  GLN B 233      34.377   0.556  40.318  1.00108.55           C
ATOM   1836  CD  GLN B 233      33.937   0.050  41.685  1.00108.55           C
ATOM   1837  OE1 GLN B 233      33.403  -1.052  41.812  1.00108.55           O
ATOM   1838  NE2 GLN B 233      34.160   0.881  42.739  1.00108.55           N
ATOM   1839  C   GLN B 233      34.064   2.741  38.212  1.00108.55           C
ATOM   1840  O   GLN B 233      33.103   1.991  38.367  1.00108.55           O
ATOM   1841  N   CYS B 234      34.165   3.549  37.141  1.00121.07           N
ATOM   1842  CA  CYS B 234      33.102   3.546  36.184  1.00121.07           C
ATOM   1843  CB  CYS B 234      33.223   4.678  35.161  1.00121.07           C
ATOM   1844  SG  CYS B 234      31.613   5.051  34.433  1.00121.07           S
ATOM   1845  C   CYS B 234      33.225   2.248  35.485  1.00121.07           C
ATOM   1846  O   CYS B 234      34.109   2.031  34.656  1.00121.07           O
ATOM   1847  N   PRO B 235      32.261   1.435  35.802  1.00125.12           N
ATOM   1848  CA  PRO B 235      32.244   0.054  35.422  1.00125.12           C
ATOM   1849  CD  PRO B 235      30.925   1.945  36.067  1.00125.12           C
ATOM   1850  CB  PRO B 235      30.850  -0.454  35.787  1.00125.12           C
ATOM   1851  CG  PRO B 235      29.973   0.805  35.673  1.00125.12           C
ATOM   1852  C   PRO B 235      32.507  -0.074  33.969  1.00125.12           C
ATOM   1853  O   PRO B 235      32.956  -1.137  33.545  1.00125.12           O
ATOM   1854  N   LYS B 236      32.221   0.967  33.175  1.00146.31           N
ATOM   1855  CA  LYS B 236      32.488   0.743  31.794  1.00146.31           C
ATOM   1856  CB  LYS B 236      31.224   0.456  30.983  1.00146.31           C
ATOM   1857  CG  LYS B 236      30.408  -0.740  31.443  1.00146.31           C
ATOM   1858  CD  LYS B 236      28.977  -0.630  30.935  1.00146.31           C
ATOM   1859  CE  LYS B 236      28.094   0.239  31.829  1.00146.31           C
ATOM   1860  NZ  LYS B 236      28.727   1.569  32.001  1.00146.31           N
ATOM   1861  C   LYS B 236      32.965   2.001  31.156  1.00146.31           C
ATOM   1862  O   LYS B 236      32.513   3.095  31.494  1.00146.31           O
ATOM   1863  N   ARG B 237      33.890   1.855  30.185  1.00137.35           N
ATOM   1864  CA  ARG B 237      34.305   2.968  29.383  1.00137.35           C
ATOM   1865  CB  ARG B 237      35.754   3.420  29.651  1.00137.35           C
ATOM   1866  CG  ARG B 237      36.005   3.867  31.095  1.00137.35           C
ATOM   1867  CD  ARG B 237      35.141   5.049  31.543  1.00137.35           C
ATOM   1868  NE  ARG B 237      35.575   6.255  30.783  1.00137.35           N
ATOM   1869  CZ  ARG B 237      36.474   7.125  31.330  1.00137.35           C
ATOM   1870  NH1 ARG B 237      36.978   6.893  32.577  1.00137.35           N
ATOM   1871  NH2 ARG B 237      36.861   8.234  30.635  1.00137.35           N
ATOM   1872  C   ARG B 237      34.254   2.488  27.959  1.00137.35           C
ATOM   1873  O   ARG B 237      34.936   1.527  27.602  1.00137.35           O
ATOM   1874  N   ALA B 238      33.410   3.122  27.114  1.00 54.28           N
ATOM   1875  CA  ALA B 238      33.313   2.755  25.727  1.00 54.28           C
ATOM   1876  CB  ALA B 238      31.934   3.051  25.110  1.00 54.28           C
ATOM   1877  C   ALA B 238      34.337   3.542  24.967  1.00 54.28           C
ATOM   1878  O   ALA B 238      34.578   4.709  25.267  1.00 54.28           O
ATOM   1879  N   TYR B 239      34.921   2.927  23.919  1.00 94.00           N
ATOM   1880  CA  TYR B 239      35.990   3.503  23.141  1.00 94.00           C
ATOM   1881  CB  TYR B 239      37.253   2.626  23.167  1.00 94.00           C
ATOM   1882  CG  TYR B 239      38.077   2.906  24.371  1.00 94.00           C
ATOM   1883  CD1 TYR B 239      37.631   2.653  25.649  1.00 94.00           C
ATOM   1884  CD2 TYR B 239      39.312   3.473  24.192  1.00 94.00           C
ATOM   1885  CE1 TYR B 239      38.433   2.939  26.730  1.00 94.00           C
ATOM   1886  CE2 TYR B 239      40.119   3.760  25.263  1.00 94.00           C
ATOM   1887  CZ  TYR B 239      39.678   3.489  26.534  1.00 94.00           C
ATOM   1888  OH  TYR B 239      40.508   3.783  27.635  1.00 94.00           O
ATOM   1889  C   TYR B 239      35.589   3.544  21.695  1.00 94.00           C
ATOM   1890  O   TYR B 239      34.703   2.809  21.265  1.00 94.00           O
ATOM   1891  N   GLY B 240      36.241   4.429  20.905  1.00 38.08           N
ATOM   1892  CA  GLY B 240      35.965   4.517  19.497  1.00 38.08           C
ATOM   1893  C   GLY B 240      37.150   3.974  18.753  1.00 38.08           C
ATOM   1894  O   GLY B 240      38.278   4.437  18.918  1.00 38.08           O
ATOM   1895  N   THR B 241      36.905   2.966  17.893  1.00115.69           N
ATOM   1896  CA  THR B 241      37.938   2.331  17.125  1.00115.69           C
ATOM   1897  CB  THR B 241      37.488   1.057  16.473  1.00115.69           C
ATOM   1898  OG1 THR B 241      38.601   0.378  15.916  1.00115.69           O
ATOM   1899  CG2 THR B 241      36.487   1.365  15.377  1.00115.69           C
ATOM   1900  C   THR B 241      38.462   3.262  16.067  1.00115.69           C
ATOM   1901  O   THR B 241      39.642   3.203  15.732  1.00115.69           O
ATOM   1902  N   ASN B 242      37.610   4.128  15.478  1.00 69.31           N
ATOM   1903  CA  ASN B 242      38.062   4.991  14.410  1.00 69.31           C
ATOM   1904  CB  ASN B 242      38.009   4.331  13.018  1.00 69.31           C
ATOM   1905  CG  ASN B 242      39.118   3.293  12.932  1.00 69.31           C
ATOM   1906  OD1 ASN B 242      38.987   2.181  13.439  1.00 69.31           O
ATOM   1907  ND2 ASN B 242      40.243   3.663  12.261  1.00 69.31           N
ATOM   1908  C   ASN B 242      37.196   6.224  14.322  1.00 69.31           C
ATOM   1909  O   ASN B 242      36.051   6.228  14.774  1.00 69.31           O
ATOM   1910  N   TYR B 243      37.759   7.332  13.771  1.00 84.63           N
ATOM   1911  CA  TYR B 243      37.007   8.548  13.558  1.00 84.63           C
ATOM   1912  CB  TYR B 243      36.858   9.404  14.830  1.00 84.63           C
ATOM   1913  CG  TYR B 243      38.214   9.663  15.389  1.00 84.63           C
ATOM   1914  CD1 TYR B 243      38.828   8.729  16.193  1.00 84.63           C
ATOM   1915  CD2 TYR B 243      38.868  10.841  15.116  1.00 84.63           C
ATOM   1916  CE1 TYR B 243      40.077   8.968  16.714  1.00 84.63           C
ATOM   1917  CE2 TYR B 243      40.117  11.085  15.633  1.00 84.63           C
ATOM   1918  CZ  TYR B 243      40.724  10.147  16.431  1.00 84.63           C
ATOM   1919  OH  TYR B 243      42.006  10.400  16.962  1.00 84.63           O
ATOM   1920  C   TYR B 243      37.644   9.379  12.473  1.00 84.63           C
ATOM   1921  O   TYR B 243      38.850   9.292  12.250  1.00 84.63           O
ATOM   1922  N   ALA B 244      36.840  10.212  11.761  1.00 49.80           N
ATOM   1923  CA  ALA B 244      37.378  11.070  10.731  1.00 49.80           C
ATOM   1924  CB  ALA B 244      37.840  10.307   9.477  1.00 49.80           C
ATOM   1925  C   ALA B 244      36.323  12.048  10.293  1.00 49.80           C
ATOM   1926  O   ALA B 244      35.136  11.867  10.557  1.00 49.80           O
ATOM   1927  N   TYR B 245      36.744  13.143   9.621  1.00 84.41           N
ATOM   1928  CA  TYR B 245      35.808  14.089   9.072  1.00 84.41           C
ATOM   1929  CB  TYR B 245      36.398  15.462   8.698  1.00 84.41           C
ATOM   1930  CG  TYR B 245      36.642  16.299   9.905  1.00 84.41           C
ATOM   1931  CD1 TYR B 245      35.585  16.924  10.527  1.00 84.41           C
ATOM   1932  CD2 TYR B 245      37.913  16.491  10.395  1.00 84.41           C
ATOM   1933  CE1 TYR B 245      35.787  17.715  11.632  1.00 84.41           C
ATOM   1934  CE2 TYR B 245      38.121  17.282  11.501  1.00 84.41           C
ATOM   1935  CZ  TYR B 245      37.058  17.894  12.121  1.00 84.41           C
ATOM   1936  OH  TYR B 245      37.268  18.708  13.254  1.00 84.41           O
ATOM   1937  C   TYR B 245      35.346  13.492   7.783  1.00 84.41           C
ATOM   1938  O   TYR B 245      36.146  12.939   7.034  1.00 84.41           O
ATOM   1939  N   THR B 246      34.036  13.557   7.488  1.00 40.25           N
ATOM   1940  CA  THR B 246      33.594  13.001   6.244  1.00 40.25           C
ATOM   1941  CB  THR B 246      32.110  13.082   6.039  1.00 40.25           C
ATOM   1942  OG1 THR B 246      31.433  12.392   7.079  1.00 40.25           O
ATOM   1943  CG2 THR B 246      31.767  12.458   4.676  1.00 40.25           C
ATOM   1944  C   THR B 246      34.251  13.794   5.163  1.00 40.25           C
ATOM   1945  O   THR B 246      34.304  15.022   5.228  1.00 40.25           O
ATOM   1946  N   GLY B 247      34.757  13.094   4.125  1.00 33.85           N
ATOM   1947  CA  GLY B 247      35.467  13.752   3.074  1.00 33.85           C
ATOM   1948  C   GLY B 247      36.928  13.502   3.304  1.00 33.85           C
ATOM   1949  O   GLY B 247      37.753  13.770   2.434  1.00 33.85           O
ATOM   1950  N   GLY B 248      37.289  13.000   4.502  1.00 38.17           N
ATOM   1951  CA  GLY B 248      38.649  12.627   4.783  1.00 38.17           C
ATOM   1952  C   GLY B 248      39.342  13.641   5.645  1.00 38.17           C
ATOM   1953  O   GLY B 248      40.233  13.286   6.416  1.00 38.17           O
ATOM   1954  N   PHE B 249      38.971  14.930   5.537  1.00 77.60           N
ATOM   1955  CA  PHE B 249      39.589  15.945   6.347  1.00 77.60           C
ATOM   1956  CB  PHE B 249      40.984  16.365   5.843  1.00 77.60           C
ATOM   1957  CG  PHE B 249      40.889  16.699   4.394  1.00 77.60           C
ATOM   1958  CD1 PHE B 249      40.993  15.699   3.454  1.00 77.60           C
ATOM   1959  CD2 PHE B 249      40.707  17.994   3.968  1.00 77.60           C
ATOM   1960  CE1 PHE B 249      40.911  15.981   2.112  1.00 77.60           C
ATOM   1961  CE2 PHE B 249      40.624  18.283   2.626  1.00 77.60           C
ATOM   1962  CZ  PHE B 249      40.726  17.277   1.695  1.00 77.60           C
ATOM   1963  C   PHE B 249      38.674  17.124   6.358  1.00 77.60           C
ATOM   1964  O   PHE B 249      37.668  17.153   5.653  1.00 77.60           O
ATOM   1965  N   TYR B 250      39.002  18.140   7.172  1.00167.95           N
ATOM   1966  CA  TYR B 250      38.130  19.270   7.328  1.00167.95           C
ATOM   1967  CB  TYR B 250      38.608  20.087   8.542  1.00167.95           C
ATOM   1968  CG  TYR B 250      37.615  21.100   8.974  1.00167.95           C
ATOM   1969  CD1 TYR B 250      36.355  20.695   9.347  1.00167.95           C
ATOM   1970  CD2 TYR B 250      37.932  22.436   8.994  1.00167.95           C
ATOM   1971  CE1 TYR B 250      35.418  21.606   9.760  1.00167.95           C
ATOM   1972  CE2 TYR B 250      36.997  23.352   9.414  1.00167.95           C
ATOM   1973  CZ  TYR B 250      35.740  22.938   9.796  1.00167.95           C
ATOM   1974  OH  TYR B 250      34.769  23.867  10.226  1.00167.95           O
ATOM   1975  C   TYR B 250      38.177  20.077   6.058  1.00167.95           C
ATOM   1976  O   TYR B 250      39.228  20.584   5.661  1.00167.95           O
ATOM   1977  N   GLY B 251      36.998  20.240   5.408  1.00 65.64           N
ATOM   1978  CA  GLY B 251      36.894  20.986   4.181  1.00 65.64           C
ATOM   1979  C   GLY B 251      36.477  20.105   3.025  1.00 65.64           C
ATOM   1980  O   GLY B 251      36.143  20.618   1.957  1.00 65.64           O
ATOM   1981  N   ALA B 252      36.586  18.771   3.196  1.00102.36           N
ATOM   1982  CA  ALA B 252      36.240  17.674   2.327  1.00102.36           C
ATOM   1983  CB  ALA B 252      36.965  16.383   2.721  1.00102.36           C
ATOM   1984  C   ALA B 252      34.770  17.361   2.258  1.00102.36           C
ATOM   1985  O   ALA B 252      34.332  16.606   1.398  1.00102.36           O
ATOM   1986  N   THR B 253      33.985  17.790   3.248  1.00144.12           N
ATOM   1987  CA  THR B 253      32.607  17.400   3.398  1.00144.12           C
ATOM   1988  CB  THR B 253      32.035  17.994   4.631  1.00144.12           C
ATOM   1989  OG1 THR B 253      30.681  17.605   4.809  1.00144.12           O
ATOM   1990  CG2 THR B 253      32.164  19.512   4.444  1.00144.12           C
ATOM   1991  C   THR B 253      31.726  17.845   2.264  1.00144.12           C
ATOM   1992  O   THR B 253      31.930  18.897   1.658  1.00144.12           O
ATOM   1993  N   ASN B 254      30.712  17.003   1.943  1.00 73.68           N
ATOM   1994  CA  ASN B 254      29.701  17.334   0.976  1.00 73.68           C
ATOM   1995  CB  ASN B 254      30.137  17.173  -0.496  1.00 73.68           C
ATOM   1996  CG  ASN B 254      30.520  15.732  -0.778  1.00 73.68           C
ATOM   1997  OD1 ASN B 254      29.700  14.826  -0.658  1.00 73.68           O
ATOM   1998  ND2 ASN B 254      31.799  15.512  -1.185  1.00 73.68           N
ATOM   1999  C   ASN B 254      28.482  16.496   1.260  1.00 73.68           C
ATOM   2000  O   ASN B 254      28.518  15.571   2.070  1.00 73.68           O
ATOM   2001  N   ALA B 255      27.348  16.835   0.612  1.00 41.06           N
ATOM   2002  CA  ALA B 255      26.086  16.185   0.849  1.00 41.06           C
ATOM   2003  CB  ALA B 255      24.933  16.835   0.066  1.00 41.06           C
ATOM   2004  C   ALA B 255      26.127  14.740   0.453  1.00 41.06           C
ATOM   2005  O   ALA B 255      25.627  13.880   1.178  1.00 41.06           O
ATOM   2006  N   LYS B 256      26.739  14.436  -0.706  1.00147.64           N
ATOM   2007  CA  LYS B 256      26.758  13.100  -1.230  1.00147.64           C
ATOM   2008  CB  LYS B 256      27.509  13.038  -2.577  1.00147.64           C
ATOM   2009  CG  LYS B 256      27.596  11.656  -3.232  1.00147.64           C
ATOM   2010  CD  LYS B 256      28.516  10.664  -2.521  1.00147.64           C
ATOM   2011  CE  LYS B 256      29.996  10.833  -2.873  1.00147.64           C
ATOM   2012  NZ  LYS B 256      30.802   9.805  -2.175  1.00147.64           N
ATOM   2013  C   LYS B 256      27.446  12.202  -0.248  1.00147.64           C
ATOM   2014  O   LYS B 256      26.938  11.134   0.090  1.00147.64           O
ATOM   2015  N   ASN B 257      28.612  12.632   0.263  1.00 38.87           N
ATOM   2016  CA  ASN B 257      29.390  11.849   1.179  1.00 38.87           C
ATOM   2017  CB  ASN B 257      30.723  12.521   1.552  1.00 38.87           C
ATOM   2018  CG  ASN B 257      31.588  12.601   0.302  1.00 38.87           C
ATOM   2019  OD1 ASN B 257      31.241  12.057  -0.745  1.00 38.87           O
ATOM   2020  ND2 ASN B 257      32.753  13.295   0.412  1.00 38.87           N
ATOM   2021  C   ASN B 257      28.620  11.678   2.448  1.00 38.87           C
ATOM   2022  O   ASN B 257      28.681  10.628   3.085  1.00 38.87           O
ATOM   2023  N   MET B 258      27.884  12.723   2.861  1.00 42.83           N
ATOM   2024  CA  MET B 258      27.167  12.667   4.103  1.00 42.83           C
ATOM   2025  CB  MET B 258      26.455  13.992   4.425  1.00 42.83           C
ATOM   2026  CG  MET B 258      27.428  15.136   4.724  1.00 42.83           C
ATOM   2027  SD  MET B 258      26.662  16.780   4.855  1.00 42.83           S
ATOM   2028  CE  MET B 258      25.719  16.417   6.363  1.00 42.83           C
ATOM   2029  C   MET B 258      26.135  11.580   4.038  1.00 42.83           C
ATOM   2030  O   MET B 258      25.986  10.803   4.980  1.00 42.83           O
ATOM   2031  N   MET B 259      25.405  11.483   2.912  1.00 60.48           N
ATOM   2032  CA  MET B 259      24.362  10.501   2.781  1.00 60.48           C
ATOM   2033  CB  MET B 259      23.649  10.568   1.419  1.00 60.48           C
ATOM   2034  CG  MET B 259      22.848  11.841   1.168  1.00 60.48           C
ATOM   2035  SD  MET B 259      22.227  12.005  -0.534  1.00 60.48           S
ATOM   2036  CE  MET B 259      21.130  10.560  -0.450  1.00 60.48           C
ATOM   2037  C   MET B 259      24.949   9.126   2.815  1.00 60.48           C
ATOM   2038  O   MET B 259      24.368   8.214   3.400  1.00 60.48           O
ATOM   2039  N   TYR B 260      26.103   8.926   2.151  1.00 86.48           N
ATOM   2040  CA  TYR B 260      26.691   7.618   2.119  1.00 86.48           C
ATOM   2041  CB  TYR B 260      27.951   7.532   1.237  1.00 86.48           C
ATOM   2042  CG  TYR B 260      27.515   7.459  -0.187  1.00 86.48           C
ATOM   2043  CD1 TYR B 260      26.982   8.551  -0.830  1.00 86.48           C
ATOM   2044  CD2 TYR B 260      27.660   6.284  -0.889  1.00 86.48           C
ATOM   2045  CE1 TYR B 260      26.587   8.467  -2.145  1.00 86.48           C
ATOM   2046  CE2 TYR B 260      27.269   6.192  -2.204  1.00 86.48           C
ATOM   2047  CZ  TYR B 260      26.730   7.287  -2.834  1.00 86.48           C
ATOM   2048  OH  TYR B 260      26.326   7.201  -4.183  1.00 86.48           O
ATOM   2049  C   TYR B 260      27.066   7.213   3.507  1.00 86.48           C
ATOM   2050  O   TYR B 260      26.789   6.092   3.931  1.00 86.48           O
ATOM   2051  N   GLU B 261      27.692   8.127   4.268  1.00 80.77           N
ATOM   2052  CA  GLU B 261      28.109   7.789   5.598  1.00 80.77           C
ATOM   2053  CB  GLU B 261      28.867   8.927   6.304  1.00 80.77           C
ATOM   2054  CG  GLU B 261      29.276   8.585   7.740  1.00 80.77           C
ATOM   2055  CD  GLU B 261      30.326   7.483   7.701  1.00 80.77           C
ATOM   2056  OE1 GLU B 261      31.335   7.650   6.965  1.00 80.77           O
ATOM   2057  OE2 GLU B 261      30.134   6.462   8.415  1.00 80.77           O
ATOM   2058  C   GLU B 261      26.911   7.464   6.434  1.00 80.77           C
ATOM   2059  O   GLU B 261      26.913   6.492   7.188  1.00 80.77           O
ATOM   2060  N   LEU B 262      25.837   8.258   6.296  1.00 56.35           N
ATOM   2061  CA  LEU B 262      24.691   8.096   7.143  1.00 56.35           C
ATOM   2062  CB  LEU B 262      23.608   9.141   6.821  1.00 56.35           C
ATOM   2063  CG  LEU B 262      22.368   9.079   7.729  1.00 56.35           C
ATOM   2064  CD1 LEU B 262      22.733   9.419   9.183  1.00 56.35           C
ATOM   2065  CD2 LEU B 262      21.234   9.963   7.182  1.00 56.35           C
ATOM   2066  C   LEU B 262      24.086   6.732   6.972  1.00 56.35           C
ATOM   2067  O   LEU B 262      23.892   6.008   7.948  1.00 56.35           O
ATOM   2068  N   TYR B 263      23.788   6.330   5.724  1.00152.34           N
ATOM   2069  CA  TYR B 263      23.127   5.074   5.510  1.00152.34           C
ATOM   2070  CB  TYR B 263      22.638   4.899   4.061  1.00152.34           C
ATOM   2071  CG  TYR B 263      21.962   3.574   3.975  1.00152.34           C
ATOM   2072  CD1 TYR B 263      20.658   3.437   4.394  1.00152.34           C
ATOM   2073  CD2 TYR B 263      22.621   2.475   3.475  1.00152.34           C
ATOM   2074  CE1 TYR B 263      20.020   2.222   4.318  1.00152.34           C
ATOM   2075  CE2 TYR B 263      21.988   1.256   3.398  1.00152.34           C
ATOM   2076  CZ  TYR B 263      20.686   1.128   3.821  1.00152.34           C
ATOM   2077  OH  TYR B 263      20.034  -0.121   3.742  1.00152.34           O
ATOM   2078  C   TYR B 263      24.034   3.925   5.820  1.00152.34           C
ATOM   2079  O   TYR B 263      23.610   2.928   6.404  1.00152.34           O
ATOM   2080  N   HIS B 264      25.300   3.989   5.372  1.00 70.46           N
ATOM   2081  CA  HIS B 264      26.146   2.864   5.633  1.00 70.46           C
ATOM   2082  ND1 HIS B 264      26.833   1.709   2.706  1.00 70.46           N
ATOM   2083  CG  HIS B 264      27.228   2.850   3.367  1.00 70.46           C
ATOM   2084  CB  HIS B 264      27.463   2.918   4.845  1.00 70.46           C
ATOM   2085  NE2 HIS B 264      27.007   3.305   1.168  1.00 70.46           N
ATOM   2086  CD2 HIS B 264      27.330   3.816   2.412  1.00 70.46           C
ATOM   2087  CE1 HIS B 264      26.715   2.037   1.395  1.00 70.46           C
ATOM   2088  C   HIS B 264      26.484   2.759   7.095  1.00 70.46           C
ATOM   2089  O   HIS B 264      26.236   1.723   7.709  1.00 70.46           O
ATOM   2090  N   GLY B 265      27.109   3.824   7.652  1.00 73.48           N
ATOM   2091  CA  GLY B 265      27.624   3.930   9.001  1.00 73.48           C
ATOM   2092  C   GLY B 265      26.666   4.221  10.132  1.00 73.48           C
ATOM   2093  O   GLY B 265      26.813   3.662  11.218  1.00 73.48           O
ATOM   2094  N   GLY B 266      25.708   5.155   9.955  1.00 51.80           N
ATOM   2095  CA  GLY B 266      24.852   5.518  11.058  1.00 51.80           C
ATOM   2096  C   GLY B 266      24.837   7.019  11.189  1.00 51.80           C
ATOM   2097  O   GLY B 266      25.471   7.725  10.405  1.00 51.80           O
ATOM   2098  N   PRO B 267      24.150   7.530  12.190  1.00 81.03           N
ATOM   2099  CA  PRO B 267      24.050   8.954  12.379  1.00 81.03           C
ATOM   2100  CD  PRO B 267      23.033   6.819  12.789  1.00 81.03           C
ATOM   2101  CB  PRO B 267      23.021   9.152  13.490  1.00 81.03           C
ATOM   2102  CG  PRO B 267      22.116   7.913  13.367  1.00 81.03           C
ATOM   2103  C   PRO B 267      25.397   9.522  12.679  1.00 81.03           C
ATOM   2104  O   PRO B 267      26.225   8.823  13.263  1.00 81.03           O
ATOM   2105  N   LEU B 268      25.649  10.777  12.260  1.00155.37           N
ATOM   2106  CA  LEU B 268      26.934  11.372  12.481  1.00155.37           C
ATOM   2107  CB  LEU B 268      27.806  11.429  11.209  1.00155.37           C
ATOM   2108  CG  LEU B 268      27.131  12.069   9.977  1.00155.37           C
ATOM   2109  CD1 LEU B 268      26.868  13.572  10.164  1.00155.37           C
ATOM   2110  CD2 LEU B 268      27.928  11.768   8.697  1.00155.37           C
ATOM   2111  C   LEU B 268      26.732  12.763  12.990  1.00155.37           C
ATOM   2112  O   LEU B 268      25.668  13.353  12.806  1.00155.37           O
ATOM   2113  N   ALA B 269      27.756  13.309  13.678  1.00 49.05           N
ATOM   2114  CA  ALA B 269      27.656  14.642  14.208  1.00 49.05           C
ATOM   2115  CB  ALA B 269      28.693  14.934  15.307  1.00 49.05           C
ATOM   2116  C   ALA B 269      27.865  15.647  13.110  1.00 49.05           C
ATOM   2117  O   ALA B 269      28.687  15.454  12.215  1.00 49.05           O
ATOM   2118  N   ILE B 270      27.109  16.765  13.169  1.00129.48           N
ATOM   2119  CA  ILE B 270      27.209  17.825  12.200  1.00129.48           C
ATOM   2120  CB  ILE B 270      26.082  17.795  11.200  1.00129.48           C
ATOM   2121  CG1 ILE B 270      26.096  16.459  10.440  1.00129.48           C
ATOM   2122  CG2 ILE B 270      26.192  19.008  10.262  1.00129.48           C
ATOM   2123  CD1 ILE B 270      24.849  16.235   9.585  1.00129.48           C
ATOM   2124  C   ILE B 270      27.119  19.117  12.965  1.00129.48           C
ATOM   2125  O   ILE B 270      26.670  19.131  14.110  1.00129.48           O
ATOM   2126  N   ALA B 271      27.593  20.237  12.373  1.00 47.34           N
ATOM   2127  CA  ALA B 271      27.488  21.517  13.020  1.00 47.34           C
ATOM   2128  CB  ALA B 271      28.834  22.066  13.523  1.00 47.34           C
ATOM   2129  C   ALA B 271      26.954  22.499  12.017  1.00 47.34           C
ATOM   2130  O   ALA B 271      27.145  22.330  10.813  1.00 47.34           O
ATOM   2131  N   PHE B 272      26.235  23.543  12.491  1.00182.73           N
ATOM   2132  CA  PHE B 272      25.711  24.541  11.596  1.00182.73           C
ATOM   2133  CB  PHE B 272      24.345  24.169  10.975  1.00182.73           C
ATOM   2134  CG  PHE B 272      23.271  24.140  12.013  1.00182.73           C
ATOM   2135  CD1 PHE B 272      23.073  23.027  12.799  1.00182.73           C
ATOM   2136  CD2 PHE B 272      22.455  25.232  12.201  1.00182.73           C
ATOM   2137  CE1 PHE B 272      22.079  23.006  13.751  1.00182.73           C
ATOM   2138  CE2 PHE B 272      21.459  25.216  13.151  1.00182.73           C
ATOM   2139  CZ  PHE B 272      21.268  24.100  13.929  1.00182.73           C
ATOM   2140  C   PHE B 272      25.573  25.831  12.346  1.00182.73           C
ATOM   2141  O   PHE B 272      25.782  25.883  13.558  1.00182.73           O
ATOM   2142  N   GLU B 273      25.240  26.929  11.633  1.00115.45           N
ATOM   2143  CA  GLU B 273      25.124  28.193  12.307  1.00115.45           C
ATOM   2144  CB  GLU B 273      25.628  29.386  11.477  1.00115.45           C
ATOM   2145  CG  GLU B 273      25.556  30.726  12.215  1.00115.45           C
ATOM   2146  CD  GLU B 273      26.660  30.769  13.263  1.00115.45           C
ATOM   2147  OE1 GLU B 273      27.398  29.756  13.391  1.00115.45           O
ATOM   2148  OE2 GLU B 273      26.781  31.819  13.950  1.00115.45           O
ATOM   2149  C   GLU B 273      23.686  28.434  12.632  1.00115.45           C
ATOM   2150  O   GLU B 273      22.834  28.516  11.748  1.00115.45           O
ATOM   2151  N   VAL B 274      23.388  28.546  13.942  1.00 71.52           N
ATOM   2152  CA  VAL B 274      22.054  28.795  14.395  1.00 71.52           C
ATOM   2153  CB  VAL B 274      21.803  28.329  15.803  1.00 71.52           C
ATOM   2154  CG1 VAL B 274      20.416  28.820  16.247  1.00 71.52           C
ATOM   2155  CG2 VAL B 274      21.951  26.798  15.848  1.00 71.52           C
ATOM   2156  C   VAL B 274      21.827  30.269  14.360  1.00 71.52           C
ATOM   2157  O   VAL B 274      22.703  31.059  14.709  1.00 71.52           O
ATOM   2158  N   TYR B 275      20.622  30.671  13.921  1.00 81.11           N
ATOM   2159  CA  TYR B 275      20.261  32.055  13.868  1.00 81.11           C
ATOM   2160  CB  TYR B 275      20.052  32.605  12.450  1.00 81.11           C
ATOM   2161  CG  TYR B 275      21.419  32.763  11.891  1.00 81.11           C
ATOM   2162  CD1 TYR B 275      22.100  33.946  12.063  1.00 81.11           C
ATOM   2163  CD2 TYR B 275      22.026  31.728  11.221  1.00 81.11           C
ATOM   2164  CE1 TYR B 275      23.368  34.106  11.561  1.00 81.11           C
ATOM   2165  CE2 TYR B 275      23.294  31.883  10.719  1.00 81.11           C
ATOM   2166  CZ  TYR B 275      23.966  33.072  10.885  1.00 81.11           C
ATOM   2167  OH  TYR B 275      25.268  33.229  10.366  1.00 81.11           O
ATOM   2168  C   TYR B 275      18.988  32.210  14.633  1.00 81.11           C
ATOM   2169  O   TYR B 275      18.326  31.230  14.967  1.00 81.11           O
ATOM   2170  N   ASP B 276      18.618  33.469  14.932  1.00 44.39           N
ATOM   2171  CA  ASP B 276      17.487  33.745  15.769  1.00 44.39           C
ATOM   2172  CB  ASP B 276      17.252  35.250  15.985  1.00 44.39           C
ATOM   2173  CG  ASP B 276      16.226  35.416  17.099  1.00 44.39           C
ATOM   2174  OD1 ASP B 276      15.079  34.921  16.935  1.00 44.39           O
ATOM   2175  OD2 ASP B 276      16.577  36.048  18.130  1.00 44.39           O
ATOM   2176  C   ASP B 276      16.249  33.165  15.158  1.00 44.39           C
ATOM   2177  O   ASP B 276      15.394  32.639  15.868  1.00 44.39           O
ATOM   2178  N   ASP B 277      16.127  33.214  13.820  1.00 63.36           N
ATOM   2179  CA  ASP B 277      14.937  32.717  13.189  1.00 63.36           C
ATOM   2180  CB  ASP B 277      14.930  32.914  11.655  1.00 63.36           C
ATOM   2181  CG  ASP B 277      16.097  32.189  10.989  1.00 63.36           C
ATOM   2182  OD1 ASP B 277      17.085  31.850  11.693  1.00 63.36           O
ATOM   2183  OD2 ASP B 277      16.016  31.979   9.750  1.00 63.36           O
ATOM   2184  C   ASP B 277      14.794  31.262  13.513  1.00 63.36           C
ATOM   2185  O   ASP B 277      13.684  30.747  13.641  1.00 63.36           O
ATOM   2186  N   PHE B 278      15.932  30.563  13.658  1.00125.96           N
ATOM   2187  CA  PHE B 278      15.968  29.161  13.957  1.00125.96           C
ATOM   2188  CB  PHE B 278      17.408  28.609  13.907  1.00125.96           C
ATOM   2189  CG  PHE B 278      17.405  27.124  14.063  1.00125.96           C
ATOM   2190  CD1 PHE B 278      17.202  26.308  12.973  1.00125.96           C
ATOM   2191  CD2 PHE B 278      17.607  26.544  15.293  1.00125.96           C
ATOM   2192  CE1 PHE B 278      17.200  24.939  13.106  1.00125.96           C
ATOM   2193  CE2 PHE B 278      17.607  25.175  15.432  1.00125.96           C
ATOM   2194  CZ  PHE B 278      17.406  24.369  14.338  1.00125.96           C
ATOM   2195  C   PHE B 278      15.400  28.951  15.328  1.00125.96           C
ATOM   2196  O   PHE B 278      14.732  27.951  15.586  1.00125.96           O
ATOM   2197  N   PHE B 279      15.631  29.909  16.246  1.00 61.18           N
ATOM   2198  CA  PHE B 279      15.208  29.743  17.607  1.00 61.18           C
ATOM   2199  CB  PHE B 279      15.486  30.973  18.490  1.00 61.18           C
ATOM   2200  CG  PHE B 279      16.950  31.019  18.761  1.00 61.18           C
ATOM   2201  CD1 PHE B 279      17.821  31.579  17.856  1.00 61.18           C
ATOM   2202  CD2 PHE B 279      17.450  30.498  19.933  1.00 61.18           C
ATOM   2203  CE1 PHE B 279      19.171  31.617  18.117  1.00 61.18           C
ATOM   2204  CE2 PHE B 279      18.798  30.533  20.199  1.00 61.18           C
ATOM   2205  CZ  PHE B 279      19.661  31.093  19.289  1.00 61.18           C
ATOM   2206  C   PHE B 279      13.735  29.471  17.669  1.00 61.18           C
ATOM   2207  O   PHE B 279      13.317  28.554  18.375  1.00 61.18           O
ATOM   2208  N   ASN B 280      12.895  30.244  16.952  1.00108.29           N
ATOM   2209  CA  ASN B 280      11.491  29.962  17.065  1.00108.29           C
ATOM   2210  CB  ASN B 280      10.621  31.234  17.075  1.00108.29           C
ATOM   2211  CG  ASN B 280      10.836  31.979  15.765  0.00108.29           C
ATOM   2212  OD1 ASN B 280      11.969  32.182  15.330  1.00108.29           O
ATOM   2213  ND2 ASN B 280       9.717  32.395  15.114  1.00108.29           N
ATOM   2214  C   ASN B 280      11.052  29.110  15.911  1.00108.29           C
ATOM   2215  O   ASN B 280      10.056  29.400  15.250  1.00108.29           O
ATOM   2216  N   TYR B 281      11.757  27.986  15.684  1.00104.87           N
ATOM   2217  CA  TYR B 281      11.419  27.077  14.624  1.00104.87           C
ATOM   2218  CB  TYR B 281      12.672  26.329  14.128  1.00104.87           C
ATOM   2219  CG  TYR B 281      12.315  25.080  13.401  1.00104.87           C
ATOM   2220  CD1 TYR B 281      12.158  23.913  14.112  1.00104.87           C
ATOM   2221  CD2 TYR B 281      12.151  25.057  12.035  1.00104.87           C
ATOM   2222  CE1 TYR B 281      11.841  22.737  13.478  1.00104.87           C
ATOM   2223  CE2 TYR B 281      11.831  23.881  11.394  1.00104.87           C
ATOM   2224  CZ  TYR B 281      11.675  22.720  12.116  1.00104.87           C
ATOM   2225  OH  TYR B 281      11.350  21.509  11.469  1.00104.87           O
ATOM   2226  C   TYR B 281      10.448  26.089  15.187  1.00104.87           C
ATOM   2227  O   TYR B 281      10.740  25.438  16.187  1.00104.87           O
ATOM   2228  N   LYS B 282       9.207  26.081  14.650  1.00135.01           N
ATOM   2229  CA  LYS B 282       8.189  25.142  15.037  1.00135.01           C
ATOM   2230  CB  LYS B 282       6.778  25.710  14.828  1.00135.01           C
ATOM   2231  CG  LYS B 282       6.612  27.093  15.459  1.00135.01           C
ATOM   2232  CD  LYS B 282       7.045  27.154  16.925  1.00135.01           C
ATOM   2233  CE  LYS B 282       7.008  28.567  17.508  1.00135.01           C
ATOM   2234  NZ  LYS B 282       7.519  28.556  18.896  0.00135.01           N
ATOM   2235  C   LYS B 282       8.263  23.845  14.285  1.00135.01           C
ATOM   2236  O   LYS B 282       8.260  22.768  14.880  1.00135.01           O
ATOM   2237  N   GLY B 283       8.346  23.923  12.936  1.00 32.62           N
ATOM   2238  CA  GLY B 283       8.298  22.730  12.134  1.00 32.62           C
ATOM   2239  C   GLY B 283       8.521  23.098  10.697  1.00 32.62           C
ATOM   2240  O   GLY B 283       8.648  24.272  10.352  1.00 32.62           O
ATOM   2241  N   GLY B 284       8.555  22.079   9.811  1.00 20.53           N
ATOM   2242  CA  GLY B 284       8.765  22.315   8.410  1.00 20.53           C
ATOM   2243  C   GLY B 284      10.226  22.203   8.103  1.00 20.53           C
ATOM   2244  O   GLY B 284      11.018  21.739   8.922  1.00 20.53           O
ATOM   2245  N   VAL B 285      10.617  22.604   6.875  1.00100.87           N
ATOM   2246  CA  VAL B 285      12.002  22.536   6.508  1.00100.87           C
ATOM   2247  CB  VAL B 285      12.229  22.064   5.097  1.00100.87           C
ATOM   2248  CG1 VAL B 285      11.474  22.980   4.118  1.00100.87           C
ATOM   2249  CG2 VAL B 285      13.745  22.004   4.848  1.00100.87           C
ATOM   2250  C   VAL B 285      12.583  23.908   6.669  1.00100.87           C
ATOM   2251  O   VAL B 285      12.201  24.851   5.980  1.00100.87           O
ATOM   2252  N   TYR B 286      13.560  24.030   7.587  1.00191.85           N
ATOM   2253  CA  TYR B 286      14.162  25.281   7.958  1.00191.85           C
ATOM   2254  CB  TYR B 286      14.901  25.202   9.308  1.00191.85           C
ATOM   2255  CG  TYR B 286      15.695  26.445   9.537  1.00191.85           C
ATOM   2256  CD1 TYR B 286      15.154  27.531  10.186  1.00191.85           C
ATOM   2257  CD2 TYR B 286      16.997  26.518   9.102  1.00191.85           C
ATOM   2258  CE1 TYR B 286      15.903  28.666  10.397  1.00191.85           C
ATOM   2259  CE2 TYR B 286      17.752  27.647   9.307  1.00191.85           C
ATOM   2260  CZ  TYR B 286      17.205  28.724   9.959  1.00191.85           C
ATOM   2261  OH  TYR B 286      17.978  29.884  10.175  1.00191.85           O
ATOM   2262  C   TYR B 286      15.130  25.744   6.921  1.00191.85           C
ATOM   2263  O   TYR B 286      15.842  24.944   6.314  1.00191.85           O
ATOM   2264  N   THR B 287      15.128  27.071   6.657  1.00 82.88           N
ATOM   2265  CA  THR B 287      16.046  27.625   5.708  1.00 82.88           C
ATOM   2266  CB  THR B 287      15.512  27.551   4.302  1.00 82.88           C
ATOM   2267  OG1 THR B 287      15.203  26.204   3.978  1.00 82.88           O
ATOM   2268  CG2 THR B 287      16.565  28.083   3.313  1.00 82.88           C
ATOM   2269  C   THR B 287      16.293  29.075   6.038  1.00 82.88           C
ATOM   2270  O   THR B 287      15.530  29.704   6.769  1.00 82.88           O
ATOM   2271  N   HIS B 288      17.426  29.603   5.523  1.00245.07           N
ATOM   2272  CA  HIS B 288      17.822  30.988   5.490  1.00245.07           C
ATOM   2273  ND1 HIS B 288      15.558  33.055   6.718  0.00245.07           N
ATOM   2274  CG  HIS B 288      15.579  32.234   5.610  0.00245.07           C
ATOM   2275  CB  HIS B 288      16.813  31.939   4.809  1.00245.07           C
ATOM   2276  NE2 HIS B 288      13.471  32.350   6.409  0.00245.07           N
ATOM   2277  CD2 HIS B 288      14.297  31.814   5.437  0.00245.07           C
ATOM   2278  CE1 HIS B 288      14.275  33.089   7.154  0.00245.07           C
ATOM   2279  C   HIS B 288      18.224  31.590   6.794  1.00245.07           C
ATOM   2280  O   HIS B 288      17.998  31.044   7.873  1.00245.07           O
ATOM   2281  N   SER B 289      18.902  32.754   6.648  1.00275.92           N
ATOM   2282  CA  SER B 289      19.392  33.628   7.675  1.00275.92           C
ATOM   2283  CB  SER B 289      19.490  32.995   9.077  1.00275.92           C
ATOM   2284  OG  SER B 289      20.214  31.777   9.019  1.00275.92           O
ATOM   2285  C   SER B 289      20.744  34.089   7.240  1.00275.92           C
ATOM   2286  O   SER B 289      21.113  33.956   6.074  1.00275.92           O
ATOM   2287  N   THR B 290      21.537  34.607   8.194  1.00135.64           N
ATOM   2288  CA  THR B 290      22.848  35.100   7.906  1.00135.64           C
ATOM   2289  CB  THR B 290      23.791  34.040   7.421  1.00135.64           C
ATOM   2290  OG1 THR B 290      23.600  32.835   8.137  1.00135.64           O
ATOM   2291  CG2 THR B 290      25.208  34.529   7.771  1.00135.64           C
ATOM   2292  C   THR B 290      22.699  36.080   6.785  1.00135.64           C
ATOM   2293  O   THR B 290      22.865  35.745   5.614  1.00135.64           O
ATOM   2294  N   ALA B 291      22.314  37.325   7.118  1.00 24.65           N
ATOM   2295  CA  ALA B 291      22.156  38.310   6.091  1.00 24.65           C
ATOM   2296  CB  ALA B 291      21.816  39.703   6.648  1.00 24.65           C
ATOM   2297  C   ALA B 291      23.479  38.402   5.407  1.00 24.65           C
ATOM   2298  O   ALA B 291      23.556  38.488   4.182  1.00 24.65           O
ATOM   2299  N   LEU B 292      24.563  38.364   6.199  1.00 30.75           N
ATOM   2300  CA  LEU B 292      25.883  38.373   5.645  1.00 30.75           C
ATOM   2301  CB  LEU B 292      26.983  38.417   6.719  1.00 30.75           C
ATOM   2302  CG  LEU B 292      26.991  39.720   7.539  1.00 30.75           C
ATOM   2303  CD1 LEU B 292      28.115  39.713   8.585  1.00 30.75           C
ATOM   2304  CD2 LEU B 292      27.039  40.955   6.627  1.00 30.75           C
ATOM   2305  C   LEU B 292      26.049  37.100   4.874  1.00 30.75           C
ATOM   2306  O   LEU B 292      26.684  37.085   3.822  1.00 30.75           O
ATOM   2307  N   LYS B 293      25.457  36.005   5.394  1.00115.93           N
ATOM   2308  CA  LYS B 293      25.544  34.687   4.852  1.00115.93           C
ATOM   2309  CB  LYS B 293      25.125  34.538   3.375  1.00115.93           C
ATOM   2310  CG  LYS B 293      26.233  34.817   2.358  0.00115.93           C
ATOM   2311  CD  LYS B 293      25.910  34.290   0.959  1.00115.93           C
ATOM   2312  CE  LYS B 293      27.021  34.534  -0.063  1.00115.93           C
ATOM   2313  NZ  LYS B 293      26.678  33.881  -1.346  1.00115.93           N
ATOM   2314  C   LYS B 293      26.964  34.265   4.988  1.00115.93           C
ATOM   2315  O   LYS B 293      27.405  33.297   4.370  1.00115.93           O
ATOM   2316  N   THR B 294      27.708  34.981   5.851  1.00 89.22           N
ATOM   2317  CA  THR B 294      29.079  34.651   6.080  1.00 89.22           C
ATOM   2318  CB  THR B 294      30.023  35.729   5.622  1.00 89.22           C
ATOM   2319  OG1 THR B 294      31.367  35.340   5.859  1.00 89.22           O
ATOM   2320  CG2 THR B 294      29.695  37.041   6.356  1.00 89.22           C
ATOM   2321  C   THR B 294      29.260  34.457   7.582  1.00 89.22           C
ATOM   2322  O   THR B 294      30.220  35.040   8.153  1.00 89.22           O
ATOM   2323  OXT THR B 294      28.436  33.714   8.178  1.00 89.22           O
TER    2324      THR B 294
ATOM   2325  N   LYS C 295      40.227  29.043  -4.260  1.00 48.48           N
ATOM   2326  CA  LYS C 295      41.526  29.742  -4.378  1.00 48.48           C
ATOM   2327  CB  LYS C 295      41.428  31.184  -3.852  1.00 48.48           C
ATOM   2328  CG  LYS C 295      40.544  32.104  -4.696  0.00 48.48           C
ATOM   2329  CD  LYS C 295      40.225  33.431  -4.004  1.00 48.48           C
ATOM   2330  CE  LYS C 295      39.342  34.364  -4.834  1.00 48.48           C
ATOM   2331  NZ  LYS C 295      39.089  35.616  -4.087  1.00 48.48           N
ATOM   2332  C   LYS C 295      42.470  29.009  -3.517  1.00 48.48           C
ATOM   2333  O   LYS C 295      42.629  27.797  -3.650  1.00 48.48           O
ATOM   2334  N   ILE C 296      43.146  29.728  -2.610  1.00168.38           N
ATOM   2335  CA  ILE C 296      43.991  28.950  -1.779  1.00168.38           C
ATOM   2336  CB  ILE C 296      44.955  29.767  -0.952  1.00168.38           C
ATOM   2337  CG1 ILE C 296      46.006  28.868  -0.273  1.00168.38           C
ATOM   2338  CG2 ILE C 296      44.161  30.662   0.013  1.00168.38           C
ATOM   2339  CD1 ILE C 296      45.434  27.879   0.742  1.00168.38           C
ATOM   2340  C   ILE C 296      43.020  28.235  -0.908  1.00168.38           C
ATOM   2341  O   ILE C 296      42.132  28.857  -0.326  1.00168.38           O
ATOM   2342  N   ALA C 297      43.126  26.896  -0.835  1.00 60.00           N
ATOM   2343  CA  ALA C 297      42.144  26.190  -0.073  1.00 60.00           C
ATOM   2344  CB  ALA C 297      42.366  24.667  -0.035  1.00 60.00           C
ATOM   2345  C   ALA C 297      42.225  26.682   1.329  1.00 60.00           C
ATOM   2346  O   ALA C 297      43.285  26.667   1.950  1.00 60.00           O
ATOM   2347  N   GLU C 298      41.091  27.197   1.836  1.00124.45           N
ATOM   2348  CA  GLU C 298      40.965  27.537   3.218  1.00124.45           C
ATOM   2349  CB  GLU C 298      41.088  29.044   3.521  1.00124.45           C
ATOM   2350  CG  GLU C 298      40.107  29.936   2.764  1.00124.45           C
ATOM   2351  CD  GLU C 298      40.361  31.379   3.177  1.00124.45           C
ATOM   2352  OE1 GLU C 298      41.274  31.602   4.015  1.00124.45           O
ATOM   2353  OE2 GLU C 298      39.647  32.277   2.656  1.00124.45           O
ATOM   2354  C   GLU C 298      39.605  27.050   3.557  1.00124.45           C
ATOM   2355  O   GLU C 298      38.598  27.747   3.428  1.00124.45           O
ATOM   2356  N   PRO C 299      39.609  25.809   3.946  1.00158.64           N
ATOM   2357  CA  PRO C 299      38.387  25.106   4.165  1.00158.64           C
ATOM   2358  CD  PRO C 299      40.679  24.903   3.556  1.00158.64           C
ATOM   2359  CB  PRO C 299      38.625  23.666   3.723  1.00158.64           C
ATOM   2360  CG  PRO C 299      40.142  23.494   3.858  1.00158.64           C
ATOM   2361  C   PRO C 299      37.915  25.087   5.541  1.00158.64           C
ATOM   2362  O   PRO C 299      38.575  25.587   6.461  1.00158.64           O
ATOM   2363  N   GLY C 300      36.681  24.553   5.642  1.00 29.74           N
ATOM   2364  CA  GLY C 300      35.985  24.316   6.856  1.00 29.74           C
ATOM   2365  C   GLY C 300      35.919  25.621   7.533  1.00 29.74           C
ATOM   2366  O   GLY C 300      35.768  25.715   8.749  1.00 29.74           O
ATOM   2367  N   TRP C 301      36.049  26.692   6.751  1.00114.73           N
ATOM   2368  CA  TRP C 301      36.015  27.908   7.427  1.00114.73           C
ATOM   2369  CB  TRP C 301      36.945  28.970   6.824  1.00114.73           C
ATOM   2370  CG  TRP C 301      36.921  30.300   7.540  1.00114.73           C
ATOM   2371  CD2 TRP C 301      37.803  30.663   8.614  1.00114.73           C
ATOM   2372  CD1 TRP C 301      36.117  31.380   7.320  1.00114.73           C
ATOM   2373  NE1 TRP C 301      36.440  32.393   8.192  1.00114.73           N
ATOM   2374  CE2 TRP C 301      37.477  31.965   8.993  1.00114.73           C
ATOM   2375  CE3 TRP C 301      38.804  29.970   9.231  1.00114.73           C
ATOM   2376  CZ2 TRP C 301      38.151  32.596  10.000  1.00114.73           C
ATOM   2377  CZ3 TRP C 301      39.480  30.608  10.248  1.00114.73           C
ATOM   2378  CH2 TRP C 301      39.159  31.895  10.625  1.00114.73           C
ATOM   2379  C   TRP C 301      34.636  28.349   7.199  1.00114.73           C
ATOM   2380  O   TRP C 301      34.375  29.266   6.425  1.00114.73           O
ATOM   2381  N   GLU C 302      33.705  27.640   7.847  1.00 64.46           N
ATOM   2382  CA  GLU C 302      32.351  28.048   7.746  1.00 64.46           C
ATOM   2383  CB  GLU C 302      31.449  27.005   7.067  1.00 64.46           C
ATOM   2384  CG  GLU C 302      31.817  26.804   5.594  1.00 64.46           C
ATOM   2385  CD  GLU C 302      30.892  25.764   4.980  1.00 64.46           C
ATOM   2386  OE1 GLU C 302      29.767  25.575   5.514  1.00 64.46           O
ATOM   2387  OE2 GLU C 302      31.300  25.144   3.963  1.00 64.46           O
ATOM   2388  C   GLU C 302      31.934  28.217   9.160  1.00 64.46           C
ATOM   2389  O   GLU C 302      32.052  27.294   9.964  1.00 64.46           O
ATOM   2390  N   GLU C 303      31.449  29.418   9.507  1.00 37.58           N
ATOM   2391  CA  GLU C 303      31.123  29.666  10.876  1.00 37.58           C
ATOM   2392  CB  GLU C 303      30.723  31.124  11.162  1.00 37.58           C
ATOM   2393  CG  GLU C 303      30.487  31.412  12.646  1.00 37.58           C
ATOM   2394  CD  GLU C 303      30.103  32.877  12.788  1.00 37.58           C
ATOM   2395  OE1 GLU C 303      30.037  33.576  11.741  1.00 37.58           O
ATOM   2396  OE2 GLU C 303      29.867  33.318  13.944  1.00 37.58           O
ATOM   2397  C   GLU C 303      29.985  28.786  11.272  1.00 37.58           C
ATOM   2398  O   GLU C 303      29.001  28.642  10.547  1.00 37.58           O
ATOM   2399  N   THR C 304      30.122  28.157  12.455  1.00 59.41           N
ATOM   2400  CA  THR C 304      29.100  27.315  13.001  1.00 59.41           C
ATOM   2401  CB  THR C 304      29.432  25.855  12.906  1.00 59.41           C
ATOM   2402  OG1 THR C 304      30.633  25.581  13.615  1.00 59.41           O
ATOM   2403  CG2 THR C 304      29.593  25.481  11.423  1.00 59.41           C
ATOM   2404  C   THR C 304      29.008  27.658  14.456  1.00 59.41           C
ATOM   2405  O   THR C 304      29.899  28.312  14.996  1.00 59.41           O
ATOM   2406  N   ASN C 305      27.900  27.282  15.130  1.00130.53           N
ATOM   2407  CA  ASN C 305      27.856  27.577  16.533  1.00130.53           C
ATOM   2408  CB  ASN C 305      27.242  28.956  16.840  1.00130.53           C
ATOM   2409  CG  ASN C 305      25.794  28.980  16.370  1.00130.53           C
ATOM   2410  OD1 ASN C 305      25.310  28.042  15.740  1.00130.53           O
ATOM   2411  ND2 ASN C 305      25.083  30.098  16.675  1.00130.53           N
ATOM   2412  C   ASN C 305      27.040  26.542  17.253  1.00130.53           C
ATOM   2413  O   ASN C 305      26.769  26.697  18.443  1.00130.53           O
ATOM   2414  N   HIS C 306      26.634  25.447  16.573  1.00111.10           N
ATOM   2415  CA  HIS C 306      25.822  24.482  17.264  1.00111.10           C
ATOM   2416  ND1 HIS C 306      22.443  23.166  17.461  1.00111.10           N
ATOM   2417  CG  HIS C 306      23.445  23.945  17.991  1.00111.10           C
ATOM   2418  CB  HIS C 306      24.328  24.837  17.180  1.00111.10           C
ATOM   2419  NE2 HIS C 306      22.447  22.794  19.654  1.00111.10           N
ATOM   2420  CD2 HIS C 306      23.435  23.706  19.331  1.00111.10           C
ATOM   2421  CE1 HIS C 306      21.880  22.501  18.499  1.00111.10           C
ATOM   2422  C   HIS C 306      26.043  23.117  16.667  1.00111.10           C
ATOM   2423  O   HIS C 306      25.951  22.936  15.454  1.00111.10           O
ATOM   2424  N   ALA C 307      26.318  22.105  17.522  1.00 55.27           N
ATOM   2425  CA  ALA C 307      26.593  20.770  17.050  1.00 55.27           C
ATOM   2426  CB  ALA C 307      27.778  20.097  17.763  1.00 55.27           C
ATOM   2427  C   ALA C 307      25.382  19.921  17.294  1.00 55.27           C
ATOM   2428  O   ALA C 307      24.757  20.006  18.349  1.00 55.27           O
ATOM   2429  N   VAL C 308      25.040  19.050  16.317  1.00186.58           N
ATOM   2430  CA  VAL C 308      23.819  18.304  16.388  1.00186.58           C
ATOM   2431  CB  VAL C 308      22.759  19.225  15.828  1.00186.58           C
ATOM   2432  CG1 VAL C 308      23.147  19.656  14.420  1.00186.58           C
ATOM   2433  CG2 VAL C 308      21.364  18.665  15.957  1.00186.58           C
ATOM   2434  C   VAL C 308      24.015  16.961  15.694  1.00186.58           C
ATOM   2435  O   VAL C 308      25.112  16.670  15.216  1.00186.58           O
ATOM   2436  N   LEU C 309      22.983  16.072  15.681  1.00152.93           N
ATOM   2437  CA  LEU C 309      23.112  14.724  15.160  1.00152.93           C
ATOM   2438  CB  LEU C 309      22.797  13.712  16.292  1.00152.93           C
ATOM   2439  CG  LEU C 309      22.878  12.206  15.983  1.00152.93           C
ATOM   2440  CD1 LEU C 309      21.618  11.710  15.261  1.00152.93           C
ATOM   2441  CD2 LEU C 309      24.177  11.853  15.247  1.00152.93           C
ATOM   2442  C   LEU C 309      22.219  14.500  13.956  1.00152.93           C
ATOM   2443  O   LEU C 309      20.999  14.630  14.030  1.00152.93           O
ATOM   2444  N   LEU C 310      22.820  14.125  12.799  1.00 85.68           N
ATOM   2445  CA  LEU C 310      22.099  13.896  11.566  1.00 85.68           C
ATOM   2446  CB  LEU C 310      22.998  14.058  10.330  1.00 85.68           C
ATOM   2447  CG  LEU C 310      22.288  13.836   8.983  1.00 85.68           C
ATOM   2448  CD1 LEU C 310      21.240  14.923   8.712  1.00 85.68           C
ATOM   2449  CD2 LEU C 310      23.307  13.687   7.839  1.00 85.68           C
ATOM   2450  C   LEU C 310      21.605  12.469  11.579  1.00 85.68           C
ATOM   2451  O   LEU C 310      22.390  11.536  11.740  1.00 85.68           O
ATOM   2452  N   VAL C 311      20.265  12.293  11.600  1.00120.16           N
ATOM   2453  CA  VAL C 311      19.582  11.024  11.589  1.00120.16           C
ATOM   2454  CB  VAL C 311      18.436  11.008  12.554  1.00120.16           C
ATOM   2455  CG1 VAL C 311      19.018  11.199  13.965  1.00120.16           C
ATOM   2456  CG2 VAL C 311      17.424  12.094  12.156  1.00120.16           C
ATOM   2457  C   VAL C 311      19.086  10.515  10.255  1.00120.16           C
ATOM   2458  O   VAL C 311      18.872   9.310  10.116  1.00120.16           O
ATOM   2459  N   GLY C 312      18.782  11.396   9.270  1.00 44.96           N
ATOM   2460  CA  GLY C 312      18.191  10.883   8.052  1.00 44.96           C
ATOM   2461  C   GLY C 312      18.010  11.970   7.023  1.00 44.96           C
ATOM   2462  O   GLY C 312      18.481  13.092   7.196  1.00 44.96           O
ATOM   2463  N   TRP C 313      17.339  11.640   5.890  1.00118.18           N
ATOM   2464  CA  TRP C 313      17.107  12.614   4.851  1.00118.18           C
ATOM   2465  CB  TRP C 313      18.229  12.692   3.800  1.00118.18           C
ATOM   2466  CG  TRP C 313      18.358  11.453   2.945  1.00118.18           C
ATOM   2467  CD2 TRP C 313      19.214  10.339   3.245  1.00118.18           C
ATOM   2468  CD1 TRP C 313      17.726  11.150   1.775  1.00118.18           C
ATOM   2469  NE1 TRP C 313      18.133   9.917   1.326  1.00118.18           N
ATOM   2470  CE2 TRP C 313      19.049   9.406   2.221  1.00118.18           C
ATOM   2471  CE3 TRP C 313      20.067  10.113   4.286  1.00118.18           C
ATOM   2472  CZ2 TRP C 313      19.738   8.227   2.224  1.00118.18           C
ATOM   2473  CZ3 TRP C 313      20.760   8.923   4.285  1.00118.18           C
ATOM   2474  CH2 TRP C 313      20.599   7.999   3.274  1.00118.18           C
ATOM   2475  C   TRP C 313      15.861  12.246   4.099  1.00118.18           C
ATOM   2476  O   TRP C 313      15.393  11.110   4.159  1.00118.18           O
ATOM   2477  N   GLY C 314      15.291  13.214   3.347  1.00 22.90           N
ATOM   2478  CA  GLY C 314      14.095  12.932   2.605  1.00 22.90           C
ATOM   2479  C   GLY C 314      13.874  14.030   1.622  1.00 22.90           C
ATOM   2480  O   GLY C 314      14.685  14.946   1.493  1.00 22.90           O
ATOM   2481  N   GLU C 315      12.765  13.939   0.866  1.00 83.57           N
ATOM   2482  CA  GLU C 315      12.476  14.981  -0.066  1.00 83.57           C
ATOM   2483  CB  GLU C 315      12.670  14.572  -1.536  1.00 83.57           C
ATOM   2484  CG  GLU C 315      11.731  13.447  -1.978  1.00 83.57           C
ATOM   2485  CD  GLU C 315      11.987  13.167  -3.452  1.00 83.57           C
ATOM   2486  OE1 GLU C 315      12.843  13.873  -4.050  1.00 83.57           O
ATOM   2487  OE2 GLU C 315      11.327  12.245  -4.002  1.00 83.57           O
ATOM   2488  C   GLU C 315      11.041  15.343   0.083  1.00 83.57           C
ATOM   2489  O   GLU C 315      10.156  14.491   0.030  1.00 83.57           O
ATOM   2490  N   GLU C 316      10.784  16.642   0.293  1.00101.77           N
ATOM   2491  CA  GLU C 316       9.443  17.125   0.298  1.00101.77           C
ATOM   2492  CB  GLU C 316       9.287  18.524   0.917  1.00101.77           C
ATOM   2493  CG  GLU C 316       7.840  19.020   0.958  1.00101.77           C
ATOM   2494  CD  GLU C 316       7.837  20.404   1.592  1.00101.77           C
ATOM   2495  OE1 GLU C 316       8.944  20.902   1.929  1.00101.77           O
ATOM   2496  OE2 GLU C 316       6.727  20.979   1.751  1.00101.77           O
ATOM   2497  C   GLU C 316       9.170  17.226  -1.154  1.00101.77           C
ATOM   2498  O   GLU C 316      10.069  16.977  -1.954  1.00101.77           O
ATOM   2499  N   ASN C 317       7.931  17.533  -1.557  1.00174.12           N
ATOM   2500  CA  ASN C 317       7.768  17.615  -2.972  1.00174.12           C
ATOM   2501  CB  ASN C 317       6.301  17.758  -3.413  1.00174.12           C
ATOM   2502  CG  ASN C 317       6.248  17.635  -4.929  1.00174.12           C
ATOM   2503  OD1 ASN C 317       6.966  18.329  -5.648  1.00174.12           O
ATOM   2504  ND2 ASN C 317       5.378  16.720  -5.433  1.00174.12           N
ATOM   2505  C   ASN C 317       8.508  18.838  -3.416  1.00174.12           C
ATOM   2506  O   ASN C 317       8.013  19.957  -3.294  1.00174.12           O
ATOM   2507  N   GLY C 318       9.736  18.637  -3.938  1.00 54.59           N
ATOM   2508  CA  GLY C 318      10.520  19.715  -4.462  1.00 54.59           C
ATOM   2509  C   GLY C 318      11.679  20.088  -3.579  1.00 54.59           C
ATOM   2510  O   GLY C 318      12.670  20.610  -4.087  1.00 54.59           O
ATOM   2511  N   VAL C 319      11.636  19.850  -2.252  1.00 43.98           N
ATOM   2512  CA  VAL C 319      12.781  20.310  -1.509  1.00 43.98           C
ATOM   2513  CB  VAL C 319      12.455  21.404  -0.535  1.00 43.98           C
ATOM   2514  CG1 VAL C 319      13.727  21.749   0.258  1.00 43.98           C
ATOM   2515  CG2 VAL C 319      11.861  22.592  -1.311  1.00 43.98           C
ATOM   2516  C   VAL C 319      13.379  19.189  -0.716  1.00 43.98           C
ATOM   2517  O   VAL C 319      12.696  18.495   0.035  1.00 43.98           O
ATOM   2518  N   PRO C 320      14.663  19.004  -0.890  1.00125.92           N
ATOM   2519  CA  PRO C 320      15.347  17.990  -0.130  1.00125.92           C
ATOM   2520  CD  PRO C 320      15.216  19.130  -2.230  1.00125.92           C
ATOM   2521  CB  PRO C 320      16.623  17.667  -0.904  1.00125.92           C
ATOM   2522  CG  PRO C 320      16.259  18.009  -2.358  1.00125.92           C
ATOM   2523  C   PRO C 320      15.618  18.474   1.260  1.00125.92           C
ATOM   2524  O   PRO C 320      15.783  19.680   1.444  1.00125.92           O
ATOM   2525  N   TYR C 321      15.661  17.566   2.256  1.00 63.07           N
ATOM   2526  CA  TYR C 321      15.950  18.014   3.587  1.00 63.07           C
ATOM   2527  CB  TYR C 321      14.700  18.420   4.394  1.00 63.07           C
ATOM   2528  CG  TYR C 321      13.751  17.273   4.457  1.00 63.07           C
ATOM   2529  CD1 TYR C 321      13.901  16.283   5.401  1.00 63.07           C
ATOM   2530  CD2 TYR C 321      12.698  17.196   3.574  1.00 63.07           C
ATOM   2531  CE1 TYR C 321      13.019  15.230   5.458  1.00 63.07           C
ATOM   2532  CE2 TYR C 321      11.812  16.146   3.627  1.00 63.07           C
ATOM   2533  CZ  TYR C 321      11.973  15.160   4.570  1.00 63.07           C
ATOM   2534  OH  TYR C 321      11.066  14.081   4.628  1.00 63.07           O
ATOM   2535  C   TYR C 321      16.697  16.957   4.342  1.00 63.07           C
ATOM   2536  O   TYR C 321      16.772  15.802   3.924  1.00 63.07           O
ATOM   2537  N   TRP C 322      17.302  17.365   5.479  1.00 95.88           N
ATOM   2538  CA  TRP C 322      18.004  16.466   6.351  1.00 95.88           C
ATOM   2539  CB  TRP C 322      19.369  16.995   6.839  1.00 95.88           C
ATOM   2540  CG  TRP C 322      20.435  17.231   5.789  1.00 95.88           C
ATOM   2541  CD2 TRP C 322      21.213  16.195   5.170  1.00 95.88           C
ATOM   2542  CD1 TRP C 322      20.873  18.410   5.258  1.00 95.88           C
ATOM   2543  NE1 TRP C 322      21.886  18.175   4.358  1.00 95.88           N
ATOM   2544  CE2 TRP C 322      22.103  16.816   4.291  1.00 95.88           C
ATOM   2545  CE3 TRP C 322      21.191  14.838   5.323  1.00 95.88           C
ATOM   2546  CZ2 TRP C 322      22.988  16.084   3.551  1.00 95.88           C
ATOM   2547  CZ3 TRP C 322      22.082  14.103   4.572  1.00 95.88           C
ATOM   2548  CH2 TRP C 322      22.963  14.716   3.705  1.00 95.88           C
ATOM   2549  C   TRP C 322      17.154  16.392   7.582  1.00 95.88           C
ATOM   2550  O   TRP C 322      16.450  17.348   7.905  1.00 95.88           O
ATOM   2551  N   LEU C 323      17.163  15.239   8.280  1.00 50.59           N
ATOM   2552  CA  LEU C 323      16.420  15.121   9.508  1.00 50.59           C
ATOM   2553  CB  LEU C 323      15.646  13.795   9.632  1.00 50.59           C
ATOM   2554  CG  LEU C 323      14.547  13.628   8.565  1.00 50.59           C
ATOM   2555  CD1 LEU C 323      13.800  12.293   8.735  1.00 50.59           C
ATOM   2556  CD2 LEU C 323      13.602  14.844   8.543  1.00 50.59           C
ATOM   2557  C   LEU C 323      17.440  15.166  10.597  1.00 50.59           C
ATOM   2558  O   LEU C 323      18.346  14.333  10.639  1.00 50.59           O
ATOM   2559  N   VAL C 324      17.321  16.141  11.524  1.00 51.60           N
ATOM   2560  CA  VAL C 324      18.341  16.309  12.522  1.00 51.60           C
ATOM   2561  CB  VAL C 324      19.076  17.604  12.368  1.00 51.60           C
ATOM   2562  CG1 VAL C 324      20.146  17.692  13.460  1.00 51.60           C
ATOM   2563  CG2 VAL C 324      19.629  17.694  10.937  1.00 51.60           C
ATOM   2564  C   VAL C 324      17.763  16.280  13.912  1.00 51.60           C
ATOM   2565  O   VAL C 324      16.669  16.785  14.162  1.00 51.60           O
ATOM   2566  N   LYS C 325      18.523  15.690  14.861  1.00 92.81           N
ATOM   2567  CA  LYS C 325      18.133  15.549  16.249  1.00 92.81           C
ATOM   2568  CB  LYS C 325      18.573  14.192  16.820  1.00 92.81           C
ATOM   2569  CG  LYS C 325      18.219  13.948  18.286  1.00 92.81           C
ATOM   2570  CD  LYS C 325      18.444  12.491  18.695  1.00 92.81           C
ATOM   2571  CE  LYS C 325      18.354  12.232  20.200  1.00 92.81           C
ATOM   2572  NZ  LYS C 325      19.656  12.521  20.837  1.00 92.81           N
ATOM   2573  C   LYS C 325      18.827  16.601  17.054  1.00 92.81           C
ATOM   2574  O   LYS C 325      20.051  16.612  17.133  1.00 92.81           O
ATOM   2575  N   ASN C 326      18.049  17.495  17.698  1.00 90.15           N
ATOM   2576  CA  ASN C 326      18.582  18.595  18.459  1.00 90.15           C
ATOM   2577  CB  ASN C 326      17.664  19.826  18.371  1.00 90.15           C
ATOM   2578  CG  ASN C 326      18.495  21.084  18.544  1.00 90.15           C
ATOM   2579  OD1 ASN C 326      19.557  21.065  19.159  1.00 90.15           O
ATOM   2580  ND2 ASN C 326      18.004  22.216  17.973  1.00 90.15           N
ATOM   2581  C   ASN C 326      18.723  18.168  19.904  1.00 90.15           C
ATOM   2582  O   ASN C 326      18.283  17.087  20.290  1.00 90.15           O
ATOM   2583  N   SER C 327      19.484  18.959  20.695  1.00170.59           N
ATOM   2584  CA  SER C 327      19.796  18.799  22.095  1.00170.59           C
ATOM   2585  CB  SER C 327      21.292  19.121  22.300  1.00170.59           C
ATOM   2586  OG  SER C 327      21.695  18.984  23.651  1.00170.59           O
ATOM   2587  C   SER C 327      18.981  19.686  23.021  1.00170.59           C
ATOM   2588  O   SER C 327      19.348  19.863  24.185  1.00170.59           O
ATOM   2589  N   TRP C 328      17.965  20.376  22.487  1.00153.46           N
ATOM   2590  CA  TRP C 328      17.108  21.320  23.165  1.00153.46           C
ATOM   2591  CB  TRP C 328      16.663  22.439  22.216  1.00153.46           C
ATOM   2592  CG  TRP C 328      17.893  23.224  21.811  1.00153.46           C
ATOM   2593  CD2 TRP C 328      17.962  24.211  20.770  1.00153.46           C
ATOM   2594  CD1 TRP C 328      19.154  23.125  22.330  1.00153.46           C
ATOM   2595  NE1 TRP C 328      20.004  23.982  21.676  1.00153.46           N
ATOM   2596  CE2 TRP C 328      19.285  24.657  20.713  1.00153.46           C
ATOM   2597  CE3 TRP C 328      17.007  24.701  19.927  1.00153.46           C
ATOM   2598  CZ2 TRP C 328      19.671  25.604  19.808  1.00153.46           C
ATOM   2599  CZ3 TRP C 328      17.400  25.660  19.020  1.00153.46           C
ATOM   2600  CH2 TRP C 328      18.706  26.102  18.961  1.00153.46           C
ATOM   2601  C   TRP C 328      15.967  20.698  23.922  1.00153.46           C
ATOM   2602  O   TRP C 328      15.159  21.411  24.514  1.00153.46           O
ATOM   2603  N   GLY C 329      15.772  19.371  23.828  1.00 40.68           N
ATOM   2604  CA  GLY C 329      14.675  18.771  24.535  1.00 40.68           C
ATOM   2605  C   GLY C 329      13.601  18.468  23.533  1.00 40.68           C
ATOM   2606  O   GLY C 329      13.610  18.977  22.415  1.00 40.68           O
ATOM   2607  N   THR C 330      12.652  17.599  23.931  1.00 49.30           N
ATOM   2608  CA  THR C 330      11.557  17.134  23.121  1.00 49.30           C
ATOM   2609  CB  THR C 330      10.834  15.976  23.744  1.00 49.30           C
ATOM   2610  OG1 THR C 330      10.250  16.363  24.979  1.00 49.30           O
ATOM   2611  CG2 THR C 330      11.844  14.836  23.967  1.00 49.30           C
ATOM   2612  C   THR C 330      10.561  18.229  22.895  1.00 49.30           C
ATOM   2613  O   THR C 330       9.815  18.207  21.918  1.00 49.30           O
ATOM   2614  N   SER C 331      10.486  19.198  23.822  1.00 41.84           N
ATOM   2615  CA  SER C 331       9.501  20.241  23.749  1.00 41.84           C
ATOM   2616  CB  SER C 331       9.489  21.133  25.002  1.00 41.84           C
ATOM   2617  OG  SER C 331       9.111  20.372  26.139  1.00 41.84           O
ATOM   2618  C   SER C 331       9.738  21.134  22.567  1.00 41.84           C
ATOM   2619  O   SER C 331       8.853  21.904  22.197  1.00 41.84           O
ATOM   2620  N   TRP C 332      10.928  21.066  21.939  1.00 71.71           N
ATOM   2621  CA  TRP C 332      11.233  21.971  20.864  1.00 71.71           C
ATOM   2622  CB  TRP C 332      12.670  22.513  20.963  1.00 71.71           C
ATOM   2623  CG  TRP C 332      13.103  23.427  19.843  1.00 71.71           C
ATOM   2624  CD2 TRP C 332      13.765  22.972  18.653  1.00 71.71           C
ATOM   2625  CD1 TRP C 332      12.991  24.782  19.732  1.00 71.71           C
ATOM   2626  NE1 TRP C 332      13.547  25.201  18.546  1.00 71.71           N
ATOM   2627  CE2 TRP C 332      14.027  24.097  17.873  1.00 71.71           C
ATOM   2628  CE3 TRP C 332      14.130  21.720  18.248  1.00 71.71           C
ATOM   2629  CZ2 TRP C 332      14.660  23.986  16.668  1.00 71.71           C
ATOM   2630  CZ3 TRP C 332      14.764  21.611  17.030  1.00 71.71           C
ATOM   2631  CH2 TRP C 332      15.024  22.723  16.256  1.00 71.71           C
ATOM   2632  C   TRP C 332      11.101  21.296  19.529  1.00 71.71           C
ATOM   2633  O   TRP C 332      11.323  20.096  19.387  1.00 71.71           O
ATOM   2634  N   GLY C 333      10.680  22.082  18.514  1.00 33.02           N
ATOM   2635  CA  GLY C 333      10.606  21.655  17.141  1.00 33.02           C
ATOM   2636  C   GLY C 333       9.675  20.499  16.987  1.00 33.02           C
ATOM   2637  O   GLY C 333       8.614  20.439  17.608  1.00 33.02           O
ATOM   2638  N   ILE C 334      10.061  19.546  16.113  1.00116.46           N
ATOM   2639  CA  ILE C 334       9.232  18.400  15.910  1.00116.46           C
ATOM   2640  CB  ILE C 334       9.154  17.967  14.465  1.00116.46           C
ATOM   2641  CG1 ILE C 334      10.537  17.625  13.882  1.00116.46           C
ATOM   2642  CG2 ILE C 334       8.419  19.074  13.692  1.00116.46           C
ATOM   2643  CD1 ILE C 334      10.468  16.908  12.535  1.00116.46           C
ATOM   2644  C   ILE C 334       9.769  17.300  16.772  1.00116.46           C
ATOM   2645  O   ILE C 334      10.620  16.509  16.373  1.00116.46           O
ATOM   2646  N   ASN C 335       9.244  17.239  18.010  1.00112.67           N
ATOM   2647  CA  ASN C 335       9.604  16.278  19.012  1.00112.67           C
ATOM   2648  CB  ASN C 335       9.053  14.849  18.783  1.00112.67           C
ATOM   2649  CG  ASN C 335       9.616  14.224  17.513  1.00112.67           C
ATOM   2650  OD1 ASN C 335       9.117  14.461  16.413  1.00112.67           O
ATOM   2651  ND2 ASN C 335      10.678  13.389  17.666  1.00112.67           N
ATOM   2652  C   ASN C 335      11.089  16.229  19.209  1.00112.67           C
ATOM   2653  O   ASN C 335      11.658  15.156  19.402  1.00112.67           O
ATOM   2654  N   GLY C 336      11.756  17.401  19.199  1.00 35.82           N
ATOM   2655  CA  GLY C 336      13.165  17.454  19.473  1.00 35.82           C
ATOM   2656  C   GLY C 336      13.968  17.430  18.206  1.00 35.82           C
ATOM   2657  O   GLY C 336      15.181  17.631  18.250  1.00 35.82           O
ATOM   2658  N   PHE C 337      13.322  17.207  17.043  1.00 64.66           N
ATOM   2659  CA  PHE C 337      14.039  17.116  15.797  1.00 64.66           C
ATOM   2660  CB  PHE C 337      13.705  15.856  14.977  1.00 64.66           C
ATOM   2661  CG  PHE C 337      14.255  14.643  15.645  1.00 64.66           C
ATOM   2662  CD1 PHE C 337      13.606  14.067  16.713  1.00 64.66           C
ATOM   2663  CD2 PHE C 337      15.417  14.068  15.183  1.00 64.66           C
ATOM   2664  CE1 PHE C 337      14.117  12.943  17.319  1.00 64.66           C
ATOM   2665  CE2 PHE C 337      15.931  12.945  15.784  1.00 64.66           C
ATOM   2666  CZ  PHE C 337      15.282  12.381  16.855  1.00 64.66           C
ATOM   2667  C   PHE C 337      13.660  18.261  14.908  1.00 64.66           C
ATOM   2668  O   PHE C 337      12.684  18.968  15.161  1.00 64.66           O
ATOM   2669  N   PHE C 338      14.472  18.494  13.849  1.00 75.24           N
ATOM   2670  CA  PHE C 338      14.138  19.510  12.891  1.00 75.24           C
ATOM   2671  CB  PHE C 338      14.726  20.903  13.198  1.00 75.24           C
ATOM   2672  CG  PHE C 338      16.217  20.873  13.140  1.00 75.24           C
ATOM   2673  CD1 PHE C 338      16.955  20.450  14.221  1.00 75.24           C
ATOM   2674  CD2 PHE C 338      16.879  21.289  12.007  1.00 75.24           C
ATOM   2675  CE1 PHE C 338      18.329  20.431  14.168  1.00 75.24           C
ATOM   2676  CE2 PHE C 338      18.253  21.273  11.947  1.00 75.24           C
ATOM   2677  CZ  PHE C 338      18.981  20.843  13.030  1.00 75.24           C
ATOM   2678  C   PHE C 338      14.617  19.076  11.538  1.00 75.24           C
ATOM   2679  O   PHE C 338      15.521  18.251  11.412  1.00 75.24           O
ATOM   2680  N   LYS C 339      13.984  19.618  10.479  1.00 49.02           N
ATOM   2681  CA  LYS C 339      14.370  19.307   9.134  1.00 49.02           C
ATOM   2682  CB  LYS C 339      13.174  18.976   8.227  1.00 49.02           C
ATOM   2683  CG  LYS C 339      12.398  17.744   8.690  1.00 49.02           C
ATOM   2684  CD  LYS C 339      11.020  17.614   8.040  1.00 49.02           C
ATOM   2685  CE  LYS C 339      10.166  16.497   8.641  1.00 49.02           C
ATOM   2686  NZ  LYS C 339       8.835  16.475   7.994  1.00 49.02           N
ATOM   2687  C   LYS C 339      15.006  20.553   8.600  1.00 49.02           C
ATOM   2688  O   LYS C 339      14.628  21.661   8.983  1.00 49.02           O
ATOM   2689  N   ILE C 340      16.020  20.396   7.728  1.00116.32           N
ATOM   2690  CA  ILE C 340      16.731  21.526   7.200  1.00116.32           C
ATOM   2691  CB  ILE C 340      18.063  21.687   7.879  1.00116.32           C
ATOM   2692  CG1 ILE C 340      18.859  22.888   7.340  1.00116.32           C
ATOM   2693  CG2 ILE C 340      18.808  20.346   7.757  1.00116.32           C
ATOM   2694  CD1 ILE C 340      18.346  24.240   7.813  1.00116.32           C
ATOM   2695  C   ILE C 340      17.006  21.266   5.750  1.00116.32           C
ATOM   2696  O   ILE C 340      17.233  20.123   5.352  1.00116.32           O
ATOM   2697  N   LYS C 341      17.035  22.337   4.925  1.00 73.99           N
ATOM   2698  CA  LYS C 341      17.273  22.180   3.518  1.00 73.99           C
ATOM   2699  CB  LYS C 341      17.411  23.490   2.727  1.00 73.99           C
ATOM   2700  CG  LYS C 341      17.715  23.202   1.255  1.00 73.99           C
ATOM   2701  CD  LYS C 341      17.759  24.425   0.346  0.00 73.99           C
ATOM   2702  CE  LYS C 341      18.069  24.078  -1.110  1.00 73.99           C
ATOM   2703  NZ  LYS C 341      18.098  25.310  -1.929  1.00 73.99           N
ATOM   2704  C   LYS C 341      18.564  21.461   3.324  1.00 73.99           C
ATOM   2705  O   LYS C 341      19.554  21.728   4.003  1.00 73.99           O
ATOM   2706  N   ARG C 342      18.568  20.525   2.354  1.00155.88           N
ATOM   2707  CA  ARG C 342      19.714  19.711   2.071  1.00155.88           C
ATOM   2708  CB  ARG C 342      19.387  18.208   2.146  1.00155.88           C
ATOM   2709  CG  ARG C 342      20.482  17.287   1.608  1.00155.88           C
ATOM   2710  CD  ARG C 342      20.210  15.804   1.878  1.00155.88           C
ATOM   2711  NE  ARG C 342      18.890  15.458   1.278  1.00155.88           N
ATOM   2712  CZ  ARG C 342      18.818  15.014  -0.011  1.00155.88           C
ATOM   2713  NH1 ARG C 342      19.956  14.881  -0.752  1.00155.88           N
ATOM   2714  NH2 ARG C 342      17.607  14.694  -0.554  1.00155.88           N
ATOM   2715  C   ARG C 342      20.186  19.992   0.674  1.00155.88           C
ATOM   2716  O   ARG C 342      19.389  20.252  -0.226  1.00155.88           O
ATOM   2717  N   GLY C 343      21.521  19.958   0.473  1.00 51.90           N
ATOM   2718  CA  GLY C 343      22.105  20.101  -0.835  1.00 51.90           C
ATOM   2719  C   GLY C 343      22.633  21.489  -1.062  1.00 51.90           C
ATOM   2720  O   GLY C 343      23.379  21.731  -2.011  1.00 51.90           O
ATOM   2721  N   THR C 344      22.158  22.443  -0.251  1.00178.75           N
ATOM   2722  CA  THR C 344      22.488  23.840  -0.240  1.00178.75           C
ATOM   2723  CB  THR C 344      21.320  24.649   0.233  1.00178.75           C
ATOM   2724  OG1 THR C 344      21.557  26.028   0.025  1.00178.75           O
ATOM   2725  CG2 THR C 344      21.096  24.369   1.727  1.00178.75           C
ATOM   2726  C   THR C 344      23.667  24.182   0.634  1.00178.75           C
ATOM   2727  O   THR C 344      24.179  25.299   0.550  1.00178.75           O
ATOM   2728  N   ASP C 345      24.092  23.276   1.541  1.00 78.38           N
ATOM   2729  CA  ASP C 345      25.083  23.641   2.521  1.00 78.38           C
ATOM   2730  CB  ASP C 345      26.378  24.207   1.908  1.00 78.38           C
ATOM   2731  CG  ASP C 345      27.432  24.309   3.006  1.00 78.38           C
ATOM   2732  OD1 ASP C 345      27.160  23.828   4.139  1.00 78.38           O
ATOM   2733  OD2 ASP C 345      28.525  24.869   2.726  1.00 78.38           O
ATOM   2734  C   ASP C 345      24.458  24.709   3.369  1.00 78.38           C
ATOM   2735  O   ASP C 345      25.098  25.686   3.761  1.00 78.38           O
ATOM   2736  N   GLU C 346      23.160  24.516   3.681  1.00111.80           N
ATOM   2737  CA  GLU C 346      22.390  25.468   4.430  1.00111.80           C
ATOM   2738  CB  GLU C 346      20.923  25.038   4.619  1.00111.80           C
ATOM   2739  CG  GLU C 346      20.078  26.032   5.417  1.00111.80           C
ATOM   2740  CD  GLU C 346      19.818  27.247   4.538  1.00111.80           C
ATOM   2741  OE1 GLU C 346      19.476  27.050   3.340  1.00111.80           O
ATOM   2742  OE2 GLU C 346      19.954  28.389   5.054  1.00111.80           O
ATOM   2743  C   GLU C 346      22.992  25.662   5.787  1.00111.80           C
ATOM   2744  O   GLU C 346      23.135  24.730   6.575  1.00111.80           O
ATOM   2745  N   CYS C 347      23.356  26.919   6.092  1.00 75.79           N
ATOM   2746  CA  CYS C 347      23.874  27.302   7.374  1.00 75.79           C
ATOM   2747  CB  CYS C 347      22.845  27.173   8.512  1.00 75.79           C
ATOM   2748  SG  CYS C 347      21.478  28.361   8.356  1.00 75.79           S
ATOM   2749  C   CYS C 347      25.084  26.485   7.730  1.00 75.79           C
ATOM   2750  O   CYS C 347      25.333  26.251   8.911  1.00 75.79           O
ATOM   2751  N   ASP C 348      25.889  26.077   6.724  1.00 70.79           N
ATOM   2752  CA  ASP C 348      27.118  25.345   6.910  1.00 70.79           C
ATOM   2753  CB  ASP C 348      28.093  26.077   7.849  1.00 70.79           C
ATOM   2754  CG  ASP C 348      28.513  27.377   7.176  1.00 70.79           C
ATOM   2755  OD1 ASP C 348      28.218  27.539   5.962  1.00 70.79           O
ATOM   2756  OD2 ASP C 348      29.126  28.231   7.872  1.00 70.79           O
ATOM   2757  C   ASP C 348      26.882  23.975   7.489  1.00 70.79           C
ATOM   2758  O   ASP C 348      27.781  23.383   8.081  1.00 70.79           O
ATOM   2759  N   CYS C 349      25.686  23.400   7.292  1.00111.61           N
ATOM   2760  CA  CYS C 349      25.366  22.102   7.833  1.00111.61           C
ATOM   2761  CB  CYS C 349      23.872  21.767   7.685  1.00111.61           C
ATOM   2762  SG  CYS C 349      23.418  20.214   8.509  1.00111.61           S
ATOM   2763  C   CYS C 349      26.160  21.015   7.153  1.00111.61           C
ATOM   2764  O   CYS C 349      26.326  19.915   7.674  1.00111.61           O
ATOM   2765  N   GLU C 350      26.538  21.253   5.896  1.00155.29           N
ATOM   2766  CA  GLU C 350      27.285  20.355   5.065  1.00155.29           C
ATOM   2767  CB  GLU C 350      26.844  20.428   3.596  1.00155.29           C
ATOM   2768  CG  GLU C 350      25.408  19.900   3.481  1.00155.29           C
ATOM   2769  CD  GLU C 350      24.933  19.947   2.041  1.00155.29           C
ATOM   2770  OE1 GLU C 350      25.712  20.407   1.163  1.00155.29           O
ATOM   2771  OE2 GLU C 350      23.775  19.509   1.801  1.00155.29           O
ATOM   2772  C   GLU C 350      28.775  20.455   5.206  1.00155.29           C
ATOM   2773  O   GLU C 350      29.460  19.840   4.402  1.00155.29           O
ATOM   2774  N   SER C 351      29.316  21.376   6.031  1.00117.16           N
ATOM   2775  CA  SER C 351      30.743  21.613   6.141  1.00117.16           C
ATOM   2776  CB  SER C 351      31.036  23.071   6.530  1.00117.16           C
ATOM   2777  OG  SER C 351      30.525  23.340   7.827  1.00117.16           O
ATOM   2778  C   SER C 351      31.572  20.753   7.086  1.00117.16           C
ATOM   2779  O   SER C 351      32.769  20.582   6.876  1.00117.16           O
ATOM   2780  N   GLU C 352      31.022  20.421   8.263  1.00221.92           N
ATOM   2781  CA  GLU C 352      31.655  19.767   9.385  1.00221.92           C
ATOM   2782  CB  GLU C 352      31.587  20.640  10.653  1.00221.92           C
ATOM   2783  CG  GLU C 352      32.670  20.335  11.693  1.00221.92           C
ATOM   2784  CD  GLU C 352      32.618  21.421  12.759  1.00221.92           C
ATOM   2785  OE1 GLU C 352      31.531  22.037  12.925  1.00221.92           O
ATOM   2786  OE2 GLU C 352      33.667  21.652  13.418  1.00221.92           O
ATOM   2787  C   GLU C 352      31.262  18.353   9.757  1.00221.92           C
ATOM   2788  O   GLU C 352      31.397  18.036  10.938  1.00221.92           O
ATOM   2789  N   ALA C 353      30.577  17.539   8.935  1.00 62.85           N
ATOM   2790  CA  ALA C 353      30.122  16.273   9.472  1.00 62.85           C
ATOM   2791  CB  ALA C 353      29.346  15.426   8.448  1.00 62.85           C
ATOM   2792  C   ALA C 353      31.279  15.445   9.976  1.00 62.85           C
ATOM   2793  O   ALA C 353      32.339  15.402   9.354  1.00 62.85           O
ATOM   2794  N   VAL C 354      31.089  14.757  11.136  1.00 54.29           N
ATOM   2795  CA  VAL C 354      32.122  13.946  11.728  1.00 54.29           C
ATOM   2796  CB  VAL C 354      32.596  14.462  13.057  1.00 54.29           C
ATOM   2797  CG1 VAL C 354      33.572  13.438  13.659  1.00 54.29           C
ATOM   2798  CG2 VAL C 354      33.206  15.860  12.862  1.00 54.29           C
ATOM   2799  C   VAL C 354      31.577  12.571  11.989  1.00 54.29           C
ATOM   2800  O   VAL C 354      30.418  12.421  12.374  1.00 54.29           O
ATOM   2801  N   SER C 355      32.414  11.523  11.800  1.00 46.76           N
ATOM   2802  CA  SER C 355      31.964  10.176  12.023  1.00 46.76           C
ATOM   2803  CB  SER C 355      31.865   9.336  10.738  1.00 46.76           C
ATOM   2804  OG  SER C 355      33.162   9.135  10.194  1.00 46.76           O
ATOM   2805  C   SER C 355      32.957   9.488  12.918  1.00 46.76           C
ATOM   2806  O   SER C 355      34.153   9.769  12.871  1.00 46.76           O
ATOM   2807  N   ALA C 356      32.466   8.577  13.786  1.00 51.73           N
ATOM   2808  CA  ALA C 356      33.318   7.812  14.651  1.00 51.73           C
ATOM   2809  CB  ALA C 356      33.482   8.424  16.051  1.00 51.73           C
ATOM   2810  C   ALA C 356      32.654   6.484  14.831  1.00 51.73           C
ATOM   2811  O   ALA C 356      31.433   6.379  14.734  1.00 51.73           O
ATOM   2812  N   ASP C 357      33.442   5.415  15.067  1.00121.84           N
ATOM   2813  CA  ASP C 357      32.808   4.148  15.299  1.00121.84           C
ATOM   2814  CB  ASP C 357      33.021   3.087  14.197  1.00121.84           C
ATOM   2815  CG  ASP C 357      34.483   2.865  13.911  1.00121.84           C
ATOM   2816  OD1 ASP C 357      35.314   3.708  14.339  1.00121.84           O
ATOM   2817  OD2 ASP C 357      34.806   1.815  13.278  1.00121.84           O
ATOM   2818  C   ASP C 357      33.168   3.626  16.656  1.00121.84           C
ATOM   2819  O   ASP C 357      34.337   3.417  16.973  1.00121.84           O
ATOM   2820  N   ILE C 358      32.133   3.418  17.499  1.00135.68           N
ATOM   2821  CA  ILE C 358      32.274   2.972  18.861  1.00135.68           C
ATOM   2822  CB  ILE C 358      31.152   3.366  19.767  1.00135.68           C
ATOM   2823  CG1 ILE C 358      29.824   2.743  19.326  1.00135.68           C
ATOM   2824  CG2 ILE C 358      31.121   4.892  19.833  1.00135.68           C
ATOM   2825  CD1 ILE C 358      28.765   2.881  20.416  1.00135.68           C
ATOM   2826  C   ILE C 358      32.434   1.480  18.963  1.00135.68           C
ATOM   2827  O   ILE C 358      32.065   0.733  18.058  1.00135.68           O
ATOM   2828  N   TYR C 359      33.051   1.014  20.076  1.00 95.68           N
ATOM   2829  CA  TYR C 359      33.223  -0.404  20.310  1.00 95.68           C
ATOM   2830  CB  TYR C 359      34.497  -0.814  21.090  1.00 95.68           C
ATOM   2831  CG  TYR C 359      35.801  -0.530  20.427  1.00 95.68           C
ATOM   2832  CD1 TYR C 359      36.232  -1.286  19.363  1.00 95.68           C
ATOM   2833  CD2 TYR C 359      36.620   0.460  20.919  1.00 95.68           C
ATOM   2834  CE1 TYR C 359      37.448  -1.031  18.774  1.00 95.68           C
ATOM   2835  CE2 TYR C 359      37.838   0.720  20.336  1.00 95.68           C
ATOM   2836  CZ  TYR C 359      38.250  -0.026  19.258  1.00 95.68           C
ATOM   2837  OH  TYR C 359      39.499   0.231  18.653  1.00 95.68           O
ATOM   2838  C   TYR C 359      32.198  -0.803  21.332  1.00 95.68           C
ATOM   2839  O   TYR C 359      32.330  -0.443  22.501  1.00 95.68           O
ATOM   2840  N   SER C 360      31.187  -1.609  20.950  1.00 64.39           N
ATOM   2841  CA  SER C 360      30.174  -2.015  21.897  1.00 64.39           C
ATOM   2842  CB  SER C 360      28.924  -2.624  21.237  1.00 64.39           C
ATOM   2843  OG  SER C 360      29.252  -3.873  20.644  1.00 64.39           O
ATOM   2844  C   SER C 360      30.734  -3.072  22.824  1.00 64.39           C
ATOM   2845  O   SER C 360      31.856  -3.533  22.639  1.00 64.39           O
ATOM   2846  N   TYR C 361      29.945  -3.425  23.874  1.00206.60           N
ATOM   2847  CA  TYR C 361      30.106  -4.478  24.872  1.00206.60           C
ATOM   2848  CB  TYR C 361      28.786  -4.737  25.630  1.00206.60           C
ATOM   2849  CG  TYR C 361      28.444  -4.114  26.942  1.00206.60           C
ATOM   2850  CD1 TYR C 361      28.335  -2.762  27.198  1.00206.60           C
ATOM   2851  CD2 TYR C 361      28.219  -5.010  27.962  1.00206.60           C
ATOM   2852  CE1 TYR C 361      27.979  -2.342  28.467  1.00206.60           C
ATOM   2853  CE2 TYR C 361      27.866  -4.603  29.217  1.00206.60           C
ATOM   2854  CZ  TYR C 361      27.742  -3.264  29.470  1.00206.60           C
ATOM   2855  OH  TYR C 361      27.369  -2.871  30.771  1.00206.60           O
ATOM   2856  C   TYR C 361      30.166  -5.792  24.146  1.00206.60           C
ATOM   2857  O   TYR C 361      29.658  -5.893  23.031  1.00206.60           O
ATOM   2858  N   HIS C 362      30.784  -6.839  24.753  1.00128.06           N
ATOM   2859  CA  HIS C 362      30.732  -8.118  24.099  1.00128.06           C
ATOM   2860  ND1 HIS C 362      32.712 -11.313  23.654  1.00128.06           N
ATOM   2861  CG  HIS C 362      31.946 -10.188  23.500  1.00128.06           C
ATOM   2862  CB  HIS C 362      31.878  -9.058  24.472  1.00128.06           C
ATOM   2863  NE2 HIS C 362      31.701 -11.492  21.679  1.00128.06           N
ATOM   2864  CD2 HIS C 362      31.330 -10.312  22.288  1.00128.06           C
ATOM   2865  CE1 HIS C 362      32.526 -12.060  22.533  1.00128.06           C
ATOM   2866  C   HIS C 362      29.453  -8.797  24.572  1.00128.06           C
ATOM   2867  O   HIS C 362      28.769  -8.221  25.459  1.00128.06           O
ATOM   2868  OXT HIS C 362      29.150  -9.910  24.065  1.00128.06           O
TER    2869      HIS C 362
ATOM   2870  N   ASP D 363      56.021 -24.748  22.887  1.00146.22           N
ATOM   2871  CA  ASP D 363      54.545 -24.779  23.005  1.00146.22           C
ATOM   2872  CB  ASP D 363      53.825 -24.816  21.637  1.00146.22           C
ATOM   2873  CG  ASP D 363      54.313 -25.961  20.771  1.00146.22           C
ATOM   2874  OD1 ASP D 363      55.551 -26.031  20.546  1.00146.22           O
ATOM   2875  OD2 ASP D 363      53.459 -26.755  20.291  1.00146.22           O
ATOM   2876  C   ASP D 363      53.933 -25.707  24.003  1.00146.22           C
ATOM   2877  O   ASP D 363      54.558 -26.090  24.989  1.00146.22           O
ATOM   2878  N   ILE D 364      52.662 -26.063  23.763  1.00141.89           N
ATOM   2879  CA  ILE D 364      51.882 -26.871  24.648  1.00141.89           C
ATOM   2880  CB  ILE D 364      50.468 -26.314  24.792  1.00141.89           C
ATOM   2881  CG1 ILE D 364      50.478 -25.011  25.624  1.00141.89           C
ATOM   2882  CG2 ILE D 364      49.488 -27.364  25.345  1.00141.89           C
ATOM   2883  CD1 ILE D 364      50.887 -25.219  27.089  1.00141.89           C
ATOM   2884  C   ILE D 364      51.859 -28.225  24.002  1.00141.89           C
ATOM   2885  O   ILE D 364      52.295 -28.382  22.864  1.00141.89           O
ATOM   2886  N   PRO D 365      51.445 -29.225  24.723  1.00 97.84           N
ATOM   2887  CA  PRO D 365      51.399 -30.555  24.178  1.00 97.84           C
ATOM   2888  CD  PRO D 365      51.698 -29.247  26.160  1.00 97.84           C
ATOM   2889  CB  PRO D 365      51.157 -31.480  25.370  1.00 97.84           C
ATOM   2890  CG  PRO D 365      51.806 -30.730  26.547  1.00 97.84           C
ATOM   2891  C   PRO D 365      50.382 -30.712  23.081  1.00 97.84           C
ATOM   2892  O   PRO D 365      50.298 -31.811  22.532  1.00 97.84           O
ATOM   2893  N   VAL D 366      49.590 -29.663  22.765  1.00129.63           N
ATOM   2894  CA  VAL D 366      48.520 -29.767  21.799  1.00129.63           C
ATOM   2895  CB  VAL D 366      47.547 -28.627  21.891  1.00129.63           C
ATOM   2896  CG1 VAL D 366      46.902 -28.647  23.288  1.00129.63           C
ATOM   2897  CG2 VAL D 366      48.283 -27.319  21.558  1.00129.63           C
ATOM   2898  C   VAL D 366      49.022 -29.822  20.371  1.00129.63           C
ATOM   2899  O   VAL D 366      49.864 -29.034  19.946  1.00129.63           O
ATOM   2900  N   HIS D 367      48.556 -30.865  19.649  1.00180.55           N
ATOM   2901  CA  HIS D 367      48.764 -31.275  18.276  1.00180.55           C
ATOM   2902  ND1 HIS D 367      51.168 -32.754  16.772  1.00180.55           N
ATOM   2903  CG  HIS D 367      49.848 -33.090  16.914  1.00180.55           C
ATOM   2904  CB  HIS D 367      49.053 -32.779  18.147  1.00180.55           C
ATOM   2905  NE2 HIS D 367      50.580 -33.794  14.901  1.00180.55           N
ATOM   2906  CD2 HIS D 367      49.497 -33.729  15.755  1.00180.55           C
ATOM   2907  CE1 HIS D 367      51.563 -33.197  15.548  1.00180.55           C
ATOM   2908  C   HIS D 367      47.679 -30.905  17.279  1.00180.55           C
ATOM   2909  O   HIS D 367      47.590 -31.563  16.249  1.00180.55           O
ATOM   2910  N   CYS D 368      46.737 -29.992  17.579  1.00114.79           N
ATOM   2911  CA  CYS D 368      45.515 -29.800  16.825  1.00114.79           C
ATOM   2912  CB  CYS D 368      44.630 -28.904  17.637  1.00114.79           C
ATOM   2913  SG  CYS D 368      44.946 -29.605  19.259  1.00114.79           S
ATOM   2914  C   CYS D 368      45.642 -29.293  15.421  1.00114.79           C
ATOM   2915  O   CYS D 368      46.634 -28.687  15.030  1.00114.79           O
ATOM   2916  N   LEU D 369      44.580 -29.555  14.616  1.00 67.39           N
ATOM   2917  CA  LEU D 369      44.568 -29.209  13.223  1.00 67.39           C
ATOM   2918  CB  LEU D 369      44.303 -30.399  12.281  1.00 67.39           C
ATOM   2919  CG  LEU D 369      45.441 -31.437  12.268  1.00 67.39           C
ATOM   2920  CD1 LEU D 369      45.158 -32.570  11.268  1.00 67.39           C
ATOM   2921  CD2 LEU D 369      46.802 -30.761  12.039  1.00 67.39           C
ATOM   2922  C   LEU D 369      43.528 -28.177  12.914  1.00 67.39           C
ATOM   2923  O   LEU D 369      42.646 -27.856  13.705  1.00 67.39           O
ATOM   2924  N   PHE D 370      43.647 -27.654  11.680  1.00 96.58           N
ATOM   2925  CA  PHE D 370      42.841 -26.638  11.079  1.00 96.58           C
ATOM   2926  CB  PHE D 370      43.433 -26.292   9.689  1.00 96.58           C
ATOM   2927  CG  PHE D 370      42.717 -25.180   9.007  1.00 96.58           C
ATOM   2928  CD1 PHE D 370      42.640 -23.955   9.620  1.00 96.58           C
ATOM   2929  CD2 PHE D 370      42.102 -25.359   7.784  1.00 96.58           C
ATOM   2930  CE1 PHE D 370      41.984 -22.916   9.012  1.00 96.58           C
ATOM   2931  CE2 PHE D 370      41.445 -24.318   7.167  1.00 96.58           C
ATOM   2932  CZ  PHE D 370      41.388 -23.093   7.787  1.00 96.58           C
ATOM   2933  C   PHE D 370      41.437 -27.151  10.987  1.00 96.58           C
ATOM   2934  O   PHE D 370      40.477 -26.419  11.196  1.00 96.58           O
ATOM   2935  N   HIS D 371      41.275 -28.441  10.674  1.00112.97           N
ATOM   2936  CA  HIS D 371      39.974 -29.033  10.549  1.00112.97           C
ATOM   2937  ND1 HIS D 371      38.768 -32.251   8.855  1.00112.97           N
ATOM   2938  CG  HIS D 371      38.817 -31.189   9.728  1.00112.97           C
ATOM   2939  CB  HIS D 371      40.096 -30.515  10.130  1.00112.97           C
ATOM   2940  NE2 HIS D 371      36.676 -31.856   9.491  1.00112.97           N
ATOM   2941  CD2 HIS D 371      37.531 -30.959  10.109  1.00112.97           C
ATOM   2942  CE1 HIS D 371      37.464 -32.611   8.749  1.00112.97           C
ATOM   2943  C   HIS D 371      39.269 -28.980  11.875  1.00112.97           C
ATOM   2944  O   HIS D 371      38.084 -28.654  11.945  1.00112.97           O
ATOM   2945  N   GLN D 372      39.991 -29.264  12.975  1.00 99.18           N
ATOM   2946  CA  GLN D 372      39.373 -29.289  14.272  1.00 99.18           C
ATOM   2947  CB  GLN D 372      40.324 -29.647  15.434  1.00 99.18           C
ATOM   2948  CG  GLN D 372      40.524 -31.148  15.679  1.00 99.18           C
ATOM   2949  CD  GLN D 372      41.397 -31.745  14.588  1.00 99.18           C
ATOM   2950  OE1 GLN D 372      41.750 -31.080  13.617  1.00 99.18           O
ATOM   2951  NE2 GLN D 372      41.754 -33.047  14.756  1.00 99.18           N
ATOM   2952  C   GLN D 372      38.801 -27.940  14.566  1.00 99.18           C
ATOM   2953  O   GLN D 372      37.778 -27.822  15.239  1.00 99.18           O
ATOM   2954  N   VAL D 373      39.490 -26.883  14.114  1.00132.38           N
ATOM   2955  CA  VAL D 373      39.115 -25.523  14.376  1.00132.38           C
ATOM   2956  CB  VAL D 373      40.287 -24.620  14.197  1.00132.38           C
ATOM   2957  CG1 VAL D 373      40.312 -24.204  12.735  1.00132.38           C
ATOM   2958  CG2 VAL D 373      40.231 -23.489  15.231  1.00132.38           C
ATOM   2959  C   VAL D 373      37.922 -25.051  13.563  1.00132.38           C
ATOM   2960  O   VAL D 373      37.200 -24.154  14.002  1.00132.38           O
ATOM   2961  N   PHE D 374      37.675 -25.568  12.335  1.00204.60           N
ATOM   2962  CA  PHE D 374      36.566 -24.934  11.673  1.00204.60           C
ATOM   2963  CB  PHE D 374      36.584 -24.900  10.121  1.00204.60           C
ATOM   2964  CG  PHE D 374      36.087 -26.123   9.429  1.00204.60           C
ATOM   2965  CD1 PHE D 374      36.913 -27.174   9.107  1.00204.60           C
ATOM   2966  CD2 PHE D 374      34.760 -26.177   9.062  1.00204.60           C
ATOM   2967  CE1 PHE D 374      36.402 -28.271   8.450  1.00204.60           C
ATOM   2968  CE2 PHE D 374      34.244 -27.269   8.406  1.00204.60           C
ATOM   2969  CZ  PHE D 374      35.072 -28.321   8.095  1.00204.60           C
ATOM   2970  C   PHE D 374      35.285 -25.480  12.223  1.00204.60           C
ATOM   2971  O   PHE D 374      35.180 -26.657  12.564  1.00204.60           O
ATOM   2972  N   GLY D 375      34.273 -24.603  12.376  1.00 39.02           N
ATOM   2973  CA  GLY D 375      33.031 -25.045  12.936  1.00 39.02           C
ATOM   2974  C   GLY D 375      32.510 -23.956  13.818  1.00 39.02           C
ATOM   2975  O   GLY D 375      32.950 -22.808  13.743  1.00 39.02           O
ATOM   2976  N   ASP D 376      31.524 -24.308  14.671  1.00 63.01           N
ATOM   2977  CA  ASP D 376      30.940 -23.331  15.541  1.00 63.01           C
ATOM   2978  CB  ASP D 376      29.407 -23.334  15.546  1.00 63.01           C
ATOM   2979  CG  ASP D 376      28.894 -22.928  14.171  1.00 63.01           C
ATOM   2980  OD1 ASP D 376      29.570 -22.119  13.478  1.00 63.01           O
ATOM   2981  OD2 ASP D 376      27.796 -23.425  13.804  1.00 63.01           O
ATOM   2982  C   ASP D 376      31.439 -23.555  16.940  1.00 63.01           C
ATOM   2983  O   ASP D 376      31.598 -24.702  17.371  1.00 63.01           O
ATOM   2984  N   TRP D 377      31.717 -22.417  17.602  1.00256.51           N
ATOM   2985  CA  TRP D 377      32.307 -22.422  18.916  1.00256.51           C
ATOM   2986  CB  TRP D 377      33.734 -21.882  18.914  1.00256.51           C
ATOM   2987  CG  TRP D 377      34.757 -22.917  18.593  1.00256.51           C
ATOM   2988  CD2 TRP D 377      35.898 -22.356  18.057  1.00256.51           C
ATOM   2989  CD1 TRP D 377      34.841 -24.275  18.429  1.00256.51           C
ATOM   2990  NE1 TRP D 377      36.011 -24.563  17.799  1.00256.51           N
ATOM   2991  CE2 TRP D 377      36.655 -23.366  17.527  1.00256.51           C
ATOM   2992  CE3 TRP D 377      36.206 -21.028  17.971  1.00256.51           C
ATOM   2993  CZ2 TRP D 377      37.776 -23.051  16.818  1.00256.51           C
ATOM   2994  CZ3 TRP D 377      37.409 -20.717  17.454  1.00256.51           C
ATOM   2995  CH2 TRP D 377      38.157 -21.715  16.871  1.00256.51           C
ATOM   2996  C   TRP D 377      31.536 -21.527  19.794  1.00256.51           C
ATOM   2997  O   TRP D 377      31.004 -20.540  19.302  1.00256.51           O
ATOM   2998  N   THR D 378      31.303 -21.962  21.063  1.00 63.06           N
ATOM   2999  CA  THR D 378      30.639 -21.070  21.961  1.00 63.06           C
ATOM   3000  CB  THR D 378      29.537 -21.701  22.756  1.00 63.06           C
ATOM   3001  OG1 THR D 378      28.554 -22.228  21.880  1.00 63.06           O
ATOM   3002  CG2 THR D 378      28.928 -20.653  23.707  1.00 63.06           C
ATOM   3003  C   THR D 378      31.674 -20.638  22.940  1.00 63.06           C
ATOM   3004  O   THR D 378      32.346 -21.467  23.550  1.00 63.06           O
ATOM   3005  N   PHE D 379      31.882 -19.318  23.105  1.00110.59           N
ATOM   3006  CA  PHE D 379      32.865 -18.968  24.085  1.00110.59           C
ATOM   3007  CB  PHE D 379      33.854 -17.887  23.656  1.00110.59           C
ATOM   3008  CG  PHE D 379      34.629 -18.424  22.509  1.00110.59           C
ATOM   3009  CD1 PHE D 379      35.461 -19.512  22.664  1.00110.59           C
ATOM   3010  CD2 PHE D 379      34.532 -17.803  21.285  1.00110.59           C
ATOM   3011  CE1 PHE D 379      36.179 -19.979  21.590  1.00110.59           C
ATOM   3012  CE2 PHE D 379      35.246 -18.260  20.206  1.00110.59           C
ATOM   3013  CZ  PHE D 379      36.073 -19.348  20.372  1.00110.59           C
ATOM   3014  C   PHE D 379      32.112 -18.477  25.253  1.00110.59           C
ATOM   3015  O   PHE D 379      31.071 -17.865  25.072  1.00110.59           O
ATOM   3016  N   TYR D 380      32.580 -18.779  26.476  1.00 70.20           N
ATOM   3017  CA  TYR D 380      31.934 -18.272  27.651  1.00 70.20           C
ATOM   3018  CB  TYR D 380      31.811 -19.281  28.800  1.00 70.20           C
ATOM   3019  CG  TYR D 380      30.778 -20.282  28.428  1.00 70.20           C
ATOM   3020  CD1 TYR D 380      29.448 -19.998  28.636  1.00 70.20           C
ATOM   3021  CD2 TYR D 380      31.133 -21.489  27.876  1.00 70.20           C
ATOM   3022  CE1 TYR D 380      28.480 -20.918  28.311  1.00 70.20           C
ATOM   3023  CE2 TYR D 380      30.168 -22.411  27.549  1.00 70.20           C
ATOM   3024  CZ  TYR D 380      28.840 -22.127  27.769  1.00 70.20           C
ATOM   3025  OH  TYR D 380      27.852 -23.078  27.438  1.00 70.20           O
ATOM   3026  C   TYR D 380      32.833 -17.194  28.142  1.00 70.20           C
ATOM   3027  O   TYR D 380      34.025 -17.424  28.345  1.00 70.20           O
ATOM   3028  N   ARG D 381      32.277 -15.981  28.340  1.00159.23           N
ATOM   3029  CA  ARG D 381      33.116 -14.885  28.710  1.00159.23           C
ATOM   3030  CB  ARG D 381      32.644 -13.480  28.300  1.00159.23           C
ATOM   3031  CG  ARG D 381      31.511 -13.467  27.293  1.00159.23           C
ATOM   3032  CD  ARG D 381      31.804 -14.341  26.099  1.00159.23           C
ATOM   3033  NE  ARG D 381      30.508 -14.591  25.449  1.00159.23           N
ATOM   3034  CZ  ARG D 381      29.729 -15.647  25.782  1.00159.23           C
ATOM   3035  NH1 ARG D 381      29.954 -16.348  26.926  1.00159.23           N
ATOM   3036  NH2 ARG D 381      28.896 -16.214  24.871  1.00159.23           N
ATOM   3037  C   ARG D 381      32.980 -14.732  30.162  1.00159.23           C
ATOM   3038  O   ARG D 381      31.881 -14.561  30.691  1.00159.23           O
ATOM   3039  N   THR D 382      34.127 -14.774  30.836  1.00155.36           N
ATOM   3040  CA  THR D 382      34.131 -14.469  32.210  1.00155.36           C
ATOM   3041  CB  THR D 382      35.231 -15.149  32.969  1.00155.36           C
ATOM   3042  OG1 THR D 382      36.499 -14.739  32.475  1.00155.36           O
ATOM   3043  CG2 THR D 382      35.068 -16.671  32.817  1.00155.36           C
ATOM   3044  C   THR D 382      34.407 -13.024  32.213  1.00155.36           C
ATOM   3045  O   THR D 382      34.120 -12.290  31.269  1.00155.36           O
ATOM   3046  N   SER D 383      34.927 -12.558  33.335  1.00240.15           N
ATOM   3047  CA  SER D 383      35.287 -11.198  33.389  1.00240.15           C
ATOM   3048  CB  SER D 383      34.063 -10.280  33.405  1.00240.15           C
ATOM   3049  OG  SER D 383      33.322 -10.526  34.589  1.00240.15           O
ATOM   3050  C   SER D 383      35.843 -11.138  34.726  1.00240.15           C
ATOM   3051  O   SER D 383      36.127 -10.040  35.196  1.00240.15           O
ATOM   3052  N   THR D 384      35.997 -12.356  35.303  1.00222.03           N
ATOM   3053  CA  THR D 384      36.383 -12.568  36.658  1.00222.03           C
ATOM   3054  CB  THR D 384      37.861 -12.493  36.906  1.00222.03           C
ATOM   3055  OG1 THR D 384      38.128 -12.727  38.281  1.00222.03           O
ATOM   3056  CG2 THR D 384      38.406 -11.130  36.441  1.00222.03           C
ATOM   3057  C   THR D 384      35.625 -11.538  37.401  1.00222.03           C
ATOM   3058  O   THR D 384      34.412 -11.428  37.234  1.00222.03           O
ATOM   3059  N   SER D 385      36.286 -10.755  38.254  1.00133.27           N
ATOM   3060  CA  SER D 385      35.502  -9.706  38.807  1.00133.27           C
ATOM   3061  CB  SER D 385      35.764  -9.514  40.316  1.00133.27           C
ATOM   3062  OG  SER D 385      37.151  -9.329  40.568  1.00133.27           O
ATOM   3063  C   SER D 385      35.857  -8.440  38.083  1.00133.27           C
ATOM   3064  O   SER D 385      36.785  -7.763  38.524  1.00133.27           O
ATOM   3065  N   PHE D 386      35.166  -8.151  36.931  1.00332.26           N
ATOM   3066  CA  PHE D 386      35.196  -6.875  36.241  1.00332.26           C
ATOM   3067  CB  PHE D 386      36.019  -5.761  36.897  1.00332.26           C
ATOM   3068  CG  PHE D 386      35.099  -5.121  37.873  1.00332.26           C
ATOM   3069  CD1 PHE D 386      34.320  -4.064  37.460  1.00332.26           C
ATOM   3070  CD2 PHE D 386      34.974  -5.579  39.166  1.00332.26           C
ATOM   3071  CE1 PHE D 386      33.443  -3.453  38.324  1.00332.26           C
ATOM   3072  CE2 PHE D 386      34.095  -4.970  40.036  1.00332.26           C
ATOM   3073  CZ  PHE D 386      33.327  -3.908  39.616  1.00332.26           C
ATOM   3074  C   PHE D 386      35.336  -6.800  34.730  1.00332.26           C
ATOM   3075  O   PHE D 386      34.731  -5.886  34.169  1.00332.26           O
ATOM   3076  N   SER D 387      36.027  -7.714  33.993  1.00273.26           N
ATOM   3077  CA  SER D 387      36.279  -7.346  32.612  1.00273.26           C
ATOM   3078  CB  SER D 387      35.015  -7.143  31.751  1.00273.26           C
ATOM   3079  OG  SER D 387      34.408  -8.382  31.415  1.00273.26           O
ATOM   3080  C   SER D 387      37.017  -6.034  32.679  1.00273.26           C
ATOM   3081  O   SER D 387      36.563  -5.014  32.170  1.00273.26           O
ATOM   3082  N   ASN D 388      38.167  -6.028  33.390  1.00125.59           N
ATOM   3083  CA  ASN D 388      38.957  -4.839  33.599  1.00125.59           C
ATOM   3084  CB  ASN D 388      39.682  -4.751  34.963  1.00125.59           C
ATOM   3085  CG  ASN D 388      38.704  -4.244  36.011  1.00125.59           C
ATOM   3086  OD1 ASN D 388      37.568  -3.909  35.688  1.00125.59           O
ATOM   3087  ND2 ASN D 388      39.164  -4.133  37.287  1.00125.59           N
ATOM   3088  C   ASN D 388      39.996  -4.662  32.544  1.00125.59           C
ATOM   3089  O   ASN D 388      39.782  -5.004  31.379  1.00125.59           O
ATOM   3090  N   ASP D 389      41.128  -4.039  32.917  1.00164.38           N
ATOM   3091  CA  ASP D 389      42.231  -3.756  32.038  1.00164.38           C
ATOM   3092  CB  ASP D 389      43.115  -2.596  32.571  1.00164.38           C
ATOM   3093  CG  ASP D 389      44.101  -2.104  31.508  1.00164.38           C
ATOM   3094  OD1 ASP D 389      43.709  -2.046  30.309  1.00164.38           O
ATOM   3095  OD2 ASP D 389      45.267  -1.807  31.885  1.00164.38           O
ATOM   3096  C   ASP D 389      43.082  -4.990  31.931  1.00164.38           C
ATOM   3097  O   ASP D 389      42.781  -6.029  32.513  1.00164.38           O
ATOM   3098  N   VAL D 390      44.169  -4.879  31.133  1.00 67.19           N
ATOM   3099  CA  VAL D 390      45.133  -5.912  30.901  1.00 67.19           C
ATOM   3100  CB  VAL D 390      46.234  -5.480  29.973  1.00 67.19           C
ATOM   3101  CG1 VAL D 390      47.292  -6.597  29.910  1.00 67.19           C
ATOM   3102  CG2 VAL D 390      45.624  -5.104  28.614  1.00 67.19           C
ATOM   3103  C   VAL D 390      45.783  -6.219  32.205  1.00 67.19           C
ATOM   3104  O   VAL D 390      46.142  -7.363  32.468  1.00 67.19           O
ATOM   3105  N   VAL D 391      46.017  -5.178  33.026  1.00 57.89           N
ATOM   3106  CA  VAL D 391      46.645  -5.361  34.301  1.00 57.89           C
ATOM   3107  CB  VAL D 391      47.108  -4.079  34.936  1.00 57.89           C
ATOM   3108  CG1 VAL D 391      47.608  -4.400  36.353  1.00 57.89           C
ATOM   3109  CG2 VAL D 391      48.198  -3.458  34.044  1.00 57.89           C
ATOM   3110  C   VAL D 391      45.742  -6.075  35.261  1.00 57.89           C
ATOM   3111  O   VAL D 391      46.201  -6.958  35.984  1.00 57.89           O
ATOM   3112  N   HIS D 392      44.434  -5.738  35.317  1.00162.78           N
ATOM   3113  CA  HIS D 392      43.670  -6.406  36.335  1.00162.78           C
ATOM   3114  ND1 HIS D 392      43.080  -4.118  39.324  1.00162.78           N
ATOM   3115  CG  HIS D 392      43.474  -5.125  38.470  0.00162.78           C
ATOM   3116  CB  HIS D 392      42.772  -5.504  37.195  1.00162.78           C
ATOM   3117  NE2 HIS D 392      44.862  -5.077  40.251  1.00162.78           N
ATOM   3118  CD2 HIS D 392      44.564  -5.698  39.051  1.00162.78           C
ATOM   3119  CE1 HIS D 392      43.944  -4.135  40.372  1.00162.78           C
ATOM   3120  C   HIS D 392      42.891  -7.578  35.846  1.00162.78           C
ATOM   3121  O   HIS D 392      41.880  -7.952  36.436  1.00162.78           O
ATOM   3122  N   ASN D 393      43.364  -8.219  34.770  1.00 98.12           N
ATOM   3123  CA  ASN D 393      42.770  -9.459  34.371  1.00 98.12           C
ATOM   3124  CB  ASN D 393      41.860  -9.381  33.123  1.00 98.12           C
ATOM   3125  CG  ASN D 393      40.512  -8.779  33.506  1.00 98.12           C
ATOM   3126  OD1 ASN D 393      39.501  -9.477  33.585  1.00 98.12           O
ATOM   3127  ND2 ASN D 393      40.501  -7.443  33.758  1.00 98.12           N
ATOM   3128  C   ASN D 393      43.938 -10.316  34.001  1.00 98.12           C
ATOM   3129  O   ASN D 393      44.900  -9.822  33.416  1.00 98.12           O
ATOM   3130  N   THR D 394      43.922 -11.600  34.414  1.00 66.74           N
ATOM   3131  CA  THR D 394      44.928 -12.538  34.012  1.00 66.74           C
ATOM   3132  CB  THR D 394      45.976 -12.781  35.063  1.00 66.74           C
ATOM   3133  OG1 THR D 394      46.600 -11.558  35.424  1.00 66.74           O
ATOM   3134  CG2 THR D 394      47.031 -13.747  34.498  1.00 66.74           C
ATOM   3135  C   THR D 394      44.171 -13.811  33.821  1.00 66.74           C
ATOM   3136  O   THR D 394      43.496 -14.265  34.743  1.00 66.74           O
ATOM   3137  N   CYS D 395      44.270 -14.442  32.634  1.00 97.44           N
ATOM   3138  CA  CYS D 395      43.411 -15.569  32.419  1.00 97.44           C
ATOM   3139  CB  CYS D 395      42.805 -15.547  31.014  1.00 97.44           C
ATOM   3140  SG  CYS D 395      41.979 -13.954  30.806  1.00 97.44           S
ATOM   3141  C   CYS D 395      44.181 -16.834  32.587  1.00 97.44           C
ATOM   3142  O   CYS D 395      44.364 -17.595  31.638  1.00 97.44           O
ATOM   3143  N   ALA D 396      44.770 -17.025  33.780  1.00 78.58           N
ATOM   3144  CA  ALA D 396      45.366 -18.281  34.117  1.00 78.58           C
ATOM   3145  CB  ALA D 396      46.347 -18.172  35.299  1.00 78.58           C
ATOM   3146  C   ALA D 396      44.320 -19.293  34.508  1.00 78.58           C
ATOM   3147  O   ALA D 396      44.406 -20.460  34.127  1.00 78.58           O
ATOM   3148  N   LEU D 397      43.394 -18.886  35.416  1.00151.63           N
ATOM   3149  CA  LEU D 397      42.399 -19.785  35.954  1.00151.63           C
ATOM   3150  CB  LEU D 397      41.902 -19.373  37.353  1.00151.63           C
ATOM   3151  CG  LEU D 397      43.007 -19.129  38.397  1.00151.63           C
ATOM   3152  CD1 LEU D 397      43.889 -20.371  38.607  1.00151.63           C
ATOM   3153  CD2 LEU D 397      43.802 -17.856  38.063  1.00151.63           C
ATOM   3154  C   LEU D 397      41.132 -20.004  35.175  1.00151.63           C
ATOM   3155  O   LEU D 397      40.897 -21.110  34.704  1.00151.63           O
ATOM   3156  N   THR D 398      40.309 -18.929  35.027  1.00187.20           N
ATOM   3157  CA  THR D 398      38.944 -18.936  34.531  1.00187.20           C
ATOM   3158  CB  THR D 398      38.230 -20.276  34.577  1.00187.20           C
ATOM   3159  OG1 THR D 398      38.459 -20.919  35.828  1.00187.20           O
ATOM   3160  CG2 THR D 398      38.549 -21.185  33.373  1.00187.20           C
ATOM   3161  C   THR D 398      38.178 -18.052  35.480  1.00187.20           C
ATOM   3162  O   THR D 398      38.449 -16.857  35.577  1.00187.20           O
ATOM   3163  N   ASN D 399      37.145 -18.642  36.143  1.00114.45           N
ATOM   3164  CA  ASN D 399      36.361 -18.071  37.212  1.00114.45           C
ATOM   3165  CB  ASN D 399      36.859 -16.704  37.744  1.00114.45           C
ATOM   3166  CG  ASN D 399      38.217 -16.966  38.392  1.00114.45           C
ATOM   3167  OD1 ASN D 399      39.052 -16.071  38.515  1.00114.45           O
ATOM   3168  ND2 ASN D 399      38.450 -18.240  38.811  1.00114.45           N
ATOM   3169  C   ASN D 399      34.926 -18.032  36.768  1.00114.45           C
ATOM   3170  O   ASN D 399      34.584 -18.685  35.782  1.00114.45           O
ATOM   3171  N   PRO D 400      34.061 -17.302  37.436  1.00 94.82           N
ATOM   3172  CA  PRO D 400      32.687 -17.290  37.027  1.00 94.82           C
ATOM   3173  CD  PRO D 400      34.126 -17.163  38.886  1.00 94.82           C
ATOM   3174  CB  PRO D 400      31.920 -16.527  38.113  1.00 94.82           C
ATOM   3175  CG  PRO D 400      32.978 -16.187  39.183  1.00 94.82           C
ATOM   3176  C   PRO D 400      32.468 -16.788  35.643  1.00 94.82           C
ATOM   3177  O   PRO D 400      33.279 -16.014  35.139  1.00 94.82           O
ATOM   3178  N   LEU D 401      31.365 -17.247  35.018  1.00 84.47           N
ATOM   3179  CA  LEU D 401      31.070 -16.965  33.648  1.00 84.47           C
ATOM   3180  CB  LEU D 401      30.558 -18.214  32.919  1.00 84.47           C
ATOM   3181  CG  LEU D 401      31.451 -19.456  33.115  1.00 84.47           C
ATOM   3182  CD1 LEU D 401      30.887 -20.676  32.358  1.00 84.47           C
ATOM   3183  CD2 LEU D 401      32.925 -19.159  32.785  1.00 84.47           C
ATOM   3184  C   LEU D 401      29.952 -15.971  33.562  1.00 84.47           C
ATOM   3185  O   LEU D 401      28.803 -16.212  33.929  1.00 84.47           O
ATOM   3186  N   PRO D 402      30.345 -14.836  33.076  1.00188.88           N
ATOM   3187  CA  PRO D 402      29.423 -13.786  32.749  1.00188.88           C
ATOM   3188  CD  PRO D 402      31.535 -14.287  33.700  1.00188.88           C
ATOM   3189  CB  PRO D 402      30.223 -12.485  32.768  1.00188.88           C
ATOM   3190  CG  PRO D 402      31.325 -12.772  33.795  1.00188.88           C
ATOM   3191  C   PRO D 402      28.805 -14.086  31.425  1.00188.88           C
ATOM   3192  O   PRO D 402      28.832 -15.228  30.978  1.00188.88           O
ATOM   3193  N   ASN D 403      28.276 -13.042  30.777  1.00184.99           N
ATOM   3194  CA  ASN D 403      27.504 -13.105  29.579  1.00184.99           C
ATOM   3195  CB  ASN D 403      27.441 -11.768  28.827  1.00184.99           C
ATOM   3196  CG  ASN D 403      28.857 -11.435  28.380  1.00184.99           C
ATOM   3197  OD1 ASN D 403      29.151 -11.385  27.186  1.00184.99           O
ATOM   3198  ND2 ASN D 403      29.764 -11.207  29.368  1.00184.99           N
ATOM   3199  C   ASN D 403      27.979 -14.115  28.618  1.00184.99           C
ATOM   3200  O   ASN D 403      29.151 -14.478  28.570  1.00184.99           O
ATOM   3201  N   VAL D 404      26.964 -14.607  27.882  1.00200.17           N
ATOM   3202  CA  VAL D 404      26.934 -15.544  26.812  1.00200.17           C
ATOM   3203  CB  VAL D 404      26.924 -16.981  27.278  1.00200.17           C
ATOM   3204  CG1 VAL D 404      25.923 -17.182  28.432  1.00200.17           C
ATOM   3205  CG2 VAL D 404      26.626 -17.861  26.052  1.00200.17           C
ATOM   3206  C   VAL D 404      25.650 -15.216  26.083  1.00200.17           C
ATOM   3207  O   VAL D 404      25.685 -14.697  24.976  1.00200.17           O
ATOM   3208  N   ASN D 405      24.495 -15.443  26.758  1.00126.11           N
ATOM   3209  CA  ASN D 405      23.132 -15.398  26.285  1.00126.11           C
ATOM   3210  CB  ASN D 405      22.110 -15.844  27.348  1.00126.11           C
ATOM   3211  CG  ASN D 405      22.024 -14.783  28.442  1.00126.11           C
ATOM   3212  OD1 ASN D 405      20.944 -14.492  28.953  1.00126.11           O
ATOM   3213  ND2 ASN D 405      23.187 -14.185  28.818  1.00126.11           N
ATOM   3214  C   ASN D 405      22.640 -14.065  25.795  1.00126.11           C
ATOM   3215  O   ASN D 405      21.831 -14.066  24.868  1.00126.11           O
ATOM   3216  N   VAL D 406      23.057 -12.916  26.387  1.00161.56           N
ATOM   3217  CA  VAL D 406      22.485 -11.651  25.976  1.00161.56           C
ATOM   3218  CB  VAL D 406      23.081 -10.456  26.676  1.00161.56           C
ATOM   3219  CG1 VAL D 406      22.720 -10.544  28.169  1.00161.56           C
ATOM   3220  CG2 VAL D 406      24.597 -10.406  26.423  1.00161.56           C
ATOM   3221  C   VAL D 406      22.698 -11.518  24.505  1.00161.56           C
ATOM   3222  O   VAL D 406      21.777 -11.190  23.758  1.00161.56           O
ATOM   3223  N   ASP D 407      23.932 -11.788  24.063  1.00215.52           N
ATOM   3224  CA  ASP D 407      24.228 -11.938  22.678  1.00215.52           C
ATOM   3225  CB  ASP D 407      25.026 -10.784  22.049  1.00215.52           C
ATOM   3226  CG  ASP D 407      24.946 -10.961  20.538  1.00215.52           C
ATOM   3227  OD1 ASP D 407      23.892 -11.465  20.065  1.00215.52           O
ATOM   3228  OD2 ASP D 407      25.935 -10.609  19.839  1.00215.52           O
ATOM   3229  C   ASP D 407      25.109 -13.134  22.716  1.00215.52           C
ATOM   3230  O   ASP D 407      26.252 -13.024  23.158  1.00215.52           O
ATOM   3231  N   THR D 408      24.588 -14.303  22.286  1.00238.80           N
ATOM   3232  CA  THR D 408      25.326 -15.527  22.408  1.00238.80           C
ATOM   3233  CB  THR D 408      24.643 -16.696  21.770  1.00238.80           C
ATOM   3234  OG1 THR D 408      24.399 -16.399  20.403  1.00238.80           O
ATOM   3235  CG2 THR D 408      23.313 -16.977  22.495  1.00238.80           C
ATOM   3236  C   THR D 408      26.644 -15.327  21.765  1.00238.80           C
ATOM   3237  O   THR D 408      26.719 -15.005  20.582  1.00238.80           O
ATOM   3238  N   ILE D 409      27.732 -15.484  22.542  1.00188.51           N
ATOM   3239  CA  ILE D 409      28.944 -15.244  21.844  1.00188.51           C
ATOM   3240  CB  ILE D 409      30.082 -14.677  22.608  1.00188.51           C
ATOM   3241  CG1 ILE D 409      29.668 -13.277  23.131  1.00188.51           C
ATOM   3242  CG2 ILE D 409      31.286 -14.662  21.641  1.00188.51           C
ATOM   3243  CD1 ILE D 409      29.030 -12.361  22.117  1.00188.51           C
ATOM   3244  C   ILE D 409      29.315 -16.514  21.198  1.00188.51           C
ATOM   3245  O   ILE D 409      30.169 -17.277  21.645  1.00188.51           O
ATOM   3246  N   LYS D 410      28.621 -16.729  20.074  1.00100.89           N
ATOM   3247  CA  LYS D 410      28.774 -17.865  19.241  1.00100.89           C
ATOM   3248  CB  LYS D 410      27.437 -18.372  18.668  1.00100.89           C
ATOM   3249  CG  LYS D 410      26.390 -18.731  19.722  1.00100.89           C
ATOM   3250  CD  LYS D 410      24.973 -18.809  19.143  1.00100.89           C
ATOM   3251  CE  LYS D 410      24.420 -20.226  18.971  1.00100.89           C
ATOM   3252  NZ  LYS D 410      25.090 -20.855  17.819  1.00100.89           N
ATOM   3253  C   LYS D 410      29.546 -17.355  18.076  1.00100.89           C
ATOM   3254  O   LYS D 410      29.258 -16.272  17.567  1.00100.89           O
ATOM   3255  N   LEU D 411      30.569 -18.113  17.644  1.00 88.20           N
ATOM   3256  CA  LEU D 411      31.358 -17.681  16.530  1.00 88.20           C
ATOM   3257  CB  LEU D 411      32.820 -17.366  16.898  1.00 88.20           C
ATOM   3258  CG  LEU D 411      32.977 -16.142  17.822  1.00 88.20           C
ATOM   3259  CD1 LEU D 411      32.665 -14.836  17.073  1.00 88.20           C
ATOM   3260  CD2 LEU D 411      32.143 -16.294  19.107  1.00 88.20           C
ATOM   3261  C   LEU D 411      31.391 -18.813  15.548  1.00 88.20           C
ATOM   3262  O   LEU D 411      31.450 -19.981  15.928  1.00 88.20           O
ATOM   3263  N   ARG D 412      31.347 -18.478  14.245  1.00145.14           N
ATOM   3264  CA  ARG D 412      31.341 -19.456  13.199  1.00145.14           C
ATOM   3265  CB  ARG D 412      30.243 -19.174  12.154  1.00145.14           C
ATOM   3266  CG  ARG D 412      28.890 -18.767  12.742  1.00145.14           C
ATOM   3267  CD  ARG D 412      27.850 -19.877  12.841  1.00145.14           C
ATOM   3268  NE  ARG D 412      26.545 -19.188  12.993  1.00145.14           N
ATOM   3269  CZ  ARG D 412      25.864 -18.860  11.863  1.00145.14           C
ATOM   3270  NH1 ARG D 412      26.337 -19.238  10.641  1.00145.14           N
ATOM   3271  NH2 ARG D 412      24.728 -18.114  11.927  1.00145.14           N
ATOM   3272  C   ARG D 412      32.628 -19.266  12.451  1.00145.14           C
ATOM   3273  O   ARG D 412      32.938 -18.151  12.033  1.00145.14           O
ATOM   3274  N   LEU D 413      33.415 -20.346  12.261  1.00 84.38           N
ATOM   3275  CA  LEU D 413      34.651 -20.221  11.529  1.00 84.38           C
ATOM   3276  CB  LEU D 413      35.850 -20.920  12.172  1.00 84.38           C
ATOM   3277  CG  LEU D 413      36.264 -20.457  13.566  1.00 84.38           C
ATOM   3278  CD1 LEU D 413      37.584 -21.159  13.929  1.00 84.38           C
ATOM   3279  CD2 LEU D 413      36.346 -18.934  13.691  1.00 84.38           C
ATOM   3280  C   LEU D 413      34.504 -21.011  10.267  1.00 84.38           C
ATOM   3281  O   LEU D 413      34.222 -22.207  10.315  1.00 84.38           O
ATOM   3282  N   LEU D 414      34.730 -20.386   9.095  1.00125.54           N
ATOM   3283  CA  LEU D 414      34.593 -21.168   7.900  1.00125.54           C
ATOM   3284  CB  LEU D 414      33.364 -20.831   7.039  1.00125.54           C
ATOM   3285  CG  LEU D 414      32.070 -21.452   7.603  1.00125.54           C
ATOM   3286  CD1 LEU D 414      32.096 -22.985   7.471  1.00125.54           C
ATOM   3287  CD2 LEU D 414      31.800 -21.006   9.050  1.00125.54           C
ATOM   3288  C   LEU D 414      35.827 -21.141   7.059  1.00125.54           C
ATOM   3289  O   LEU D 414      36.628 -20.210   7.128  1.00125.54           O
ATOM   3290  N   ALA D 415      35.923 -22.166   6.180  1.00139.98           N
ATOM   3291  CA  ALA D 415      37.012 -22.525   5.306  1.00139.98           C
ATOM   3292  CB  ALA D 415      36.512 -23.278   4.056  1.00139.98           C
ATOM   3293  C   ALA D 415      37.776 -21.295   4.909  1.00139.98           C
ATOM   3294  O   ALA D 415      37.191 -20.244   4.659  1.00139.98           O
ATOM   3295  N   PRO D 416      38.981 -21.511   4.464  1.00351.99           N
ATOM   3296  CA  PRO D 416      40.097 -20.635   4.715  1.00351.99           C
ATOM   3297  CD  PRO D 416      38.992 -21.896   3.056  1.00351.99           C
ATOM   3298  CB  PRO D 416      40.558 -20.091   3.367  1.00351.99           C
ATOM   3299  CG  PRO D 416      40.200 -21.219   2.398  1.00351.99           C
ATOM   3300  C   PRO D 416      40.067 -19.573   5.785  1.00351.99           C
ATOM   3301  O   PRO D 416      40.842 -19.808   6.714  1.00351.99           O
ATOM   3302  N   ASP D 417      39.326 -18.447   5.803  1.00204.37           N
ATOM   3303  CA  ASP D 417      39.620 -17.687   7.000  1.00204.37           C
ATOM   3304  CB  ASP D 417      40.922 -16.884   6.853  1.00204.37           C
ATOM   3305  CG  ASP D 417      40.755 -16.014   5.610  1.00204.37           C
ATOM   3306  OD1 ASP D 417      40.908 -16.560   4.480  1.00204.37           O
ATOM   3307  OD2 ASP D 417      40.445 -14.803   5.762  1.00204.37           O
ATOM   3308  C   ASP D 417      38.554 -16.700   7.405  1.00204.37           C
ATOM   3309  O   ASP D 417      38.885 -15.602   7.851  1.00204.37           O
ATOM   3310  N   VAL D 418      37.257 -17.062   7.364  1.00114.00           N
ATOM   3311  CA  VAL D 418      36.278 -16.072   7.722  1.00114.00           C
ATOM   3312  CB  VAL D 418      35.169 -15.954   6.714  1.00114.00           C
ATOM   3313  CG1 VAL D 418      34.375 -17.271   6.714  1.00114.00           C
ATOM   3314  CG2 VAL D 418      34.317 -14.721   7.053  1.00114.00           C
ATOM   3315  C   VAL D 418      35.632 -16.427   9.031  1.00114.00           C
ATOM   3316  O   VAL D 418      35.354 -17.592   9.307  1.00114.00           O
ATOM   3317  N   VAL D 419      35.381 -15.409   9.885  1.00111.30           N
ATOM   3318  CA  VAL D 419      34.701 -15.675  11.121  1.00111.30           C
ATOM   3319  CB  VAL D 419      35.513 -15.379  12.342  1.00111.30           C
ATOM   3320  CG1 VAL D 419      36.699 -16.344  12.359  1.00111.30           C
ATOM   3321  CG2 VAL D 419      35.911 -13.892  12.328  1.00111.30           C
ATOM   3322  C   VAL D 419      33.502 -14.783  11.178  1.00111.30           C
ATOM   3323  O   VAL D 419      33.544 -13.664  10.674  1.00111.30           O
ATOM   3324  N   TYR D 420      32.364 -15.268  11.722  1.00131.51           N
ATOM   3325  CA  TYR D 420      31.294 -14.326  11.876  1.00131.51           C
ATOM   3326  CB  TYR D 420      30.538 -14.037  10.566  1.00131.51           C
ATOM   3327  CG  TYR D 420      29.371 -14.895  10.253  1.00131.51           C
ATOM   3328  CD1 TYR D 420      29.421 -16.252  10.019  1.00131.51           C
ATOM   3329  CD2 TYR D 420      28.168 -14.253  10.192  1.00131.51           C
ATOM   3330  CE1 TYR D 420      28.265 -16.948   9.726  1.00131.51           C
ATOM   3331  CE2 TYR D 420      27.020 -14.935   9.903  1.00131.51           C
ATOM   3332  CZ  TYR D 420      27.061 -16.281   9.664  1.00131.51           C
ATOM   3333  OH  TYR D 420      25.852 -16.940   9.361  1.00131.51           O
ATOM   3334  C   TYR D 420      30.417 -14.781  13.007  1.00131.51           C
ATOM   3335  O   TYR D 420      30.449 -15.953  13.379  1.00131.51           O
ATOM   3336  N   ASP D 421      29.670 -13.842  13.636  1.00 93.96           N
ATOM   3337  CA  ASP D 421      28.832 -14.160  14.765  1.00 93.96           C
ATOM   3338  CB  ASP D 421      29.087 -13.244  15.976  1.00 93.96           C
ATOM   3339  CG  ASP D 421      28.817 -11.791  15.597  1.00 93.96           C
ATOM   3340  OD1 ASP D 421      28.306 -11.528  14.471  1.00 93.96           O
ATOM   3341  OD2 ASP D 421      29.126 -10.912  16.449  1.00 93.96           O
ATOM   3342  C   ASP D 421      27.371 -14.102  14.405  1.00 93.96           C
ATOM   3343  O   ASP D 421      26.997 -14.021  13.236  1.00 93.96           O
ATOM   3344  N   GLU D 422      26.516 -14.155  15.458  1.00 92.46           N
ATOM   3345  CA  GLU D 422      25.072 -14.091  15.428  1.00 92.46           C
ATOM   3346  CB  GLU D 422      24.446 -14.300  16.815  1.00 92.46           C
ATOM   3347  CG  GLU D 422      24.205 -15.765  17.163  1.00 92.46           C
ATOM   3348  CD  GLU D 422      22.746 -16.024  16.819  1.00 92.46           C
ATOM   3349  OE1 GLU D 422      21.883 -15.291  17.378  1.00 92.46           O
ATOM   3350  OE2 GLU D 422      22.464 -16.937  15.993  1.00 92.46           O
ATOM   3351  C   GLU D 422      24.587 -12.750  14.952  1.00 92.46           C
ATOM   3352  O   GLU D 422      23.575 -12.655  14.259  1.00 92.46           O
ATOM   3353  N   GLN D 423      25.309 -11.680  15.326  1.00 82.67           N
ATOM   3354  CA  GLN D 423      24.994 -10.307  15.037  1.00 82.67           C
ATOM   3355  CB  GLN D 423      26.015  -9.347  15.674  1.00 82.67           C
ATOM   3356  CG  GLN D 423      26.033  -9.465  17.199  1.00 82.67           C
ATOM   3357  CD  GLN D 423      27.071  -8.501  17.754  1.00 82.67           C
ATOM   3358  OE1 GLN D 423      27.259  -7.403  17.231  1.00 82.67           O
ATOM   3359  NE2 GLN D 423      27.766  -8.918  18.846  1.00 82.67           N
ATOM   3360  C   GLN D 423      25.023 -10.127  13.554  1.00 82.67           C
ATOM   3361  O   GLN D 423      24.419  -9.194  13.030  1.00 82.67           O
ATOM   3362  N   GLY D 424      25.769 -10.990  12.836  1.00 29.94           N
ATOM   3363  CA  GLY D 424      25.821 -10.880  11.407  1.00 29.94           C
ATOM   3364  C   GLY D 424      27.099 -10.212  11.034  1.00 29.94           C
ATOM   3365  O   GLY D 424      27.333  -9.894   9.870  1.00 29.94           O
ATOM   3366  N   ASN D 425      27.968  -9.977  12.030  1.00 62.12           N
ATOM   3367  CA  ASN D 425      29.217  -9.319  11.784  1.00 62.12           C
ATOM   3368  CB  ASN D 425      29.753  -8.665  13.056  1.00 62.12           C
ATOM   3369  CG  ASN D 425      28.804  -7.499  13.346  1.00 62.12           C
ATOM   3370  OD1 ASN D 425      28.497  -6.699  12.458  1.00 62.12           O
ATOM   3371  ND2 ASN D 425      28.319  -7.412  14.623  1.00 62.12           N
ATOM   3372  C   ASN D 425      30.203 -10.300  11.221  1.00 62.12           C
ATOM   3373  O   ASN D 425      30.128 -11.494  11.502  1.00 62.12           O
ATOM   3374  N   GLU D 426      31.151  -9.813  10.383  1.00103.75           N
ATOM   3375  CA  GLU D 426      32.104 -10.686   9.747  1.00103.75           C
ATOM   3376  CB  GLU D 426      32.016 -10.686   8.207  1.00103.75           C
ATOM   3377  CG  GLU D 426      32.828 -11.798   7.533  1.00103.75           C
ATOM   3378  CD  GLU D 426      34.229 -11.266   7.265  1.00103.75           C
ATOM   3379  OE1 GLU D 426      34.452 -10.052   7.524  1.00103.75           O
ATOM   3380  OE2 GLU D 426      35.091 -12.059   6.796  1.00103.75           O
ATOM   3381  C   GLU D 426      33.490 -10.282  10.146  1.00103.75           C
ATOM   3382  O   GLU D 426      33.750  -9.123  10.470  1.00103.75           O
ATOM   3383  N   GLY D 427      34.424 -11.262  10.128  1.00 33.20           N
ATOM   3384  CA  GLY D 427      35.770 -11.026  10.559  1.00 33.20           C
ATOM   3385  C   GLY D 427      36.669 -12.081   9.982  1.00 33.20           C
ATOM   3386  O   GLY D 427      36.327 -12.757   9.015  1.00 33.20           O
ATOM   3387  N   PHE D 428      37.861 -12.231  10.599  1.00169.12           N
ATOM   3388  CA  PHE D 428      38.914 -13.075  10.098  1.00169.12           C
ATOM   3389  CB  PHE D 428      40.038 -12.164   9.560  1.00169.12           C
ATOM   3390  CG  PHE D 428      41.213 -12.904   9.030  1.00169.12           C
ATOM   3391  CD1 PHE D 428      42.151 -13.421   9.890  1.00169.12           C
ATOM   3392  CD2 PHE D 428      41.403 -13.030   7.676  1.00169.12           C
ATOM   3393  CE1 PHE D 428      43.245 -14.094   9.408  1.00169.12           C
ATOM   3394  CE2 PHE D 428      42.496 -13.699   7.186  1.00169.12           C
ATOM   3395  CZ  PHE D 428      43.411 -14.237   8.056  1.00169.12           C
ATOM   3396  C   PHE D 428      39.469 -13.887  11.234  1.00169.12           C
ATOM   3397  O   PHE D 428      39.331 -13.518  12.398  1.00169.12           O
ATOM   3398  N   TRP D 429      40.095 -15.048  10.923  1.00131.03           N
ATOM   3399  CA  TRP D 429      40.675 -15.817  11.983  1.00131.03           C
ATOM   3400  CB  TRP D 429      39.607 -16.680  12.625  1.00131.03           C
ATOM   3401  CG  TRP D 429      39.583 -17.971  11.913  1.00131.03           C
ATOM   3402  CD2 TRP D 429      40.152 -19.086  12.569  1.00131.03           C
ATOM   3403  CD1 TRP D 429      39.156 -18.385  10.687  1.00131.03           C
ATOM   3404  NE1 TRP D 429      39.485 -19.707  10.517  1.00131.03           N
ATOM   3405  CE2 TRP D 429      40.092 -20.148  11.678  1.00131.03           C
ATOM   3406  CE3 TRP D 429      40.678 -19.191  13.823  1.00131.03           C
ATOM   3407  CZ2 TRP D 429      40.581 -21.359  12.036  1.00131.03           C
ATOM   3408  CZ3 TRP D 429      41.176 -20.410  14.193  1.00131.03           C
ATOM   3409  CH2 TRP D 429      41.125 -21.454  13.302  1.00131.03           C
ATOM   3410  C   TRP D 429      41.747 -16.691  11.368  1.00131.03           C
ATOM   3411  O   TRP D 429      41.796 -16.874  10.152  1.00131.03           O
ATOM   3412  N   THR D 430      42.680 -17.218  12.198  1.00127.54           N
ATOM   3413  CA  THR D 430      43.723 -18.083  11.706  1.00127.54           C
ATOM   3414  CB  THR D 430      44.974 -17.340  11.318  1.00127.54           C
ATOM   3415  OG1 THR D 430      45.931 -18.228  10.759  1.00127.54           O
ATOM   3416  CG2 THR D 430      45.551 -16.650  12.562  1.00127.54           C
ATOM   3417  C   THR D 430      44.077 -19.038  12.802  1.00127.54           C
ATOM   3418  O   THR D 430      43.952 -18.720  13.981  1.00127.54           O
ATOM   3419  N   LEU D 431      44.500 -20.260  12.429  1.00181.39           N
ATOM   3420  CA  LEU D 431      44.990 -21.198  13.402  1.00181.39           C
ATOM   3421  CB  LEU D 431      45.348 -22.579  12.851  1.00181.39           C
ATOM   3422  CG  LEU D 431      44.247 -23.475  12.305  1.00181.39           C
ATOM   3423  CD1 LEU D 431      44.941 -24.712  11.721  1.00181.39           C
ATOM   3424  CD2 LEU D 431      43.177 -23.800  13.363  1.00181.39           C
ATOM   3425  C   LEU D 431      46.360 -20.699  13.664  1.00181.39           C
ATOM   3426  O   LEU D 431      46.943 -20.028  12.816  1.00181.39           O
ATOM   3427  N   ILE D 432      46.913 -21.000  14.846  1.00106.86           N
ATOM   3428  CA  ILE D 432      48.274 -20.643  15.081  1.00106.86           C
ATOM   3429  CB  ILE D 432      48.461 -19.958  16.411  1.00106.86           C
ATOM   3430  CG1 ILE D 432      47.651 -18.651  16.473  1.00106.86           C
ATOM   3431  CG2 ILE D 432      49.968 -19.775  16.663  1.00106.86           C
ATOM   3432  CD1 ILE D 432      47.504 -18.089  17.890  1.00106.86           C
ATOM   3433  C   ILE D 432      48.993 -21.938  15.168  1.00106.86           C
ATOM   3434  O   ILE D 432      48.996 -22.525  16.254  1.00106.86           O
ATOM   3435  N   TYR D 433      49.617 -22.400  14.044  1.00225.60           N
ATOM   3436  CA  TYR D 433      50.358 -23.621  14.168  1.00225.60           C
ATOM   3437  CB  TYR D 433      51.394 -23.424  15.299  1.00225.60           C
ATOM   3438  CG  TYR D 433      52.635 -24.232  15.163  1.00225.60           C
ATOM   3439  CD1 TYR D 433      53.521 -23.947  14.148  1.00225.60           C
ATOM   3440  CD2 TYR D 433      52.958 -25.208  16.076  1.00225.60           C
ATOM   3441  CE1 TYR D 433      54.692 -24.655  14.014  1.00225.60           C
ATOM   3442  CE2 TYR D 433      54.129 -25.919  15.949  1.00225.60           C
ATOM   3443  CZ  TYR D 433      54.995 -25.647  14.915  1.00225.60           C
ATOM   3444  OH  TYR D 433      56.195 -26.380  14.790  1.00225.60           O
ATOM   3445  C   TYR D 433      49.293 -24.606  14.568  1.00225.60           C
ATOM   3446  O   TYR D 433      48.179 -24.556  14.047  1.00225.60           O
ATOM   3447  N   ASP D 434      49.672 -25.635  15.333  1.00142.41           N
ATOM   3448  CA  ASP D 434      48.785 -26.589  15.959  1.00142.41           C
ATOM   3449  CB  ASP D 434      49.423 -27.984  16.122  1.00142.41           C
ATOM   3450  CG  ASP D 434      50.637 -27.904  17.039  1.00142.41           C
ATOM   3451  OD1 ASP D 434      51.059 -26.769  17.388  1.00142.41           O
ATOM   3452  OD2 ASP D 434      51.165 -28.991  17.400  1.00142.41           O
ATOM   3453  C   ASP D 434      48.278 -26.143  17.323  1.00142.41           C
ATOM   3454  O   ASP D 434      47.515 -26.863  17.968  1.00142.41           O
ATOM   3455  N   GLN D 435      48.827 -25.044  17.875  1.00269.54           N
ATOM   3456  CA  GLN D 435      48.587 -24.705  19.255  1.00269.54           C
ATOM   3457  CB  GLN D 435      49.820 -24.044  19.862  1.00269.54           C
ATOM   3458  CG  GLN D 435      50.039 -22.602  19.470  1.00269.54           C
ATOM   3459  CD  GLN D 435      49.969 -21.971  20.834  1.00269.54           C
ATOM   3460  OE1 GLN D 435      49.396 -20.903  21.045  1.00269.54           O
ATOM   3461  NE2 GLN D 435      50.585 -22.699  21.809  1.00269.54           N
ATOM   3462  C   GLN D 435      47.306 -23.997  19.668  1.00269.54           C
ATOM   3463  O   GLN D 435      46.814 -24.251  20.769  1.00269.54           O
ATOM   3464  N   GLY D 436      46.736 -23.072  18.861  1.00 49.15           N
ATOM   3465  CA  GLY D 436      45.568 -22.342  19.298  1.00 49.15           C
ATOM   3466  C   GLY D 436      45.140 -21.470  18.158  1.00 49.15           C
ATOM   3467  O   GLY D 436      45.491 -21.748  17.014  1.00 49.15           O
ATOM   3468  N   PHE D 437      44.357 -20.397  18.438  1.00 82.07           N
ATOM   3469  CA  PHE D 437      43.862 -19.598  17.354  1.00 82.07           C
ATOM   3470  CB  PHE D 437      42.537 -20.140  16.798  1.00 82.07           C
ATOM   3471  CG  PHE D 437      41.548 -20.205  17.917  1.00 82.07           C
ATOM   3472  CD1 PHE D 437      41.556 -21.264  18.800  1.00 82.07           C
ATOM   3473  CD2 PHE D 437      40.603 -19.216  18.080  1.00 82.07           C
ATOM   3474  CE1 PHE D 437      40.643 -21.330  19.828  1.00 82.07           C
ATOM   3475  CE2 PHE D 437      39.688 -19.276  19.106  1.00 82.07           C
ATOM   3476  CZ  PHE D 437      39.709 -20.334  19.983  1.00 82.07           C
ATOM   3477  C   PHE D 437      43.647 -18.168  17.767  1.00 82.07           C
ATOM   3478  O   PHE D 437      43.647 -17.822  18.948  1.00 82.07           O
ATOM   3479  N   GLU D 438      43.496 -17.284  16.753  1.00 90.32           N
ATOM   3480  CA  GLU D 438      43.203 -15.908  17.010  1.00 90.32           C
ATOM   3481  CB  GLU D 438      44.373 -14.942  16.804  1.00 90.32           C
ATOM   3482  CG  GLU D 438      43.999 -13.520  17.245  1.00 90.32           C
ATOM   3483  CD  GLU D 438      45.232 -12.628  17.183  1.00 90.32           C
ATOM   3484  OE1 GLU D 438      45.614 -12.207  16.049  1.00 90.32           O
ATOM   3485  OE2 GLU D 438      45.824 -12.370  18.275  1.00 90.32           O
ATOM   3486  C   GLU D 438      42.120 -15.502  16.061  1.00 90.32           C
ATOM   3487  O   GLU D 438      42.173 -15.801  14.866  1.00 90.32           O
ATOM   3488  N   VAL D 439      41.085 -14.821  16.590  1.00 50.11           N
ATOM   3489  CA  VAL D 439      40.022 -14.375  15.746  1.00 50.11           C
ATOM   3490  CB  VAL D 439      38.698 -15.015  16.028  1.00 50.11           C
ATOM   3491  CG1 VAL D 439      37.635 -14.297  15.180  1.00 50.11           C
ATOM   3492  CG2 VAL D 439      38.803 -16.521  15.734  1.00 50.11           C
ATOM   3493  C   VAL D 439      39.844 -12.908  15.951  1.00 50.11           C
ATOM   3494  O   VAL D 439      39.857 -12.420  17.082  1.00 50.11           O
ATOM   3495  N   VAL D 440      39.688 -12.155  14.843  1.00 52.46           N
ATOM   3496  CA  VAL D 440      39.426 -10.750  14.974  1.00 52.46           C
ATOM   3497  CB  VAL D 440      40.345  -9.884  14.164  1.00 52.46           C
ATOM   3498  CG1 VAL D 440      39.933  -8.411  14.337  1.00 52.46           C
ATOM   3499  CG2 VAL D 440      41.787 -10.186  14.595  1.00 52.46           C
ATOM   3500  C   VAL D 440      38.051 -10.547  14.430  1.00 52.46           C
ATOM   3501  O   VAL D 440      37.812 -10.746  13.240  1.00 52.46           O
ATOM   3502  N   ILE D 441      37.100 -10.169  15.305  1.00163.48           N
ATOM   3503  CA  ILE D 441      35.742  -9.976  14.893  1.00163.48           C
ATOM   3504  CB  ILE D 441      34.957 -11.256  15.038  1.00163.48           C
ATOM   3505  CG1 ILE D 441      33.446 -11.122  14.761  1.00163.48           C
ATOM   3506  CG2 ILE D 441      35.268 -11.779  16.441  1.00163.48           C
ATOM   3507  CD1 ILE D 441      32.667 -10.483  15.916  1.00163.48           C
ATOM   3508  C   ILE D 441      35.140  -8.904  15.744  1.00163.48           C
ATOM   3509  O   ILE D 441      35.348  -8.872  16.954  1.00163.48           O
ATOM   3510  N   ASN D 442      34.356  -8.003  15.119  1.00109.18           N
ATOM   3511  CA  ASN D 442      33.655  -6.968  15.832  1.00109.18           C
ATOM   3512  CB  ASN D 442      32.509  -7.499  16.698  1.00109.18           C
ATOM   3513  CG  ASN D 442      31.409  -7.753  15.703  1.00109.18           C
ATOM   3514  OD1 ASN D 442      31.406  -7.159  14.624  1.00109.18           O
ATOM   3515  ND2 ASN D 442      30.450  -8.646  16.063  1.00109.18           N
ATOM   3516  C   ASN D 442      34.543  -6.165  16.731  1.00109.18           C
ATOM   3517  O   ASN D 442      34.164  -5.870  17.862  1.00109.18           O
ATOM   3518  N   LYS D 443      35.728  -5.755  16.250  1.00160.59           N
ATOM   3519  CA  LYS D 443      36.612  -4.915  17.011  1.00160.59           C
ATOM   3520  CB  LYS D 443      35.984  -3.560  17.385  1.00160.59           C
ATOM   3521  CG  LYS D 443      35.607  -2.706  16.170  1.00160.59           C
ATOM   3522  CD  LYS D 443      36.779  -2.431  15.221  1.00160.59           C
ATOM   3523  CE  LYS D 443      37.058  -3.594  14.262  1.00160.59           C
ATOM   3524  NZ  LYS D 443      36.155  -3.516  13.088  1.00160.59           N
ATOM   3525  C   LYS D 443      37.067  -5.590  18.281  1.00160.59           C
ATOM   3526  O   LYS D 443      37.450  -4.916  19.236  1.00160.59           O
ATOM   3527  N   GLN D 444      37.067  -6.939  18.318  1.00 60.04           N
ATOM   3528  CA  GLN D 444      37.546  -7.678  19.460  1.00 60.04           C
ATOM   3529  CB  GLN D 444      36.427  -8.378  20.251  1.00 60.04           C
ATOM   3530  CG  GLN D 444      35.462  -7.396  20.916  1.00 60.04           C
ATOM   3531  CD  GLN D 444      34.392  -8.188  21.657  1.00 60.04           C
ATOM   3532  OE1 GLN D 444      33.585  -7.621  22.392  1.00 60.04           O
ATOM   3533  NE2 GLN D 444      34.377  -9.534  21.458  1.00 60.04           N
ATOM   3534  C   GLN D 444      38.465  -8.748  18.944  1.00 60.04           C
ATOM   3535  O   GLN D 444      38.310  -9.228  17.822  1.00 60.04           O
ATOM   3536  N   LYS D 445      39.463  -9.137  19.767  1.00182.58           N
ATOM   3537  CA  LYS D 445      40.449 -10.125  19.404  1.00182.58           C
ATOM   3538  CB  LYS D 445      41.883  -9.658  19.728  1.00182.58           C
ATOM   3539  CG  LYS D 445      42.416  -8.427  18.986  1.00182.58           C
ATOM   3540  CD  LYS D 445      42.953  -8.693  17.579  1.00182.58           C
ATOM   3541  CE  LYS D 445      44.402  -9.199  17.576  1.00182.58           C
ATOM   3542  NZ  LYS D 445      45.296  -8.224  18.254  1.00182.58           N
ATOM   3543  C   LYS D 445      40.257 -11.274  20.349  1.00182.58           C
ATOM   3544  O   LYS D 445      40.183 -11.064  21.559  1.00182.58           O
ATOM   3545  N   TYR D 446      40.199 -12.521  19.835  1.00111.99           N
ATOM   3546  CA  TYR D 446      40.072 -13.644  20.724  1.00111.99           C
ATOM   3547  CB  TYR D 446      39.076 -14.745  20.333  1.00111.99           C
ATOM   3548  CG  TYR D 446      37.722 -14.241  19.974  1.00111.99           C
ATOM   3549  CD1 TYR D 446      36.926 -13.640  20.909  1.00111.99           C
ATOM   3550  CD2 TYR D 446      37.245 -14.345  18.680  1.00111.99           C
ATOM   3551  CE1 TYR D 446      35.670 -13.190  20.574  1.00111.99           C
ATOM   3552  CE2 TYR D 446      35.983 -13.897  18.340  1.00111.99           C
ATOM   3553  CZ  TYR D 446      35.177 -13.314  19.299  1.00111.99           C
ATOM   3554  OH  TYR D 446      33.873 -12.832  19.028  1.00111.99           O
ATOM   3555  C   TYR D 446      41.339 -14.434  20.578  1.00111.99           C
ATOM   3556  O   TYR D 446      41.861 -14.611  19.475  1.00111.99           O
ATOM   3557  N   PHE D 447      41.879 -14.931  21.707  1.00152.19           N
ATOM   3558  CA  PHE D 447      43.046 -15.764  21.641  1.00152.19           C
ATOM   3559  CB  PHE D 447      44.352 -14.953  21.746  1.00152.19           C
ATOM   3560  CG  PHE D 447      45.451 -15.863  22.166  1.00152.19           C
ATOM   3561  CD1 PHE D 447      45.929 -16.840  21.327  1.00152.19           C
ATOM   3562  CD2 PHE D 447      45.972 -15.751  23.435  1.00152.19           C
ATOM   3563  CE1 PHE D 447      46.935 -17.676  21.748  1.00152.19           C
ATOM   3564  CE2 PHE D 447      46.979 -16.581  23.859  1.00152.19           C
ATOM   3565  CZ  PHE D 447      47.464 -17.544  23.010  1.00152.19           C
ATOM   3566  C   PHE D 447      43.009 -16.790  22.736  1.00152.19           C
ATOM   3567  O   PHE D 447      42.672 -16.488  23.879  1.00152.19           O
ATOM   3568  N   ALA D 448      43.355 -18.055  22.397  1.00 66.77           N
ATOM   3569  CA  ALA D 448      43.368 -19.112  23.369  1.00 66.77           C
ATOM   3570  CB  ALA D 448      41.958 -19.601  23.736  1.00 66.77           C
ATOM   3571  C   ALA D 448      44.117 -20.285  22.803  1.00 66.77           C
ATOM   3572  O   ALA D 448      44.204 -20.462  21.589  1.00 66.77           O
ATOM   3573  N   PHE D 449      44.667 -21.128  23.697  1.00422.29           N
ATOM   3574  CA  PHE D 449      45.393 -22.300  23.299  1.00422.29           C
ATOM   3575  CB  PHE D 449      46.548 -22.666  24.239  1.00422.29           C
ATOM   3576  CG  PHE D 449      47.685 -21.450  24.279  1.00422.29           C
ATOM   3577  CD1 PHE D 449      48.885 -20.809  23.774  1.00422.29           C
ATOM   3578  CD2 PHE D 449      47.856 -20.308  25.020  1.00422.29           C
ATOM   3579  CE1 PHE D 449      48.050 -20.429  24.777  1.00422.29           C
ATOM   3580  CE2 PHE D 449      49.030 -19.983  24.310  1.00422.29           C
ATOM   3581  CZ  PHE D 449      48.651 -21.120  23.735  1.00422.29           C
ATOM   3582  C   PHE D 449      44.428 -23.437  23.413  1.00422.29           C
ATOM   3583  O   PHE D 449      43.490 -23.406  24.205  1.00422.29           O
ATOM   3584  N   PHE D 450      44.612 -24.485  22.594  1.00 87.29           N
ATOM   3585  CA  PHE D 450      43.739 -25.618  22.666  1.00 87.29           C
ATOM   3586  CB  PHE D 450      43.983 -26.629  21.548  1.00 87.29           C
ATOM   3587  CG  PHE D 450      43.543 -26.029  20.255  1.00 87.29           C
ATOM   3588  CD1 PHE D 450      42.204 -25.927  19.950  1.00 87.29           C
ATOM   3589  CD2 PHE D 450      44.471 -25.592  19.339  1.00 87.29           C
ATOM   3590  CE1 PHE D 450      41.795 -25.380  18.757  1.00 87.29           C
ATOM   3591  CE2 PHE D 450      44.072 -25.044  18.144  1.00 87.29           C
ATOM   3592  CZ  PHE D 450      42.733 -24.940  17.853  1.00 87.29           C
ATOM   3593  C   PHE D 450      43.979 -26.306  23.988  1.00 87.29           C
ATOM   3594  O   PHE D 450      45.082 -26.289  24.531  1.00 87.29           O
ATOM   3595  N   ASN D 451      42.921 -26.934  24.542  1.00 98.11           N
ATOM   3596  CA  ASN D 451      42.958 -27.511  25.860  1.00 98.11           C
ATOM   3597  CB  ASN D 451      41.544 -27.803  26.407  1.00 98.11           C
ATOM   3598  CG  ASN D 451      41.605 -28.200  27.878  1.00 98.11           C
ATOM   3599  OD1 ASN D 451      42.183 -29.221  28.245  1.00 98.11           O
ATOM   3600  ND2 ASN D 451      40.973 -27.369  28.750  1.00 98.11           N
ATOM   3601  C   ASN D 451      43.734 -28.792  25.906  1.00 98.11           C
ATOM   3602  O   ASN D 451      43.735 -29.587  24.966  1.00 98.11           O
ATOM   3603  N   TYR D 452      44.475 -28.988  27.018  1.00169.22           N
ATOM   3604  CA  TYR D 452      45.107 -30.249  27.262  1.00169.22           C
ATOM   3605  CB  TYR D 452      46.556 -30.339  26.733  1.00169.22           C
ATOM   3606  CG  TYR D 452      47.511 -29.730  27.690  1.00169.22           C
ATOM   3607  CD1 TYR D 452      47.375 -28.449  28.144  1.00169.22           C
ATOM   3608  CD2 TYR D 452      48.594 -30.450  28.107  1.00169.22           C
ATOM   3609  CE1 TYR D 452      48.266 -27.881  29.025  1.00169.22           C
ATOM   3610  CE2 TYR D 452      49.495 -29.896  28.985  1.00169.22           C
ATOM   3611  CZ  TYR D 452      49.338 -28.615  29.455  1.00169.22           C
ATOM   3612  OH  TYR D 452      50.271 -28.061  30.357  1.00169.22           O
ATOM   3613  C   TYR D 452      45.045 -30.451  28.751  1.00169.22           C
ATOM   3614  O   TYR D 452      44.980 -29.480  29.506  1.00169.22           O
ATOM   3615  N   THR D 453      45.030 -31.721  29.214  1.00110.76           N
ATOM   3616  CA  THR D 453      44.895 -31.990  30.619  1.00110.76           C
ATOM   3617  CB  THR D 453      43.728 -32.877  30.935  1.00110.76           C
ATOM   3618  OG1 THR D 453      43.534 -32.970  32.338  1.00110.76           O
ATOM   3619  CG2 THR D 453      44.006 -34.268  30.341  1.00110.76           C
ATOM   3620  C   THR D 453      46.116 -32.703  31.090  1.00110.76           C
ATOM   3621  O   THR D 453      46.702 -33.519  30.382  1.00110.76           O
ATOM   3622  N   GLN D 454      46.529 -32.390  32.328  1.00118.03           N
ATOM   3623  CA  GLN D 454      47.696 -32.980  32.899  1.00118.03           C
ATOM   3624  CB  GLN D 454      48.671 -31.882  33.360  1.00118.03           C
ATOM   3625  CG  GLN D 454      48.028 -30.888  34.334  1.00118.03           C
ATOM   3626  CD  GLN D 454      48.997 -29.739  34.599  1.00118.03           C
ATOM   3627  OE1 GLN D 454      49.650 -29.235  33.683  1.00118.03           O
ATOM   3628  NE2 GLN D 454      49.097 -29.313  35.889  1.00118.03           N
ATOM   3629  C   GLN D 454      47.265 -33.813  34.067  1.00118.03           C
ATOM   3630  O   GLN D 454      47.045 -33.309  35.167  1.00118.03           O
ATOM   3631  N   GLN D 455      47.113 -35.133  33.844  1.00124.24           N
ATOM   3632  CA  GLN D 455      46.750 -36.023  34.908  1.00124.24           C
ATOM   3633  CB  GLN D 455      46.121 -37.372  34.502  0.00124.24           C
ATOM   3634  CG  GLN D 455      44.724 -37.167  33.894  0.00124.24           C
ATOM   3635  CD  GLN D 455      43.840 -38.358  34.255  0.00124.24           C
ATOM   3636  OE1 GLN D 455      43.463 -38.521  35.415  0.00124.24           O
ATOM   3637  NE2 GLN D 455      43.478 -39.196  33.245  1.00124.24           N
ATOM   3638  C   GLN D 455      47.926 -36.190  35.809  1.00124.24           C
ATOM   3639  O   GLN D 455      47.782 -36.581  36.963  1.00124.24           O
ATOM   3640  N   GLY D 456      49.135 -35.901  35.297  1.00 70.92           N
ATOM   3641  CA  GLY D 456      50.318 -35.999  36.097  1.00 70.92           C
ATOM   3642  C   GLY D 456      51.409 -36.551  35.248  1.00 70.92           C
ATOM   3643  O   GLY D 456      52.458 -35.927  35.118  1.00 70.92           O
ATOM   3644  N   LYS D 457      51.227 -37.706  34.600  1.00249.21           N
ATOM   3645  CA  LYS D 457      52.359 -38.057  33.802  1.00249.21           C
ATOM   3646  CB  LYS D 457      52.910 -39.469  34.066  1.00249.21           C
ATOM   3647  CG  LYS D 457      52.158 -40.597  33.360  1.00249.21           C
ATOM   3648  CD  LYS D 457      52.920 -41.925  33.407  1.00249.21           C
ATOM   3649  CE  LYS D 457      52.373 -43.002  32.468  1.00249.21           C
ATOM   3650  NZ  LYS D 457      53.165 -43.034  31.217  1.00249.21           N
ATOM   3651  C   LYS D 457      51.898 -38.007  32.397  1.00249.21           C
ATOM   3652  O   LYS D 457      52.667 -37.743  31.473  1.00249.21           O
ATOM   3653  N   VAL D 458      50.591 -38.224  32.198  1.00129.06           N
ATOM   3654  CA  VAL D 458      50.186 -38.228  30.835  1.00129.06           C
ATOM   3655  CB  VAL D 458      49.585 -39.521  30.373  1.00129.06           C
ATOM   3656  CG1 VAL D 458      48.245 -39.740  31.091  1.00129.06           C
ATOM   3657  CG2 VAL D 458      49.482 -39.479  28.837  1.00129.06           C
ATOM   3658  C   VAL D 458      49.209 -37.130  30.611  1.00129.06           C
ATOM   3659  O   VAL D 458      48.399 -36.787  31.471  1.00129.06           O
ATOM   3660  N   VAL D 459      49.293 -36.525  29.419  1.00124.60           N
ATOM   3661  CA  VAL D 459      48.404 -35.456  29.099  1.00124.60           C
ATOM   3662  CB  VAL D 459      49.083 -34.175  28.711  1.00124.60           C
ATOM   3663  CG1 VAL D 459      49.677 -33.516  29.959  1.00124.60           C
ATOM   3664  CG2 VAL D 459      50.145 -34.510  27.654  1.00124.60           C
ATOM   3665  C   VAL D 459      47.530 -35.857  27.963  1.00124.60           C
ATOM   3666  O   VAL D 459      47.888 -36.683  27.123  1.00124.60           O
ATOM   3667  N   THR D 460      46.315 -35.282  27.951  1.00 40.46           N
ATOM   3668  CA  THR D 460      45.387 -35.539  26.895  1.00 40.46           C
ATOM   3669  CB  THR D 460      44.115 -36.180  27.365  1.00 40.46           C
ATOM   3670  OG1 THR D 460      44.403 -37.402  28.032  1.00 40.46           O
ATOM   3671  CG2 THR D 460      43.218 -36.446  26.144  1.00 40.46           C
ATOM   3672  C   THR D 460      45.039 -34.207  26.309  1.00 40.46           C
ATOM   3673  O   THR D 460      44.949 -33.206  27.017  1.00 40.46           O
ATOM   3674  N   SER D 461      44.842 -34.153  24.980  1.00 86.51           N
ATOM   3675  CA  SER D 461      44.529 -32.895  24.371  1.00 86.51           C
ATOM   3676  CB  SER D 461      45.464 -32.559  23.200  1.00 86.51           C
ATOM   3677  OG  SER D 461      45.512 -33.654  22.299  1.00 86.51           O
ATOM   3678  C   SER D 461      43.115 -32.938  23.879  1.00 86.51           C
ATOM   3679  O   SER D 461      42.617 -33.989  23.478  1.00 86.51           O
ATOM   3680  N   ASN D 462      42.419 -31.780  23.952  1.00 74.62           N
ATOM   3681  CA  ASN D 462      41.056 -31.692  23.503  1.00 74.62           C
ATOM   3682  CB  ASN D 462      40.065 -31.353  24.632  1.00 74.62           C
ATOM   3683  CG  ASN D 462      40.108 -32.454  25.687  1.00 74.62           C
ATOM   3684  OD1 ASN D 462      40.599 -32.244  26.796  1.00 74.62           O
ATOM   3685  ND2 ASN D 462      39.578 -33.659  25.342  1.00 74.62           N
ATOM   3686  C   ASN D 462      41.002 -30.549  22.546  1.00 74.62           C
ATOM   3687  O   ASN D 462      41.037 -29.386  22.946  1.00 74.62           O
ATOM   3688  N   CYS D 463      40.955 -30.846  21.238  1.00137.29           N
ATOM   3689  CA  CYS D 463      40.914 -29.768  20.306  1.00137.29           C
ATOM   3690  CB  CYS D 463      41.908 -29.844  19.178  1.00137.29           C
ATOM   3691  SG  CYS D 463      43.254 -29.223  20.212  1.00137.29           S
ATOM   3692  C   CYS D 463      39.586 -29.140  20.097  1.00137.29           C
ATOM   3693  O   CYS D 463      39.461 -28.137  19.395  1.00137.29           O
ATOM   3694  N   GLY D 464      38.552 -29.795  20.636  1.00 65.68           N
ATOM   3695  CA  GLY D 464      37.218 -29.282  20.687  1.00 65.68           C
ATOM   3696  C   GLY D 464      37.158 -28.137  21.665  1.00 65.68           C
ATOM   3697  O   GLY D 464      36.239 -27.323  21.618  1.00 65.68           O
ATOM   3698  N   GLN D 465      38.091 -28.086  22.635  1.00119.64           N
ATOM   3699  CA  GLN D 465      37.979 -27.150  23.721  1.00119.64           C
ATOM   3700  CB  GLN D 465      37.788 -27.954  25.016  1.00119.64           C
ATOM   3701  CG  GLN D 465      37.247 -27.218  26.231  1.00119.64           C
ATOM   3702  CD  GLN D 465      36.830 -28.316  27.206  1.00119.64           C
ATOM   3703  OE1 GLN D 465      36.060 -29.209  26.855  1.00119.64           O
ATOM   3704  NE2 GLN D 465      37.363 -28.265  28.457  1.00119.64           N
ATOM   3705  C   GLN D 465      39.220 -26.302  23.822  1.00119.64           C
ATOM   3706  O   GLN D 465      40.218 -26.547  23.145  1.00119.64           O
ATOM   3707  N   THR D 466      39.172 -25.240  24.661  1.00139.08           N
ATOM   3708  CA  THR D 466      40.324 -24.395  24.810  1.00139.08           C
ATOM   3709  CB  THR D 466      40.217 -23.109  24.027  1.00139.08           C
ATOM   3710  OG1 THR D 466      41.214 -22.190  24.444  1.00139.08           O
ATOM   3711  CG2 THR D 466      38.802 -22.512  24.113  1.00139.08           C
ATOM   3712  C   THR D 466      40.639 -24.152  26.257  1.00139.08           C
ATOM   3713  O   THR D 466      39.837 -24.414  27.150  1.00139.08           O
ATOM   3714  N   PHE D 467      41.891 -23.721  26.513  1.00153.53           N
ATOM   3715  CA  PHE D 467      42.315 -23.302  27.818  1.00153.53           C
ATOM   3716  CB  PHE D 467      43.797 -22.967  27.997  1.00153.53           C
ATOM   3717  CG  PHE D 467      44.543 -24.095  28.589  1.00153.53           C
ATOM   3718  CD1 PHE D 467      44.351 -24.408  29.917  1.00153.53           C
ATOM   3719  CD2 PHE D 467      45.458 -24.794  27.847  1.00153.53           C
ATOM   3720  CE1 PHE D 467      45.051 -25.434  30.505  1.00153.53           C
ATOM   3721  CE2 PHE D 467      46.154 -25.813  28.434  1.00153.53           C
ATOM   3722  CZ  PHE D 467      45.952 -26.150  29.752  1.00153.53           C
ATOM   3723  C   PHE D 467      41.720 -21.964  28.012  1.00153.53           C
ATOM   3724  O   PHE D 467      41.065 -21.431  27.121  1.00153.53           O
ATOM   3725  N   THR D 468      41.909 -21.403  29.218  1.00135.99           N
ATOM   3726  CA  THR D 468      41.462 -20.064  29.448  1.00135.99           C
ATOM   3727  CB  THR D 468      41.779 -19.524  30.807  1.00135.99           C
ATOM   3728  OG1 THR D 468      43.132 -19.801  31.146  1.00135.99           O
ATOM   3729  CG2 THR D 468      40.806 -20.090  31.835  1.00135.99           C
ATOM   3730  C   THR D 468      42.176 -19.171  28.493  1.00135.99           C
ATOM   3731  O   THR D 468      43.402 -19.203  28.396  1.00135.99           O
ATOM   3732  N   GLY D 469      41.405 -18.326  27.777  1.00 66.99           N
ATOM   3733  CA  GLY D 469      41.983 -17.444  26.808  1.00 66.99           C
ATOM   3734  C   GLY D 469      41.693 -16.013  27.155  1.00 66.99           C
ATOM   3735  O   GLY D 469      41.050 -15.710  28.160  1.00 66.99           O
ATOM   3736  N   TRP D 470      42.188 -15.096  26.287  1.00109.81           N
ATOM   3737  CA  TRP D 470      42.063 -13.675  26.479  1.00109.81           C
ATOM   3738  CB  TRP D 470      43.414 -12.954  26.454  1.00109.81           C
ATOM   3739  CG  TRP D 470      44.285 -13.261  27.637  1.00109.81           C
ATOM   3740  CD2 TRP D 470      45.130 -14.417  27.725  1.00109.81           C
ATOM   3741  CD1 TRP D 470      44.445 -12.567  28.791  1.00109.81           C
ATOM   3742  NE1 TRP D 470      45.350 -13.207  29.606  1.00109.81           N
ATOM   3743  CE2 TRP D 470      45.781 -14.351  28.953  1.00109.81           C
ATOM   3744  CE3 TRP D 470      45.359 -15.447  26.846  1.00109.81           C
ATOM   3745  CZ2 TRP D 470      46.668 -15.319  29.332  1.00109.81           C
ATOM   3746  CZ3 TRP D 470      46.246 -16.420  27.237  1.00109.81           C
ATOM   3747  CH2 TRP D 470      46.889 -16.356  28.450  1.00109.81           C
ATOM   3748  C   TRP D 470      41.278 -13.074  25.348  1.00109.81           C
ATOM   3749  O   TRP D 470      41.520 -13.375  24.182  1.00109.81           O
ATOM   3750  N   TYR D 471      40.325 -12.184  25.705  1.00172.96           N
ATOM   3751  CA  TYR D 471      39.466 -11.415  24.841  1.00172.96           C
ATOM   3752  CB  TYR D 471      37.975 -11.534  25.211  1.00172.96           C
ATOM   3753  CG  TYR D 471      37.184 -12.605  24.553  1.00172.96           C
ATOM   3754  CD1 TYR D 471      37.572 -13.913  24.488  1.00172.96           C
ATOM   3755  CD2 TYR D 471      35.952 -12.254  24.060  1.00172.96           C
ATOM   3756  CE1 TYR D 471      36.784 -14.863  23.879  1.00172.96           C
ATOM   3757  CE2 TYR D 471      35.161 -13.195  23.455  1.00172.96           C
ATOM   3758  CZ  TYR D 471      35.574 -14.492  23.356  1.00172.96           C
ATOM   3759  OH  TYR D 471      34.754 -15.441  22.725  1.00172.96           O
ATOM   3760  C   TYR D 471      39.667  -9.983  25.224  1.00172.96           C
ATOM   3761  O   TYR D 471      39.654  -9.653  26.409  1.00172.96           O
ATOM   3762  N   HIS D 472      39.845  -9.090  24.229  1.00 92.27           N
ATOM   3763  CA  HIS D 472      39.926  -7.683  24.518  1.00 92.27           C
ATOM   3764  ND1 HIS D 472      43.116  -8.708  24.102  1.00 92.27           N
ATOM   3765  CG  HIS D 472      42.409  -7.534  24.103  1.00 92.27           C
ATOM   3766  CB  HIS D 472      41.300  -7.254  25.057  1.00 92.27           C
ATOM   3767  NE2 HIS D 472      43.988  -7.455  22.489  1.00 92.27           N
ATOM   3768  CD2 HIS D 472      42.954  -6.783  23.105  1.00 92.27           C
ATOM   3769  CE1 HIS D 472      44.043  -8.610  23.125  1.00 92.27           C
ATOM   3770  C   HIS D 472      39.651  -6.956  23.236  1.00 92.27           C
ATOM   3771  O   HIS D 472      39.756  -7.538  22.159  1.00 92.27           O
ATOM   3772  N   ASP D 473      39.291  -5.657  23.315  1.00 70.49           N
ATOM   3773  CA  ASP D 473      39.002  -4.916  22.122  1.00 70.49           C
ATOM   3774  CB  ASP D 473      38.357  -3.543  22.418  1.00 70.49           C
ATOM   3775  CG  ASP D 473      39.307  -2.683  23.263  1.00 70.49           C
ATOM   3776  OD1 ASP D 473      40.453  -3.131  23.564  1.00 70.49           O
ATOM   3777  OD2 ASP D 473      38.885  -1.541  23.625  1.00 70.49           O
ATOM   3778  C   ASP D 473      40.277  -4.731  21.360  1.00 70.49           C
ATOM   3779  O   ASP D 473      41.365  -4.867  21.901  1.00 70.49           O
ATOM   3780  N   ALA D 474      40.183  -4.363  20.074  1.00 57.29           N
ATOM   3781  CA  ALA D 474      41.352  -4.247  19.257  1.00 57.29           C
ATOM   3782  CB  ALA D 474      41.050  -3.809  17.816  1.00 57.29           C
ATOM   3783  C   ALA D 474      42.278  -3.238  19.854  1.00 57.29           C
ATOM   3784  O   ALA D 474      43.493  -3.361  19.716  1.00 57.29           O
ATOM   3785  N   GLY D 475      41.736  -2.194  20.508  1.00 91.22           N
ATOM   3786  CA  GLY D 475      42.589  -1.177  21.059  1.00 91.22           C
ATOM   3787  C   GLY D 475      43.498  -1.756  22.103  1.00 91.22           C
ATOM   3788  O   GLY D 475      44.671  -1.388  22.120  1.00 91.22           O
ATOM   3789  N   ILE D 476      42.958  -2.616  23.010  1.00367.75           N
ATOM   3790  CA  ILE D 476      43.642  -3.301  24.093  1.00367.75           C
ATOM   3791  CB  ILE D 476      45.093  -2.928  24.316  1.00367.75           C
ATOM   3792  CG1 ILE D 476      45.787  -3.891  25.305  1.00367.75           C
ATOM   3793  CG2 ILE D 476      45.106  -1.466  24.819  1.00367.75           C
ATOM   3794  CD1 ILE D 476      46.111  -5.264  24.718  1.00367.75           C
ATOM   3795  C   ILE D 476      43.019  -2.775  25.333  1.00367.75           C
ATOM   3796  O   ILE D 476      43.379  -3.141  26.453  1.00367.75           O
ATOM   3797  N   ALA D 477      42.091  -1.835  25.135  1.00119.30           N
ATOM   3798  CA  ALA D 477      41.548  -1.122  26.234  1.00119.30           C
ATOM   3799  CB  ALA D 477      40.746   0.110  25.789  1.00119.30           C
ATOM   3800  C   ALA D 477      40.675  -1.922  27.125  1.00119.30           C
ATOM   3801  O   ALA D 477      40.860  -1.903  28.343  1.00119.30           O
ATOM   3802  N   VAL D 478      39.731  -2.722  26.604  1.00241.01           N
ATOM   3803  CA  VAL D 478      38.824  -2.876  27.685  1.00241.01           C
ATOM   3804  CB  VAL D 478      37.754  -1.800  27.703  1.00241.01           C
ATOM   3805  CG1 VAL D 478      38.320  -0.382  27.909  1.00241.01           C
ATOM   3806  CG2 VAL D 478      36.954  -1.946  26.393  1.00241.01           C
ATOM   3807  C   VAL D 478      37.979  -4.068  27.765  1.00241.01           C
ATOM   3808  O   VAL D 478      38.126  -5.117  27.116  1.00241.01           O
ATOM   3809  N   LYS D 479      36.999  -3.679  28.615  1.00308.97           N
ATOM   3810  CA  LYS D 479      35.868  -4.207  29.281  1.00308.97           C
ATOM   3811  CB  LYS D 479      34.846  -3.119  29.641  1.00308.97           C
ATOM   3812  CG  LYS D 479      35.503  -1.899  30.308  1.00308.97           C
ATOM   3813  CD  LYS D 479      36.351  -2.215  31.546  1.00308.97           C
ATOM   3814  CE  LYS D 479      37.206  -1.031  32.015  1.00308.97           C
ATOM   3815  NZ  LYS D 479      38.003  -1.397  33.209  1.00308.97           N
ATOM   3816  C   LYS D 479      35.277  -5.199  28.398  1.00308.97           C
ATOM   3817  O   LYS D 479      35.131  -5.024  27.191  1.00308.97           O
ATOM   3818  N   LYS D 480      34.937  -6.308  29.059  1.00331.42           N
ATOM   3819  CA  LYS D 480      34.675  -7.503  28.369  1.00331.42           C
ATOM   3820  CB  LYS D 480      33.624  -7.316  27.258  1.00331.42           C
ATOM   3821  CG  LYS D 480      32.350  -6.601  27.761  1.00331.42           C
ATOM   3822  CD  LYS D 480      31.678  -7.183  29.018  1.00331.42           C
ATOM   3823  CE  LYS D 480      31.735  -6.244  30.235  1.00331.42           C
ATOM   3824  NZ  LYS D 480      30.725  -6.636  31.243  1.00331.42           N
ATOM   3825  C   LYS D 480      36.060  -7.866  27.873  1.00331.42           C
ATOM   3826  O   LYS D 480      36.232  -8.587  26.899  1.00331.42           O
ATOM   3827  N   PHE D 481      37.080  -7.305  28.602  1.00258.60           N
ATOM   3828  CA  PHE D 481      38.481  -7.597  28.540  1.00258.60           C
ATOM   3829  CB  PHE D 481      39.333  -6.486  29.148  1.00258.60           C
ATOM   3830  CG  PHE D 481      40.750  -6.812  28.891  1.00258.60           C
ATOM   3831  CD1 PHE D 481      41.418  -7.718  29.679  1.00258.60           C
ATOM   3832  CD2 PHE D 481      41.406  -6.215  27.843  1.00258.60           C
ATOM   3833  CE1 PHE D 481      42.738  -8.014  29.435  1.00258.60           C
ATOM   3834  CE2 PHE D 481      42.724  -6.506  27.598  1.00258.60           C
ATOM   3835  CZ  PHE D 481      43.394  -7.407  28.391  1.00258.60           C
ATOM   3836  C   PHE D 481      38.413  -8.621  29.556  1.00258.60           C
ATOM   3837  O   PHE D 481      38.416  -8.335  30.747  1.00258.60           O
ATOM   3838  N   GLY D 482      38.282  -9.865  29.092  1.00 55.71           N
ATOM   3839  CA  GLY D 482      37.977 -10.822  30.072  1.00 55.71           C
ATOM   3840  C   GLY D 482      38.606 -12.089  29.654  1.00 55.71           C
ATOM   3841  O   GLY D 482      39.378 -12.144  28.698  1.00 55.71           O
ATOM   3842  N   CYS D 483      38.282 -13.148  30.406  1.00 70.15           N
ATOM   3843  CA  CYS D 483      38.842 -14.422  30.131  1.00 70.15           C
ATOM   3844  CB  CYS D 483      39.324 -15.120  31.409  1.00 70.15           C
ATOM   3845  SG  CYS D 483      40.552 -14.074  32.234  1.00 70.15           S
ATOM   3846  C   CYS D 483      37.720 -15.208  29.569  1.00 70.15           C
ATOM   3847  O   CYS D 483      36.563 -14.924  29.869  1.00 70.15           O
ATOM   3848  N   PHE D 484      38.018 -16.191  28.705  1.00 83.71           N
ATOM   3849  CA  PHE D 484      36.926 -16.941  28.180  1.00 83.71           C
ATOM   3850  CB  PHE D 484      36.491 -16.462  26.794  1.00 83.71           C
ATOM   3851  CG  PHE D 484      37.559 -16.902  25.849  1.00 83.71           C
ATOM   3852  CD1 PHE D 484      38.762 -16.236  25.769  1.00 83.71           C
ATOM   3853  CD2 PHE D 484      37.348 -17.990  25.031  1.00 83.71           C
ATOM   3854  CE1 PHE D 484      39.729 -16.648  24.883  1.00 83.71           C
ATOM   3855  CE2 PHE D 484      38.313 -18.409  24.146  1.00 83.71           C
ATOM   3856  CZ  PHE D 484      39.505 -17.736  24.072  1.00 83.71           C
ATOM   3857  C   PHE D 484      37.393 -18.339  27.965  1.00 83.71           C
ATOM   3858  O   PHE D 484      38.592 -18.614  27.931  1.00 83.71           O
ATOM   3859  N   ARG D 485      36.433 -19.267  27.810  1.00112.42           N
ATOM   3860  CA  ARG D 485      36.790 -20.622  27.523  1.00112.42           C
ATOM   3861  CB  ARG D 485      36.544 -21.563  28.724  1.00112.42           C
ATOM   3862  CG  ARG D 485      37.414 -22.826  28.777  1.00112.42           C
ATOM   3863  CD  ARG D 485      37.287 -23.582  30.109  1.00112.42           C
ATOM   3864  NE  ARG D 485      38.305 -24.673  30.130  1.00112.42           N
ATOM   3865  CZ  ARG D 485      38.216 -25.680  31.046  1.00112.42           C
ATOM   3866  NH1 ARG D 485      37.161 -25.731  31.913  1.00112.42           N
ATOM   3867  NH2 ARG D 485      39.185 -26.642  31.097  1.00112.42           N
ATOM   3868  C   ARG D 485      35.890 -20.999  26.388  1.00112.42           C
ATOM   3869  O   ARG D 485      34.730 -20.586  26.346  1.00112.42           O
ATOM   3870  N   GLY D 486      36.398 -21.776  25.414  1.00 44.59           N
ATOM   3871  CA  GLY D 486      35.555 -22.061  24.291  1.00 44.59           C
ATOM   3872  C   GLY D 486      35.373 -23.534  24.132  1.00 44.59           C
ATOM   3873  O   GLY D 486      36.257 -24.333  24.444  1.00 44.59           O
ATOM   3874  N   ILE D 487      34.184 -23.923  23.629  1.00 90.72           N
ATOM   3875  CA  ILE D 487      33.904 -25.303  23.362  1.00 90.72           C
ATOM   3876  CB  ILE D 487      32.876 -25.898  24.281  1.00 90.72           C
ATOM   3877  CG1 ILE D 487      32.866 -27.432  24.153  1.00 90.72           C
ATOM   3878  CG2 ILE D 487      31.523 -25.226  23.990  1.00 90.72           C
ATOM   3879  CD1 ILE D 487      32.076 -28.131  25.258  1.00 90.72           C
ATOM   3880  C   ILE D 487      33.359 -25.360  21.971  1.00 90.72           C
ATOM   3881  O   ILE D 487      32.609 -24.470  21.573  1.00 90.72           O
ATOM   3882  N   ARG D 488      33.728 -26.396  21.186  1.00161.00           N
ATOM   3883  CA  ARG D 488      33.250 -26.457  19.836  1.00161.00           C
ATOM   3884  CB  ARG D 488      34.211 -27.193  18.884  1.00161.00           C
ATOM   3885  CG  ARG D 488      33.899 -27.034  17.391  1.00161.00           C
ATOM   3886  CD  ARG D 488      34.889 -27.821  16.550  1.00161.00           C
ATOM   3887  NE  ARG D 488      34.864 -29.188  17.141  1.00161.00           N
ATOM   3888  CZ  ARG D 488      35.388 -30.257  16.479  1.00161.00           C
ATOM   3889  NH1 ARG D 488      35.913 -30.094  15.230  1.00161.00           N
ATOM   3890  NH2 ARG D 488      35.389 -31.475  17.094  1.00161.00           N
ATOM   3891  C   ARG D 488      31.922 -27.146  19.852  1.00161.00           C
ATOM   3892  O   ARG D 488      31.781 -28.278  20.315  1.00161.00           O
ATOM   3893  N   THR D 489      30.900 -26.416  19.372  1.00118.81           N
ATOM   3894  CA  THR D 489      29.540 -26.852  19.307  1.00118.81           C
ATOM   3895  CB  THR D 489      28.576 -25.719  19.084  1.00118.81           C
ATOM   3896  OG1 THR D 489      28.699 -24.760  20.127  1.00118.81           O
ATOM   3897  CG2 THR D 489      27.150 -26.296  19.073  0.00118.81           C
ATOM   3898  C   THR D 489      29.386 -27.857  18.215  1.00118.81           C
ATOM   3899  O   THR D 489      28.505 -28.697  18.289  1.00118.81           O
ATOM   3900  N   GLY D 490      30.184 -27.791  17.138  1.00 21.69           N
ATOM   3901  CA  GLY D 490      30.020 -28.761  16.090  1.00 21.69           C
ATOM   3902  C   GLY D 490      30.427 -28.092  14.787  1.00 21.69           C
ATOM   3903  O   GLY D 490      31.473 -27.381  14.793  1.00 21.69           O
ATOM   3904  OXT GLY D 490      29.707 -28.278  13.765  1.00 21.69           O
TER    3905      GLY D 490
ATOM   3906  N   LEU E 491      60.722  -5.652  -8.263  1.00115.10           N
ATOM   3907  CA  LEU E 491      61.283  -6.563  -7.242  1.00115.10           C
ATOM   3908  CB  LEU E 491      60.355  -7.788  -7.091  1.00115.10           C
ATOM   3909  CG  LEU E 491      60.559  -8.650  -5.824  1.00115.10           C
ATOM   3910  CD1 LEU E 491      61.975  -9.221  -5.727  1.00115.10           C
ATOM   3911  CD2 LEU E 491      60.129  -7.902  -4.552  1.00115.10           C
ATOM   3912  C   LEU E 491      62.640  -6.990  -7.726  1.00115.10           C
ATOM   3913  O   LEU E 491      62.805  -7.371  -8.886  1.00115.10           O
ATOM   3914  N   PRO E 492      63.617  -6.887  -6.856  1.00 76.18           N
ATOM   3915  CA  PRO E 492      64.975  -7.213  -7.222  1.00 76.18           C
ATOM   3916  CD  PRO E 492      63.573  -5.806  -5.882  1.00 76.18           C
ATOM   3917  CB  PRO E 492      65.867  -6.525  -6.191  1.00 76.18           C
ATOM   3918  CG  PRO E 492      65.025  -5.332  -5.714  1.00 76.18           C
ATOM   3919  C   PRO E 492      65.253  -8.681  -7.328  1.00 76.18           C
ATOM   3920  O   PRO E 492      64.477  -9.489  -6.824  1.00 76.18           O
ATOM   3921  N   LYS E 493      66.331  -9.034  -8.052  1.00 73.56           N
ATOM   3922  CA  LYS E 493      66.797 -10.379  -8.203  1.00 73.56           C
ATOM   3923  CB  LYS E 493      67.835 -10.500  -9.331  1.00 73.56           C
ATOM   3924  CG  LYS E 493      67.206 -10.298 -10.715  1.00 73.56           C
ATOM   3925  CD  LYS E 493      68.201  -9.983 -11.834  1.00 73.56           C
ATOM   3926  CE  LYS E 493      68.453  -8.484 -12.018  1.00 73.56           C
ATOM   3927  NZ  LYS E 493      69.259  -8.247 -13.237  1.00 73.56           N
ATOM   3928  C   LYS E 493      67.412 -10.835  -6.914  1.00 73.56           C
ATOM   3929  O   LYS E 493      67.302 -12.003  -6.546  1.00 73.56           O
ATOM   3930  N   GLU E 494      68.098  -9.915  -6.205  1.00 81.96           N
ATOM   3931  CA  GLU E 494      68.781 -10.270  -4.988  1.00 81.96           C
ATOM   3932  CB  GLU E 494      70.308 -10.295  -5.152  1.00 81.96           C
ATOM   3933  CG  GLU E 494      71.070 -10.670  -3.879  1.00 81.96           C
ATOM   3934  CD  GLU E 494      72.557 -10.644  -4.205  1.00 81.96           C
ATOM   3935  OE1 GLU E 494      72.904 -10.227  -5.343  1.00 81.96           O
ATOM   3936  OE2 GLU E 494      73.366 -11.029  -3.320  1.00 81.96           O
ATOM   3937  C   GLU E 494      68.474  -9.240  -3.945  1.00 81.96           C
ATOM   3938  O   GLU E 494      68.224  -8.076  -4.261  1.00 81.96           O
ATOM   3939  N   PHE E 495      68.456  -9.654  -2.651  1.00 56.12           N
ATOM   3940  CA  PHE E 495      68.237  -8.705  -1.598  1.00 56.12           C
ATOM   3941  CB  PHE E 495      66.749  -8.443  -1.285  1.00 56.12           C
ATOM   3942  CG  PHE E 495      66.689  -7.446  -0.177  1.00 56.12           C
ATOM   3943  CD1 PHE E 495      66.702  -7.852   1.144  1.00 56.12           C
ATOM   3944  CD2 PHE E 495      66.622  -6.103  -0.451  1.00 56.12           C
ATOM   3945  CE1 PHE E 495      66.648  -6.934   2.161  1.00 56.12           C
ATOM   3946  CE2 PHE E 495      66.567  -5.175   0.566  1.00 56.12           C
ATOM   3947  CZ  PHE E 495      66.580  -5.591   1.875  1.00 56.12           C
ATOM   3948  C   PHE E 495      68.863  -9.212  -0.326  1.00 56.12           C
ATOM   3949  O   PHE E 495      68.821 -10.404  -0.023  1.00 56.12           O
ATOM   3950  N   SER E 496      69.470  -8.290   0.446  1.00 95.18           N
ATOM   3951  CA  SER E 496      70.033  -8.630   1.722  1.00 95.18           C
ATOM   3952  CB  SER E 496      71.531  -8.968   1.660  1.00 95.18           C
ATOM   3953  OG  SER E 496      71.738 -10.132   0.874  1.00 95.18           O
ATOM   3954  C   SER E 496      69.886  -7.411   2.580  1.00 95.18           C
ATOM   3955  O   SER E 496      70.396  -6.341   2.253  1.00 95.18           O
ATOM   3956  N   TRP E 497      69.195  -7.553   3.726  1.00 97.30           N
ATOM   3957  CA  TRP E 497      68.965  -6.453   4.618  1.00 97.30           C
ATOM   3958  CB  TRP E 497      67.934  -6.720   5.725  1.00 97.30           C
ATOM   3959  CG  TRP E 497      66.510  -6.640   5.237  1.00 97.30           C
ATOM   3960  CD2 TRP E 497      65.885  -5.413   4.827  1.00 97.30           C
ATOM   3961  CD1 TRP E 497      65.580  -7.622   5.068  1.00 97.30           C
ATOM   3962  NE1 TRP E 497      64.408  -7.080   4.596  1.00 97.30           N
ATOM   3963  CE2 TRP E 497      64.583  -5.722   4.438  1.00 97.30           C
ATOM   3964  CE3 TRP E 497      66.357  -4.134   4.775  1.00 97.30           C
ATOM   3965  CZ2 TRP E 497      63.728  -4.754   3.991  1.00 97.30           C
ATOM   3966  CZ3 TRP E 497      65.493  -3.159   4.327  1.00 97.30           C
ATOM   3967  CH2 TRP E 497      64.203  -3.463   3.943  1.00 97.30           C
ATOM   3968  C   TRP E 497      70.240  -6.022   5.260  1.00 97.30           C
ATOM   3969  O   TRP E 497      70.316  -4.915   5.791  1.00 97.30           O
ATOM   3970  N   THR E 498      71.227  -6.934   5.330  1.00118.68           N
ATOM   3971  CA  THR E 498      72.514  -6.625   5.885  1.00118.68           C
ATOM   3972  CB  THR E 498      73.405  -7.830   6.006  1.00118.68           C
ATOM   3973  OG1 THR E 498      74.597  -7.487   6.697  1.00118.68           O
ATOM   3974  CG2 THR E 498      73.735  -8.361   4.601  1.00118.68           C
ATOM   3975  C   THR E 498      73.194  -5.635   4.999  1.00118.68           C
ATOM   3976  O   THR E 498      73.877  -4.738   5.488  1.00118.68           O
ATOM   3977  N   ASN E 499      73.084  -5.776   3.662  1.00132.77           N
ATOM   3978  CA  ASN E 499      73.717  -4.730   2.920  1.00132.77           C
ATOM   3979  CB  ASN E 499      75.097  -5.079   2.308  1.00132.77           C
ATOM   3980  CG  ASN E 499      74.985  -6.039   1.135  1.00132.77           C
ATOM   3981  OD1 ASN E 499      74.827  -5.603  -0.005  1.00132.77           O
ATOM   3982  ND2 ASN E 499      75.080  -7.368   1.408  1.00132.77           N
ATOM   3983  C   ASN E 499      72.793  -4.222   1.861  1.00132.77           C
ATOM   3984  O   ASN E 499      72.553  -4.848   0.829  1.00132.77           O
ATOM   3985  N   VAL E 500      72.209  -3.045   2.119  1.00129.15           N
ATOM   3986  CA  VAL E 500      71.439  -2.409   1.106  1.00129.15           C
ATOM   3987  CB  VAL E 500      70.079  -1.985   1.588  1.00129.15           C
ATOM   3988  CG1 VAL E 500      70.223  -1.245   2.929  1.00129.15           C
ATOM   3989  CG2 VAL E 500      69.405  -1.155   0.482  1.00129.15           C
ATOM   3990  C   VAL E 500      72.266  -1.225   0.738  1.00129.15           C
ATOM   3991  O   VAL E 500      72.215  -0.177   1.379  1.00129.15           O
ATOM   3992  N   ASN E 501      73.063  -1.382  -0.332  1.00 51.49           N
ATOM   3993  CA  ASN E 501      73.943  -0.346  -0.776  1.00 51.49           C
ATOM   3994  CB  ASN E 501      73.204   0.912  -1.268  1.00 51.49           C
ATOM   3995  CG  ASN E 501      72.530   0.570  -2.590  1.00 51.49           C
ATOM   3996  OD1 ASN E 501      73.142  -0.022  -3.478  1.00 51.49           O
ATOM   3997  ND2 ASN E 501      71.231   0.949  -2.727  1.00 51.49           N
ATOM   3998  C   ASN E 501      74.890   0.048   0.320  1.00 51.49           C
ATOM   3999  O   ASN E 501      75.194   1.228   0.482  1.00 51.49           O
ATOM   4000  N   GLY E 502      75.390  -0.927   1.106  1.00 29.72           N
ATOM   4001  CA  GLY E 502      76.409  -0.631   2.078  1.00 29.72           C
ATOM   4002  C   GLY E 502      75.856  -0.521   3.472  1.00 29.72           C
ATOM   4003  O   GLY E 502      76.593  -0.718   4.437  1.00 29.72           O
ATOM   4004  N   MET E 503      74.556  -0.208   3.638  1.00111.09           N
ATOM   4005  CA  MET E 503      74.031  -0.048   4.973  1.00111.09           C
ATOM   4006  CB  MET E 503      72.830   0.909   5.043  1.00111.09           C
ATOM   4007  CG  MET E 503      73.184   2.351   4.673  1.00111.09           C
ATOM   4008  SD  MET E 503      74.329   3.164   5.826  1.00111.09           S
ATOM   4009  CE  MET E 503      73.087   3.419   7.126  1.00111.09           C
ATOM   4010  C   MET E 503      73.581  -1.372   5.529  1.00111.09           C
ATOM   4011  O   MET E 503      73.163  -2.257   4.785  1.00111.09           O
ATOM   4012  N   ASN E 504      73.661  -1.535   6.873  1.00 67.75           N
ATOM   4013  CA  ASN E 504      73.248  -2.757   7.525  1.00 67.75           C
ATOM   4014  CB  ASN E 504      74.362  -3.412   8.359  1.00 67.75           C
ATOM   4015  CG  ASN E 504      73.819  -4.713   8.934  1.00 67.75           C
ATOM   4016  OD1 ASN E 504      72.904  -5.319   8.379  1.00 67.75           O
ATOM   4017  ND2 ASN E 504      74.392  -5.154  10.085  1.00 67.75           N
ATOM   4018  C   ASN E 504      72.117  -2.458   8.478  1.00 67.75           C
ATOM   4019  O   ASN E 504      72.245  -1.625   9.373  1.00 67.75           O
ATOM   4020  N   LEU E 505      70.937  -3.059   8.208  1.00119.50           N
ATOM   4021  CA  LEU E 505      69.706  -3.001   8.959  1.00119.50           C
ATOM   4022  CB  LEU E 505      68.485  -3.014   8.026  1.00119.50           C
ATOM   4023  CG  LEU E 505      68.482  -1.773   7.110  1.00119.50           C
ATOM   4024  CD1 LEU E 505      67.241  -1.715   6.212  1.00119.50           C
ATOM   4025  CD2 LEU E 505      68.683  -0.484   7.926  1.00119.50           C
ATOM   4026  C   LEU E 505      69.536  -4.048  10.044  1.00119.50           C
ATOM   4027  O   LEU E 505      68.622  -3.936  10.858  1.00119.50           O
ATOM   4028  N   VAL E 506      70.314  -5.152  10.026  1.00 68.00           N
ATOM   4029  CA  VAL E 506      70.076  -6.236  10.946  1.00 68.00           C
ATOM   4030  CB  VAL E 506      70.373  -7.572  10.331  1.00 68.00           C
ATOM   4031  CG1 VAL E 506      70.108  -8.682  11.357  1.00 68.00           C
ATOM   4032  CG2 VAL E 506      69.544  -7.695   9.043  1.00 68.00           C
ATOM   4033  C   VAL E 506      70.921  -6.108  12.187  1.00 68.00           C
ATOM   4034  O   VAL E 506      72.085  -5.720  12.144  1.00 68.00           O
ATOM   4035  N   VAL E 507      70.315  -6.448  13.349  1.00 61.92           N
ATOM   4036  CA  VAL E 507      70.945  -6.410  14.647  1.00 61.92           C
ATOM   4037  CB  VAL E 507      69.922  -6.466  15.746  1.00 61.92           C
ATOM   4038  CG1 VAL E 507      70.613  -6.578  17.116  1.00 61.92           C
ATOM   4039  CG2 VAL E 507      69.013  -5.233  15.608  1.00 61.92           C
ATOM   4040  C   VAL E 507      71.850  -7.607  14.737  1.00 61.92           C
ATOM   4041  O   VAL E 507      71.695  -8.556  13.971  1.00 61.92           O
ATOM   4042  N   PRO E 508      72.802  -7.587  15.640  1.00 81.75           N
ATOM   4043  CA  PRO E 508      73.753  -8.667  15.730  1.00 81.75           C
ATOM   4044  CD  PRO E 508      73.414  -6.318  16.013  1.00 81.75           C
ATOM   4045  CB  PRO E 508      74.862  -8.166  16.650  1.00 81.75           C
ATOM   4046  CG  PRO E 508      74.865  -6.646  16.405  1.00 81.75           C
ATOM   4047  C   PRO E 508      73.210 -10.011  16.107  1.00 81.75           C
ATOM   4048  O   PRO E 508      72.151 -10.105  16.726  1.00 81.75           O
ATOM   4049  N   VAL E 509      73.942 -11.068  15.700  1.00 40.66           N
ATOM   4050  CA  VAL E 509      73.582 -12.433  15.946  1.00 40.66           C
ATOM   4051  CB  VAL E 509      74.437 -13.411  15.191  1.00 40.66           C
ATOM   4052  CG1 VAL E 509      74.018 -14.836  15.587  1.00 40.66           C
ATOM   4053  CG2 VAL E 509      74.315 -13.111  13.687  1.00 40.66           C
ATOM   4054  C   VAL E 509      73.781 -12.699  17.401  1.00 40.66           C
ATOM   4055  O   VAL E 509      74.703 -12.166  18.018  1.00 40.66           O
ATOM   4056  N   ARG E 510      72.894 -13.516  18.002  1.00169.61           N
ATOM   4057  CA  ARG E 510      73.078 -13.813  19.389  1.00169.61           C
ATOM   4058  CB  ARG E 510      72.091 -13.146  20.350  1.00169.61           C
ATOM   4059  CG  ARG E 510      72.694 -13.080  21.752  1.00169.61           C
ATOM   4060  CD  ARG E 510      71.682 -12.764  22.847  1.00169.61           C
ATOM   4061  NE  ARG E 510      71.072 -11.454  22.497  1.00169.61           N
ATOM   4062  CZ  ARG E 510      69.924 -11.044  23.104  1.00169.61           C
ATOM   4063  NH1 ARG E 510      69.339 -11.839  24.054  1.00169.61           N
ATOM   4064  NH2 ARG E 510      69.359  -9.853  22.764  1.00169.61           N
ATOM   4065  C   ARG E 510      72.950 -15.292  19.583  1.00169.61           C
ATOM   4066  O   ARG E 510      72.696 -16.040  18.640  1.00169.61           O
ATOM   4067  N   ASN E 511      73.167 -15.749  20.835  1.00 54.34           N
ATOM   4068  CA  ASN E 511      73.112 -17.148  21.152  1.00 54.34           C
ATOM   4069  CB  ASN E 511      74.421 -17.631  21.809  1.00 54.34           C
ATOM   4070  CG  ASN E 511      74.435 -19.148  21.930  1.00 54.34           C
ATOM   4071  OD1 ASN E 511      73.825 -19.718  22.831  1.00 54.34           O
ATOM   4072  ND2 ASN E 511      75.164 -19.826  21.006  1.00 54.34           N
ATOM   4073  C   ASN E 511      71.984 -17.382  22.121  1.00 54.34           C
ATOM   4074  O   ASN E 511      71.944 -16.810  23.208  1.00 54.34           O
ATOM   4075  N   GLN E 512      71.028 -18.238  21.707  1.00146.06           N
ATOM   4076  CA  GLN E 512      69.856 -18.692  22.414  1.00146.06           C
ATOM   4077  CB  GLN E 512      69.052 -19.580  21.444  1.00146.06           C
ATOM   4078  CG  GLN E 512      67.901 -20.420  21.993  1.00146.06           C
ATOM   4079  CD  GLN E 512      67.482 -21.347  20.850  1.00146.06           C
ATOM   4080  OE1 GLN E 512      66.745 -22.313  21.048  1.00146.06           O
ATOM   4081  NE2 GLN E 512      67.978 -21.055  19.616  1.00146.06           N
ATOM   4082  C   GLN E 512      70.295 -19.531  23.568  1.00146.06           C
ATOM   4083  O   GLN E 512      69.724 -19.485  24.658  1.00146.06           O
ATOM   4084  N   GLY E 513      71.338 -20.338  23.330  1.00 41.02           N
ATOM   4085  CA  GLY E 513      71.837 -21.239  24.315  1.00 41.02           C
ATOM   4086  C   GLY E 513      71.202 -22.537  23.972  1.00 41.02           C
ATOM   4087  O   GLY E 513      70.035 -22.588  23.592  1.00 41.02           O
ATOM   4088  N   VAL E 514      71.966 -23.631  24.086  1.00125.05           N
ATOM   4089  CA  VAL E 514      71.393 -24.911  23.831  1.00125.05           C
ATOM   4090  CB  VAL E 514      72.374 -26.038  24.005  1.00125.05           C
ATOM   4091  CG1 VAL E 514      73.493 -25.884  22.963  1.00125.05           C
ATOM   4092  CG2 VAL E 514      72.890 -26.033  25.455  1.00125.05           C
ATOM   4093  C   VAL E 514      70.365 -25.055  24.890  1.00125.05           C
ATOM   4094  O   VAL E 514      69.329 -25.696  24.716  1.00125.05           O
ATOM   4095  N   PHE E 515      70.656 -24.408  26.030  1.00120.64           N
ATOM   4096  CA  PHE E 515      69.873 -24.565  27.206  1.00120.64           C
ATOM   4097  CB  PHE E 515      70.391 -23.733  28.391  1.00120.64           C
ATOM   4098  CG  PHE E 515      71.640 -24.365  28.896  1.00120.64           C
ATOM   4099  CD1 PHE E 515      72.846 -24.153  28.270  1.00120.64           C
ATOM   4100  CD2 PHE E 515      71.599 -25.170  30.011  1.00120.64           C
ATOM   4101  CE1 PHE E 515      73.994 -24.739  28.752  1.00120.64           C
ATOM   4102  CE2 PHE E 515      72.743 -25.757  30.497  1.00120.64           C
ATOM   4103  CZ  PHE E 515      73.944 -25.547  29.863  1.00120.64           C
ATOM   4104  C   PHE E 515      68.454 -24.170  26.999  1.00120.64           C
ATOM   4105  O   PHE E 515      67.555 -24.934  27.345  1.00120.64           O
ATOM   4106  N   CYS E 516      68.189 -22.993  26.408  1.00 58.66           N
ATOM   4107  CA  CYS E 516      66.810 -22.602  26.423  1.00 58.66           C
ATOM   4108  CB  CYS E 516      66.618 -21.167  26.953  1.00 58.66           C
ATOM   4109  SG  CYS E 516      64.887 -20.679  27.219  1.00 58.66           S
ATOM   4110  C   CYS E 516      66.216 -22.679  25.050  1.00 58.66           C
ATOM   4111  O   CYS E 516      66.824 -22.257  24.070  1.00 58.66           O
ATOM   4112  N   GLY E 517      64.976 -23.208  24.950  1.00 53.51           N
ATOM   4113  CA  GLY E 517      64.357 -23.320  23.658  1.00 53.51           C
ATOM   4114  C   GLY E 517      63.656 -22.027  23.395  1.00 53.51           C
ATOM   4115  O   GLY E 517      62.433 -21.972  23.270  1.00 53.51           O
ATOM   4116  N   SER E 518      64.462 -20.953  23.333  1.00144.59           N
ATOM   4117  CA  SER E 518      64.058 -19.588  23.140  1.00144.59           C
ATOM   4118  CB  SER E 518      64.971 -18.571  23.840  1.00144.59           C
ATOM   4119  OG  SER E 518      64.720 -18.578  25.235  1.00144.59           O
ATOM   4120  C   SER E 518      63.995 -19.147  21.710  1.00144.59           C
ATOM   4121  O   SER E 518      63.806 -17.958  21.460  1.00144.59           O
ATOM   4122  N   CYS E 519      64.114 -20.054  20.737  1.00133.98           N
ATOM   4123  CA  CYS E 519      64.314 -19.683  19.369  1.00133.98           C
ATOM   4124  CB  CYS E 519      64.299 -20.965  18.543  1.00133.98           C
ATOM   4125  SG  CYS E 519      65.480 -20.827  17.199  1.00133.98           S
ATOM   4126  C   CYS E 519      63.233 -18.730  18.906  1.00133.98           C
ATOM   4127  O   CYS E 519      63.518 -17.705  18.287  1.00133.98           O
ATOM   4128  N   TYR E 520      61.963 -18.994  19.256  1.00 74.67           N
ATOM   4129  CA  TYR E 520      60.869 -18.172  18.810  1.00 74.67           C
ATOM   4130  CB  TYR E 520      59.496 -18.689  19.274  1.00 74.67           C
ATOM   4131  CG  TYR E 520      59.410 -18.596  20.758  1.00 74.67           C
ATOM   4132  CD1 TYR E 520      59.956 -19.573  21.560  1.00 74.67           C
ATOM   4133  CD2 TYR E 520      58.766 -17.534  21.349  1.00 74.67           C
ATOM   4134  CE1 TYR E 520      59.868 -19.485  22.930  1.00 74.67           C
ATOM   4135  CE2 TYR E 520      58.675 -17.440  22.718  1.00 74.67           C
ATOM   4136  CZ  TYR E 520      59.226 -18.417  23.511  1.00 74.67           C
ATOM   4137  OH  TYR E 520      59.131 -18.321  24.916  1.00 74.67           O
ATOM   4138  C   TYR E 520      61.030 -16.762  19.307  1.00 74.67           C
ATOM   4139  O   TYR E 520      60.682 -15.813  18.604  1.00 74.67           O
ATOM   4140  N   ALA E 521      61.502 -16.582  20.554  1.00 53.87           N
ATOM   4141  CA  ALA E 521      61.680 -15.267  21.109  1.00 53.87           C
ATOM   4142  CB  ALA E 521      62.100 -15.309  22.589  1.00 53.87           C
ATOM   4143  C   ALA E 521      62.746 -14.522  20.361  1.00 53.87           C
ATOM   4144  O   ALA E 521      62.588 -13.340  20.057  1.00 53.87           O
ATOM   4145  N   PHE E 522      63.869 -15.200  20.048  1.00 75.53           N
ATOM   4146  CA  PHE E 522      64.969 -14.571  19.370  1.00 75.53           C
ATOM   4147  CB  PHE E 522      66.196 -15.499  19.259  1.00 75.53           C
ATOM   4148  CG  PHE E 522      66.830 -15.588  20.615  1.00 75.53           C
ATOM   4149  CD1 PHE E 522      66.224 -16.290  21.642  1.00 75.53           C
ATOM   4150  CD2 PHE E 522      68.043 -14.979  20.851  1.00 75.53           C
ATOM   4151  CE1 PHE E 522      66.811 -16.377  22.888  1.00 75.53           C
ATOM   4152  CE2 PHE E 522      68.635 -15.063  22.090  1.00 75.53           C
ATOM   4153  CZ  PHE E 522      68.015 -15.752  23.110  1.00 75.53           C
ATOM   4154  C   PHE E 522      64.528 -14.148  17.997  1.00 75.53           C
ATOM   4155  O   PHE E 522      64.814 -13.037  17.557  1.00 75.53           O
ATOM   4156  N   SER E 523      63.796 -15.015  17.275  1.00 79.74           N
ATOM   4157  CA  SER E 523      63.360 -14.670  15.952  1.00 79.74           C
ATOM   4158  CB  SER E 523      62.537 -15.787  15.293  1.00 79.74           C
ATOM   4159  OG  SER E 523      62.135 -15.389  13.990  1.00 79.74           O
ATOM   4160  C   SER E 523      62.476 -13.467  16.037  1.00 79.74           C
ATOM   4161  O   SER E 523      62.598 -12.535  15.244  1.00 79.74           O
ATOM   4162  N   SER E 524      61.558 -13.458  17.018  1.00101.83           N
ATOM   4163  CA  SER E 524      60.621 -12.383  17.147  1.00101.83           C
ATOM   4164  CB  SER E 524      59.644 -12.596  18.310  1.00101.83           C
ATOM   4165  OG  SER E 524      58.738 -11.508  18.381  1.00101.83           O
ATOM   4166  C   SER E 524      61.342 -11.088  17.376  1.00101.83           C
ATOM   4167  O   SER E 524      61.104 -10.111  16.672  1.00101.83           O
ATOM   4168  N   SER E 525      62.272 -11.042  18.346  1.00 47.52           N
ATOM   4169  CA  SER E 525      62.971  -9.822  18.654  1.00 47.52           C
ATOM   4170  CB  SER E 525      63.978  -9.996  19.804  1.00 47.52           C
ATOM   4171  OG  SER E 525      65.038 -10.846  19.391  1.00 47.52           O
ATOM   4172  C   SER E 525      63.748  -9.396  17.453  1.00 47.52           C
ATOM   4173  O   SER E 525      63.817  -8.212  17.129  1.00 47.52           O
ATOM   4174  N   ASP E 526      64.340 -10.372  16.742  1.00 50.61           N
ATOM   4175  CA  ASP E 526      65.174 -10.072  15.620  1.00 50.61           C
ATOM   4176  CB  ASP E 526      65.731 -11.334  14.932  1.00 50.61           C
ATOM   4177  CG  ASP E 526      66.744 -11.995  15.858  1.00 50.61           C
ATOM   4178  OD1 ASP E 526      67.505 -11.251  16.533  1.00 50.61           O
ATOM   4179  OD2 ASP E 526      66.774 -13.256  15.906  1.00 50.61           O
ATOM   4180  C   ASP E 526      64.363  -9.342  14.602  1.00 50.61           C
ATOM   4181  O   ASP E 526      64.828  -8.350  14.040  1.00 50.61           O
ATOM   4182  N   MET E 527      63.127  -9.805  14.324  1.00144.57           N
ATOM   4183  CA  MET E 527      62.402  -9.112  13.305  1.00144.57           C
ATOM   4184  CB  MET E 527      61.165  -9.835  12.739  1.00144.57           C
ATOM   4185  CG  MET E 527      59.865  -9.724  13.529  1.00144.57           C
ATOM   4186  SD  MET E 527      58.427 -10.336  12.595  1.00144.57           S
ATOM   4187  CE  MET E 527      57.279 -10.229  13.985  1.00144.57           C
ATOM   4188  C   MET E 527      62.056  -7.716  13.752  1.00144.57           C
ATOM   4189  O   MET E 527      62.231  -6.767  12.989  1.00144.57           O
ATOM   4190  N   PHE E 528      61.617  -7.536  15.017  1.00 92.21           N
ATOM   4191  CA  PHE E 528      61.272  -6.228  15.530  1.00 92.21           C
ATOM   4192  CB  PHE E 528      61.059  -6.188  17.063  1.00 92.21           C
ATOM   4193  CG  PHE E 528      59.773  -6.735  17.577  1.00 92.21           C
ATOM   4194  CD1 PHE E 528      59.620  -8.087  17.767  1.00 92.21           C
ATOM   4195  CD2 PHE E 528      58.734  -5.886  17.897  1.00 92.21           C
ATOM   4196  CE1 PHE E 528      58.436  -8.587  18.254  1.00 92.21           C
ATOM   4197  CE2 PHE E 528      57.546  -6.380  18.387  1.00 92.21           C
ATOM   4198  CZ  PHE E 528      57.400  -7.736  18.567  1.00 92.21           C
ATOM   4199  C   PHE E 528      62.450  -5.312  15.427  1.00 92.21           C
ATOM   4200  O   PHE E 528      62.320  -4.143  15.067  1.00 92.21           O
ATOM   4201  N   GLY E 529      63.631  -5.813  15.816  1.00 41.02           N
ATOM   4202  CA  GLY E 529      64.802  -4.979  15.883  1.00 41.02           C
ATOM   4203  C   GLY E 529      65.199  -4.466  14.530  1.00 41.02           C
ATOM   4204  O   GLY E 529      65.573  -3.301  14.393  1.00 41.02           O
ATOM   4205  N   SER E 530      65.172  -5.332  13.498  1.00 84.77           N
ATOM   4206  CA  SER E 530      65.571  -4.909  12.187  1.00 84.77           C
ATOM   4207  CB  SER E 530      65.650  -6.076  11.188  1.00 84.77           C
ATOM   4208  OG  SER E 530      66.639  -7.006  11.603  1.00 84.77           O
ATOM   4209  C   SER E 530      64.574  -3.927  11.652  1.00 84.77           C
ATOM   4210  O   SER E 530      64.947  -2.894  11.096  1.00 84.77           O
ATOM   4211  N   ARG E 531      63.269  -4.212  11.830  1.00 80.92           N
ATOM   4212  CA  ARG E 531      62.242  -3.370  11.280  1.00 80.92           C
ATOM   4213  CB  ARG E 531      60.831  -3.966  11.442  1.00 80.92           C
ATOM   4214  CG  ARG E 531      60.643  -5.212  10.567  1.00 80.92           C
ATOM   4215  CD  ARG E 531      59.210  -5.751  10.509  1.00 80.92           C
ATOM   4216  NE  ARG E 531      59.228  -6.941   9.612  1.00 80.92           N
ATOM   4217  CZ  ARG E 531      58.279  -7.087   8.637  1.00 80.92           C
ATOM   4218  NH1 ARG E 531      57.292  -6.158   8.497  1.00 80.92           N
ATOM   4219  NH2 ARG E 531      58.331  -8.159   7.795  1.00 80.92           N
ATOM   4220  C   ARG E 531      62.297  -2.005  11.893  1.00 80.92           C
ATOM   4221  O   ARG E 531      62.017  -1.009  11.227  1.00 80.92           O
ATOM   4222  N   VAL E 532      62.627  -1.914  13.191  1.00 42.83           N
ATOM   4223  CA  VAL E 532      62.751  -0.627  13.815  1.00 42.83           C
ATOM   4224  CB  VAL E 532      63.068  -0.711  15.276  1.00 42.83           C
ATOM   4225  CG1 VAL E 532      63.271   0.716  15.817  1.00 42.83           C
ATOM   4226  CG2 VAL E 532      61.940  -1.490  15.973  1.00 42.83           C
ATOM   4227  C   VAL E 532      63.879   0.107  13.153  1.00 42.83           C
ATOM   4228  O   VAL E 532      63.807   1.318  12.955  1.00 42.83           O
ATOM   4229  N   ARG E 533      64.961  -0.614  12.814  1.00105.26           N
ATOM   4230  CA  ARG E 533      66.122   0.001  12.226  1.00105.26           C
ATOM   4231  CB  ARG E 533      67.274  -1.000  12.053  1.00105.26           C
ATOM   4232  CG  ARG E 533      67.790  -1.533  13.395  1.00105.26           C
ATOM   4233  CD  ARG E 533      69.078  -0.867  13.881  1.00105.26           C
ATOM   4234  NE  ARG E 533      70.213  -1.511  13.165  1.00105.26           N
ATOM   4235  CZ  ARG E 533      70.911  -2.517  13.770  1.00105.26           C
ATOM   4236  NH1 ARG E 533      70.605  -2.889  15.048  1.00105.26           N
ATOM   4237  NH2 ARG E 533      71.919  -3.145  13.100  1.00105.26           N
ATOM   4238  C   ARG E 533      65.774   0.587  10.890  1.00105.26           C
ATOM   4239  O   ARG E 533      66.119   1.730  10.598  1.00105.26           O
ATOM   4240  N   VAL E 534      65.068  -0.178  10.039  1.00 44.29           N
ATOM   4241  CA  VAL E 534      64.715   0.271   8.722  1.00 44.29           C
ATOM   4242  CB  VAL E 534      63.998  -0.787   7.938  1.00 44.29           C
ATOM   4243  CG1 VAL E 534      63.659  -0.232   6.546  1.00 44.29           C
ATOM   4244  CG2 VAL E 534      64.864  -2.063   7.918  1.00 44.29           C
ATOM   4245  C   VAL E 534      63.801   1.457   8.808  1.00 44.29           C
ATOM   4246  O   VAL E 534      63.972   2.443   8.094  1.00 44.29           O
ATOM   4247  N   ILE E 535      62.806   1.401   9.709  1.00 98.18           N
ATOM   4248  CA  ILE E 535      61.816   2.440   9.773  1.00 98.18           C
ATOM   4249  CB  ILE E 535      60.713   2.145  10.760  1.00 98.18           C
ATOM   4250  CG1 ILE E 535      59.559   3.146  10.584  1.00 98.18           C
ATOM   4251  CG2 ILE E 535      61.300   2.102  12.177  1.00 98.18           C
ATOM   4252  CD1 ILE E 535      58.297   2.756  11.353  1.00 98.18           C
ATOM   4253  C   ILE E 535      62.459   3.743  10.136  1.00 98.18           C
ATOM   4254  O   ILE E 535      62.115   4.793   9.601  1.00 98.18           O
ATOM   4255  N   THR E 536      63.378   3.684  11.109  1.00152.09           N
ATOM   4256  CA  THR E 536      64.153   4.744  11.682  1.00152.09           C
ATOM   4257  CB  THR E 536      64.666   4.335  13.024  1.00152.09           C
ATOM   4258  OG1 THR E 536      65.209   5.454  13.694  1.00152.09           O
ATOM   4259  CG2 THR E 536      65.743   3.257  12.840  1.00152.09           C
ATOM   4260  C   THR E 536      65.326   5.096  10.819  1.00152.09           C
ATOM   4261  O   THR E 536      65.957   6.128  11.031  1.00152.09           O
ATOM   4262  N   ASN E 537      65.698   4.215   9.873  1.00 65.20           N
ATOM   4263  CA  ASN E 537      66.861   4.427   9.058  1.00 65.20           C
ATOM   4264  CB  ASN E 537      66.863   5.774   8.314  1.00 65.20           C
ATOM   4265  CG  ASN E 537      67.975   5.734   7.270  1.00 65.20           C
ATOM   4266  OD1 ASN E 537      68.557   4.683   7.000  1.00 65.20           O
ATOM   4267  ND2 ASN E 537      68.286   6.914   6.670  1.00 65.20           N
ATOM   4268  C   ASN E 537      68.082   4.380   9.923  1.00 65.20           C
ATOM   4269  O   ASN E 537      69.018   5.156   9.739  1.00 65.20           O
ATOM   4270  N   GLY E 538      68.088   3.466  10.914  1.00 28.32           N
ATOM   4271  CA  GLY E 538      69.241   3.232  11.737  1.00 28.32           C
ATOM   4272  C   GLY E 538      69.339   4.272  12.804  1.00 28.32           C
ATOM   4273  O   GLY E 538      70.316   4.309  13.551  1.00 28.32           O
ATOM   4274  N   THR E 539      68.341   5.166  12.902  1.00 35.77           N
ATOM   4275  CA  THR E 539      68.416   6.159  13.931  1.00 35.77           C
ATOM   4276  CB  THR E 539      67.350   7.209  13.825  1.00 35.77           C
ATOM   4277  OG1 THR E 539      67.429   7.861  12.566  1.00 35.77           O
ATOM   4278  CG2 THR E 539      67.545   8.222  14.964  1.00 35.77           C
ATOM   4279  C   THR E 539      68.280   5.465  15.252  1.00 35.77           C
ATOM   4280  O   THR E 539      68.974   5.810  16.208  1.00 35.77           O
ATOM   4281  N   LYS E 540      67.371   4.467  15.338  1.00136.66           N
ATOM   4282  CA  LYS E 540      67.173   3.738  16.566  1.00136.66           C
ATOM   4283  CB  LYS E 540      65.728   3.777  17.089  1.00136.66           C
ATOM   4284  CG  LYS E 540      65.447   5.017  17.938  1.00136.66           C
ATOM   4285  CD  LYS E 540      65.611   6.338  17.186  1.00136.66           C
ATOM   4286  CE  LYS E 540      65.519   7.563  18.099  1.00136.66           C
ATOM   4287  NZ  LYS E 540      66.687   7.605  19.008  1.00136.66           N
ATOM   4288  C   LYS E 540      67.567   2.303  16.375  1.00136.66           C
ATOM   4289  O   LYS E 540      67.045   1.590  15.522  1.00136.66           O
ATOM   4290  N   THR E 541      68.597   1.910  17.140  1.00200.96           N
ATOM   4291  CA  THR E 541      69.278   0.647  17.199  1.00200.96           C
ATOM   4292  CB  THR E 541      70.756   0.900  17.369  1.00200.96           C
ATOM   4293  OG1 THR E 541      71.180   1.830  16.382  1.00200.96           O
ATOM   4294  CG2 THR E 541      71.545  -0.394  17.141  1.00200.96           C
ATOM   4295  C   THR E 541      68.763  -0.338  18.244  1.00200.96           C
ATOM   4296  O   THR E 541      69.318  -1.431  18.298  1.00200.96           O
ATOM   4297  N   PRO E 542      67.807  -0.076  19.107  1.00128.84           N
ATOM   4298  CA  PRO E 542      67.596  -0.891  20.294  1.00128.84           C
ATOM   4299  CD  PRO E 542      66.547   0.506  18.655  1.00128.84           C
ATOM   4300  CB  PRO E 542      66.297  -0.380  20.908  1.00128.84           C
ATOM   4301  CG  PRO E 542      65.485   0.013  19.659  1.00128.84           C
ATOM   4302  C   PRO E 542      67.581  -2.390  20.154  1.00128.84           C
ATOM   4303  O   PRO E 542      67.158  -2.905  19.120  1.00128.84           O
ATOM   4304  N   VAL E 543      68.124  -3.093  21.179  1.00109.89           N
ATOM   4305  CA  VAL E 543      68.120  -4.528  21.246  1.00109.89           C
ATOM   4306  CB  VAL E 543      69.435  -5.122  21.691  1.00109.89           C
ATOM   4307  CG1 VAL E 543      70.489  -4.845  20.606  1.00109.89           C
ATOM   4308  CG2 VAL E 543      69.821  -4.523  23.056  1.00109.89           C
ATOM   4309  C   VAL E 543      67.067  -4.875  22.252  1.00109.89           C
ATOM   4310  O   VAL E 543      67.106  -4.425  23.395  1.00109.89           O
ATOM   4311  N   TYR E 544      66.074  -5.674  21.824  1.00143.22           N
ATOM   4312  CA  TYR E 544      64.958  -6.049  22.643  1.00143.22           C
ATOM   4313  CB  TYR E 544      63.646  -6.119  21.850  1.00143.22           C
ATOM   4314  CG  TYR E 544      63.224  -4.687  21.821  1.00143.22           C
ATOM   4315  CD1 TYR E 544      64.083  -3.715  21.350  1.00143.22           C
ATOM   4316  CD2 TYR E 544      62.008  -4.306  22.350  1.00143.22           C
ATOM   4317  CE1 TYR E 544      63.712  -2.389  21.348  1.00143.22           C
ATOM   4318  CE2 TYR E 544      61.628  -2.985  22.349  1.00143.22           C
ATOM   4319  CZ  TYR E 544      62.480  -2.027  21.844  1.00143.22           C
ATOM   4320  OH  TYR E 544      62.096  -0.670  21.844  1.00143.22           O
ATOM   4321  C   TYR E 544      65.286  -7.280  23.432  1.00143.22           C
ATOM   4322  O   TYR E 544      66.268  -7.963  23.147  1.00143.22           O
ATOM   4323  N   SER E 545      64.529  -7.525  24.527  1.00 75.61           N
ATOM   4324  CA  SER E 545      64.871  -8.610  25.410  1.00 75.61           C
ATOM   4325  CB  SER E 545      64.733  -8.234  26.896  1.00 75.61           C
ATOM   4326  OG  SER E 545      64.964  -9.375  27.707  1.00 75.61           O
ATOM   4327  C   SER E 545      64.031  -9.844  25.199  1.00 75.61           C
ATOM   4328  O   SER E 545      62.821  -9.851  25.422  1.00 75.61           O
ATOM   4329  N   PRO E 546      64.670 -10.910  24.770  1.00173.20           N
ATOM   4330  CA  PRO E 546      63.997 -12.177  24.623  1.00173.20           C
ATOM   4331  CD  PRO E 546      65.767 -10.797  23.827  1.00173.20           C
ATOM   4332  CB  PRO E 546      64.870 -13.038  23.704  1.00173.20           C
ATOM   4333  CG  PRO E 546      66.186 -12.251  23.566  1.00173.20           C
ATOM   4334  C   PRO E 546      63.692 -12.807  25.945  1.00173.20           C
ATOM   4335  O   PRO E 546      62.769 -13.615  26.033  1.00173.20           O
ATOM   4336  N   GLN E 547      64.463 -12.445  26.981  1.00122.53           N
ATOM   4337  CA  GLN E 547      64.370 -13.028  28.287  1.00122.53           C
ATOM   4338  CB  GLN E 547      65.474 -12.447  29.194  1.00122.53           C
ATOM   4339  CG  GLN E 547      65.987 -13.361  30.310  1.00122.53           C
ATOM   4340  CD  GLN E 547      64.820 -14.096  30.937  1.00122.53           C
ATOM   4341  OE1 GLN E 547      64.301 -15.048  30.358  1.00122.53           O
ATOM   4342  NE2 GLN E 547      64.409 -13.654  32.159  1.00122.53           N
ATOM   4343  C   GLN E 547      63.041 -12.665  28.882  1.00122.53           C
ATOM   4344  O   GLN E 547      62.379 -13.489  29.511  1.00122.53           O
ATOM   4345  N   ASP E 548      62.602 -11.407  28.678  1.00 98.92           N
ATOM   4346  CA  ASP E 548      61.376 -10.961  29.269  1.00 98.92           C
ATOM   4347  CB  ASP E 548      61.060  -9.495  28.919  1.00 98.92           C
ATOM   4348  CG  ASP E 548      59.909  -9.014  29.786  1.00 98.92           C
ATOM   4349  OD1 ASP E 548      59.721  -9.597  30.886  1.00 98.92           O
ATOM   4350  OD2 ASP E 548      59.201  -8.059  29.366  1.00 98.92           O
ATOM   4351  C   ASP E 548      60.260 -11.798  28.751  1.00 98.92           C
ATOM   4352  O   ASP E 548      59.365 -12.193  29.497  1.00 98.92           O
ATOM   4353  N   ILE E 549      60.278 -12.086  27.441  1.00 83.15           N
ATOM   4354  CA  ILE E 549      59.235 -12.889  26.886  1.00 83.15           C
ATOM   4355  CB  ILE E 549      59.309 -13.019  25.391  1.00 83.15           C
ATOM   4356  CG1 ILE E 549      59.102 -11.651  24.715  1.00 83.15           C
ATOM   4357  CG2 ILE E 549      58.251 -14.055  24.974  1.00 83.15           C
ATOM   4358  CD1 ILE E 549      60.226 -10.656  24.993  1.00 83.15           C
ATOM   4359  C   ILE E 549      59.305 -14.257  27.487  1.00 83.15           C
ATOM   4360  O   ILE E 549      58.283 -14.843  27.842  1.00 83.15           O
ATOM   4361  N   VAL E 550      60.526 -14.804  27.625  1.00 68.18           N
ATOM   4362  CA  VAL E 550      60.665 -16.127  28.163  1.00 68.18           C
ATOM   4363  CB  VAL E 550      62.094 -16.581  28.234  1.00 68.18           C
ATOM   4364  CG1 VAL E 550      62.145 -17.966  28.907  1.00 68.18           C
ATOM   4365  CG2 VAL E 550      62.675 -16.567  26.811  1.00 68.18           C
ATOM   4366  C   VAL E 550      60.112 -16.188  29.559  1.00 68.18           C
ATOM   4367  O   VAL E 550      59.398 -17.131  29.893  1.00 68.18           O
ATOM   4368  N   GLU E 551      60.475 -15.245  30.454  1.00194.76           N
ATOM   4369  CA  GLU E 551      59.916 -15.384  31.777  1.00194.76           C
ATOM   4370  CB  GLU E 551      60.736 -14.798  32.924  1.00194.76           C
ATOM   4371  CG  GLU E 551      59.890 -14.699  34.201  1.00194.76           C
ATOM   4372  CD  GLU E 551      59.391 -16.058  34.701  1.00194.76           C
ATOM   4373  OE1 GLU E 551      59.543 -17.055  33.944  1.00194.76           O
ATOM   4374  OE2 GLU E 551      58.839 -16.110  35.833  1.00194.76           O
ATOM   4375  C   GLU E 551      58.513 -14.859  31.942  1.00194.76           C
ATOM   4376  O   GLU E 551      57.714 -15.438  32.672  1.00194.76           O
ATOM   4377  N   CYS E 552      58.204 -13.681  31.374  1.00 97.27           N
ATOM   4378  CA  CYS E 552      56.922 -13.059  31.592  1.00 97.27           C
ATOM   4379  CB  CYS E 552      56.998 -11.535  31.445  1.00 97.27           C
ATOM   4380  SG  CYS E 552      58.024 -10.834  32.760  1.00 97.27           S
ATOM   4381  C   CYS E 552      55.758 -13.526  30.761  1.00 97.27           C
ATOM   4382  O   CYS E 552      54.635 -13.575  31.258  1.00 97.27           O
ATOM   4383  N   SER E 553      55.974 -13.855  29.471  1.00147.76           N
ATOM   4384  CA  SER E 553      54.872 -14.075  28.561  1.00147.76           C
ATOM   4385  CB  SER E 553      55.267 -14.129  27.075  1.00147.76           C
ATOM   4386  OG  SER E 553      55.491 -12.837  26.546  1.00147.76           O
ATOM   4387  C   SER E 553      54.090 -15.341  28.760  1.00147.76           C
ATOM   4388  O   SER E 553      54.612 -16.451  28.688  1.00147.76           O
ATOM   4389  N   ALA E 554      52.771 -15.159  28.981  1.00 90.51           N
ATOM   4390  CA  ALA E 554      51.749 -16.168  29.075  1.00 90.51           C
ATOM   4391  CB  ALA E 554      50.426 -15.639  29.653  1.00 90.51           C
ATOM   4392  C   ALA E 554      51.447 -16.741  27.717  1.00 90.51           C
ATOM   4393  O   ALA E 554      50.872 -17.823  27.596  1.00 90.51           O
ATOM   4394  N   TYR E 555      51.707 -15.939  26.668  1.00192.72           N
ATOM   4395  CA  TYR E 555      51.472 -16.241  25.284  1.00192.72           C
ATOM   4396  CB  TYR E 555      51.648 -15.032  24.347  1.00192.72           C
ATOM   4397  CG  TYR E 555      50.707 -13.950  24.781  1.00192.72           C
ATOM   4398  CD1 TYR E 555      49.402 -14.225  25.137  1.00192.72           C
ATOM   4399  CD2 TYR E 555      51.115 -12.635  24.762  1.00192.72           C
ATOM   4400  CE1 TYR E 555      48.549 -13.212  25.522  1.00192.72           C
ATOM   4401  CE2 TYR E 555      50.270 -11.619  25.140  1.00192.72           C
ATOM   4402  CZ  TYR E 555      48.985 -11.907  25.527  1.00192.72           C
ATOM   4403  OH  TYR E 555      48.117 -10.866  25.916  1.00192.72           O
ATOM   4404  C   TYR E 555      52.395 -17.343  24.833  1.00192.72           C
ATOM   4405  O   TYR E 555      52.236 -17.870  23.732  1.00192.72           O
ATOM   4406  N   SER E 556      53.482 -17.611  25.586  1.00125.17           N
ATOM   4407  CA  SER E 556      54.434 -18.630  25.222  1.00125.17           C
ATOM   4408  CB  SER E 556      55.759 -18.037  24.712  1.00125.17           C
ATOM   4409  OG  SER E 556      55.534 -17.259  23.546  1.00125.17           O
ATOM   4410  C   SER E 556      54.789 -19.469  26.427  1.00125.17           C
ATOM   4411  O   SER E 556      54.357 -19.228  27.550  1.00125.17           O
ATOM   4412  N   GLN E 557      55.547 -20.544  26.144  1.00196.39           N
ATOM   4413  CA  GLN E 557      56.071 -21.604  26.961  1.00196.39           C
ATOM   4414  CB  GLN E 557      56.175 -22.899  26.154  1.00196.39           C
ATOM   4415  CG  GLN E 557      54.792 -23.545  25.977  1.00196.39           C
ATOM   4416  CD  GLN E 557      53.813 -22.587  25.278  1.00196.39           C
ATOM   4417  OE1 GLN E 557      53.909 -22.334  24.076  1.00196.39           O
ATOM   4418  NE2 GLN E 557      52.837 -22.045  26.062  1.00196.39           N
ATOM   4419  C   GLN E 557      57.356 -21.341  27.706  1.00196.39           C
ATOM   4420  O   GLN E 557      57.849 -22.252  28.367  1.00196.39           O
ATOM   4421  N   GLY E 558      58.045 -20.201  27.505  1.00 51.28           N
ATOM   4422  CA  GLY E 558      59.289 -20.011  28.209  1.00 51.28           C
ATOM   4423  C   GLY E 558      60.337 -20.749  27.433  1.00 51.28           C
ATOM   4424  O   GLY E 558      60.427 -20.613  26.216  1.00 51.28           O
ATOM   4425  N   CYS E 559      61.183 -21.526  28.131  1.00 85.53           N
ATOM   4426  CA  CYS E 559      62.219 -22.314  27.524  1.00 85.53           C
ATOM   4427  CB  CYS E 559      63.259 -22.855  28.517  1.00 85.53           C
ATOM   4428  SG  CYS E 559      64.415 -21.540  29.002  1.00 85.53           S
ATOM   4429  C   CYS E 559      61.605 -23.461  26.778  1.00 85.53           C
ATOM   4430  O   CYS E 559      62.296 -24.175  26.055  1.00 85.53           O
ATOM   4431  N   ASP E 560      60.311 -23.720  27.038  1.00128.29           N
ATOM   4432  CA  ASP E 560      59.499 -24.767  26.472  1.00128.29           C
ATOM   4433  CB  ASP E 560      58.171 -24.919  27.238  1.00128.29           C
ATOM   4434  CG  ASP E 560      57.587 -26.302  26.986  1.00128.29           C
ATOM   4435  OD1 ASP E 560      57.052 -26.551  25.871  1.00128.29           O
ATOM   4436  OD2 ASP E 560      57.651 -27.131  27.934  1.00128.29           O
ATOM   4437  C   ASP E 560      59.174 -24.511  25.015  1.00128.29           C
ATOM   4438  O   ASP E 560      58.709 -25.418  24.324  1.00128.29           O
ATOM   4439  N   GLY E 561      59.319 -23.261  24.520  1.00 45.43           N
ATOM   4440  CA  GLY E 561      59.009 -22.999  23.134  1.00 45.43           C
ATOM   4441  C   GLY E 561      57.900 -21.988  23.044  1.00 45.43           C
ATOM   4442  O   GLY E 561      57.335 -21.573  24.053  1.00 45.43           O
ATOM   4443  N   GLY E 562      57.574 -21.550  21.806  1.00 45.03           N
ATOM   4444  CA  GLY E 562      56.546 -20.568  21.593  1.00 45.03           C
ATOM   4445  C   GLY E 562      56.460 -20.276  20.119  1.00 45.03           C
ATOM   4446  O   GLY E 562      57.119 -20.927  19.309  1.00 45.03           O
ATOM   4447  N   PHE E 563      55.631 -19.273  19.734  1.00160.26           N
ATOM   4448  CA  PHE E 563      55.452 -18.983  18.333  1.00160.26           C
ATOM   4449  CB  PHE E 563      54.053 -19.401  17.843  1.00160.26           C
ATOM   4450  CG  PHE E 563      53.881 -20.832  18.231  1.00160.26           C
ATOM   4451  CD1 PHE E 563      54.438 -21.859  17.507  1.00160.26           C
ATOM   4452  CD2 PHE E 563      53.144 -21.147  19.346  1.00160.26           C
ATOM   4453  CE1 PHE E 563      54.263 -23.168  17.895  1.00160.26           C
ATOM   4454  CE2 PHE E 563      52.967 -22.454  19.735  1.00160.26           C
ATOM   4455  CZ  PHE E 563      53.530 -23.472  19.011  1.00160.26           C
ATOM   4456  C   PHE E 563      55.566 -17.495  18.115  1.00160.26           C
ATOM   4457  O   PHE E 563      54.994 -16.707  18.865  1.00160.26           O
ATOM   4458  N   MET E 564      56.243 -17.083  17.017  1.00132.76           N
ATOM   4459  CA  MET E 564      56.520 -15.706  16.678  1.00132.76           C
ATOM   4460  CB  MET E 564      57.356 -15.544  15.398  1.00132.76           C
ATOM   4461  CG  MET E 564      56.664 -16.083  14.144  1.00132.76           C
ATOM   4462  SD  MET E 564      56.713 -17.889  13.948  1.00132.76           S
ATOM   4463  CE  MET E 564      58.503 -17.903  13.634  1.00132.76           C
ATOM   4464  C   MET E 564      55.244 -14.953  16.471  1.00132.76           C
ATOM   4465  O   MET E 564      55.158 -13.769  16.781  1.00132.76           O
ATOM   4466  N   TYR E 565      54.206 -15.603  15.935  1.00 93.06           N
ATOM   4467  CA  TYR E 565      52.965 -14.920  15.702  1.00 93.06           C
ATOM   4468  CB  TYR E 565      51.921 -15.946  15.217  1.00 93.06           C
ATOM   4469  CG  TYR E 565      50.554 -15.391  15.024  1.00 93.06           C
ATOM   4470  CD1 TYR E 565      49.698 -15.231  16.093  1.00 93.06           C
ATOM   4471  CD2 TYR E 565      50.119 -15.077  13.756  1.00 93.06           C
ATOM   4472  CE1 TYR E 565      48.428 -14.736  15.894  1.00 93.06           C
ATOM   4473  CE2 TYR E 565      48.853 -14.583  13.556  1.00 93.06           C
ATOM   4474  CZ  TYR E 565      48.010 -14.406  14.624  1.00 93.06           C
ATOM   4475  OH  TYR E 565      46.713 -13.902  14.393  1.00 93.06           O
ATOM   4476  C   TYR E 565      52.496 -14.367  17.017  1.00 93.06           C
ATOM   4477  O   TYR E 565      52.059 -13.219  17.094  1.00 93.06           O
ATOM   4478  N   LEU E 566      52.557 -15.183  18.083  1.00193.73           N
ATOM   4479  CA  LEU E 566      52.058 -14.819  19.376  1.00193.73           C
ATOM   4480  CB  LEU E 566      51.761 -16.107  20.166  1.00193.73           C
ATOM   4481  CG  LEU E 566      50.598 -15.988  21.162  1.00193.73           C
ATOM   4482  CD1 LEU E 566      49.319 -15.547  20.440  1.00193.73           C
ATOM   4483  CD2 LEU E 566      50.332 -17.333  21.850  1.00193.73           C
ATOM   4484  C   LEU E 566      52.994 -13.867  20.101  1.00193.73           C
ATOM   4485  O   LEU E 566      52.551 -13.106  20.959  1.00193.73           O
ATOM   4486  N   VAL E 567      54.328 -13.984  19.881  1.00155.59           N
ATOM   4487  CA  VAL E 567      55.330 -13.122  20.482  1.00155.59           C
ATOM   4488  CB  VAL E 567      56.696 -13.769  20.479  1.00155.59           C
ATOM   4489  CG1 VAL E 567      56.619 -15.049  21.325  1.00155.59           C
ATOM   4490  CG2 VAL E 567      57.153 -14.063  19.042  1.00155.59           C
ATOM   4491  C   VAL E 567      55.417 -11.797  19.806  1.00155.59           C
ATOM   4492  O   VAL E 567      55.390 -10.723  20.408  1.00155.59           O
ATOM   4493  N   SER E 568      55.529 -11.839  18.482  1.00208.20           N
ATOM   4494  CA  SER E 568      55.498 -10.611  17.806  1.00208.20           C
ATOM   4495  CB  SER E 568      55.579 -10.779  16.291  1.00208.20           C
ATOM   4496  OG  SER E 568      54.419 -11.435  15.810  1.00208.20           O
ATOM   4497  C   SER E 568      54.062  -9.986  18.151  1.00208.20           C
ATOM   4498  O   SER E 568      54.085  -8.798  17.805  1.00208.20           O
ATOM   4499  N   LYS E 569      52.896 -10.741  18.692  1.00311.82           N
ATOM   4500  CA  LYS E 569      51.439 -10.591  19.268  1.00311.82           C
ATOM   4501  CB  LYS E 569      50.654 -11.924  19.329  1.00311.82           C
ATOM   4502  CG  LYS E 569      49.220 -11.830  19.885  1.00311.82           C
ATOM   4503  CD  LYS E 569      49.079 -11.681  21.400  1.00311.82           C
ATOM   4504  CE  LYS E 569      47.665 -11.293  21.856  1.00311.82           C
ATOM   4505  NZ  LYS E 569      46.650 -11.766  20.883  1.00311.82           N
ATOM   4506  C   LYS E 569      51.432 -10.040  20.674  1.00311.82           C
ATOM   4507  O   LYS E 569      50.631  -9.183  21.049  1.00311.82           O
ATOM   4508  N   TYR E 570      52.334 -10.561  21.516  1.00104.55           N
ATOM   4509  CA  TYR E 570      52.522 -10.147  22.873  1.00104.55           C
ATOM   4510  CB  TYR E 570      53.658 -10.975  23.496  1.00104.55           C
ATOM   4511  CG  TYR E 570      53.987 -10.572  24.893  1.00104.55           C
ATOM   4512  CD1 TYR E 570      53.352 -11.156  25.960  1.00104.55           C
ATOM   4513  CD2 TYR E 570      54.945  -9.622  25.145  1.00104.55           C
ATOM   4514  CE1 TYR E 570      53.664 -10.801  27.249  1.00104.55           C
ATOM   4515  CE2 TYR E 570      55.266  -9.260  26.432  1.00104.55           C
ATOM   4516  CZ  TYR E 570      54.626  -9.854  27.490  1.00104.55           C
ATOM   4517  OH  TYR E 570      54.951  -9.492  28.815  1.00104.55           O
ATOM   4518  C   TYR E 570      52.959  -8.732  22.755  1.00104.55           C
ATOM   4519  O   TYR E 570      52.687  -7.889  23.609  1.00104.55           O
ATOM   4520  N   ALA E 571      53.669  -8.449  21.653  1.00 45.44           N
ATOM   4521  CA  ALA E 571      54.183  -7.136  21.430  1.00 45.44           C
ATOM   4522  CB  ALA E 571      54.934  -7.015  20.093  1.00 45.44           C
ATOM   4523  C   ALA E 571      53.053  -6.145  21.423  1.00 45.44           C
ATOM   4524  O   ALA E 571      53.198  -5.054  21.971  1.00 45.44           O
ATOM   4525  N   GLU E 572      51.902  -6.459  20.788  1.00124.34           N
ATOM   4526  CA  GLU E 572      50.836  -5.486  20.775  1.00124.34           C
ATOM   4527  CB  GLU E 572      49.594  -5.878  19.947  1.00124.34           C
ATOM   4528  CG  GLU E 572      49.758  -5.903  18.433  1.00124.34           C
ATOM   4529  CD  GLU E 572      48.369  -5.796  17.801  1.00124.34           C
ATOM   4530  OE1 GLU E 572      47.592  -6.781  17.895  1.00124.34           O
ATOM   4531  OE2 GLU E 572      48.047  -4.716  17.232  1.00124.34           O
ATOM   4532  C   GLU E 572      50.257  -5.289  22.148  1.00124.34           C
ATOM   4533  O   GLU E 572      50.070  -4.158  22.594  1.00124.34           O
ATOM   4534  N   ASP E 573      49.904  -6.401  22.825  1.00134.43           N
ATOM   4535  CA  ASP E 573      49.205  -6.320  24.079  1.00134.43           C
ATOM   4536  CB  ASP E 573      48.801  -7.704  24.612  1.00134.43           C
ATOM   4537  CG  ASP E 573      47.748  -8.310  23.714  1.00134.43           C
ATOM   4538  OD1 ASP E 573      48.032  -8.563  22.514  1.00134.43           O
ATOM   4539  OD2 ASP E 573      46.627  -8.532  24.235  1.00134.43           O
ATOM   4540  C   ASP E 573      50.044  -5.752  25.179  1.00134.43           C
ATOM   4541  O   ASP E 573      49.685  -4.760  25.813  1.00134.43           O
ATOM   4542  N   TYR E 574      51.122  -6.489  25.498  1.00178.64           N
ATOM   4543  CA  TYR E 574      52.060  -6.200  26.541  1.00178.64           C
ATOM   4544  CB  TYR E 574      52.654  -7.492  27.102  1.00178.64           C
ATOM   4545  CG  TYR E 574      51.612  -7.969  28.044  1.00178.64           C
ATOM   4546  CD1 TYR E 574      50.501  -8.682  27.651  1.00178.64           C
ATOM   4547  CD2 TYR E 574      51.760  -7.645  29.361  1.00178.64           C
ATOM   4548  CE1 TYR E 574      49.560  -9.079  28.576  1.00178.64           C
ATOM   4549  CE2 TYR E 574      50.828  -8.040  30.281  1.00178.64           C
ATOM   4550  CZ  TYR E 574      49.728  -8.757  29.901  1.00178.64           C
ATOM   4551  OH  TYR E 574      48.782  -9.148  30.874  1.00178.64           O
ATOM   4552  C   TYR E 574      53.168  -5.256  26.209  1.00178.64           C
ATOM   4553  O   TYR E 574      53.493  -4.369  26.997  1.00178.64           O
ATOM   4554  N   GLY E 575      53.807  -5.442  25.042  1.00 53.29           N
ATOM   4555  CA  GLY E 575      54.925  -4.611  24.706  1.00 53.29           C
ATOM   4556  C   GLY E 575      56.181  -5.329  25.087  1.00 53.29           C
ATOM   4557  O   GLY E 575      56.171  -6.259  25.894  1.00 53.29           O
ATOM   4558  N   LEU E 576      57.314  -4.894  24.500  1.00 90.79           N
ATOM   4559  CA  LEU E 576      58.562  -5.530  24.776  1.00 90.79           C
ATOM   4560  CB  LEU E 576      59.126  -6.273  23.557  1.00 90.79           C
ATOM   4561  CG  LEU E 576      58.225  -7.485  23.234  1.00 90.79           C
ATOM   4562  CD1 LEU E 576      58.690  -8.249  21.999  1.00 90.79           C
ATOM   4563  CD2 LEU E 576      58.092  -8.419  24.448  1.00 90.79           C
ATOM   4564  C   LEU E 576      59.511  -4.515  25.327  1.00 90.79           C
ATOM   4565  O   LEU E 576      59.397  -3.316  25.082  1.00 90.79           O
ATOM   4566  N   ALA E 577      60.468  -5.001  26.136  1.00 70.47           N
ATOM   4567  CA  ALA E 577      61.407  -4.178  26.837  1.00 70.47           C
ATOM   4568  CB  ALA E 577      61.516  -4.600  28.300  1.00 70.47           C
ATOM   4569  C   ALA E 577      62.761  -4.396  26.244  1.00 70.47           C
ATOM   4570  O   ALA E 577      62.994  -5.366  25.528  1.00 70.47           O
ATOM   4571  N   GLU E 578      63.698  -3.470  26.517  1.00108.55           N
ATOM   4572  CA  GLU E 578      65.019  -3.605  25.976  1.00108.55           C
ATOM   4573  CB  GLU E 578      65.773  -2.274  25.854  1.00108.55           C
ATOM   4574  CG  GLU E 578      65.803  -1.454  27.140  1.00108.55           C
ATOM   4575  CD  GLU E 578      66.362  -0.092  26.763  1.00108.55           C
ATOM   4576  OE1 GLU E 578      67.168  -0.035  25.796  1.00108.55           O
ATOM   4577  OE2 GLU E 578      65.987   0.908  27.432  1.00108.55           O
ATOM   4578  C   GLU E 578      65.816  -4.600  26.769  1.00108.55           C
ATOM   4579  O   GLU E 578      65.463  -4.963  27.892  1.00108.55           O
ATOM   4580  N   GLU E 579      66.930  -5.071  26.167  1.00114.90           N
ATOM   4581  CA  GLU E 579      67.766  -6.092  26.737  1.00114.90           C
ATOM   4582  CB  GLU E 579      68.992  -6.420  25.871  1.00114.90           C
ATOM   4583  CG  GLU E 579      68.708  -7.437  24.774  1.00114.90           C
ATOM   4584  CD  GLU E 579      68.826  -8.802  25.444  1.00114.90           C
ATOM   4585  OE1 GLU E 579      69.709  -8.957  26.325  1.00114.90           O
ATOM   4586  OE2 GLU E 579      68.040  -9.709  25.078  1.00114.90           O
ATOM   4587  C   GLU E 579      68.284  -5.671  28.077  1.00114.90           C
ATOM   4588  O   GLU E 579      68.306  -6.470  29.013  1.00114.90           O
ATOM   4589  N   SER E 580      68.703  -4.402  28.219  1.00 76.03           N
ATOM   4590  CA  SER E 580      69.285  -3.965  29.458  1.00 76.03           C
ATOM   4591  CB  SER E 580      69.753  -2.501  29.411  1.00 76.03           C
ATOM   4592  OG  SER E 580      70.316  -2.128  30.660  1.00 76.03           O
ATOM   4593  C   SER E 580      68.272  -4.086  30.548  1.00 76.03           C
ATOM   4594  O   SER E 580      68.602  -4.298  31.716  1.00 76.03           O
ATOM   4595  N   CYS E 581      66.987  -3.943  30.194  1.00 56.30           N
ATOM   4596  CA  CYS E 581      65.945  -4.009  31.172  1.00 56.30           C
ATOM   4597  CB  CYS E 581      64.575  -3.757  30.522  1.00 56.30           C
ATOM   4598  SG  CYS E 581      63.229  -3.573  31.715  1.00 56.30           S
ATOM   4599  C   CYS E 581      65.943  -5.389  31.764  1.00 56.30           C
ATOM   4600  O   CYS E 581      65.803  -5.543  32.979  1.00 56.30           O
ATOM   4601  N   ASP E 582      66.092  -6.429  30.908  1.00107.84           N
ATOM   4602  CA  ASP E 582      66.110  -7.785  31.384  1.00107.84           C
ATOM   4603  CB  ASP E 582      64.751  -8.491  31.241  1.00107.84           C
ATOM   4604  CG  ASP E 582      63.815  -7.901  32.286  1.00107.84           C
ATOM   4605  OD1 ASP E 582      64.213  -7.860  33.482  1.00107.84           O
ATOM   4606  OD2 ASP E 582      62.693  -7.474  31.900  1.00107.84           O
ATOM   4607  C   ASP E 582      67.103  -8.555  30.571  1.00107.84           C
ATOM   4608  O   ASP E 582      66.761  -9.108  29.528  1.00107.84           O
ATOM   4609  N   PRO E 583      68.313  -8.660  31.045  1.00 76.22           N
ATOM   4610  CA  PRO E 583      69.330  -9.341  30.289  1.00 76.22           C
ATOM   4611  CD  PRO E 583      68.878  -7.618  31.887  1.00 76.22           C
ATOM   4612  CB  PRO E 583      70.643  -9.052  31.006  1.00 76.22           C
ATOM   4613  CG  PRO E 583      70.397  -7.667  31.639  1.00 76.22           C
ATOM   4614  C   PRO E 583      69.002 -10.784  30.105  1.00 76.22           C
ATOM   4615  O   PRO E 583      68.287 -11.347  30.932  1.00 76.22           O
ATOM   4616  N   TYR E 584      69.514 -11.399  29.019  1.00114.47           N
ATOM   4617  CA  TYR E 584      69.121 -12.742  28.691  1.00114.47           C
ATOM   4618  CB  TYR E 584      69.349 -13.065  27.202  1.00114.47           C
ATOM   4619  CG  TYR E 584      68.767 -14.404  26.922  1.00114.47           C
ATOM   4620  CD1 TYR E 584      67.402 -14.574  26.888  1.00114.47           C
ATOM   4621  CD2 TYR E 584      69.586 -15.478  26.671  1.00114.47           C
ATOM   4622  CE1 TYR E 584      66.859 -15.808  26.624  1.00114.47           C
ATOM   4623  CE2 TYR E 584      69.049 -16.713  26.405  1.00114.47           C
ATOM   4624  CZ  TYR E 584      67.687 -16.879  26.384  1.00114.47           C
ATOM   4625  OH  TYR E 584      67.150 -18.153  26.111  1.00114.47           O
ATOM   4626  C   TYR E 584      69.848 -13.739  29.543  1.00114.47           C
ATOM   4627  O   TYR E 584      71.077 -13.763  29.584  1.00114.47           O
ATOM   4628  N   LYS E 585      69.056 -14.495  30.342  1.00143.29           N
ATOM   4629  CA  LYS E 585      69.456 -15.569  31.216  1.00143.29           C
ATOM   4630  CB  LYS E 585      68.473 -15.736  32.384  1.00143.29           C
ATOM   4631  CG  LYS E 585      68.229 -14.418  33.119  1.00143.29           C
ATOM   4632  CD  LYS E 585      69.518 -13.723  33.558  1.00143.29           C
ATOM   4633  CE  LYS E 585      69.299 -12.291  34.048  1.00143.29           C
ATOM   4634  NZ  LYS E 585      70.594 -11.579  34.130  1.00143.29           N
ATOM   4635  C   LYS E 585      69.577 -16.901  30.523  1.00143.29           C
ATOM   4636  O   LYS E 585      70.536 -17.641  30.742  1.00143.29           O
ATOM   4637  N   GLY E 586      68.596 -17.245  29.658  1.00 38.13           N
ATOM   4638  CA  GLY E 586      68.578 -18.539  29.029  1.00 38.13           C
ATOM   4639  C   GLY E 586      67.890 -19.513  29.941  1.00 38.13           C
ATOM   4640  O   GLY E 586      68.066 -20.724  29.808  1.00 38.13           O
ATOM   4641  N   VAL E 587      67.086 -19.003  30.898  1.00113.37           N
ATOM   4642  CA  VAL E 587      66.408 -19.871  31.817  1.00113.37           C
ATOM   4643  CB  VAL E 587      67.096 -19.991  33.146  1.00113.37           C
ATOM   4644  CG1 VAL E 587      68.488 -20.610  32.927  1.00113.37           C
ATOM   4645  CG2 VAL E 587      67.122 -18.603  33.808  1.00113.37           C
ATOM   4646  C   VAL E 587      65.042 -19.313  32.093  1.00113.37           C
ATOM   4647  O   VAL E 587      64.690 -18.214  31.676  1.00113.37           O
ATOM   4648  N   ASP E 588      64.253 -20.113  32.826  1.00109.82           N
ATOM   4649  CA  ASP E 588      62.900 -19.950  33.284  1.00109.82           C
ATOM   4650  CB  ASP E 588      62.292 -21.281  33.744  1.00109.82           C
ATOM   4651  CG  ASP E 588      62.108 -22.107  32.478  1.00109.82           C
ATOM   4652  OD1 ASP E 588      61.197 -21.763  31.677  1.00109.82           O
ATOM   4653  OD2 ASP E 588      62.892 -23.073  32.281  1.00109.82           O
ATOM   4654  C   ASP E 588      62.852 -18.962  34.417  1.00109.82           C
ATOM   4655  O   ASP E 588      61.907 -18.965  35.206  1.00109.82           O
ATOM   4656  N   SER E 589      63.938 -18.189  34.612  1.00 67.12           N
ATOM   4657  CA  SER E 589      64.033 -17.263  35.713  1.00 67.12           C
ATOM   4658  CB  SER E 589      65.230 -16.301  35.608  1.00 67.12           C
ATOM   4659  OG  SER E 589      65.068 -15.434  34.495  1.00 67.12           O
ATOM   4660  C   SER E 589      62.789 -16.436  35.802  1.00 67.12           C
ATOM   4661  O   SER E 589      62.090 -16.270  34.813  1.00 67.12           O
ATOM   4662  N   VAL E 590      62.494 -15.904  37.015  1.00 57.93           N
ATOM   4663  CA  VAL E 590      61.298 -15.165  37.338  1.00 57.93           C
ATOM   4664  CB  VAL E 590      61.119 -14.998  38.825  1.00 57.93           C
ATOM   4665  CG1 VAL E 590      59.841 -14.194  39.115  1.00 57.93           C
ATOM   4666  CG2 VAL E 590      61.122 -16.397  39.463  1.00 57.93           C
ATOM   4667  C   VAL E 590      61.343 -13.801  36.699  1.00 57.93           C
ATOM   4668  O   VAL E 590      62.408 -13.310  36.327  1.00 57.93           O
ATOM   4669  N   CYS E 591      60.164 -13.162  36.516  1.00117.13           N
ATOM   4670  CA  CYS E 591      60.094 -11.872  35.879  1.00117.13           C
ATOM   4671  CB  CYS E 591      58.667 -11.367  35.624  1.00117.13           C
ATOM   4672  SG  CYS E 591      57.846 -12.197  34.241  1.00117.13           S
ATOM   4673  C   CYS E 591      60.709 -10.863  36.803  1.00117.13           C
ATOM   4674  O   CYS E 591      60.475 -10.932  38.005  1.00117.13           O
ATOM   4675  N   LYS E 592      61.508  -9.897  36.277  1.00155.89           N
ATOM   4676  CA  LYS E 592      62.138  -8.896  37.121  1.00155.89           C
ATOM   4677  CB  LYS E 592      63.502  -9.319  37.689  1.00155.89           C
ATOM   4678  CG  LYS E 592      63.409 -10.464  38.700  1.00155.89           C
ATOM   4679  CD  LYS E 592      64.773 -10.932  39.205  1.00155.89           C
ATOM   4680  CE  LYS E 592      65.429  -9.922  40.150  1.00155.89           C
ATOM   4681  NZ  LYS E 592      66.748 -10.419  40.596  1.00155.89           N
ATOM   4682  C   LYS E 592      62.357  -7.589  36.361  1.00155.89           C
ATOM   4683  O   LYS E 592      61.873  -7.427  35.243  1.00155.89           O
ATOM   4684  N   LYS E 593      63.130  -6.640  36.976  1.00218.10           N
ATOM   4685  CA  LYS E 593      63.413  -5.260  36.617  1.00218.10           C
ATOM   4686  CB  LYS E 593      64.175  -5.095  35.289  1.00218.10           C
ATOM   4687  CG  LYS E 593      64.584  -3.648  35.006  1.00218.10           C
ATOM   4688  CD  LYS E 593      65.652  -3.113  35.963  1.00218.10           C
ATOM   4689  CE  LYS E 593      66.063  -1.666  35.679  1.00218.10           C
ATOM   4690  NZ  LYS E 593      65.019  -0.737  36.167  1.00218.10           N
ATOM   4691  C   LYS E 593      62.109  -4.533  36.514  1.00218.10           C
ATOM   4692  O   LYS E 593      61.324  -4.768  35.597  1.00218.10           O
ATOM   4693  N   ASP E 594      61.853  -3.622  37.478  1.00106.44           N
ATOM   4694  CA  ASP E 594      60.622  -2.883  37.538  1.00106.44           C
ATOM   4695  CB  ASP E 594      60.216  -2.495  38.971  1.00106.44           C
ATOM   4696  CG  ASP E 594      61.307  -1.616  39.565  1.00106.44           C
ATOM   4697  OD1 ASP E 594      62.509  -1.955  39.396  1.00106.44           O
ATOM   4698  OD2 ASP E 594      60.948  -0.586  40.196  1.00106.44           O
ATOM   4699  C   ASP E 594      60.721  -1.630  36.729  1.00106.44           C
ATOM   4700  O   ASP E 594      61.810  -1.220  36.328  1.00106.44           O
ATOM   4701  N   GLN E 595      59.544  -1.008  36.475  1.00116.36           N
ATOM   4702  CA  GLN E 595      59.409   0.232  35.761  1.00116.36           C
ATOM   4703  CB  GLN E 595      59.857   1.444  36.591  1.00116.36           C
ATOM   4704  CG  GLN E 595      59.130   1.522  37.934  1.00116.36           C
ATOM   4705  CD  GLN E 595      57.650   1.285  37.669  1.00116.36           C
ATOM   4706  OE1 GLN E 595      57.116   1.706  36.645  1.00116.36           O
ATOM   4707  NE2 GLN E 595      56.971   0.575  38.610  1.00116.36           N
ATOM   4708  C   GLN E 595      60.247   0.132  34.539  1.00116.36           C
ATOM   4709  O   GLN E 595      61.110   0.972  34.289  1.00116.36           O
ATOM   4710  N   CYS E 596      59.992  -0.911  33.733  1.00134.02           N
ATOM   4711  CA  CYS E 596      60.855  -1.161  32.629  1.00134.02           C
ATOM   4712  CB  CYS E 596      60.476  -2.383  31.799  1.00134.02           C
ATOM   4713  SG  CYS E 596      61.789  -2.686  30.601  1.00134.02           S
ATOM   4714  C   CYS E 596      60.860  -0.009  31.730  1.00134.02           C
ATOM   4715  O   CYS E 596      59.835   0.552  31.338  1.00134.02           O
ATOM   4716  N   PRO E 597      62.078   0.287  31.398  1.00154.81           N
ATOM   4717  CA  PRO E 597      62.332   1.338  30.491  1.00154.81           C
ATOM   4718  CD  PRO E 597      63.220  -0.007  32.247  1.00154.81           C
ATOM   4719  CB  PRO E 597      63.851   1.443  30.393  1.00154.81           C
ATOM   4720  CG  PRO E 597      64.319   0.968  31.784  1.00154.81           C
ATOM   4721  C   PRO E 597      61.613   0.876  29.290  1.00154.81           C
ATOM   4722  O   PRO E 597      61.583  -0.328  29.051  1.00154.81           O
ATOM   4723  N   LYS E 598      61.005   1.847  28.604  1.00135.65           N
ATOM   4724  CA  LYS E 598      60.148   1.838  27.461  1.00135.65           C
ATOM   4725  CB  LYS E 598      60.750   2.657  26.307  1.00135.65           C
ATOM   4726  CG  LYS E 598      60.957   4.133  26.655  1.00135.65           C
ATOM   4727  CD  LYS E 598      61.998   4.827  25.773  1.00135.65           C
ATOM   4728  CE  LYS E 598      63.437   4.529  26.205  1.00135.65           C
ATOM   4729  NZ  LYS E 598      64.398   5.184  25.290  1.00135.65           N
ATOM   4730  C   LYS E 598      59.801   0.486  26.916  1.00135.65           C
ATOM   4731  O   LYS E 598      60.636  -0.398  26.734  1.00135.65           O
ATOM   4732  N   ARG E 599      58.501   0.321  26.594  1.00124.79           N
ATOM   4733  CA  ARG E 599      58.008  -0.899  26.024  1.00124.79           C
ATOM   4734  CB  ARG E 599      56.701  -1.372  26.678  1.00124.79           C
ATOM   4735  CG  ARG E 599      56.816  -1.544  28.192  1.00124.79           C
ATOM   4736  CD  ARG E 599      57.616  -2.779  28.602  1.00124.79           C
ATOM   4737  NE  ARG E 599      57.696  -2.790  30.089  1.00124.79           N
ATOM   4738  CZ  ARG E 599      57.933  -3.966  30.744  1.00124.79           C
ATOM   4739  NH1 ARG E 599      58.042  -5.129  30.037  1.00124.79           N
ATOM   4740  NH2 ARG E 599      58.057  -3.977  32.102  1.00124.79           N
ATOM   4741  C   ARG E 599      57.656  -0.597  24.596  1.00124.79           C
ATOM   4742  O   ARG E 599      56.928   0.357  24.324  1.00124.79           O
ATOM   4743  N   ALA E 600      58.193  -1.387  23.641  1.00 55.97           N
ATOM   4744  CA  ALA E 600      57.875  -1.209  22.249  1.00 55.97           C
ATOM   4745  CB  ALA E 600      59.019  -1.617  21.304  1.00 55.97           C
ATOM   4746  C   ALA E 600      56.686  -2.069  21.935  1.00 55.97           C
ATOM   4747  O   ALA E 600      56.554  -3.162  22.481  1.00 55.97           O
ATOM   4748  N   TYR E 601      55.807  -1.621  21.007  1.00 99.06           N
ATOM   4749  CA  TYR E 601      54.585  -2.345  20.747  1.00 99.06           C
ATOM   4750  CB  TYR E 601      53.324  -1.501  20.977  1.00 99.06           C
ATOM   4751  CG  TYR E 601      53.673  -0.468  21.985  1.00 99.06           C
ATOM   4752  CD1 TYR E 601      54.267   0.692  21.542  1.00 99.06           C
ATOM   4753  CD2 TYR E 601      53.430  -0.628  23.328  1.00 99.06           C
ATOM   4754  CE1 TYR E 601      54.624   1.691  22.412  1.00 99.06           C
ATOM   4755  CE2 TYR E 601      53.788   0.370  24.205  1.00 99.06           C
ATOM   4756  CZ  TYR E 601      54.380   1.528  23.751  1.00 99.06           C
ATOM   4757  OH  TYR E 601      54.745   2.545  24.656  1.00 99.06           O
ATOM   4758  C   TYR E 601      54.525  -2.595  19.267  1.00 99.06           C
ATOM   4759  O   TYR E 601      55.213  -1.929  18.496  1.00 99.06           O
ATOM   4760  N   GLY E 602      53.685  -3.559  18.829  1.00 37.71           N
ATOM   4761  CA  GLY E 602      53.534  -3.819  17.424  1.00 37.71           C
ATOM   4762  C   GLY E 602      52.183  -3.346  16.999  1.00 37.71           C
ATOM   4763  O   GLY E 602      51.160  -3.727  17.557  1.00 37.71           O
ATOM   4764  N   THR E 603      52.130  -2.472  15.983  1.00 65.78           N
ATOM   4765  CA  THR E 603      50.892  -1.969  15.483  1.00 65.78           C
ATOM   4766  CB  THR E 603      51.073  -0.734  14.665  1.00 65.78           C
ATOM   4767  OG1 THR E 603      51.907  -0.974  13.539  1.00 65.78           O
ATOM   4768  CG2 THR E 603      51.706   0.286  15.613  1.00 65.78           C
ATOM   4769  C   THR E 603      50.141  -3.004  14.714  1.00 65.78           C
ATOM   4770  O   THR E 603      48.916  -2.974  14.712  1.00 65.78           O
ATOM   4771  N   ASN E 604      50.848  -3.911  14.007  1.00114.90           N
ATOM   4772  CA  ASN E 604      50.174  -4.877  13.168  1.00114.90           C
ATOM   4773  CB  ASN E 604      50.024  -4.353  11.720  1.00114.90           C
ATOM   4774  CG  ASN E 604      49.615  -5.474  10.770  1.00114.90           C
ATOM   4775  OD1 ASN E 604      50.269  -5.711   9.754  1.00114.90           O
ATOM   4776  ND2 ASN E 604      48.511  -6.191  11.103  1.00114.90           N
ATOM   4777  C   ASN E 604      50.971  -6.159  13.085  1.00114.90           C
ATOM   4778  O   ASN E 604      52.192  -6.149  13.236  1.00114.90           O
ATOM   4779  N   TYR E 605      50.276  -7.313  12.900  1.00101.84           N
ATOM   4780  CA  TYR E 605      50.958  -8.564  12.684  1.00101.84           C
ATOM   4781  CB  TYR E 605      51.442  -9.256  13.974  1.00101.84           C
ATOM   4782  CG  TYR E 605      50.275  -9.538  14.849  1.00101.84           C
ATOM   4783  CD1 TYR E 605      49.732  -8.526  15.591  1.00101.84           C
ATOM   4784  CD2 TYR E 605      49.736 -10.803  14.935  1.00101.84           C
ATOM   4785  CE1 TYR E 605      48.663  -8.788  16.400  1.00101.84           C
ATOM   4786  CE2 TYR E 605      48.660 -11.049  15.755  1.00101.84           C
ATOM   4787  CZ  TYR E 605      48.113 -10.035  16.491  1.00101.84           C
ATOM   4788  OH  TYR E 605      47.008 -10.267  17.336  1.00101.84           O
ATOM   4789  C   TYR E 605      50.066  -9.504  11.921  1.00101.84           C
ATOM   4790  O   TYR E 605      48.844  -9.424  12.027  1.00101.84           O
ATOM   4791  N   ALA E 606      50.655 -10.429  11.122  1.00 50.19           N
ATOM   4792  CA  ALA E 606      49.861 -11.379  10.379  1.00 50.19           C
ATOM   4793  CB  ALA E 606      49.118 -10.742   9.193  1.00 50.19           C
ATOM   4794  C   ALA E 606      50.764 -12.439   9.805  1.00 50.19           C
ATOM   4795  O   ALA E 606      51.976 -12.257   9.709  1.00 50.19           O
ATOM   4796  N   TYR E 607      50.185 -13.601   9.428  1.00 86.04           N
ATOM   4797  CA  TYR E 607      50.942 -14.629   8.759  1.00 86.04           C
ATOM   4798  CB  TYR E 607      50.295 -16.035   8.749  1.00 86.04           C
ATOM   4799  CG  TYR E 607      50.423 -16.729  10.066  1.00 86.04           C
ATOM   4800  CD1 TYR E 607      51.641 -17.245  10.446  1.00 86.04           C
ATOM   4801  CD2 TYR E 607      49.337 -16.910  10.894  1.00 86.04           C
ATOM   4802  CE1 TYR E 607      51.792 -17.905  11.641  1.00 86.04           C
ATOM   4803  CE2 TYR E 607      49.482 -17.571  12.093  1.00 86.04           C
ATOM   4804  CZ  TYR E 607      50.709 -18.066  12.468  1.00 86.04           C
ATOM   4805  OH  TYR E 607      50.855 -18.744  13.696  1.00 86.04           O
ATOM   4806  C   TYR E 607      51.002 -14.199   7.327  1.00 86.04           C
ATOM   4807  O   TYR E 607      50.012 -13.717   6.785  1.00 86.04           O
ATOM   4808  N   THR E 608      52.171 -14.325   6.672  1.00115.24           N
ATOM   4809  CA  THR E 608      52.232 -13.932   5.295  1.00115.24           C
ATOM   4810  CB  THR E 608      53.606 -14.066   4.706  1.00115.24           C
ATOM   4811  OG1 THR E 608      53.993 -15.433   4.668  1.00115.24           O
ATOM   4812  CG2 THR E 608      54.587 -13.275   5.589  1.00115.24           C
ATOM   4813  C   THR E 608      51.304 -14.838   4.550  1.00115.24           C
ATOM   4814  O   THR E 608      51.297 -16.051   4.768  1.00115.24           O
ATOM   4815  N   GLY E 609      50.499 -14.254   3.636  1.00 36.46           N
ATOM   4816  CA  GLY E 609      49.517 -15.007   2.919  1.00 36.46           C
ATOM   4817  C   GLY E 609      48.185 -14.713   3.548  1.00 36.46           C
ATOM   4818  O   GLY E 609      47.143 -15.075   3.007  1.00 36.46           O
ATOM   4819  N   GLY E 610      48.185 -14.061   4.727  1.00 44.74           N
ATOM   4820  CA  GLY E 610      46.962 -13.652   5.361  1.00 44.74           C
ATOM   4821  C   GLY E 610      46.624 -14.530   6.532  1.00 44.74           C
ATOM   4822  O   GLY E 610      46.077 -14.044   7.520  1.00 44.74           O
ATOM   4823  N   PHE E 611      46.922 -15.842   6.470  1.00 83.71           N
ATOM   4824  CA  PHE E 611      46.598 -16.719   7.568  1.00 83.71           C
ATOM   4825  CB  PHE E 611      45.112 -17.131   7.577  1.00 83.71           C
ATOM   4826  CG  PHE E 611      44.771 -17.554   6.192  1.00 83.71           C
ATOM   4827  CD1 PHE E 611      44.474 -16.595   5.248  1.00 83.71           C
ATOM   4828  CD2 PHE E 611      44.735 -18.880   5.829  1.00 83.71           C
ATOM   4829  CE1 PHE E 611      44.162 -16.936   3.953  1.00 83.71           C
ATOM   4830  CE2 PHE E 611      44.421 -19.225   4.534  1.00 83.71           C
ATOM   4831  CZ  PHE E 611      44.128 -18.262   3.595  1.00 83.71           C
ATOM   4832  C   PHE E 611      47.493 -17.919   7.473  1.00 83.71           C
ATOM   4833  O   PHE E 611      48.238 -18.068   6.507  1.00 83.71           O
ATOM   4834  N   TYR E 612      47.458 -18.815   8.483  1.00128.17           N
ATOM   4835  CA  TYR E 612      48.381 -19.918   8.421  1.00128.17           C
ATOM   4836  CB  TYR E 612      48.409 -20.813   9.677  1.00128.17           C
ATOM   4837  CG  TYR E 612      49.640 -21.676   9.676  1.00128.17           C
ATOM   4838  CD1 TYR E 612      50.075 -22.373   8.568  1.00128.17           C
ATOM   4839  CD2 TYR E 612      50.354 -21.829  10.841  1.00128.17           C
ATOM   4840  CE1 TYR E 612      51.195 -23.171   8.592  1.00128.17           C
ATOM   4841  CE2 TYR E 612      51.472 -22.632  10.883  1.00128.17           C
ATOM   4842  CZ  TYR E 612      51.897 -23.304   9.762  1.00128.17           C
ATOM   4843  OH  TYR E 612      53.042 -24.128   9.807  1.00128.17           O
ATOM   4844  C   TYR E 612      47.926 -20.820   7.316  1.00128.17           C
ATOM   4845  O   TYR E 612      46.794 -21.308   7.325  1.00128.17           O
ATOM   4846  N   GLY E 613      48.850 -21.107   6.370  1.00 70.11           N
ATOM   4847  CA  GLY E 613      48.592 -22.001   5.277  1.00 70.11           C
ATOM   4848  C   GLY E 613      48.658 -21.283   3.958  1.00 70.11           C
ATOM   4849  O   GLY E 613      48.691 -21.928   2.912  1.00 70.11           O
ATOM   4850  N   ALA E 614      48.585 -19.938   3.987  1.00106.40           N
ATOM   4851  CA  ALA E 614      48.669 -18.995   2.903  1.00106.40           C
ATOM   4852  CB  ALA E 614      48.071 -17.640   3.277  1.00106.40           C
ATOM   4853  C   ALA E 614      50.063 -18.749   2.383  1.00106.40           C
ATOM   4854  O   ALA E 614      50.233 -18.128   1.340  1.00106.40           O
ATOM   4855  N   THR E 615      51.107 -19.074   3.156  1.00137.03           N
ATOM   4856  CA  THR E 615      52.462 -18.685   2.829  1.00137.03           C
ATOM   4857  CB  THR E 615      53.426 -19.083   3.906  1.00137.03           C
ATOM   4858  OG1 THR E 615      53.390 -20.492   4.076  1.00137.03           O
ATOM   4859  CG2 THR E 615      53.025 -18.385   5.218  1.00137.03           C
ATOM   4860  C   THR E 615      52.973 -19.255   1.531  1.00137.03           C
ATOM   4861  O   THR E 615      52.630 -20.369   1.143  1.00137.03           O
ATOM   4862  N   ASN E 616      53.819 -18.461   0.826  1.00161.53           N
ATOM   4863  CA  ASN E 616      54.443 -18.856  -0.410  1.00161.53           C
ATOM   4864  CB  ASN E 616      53.551 -18.492  -1.614  1.00161.53           C
ATOM   4865  CG  ASN E 616      54.094 -19.063  -2.898  1.00161.53           C
ATOM   4866  OD1 ASN E 616      54.578 -18.331  -3.770  1.00161.53           O
ATOM   4867  ND2 ASN E 616      54.002 -20.428  -2.941  1.00161.53           N
ATOM   4868  C   ASN E 616      55.738 -18.095  -0.550  1.00161.53           C
ATOM   4869  O   ASN E 616      55.994 -17.135   0.173  1.00161.53           O
ATOM   4870  N   ALA E 617      56.617 -18.531  -1.475  1.00 45.37           N
ATOM   4871  CA  ALA E 617      57.890 -17.890  -1.667  1.00 45.37           C
ATOM   4872  CB  ALA E 617      58.787 -18.647  -2.662  1.00 45.37           C
ATOM   4873  C   ALA E 617      57.705 -16.502  -2.197  1.00 45.37           C
ATOM   4874  O   ALA E 617      58.363 -15.565  -1.745  1.00 45.37           O
ATOM   4875  N   LYS E 618      56.786 -16.338  -3.164  1.00141.42           N
ATOM   4876  CA  LYS E 618      56.584 -15.081  -3.817  1.00141.42           C
ATOM   4877  CB  LYS E 618      55.498 -15.210  -4.908  1.00141.42           C
ATOM   4878  CG  LYS E 618      55.225 -13.944  -5.713  1.00141.42           C
ATOM   4879  CD  LYS E 618      54.572 -12.822  -4.911  1.00141.42           C
ATOM   4880  CE  LYS E 618      54.650 -11.494  -5.636  1.00141.42           C
ATOM   4881  NZ  LYS E 618      54.104 -10.402  -4.798  1.00141.42           N
ATOM   4882  C   LYS E 618      56.179 -14.061  -2.794  1.00141.42           C
ATOM   4883  O   LYS E 618      56.739 -12.965  -2.757  1.00141.42           O
ATOM   4884  N   ASN E 619      55.201 -14.386  -1.927  1.00105.73           N
ATOM   4885  CA  ASN E 619      54.759 -13.422  -0.962  1.00105.73           C
ATOM   4886  CB  ASN E 619      53.392 -13.736  -0.308  1.00105.73           C
ATOM   4887  CG  ASN E 619      53.353 -15.111   0.333  1.00105.73           C
ATOM   4888  OD1 ASN E 619      53.728 -16.102  -0.279  1.00105.73           O
ATOM   4889  ND2 ASN E 619      52.838 -15.166   1.595  1.00105.73           N
ATOM   4890  C   ASN E 619      55.831 -13.165   0.053  1.00105.73           C
ATOM   4891  O   ASN E 619      55.928 -12.063   0.592  1.00105.73           O
ATOM   4892  N   MET E 620      56.668 -14.173   0.356  1.00 96.33           N
ATOM   4893  CA  MET E 620      57.696 -13.951   1.334  1.00 96.33           C
ATOM   4894  CB  MET E 620      58.502 -15.214   1.700  1.00 96.33           C
ATOM   4895  CG  MET E 620      57.657 -16.292   2.390  1.00 96.33           C
ATOM   4896  SD  MET E 620      58.596 -17.516   3.360  1.00 96.33           S
ATOM   4897  CE  MET E 620      59.609 -18.136   1.991  1.00 96.33           C
ATOM   4898  C   MET E 620      58.653 -12.909   0.837  1.00 96.33           C
ATOM   4899  O   MET E 620      59.044 -12.018   1.588  1.00 96.33           O
ATOM   4900  N   MET E 621      59.055 -12.972  -0.448  1.00 91.34           N
ATOM   4901  CA  MET E 621      60.002 -12.007  -0.942  1.00 91.34           C
ATOM   4902  CB  MET E 621      60.505 -12.265  -2.374  1.00 91.34           C
ATOM   4903  CG  MET E 621      61.402 -13.492  -2.516  1.00 91.34           C
ATOM   4904  SD  MET E 621      62.437 -13.488  -4.014  1.00 91.34           S
ATOM   4905  CE  MET E 621      61.061 -13.390  -5.196  1.00 91.34           C
ATOM   4906  C   MET E 621      59.391 -10.643  -0.960  1.00 91.34           C
ATOM   4907  O   MET E 621      60.076  -9.649  -0.732  1.00 91.34           O
ATOM   4908  N   TYR E 622      58.088 -10.550  -1.276  1.00137.88           N
ATOM   4909  CA  TYR E 622      57.442  -9.271  -1.340  1.00137.88           C
ATOM   4910  CB  TYR E 622      55.963  -9.409  -1.749  1.00137.88           C
ATOM   4911  CG  TYR E 622      55.339  -8.059  -1.784  1.00137.88           C
ATOM   4912  CD1 TYR E 622      55.495  -7.243  -2.880  1.00137.88           C
ATOM   4913  CD2 TYR E 622      54.588  -7.616  -0.720  1.00137.88           C
ATOM   4914  CE1 TYR E 622      54.915  -5.997  -2.910  1.00137.88           C
ATOM   4915  CE2 TYR E 622      54.005  -6.372  -0.745  1.00137.88           C
ATOM   4916  CZ  TYR E 622      54.169  -5.561  -1.842  1.00137.88           C
ATOM   4917  OH  TYR E 622      53.572  -4.284  -1.870  1.00137.88           O
ATOM   4918  C   TYR E 622      57.488  -8.649   0.021  1.00137.88           C
ATOM   4919  O   TYR E 622      57.847  -7.482   0.171  1.00137.88           O
ATOM   4920  N   GLU E 623      57.148  -9.431   1.062  1.00 84.40           N
ATOM   4921  CA  GLU E 623      57.136  -8.909   2.399  1.00 84.40           C
ATOM   4922  CB  GLU E 623      56.646  -9.931   3.441  1.00 84.40           C
ATOM   4923  CG  GLU E 623      56.818  -9.455   4.888  1.00 84.40           C
ATOM   4924  CD  GLU E 623      55.884  -8.281   5.146  1.00 84.40           C
ATOM   4925  OE1 GLU E 623      56.255  -7.133   4.782  1.00 84.40           O
ATOM   4926  OE2 GLU E 623      54.787  -8.515   5.720  1.00 84.40           O
ATOM   4927  C   GLU E 623      58.517  -8.498   2.796  1.00 84.40           C
ATOM   4928  O   GLU E 623      58.716  -7.438   3.388  1.00 84.40           O
ATOM   4929  N   LEU E 624      59.515  -9.323   2.447  1.00129.68           N
ATOM   4930  CA  LEU E 624      60.860  -9.108   2.890  1.00129.68           C
ATOM   4931  CB  LEU E 624      61.766 -10.231   2.347  1.00129.68           C
ATOM   4932  CG  LEU E 624      63.164 -10.342   2.979  1.00129.68           C
ATOM   4933  CD1 LEU E 624      64.020  -9.099   2.724  1.00129.68           C
ATOM   4934  CD2 LEU E 624      63.065 -10.730   4.461  1.00129.68           C
ATOM   4935  C   LEU E 624      61.370  -7.784   2.391  1.00129.68           C
ATOM   4936  O   LEU E 624      61.818  -6.951   3.179  1.00129.68           O
ATOM   4937  N   TYR E 625      61.294  -7.531   1.070  1.00160.76           N
ATOM   4938  CA  TYR E 625      61.861  -6.314   0.556  1.00160.76           C
ATOM   4939  CB  TYR E 625      61.998  -6.284  -0.976  1.00160.76           C
ATOM   4940  CG  TYR E 625      62.618  -4.967  -1.298  1.00160.76           C
ATOM   4941  CD1 TYR E 625      63.980  -4.794  -1.188  1.00160.76           C
ATOM   4942  CD2 TYR E 625      61.845  -3.903  -1.702  1.00160.76           C
ATOM   4943  CE1 TYR E 625      64.562  -3.582  -1.478  1.00160.76           C
ATOM   4944  CE2 TYR E 625      62.421  -2.689  -1.995  1.00160.76           C
ATOM   4945  CZ  TYR E 625      63.781  -2.526  -1.883  1.00160.76           C
ATOM   4946  OH  TYR E 625      64.374  -1.281  -2.182  1.00160.76           O
ATOM   4947  C   TYR E 625      61.060  -5.116   0.955  1.00160.76           C
ATOM   4948  O   TYR E 625      61.617  -4.068   1.277  1.00160.76           O
ATOM   4949  N   HIS E 626      59.720  -5.192   0.866  1.00 87.05           N
ATOM   4950  CA  HIS E 626      59.000  -4.009   1.218  1.00 87.05           C
ATOM   4951  ND1 HIS E 626      57.886  -2.585  -1.412  1.00 87.05           N
ATOM   4952  CG  HIS E 626      57.578  -3.786  -0.813  1.00 87.05           C
ATOM   4953  CB  HIS E 626      57.562  -3.988   0.676  1.00 87.05           C
ATOM   4954  NE2 HIS E 626      57.516  -4.036  -3.056  1.00 87.05           N
ATOM   4955  CD2 HIS E 626      57.352  -4.662  -1.832  1.00 87.05           C
ATOM   4956  CE1 HIS E 626      57.836  -2.791  -2.753  1.00 87.05           C
ATOM   4957  C   HIS E 626      59.014  -3.756   2.702  1.00 87.05           C
ATOM   4958  O   HIS E 626      59.344  -2.651   3.124  1.00 87.05           O
ATOM   4959  N   GLY E 627      58.604  -4.761   3.511  1.00 71.59           N
ATOM   4960  CA  GLY E 627      58.475  -4.700   4.953  1.00 71.59           C
ATOM   4961  C   GLY E 627      59.718  -4.839   5.799  1.00 71.59           C
ATOM   4962  O   GLY E 627      59.856  -4.148   6.808  1.00 71.59           O
ATOM   4963  N   GLY E 628      60.627  -5.782   5.471  1.00 49.51           N
ATOM   4964  CA  GLY E 628      61.770  -6.012   6.318  1.00 49.51           C
ATOM   4965  C   GLY E 628      61.847  -7.483   6.621  1.00 49.51           C
ATOM   4966  O   GLY E 628      61.029  -8.275   6.158  1.00 49.51           O
ATOM   4967  N   PRO E 629      62.810  -7.861   7.425  1.00165.04           N
ATOM   4968  CA  PRO E 629      63.018  -9.242   7.767  1.00165.04           C
ATOM   4969  CD  PRO E 629      63.994  -7.048   7.625  1.00165.04           C
ATOM   4970  CB  PRO E 629      64.384  -9.280   8.456  1.00165.04           C
ATOM   4971  CG  PRO E 629      64.765  -7.809   8.706  1.00165.04           C
ATOM   4972  C   PRO E 629      61.848  -9.760   8.549  1.00165.04           C
ATOM   4973  O   PRO E 629      61.215  -8.986   9.264  1.00165.04           O
ATOM   4974  N   LEU E 630      61.514 -11.058   8.393  1.00159.30           N
ATOM   4975  CA  LEU E 630      60.365 -11.604   9.059  1.00159.30           C
ATOM   4976  CB  LEU E 630      59.171 -11.826   8.110  1.00159.30           C
ATOM   4977  CG  LEU E 630      59.531 -12.544   6.788  1.00159.30           C
ATOM   4978  CD1 LEU E 630      60.029 -13.981   7.010  1.00159.30           C
ATOM   4979  CD2 LEU E 630      58.362 -12.486   5.793  1.00159.30           C
ATOM   4980  C   LEU E 630      60.734 -12.923   9.661  1.00159.30           C
ATOM   4981  O   LEU E 630      61.703 -13.554   9.242  1.00159.30           O
ATOM   4982  N   ALA E 631      59.968 -13.361  10.683  1.00 52.27           N
ATOM   4983  CA  ALA E 631      60.252 -14.622  11.317  1.00 52.27           C
ATOM   4984  CB  ALA E 631      59.611 -14.763  12.708  1.00 52.27           C
ATOM   4985  C   ALA E 631      59.751 -15.755  10.465  1.00 52.27           C
ATOM   4986  O   ALA E 631      58.694 -15.668   9.840  1.00 52.27           O
ATOM   4987  N   ILE E 632      60.520 -16.865  10.434  1.00 54.39           N
ATOM   4988  CA  ILE E 632      60.154 -18.044   9.695  1.00 54.39           C
ATOM   4989  CB  ILE E 632      60.911 -18.217   8.408  1.00 54.39           C
ATOM   4990  CG1 ILE E 632      62.413 -18.399   8.687  1.00 54.39           C
ATOM   4991  CG2 ILE E 632      60.590 -17.017   7.503  1.00 54.39           C
ATOM   4992  CD1 ILE E 632      63.208 -18.863   7.467  1.00 54.39           C
ATOM   4993  C   ILE E 632      60.490 -19.224  10.560  1.00 54.39           C
ATOM   4994  O   ILE E 632      61.236 -19.099  11.530  1.00 54.39           O
ATOM   4995  N   ALA E 633      59.907 -20.404  10.256  1.00 48.59           N
ATOM   4996  CA  ALA E 633      60.222 -21.591  11.006  1.00 48.59           C
ATOM   4997  CB  ALA E 633      59.084 -22.054  11.931  1.00 48.59           C
ATOM   4998  C   ALA E 633      60.480 -22.694  10.017  1.00 48.59           C
ATOM   4999  O   ALA E 633      59.950 -22.675   8.907  1.00 48.59           O
ATOM   5000  N   PHE E 634      61.333 -23.678  10.388  1.00186.53           N
ATOM   5001  CA  PHE E 634      61.631 -24.771   9.499  1.00186.53           C
ATOM   5002  CB  PHE E 634      62.782 -24.466   8.514  1.00186.53           C
ATOM   5003  CG  PHE E 634      64.078 -24.347   9.249  1.00186.53           C
ATOM   5004  CD1 PHE E 634      64.394 -23.205   9.948  1.00186.53           C
ATOM   5005  CD2 PHE E 634      64.981 -25.387   9.250  1.00186.53           C
ATOM   5006  CE1 PHE E 634      65.588 -23.099  10.626  1.00186.53           C
ATOM   5007  CE2 PHE E 634      66.178 -25.286   9.924  1.00186.53           C
ATOM   5008  CZ  PHE E 634      66.486 -24.139  10.614  1.00186.53           C
ATOM   5009  C   PHE E 634      62.001 -25.978  10.309  1.00186.53           C
ATOM   5010  O   PHE E 634      62.125 -25.916  11.532  1.00186.53           O
ATOM   5011  N   GLU E 635      62.170 -27.127   9.623  1.00127.75           N
ATOM   5012  CA  GLU E 635      62.483 -28.365  10.280  1.00127.75           C
ATOM   5013  CB  GLU E 635      61.893 -29.577   9.537  1.00127.75           C
ATOM   5014  CG  GLU E 635      62.153 -30.915  10.225  1.00127.75           C
ATOM   5015  CD  GLU E 635      61.168 -31.000  11.373  1.00127.75           C
ATOM   5016  OE1 GLU E 635      60.127 -30.297  11.292  1.00127.75           O
ATOM   5017  OE2 GLU E 635      61.439 -31.746  12.351  1.00127.75           O
ATOM   5018  C   GLU E 635      63.966 -28.546  10.267  1.00127.75           C
ATOM   5019  O   GLU E 635      64.576 -28.690   9.208  1.00127.75           O
ATOM   5020  N   VAL E 636      64.579 -28.552  11.466  1.00 75.29           N
ATOM   5021  CA  VAL E 636      65.991 -28.755  11.586  1.00 75.29           C
ATOM   5022  CB  VAL E 636      66.538 -28.261  12.893  1.00 75.29           C
ATOM   5023  CG1 VAL E 636      68.004 -28.704  13.018  1.00 75.29           C
ATOM   5024  CG2 VAL E 636      66.352 -26.735  12.951  1.00 75.29           C
ATOM   5025  C   VAL E 636      66.233 -30.227  11.518  1.00 75.29           C
ATOM   5026  O   VAL E 636      65.490 -31.021  12.092  1.00 75.29           O
ATOM   5027  N   TYR E 637      67.298 -30.623  10.799  1.00 68.41           N
ATOM   5028  CA  TYR E 637      67.650 -32.007  10.667  1.00 68.41           C
ATOM   5029  CB  TYR E 637      67.592 -32.544   9.224  1.00 68.41           C
ATOM   5030  CG  TYR E 637      66.176 -32.572   8.750  1.00 68.41           C
[truncated: 509,163 more chars]
