# Supplementary material for: Evolutionary Analysis of Dipeptidyl Peptidase I
Source: Int J Mol Sci. 2022 Feb 6;23(3):1852. doi: 10.3390/ijms23031852 (PMC8836896; doi:10.3390/ijms23031852)
Supplement: Supplementary file 1 [file ijms-23-01852-s001.zip › Supplementary File S2 Homology models/Modeller/Naegleria gruberi/mod.B99990008.pdb]

EXPDTA    THEORETICAL MODEL, MODELLER 10.1 2021/11/11 14:39:17
REMARK   6 MODELLER OBJECTIVE FUNCTION:     15072.9990
REMARK   6 MODELLER BEST TEMPLATE % SEQ ID:  49.716
REMARK   6 SEQUENCE: mod
REMARK   6 ALIGNMENT: alignment.pir
REMARK   6 SCRIPT: model.py
REMARK   6 DOPE score: -161879.20312
REMARK   6 GA341 score: 1.00000
REMARK   6 DOPE-HR score: -123835.98438
REMARK   6 TEMPLATE: 1K3B 1:A - 119:A MODELS 1:A - 128:A AT 49.7%
REMARK   6 TEMPLATE: 1K3B 120:B - 283:B MODELS 129:B - 294:B AT 49.7%
REMARK   6 TEMPLATE: 1K3B 284:C - 352:C MODELS 295:C - 362:C AT 49.7%
REMARK   6 TEMPLATE: 1K3B 353:D - 471:D MODELS 363:D - 490:D AT 49.7%
REMARK   6 TEMPLATE: 1K3B 472:E - 635:E MODELS 491:E - 656:E AT 49.7%
REMARK   6 TEMPLATE: 1K3B 636:F - 704:F MODELS 657:F - 724:F AT 49.7%
REMARK   6 TEMPLATE: 1K3B 705:G - 823:G MODELS 725:G - 852:G AT 49.7%
REMARK   6 TEMPLATE: 1K3B 824:H - 987:H MODELS 853:H - 1018:H AT 49.7%
REMARK   6 TEMPLATE: 1K3B 988:I - 1056:I MODELS 1019:I - 1086:I AT 49.7%
REMARK   6 TEMPLATE: 1K3B 1057:J - 1175:J MODELS 1087:J - 1214:J AT 49.7%
REMARK   6 TEMPLATE: 1K3B 1176:K - 1339:K MODELS 1215:K - 1380:K AT 49.7%
REMARK   6 TEMPLATE: 1K3B 1340:L - 1408:L MODELS 1381:L - 1448:L AT 49.7%
SSBOND   1 CYS A    6    CYS A  101                          1555   1555  2.01
SSBOND   2 CYS A   33    CYS A  121                          1555   1555  2.01
SSBOND   3 CYS B  154    CYS B  197                          1555   1555  2.02
SSBOND   4 CYS B  190    CYS B  229                          1555   1555  2.04
SSBOND   5 CYS B  219    CYS B  234                          1555   1555  2.04
SSBOND   6 CYS D  368    CYS D  463                          1555   1555  2.02
SSBOND   7 CYS D  395    CYS D  483                          1555   1555  2.02
SSBOND   8 CYS E  516    CYS E  559                          1555   1555  2.04
SSBOND   9 CYS E  552    CYS E  591                          1555   1555  2.03
SSBOND  10 CYS E  581    CYS E  596                          1555   1555  2.03
SSBOND  11 CYS G  730    CYS G  825                          1555   1555  2.03
SSBOND  12 CYS G  757    CYS G  845                          1555   1555  2.01
SSBOND  13 CYS H  878    CYS H  921                          1555   1555  2.01
SSBOND  14 CYS H  914    CYS H  953                          1555   1555  2.04
SSBOND  15 CYS H  943    CYS H  958                          1555   1555  2.01
SSBOND  16 CYS J 1092    CYS J 1187                          1555   1555  2.02
SSBOND  17 CYS J 1119    CYS J 1207                          1555   1555  2.00
SSBOND  18 CYS K 1240    CYS K 1283                          1555   1555  2.02
SSBOND  19 CYS K 1276    CYS K 1315                          1555   1555  2.03
SSBOND  20 CYS K 1305    CYS K 1320                          1555   1555  2.03
ATOM      1  N   ASP A   1      36.993  25.172  17.955  1.00 41.28           N
ATOM      2  CA  ASP A   1      38.305  25.501  17.357  1.00 41.28           C
ATOM      3  CB  ASP A   1      38.095  26.483  16.197  1.00 41.28           C
ATOM      4  CG  ASP A   1      37.336  25.755  15.095  1.00 41.28           C
ATOM      5  OD1 ASP A   1      37.192  24.507  15.202  1.00 41.28           O
ATOM      6  OD2 ASP A   1      36.887  26.434  14.135  1.00 41.28           O
ATOM      7  C   ASP A   1      39.248  26.115  18.345  1.00 41.28           C
ATOM      8  O   ASP A   1      38.879  26.451  19.469  1.00 41.28           O
ATOM      9  N   ILE A   2      40.511  26.281  17.915  1.00165.75           N
ATOM     10  CA  ILE A   2      41.548  26.880  18.699  1.00165.75           C
ATOM     11  CB  ILE A   2      42.829  26.068  18.653  1.00165.75           C
ATOM     12  CG1 ILE A   2      43.923  26.536  19.625  1.00165.75           C
ATOM     13  CG2 ILE A   2      43.308  26.054  17.195  1.00165.75           C
ATOM     14  CD1 ILE A   2      44.734  27.731  19.131  1.00165.75           C
ATOM     15  C   ILE A   2      41.734  28.200  18.038  1.00165.75           C
ATOM     16  O   ILE A   2      41.212  28.416  16.946  1.00165.75           O
ATOM     17  N   PRO A   3      42.391  29.112  18.672  1.00 94.06           N
ATOM     18  CA  PRO A   3      42.597  30.401  18.069  1.00 94.06           C
ATOM     19  CD  PRO A   3      42.264  29.208  20.122  1.00 94.06           C
ATOM     20  CB  PRO A   3      43.161  31.276  19.190  1.00 94.06           C
ATOM     21  CG  PRO A   3      42.512  30.689  20.464  1.00 94.06           C
ATOM     22  C   PRO A   3      43.458  30.317  16.831  1.00 94.06           C
ATOM     23  O   PRO A   3      43.662  31.350  16.196  1.00 94.06           O
ATOM     24  N   VAL A   4      43.968  29.115  16.474  1.00 83.01           N
ATOM     25  CA  VAL A   4      44.876  28.893  15.368  1.00 83.01           C
ATOM     26  CB  VAL A   4      45.395  27.485  15.325  1.00 83.01           C
ATOM     27  CG1 VAL A   4      46.230  27.299  14.046  1.00 83.01           C
ATOM     28  CG2 VAL A   4      46.168  27.205  16.616  1.00 83.01           C
ATOM     29  C   VAL A   4      44.257  29.146  14.009  1.00 83.01           C
ATOM     30  O   VAL A   4      43.197  28.642  13.643  1.00 83.01           O
ATOM     31  N   HIS A   5      44.990  30.009  13.287  1.00204.35           N
ATOM     32  CA  HIS A   5      45.061  30.703  12.025  1.00204.35           C
ATOM     33  ND1 HIS A   5      46.065  34.247  11.284  1.00204.35           N
ATOM     34  CG  HIS A   5      46.469  32.930  11.400  1.00204.35           C
ATOM     35  CB  HIS A   5      45.905  31.951  12.393  1.00204.35           C
ATOM     36  NE2 HIS A   5      47.815  33.992   9.928  1.00204.35           N
ATOM     37  CD2 HIS A   5      47.530  32.795  10.559  1.00204.35           C
ATOM     38  CE1 HIS A   5      46.906  34.830  10.396  1.00204.35           C
ATOM     39  C   HIS A   5      45.701  29.984  10.853  1.00204.35           C
ATOM     40  O   HIS A   5      45.723  30.565   9.773  1.00204.35           O
ATOM     41  N   CYS A   6      46.323  28.788  10.985  1.00153.02           N
ATOM     42  CA  CYS A   6      47.216  28.454   9.899  1.00153.02           C
ATOM     43  CB  CYS A   6      48.640  28.085  10.317  1.00153.02           C
ATOM     44  SG  CYS A   6      49.502  29.655  10.039  1.00153.02           S
ATOM     45  C   CYS A   6      46.760  27.747   8.659  1.00153.02           C
ATOM     46  O   CYS A   6      45.654  27.228   8.541  1.00153.02           O
ATOM     47  N   LEU A   7      47.664  27.773   7.649  1.00122.04           N
ATOM     48  CA  LEU A   7      47.368  27.277   6.337  1.00122.04           C
ATOM     49  CB  LEU A   7      47.453  28.333   5.212  1.00122.04           C
ATOM     50  CG  LEU A   7      48.624  29.341   5.267  1.00122.04           C
ATOM     51  CD1 LEU A   7      48.626  30.237   4.017  1.00122.04           C
ATOM     52  CD2 LEU A   7      48.582  30.191   6.549  1.00122.04           C
ATOM     53  C   LEU A   7      48.207  26.100   5.939  1.00122.04           C
ATOM     54  O   LEU A   7      49.156  25.699   6.611  1.00122.04           O
ATOM     55  N   PHE A   8      47.822  25.540   4.772  1.00138.55           N
ATOM     56  CA  PHE A   8      48.337  24.363   4.123  1.00138.55           C
ATOM     57  CB  PHE A   8      47.681  24.188   2.736  1.00138.55           C
ATOM     58  CG  PHE A   8      48.043  22.879   2.125  1.00138.55           C
ATOM     59  CD1 PHE A   8      49.297  22.648   1.605  1.00138.55           C
ATOM     60  CD2 PHE A   8      47.114  21.868   2.091  1.00138.55           C
ATOM     61  CE1 PHE A   8      49.609  21.431   1.045  1.00138.55           C
ATOM     62  CE2 PHE A   8      47.419  20.651   1.533  1.00138.55           C
ATOM     63  CZ  PHE A   8      48.668  20.431   1.007  1.00138.55           C
ATOM     64  C   PHE A   8      49.790  24.582   3.855  1.00138.55           C
ATOM     65  O   PHE A   8      50.638  23.707   4.021  1.00138.55           O
ATOM     66  N   HIS A   9      50.078  25.802   3.410  1.00110.22           N
ATOM     67  CA  HIS A   9      51.352  26.295   3.014  1.00110.22           C
ATOM     68  ND1 HIS A   9      53.149  29.217   2.144  1.00110.22           N
ATOM     69  CG  HIS A   9      52.050  28.490   1.750  1.00110.22           C
ATOM     70  CB  HIS A   9      51.118  27.782   2.679  1.00110.22           C
ATOM     71  NE2 HIS A   9      52.985  29.454  -0.063  1.00110.22           N
ATOM     72  CD2 HIS A   9      51.966  28.641   0.400  1.00110.22           C
ATOM     73  CE1 HIS A   9      53.670  29.775   1.020  1.00110.22           C
ATOM     74  C   HIS A   9      52.259  26.186   4.199  1.00110.22           C
ATOM     75  O   HIS A   9      53.387  25.706   4.098  1.00110.22           O
ATOM     76  N   GLN A  10      51.763  26.594   5.378  1.00143.14           N
ATOM     77  CA  GLN A  10      52.609  26.617   6.529  1.00143.14           C
ATOM     78  CB  GLN A  10      51.988  27.317   7.735  1.00143.14           C
ATOM     79  CG  GLN A  10      53.103  27.792   8.661  1.00143.14           C
ATOM     80  CD  GLN A  10      54.061  28.575   7.761  1.00143.14           C
ATOM     81  OE1 GLN A  10      55.225  28.208   7.602  1.00143.14           O
ATOM     82  NE2 GLN A  10      53.552  29.678   7.145  1.00143.14           N
ATOM     83  C   GLN A  10      53.005  25.224   6.897  1.00143.14           C
ATOM     84  O   GLN A  10      54.082  25.009   7.451  1.00143.14           O
ATOM     85  N   VAL A  11      52.107  24.251   6.657  1.00144.37           N
ATOM     86  CA  VAL A  11      52.367  22.874   6.964  1.00144.37           C
ATOM     87  CB  VAL A  11      51.144  22.081   7.309  1.00144.37           C
ATOM     88  CG1 VAL A  11      50.709  22.579   8.688  1.00144.37           C
ATOM     89  CG2 VAL A  11      50.052  22.252   6.251  1.00144.37           C
ATOM     90  C   VAL A  11      53.306  22.163   6.008  1.00144.37           C
ATOM     91  O   VAL A  11      53.954  21.197   6.411  1.00144.37           O
ATOM     92  N   PHE A  12      53.408  22.565   4.722  1.00405.28           N
ATOM     93  CA  PHE A  12      54.317  21.819   3.900  1.00405.28           C
ATOM     94  CB  PHE A  12      54.112  21.934   2.377  1.00405.28           C
ATOM     95  CG  PHE A  12      54.267  23.480   1.817  1.00405.28           C
ATOM     96  CD1 PHE A  12      55.397  24.244   1.473  1.00405.28           C
ATOM     97  CD2 PHE A  12      53.772  24.759   1.392  1.00405.28           C
ATOM     98  CE1 PHE A  12      54.528  25.322   1.134  1.00405.28           C
ATOM     99  CE2 PHE A  12      55.051  24.301   1.474  1.00405.28           C
ATOM    100  CZ  PHE A  12      53.655  24.414   1.521  1.00405.28           C
ATOM    101  C   PHE A  12      55.718  22.167   4.260  1.00405.28           C
ATOM    102  O   PHE A  12      56.040  23.321   4.538  1.00405.28           O
ATOM    103  N   GLY A  13      56.604  21.140   4.288  1.00 32.83           N
ATOM    104  CA  GLY A  13      57.985  21.392   4.625  1.00 32.83           C
ATOM    105  C   GLY A  13      58.471  20.292   5.521  1.00 32.83           C
ATOM    106  O   GLY A  13      57.861  19.226   5.621  1.00 32.83           O
ATOM    107  N   ASP A  14      59.618  20.541   6.189  1.00 85.77           N
ATOM    108  CA  ASP A  14      60.224  19.562   7.054  1.00 85.77           C
ATOM    109  CB  ASP A  14      61.766  19.539   6.957  1.00 85.77           C
ATOM    110  CG  ASP A  14      62.305  18.342   7.731  1.00 85.77           C
ATOM    111  OD1 ASP A  14      62.003  18.231   8.950  1.00 85.77           O
ATOM    112  OD2 ASP A  14      63.047  17.531   7.114  1.00 85.77           O
ATOM    113  C   ASP A  14      59.861  19.870   8.476  1.00 85.77           C
ATOM    114  O   ASP A  14      59.909  21.021   8.909  1.00 85.77           O
ATOM    115  N   TRP A  15      59.467  18.829   9.236  1.00 84.07           N
ATOM    116  CA  TRP A  15      59.117  18.988  10.618  1.00 84.07           C
ATOM    117  CB  TRP A  15      57.645  18.638  10.914  1.00 84.07           C
ATOM    118  CG  TRP A  15      56.643  19.686  10.503  1.00 84.07           C
ATOM    119  CD2 TRP A  15      56.003  20.558  11.446  1.00 84.07           C
ATOM    120  CD1 TRP A  15      56.145  20.010   9.274  1.00 84.07           C
ATOM    121  NE1 TRP A  15      55.245  21.044   9.393  1.00 84.07           N
ATOM    122  CE2 TRP A  15      55.146  21.388  10.726  1.00 84.07           C
ATOM    123  CE3 TRP A  15      56.120  20.655  12.803  1.00 84.07           C
ATOM    124  CZ2 TRP A  15      54.393  22.337  11.356  1.00 84.07           C
ATOM    125  CZ3 TRP A  15      55.359  21.615  13.434  1.00 84.07           C
ATOM    126  CH2 TRP A  15      54.513  22.440  12.724  1.00 84.07           C
ATOM    127  C   TRP A  15      59.948  18.037  11.423  1.00 84.07           C
ATOM    128  O   TRP A  15      60.260  16.933  10.981  1.00 84.07           O
ATOM    129  N   THR A  16      60.354  18.461  12.635  1.00119.52           N
ATOM    130  CA  THR A  16      61.073  17.576  13.499  1.00119.52           C
ATOM    131  CB  THR A  16      62.379  18.121  13.999  1.00119.52           C
ATOM    132  OG1 THR A  16      62.160  19.282  14.786  1.00119.52           O
ATOM    133  CG2 THR A  16      63.280  18.454  12.793  1.00119.52           C
ATOM    134  C   THR A  16      60.193  17.387  14.694  1.00119.52           C
ATOM    135  O   THR A  16      59.734  18.362  15.290  1.00119.52           O
ATOM    136  N   PHE A  17      59.910  16.128  15.091  1.00141.47           N
ATOM    137  CA  PHE A  17      59.042  16.048  16.231  1.00141.47           C
ATOM    138  CB  PHE A  17      57.909  15.016  16.175  1.00141.47           C
ATOM    139  CG  PHE A  17      57.471  14.881  14.774  1.00141.47           C
ATOM    140  CD1 PHE A  17      57.126  15.969  14.010  1.00141.47           C
ATOM    141  CD2 PHE A  17      57.392  13.612  14.262  1.00141.47           C
ATOM    142  CE1 PHE A  17      56.727  15.788  12.709  1.00141.47           C
ATOM    143  CE2 PHE A  17      56.992  13.420  12.970  1.00141.47           C
ATOM    144  CZ  PHE A  17      56.668  14.512  12.204  1.00141.47           C
ATOM    145  C   PHE A  17      59.874  15.550  17.367  1.00141.47           C
ATOM    146  O   PHE A  17      60.742  14.702  17.186  1.00141.47           O
ATOM    147  N   TYR A  18      59.630  16.046  18.590  1.00 76.60           N
ATOM    148  CA  TYR A  18      60.378  15.525  19.695  1.00 76.60           C
ATOM    149  CB  TYR A  18      60.718  16.561  20.776  1.00 76.60           C
ATOM    150  CG  TYR A  18      61.382  17.747  20.170  1.00 76.60           C
ATOM    151  CD1 TYR A  18      62.730  17.766  19.885  1.00 76.60           C
ATOM    152  CD2 TYR A  18      60.628  18.865  19.898  1.00 76.60           C
ATOM    153  CE1 TYR A  18      63.311  18.890  19.336  1.00 76.60           C
ATOM    154  CE2 TYR A  18      61.202  19.988  19.348  1.00 76.60           C
ATOM    155  CZ  TYR A  18      62.546  20.000  19.068  1.00 76.60           C
ATOM    156  OH  TYR A  18      63.135  21.150  18.508  1.00 76.60           O
ATOM    157  C   TYR A  18      59.400  14.625  20.369  1.00 76.60           C
ATOM    158  O   TYR A  18      58.330  15.074  20.777  1.00 76.60           O
ATOM    159  N   ARG A  19      59.735  13.328  20.504  1.00180.03           N
ATOM    160  CA  ARG A  19      58.788  12.442  21.108  1.00180.03           C
ATOM    161  CB  ARG A  19      58.665  11.070  20.421  1.00180.03           C
ATOM    162  CG  ARG A  19      57.621  10.155  21.074  1.00180.03           C
ATOM    163  CD  ARG A  19      58.209   9.132  22.045  1.00180.03           C
ATOM    164  NE  ARG A  19      59.052   8.211  21.236  1.00180.03           N
ATOM    165  CZ  ARG A  19      60.175   7.657  21.784  1.00180.03           C
ATOM    166  NH1 ARG A  19      60.514   7.936  23.077  1.00180.03           N
ATOM    167  NH2 ARG A  19      60.974   6.842  21.036  1.00180.03           N
ATOM    168  C   ARG A  19      59.214  12.207  22.504  1.00180.03           C
ATOM    169  O   ARG A  19      60.395  12.035  22.800  1.00180.03           O
ATOM    170  N   THR A  20      58.224  12.184  23.405  1.00188.52           N
ATOM    171  CA  THR A  20      58.527  12.052  24.783  1.00188.52           C
ATOM    172  CB  THR A  20      58.292  13.346  25.498  1.00188.52           C
ATOM    173  OG1 THR A  20      56.917  13.695  25.434  1.00188.52           O
ATOM    174  CG2 THR A  20      59.135  14.443  24.818  1.00188.52           C
ATOM    175  C   THR A  20      57.604  11.058  25.350  1.00188.52           C
ATOM    176  O   THR A  20      57.323  10.020  24.751  1.00188.52           O
ATOM    177  N   SER A  21      57.265  11.330  26.614  1.00348.92           N
ATOM    178  CA  SER A  21      56.166  10.765  27.309  1.00348.92           C
ATOM    179  CB  SER A  21      54.927  10.525  26.447  1.00348.92           C
ATOM    180  OG  SER A  21      53.854  10.201  27.312  1.00348.92           O
ATOM    181  C   SER A  21      56.437   9.570  28.119  1.00348.92           C
ATOM    182  O   SER A  21      57.175   8.681  27.704  1.00348.92           O
ATOM    183  N   THR A  22      55.762   9.586  29.295  1.00196.57           N
ATOM    184  CA  THR A  22      55.707   8.578  30.310  1.00196.57           C
ATOM    185  CB  THR A  22      55.351   7.229  29.753  1.00196.57           C
ATOM    186  OG1 THR A  22      54.204   7.343  28.926  1.00196.57           O
ATOM    187  CG2 THR A  22      55.001   6.277  30.915  1.00196.57           C
ATOM    188  C   THR A  22      57.065   8.572  30.924  1.00196.57           C
ATOM    189  O   THR A  22      57.790   9.561  30.804  1.00196.57           O
ATOM    190  N   SER A  23      57.421   7.492  31.661  1.00135.15           N
ATOM    191  CA  SER A  23      58.799   7.362  32.021  1.00135.15           C
ATOM    192  CB  SER A  23      59.121   6.018  32.701  1.00135.15           C
ATOM    193  OG  SER A  23      58.419   5.908  33.931  1.00135.15           O
ATOM    194  C   SER A  23      59.362   7.341  30.648  1.00135.15           C
ATOM    195  O   SER A  23      60.340   8.011  30.325  1.00135.15           O
ATOM    196  N   PHE A  24      58.673   6.547  29.808  1.00372.98           N
ATOM    197  CA  PHE A  24      58.759   6.579  28.386  1.00372.98           C
ATOM    198  CB  PHE A  24      60.011   5.963  27.730  1.00372.98           C
ATOM    199  CG  PHE A  24      60.169   4.516  28.011  1.00372.98           C
ATOM    200  CD1 PHE A  24      60.587   4.079  29.244  1.00372.98           C
ATOM    201  CD2 PHE A  24      59.947   3.598  27.012  1.00372.98           C
ATOM    202  CE1 PHE A  24      60.746   2.735  29.484  1.00372.98           C
ATOM    203  CE2 PHE A  24      60.106   2.254  27.247  1.00372.98           C
ATOM    204  CZ  PHE A  24      60.503   1.820  28.487  1.00372.98           C
ATOM    205  C   PHE A  24      57.463   5.967  27.943  1.00372.98           C
ATOM    206  O   PHE A  24      56.876   5.215  28.718  1.00372.98           O
ATOM    207  N   SER A  25      57.018   6.262  26.696  1.00230.47           N
ATOM    208  CA  SER A  25      55.734   5.936  26.117  1.00230.47           C
ATOM    209  CB  SER A  25      55.795   5.477  24.687  1.00230.47           C
ATOM    210  OG  SER A  25      54.563   4.809  24.500  1.00230.47           O
ATOM    211  C   SER A  25      55.004   4.807  26.786  1.00230.47           C
ATOM    212  O   SER A  25      55.582   3.766  27.090  1.00230.47           O
ATOM    213  N   ASN A  26      53.675   4.991  26.993  1.00138.52           N
ATOM    214  CA  ASN A  26      52.863   3.992  27.633  1.00138.52           C
ATOM    215  CB  ASN A  26      52.393   4.388  29.051  1.00138.52           C
ATOM    216  CG  ASN A  26      52.074   3.118  29.849  1.00138.52           C
ATOM    217  OD1 ASN A  26      50.950   2.618  29.870  1.00138.52           O
ATOM    218  ND2 ASN A  26      53.111   2.568  30.535  1.00138.52           N
ATOM    219  C   ASN A  26      51.640   3.754  26.794  1.00138.52           C
ATOM    220  O   ASN A  26      51.706   3.781  25.570  1.00138.52           O
ATOM    221  N   ASP A  27      50.495   3.443  27.436  1.00160.51           N
ATOM    222  CA  ASP A  27      49.262   3.155  26.755  1.00160.51           C
ATOM    223  CB  ASP A  27      48.385   2.150  27.524  1.00160.51           C
ATOM    224  CG  ASP A  27      47.379   1.538  26.561  1.00160.51           C
ATOM    225  OD1 ASP A  27      47.500   1.810  25.335  1.00160.51           O
ATOM    226  OD2 ASP A  27      46.492   0.778  27.028  1.00160.51           O
ATOM    227  C   ASP A  27      48.473   4.431  26.613  1.00160.51           C
ATOM    228  O   ASP A  27      48.931   5.509  26.992  1.00160.51           O
ATOM    229  N   VAL A  28      47.256   4.326  26.030  1.00 78.47           N
ATOM    230  CA  VAL A  28      46.401   5.457  25.776  1.00 78.47           C
ATOM    231  CB  VAL A  28      45.153   5.094  25.032  1.00 78.47           C
ATOM    232  CG1 VAL A  28      44.310   6.366  24.843  1.00 78.47           C
ATOM    233  CG2 VAL A  28      45.540   4.384  23.725  1.00 78.47           C
ATOM    234  C   VAL A  28      45.950   6.075  27.052  1.00 78.47           C
ATOM    235  O   VAL A  28      45.887   7.295  27.168  1.00 78.47           O
ATOM    236  N   VAL A  29      45.539   5.257  28.033  1.00108.37           N
ATOM    237  CA  VAL A  29      45.104   5.872  29.251  1.00108.37           C
ATOM    238  CB  VAL A  29      44.333   4.971  30.171  1.00108.37           C
ATOM    239  CG1 VAL A  29      45.299   3.959  30.791  1.00108.37           C
ATOM    240  CG2 VAL A  29      43.613   5.867  31.200  1.00108.37           C
ATOM    241  C   VAL A  29      46.283   6.392  29.996  1.00108.37           C
ATOM    242  O   VAL A  29      46.207   7.430  30.654  1.00108.37           O
ATOM    243  N   HIS A  30      47.407   5.666  29.914  1.00127.63           N
ATOM    244  CA  HIS A  30      48.531   5.945  30.744  1.00127.63           C
ATOM    245  ND1 HIS A  30      49.575   4.140  33.149  1.00127.63           N
ATOM    246  CG  HIS A  30      50.231   4.679  32.062  0.00127.63           C
ATOM    247  CB  HIS A  30      49.577   4.826  30.724  1.00127.63           C
ATOM    248  NE2 HIS A  30      51.630   4.649  33.828  1.00127.63           N
ATOM    249  CD2 HIS A  30      51.483   4.986  32.493  1.00127.63           C
ATOM    250  CE1 HIS A  30      50.458   4.147  34.178  1.00127.63           C
ATOM    251  C   HIS A  30      49.131   7.279  30.396  1.00127.63           C
ATOM    252  O   HIS A  30      49.649   7.969  31.271  1.00127.63           O
ATOM    253  N   ASN A  31      49.095   7.692  29.115  1.00120.45           N
ATOM    254  CA  ASN A  31      49.643   8.983  28.789  1.00120.45           C
ATOM    255  CB  ASN A  31      50.644   8.972  27.619  1.00120.45           C
ATOM    256  CG  ASN A  31      51.095  10.401  27.366  1.00120.45           C
ATOM    257  OD1 ASN A  31      51.176  10.845  26.222  1.00120.45           O
ATOM    258  ND2 ASN A  31      51.429  11.136  28.461  1.00120.45           N
ATOM    259  C   ASN A  31      48.519   9.893  28.390  1.00120.45           C
ATOM    260  O   ASN A  31      47.465   9.431  27.962  1.00120.45           O
ATOM    261  N   THR A  32      48.695  11.214  28.619  1.00146.60           N
ATOM    262  CA  THR A  32      47.781  12.220  28.160  1.00146.60           C
ATOM    263  CB  THR A  32      46.796  12.678  29.201  1.00146.60           C
ATOM    264  OG1 THR A  32      47.475  13.247  30.310  1.00146.60           O
ATOM    265  CG2 THR A  32      45.944  11.480  29.650  1.00146.60           C
ATOM    266  C   THR A  32      48.649  13.382  27.824  1.00146.60           C
ATOM    267  O   THR A  32      49.446  13.803  28.662  1.00146.60           O
ATOM    268  N   CYS A  33      48.538  13.965  26.612  1.00171.82           N
ATOM    269  CA  CYS A  33      49.537  14.972  26.453  1.00171.82           C
ATOM    270  CB  CYS A  33      50.408  14.901  25.216  1.00171.82           C
ATOM    271  SG  CYS A  33      51.864  15.890  25.625  1.00171.82           S
ATOM    272  C   CYS A  33      48.954  16.337  26.521  1.00171.82           C
ATOM    273  O   CYS A  33      48.717  16.987  25.502  1.00171.82           O
ATOM    274  N   ALA A  34      48.579  16.748  27.744  1.00 84.03           N
ATOM    275  CA  ALA A  34      48.230  18.108  27.991  1.00 84.03           C
ATOM    276  CB  ALA A  34      47.420  18.281  29.287  1.00 84.03           C
ATOM    277  C   ALA A  34      49.473  18.954  28.122  1.00 84.03           C
ATOM    278  O   ALA A  34      49.528  20.065  27.599  1.00 84.03           O
ATOM    279  N   LEU A  35      50.452  18.494  28.946  1.00150.85           N
ATOM    280  CA  LEU A  35      51.648  19.263  29.214  1.00150.85           C
ATOM    281  CB  LEU A  35      52.244  18.954  30.601  1.00150.85           C
ATOM    282  CG  LEU A  35      51.368  19.436  31.775  1.00150.85           C
ATOM    283  CD1 LEU A  35      50.005  18.726  31.797  1.00150.85           C
ATOM    284  CD2 LEU A  35      52.116  19.326  33.114  1.00150.85           C
ATOM    285  C   LEU A  35      52.782  19.203  28.227  1.00150.85           C
ATOM    286  O   LEU A  35      53.044  20.199  27.561  1.00150.85           O
ATOM    287  N   THR A  36      53.459  18.022  28.137  1.00132.77           N
ATOM    288  CA  THR A  36      54.638  17.649  27.363  1.00132.77           C
ATOM    289  CB  THR A  36      55.634  18.710  26.915  1.00132.77           C
ATOM    290  OG1 THR A  36      55.067  19.720  26.102  1.00132.77           O
ATOM    291  CG2 THR A  36      56.699  18.001  26.046  1.00132.77           C
ATOM    292  C   THR A  36      55.446  16.776  28.296  1.00132.77           C
ATOM    293  O   THR A  36      55.068  15.640  28.566  1.00132.77           O
ATOM    294  N   ASN A  37      56.618  17.297  28.758  1.00 90.69           N
ATOM    295  CA  ASN A  37      57.547  16.689  29.686  1.00 90.69           C
ATOM    296  CB  ASN A  37      57.132  15.326  30.282  1.00 90.69           C
ATOM    297  CG  ASN A  37      55.983  15.596  31.244  1.00 90.69           C
ATOM    298  OD1 ASN A  37      55.671  16.745  31.553  1.00 90.69           O
ATOM    299  ND2 ASN A  37      55.341  14.505  31.739  1.00 90.69           N
ATOM    300  C   ASN A  37      58.869  16.554  28.986  1.00 90.69           C
ATOM    301  O   ASN A  37      59.051  17.104  27.901  1.00 90.69           O
ATOM    302  N   PRO A  38      59.806  15.836  29.561  1.00 98.82           N
ATOM    303  CA  PRO A  38      61.076  15.689  28.911  1.00 98.82           C
ATOM    304  CD  PRO A  38      60.002  15.866  31.001  1.00 98.82           C
ATOM    305  CB  PRO A  38      62.033  15.077  29.939  1.00 98.82           C
ATOM    306  CG  PRO A  38      61.181  14.904  31.211  1.00 98.82           C
ATOM    307  C   PRO A  38      61.011  14.987  27.599  1.00 98.82           C
ATOM    308  O   PRO A  38      60.102  14.195  27.364  1.00 98.82           O
ATOM    309  N   LEU A  39      62.007  15.304  26.754  1.00162.99           N
ATOM    310  CA  LEU A  39      62.140  14.972  25.366  1.00162.99           C
ATOM    311  CB  LEU A  39      62.531  16.296  24.666  1.00162.99           C
ATOM    312  CG  LEU A  39      62.972  16.354  23.198  1.00162.99           C
ATOM    313  CD1 LEU A  39      63.195  17.829  22.812  1.00162.99           C
ATOM    314  CD2 LEU A  39      64.253  15.549  22.945  1.00162.99           C
ATOM    315  C   LEU A  39      63.170  13.894  25.126  1.00162.99           C
ATOM    316  O   LEU A  39      64.375  14.028  25.337  1.00162.99           O
ATOM    317  N   PRO A  40      62.591  12.811  24.697  1.00196.65           N
ATOM    318  CA  PRO A  40      63.267  11.617  24.251  1.00196.65           C
ATOM    319  CD  PRO A  40      61.409  12.470  25.456  1.00196.65           C
ATOM    320  CB  PRO A  40      62.255  10.481  24.388  1.00196.65           C
ATOM    321  CG  PRO A  40      61.355  10.942  25.540  1.00196.65           C
ATOM    322  C   PRO A  40      63.736  11.793  22.842  1.00196.65           C
ATOM    323  O   PRO A  40      63.801  12.917  22.355  1.00196.65           O
ATOM    324  N   ASN A  41      64.030  10.676  22.157  1.00131.30           N
ATOM    325  CA  ASN A  41      64.644  10.683  20.864  1.00131.30           C
ATOM    326  CB  ASN A  41      64.945   9.286  20.307  1.00131.30           C
ATOM    327  CG  ASN A  41      66.250   8.878  20.981  1.00131.30           C
ATOM    328  OD1 ASN A  41      67.331   9.268  20.546  1.00131.30           O
ATOM    329  ND2 ASN A  41      66.152   8.102  22.092  1.00131.30           N
ATOM    330  C   ASN A  41      63.990  11.550  19.844  1.00131.30           C
ATOM    331  O   ASN A  41      62.825  11.943  19.927  1.00131.30           O
ATOM    332  N   VAL A  42      64.845  11.914  18.867  1.00167.71           N
ATOM    333  CA  VAL A  42      64.578  12.817  17.797  1.00167.71           C
ATOM    334  CB  VAL A  42      64.511  14.250  18.269  1.00167.71           C
ATOM    335  CG1 VAL A  42      65.718  14.570  19.174  1.00167.71           C
ATOM    336  CG2 VAL A  42      64.366  15.167  17.041  1.00167.71           C
ATOM    337  C   VAL A  42      65.667  12.626  16.765  1.00167.71           C
ATOM    338  O   VAL A  42      65.629  11.656  16.005  1.00167.71           O
ATOM    339  N   ASN A  43      66.660  13.551  16.735  1.00 91.35           N
ATOM    340  CA  ASN A  43      67.735  13.646  15.778  1.00 91.35           C
ATOM    341  CB  ASN A  43      68.755  14.746  16.131  1.00 91.35           C
ATOM    342  CG  ASN A  43      69.930  14.635  15.165  1.00 91.35           C
ATOM    343  OD1 ASN A  43      69.760  14.653  13.948  1.00 91.35           O
ATOM    344  ND2 ASN A  43      71.163  14.502  15.727  1.00 91.35           N
ATOM    345  C   ASN A  43      68.519  12.379  15.682  1.00 91.35           C
ATOM    346  O   ASN A  43      68.764  11.898  14.578  1.00 91.35           O
ATOM    347  N   VAL A  44      68.972  11.791  16.803  1.00121.70           N
ATOM    348  CA  VAL A  44      69.637  10.551  16.549  1.00121.70           C
ATOM    349  CB  VAL A  44      70.405   9.976  17.709  1.00121.70           C
ATOM    350  CG1 VAL A  44      69.427   9.658  18.845  1.00121.70           C
ATOM    351  CG2 VAL A  44      71.203   8.758  17.211  1.00121.70           C
ATOM    352  C   VAL A  44      68.522   9.647  16.165  1.00121.70           C
ATOM    353  O   VAL A  44      67.412   9.787  16.674  1.00121.70           O
ATOM    354  N   ASP A  45      68.766   8.709  15.236  1.00212.61           N
ATOM    355  CA  ASP A  45      67.658   7.945  14.755  1.00212.61           C
ATOM    356  CB  ASP A  45      66.861   7.225  15.854  1.00212.61           C
ATOM    357  CG  ASP A  45      66.104   6.086  15.186  1.00212.61           C
ATOM    358  OD1 ASP A  45      66.058   6.064  13.927  1.00212.61           O
ATOM    359  OD2 ASP A  45      65.578   5.213  15.926  1.00212.61           O
ATOM    360  C   ASP A  45      66.799   8.954  14.052  1.00212.61           C
ATOM    361  O   ASP A  45      67.288  10.032  13.722  1.00212.61           O
ATOM    362  N   THR A  46      65.516   8.664  13.754  1.00249.89           N
ATOM    363  CA  THR A  46      64.849   9.688  12.998  1.00249.89           C
ATOM    364  CB  THR A  46      64.697   9.305  11.556  1.00249.89           C
ATOM    365  OG1 THR A  46      64.044  10.338  10.836  1.00249.89           O
ATOM    366  CG2 THR A  46      63.896   7.993  11.465  1.00249.89           C
ATOM    367  C   THR A  46      63.470   9.994  13.504  1.00249.89           C
ATOM    368  O   THR A  46      62.632   9.101  13.629  1.00249.89           O
ATOM    369  N   ILE A  47      63.203  11.276  13.851  1.00178.13           N
ATOM    370  CA  ILE A  47      61.836  11.636  14.073  1.00178.13           C
ATOM    371  CB  ILE A  47      61.602  11.986  15.499  1.00178.13           C
ATOM    372  CG1 ILE A  47      60.106  12.152  15.816  1.00178.13           C
ATOM    373  CG2 ILE A  47      62.503  13.194  15.772  1.00178.13           C
ATOM    374  CD1 ILE A  47      59.797  12.120  17.313  1.00178.13           C
ATOM    375  C   ILE A  47      61.582  12.829  13.196  1.00178.13           C
ATOM    376  O   ILE A  47      60.961  13.811  13.603  1.00178.13           O
ATOM    377  N   LYS A  48      62.009  12.754  11.922  1.00102.71           N
ATOM    378  CA  LYS A  48      61.836  13.899  11.076  1.00102.71           C
ATOM    379  CB  LYS A  48      63.163  14.453  10.525  1.00102.71           C
ATOM    380  CG  LYS A  48      64.077  15.005  11.626  1.00102.71           C
ATOM    381  CD  LYS A  48      65.483  15.384  11.155  1.00102.71           C
ATOM    382  CE  LYS A  48      66.275  14.217  10.565  1.00102.71           C
ATOM    383  NZ  LYS A  48      65.831  13.961   9.177  1.00102.71           N
ATOM    384  C   LYS A  48      60.970  13.502   9.921  1.00102.71           C
ATOM    385  O   LYS A  48      61.173  12.447   9.322  1.00102.71           O
ATOM    386  N   LEU A  49      59.952  14.334   9.595  1.00159.01           N
ATOM    387  CA  LEU A  49      59.120  14.014   8.470  1.00159.01           C
ATOM    388  CB  LEU A  49      57.635  13.656   8.763  1.00159.01           C
ATOM    389  CG  LEU A  49      56.656  14.748   9.273  1.00159.01           C
ATOM    390  CD1 LEU A  49      56.418  15.909   8.292  1.00159.01           C
ATOM    391  CD2 LEU A  49      55.310  14.097   9.633  1.00159.01           C
ATOM    392  C   LEU A  49      59.120  15.140   7.490  1.00159.01           C
ATOM    393  O   LEU A  49      59.261  16.308   7.854  1.00159.01           O
ATOM    394  N   ARG A  50      58.936  14.792   6.199  1.00136.28           N
ATOM    395  CA  ARG A  50      58.882  15.769   5.155  1.00136.28           C
ATOM    396  CB  ARG A  50      60.000  15.556   4.119  1.00136.28           C
ATOM    397  CG  ARG A  50      60.225  16.709   3.141  1.00136.28           C
ATOM    398  CD  ARG A  50      61.642  16.697   2.564  1.00136.28           C
ATOM    399  NE  ARG A  50      61.653  17.538   1.338  1.00136.28           N
ATOM    400  CZ  ARG A  50      61.915  18.876   1.406  1.00136.28           C
ATOM    401  NH1 ARG A  50      62.184  19.467   2.607  1.00136.28           N
ATOM    402  NH2 ARG A  50      61.908  19.620   0.263  1.00136.28           N
ATOM    403  C   ARG A  50      57.531  15.653   4.511  1.00136.28           C
ATOM    404  O   ARG A  50      57.086  14.566   4.143  1.00136.28           O
ATOM    405  N   LEU A  51      56.830  16.796   4.379  1.00 62.73           N
ATOM    406  CA  LEU A  51      55.492  16.817   3.854  1.00 62.73           C
ATOM    407  CB  LEU A  51      54.558  17.620   4.768  1.00 62.73           C
ATOM    408  CG  LEU A  51      54.576  17.101   6.218  1.00 62.73           C
ATOM    409  CD1 LEU A  51      53.643  17.917   7.123  1.00 62.73           C
ATOM    410  CD2 LEU A  51      54.281  15.596   6.281  1.00 62.73           C
ATOM    411  C   LEU A  51      55.528  17.527   2.533  1.00 62.73           C
ATOM    412  O   LEU A  51      55.979  18.668   2.446  1.00 62.73           O
ATOM    413  N   LEU A  52      55.033  16.879   1.457  1.00117.68           N
ATOM    414  CA  LEU A  52      55.108  17.513   0.170  1.00117.68           C
ATOM    415  CB  LEU A  52      56.031  16.799  -0.830  1.00117.68           C
ATOM    416  CG  LEU A  52      57.523  16.962  -0.484  1.00117.68           C
ATOM    417  CD1 LEU A  52      57.860  16.342   0.882  1.00117.68           C
ATOM    418  CD2 LEU A  52      58.419  16.442  -1.620  1.00117.68           C
ATOM    419  C   LEU A  52      53.760  17.662  -0.460  1.00117.68           C
ATOM    420  O   LEU A  52      52.837  16.899  -0.180  1.00117.68           O
ATOM    421  N   ALA A  53      53.693  18.619  -1.414  1.00145.00           N
ATOM    422  CA  ALA A  53      52.549  19.090  -2.154  1.00145.00           C
ATOM    423  CB  ALA A  53      52.966  19.619  -3.541  1.00145.00           C
ATOM    424  C   ALA A  53      51.533  17.992  -2.300  1.00145.00           C
ATOM    425  O   ALA A  53      51.884  16.836  -2.525  1.00145.00           O
ATOM    426  N   PRO A  54      50.323  18.385  -2.575  1.00355.25           N
ATOM    427  CA  PRO A  54      49.129  17.750  -2.072  1.00355.25           C
ATOM    428  CD  PRO A  54      50.136  18.714  -3.985  1.00355.25           C
ATOM    429  CB  PRO A  54      48.324  17.287  -3.282  1.00355.25           C
ATOM    430  CG  PRO A  54      48.711  18.302  -4.364  1.00355.25           C
ATOM    431  C   PRO A  54      49.150  16.749  -0.937  1.00355.25           C
ATOM    432  O   PRO A  54      48.579  17.162   0.074  1.00355.25           O
ATOM    433  N   ASP A  55      49.691  15.511  -0.937  1.00196.17           N
ATOM    434  CA  ASP A  55      49.494  14.884   0.358  1.00196.17           C
ATOM    435  CB  ASP A  55      48.116  14.204   0.478  1.00196.17           C
ATOM    436  CG  ASP A  55      48.066  13.069  -0.546  1.00196.17           C
ATOM    437  OD1 ASP A  55      48.935  13.047  -1.460  1.00196.17           O
ATOM    438  OD2 ASP A  55      47.165  12.200  -0.420  1.00196.17           O
ATOM    439  C   ASP A  55      50.487  13.799   0.691  1.00196.17           C
ATOM    440  O   ASP A  55      50.111  12.810   1.320  1.00196.17           O
ATOM    441  N   VAL A  56      51.786  13.945   0.384  1.00 68.31           N
ATOM    442  CA  VAL A  56      52.636  12.830   0.689  1.00 68.31           C
ATOM    443  CB  VAL A  56      53.486  12.415  -0.472  1.00 68.31           C
ATOM    444  CG1 VAL A  56      54.447  11.307  -0.014  1.00 68.31           C
ATOM    445  CG2 VAL A  56      52.537  11.989  -1.608  1.00 68.31           C
ATOM    446  C   VAL A  56      53.525  13.157   1.850  1.00 68.31           C
ATOM    447  O   VAL A  56      53.980  14.290   2.002  1.00 68.31           O
ATOM    448  N   VAL A  57      53.760  12.153   2.727  1.00 99.05           N
ATOM    449  CA  VAL A  57      54.631  12.331   3.852  1.00 99.05           C
ATOM    450  CB  VAL A  57      53.951  12.130   5.177  1.00 99.05           C
ATOM    451  CG1 VAL A  57      53.590  10.641   5.324  1.00 99.05           C
ATOM    452  CG2 VAL A  57      54.882  12.642   6.285  1.00 99.05           C
ATOM    453  C   VAL A  57      55.688  11.271   3.755  1.00 99.05           C
ATOM    454  O   VAL A  57      55.404  10.152   3.329  1.00 99.05           O
ATOM    455  N   TYR A  58      56.957  11.612   4.080  1.00 81.96           N
ATOM    456  CA  TYR A  58      57.969  10.592   4.110  1.00 81.96           C
ATOM    457  CB  TYR A  58      58.655  10.286   2.764  1.00 81.96           C
ATOM    458  CG  TYR A  58      59.403  11.455   2.222  1.00 81.96           C
ATOM    459  CD1 TYR A  58      58.747  12.427   1.501  1.00 81.96           C
ATOM    460  CD2 TYR A  58      60.763  11.566   2.412  1.00 81.96           C
ATOM    461  CE1 TYR A  58      59.436  13.497   0.982  1.00 81.96           C
ATOM    462  CE2 TYR A  58      61.457  12.635   1.895  1.00 81.96           C
ATOM    463  CZ  TYR A  58      60.792  13.602   1.177  1.00 81.96           C
ATOM    464  OH  TYR A  58      61.501  14.697   0.638  1.00 81.96           O
ATOM    465  C   TYR A  58      59.003  10.949   5.134  1.00 81.96           C
ATOM    466  O   TYR A  58      59.144  12.114   5.503  1.00 81.96           O
ATOM    467  N   ASP A  59      59.708   9.921   5.662  1.00100.26           N
ATOM    468  CA  ASP A  59      60.730  10.088   6.659  1.00100.26           C
ATOM    469  CB  ASP A  59      60.498   9.181   7.887  1.00100.26           C
ATOM    470  CG  ASP A  59      60.418   7.716   7.457  1.00100.26           C
ATOM    471  OD1 ASP A  59      60.880   7.381   6.334  1.00100.26           O
ATOM    472  OD2 ASP A  59      59.884   6.906   8.263  1.00100.26           O
ATOM    473  C   ASP A  59      62.095   9.823   6.076  1.00100.26           C
ATOM    474  O   ASP A  59      62.262   9.616   4.872  1.00100.26           O
ATOM    475  N   GLU A  60      63.109   9.825   6.968  1.00 95.51           N
ATOM    476  CA  GLU A  60      64.505   9.613   6.682  1.00 95.51           C
ATOM    477  CB  GLU A  60      65.373   9.793   7.937  1.00 95.51           C
ATOM    478  CG  GLU A  60      66.873   9.752   7.663  1.00 95.51           C
ATOM    479  CD  GLU A  60      67.588   9.768   9.007  1.00 95.51           C
ATOM    480  OE1 GLU A  60      66.963   9.328  10.009  1.00 95.51           O
ATOM    481  OE2 GLU A  60      68.766  10.212   9.052  1.00 95.51           O
ATOM    482  C   GLU A  60      64.717   8.205   6.200  1.00 95.51           C
ATOM    483  O   GLU A  60      65.556   7.941   5.341  1.00 95.51           O
ATOM    484  N   GLN A  61      63.928   7.276   6.761  1.00126.73           N
ATOM    485  CA  GLN A  61      63.945   5.853   6.567  1.00126.73           C
ATOM    486  CB  GLN A  61      62.891   5.212   7.492  1.00126.73           C
ATOM    487  CG  GLN A  61      63.022   3.719   7.782  1.00126.73           C
ATOM    488  CD  GLN A  61      62.070   3.453   8.944  1.00126.73           C
ATOM    489  OE1 GLN A  61      62.097   2.389   9.561  1.00126.73           O
ATOM    490  NE2 GLN A  61      61.214   4.462   9.265  1.00126.73           N
ATOM    491  C   GLN A  61      63.625   5.565   5.127  1.00126.73           C
ATOM    492  O   GLN A  61      63.974   4.506   4.611  1.00126.73           O
ATOM    493  N   GLY A  62      62.913   6.483   4.442  1.00 36.67           N
ATOM    494  CA  GLY A  62      62.586   6.262   3.061  1.00 36.67           C
ATOM    495  C   GLY A  62      61.168   5.788   2.972  1.00 36.67           C
ATOM    496  O   GLY A  62      60.700   5.412   1.898  1.00 36.67           O
ATOM    497  N   ASN A  63      60.444   5.794   4.110  1.00 82.96           N
ATOM    498  CA  ASN A  63      59.078   5.343   4.137  1.00 82.96           C
ATOM    499  CB  ASN A  63      58.574   5.017   5.551  1.00 82.96           C
ATOM    500  CG  ASN A  63      59.359   3.808   6.029  1.00 82.96           C
ATOM    501  OD1 ASN A  63      59.718   3.708   7.199  1.00 82.96           O
ATOM    502  ND2 ASN A  63      59.640   2.860   5.098  1.00 82.96           N
ATOM    503  C   ASN A  63      58.183   6.402   3.561  1.00 82.96           C
ATOM    504  O   ASN A  63      58.487   7.593   3.622  1.00 82.96           O
ATOM    505  N   GLU A  64      57.038   5.964   2.988  1.00 70.22           N
ATOM    506  CA  GLU A  64      56.073   6.814   2.332  1.00 70.22           C
ATOM    507  CB  GLU A  64      55.561   6.238   1.004  1.00 70.22           C
ATOM    508  CG  GLU A  64      56.602   5.915  -0.063  1.00 70.22           C
ATOM    509  CD  GLU A  64      55.870   5.084  -1.114  1.00 70.22           C
ATOM    510  OE1 GLU A  64      55.387   3.973  -0.765  1.00 70.22           O
ATOM    511  OE2 GLU A  64      55.773   5.555  -2.278  1.00 70.22           O
ATOM    512  C   GLU A  64      54.812   6.805   3.145  1.00 70.22           C
ATOM    513  O   GLU A  64      54.484   5.800   3.772  1.00 70.22           O
ATOM    514  N   GLY A  65      54.041   7.917   3.115  1.00 29.68           N
ATOM    515  CA  GLY A  65      52.805   7.954   3.847  1.00 29.68           C
ATOM    516  C   GLY A  65      51.987   9.119   3.369  1.00 29.68           C
ATOM    517  O   GLY A  65      52.275   9.712   2.329  1.00 29.68           O
ATOM    518  N   PHE A  66      50.931   9.469   4.141  1.00 66.04           N
ATOM    519  CA  PHE A  66      50.023  10.517   3.755  1.00 66.04           C
ATOM    520  CB  PHE A  66      48.582  10.039   3.516  1.00 66.04           C
ATOM    521  CG  PHE A  66      48.548   9.082   2.384  1.00 66.04           C
ATOM    522  CD1 PHE A  66      49.022   7.805   2.558  1.00 66.04           C
ATOM    523  CD2 PHE A  66      48.020   9.448   1.168  1.00 66.04           C
ATOM    524  CE1 PHE A  66      48.987   6.906   1.520  1.00 66.04           C
ATOM    525  CE2 PHE A  66      47.984   8.550   0.127  1.00 66.04           C
ATOM    526  CZ  PHE A  66      48.470   7.277   0.302  1.00 66.04           C
ATOM    527  C   PHE A  66      49.873  11.481   4.890  1.00 66.04           C
ATOM    528  O   PHE A  66      50.261  11.214   6.027  1.00 66.04           O
ATOM    529  N   TRP A  67      49.279  12.650   4.578  1.00186.15           N
ATOM    530  CA  TRP A  67      49.089  13.686   5.547  1.00186.15           C
ATOM    531  CB  TRP A  67      50.410  14.455   5.677  1.00186.15           C
ATOM    532  CG  TRP A  67      50.414  15.725   6.457  1.00186.15           C
ATOM    533  CD2 TRP A  67      50.721  16.985   5.853  1.00186.15           C
ATOM    534  CD1 TRP A  67      50.237  15.958   7.787  1.00186.15           C
ATOM    535  NE1 TRP A  67      50.408  17.295   8.048  1.00186.15           N
ATOM    536  CE2 TRP A  67      50.713  17.936   6.868  1.00186.15           C
ATOM    537  CE3 TRP A  67      51.001  17.323   4.558  1.00186.15           C
ATOM    538  CZ2 TRP A  67      50.987  19.241   6.601  1.00186.15           C
ATOM    539  CZ3 TRP A  67      51.266  18.649   4.292  1.00186.15           C
ATOM    540  CH2 TRP A  67      51.260  19.588   5.299  1.00186.15           C
ATOM    541  C   TRP A  67      47.995  14.587   5.049  1.00186.15           C
ATOM    542  O   TRP A  67      47.750  14.681   3.846  1.00186.15           O
ATOM    543  N   THR A  68      47.266  15.236   5.981  1.00135.31           N
ATOM    544  CA  THR A  68      46.261  16.188   5.604  1.00135.31           C
ATOM    545  CB  THR A  68      44.873  15.602   5.507  1.00135.31           C
ATOM    546  OG1 THR A  68      43.940  16.603   5.125  1.00135.31           O
ATOM    547  CG2 THR A  68      44.468  14.983   6.858  1.00135.31           C
ATOM    548  C   THR A  68      46.246  17.236   6.664  1.00135.31           C
ATOM    549  O   THR A  68      46.527  16.952   7.825  1.00135.31           O
ATOM    550  N   LEU A  69      45.971  18.495   6.282  1.00137.82           N
ATOM    551  CA  LEU A  69      45.793  19.513   7.274  1.00137.82           C
ATOM    552  CB  LEU A  69      45.767  20.936   6.740  1.00137.82           C
ATOM    553  CG  LEU A  69      47.090  21.511   6.269  1.00137.82           C
ATOM    554  CD1 LEU A  69      47.571  20.928   4.927  1.00137.82           C
ATOM    555  CD2 LEU A  69      46.928  23.029   6.294  1.00137.82           C
ATOM    556  C   LEU A  69      44.397  19.318   7.743  1.00137.82           C
ATOM    557  O   LEU A  69      43.578  18.779   7.003  1.00137.82           O
ATOM    558  N   ILE A  70      44.084  19.707   8.994  1.00149.18           N
ATOM    559  CA  ILE A  70      42.701  19.649   9.356  1.00149.18           C
ATOM    560  CB  ILE A  70      42.362  18.992  10.675  1.00149.18           C
ATOM    561  CG1 ILE A  70      42.785  17.512  10.751  1.00149.18           C
ATOM    562  CG2 ILE A  70      40.845  19.151  10.857  1.00149.18           C
ATOM    563  CD1 ILE A  70      44.234  17.283  11.164  1.00149.18           C
ATOM    564  C   ILE A  70      42.255  21.065   9.454  1.00149.18           C
ATOM    565  O   ILE A  70      42.530  21.719  10.462  1.00149.18           O
ATOM    566  N   TYR A  71      41.525  21.556   8.421  1.00265.07           N
ATOM    567  CA  TYR A  71      41.117  22.933   8.428  1.00265.07           C
ATOM    568  CB  TYR A  71      40.191  23.342   9.577  1.00265.07           C
ATOM    569  CG  TYR A  71      39.381  24.472   9.041  1.00265.07           C
ATOM    570  CD1 TYR A  71      39.885  25.333   8.093  1.00265.07           C
ATOM    571  CD2 TYR A  71      38.114  24.693   9.512  1.00265.07           C
ATOM    572  CE1 TYR A  71      39.147  26.375   7.598  1.00265.07           C
ATOM    573  CE2 TYR A  71      37.364  25.737   9.024  1.00265.07           C
ATOM    574  CZ  TYR A  71      37.877  26.577   8.064  1.00265.07           C
ATOM    575  OH  TYR A  71      37.117  27.652   7.555  1.00265.07           O
ATOM    576  C   TYR A  71      42.402  23.704   8.626  1.00265.07           C
ATOM    577  O   TYR A  71      43.400  23.427   7.966  1.00265.07           O
ATOM    578  N   ASP A  72      42.322  24.823   9.374  1.00149.27           N
ATOM    579  CA  ASP A  72      43.385  25.677   9.847  1.00149.27           C
ATOM    580  CB  ASP A  72      42.964  27.160   9.958  1.00149.27           C
ATOM    581  CG  ASP A  72      41.827  27.344  10.962  1.00149.27           C
ATOM    582  OD1 ASP A  72      41.553  26.406  11.757  1.00149.27           O
ATOM    583  OD2 ASP A  72      41.212  28.443  10.938  1.00149.27           O
ATOM    584  C   ASP A  72      43.979  25.232  11.177  1.00149.27           C
ATOM    585  O   ASP A  72      44.902  25.872  11.682  1.00149.27           O
ATOM    586  N   GLN A  73      43.358  24.238  11.848  1.00142.36           N
ATOM    587  CA  GLN A  73      43.651  23.798  13.199  1.00142.36           C
ATOM    588  CB  GLN A  73      42.514  22.911  13.719  1.00142.36           C
ATOM    589  CG  GLN A  73      41.150  23.594  13.671  1.00142.36           C
ATOM    590  CD  GLN A  73      40.973  24.439  14.919  1.00142.36           C
ATOM    591  OE1 GLN A  73      40.471  23.966  15.938  1.00142.36           O
ATOM    592  NE2 GLN A  73      41.392  25.730  14.840  1.00142.36           N
ATOM    593  C   GLN A  73      44.919  23.018  13.482  1.00142.36           C
ATOM    594  O   GLN A  73      45.597  23.300  14.472  1.00142.36           O
ATOM    595  N   GLY A  74      45.260  21.994  12.670  1.00 43.59           N
ATOM    596  CA  GLY A  74      46.383  21.143  12.982  1.00 43.59           C
ATOM    597  C   GLY A  74      46.464  20.121  11.889  1.00 43.59           C
ATOM    598  O   GLY A  74      45.954  20.367  10.796  1.00 43.59           O
ATOM    599  N   PHE A  75      47.118  18.956  12.140  1.00113.68           N
ATOM    600  CA  PHE A  75      47.231  17.993  11.079  1.00113.68           C
ATOM    601  CB  PHE A  75      48.433  18.227  10.146  1.00113.68           C
ATOM    602  CG  PHE A  75      49.706  18.244  10.923  1.00113.68           C
ATOM    603  CD1 PHE A  75      50.017  19.303  11.744  1.00113.68           C
ATOM    604  CD2 PHE A  75      50.615  17.219  10.809  1.00113.68           C
ATOM    605  CE1 PHE A  75      51.200  19.327  12.448  1.00113.68           C
ATOM    606  CE2 PHE A  75      51.800  17.238  11.504  1.00113.68           C
ATOM    607  CZ  PHE A  75      52.099  18.296  12.330  1.00113.68           C
ATOM    608  C   PHE A  75      47.310  16.582  11.585  1.00113.68           C
ATOM    609  O   PHE A  75      47.449  16.320  12.780  1.00113.68           O
ATOM    610  N   GLU A  76      47.137  15.625  10.642  1.00136.35           N
ATOM    611  CA  GLU A  76      47.309  14.230  10.918  1.00136.35           C
ATOM    612  CB  GLU A  76      46.053  13.342  10.846  1.00136.35           C
ATOM    613  CG  GLU A  76      45.255  13.276  12.145  1.00136.35           C
ATOM    614  CD  GLU A  76      44.413  11.999  12.116  1.00136.35           C
ATOM    615  OE1 GLU A  76      44.114  11.487  11.003  1.00136.35           O
ATOM    616  OE2 GLU A  76      44.063  11.508  13.221  1.00136.35           O
ATOM    617  C   GLU A  76      48.217  13.672   9.874  1.00136.35           C
ATOM    618  O   GLU A  76      48.046  13.924   8.679  1.00136.35           O
ATOM    619  N   VAL A  77      49.235  12.901  10.309  1.00112.13           N
ATOM    620  CA  VAL A  77      50.057  12.252   9.338  1.00112.13           C
ATOM    621  CB  VAL A  77      51.484  12.724   9.248  1.00112.13           C
ATOM    622  CG1 VAL A  77      52.280  12.192  10.446  1.00112.13           C
ATOM    623  CG2 VAL A  77      52.064  12.247   7.905  1.00112.13           C
ATOM    624  C   VAL A  77      50.080  10.810   9.679  1.00112.13           C
ATOM    625  O   VAL A  77      50.180  10.426  10.844  1.00112.13           O
ATOM    626  N   VAL A  78      49.941   9.965   8.647  1.00 63.74           N
ATOM    627  CA  VAL A  78      50.037   8.563   8.885  1.00 63.74           C
ATOM    628  CB  VAL A  78      48.838   7.799   8.417  1.00 63.74           C
ATOM    629  CG1 VAL A  78      49.077   6.302   8.665  1.00 63.74           C
ATOM    630  CG2 VAL A  78      47.608   8.367   9.146  1.00 63.74           C
ATOM    631  C   VAL A  78      51.239   8.122   8.128  1.00 63.74           C
ATOM    632  O   VAL A  78      51.291   8.225   6.903  1.00 63.74           O
ATOM    633  N   ILE A  79      52.268   7.661   8.862  1.00157.85           N
ATOM    634  CA  ILE A  79      53.485   7.238   8.246  1.00157.85           C
ATOM    635  CB  ILE A  79      54.538   8.322   8.285  1.00157.85           C
ATOM    636  CG1 ILE A  79      55.832   7.941   7.533  1.00157.85           C
ATOM    637  CG2 ILE A  79      54.762   8.675   9.765  1.00157.85           C
ATOM    638  CD1 ILE A  79      56.695   6.879   8.218  1.00157.85           C
ATOM    639  C   ILE A  79      53.989   6.059   9.008  1.00157.85           C
ATOM    640  O   ILE A  79      53.995   6.057  10.236  1.00157.85           O
ATOM    641  N   ASN A  80      54.416   5.026   8.266  1.00107.27           N
ATOM    642  CA  ASN A  80      55.009   3.825   8.772  1.00107.27           C
ATOM    643  CB  ASN A  80      56.504   3.956   9.090  1.00107.27           C
ATOM    644  CG  ASN A  80      57.113   2.595   8.786  1.00107.27           C
ATOM    645  OD1 ASN A  80      58.215   2.271   9.222  1.00107.27           O
ATOM    646  ND2 ASN A  80      56.381   1.784   7.974  1.00107.27           N
ATOM    647  C   ASN A  80      54.267   3.293   9.971  1.00107.27           C
ATOM    648  O   ASN A  80      54.850   3.076  11.034  1.00107.27           O
ATOM    649  N   LYS A  81      52.948   3.063   9.811  1.00101.94           N
ATOM    650  CA  LYS A  81      52.089   2.460  10.796  1.00101.94           C
ATOM    651  CB  LYS A  81      52.481   1.001  11.071  1.00101.94           C
ATOM    652  CG  LYS A  81      52.275   0.148   9.815  1.00101.94           C
ATOM    653  CD  LYS A  81      53.027  -1.182   9.798  1.00101.94           C
ATOM    654  CE  LYS A  81      52.912  -1.910   8.455  1.00101.94           C
ATOM    655  NZ  LYS A  81      53.568  -1.114   7.393  1.00101.94           N
ATOM    656  C   LYS A  81      52.025   3.245  12.078  1.00101.94           C
ATOM    657  O   LYS A  81      51.807   2.677  13.147  1.00101.94           O
ATOM    658  N   GLN A  82      52.153   4.584  12.002  1.00114.70           N
ATOM    659  CA  GLN A  82      52.103   5.417  13.171  1.00114.70           C
ATOM    660  CB  GLN A  82      53.540   5.837  13.508  1.00114.70           C
ATOM    661  CG  GLN A  82      53.889   6.105  14.967  1.00114.70           C
ATOM    662  CD  GLN A  82      55.413   6.133  14.951  1.00114.70           C
ATOM    663  OE1 GLN A  82      56.021   6.909  14.218  1.00114.70           O
ATOM    664  NE2 GLN A  82      56.051   5.217  15.727  1.00114.70           N
ATOM    665  C   GLN A  82      51.285   6.625  12.779  1.00114.70           C
ATOM    666  O   GLN A  82      51.369   7.090  11.642  1.00114.70           O
ATOM    667  N   LYS A  83      50.454   7.144  13.713  1.00167.19           N
ATOM    668  CA  LYS A  83      49.574   8.273  13.500  1.00167.19           C
ATOM    669  CB  LYS A  83      48.211   8.127  14.209  1.00167.19           C
ATOM    670  CG  LYS A  83      47.229   7.099  13.655  1.00167.19           C
ATOM    671  CD  LYS A  83      46.455   7.579  12.434  1.00167.19           C
ATOM    672  CE  LYS A  83      46.359   6.506  11.352  1.00167.19           C
ATOM    673  NZ  LYS A  83      45.223   6.795  10.454  1.00167.19           N
ATOM    674  C   LYS A  83      50.164   9.398  14.280  1.00167.19           C
ATOM    675  O   LYS A  83      50.608   9.223  15.411  1.00167.19           O
ATOM    676  N   TYR A  84      50.132  10.602  13.698  1.00160.07           N
ATOM    677  CA  TYR A  84      50.676  11.785  14.293  1.00160.07           C
ATOM    678  CB  TYR A  84      51.757  12.283  13.334  1.00160.07           C
ATOM    679  CG  TYR A  84      52.466  13.531  13.683  1.00160.07           C
ATOM    680  CD1 TYR A  84      51.817  14.739  13.710  1.00160.07           C
ATOM    681  CD2 TYR A  84      53.814  13.474  13.923  1.00160.07           C
ATOM    682  CE1 TYR A  84      52.529  15.877  13.997  1.00160.07           C
ATOM    683  CE2 TYR A  84      54.517  14.609  14.208  1.00160.07           C
ATOM    684  CZ  TYR A  84      53.876  15.817  14.237  1.00160.07           C
ATOM    685  OH  TYR A  84      54.592  16.997  14.531  1.00160.07           O
ATOM    686  C   TYR A  84      49.554  12.790  14.303  1.00160.07           C
ATOM    687  O   TYR A  84      48.911  13.019  13.277  1.00160.07           O
ATOM    688  N   PHE A  85      49.260  13.403  15.471  1.00152.51           N
ATOM    689  CA  PHE A  85      48.223  14.405  15.493  1.00152.51           C
ATOM    690  CB  PHE A  85      46.834  13.819  15.829  1.00152.51           C
ATOM    691  CG  PHE A  85      45.918  14.920  16.238  1.00152.51           C
ATOM    692  CD1 PHE A  85      45.390  15.798  15.320  1.00152.51           C
ATOM    693  CD2 PHE A  85      45.608  15.078  17.568  1.00152.51           C
ATOM    694  CE1 PHE A  85      44.554  16.813  15.725  1.00152.51           C
ATOM    695  CE2 PHE A  85      44.772  16.089  17.976  1.00152.51           C
ATOM    696  CZ  PHE A  85      44.242  16.961  17.055  1.00152.51           C
ATOM    697  C   PHE A  85      48.557  15.472  16.492  1.00152.51           C
ATOM    698  O   PHE A  85      48.987  15.188  17.609  1.00152.51           O
ATOM    699  N   ALA A  86      48.362  16.750  16.098  1.00 64.93           N
ATOM    700  CA  ALA A  86      48.632  17.851  16.980  1.00 64.93           C
ATOM    701  CB  ALA A  86      50.132  18.169  17.114  1.00 64.93           C
ATOM    702  C   ALA A  86      47.980  19.081  16.421  1.00 64.93           C
ATOM    703  O   ALA A  86      47.735  19.186  15.220  1.00 64.93           O
ATOM    704  N   PHE A  87      47.686  20.061  17.300  1.00146.53           N
ATOM    705  CA  PHE A  87      47.117  21.302  16.855  1.00146.53           C
ATOM    706  CB  PHE A  87      46.108  21.959  17.822  1.00146.53           C
ATOM    707  CG  PHE A  87      44.852  21.154  17.960  1.00146.53           C
ATOM    708  CD1 PHE A  87      43.826  21.299  17.054  1.00146.53           C
ATOM    709  CD2 PHE A  87      44.691  20.262  18.998  1.00146.53           C
ATOM    710  CE1 PHE A  87      42.664  20.569  17.175  1.00146.53           C
ATOM    711  CE2 PHE A  87      43.534  19.531  19.126  1.00146.53           C
ATOM    712  CZ  PHE A  87      42.516  19.682  18.216  1.00146.53           C
ATOM    713  C   PHE A  87      48.251  22.280  16.746  1.00146.53           C
ATOM    714  O   PHE A  87      49.256  22.143  17.442  1.00146.53           O
ATOM    715  N   PHE A  88      48.121  23.288  15.853  1.00115.32           N
ATOM    716  CA  PHE A  88      49.146  24.291  15.693  1.00115.32           C
ATOM    717  CB  PHE A  88      48.872  25.336  14.568  1.00115.32           C
ATOM    718  CG  PHE A  88      48.810  24.702  13.199  1.00115.32           C
ATOM    719  CD1 PHE A  88      49.851  23.929  12.732  1.00115.32           C
ATOM    720  CD2 PHE A  88      47.745  24.920  12.349  1.00115.32           C
ATOM    721  CE1 PHE A  88      49.822  23.360  11.476  1.00115.32           C
ATOM    722  CE2 PHE A  88      47.710  24.356  11.094  1.00115.32           C
ATOM    723  CZ  PHE A  88      48.746  23.572  10.650  1.00115.32           C
ATOM    724  C   PHE A  88      49.193  25.020  17.015  1.00115.32           C
ATOM    725  O   PHE A  88      48.168  25.170  17.680  1.00115.32           O
ATOM    726  N   ASN A  89      50.384  25.478  17.471  1.00161.98           N
ATOM    727  CA  ASN A  89      50.348  26.004  18.810  1.00161.98           C
ATOM    728  CB  ASN A  89      51.555  25.692  19.733  1.00161.98           C
ATOM    729  CG  ASN A  89      52.793  26.497  19.391  1.00161.98           C
ATOM    730  OD1 ASN A  89      53.594  26.810  20.273  1.00161.98           O
ATOM    731  ND2 ASN A  89      52.959  26.835  18.087  1.00161.98           N
ATOM    732  C   ASN A  89      50.006  27.456  18.893  1.00161.98           C
ATOM    733  O   ASN A  89      50.134  28.224  17.941  1.00161.98           O
ATOM    734  N   TYR A  90      49.480  27.839  20.074  1.00158.68           N
ATOM    735  CA  TYR A  90      49.111  29.189  20.370  1.00158.68           C
ATOM    736  CB  TYR A  90      47.623  29.449  20.116  1.00158.68           C
ATOM    737  CG  TYR A  90      46.847  28.679  21.131  1.00158.68           C
ATOM    738  CD1 TYR A  90      46.836  27.308  21.159  1.00158.68           C
ATOM    739  CD2 TYR A  90      46.103  29.351  22.058  1.00158.68           C
ATOM    740  CE1 TYR A  90      46.103  26.623  22.098  1.00158.68           C
ATOM    741  CE2 TYR A  90      45.366  28.677  23.002  1.00158.68           C
ATOM    742  CZ  TYR A  90      45.361  27.306  23.027  1.00158.68           C
ATOM    743  OH  TYR A  90      44.604  26.608  23.992  1.00158.68           O
ATOM    744  C   TYR A  90      49.353  29.376  21.836  1.00158.68           C
ATOM    745  O   TYR A  90      49.368  28.400  22.586  1.00158.68           O
ATOM    746  N   THR A  91      49.568  30.628  22.289  1.00 51.88           N
ATOM    747  CA  THR A  91      49.745  30.830  23.700  1.00 51.88           C
ATOM    748  CB  THR A  91      51.059  31.438  24.092  1.00 51.88           C
ATOM    749  OG1 THR A  91      52.144  30.674  23.591  1.00 51.88           O
ATOM    750  CG2 THR A  91      51.110  31.473  25.628  1.00 51.88           C
ATOM    751  C   THR A  91      48.732  31.838  24.132  1.00 51.88           C
ATOM    752  O   THR A  91      48.522  32.842  23.454  1.00 51.88           O
ATOM    753  N   GLN A  92      48.057  31.595  25.270  1.00 69.28           N
ATOM    754  CA  GLN A  92      47.158  32.602  25.743  1.00 69.28           C
ATOM    755  CB  GLN A  92      45.706  32.110  25.883  1.00 69.28           C
ATOM    756  CG  GLN A  92      45.103  31.674  24.541  1.00 69.28           C
ATOM    757  CD  GLN A  92      43.658  31.252  24.763  1.00 69.28           C
ATOM    758  OE1 GLN A  92      43.266  30.133  24.439  1.00 69.28           O
ATOM    759  NE2 GLN A  92      42.838  32.184  25.320  1.00 69.28           N
ATOM    760  C   GLN A  92      47.667  32.994  27.087  1.00 69.28           C
ATOM    761  O   GLN A  92      47.308  32.400  28.103  1.00 69.28           O
ATOM    762  N   GLN A  93      48.536  34.021  27.115  1.00124.17           N
ATOM    763  CA  GLN A  93      49.096  34.452  28.356  1.00124.17           C
ATOM    764  CB  GLN A  93      50.300  35.411  28.210  0.00124.17           C
ATOM    765  CG  GLN A  93      50.037  36.861  27.805  0.00124.17           C
ATOM    766  CD  GLN A  93      50.454  37.707  29.005  0.00124.17           C
ATOM    767  OE1 GLN A  93      50.296  37.303  30.156  0.00124.17           O
ATOM    768  NE2 GLN A  93      51.038  38.904  28.729  1.00124.17           N
ATOM    769  C   GLN A  93      47.969  35.056  29.124  1.00124.17           C
ATOM    770  O   GLN A  93      47.952  35.043  30.350  1.00124.17           O
ATOM    771  N   GLY A  94      46.967  35.579  28.396  1.00 59.21           N
ATOM    772  CA  GLY A  94      45.798  36.176  28.971  1.00 59.21           C
ATOM    773  C   GLY A  94      45.626  37.488  28.291  1.00 59.21           C
ATOM    774  O   GLY A  94      44.562  37.795  27.755  1.00 59.21           O
ATOM    775  N   LYS A  95      46.687  38.302  28.265  1.00288.07           N
ATOM    776  CA  LYS A  95      46.525  39.536  27.575  1.00288.07           C
ATOM    777  CB  LYS A  95      47.729  40.481  27.716  1.00288.07           C
ATOM    778  CG  LYS A  95      47.419  41.944  27.373  1.00288.07           C
ATOM    779  CD  LYS A  95      46.813  42.175  25.986  1.00288.07           C
ATOM    780  CE  LYS A  95      45.293  42.358  26.027  1.00288.07           C
ATOM    781  NZ  LYS A  95      44.944  43.656  26.647  1.00288.07           N
ATOM    782  C   LYS A  95      46.385  39.200  26.139  1.00288.07           C
ATOM    783  O   LYS A  95      45.513  39.692  25.423  1.00288.07           O
ATOM    784  N   VAL A  96      47.230  38.284  25.665  1.00124.24           N
ATOM    785  CA  VAL A  96      47.110  38.165  24.257  1.00124.24           C
ATOM    786  CB  VAL A  96      48.156  38.946  23.529  1.00124.24           C
ATOM    787  CG1 VAL A  96      49.508  38.247  23.721  1.00124.24           C
ATOM    788  CG2 VAL A  96      47.725  39.092  22.060  1.00124.24           C
ATOM    789  C   VAL A  96      47.232  36.745  23.849  1.00124.24           C
ATOM    790  O   VAL A  96      47.679  35.881  24.604  1.00124.24           O
ATOM    791  N   VAL A  97      46.784  36.468  22.614  1.00112.03           N
ATOM    792  CA  VAL A  97      46.925  35.134  22.135  1.00112.03           C
ATOM    793  CB  VAL A  97      45.638  34.494  21.696  1.00112.03           C
ATOM    794  CG1 VAL A  97      45.322  34.882  20.242  1.00112.03           C
ATOM    795  CG2 VAL A  97      45.759  32.986  21.954  1.00112.03           C
ATOM    796  C   VAL A  97      47.860  35.207  20.971  1.00112.03           C
ATOM    797  O   VAL A  97      47.771  36.104  20.133  1.00112.03           O
ATOM    798  N   THR A  98      48.823  34.271  20.916  1.00 40.95           N
ATOM    799  CA  THR A  98      49.787  34.272  19.857  1.00 40.95           C
ATOM    800  CB  THR A  98      51.183  34.475  20.373  1.00 40.95           C
ATOM    801  OG1 THR A  98      51.263  35.691  21.103  1.00 40.95           O
ATOM    802  CG2 THR A  98      52.161  34.511  19.189  1.00 40.95           C
ATOM    803  C   THR A  98      49.740  32.918  19.223  1.00 40.95           C
ATOM    804  O   THR A  98      49.703  31.907  19.922  1.00 40.95           O
ATOM    805  N   SER A  99      49.743  32.857  17.875  1.00 42.66           N
ATOM    806  CA  SER A  99      49.691  31.576  17.226  1.00 42.66           C
ATOM    807  CB  SER A  99      48.591  31.487  16.148  1.00 42.66           C
ATOM    808  OG  SER A  99      47.311  31.667  16.739  1.00 42.66           O
ATOM    809  C   SER A  99      51.009  31.345  16.550  1.00 42.66           C
ATOM    810  O   SER A  99      51.662  32.290  16.104  1.00 42.66           O
ATOM    811  N   ASN A 100      51.456  30.069  16.510  1.00 71.73           N
ATOM    812  CA  ASN A 100      52.695  29.739  15.857  1.00 71.73           C
ATOM    813  CB  ASN A 100      53.795  29.268  16.832  1.00 71.73           C
ATOM    814  CG  ASN A 100      54.118  30.365  17.847  1.00 71.73           C
ATOM    815  OD1 ASN A 100      53.745  30.285  19.018  1.00 71.73           O
ATOM    816  ND2 ASN A 100      54.858  31.407  17.386  1.00 71.73           N
ATOM    817  C   ASN A 100      52.416  28.576  14.950  1.00 71.73           C
ATOM    818  O   ASN A 100      52.204  27.447  15.392  1.00 71.73           O
ATOM    819  N   CYS A 101      52.413  28.843  13.638  1.00 81.31           N
ATOM    820  CA  CYS A 101      52.156  27.896  12.591  1.00 81.31           C
ATOM    821  CB  CYS A 101      52.006  28.646  11.280  1.00 81.31           C
ATOM    822  SG  CYS A 101      50.787  29.949  11.556  1.00 81.31           S
ATOM    823  C   CYS A 101      53.290  26.931  12.448  1.00 81.31           C
ATOM    824  O   CYS A 101      53.130  25.815  11.947  1.00 81.31           O
ATOM    825  N   GLY A 102      54.492  27.415  12.782  1.00 54.67           N
ATOM    826  CA  GLY A 102      55.687  26.641  12.677  1.00 54.67           C
ATOM    827  C   GLY A 102      55.689  25.570  13.711  1.00 54.67           C
ATOM    828  O   GLY A 102      56.332  24.536  13.508  1.00 54.67           O
ATOM    829  N   GLN A 103      55.018  25.792  14.861  1.00 68.15           N
ATOM    830  CA  GLN A 103      55.126  24.847  15.943  1.00 68.15           C
ATOM    831  CB  GLN A 103      55.623  25.500  17.234  1.00 68.15           C
ATOM    832  CG  GLN A 103      57.017  26.105  17.053  1.00 68.15           C
ATOM    833  CD  GLN A 103      57.344  26.946  18.279  1.00 68.15           C
ATOM    834  OE1 GLN A 103      57.188  26.506  19.416  1.00 68.15           O
ATOM    835  NE2 GLN A 103      57.818  28.199  18.046  1.00 68.15           N
ATOM    836  C   GLN A 103      53.798  24.220  16.262  1.00 68.15           C
ATOM    837  O   GLN A 103      52.765  24.604  15.716  1.00 68.15           O
ATOM    838  N   THR A 104      53.806  23.199  17.158  1.00 55.60           N
ATOM    839  CA  THR A 104      52.593  22.518  17.526  1.00 55.60           C
ATOM    840  CB  THR A 104      52.582  21.065  17.136  1.00 55.60           C
ATOM    841  OG1 THR A 104      53.605  20.368  17.836  1.00 55.60           O
ATOM    842  CG2 THR A 104      52.805  20.958  15.614  1.00 55.60           C
ATOM    843  C   THR A 104      52.459  22.539  19.016  1.00 55.60           C
ATOM    844  O   THR A 104      53.420  22.795  19.742  1.00 55.60           O
ATOM    845  N   PHE A 105      51.232  22.308  19.522  1.00208.24           N
ATOM    846  CA  PHE A 105      51.147  22.212  20.942  1.00208.24           C
ATOM    847  CB  PHE A 105      49.836  22.688  21.605  1.00208.24           C
ATOM    848  CG  PHE A 105      48.811  21.621  21.709  1.00208.24           C
ATOM    849  CD1 PHE A 105      48.060  21.217  20.634  1.00208.24           C
ATOM    850  CD2 PHE A 105      48.593  21.048  22.943  1.00208.24           C
ATOM    851  CE1 PHE A 105      47.117  20.230  20.802  1.00208.24           C
ATOM    852  CE2 PHE A 105      47.654  20.064  23.116  1.00208.24           C
ATOM    853  CZ  PHE A 105      46.915  19.653  22.035  1.00208.24           C
ATOM    854  C   PHE A 105      51.382  20.757  21.175  1.00208.24           C
ATOM    855  O   PHE A 105      51.683  20.023  20.236  1.00208.24           O
ATOM    856  N   THR A 106      51.329  20.291  22.426  1.00142.54           N
ATOM    857  CA  THR A 106      51.616  18.897  22.623  1.00142.54           C
ATOM    858  CB  THR A 106      51.556  18.457  24.048  1.00142.54           C
ATOM    859  OG1 THR A 106      50.308  18.808  24.623  1.00142.54           O
ATOM    860  CG2 THR A 106      52.698  19.111  24.809  1.00142.54           C
ATOM    861  C   THR A 106      50.624  18.062  21.879  1.00142.54           C
ATOM    862  O   THR A 106      49.418  18.275  21.989  1.00142.54           O
ATOM    863  N   GLY A 107      51.124  17.059  21.121  1.00 70.55           N
ATOM    864  CA  GLY A 107      50.253  16.223  20.347  1.00 70.55           C
ATOM    865  C   GLY A 107      50.401  14.789  20.758  1.00 70.55           C
ATOM    866  O   GLY A 107      51.193  14.460  21.646  1.00 70.55           O
ATOM    867  N   TRP A 108      49.613  13.899  20.094  1.00133.25           N
ATOM    868  CA  TRP A 108      49.615  12.494  20.414  1.00133.25           C
ATOM    869  CB  TRP A 108      48.249  11.972  20.895  1.00133.25           C
ATOM    870  CG  TRP A 108      47.796  12.572  22.202  1.00133.25           C
ATOM    871  CD2 TRP A 108      47.076  13.808  22.290  1.00133.25           C
ATOM    872  CD1 TRP A 108      47.946  12.119  23.480  1.00133.25           C
ATOM    873  NE1 TRP A 108      47.359  12.998  24.362  1.00133.25           N
ATOM    874  CE2 TRP A 108      46.815  14.039  23.640  1.00133.25           C
ATOM    875  CE3 TRP A 108      46.660  14.674  21.322  1.00133.25           C
ATOM    876  CZ2 TRP A 108      46.133  15.152  24.043  1.00133.25           C
ATOM    877  CZ3 TRP A 108      45.973  15.795  21.730  1.00133.25           C
ATOM    878  CH2 TRP A 108      45.715  16.026  23.064  1.00133.25           C
ATOM    879  C   TRP A 108      50.041  11.696  19.214  1.00133.25           C
ATOM    880  O   TRP A 108      49.637  11.960  18.082  1.00133.25           O
ATOM    881  N   TYR A 109      50.886  10.676  19.474  1.00214.33           N
ATOM    882  CA  TYR A 109      51.548   9.855  18.498  1.00214.33           C
ATOM    883  CB  TYR A 109      53.027  10.246  18.662  1.00214.33           C
ATOM    884  CG  TYR A 109      53.978   9.989  17.558  1.00214.33           C
ATOM    885  CD1 TYR A 109      53.951  10.785  16.436  1.00214.33           C
ATOM    886  CD2 TYR A 109      54.916   8.993  17.660  1.00214.33           C
ATOM    887  CE1 TYR A 109      54.842  10.579  15.413  1.00214.33           C
ATOM    888  CE2 TYR A 109      55.813   8.785  16.639  1.00214.33           C
ATOM    889  CZ  TYR A 109      55.773   9.579  15.516  1.00214.33           C
ATOM    890  OH  TYR A 109      56.683   9.381  14.459  1.00214.33           O
ATOM    891  C   TYR A 109      51.331   8.450  18.986  1.00214.33           C
ATOM    892  O   TYR A 109      51.546   8.165  20.162  1.00214.33           O
ATOM    893  N   HIS A 110      50.875   7.535  18.109  1.00117.05           N
ATOM    894  CA  HIS A 110      50.649   6.176  18.522  1.00117.05           C
ATOM    895  ND1 HIS A 110      46.869   6.575  19.100  1.00117.05           N
ATOM    896  CG  HIS A 110      48.132   6.477  18.559  1.00117.05           C
ATOM    897  CB  HIS A 110      49.338   5.987  19.307  1.00117.05           C
ATOM    898  NE2 HIS A 110      46.713   7.283  16.998  1.00117.05           N
ATOM    899  CD2 HIS A 110      48.019   6.920  17.276  1.00117.05           C
ATOM    900  CE1 HIS A 110      46.058   7.058  18.124  1.00117.05           C
ATOM    901  C   HIS A 110      50.578   5.333  17.283  1.00117.05           C
ATOM    902  O   HIS A 110      50.342   5.841  16.189  1.00117.05           O
ATOM    903  N   ASP A 111      50.771   4.006  17.420  1.00 78.92           N
ATOM    904  CA  ASP A 111      50.733   3.166  16.258  1.00 78.92           C
ATOM    905  CB  ASP A 111      51.171   1.713  16.518  1.00 78.92           C
ATOM    906  CG  ASP A 111      50.169   1.108  17.481  1.00 78.92           C
ATOM    907  OD1 ASP A 111      49.937   1.730  18.550  1.00 78.92           O
ATOM    908  OD2 ASP A 111      49.619   0.020  17.162  1.00 78.92           O
ATOM    909  C   ASP A 111      49.320   3.133  15.765  1.00 78.92           C
ATOM    910  O   ASP A 111      48.388   3.533  16.460  1.00 78.92           O
ATOM    911  N   ALA A 112      49.139   2.619  14.534  1.00 64.21           N
ATOM    912  CA  ALA A 112      47.861   2.584  13.879  1.00 64.21           C
ATOM    913  CB  ALA A 112      47.919   1.869  12.513  1.00 64.21           C
ATOM    914  C   ALA A 112      46.889   1.819  14.732  1.00 64.21           C
ATOM    915  O   ALA A 112      45.703   2.140  14.768  1.00 64.21           O
ATOM    916  N   GLY A 113      47.350   0.756  15.412  1.00 97.24           N
ATOM    917  CA  GLY A 113      46.461  -0.051  16.205  1.00 97.24           C
ATOM    918  C   GLY A 113      45.894   0.732  17.351  1.00 97.24           C
ATOM    919  O   GLY A 113      44.725   0.553  17.671  1.00 97.24           O
ATOM    920  N   ILE A 114      46.733   1.567  18.007  1.00339.80           N
ATOM    921  CA  ILE A 114      46.507   2.446  19.140  1.00339.80           C
ATOM    922  CB  ILE A 114      45.070   2.657  19.595  1.00339.80           C
ATOM    923  CG1 ILE A 114      44.470   1.383  20.240  1.00339.80           C
ATOM    924  CG2 ILE A 114      44.251   3.214  18.419  1.00339.80           C
ATOM    925  CD1 ILE A 114      43.188   1.631  21.039  1.00339.80           C
ATOM    926  C   ILE A 114      47.086   1.721  20.302  1.00339.80           C
ATOM    927  O   ILE A 114      46.822   2.039  21.463  1.00339.80           O
ATOM    928  N   ALA A 115      47.925   0.728  19.986  1.00123.22           N
ATOM    929  CA  ALA A 115      48.482  -0.090  21.002  1.00123.22           C
ATOM    930  CB  ALA A 115      49.045  -1.409  20.449  1.00123.22           C
ATOM    931  C   ALA A 115      49.586   0.554  21.744  1.00123.22           C
ATOM    932  O   ALA A 115      49.594   0.571  22.974  1.00123.22           O
ATOM    933  N   VAL A 116      50.523   1.201  21.037  1.00226.35           N
ATOM    934  CA  VAL A 116      51.685   1.172  21.839  1.00226.35           C
ATOM    935  CB  VAL A 116      52.604   0.038  21.472  1.00226.35           C
ATOM    936  CG1 VAL A 116      51.872  -1.304  21.647  1.00226.35           C
ATOM    937  CG2 VAL A 116      53.126   0.293  20.046  1.00226.35           C
ATOM    938  C   VAL A 116      52.575   2.309  21.839  1.00226.35           C
ATOM    939  O   VAL A 116      52.338   3.344  21.198  1.00226.35           O
ATOM    940  N   LYS A 117      53.665   1.891  22.555  1.00206.76           N
ATOM    941  CA  LYS A 117      54.822   2.449  23.181  1.00206.76           C
ATOM    942  CB  LYS A 117      55.814   1.451  23.817  1.00206.76           C
ATOM    943  CG  LYS A 117      57.097   1.155  23.042  1.00206.76           C
ATOM    944  CD  LYS A 117      58.193   0.645  23.994  1.00206.76           C
ATOM    945  CE  LYS A 117      59.624   0.792  23.473  1.00206.76           C
ATOM    946  NZ  LYS A 117      60.566   0.885  24.616  1.00206.76           N
ATOM    947  C   LYS A 117      55.547   3.407  22.336  1.00206.76           C
ATOM    948  O   LYS A 117      56.653   3.841  22.658  1.00206.76           O
ATOM    949  N   LYS A 118      54.911   3.784  21.237  1.00187.86           N
ATOM    950  CA  LYS A 118      55.339   4.975  20.617  1.00187.86           C
ATOM    951  CB  LYS A 118      55.535   4.837  19.105  1.00187.86           C
ATOM    952  CG  LYS A 118      56.924   4.296  18.734  1.00187.86           C
ATOM    953  CD  LYS A 118      57.252   2.899  19.271  1.00187.86           C
ATOM    954  CE  LYS A 118      58.116   2.909  20.536  1.00187.86           C
ATOM    955  NZ  LYS A 118      59.348   3.700  20.314  1.00187.86           N
ATOM    956  C   LYS A 118      54.159   5.821  20.931  1.00187.86           C
ATOM    957  O   LYS A 118      53.828   6.774  20.227  1.00187.86           O
ATOM    958  N   PHE A 119      53.506   5.464  22.066  1.00223.12           N
ATOM    959  CA  PHE A 119      52.334   6.159  22.467  1.00223.12           C
ATOM    960  CB  PHE A 119      51.408   5.398  23.407  1.00223.12           C
ATOM    961  CG  PHE A 119      50.318   6.351  23.724  1.00223.12           C
ATOM    962  CD1 PHE A 119      50.439   7.206  24.793  1.00223.12           C
ATOM    963  CD2 PHE A 119      49.190   6.400  22.939  1.00223.12           C
ATOM    964  CE1 PHE A 119      49.434   8.092  25.082  1.00223.12           C
ATOM    965  CE2 PHE A 119      48.180   7.287  23.224  1.00223.12           C
ATOM    966  CZ  PHE A 119      48.304   8.134  24.301  1.00223.12           C
ATOM    967  C   PHE A 119      52.915   7.267  23.194  1.00223.12           C
ATOM    968  O   PHE A 119      53.702   7.135  24.120  1.00223.12           O
ATOM    969  N   GLY A 120      52.601   8.463  22.803  1.00 68.55           N
ATOM    970  CA  GLY A 120      53.417   9.286  23.590  1.00 68.55           C
ATOM    971  C   GLY A 120      53.100  10.619  23.130  1.00 68.55           C
ATOM    972  O   GLY A 120      52.246  10.794  22.261  1.00 68.55           O
ATOM    973  N   CYS A 121      53.763  11.612  23.707  1.00145.38           N
ATOM    974  CA  CYS A 121      53.382  12.828  23.119  1.00145.38           C
ATOM    975  CB  CYS A 121      52.533  13.755  23.966  1.00145.38           C
ATOM    976  SG  CYS A 121      53.334  14.547  25.363  1.00145.38           S
ATOM    977  C   CYS A 121      54.584  13.498  22.597  1.00145.38           C
ATOM    978  O   CYS A 121      55.705  13.211  23.001  1.00145.38           O
ATOM    979  N   PHE A 122      54.365  14.383  21.615  1.00 99.58           N
ATOM    980  CA  PHE A 122      55.482  15.019  21.014  1.00 99.58           C
ATOM    981  CB  PHE A 122      55.877  14.438  19.639  1.00 99.58           C
ATOM    982  CG  PHE A 122      54.743  14.721  18.713  1.00 99.58           C
ATOM    983  CD1 PHE A 122      53.679  13.852  18.627  1.00 99.58           C
ATOM    984  CD2 PHE A 122      54.730  15.861  17.937  1.00 99.58           C
ATOM    985  CE1 PHE A 122      52.623  14.119  17.782  1.00 99.58           C
ATOM    986  CE2 PHE A 122      53.681  16.131  17.107  1.00 99.58           C
ATOM    987  CZ  PHE A 122      52.622  15.264  17.020  1.00 99.58           C
ATOM    988  C   PHE A 122      55.118  16.437  20.771  1.00 99.58           C
ATOM    989  O   PHE A 122      53.973  16.858  20.950  1.00 99.58           O
ATOM    990  N   ARG A 123      56.129  17.209  20.348  1.00115.54           N
ATOM    991  CA  ARG A 123      55.932  18.566  19.959  1.00115.54           C
ATOM    992  CB  ARG A 123      56.501  19.554  20.983  1.00115.54           C
ATOM    993  CG  ARG A 123      55.663  19.568  22.264  1.00115.54           C
ATOM    994  CD  ARG A 123      56.367  20.165  23.483  1.00115.54           C
ATOM    995  NE  ARG A 123      57.383  21.140  23.009  1.00115.54           N
ATOM    996  CZ  ARG A 123      58.681  20.736  22.877  1.00115.54           C
ATOM    997  NH1 ARG A 123      59.019  19.437  23.125  1.00115.54           N
ATOM    998  NH2 ARG A 123      59.643  21.632  22.516  1.00115.54           N
ATOM    999  C   ARG A 123      56.677  18.693  18.673  1.00115.54           C
ATOM   1000  O   ARG A 123      57.714  18.056  18.483  1.00115.54           O
ATOM   1001  N   GLY A 124      56.155  19.502  17.738  1.00 42.50           N
ATOM   1002  CA  GLY A 124      56.820  19.592  16.473  1.00 42.50           C
ATOM   1003  C   GLY A 124      57.221  21.005  16.211  1.00 42.50           C
ATOM   1004  O   GLY A 124      56.555  21.950  16.630  1.00 42.50           O
ATOM   1005  N   ILE A 125      58.362  21.159  15.508  1.00131.24           N
ATOM   1006  CA  ILE A 125      58.841  22.440  15.074  1.00131.24           C
ATOM   1007  CB  ILE A 125      60.122  22.880  15.735  1.00131.24           C
ATOM   1008  CG1 ILE A 125      60.519  24.297  15.285  1.00131.24           C
ATOM   1009  CG2 ILE A 125      61.201  21.832  15.427  1.00131.24           C
ATOM   1010  CD1 ILE A 125      59.596  25.400  15.810  1.00131.24           C
ATOM   1011  C   ILE A 125      59.144  22.283  13.621  1.00131.24           C
ATOM   1012  O   ILE A 125      59.709  21.273  13.201  1.00131.24           O
ATOM   1013  N   ARG A 126      58.753  23.278  12.808  1.00156.42           N
ATOM   1014  CA  ARG A 126      59.012  23.199  11.405  1.00156.42           C
ATOM   1015  CB  ARG A 126      58.021  24.068  10.614  1.00156.42           C
ATOM   1016  CG  ARG A 126      58.083  23.935   9.096  1.00156.42           C
ATOM   1017  CD  ARG A 126      57.012  24.797   8.427  1.00156.42           C
ATOM   1018  NE  ARG A 126      56.829  25.994   9.296  1.00156.42           N
ATOM   1019  CZ  ARG A 126      57.640  27.087   9.159  1.00156.42           C
ATOM   1020  NH1 ARG A 126      58.564  27.127   8.156  1.00156.42           N
ATOM   1021  NH2 ARG A 126      57.523  28.133  10.025  1.00156.42           N
ATOM   1022  C   ARG A 126      60.411  23.684  11.200  1.00156.42           C
ATOM   1023  O   ARG A 126      60.775  24.763  11.666  1.00156.42           O
ATOM   1024  N   THR A 127      61.250  22.886  10.508  1.00 98.08           N
ATOM   1025  CA  THR A 127      62.607  23.310  10.324  1.00 98.08           C
ATOM   1026  CB  THR A 127      63.603  22.232  10.640  1.00 98.08           C
ATOM   1027  OG1 THR A 127      63.425  21.125   9.770  1.00 98.08           O
ATOM   1028  CG2 THR A 127      63.408  21.794  12.102  0.00 98.08           C
ATOM   1029  C   THR A 127      62.794  23.676   8.889  1.00 98.08           C
ATOM   1030  O   THR A 127      63.774  23.273   8.264  1.00 98.08           O
ATOM   1031  N   GLY A 128      61.875  24.488   8.332  1.00 30.76           N
ATOM   1032  CA  GLY A 128      62.057  24.912   6.974  1.00 30.76           C
ATOM   1033  C   GLY A 128      60.985  24.330   6.059  1.00 30.76           C
ATOM   1034  O   GLY A 128      60.217  23.433   6.496  1.00 30.76           O
ATOM   1035  OXT GLY A 128      60.927  24.790   4.888  1.00 30.76           O
TER    1036      GLY A 128
ATOM   1037  N   LEU B 129      24.884   5.600 -10.252  1.00163.47           N
ATOM   1038  CA  LEU B 129      24.318   6.576  -9.291  1.00163.47           C
ATOM   1039  CB  LEU B 129      25.162   7.860  -9.161  1.00163.47           C
ATOM   1040  CG  LEU B 129      26.472   7.715  -8.374  1.00163.47           C
ATOM   1041  CD1 LEU B 129      26.208   7.281  -6.924  1.00163.47           C
ATOM   1042  CD2 LEU B 129      27.477   6.823  -9.108  1.00163.47           C
ATOM   1043  C   LEU B 129      22.948   7.040  -9.635  1.00163.47           C
ATOM   1044  O   LEU B 129      22.613   7.295 -10.791  1.00163.47           O
ATOM   1045  N   PRO B 130      22.168   7.146  -8.595  1.00 73.55           N
ATOM   1046  CA  PRO B 130      20.812   7.596  -8.743  1.00 73.55           C
ATOM   1047  CD  PRO B 130      22.294   6.170  -7.523  1.00 73.55           C
ATOM   1048  CB  PRO B 130      20.075   7.144  -7.484  1.00 73.55           C
ATOM   1049  CG  PRO B 130      20.864   5.908  -7.026  1.00 73.55           C
ATOM   1050  C   PRO B 130      20.731   9.069  -8.965  1.00 73.55           C
ATOM   1051  O   PRO B 130      21.701   9.775  -8.692  1.00 73.55           O
ATOM   1052  N   LYS B 131      19.595   9.526  -9.529  1.00 80.09           N
ATOM   1053  CA  LYS B 131      19.308  10.913  -9.743  1.00 80.09           C
ATOM   1054  CB  LYS B 131      18.043  11.125 -10.589  1.00 80.09           C
ATOM   1055  CG  LYS B 131      17.705  12.596 -10.833  1.00 80.09           C
ATOM   1056  CD  LYS B 131      16.639  12.796 -11.912  1.00 80.09           C
ATOM   1057  CE  LYS B 131      16.279  14.262 -12.158  1.00 80.09           C
ATOM   1058  NZ  LYS B 131      15.319  14.362 -13.281  1.00 80.09           N
ATOM   1059  C   LYS B 131      19.058  11.544  -8.413  1.00 80.09           C
ATOM   1060  O   LYS B 131      19.452  12.685  -8.174  1.00 80.09           O
ATOM   1061  N   GLU B 132      18.365  10.811  -7.515  1.00 45.83           N
ATOM   1062  CA  GLU B 132      18.045  11.368  -6.236  1.00 45.83           C
ATOM   1063  CB  GLU B 132      16.579  11.812  -6.108  1.00 45.83           C
ATOM   1064  CG  GLU B 132      16.220  12.999  -7.004  1.00 45.83           C
ATOM   1065  CD  GLU B 132      14.752  13.328  -6.776  1.00 45.83           C
ATOM   1066  OE1 GLU B 132      14.175  12.802  -5.787  1.00 45.83           O
ATOM   1067  OE2 GLU B 132      14.186  14.107  -7.589  1.00 45.83           O
ATOM   1068  C   GLU B 132      18.284  10.334  -5.180  1.00 45.83           C
ATOM   1069  O   GLU B 132      18.235   9.134  -5.448  1.00 45.83           O
ATOM   1070  N   PHE B 133      18.601  10.787  -3.945  1.00113.34           N
ATOM   1071  CA  PHE B 133      18.752   9.852  -2.867  1.00113.34           C
ATOM   1072  CB  PHE B 133      20.140   9.193  -2.771  1.00113.34           C
ATOM   1073  CG  PHE B 133      20.061   8.244  -1.623  1.00113.34           C
ATOM   1074  CD1 PHE B 133      19.605   6.959  -1.814  1.00113.34           C
ATOM   1075  CD2 PHE B 133      20.421   8.638  -0.355  1.00113.34           C
ATOM   1076  CE1 PHE B 133      19.523   6.078  -0.762  1.00113.34           C
ATOM   1077  CE2 PHE B 133      20.341   7.761   0.701  1.00113.34           C
ATOM   1078  CZ  PHE B 133      19.893   6.477   0.499  1.00113.34           C
ATOM   1079  C   PHE B 133      18.489  10.541  -1.566  1.00113.34           C
ATOM   1080  O   PHE B 133      18.810  11.716  -1.380  1.00113.34           O
ATOM   1081  N   SER B 134      17.861   9.806  -0.626  1.00 52.02           N
ATOM   1082  CA  SER B 134      17.611  10.305   0.691  1.00 52.02           C
ATOM   1083  CB  SER B 134      16.206  10.904   0.871  1.00 52.02           C
ATOM   1084  OG  SER B 134      16.046  11.373   2.201  1.00 52.02           O
ATOM   1085  C   SER B 134      17.713   9.131   1.613  1.00 52.02           C
ATOM   1086  O   SER B 134      16.992   8.144   1.467  1.00 52.02           O
ATOM   1087  N   TRP B 135      18.610   9.228   2.607  1.00100.25           N
ATOM   1088  CA  TRP B 135      18.828   8.161   3.539  1.00100.25           C
ATOM   1089  CB  TRP B 135      20.065   8.333   4.425  1.00100.25           C
ATOM   1090  CG  TRP B 135      21.339   8.014   3.693  1.00100.25           C
ATOM   1091  CD2 TRP B 135      21.641   6.705   3.186  1.00100.25           C
ATOM   1092  CD1 TRP B 135      22.390   8.812   3.355  1.00100.25           C
ATOM   1093  NE1 TRP B 135      23.344   8.072   2.696  1.00100.25           N
ATOM   1094  CE2 TRP B 135      22.891   6.776   2.578  1.00100.25           C
ATOM   1095  CE3 TRP B 135      20.933   5.540   3.224  1.00100.25           C
ATOM   1096  CZ2 TRP B 135      23.460   5.677   2.000  1.00100.25           C
ATOM   1097  CZ3 TRP B 135      21.509   4.430   2.645  1.00100.25           C
ATOM   1098  CH2 TRP B 135      22.749   4.499   2.046  1.00100.25           C
ATOM   1099  C   TRP B 135      17.639   7.976   4.419  1.00100.25           C
ATOM   1100  O   TRP B 135      17.480   6.919   5.028  1.00100.25           O
ATOM   1101  N   THR B 136      16.840   9.042   4.595  1.00125.86           N
ATOM   1102  CA  THR B 136      15.640   8.959   5.376  1.00125.86           C
ATOM   1103  CB  THR B 136      14.981  10.294   5.570  1.00125.86           C
ATOM   1104  OG1 THR B 136      14.562  10.820   4.319  1.00125.86           O
ATOM   1105  CG2 THR B 136      15.990  11.247   6.233  1.00125.86           C
ATOM   1106  C   THR B 136      14.664   8.075   4.671  1.00125.86           C
ATOM   1107  O   THR B 136      13.907   7.340   5.305  1.00125.86           O
ATOM   1108  N   ASN B 137      14.612   8.137   3.329  1.00 85.55           N
ATOM   1109  CA  ASN B 137      13.622   7.302   2.711  1.00 85.55           C
ATOM   1110  CB  ASN B 137      12.471   8.126   2.110  1.00 85.55           C
ATOM   1111  CG  ASN B 137      11.314   7.190   1.806  1.00 85.55           C
ATOM   1112  OD1 ASN B 137      10.974   6.327   2.614  1.00 85.55           O
ATOM   1113  ND2 ASN B 137      10.693   7.358   0.608  1.00 85.55           N
ATOM   1114  C   ASN B 137      14.227   6.508   1.597  1.00 85.55           C
ATOM   1115  O   ASN B 137      14.182   6.919   0.439  1.00 85.55           O
ATOM   1116  N   VAL B 138      14.796   5.330   1.910  1.00143.01           N
ATOM   1117  CA  VAL B 138      15.250   4.473   0.861  1.00143.01           C
ATOM   1118  CB  VAL B 138      16.601   3.869   1.141  1.00143.01           C
ATOM   1119  CG1 VAL B 138      16.612   3.277   2.561  1.00143.01           C
ATOM   1120  CG2 VAL B 138      16.918   2.848   0.035  1.00143.01           C
ATOM   1121  C   VAL B 138      14.198   3.424   0.799  1.00143.01           C
ATOM   1122  O   VAL B 138      14.149   2.521   1.633  1.00143.01           O
ATOM   1123  N   ASN B 139      13.314   3.530  -0.211  1.00139.98           N
ATOM   1124  CA  ASN B 139      12.172   2.674  -0.215  1.00139.98           C
ATOM   1125  CB  ASN B 139      12.467   1.171  -0.040  1.00139.98           C
ATOM   1126  CG  ASN B 139      13.163   0.688  -1.305  1.00139.98           C
ATOM   1127  OD1 ASN B 139      12.776   1.048  -2.415  1.00139.98           O
ATOM   1128  ND2 ASN B 139      14.224  -0.146  -1.136  1.00139.98           N
ATOM   1129  C   ASN B 139      11.356   3.193   0.921  1.00139.98           C
ATOM   1130  O   ASN B 139      11.079   4.385   0.986  1.00139.98           O
ATOM   1131  N   GLY B 140      10.841   2.307   1.781  1.00122.93           N
ATOM   1132  CA  GLY B 140      10.107   2.710   2.948  1.00122.93           C
ATOM   1133  C   GLY B 140      10.970   3.184   4.085  1.00122.93           C
ATOM   1134  O   GLY B 140      10.582   4.085   4.827  1.00122.93           O
ATOM   1135  N   MET B 141      12.155   2.564   4.263  1.00134.97           N
ATOM   1136  CA  MET B 141      12.914   2.695   5.485  1.00134.97           C
ATOM   1137  CB  MET B 141      13.892   1.532   5.721  1.00134.97           C
ATOM   1138  CG  MET B 141      14.469   1.512   7.139  1.00134.97           C
ATOM   1139  SD  MET B 141      15.501   0.065   7.524  1.00134.97           S
ATOM   1140  CE  MET B 141      15.651   0.440   9.295  1.00134.97           C
ATOM   1141  C   MET B 141      13.685   3.970   5.667  1.00134.97           C
ATOM   1142  O   MET B 141      14.093   4.636   4.717  1.00134.97           O
ATOM   1143  N   ASN B 142      13.896   4.315   6.963  1.00 77.40           N
ATOM   1144  CA  ASN B 142      14.629   5.477   7.396  1.00 77.40           C
ATOM   1145  CB  ASN B 142      13.804   6.397   8.314  1.00 77.40           C
ATOM   1146  CG  ASN B 142      14.695   7.536   8.790  1.00 77.40           C
ATOM   1147  OD1 ASN B 142      15.406   8.163   8.006  1.00 77.40           O
ATOM   1148  ND2 ASN B 142      14.665   7.801  10.124  1.00 77.40           N
ATOM   1149  C   ASN B 142      15.835   5.040   8.191  1.00 77.40           C
ATOM   1150  O   ASN B 142      15.716   4.294   9.161  1.00 77.40           O
ATOM   1151  N   LEU B 143      17.038   5.409   7.696  1.00116.09           N
ATOM   1152  CA  LEU B 143      18.356   5.203   8.245  1.00116.09           C
ATOM   1153  CB  LEU B 143      19.428   5.037   7.157  1.00116.09           C
ATOM   1154  CG  LEU B 143      19.212   3.780   6.291  1.00116.09           C
ATOM   1155  CD1 LEU B 143      20.385   3.552   5.326  1.00116.09           C
ATOM   1156  CD2 LEU B 143      18.911   2.549   7.159  1.00116.09           C
ATOM   1157  C   LEU B 143      18.832   6.276   9.200  1.00116.09           C
ATOM   1158  O   LEU B 143      19.838   6.079   9.881  1.00116.09           O
ATOM   1159  N   VAL B 144      18.227   7.482   9.195  1.00 70.03           N
ATOM   1160  CA  VAL B 144      18.776   8.565   9.973  1.00 70.03           C
ATOM   1161  CB  VAL B 144      18.637   9.890   9.277  1.00 70.03           C
ATOM   1162  CG1 VAL B 144      19.238  10.993  10.163  1.00 70.03           C
ATOM   1163  CG2 VAL B 144      19.297   9.778   7.894  1.00 70.03           C
ATOM   1164  C   VAL B 144      18.126   8.669  11.327  1.00 70.03           C
ATOM   1165  O   VAL B 144      16.922   8.488  11.488  1.00 70.03           O
ATOM   1166  N   VAL B 145      18.952   8.976  12.351  1.00 62.88           N
ATOM   1167  CA  VAL B 145      18.539   9.127  13.722  1.00 62.88           C
ATOM   1168  CB  VAL B 145      19.720   9.124  14.652  1.00 62.88           C
ATOM   1169  CG1 VAL B 145      19.267   9.402  16.095  1.00 62.88           C
ATOM   1170  CG2 VAL B 145      20.454   7.785  14.478  1.00 62.88           C
ATOM   1171  C   VAL B 145      17.828  10.445  13.823  1.00 62.88           C
ATOM   1172  O   VAL B 145      17.993  11.299  12.956  1.00 62.88           O
ATOM   1173  N   PRO B 146      17.031  10.637  14.846  1.00 78.59           N
ATOM   1174  CA  PRO B 146      16.255  11.847  14.949  1.00 78.59           C
ATOM   1175  CD  PRO B 146      16.319   9.506  15.427  1.00 78.59           C
ATOM   1176  CB  PRO B 146      15.235  11.589  16.056  1.00 78.59           C
ATOM   1177  CG  PRO B 146      14.997  10.071  15.969  1.00 78.59           C
ATOM   1178  C   PRO B 146      17.029  13.117  15.104  1.00 78.59           C
ATOM   1179  O   PRO B 146      18.179  13.090  15.540  1.00 78.59           O
ATOM   1180  N   VAL B 147      16.397  14.242  14.708  1.00 36.42           N
ATOM   1181  CA  VAL B 147      16.985  15.549  14.779  1.00 36.42           C
ATOM   1182  CB  VAL B 147      16.164  16.606  14.096  1.00 36.42           C
ATOM   1183  CG1 VAL B 147      16.841  17.970  14.306  1.00 36.42           C
ATOM   1184  CG2 VAL B 147      15.987  16.217  12.619  1.00 36.42           C
ATOM   1185  C   VAL B 147      17.072  15.914  16.222  1.00 36.42           C
ATOM   1186  O   VAL B 147      16.195  15.573  17.014  1.00 36.42           O
ATOM   1187  N   ARG B 148      18.158  16.615  16.600  1.00128.38           N
ATOM   1188  CA  ARG B 148      18.356  16.998  17.967  1.00128.38           C
ATOM   1189  CB  ARG B 148      19.591  16.356  18.625  1.00128.38           C
ATOM   1190  CG  ARG B 148      19.493  14.851  18.880  1.00128.38           C
ATOM   1191  CD  ARG B 148      18.993  14.498  20.283  1.00128.38           C
ATOM   1192  NE  ARG B 148      19.890  15.145  21.285  1.00128.38           N
ATOM   1193  CZ  ARG B 148      21.033  14.523  21.702  1.00128.38           C
ATOM   1194  NH1 ARG B 148      21.443  13.364  21.109  1.00128.38           N
ATOM   1195  NH2 ARG B 148      21.762  15.057  22.724  1.00128.38           N
ATOM   1196  C   ARG B 148      18.620  18.466  18.012  1.00128.38           C
ATOM   1197  O   ARG B 148      18.793  19.124  16.986  1.00128.38           O
ATOM   1198  N   ASN B 149      18.620  19.014  19.244  1.00 90.26           N
ATOM   1199  CA  ASN B 149      18.913  20.399  19.464  1.00 90.26           C
ATOM   1200  CB  ASN B 149      17.912  21.103  20.397  1.00 90.26           C
ATOM   1201  CG  ASN B 149      16.658  21.456  19.620  1.00 90.26           C
ATOM   1202  OD1 ASN B 149      16.636  22.439  18.882  1.00 90.26           O
ATOM   1203  ND2 ASN B 149      15.580  20.645  19.794  1.00 90.26           N
ATOM   1204  C   ASN B 149      20.230  20.474  20.173  1.00 90.26           C
ATOM   1205  O   ASN B 149      20.427  19.879  21.230  1.00 90.26           O
ATOM   1206  N   GLN B 150      21.156  21.228  19.565  1.00170.07           N
ATOM   1207  CA  GLN B 150      22.486  21.566  19.984  1.00170.07           C
ATOM   1208  CB  GLN B 150      23.073  22.389  18.824  1.00170.07           C
ATOM   1209  CG  GLN B 150      24.489  22.945  18.890  1.00170.07           C
ATOM   1210  CD  GLN B 150      24.592  23.786  17.618  1.00170.07           C
ATOM   1211  OE1 GLN B 150      23.759  24.658  17.380  1.00170.07           O
ATOM   1212  NE2 GLN B 150      25.606  23.511  16.755  1.00170.07           N
ATOM   1213  C   GLN B 150      22.315  22.431  21.183  1.00170.07           C
ATOM   1214  O   GLN B 150      23.119  22.429  22.115  1.00170.07           O
ATOM   1215  N   GLY B 151      21.231  23.219  21.159  1.00 38.57           N
ATOM   1216  CA  GLY B 151      20.960  24.132  22.214  1.00 38.57           C
ATOM   1217  C   GLY B 151      21.525  25.411  21.730  1.00 38.57           C
ATOM   1218  O   GLY B 151      22.539  25.435  21.034  1.00 38.57           O
ATOM   1219  N   VAL B 152      20.874  26.519  22.091  1.00122.14           N
ATOM   1220  CA  VAL B 152      21.380  27.789  21.698  1.00122.14           C
ATOM   1221  CB  VAL B 152      20.519  28.915  22.189  1.00122.14           C
ATOM   1222  CG1 VAL B 152      20.438  28.824  23.722  1.00122.14           C
ATOM   1223  CG2 VAL B 152      21.109  30.241  21.680  1.00122.14           C
ATOM   1224  C   VAL B 152      22.701  27.900  22.372  1.00122.14           C
ATOM   1225  O   VAL B 152      23.632  28.529  21.872  1.00122.14           O
ATOM   1226  N   PHE B 153      22.796  27.245  23.540  1.00129.75           N
ATOM   1227  CA  PHE B 153      23.910  27.397  24.419  1.00129.75           C
ATOM   1228  CB  PHE B 153      23.763  26.579  25.713  1.00129.75           C
ATOM   1229  CG  PHE B 153      22.616  27.132  26.482  1.00129.75           C
ATOM   1230  CD1 PHE B 153      21.338  26.681  26.247  1.00129.75           C
ATOM   1231  CD2 PHE B 153      22.822  28.101  27.436  1.00129.75           C
ATOM   1232  CE1 PHE B 153      20.278  27.190  26.957  1.00129.75           C
ATOM   1233  CE2 PHE B 153      21.764  28.614  28.148  1.00129.75           C
ATOM   1234  CZ  PHE B 153      20.490  28.158  27.909  1.00129.75           C
ATOM   1235  C   PHE B 153      25.244  27.014  23.849  1.00129.75           C
ATOM   1236  O   PHE B 153      26.153  27.841  23.864  1.00129.75           O
ATOM   1237  N   CYS B 154      25.426  25.790  23.306  1.00123.02           N
ATOM   1238  CA  CYS B 154      26.803  25.473  23.016  1.00123.02           C
ATOM   1239  CB  CYS B 154      27.376  24.237  23.733  1.00123.02           C
ATOM   1240  SG  CYS B 154      27.814  24.610  25.450  1.00123.02           S
ATOM   1241  C   CYS B 154      27.095  25.277  21.570  1.00123.02           C
ATOM   1242  O   CYS B 154      26.258  24.827  20.791  1.00123.02           O
ATOM   1243  N   GLY B 155      28.354  25.593  21.195  1.00 55.16           N
ATOM   1244  CA  GLY B 155      28.777  25.452  19.834  1.00 55.16           C
ATOM   1245  C   GLY B 155      29.228  24.038  19.663  1.00 55.16           C
ATOM   1246  O   GLY B 155      30.401  23.758  19.413  1.00 55.16           O
ATOM   1247  N   SER B 156      28.262  23.121  19.834  1.00 97.65           N
ATOM   1248  CA  SER B 156      28.419  21.699  19.769  1.00 97.65           C
ATOM   1249  CB  SER B 156      27.473  20.982  20.752  1.00 97.65           C
ATOM   1250  OG  SER B 156      27.757  19.592  20.793  1.00 97.65           O
ATOM   1251  C   SER B 156      28.193  21.117  18.393  1.00 97.65           C
ATOM   1252  O   SER B 156      28.186  19.896  18.259  1.00 97.65           O
ATOM   1253  N   CYS B 157      28.031  21.930  17.329  1.00 64.68           N
ATOM   1254  CA  CYS B 157      27.613  21.410  16.046  1.00 64.68           C
ATOM   1255  CB  CYS B 157      27.592  22.485  14.946  1.00 64.68           C
ATOM   1256  SG  CYS B 157      29.244  23.153  14.590  1.00 64.68           S
ATOM   1257  C   CYS B 157      28.492  20.283  15.566  1.00 64.68           C
ATOM   1258  O   CYS B 157      27.989  19.253  15.118  1.00 64.68           O
ATOM   1259  N   TYR B 158      29.824  20.406  15.694  1.00 74.46           N
ATOM   1260  CA  TYR B 158      30.722  19.407  15.177  1.00 74.46           C
ATOM   1261  CB  TYR B 158      32.203  19.757  15.423  1.00 74.46           C
ATOM   1262  CG  TYR B 158      32.481  19.763  16.888  1.00 74.46           C
ATOM   1263  CD1 TYR B 158      32.212  20.871  17.662  1.00 74.46           C
ATOM   1264  CD2 TYR B 158      33.026  18.652  17.491  1.00 74.46           C
ATOM   1265  CE1 TYR B 158      32.476  20.867  19.015  1.00 74.46           C
ATOM   1266  CE2 TYR B 158      33.293  18.642  18.842  1.00 74.46           C
ATOM   1267  CZ  TYR B 158      33.017  19.750  19.606  1.00 74.46           C
ATOM   1268  OH  TYR B 158      33.291  19.737  20.989  1.00 74.46           O
ATOM   1269  C   TYR B 158      30.433  18.080  15.818  1.00 74.46           C
ATOM   1270  O   TYR B 158      30.520  17.044  15.162  1.00 74.46           O
ATOM   1271  N   ALA B 159      30.137  18.067  17.131  1.00 52.87           N
ATOM   1272  CA  ALA B 159      29.856  16.842  17.834  1.00 52.87           C
ATOM   1273  CB  ALA B 159      29.687  17.050  19.350  1.00 52.87           C
ATOM   1274  C   ALA B 159      28.590  16.225  17.324  1.00 52.87           C
ATOM   1275  O   ALA B 159      28.523  15.013  17.123  1.00 52.87           O
ATOM   1276  N   PHE B 160      27.546  17.049  17.107  1.00 70.30           N
ATOM   1277  CA  PHE B 160      26.287  16.531  16.647  1.00 70.30           C
ATOM   1278  CB  PHE B 160      25.177  17.590  16.545  1.00 70.30           C
ATOM   1279  CG  PHE B 160      24.661  17.822  17.918  1.00 70.30           C
ATOM   1280  CD1 PHE B 160      25.280  18.700  18.777  1.00 70.30           C
ATOM   1281  CD2 PHE B 160      23.541  17.143  18.336  1.00 70.30           C
ATOM   1282  CE1 PHE B 160      24.784  18.896  20.046  1.00 70.30           C
ATOM   1283  CE2 PHE B 160      23.047  17.338  19.601  1.00 70.30           C
ATOM   1284  CZ  PHE B 160      23.665  18.214  20.460  1.00 70.30           C
ATOM   1285  C   PHE B 160      26.450  15.940  15.283  1.00 70.30           C
ATOM   1286  O   PHE B 160      25.941  14.856  15.006  1.00 70.30           O
ATOM   1287  N   SER B 161      27.166  16.637  14.386  1.00 83.38           N
ATOM   1288  CA  SER B 161      27.329  16.145  13.052  1.00 83.38           C
ATOM   1289  CB  SER B 161      28.203  17.064  12.199  1.00 83.38           C
ATOM   1290  OG  SER B 161      27.613  18.348  12.144  1.00 83.38           O
ATOM   1291  C   SER B 161      28.031  14.831  13.123  1.00 83.38           C
ATOM   1292  O   SER B 161      27.651  13.874  12.453  1.00 83.38           O
ATOM   1293  N   SER B 162      29.083  14.748  13.955  1.00 77.66           N
ATOM   1294  CA  SER B 162      29.827  13.529  14.026  1.00 77.66           C
ATOM   1295  CB  SER B 162      31.112  13.645  14.835  1.00 77.66           C
ATOM   1296  OG  SER B 162      32.013  14.427  14.069  1.00 77.66           O
ATOM   1297  C   SER B 162      28.984  12.404  14.530  1.00 77.66           C
ATOM   1298  O   SER B 162      28.971  11.347  13.909  1.00 77.66           O
ATOM   1299  N   SER B 163      28.234  12.592  15.631  1.00 89.88           N
ATOM   1300  CA  SER B 163      27.426  11.525  16.157  1.00 89.88           C
ATOM   1301  CB  SER B 163      26.686  11.920  17.445  1.00 89.88           C
ATOM   1302  OG  SER B 163      27.614  12.136  18.499  1.00 89.88           O
ATOM   1303  C   SER B 163      26.407  11.138  15.139  1.00 89.88           C
ATOM   1304  O   SER B 163      26.115   9.957  14.958  1.00 89.88           O
ATOM   1305  N   ASP B 164      25.860  12.134  14.424  1.00 49.06           N
ATOM   1306  CA  ASP B 164      24.830  11.875  13.466  1.00 49.06           C
ATOM   1307  CB  ASP B 164      24.325  13.158  12.779  1.00 49.06           C
ATOM   1308  CG  ASP B 164      23.549  13.969  13.810  1.00 49.06           C
ATOM   1309  OD1 ASP B 164      22.812  13.345  14.619  1.00 49.06           O
ATOM   1310  OD2 ASP B 164      23.690  15.222  13.809  1.00 49.06           O
ATOM   1311  C   ASP B 164      25.358  10.965  12.403  1.00 49.06           C
ATOM   1312  O   ASP B 164      24.672  10.030  11.995  1.00 49.06           O
ATOM   1313  N   MET B 165      26.589  11.212  11.912  1.00110.38           N
ATOM   1314  CA  MET B 165      27.101  10.371  10.871  1.00110.38           C
ATOM   1315  CB  MET B 165      28.506  10.757  10.392  1.00110.38           C
ATOM   1316  CG  MET B 165      29.009   9.833   9.276  1.00110.38           C
ATOM   1317  SD  MET B 165      30.811   9.841   9.031  1.00110.38           S
ATOM   1318  CE  MET B 165      30.948  11.633   8.787  1.00110.38           C
ATOM   1319  C   MET B 165      27.247   8.974  11.379  1.00110.38           C
ATOM   1320  O   MET B 165      26.787   8.021  10.752  1.00110.38           O
ATOM   1321  N   PHE B 166      27.875   8.804  12.555  1.00216.87           N
ATOM   1322  CA  PHE B 166      28.079   7.464  13.008  1.00216.87           C
ATOM   1323  CB  PHE B 166      29.226   7.279  14.030  1.00216.87           C
ATOM   1324  CG  PHE B 166      29.205   8.013  15.317  1.00216.87           C
ATOM   1325  CD1 PHE B 166      29.819   9.240  15.435  1.00216.87           C
ATOM   1326  CD2 PHE B 166      28.640   7.444  16.426  1.00216.87           C
ATOM   1327  CE1 PHE B 166      29.840   9.925  16.626  1.00216.87           C
ATOM   1328  CE2 PHE B 166      28.667   8.132  17.611  1.00216.87           C
ATOM   1329  CZ  PHE B 166      29.253   9.365  17.728  1.00216.87           C
ATOM   1330  C   PHE B 166      26.798   6.769  13.359  1.00216.87           C
ATOM   1331  O   PHE B 166      26.673   5.560  13.192  1.00216.87           O
ATOM   1332  N   GLY B 167      25.799   7.492  13.875  1.00 45.02           N
ATOM   1333  CA  GLY B 167      24.554   6.840  14.206  1.00 45.02           C
ATOM   1334  C   GLY B 167      23.875   6.292  12.979  1.00 45.02           C
ATOM   1335  O   GLY B 167      23.336   5.185  13.005  1.00 45.02           O
ATOM   1336  N   SER B 168      23.851   7.069  11.877  1.00 52.39           N
ATOM   1337  CA  SER B 168      23.198   6.661  10.663  1.00 52.39           C
ATOM   1338  CB  SER B 168      23.236   7.769   9.595  1.00 52.39           C
ATOM   1339  OG  SER B 168      24.582   8.006   9.207  1.00 52.39           O
ATOM   1340  C   SER B 168      23.920   5.487  10.078  1.00 52.39           C
ATOM   1341  O   SER B 168      23.309   4.502   9.667  1.00 52.39           O
ATOM   1342  N   ARG B 169      25.259   5.561  10.048  1.00162.32           N
ATOM   1343  CA  ARG B 169      26.039   4.549   9.405  1.00162.32           C
ATOM   1344  CB  ARG B 169      27.522   4.946   9.308  1.00162.32           C
ATOM   1345  CG  ARG B 169      28.274   4.202   8.205  1.00162.32           C
ATOM   1346  CD  ARG B 169      29.590   4.868   7.780  1.00162.32           C
ATOM   1347  NE  ARG B 169      29.264   6.042   6.914  1.00162.32           N
ATOM   1348  CZ  ARG B 169      30.132   6.410   5.925  1.00162.32           C
ATOM   1349  NH1 ARG B 169      31.279   5.695   5.730  1.00162.32           N
ATOM   1350  NH2 ARG B 169      29.862   7.488   5.129  1.00162.32           N
ATOM   1351  C   ARG B 169      25.877   3.245  10.129  1.00162.32           C
ATOM   1352  O   ARG B 169      25.936   2.178   9.517  1.00162.32           O
ATOM   1353  N   VAL B 170      25.707   3.284  11.463  1.00102.65           N
ATOM   1354  CA  VAL B 170      25.547   2.051  12.176  1.00102.65           C
ATOM   1355  CB  VAL B 170      25.548   2.172  13.676  1.00102.65           C
ATOM   1356  CG1 VAL B 170      24.221   2.783  14.163  1.00102.65           C
ATOM   1357  CG2 VAL B 170      25.826   0.773  14.251  1.00102.65           C
ATOM   1358  C   VAL B 170      24.231   1.470  11.764  1.00102.65           C
ATOM   1359  O   VAL B 170      24.089   0.256  11.637  1.00102.65           O
ATOM   1360  N   ARG B 171      23.218   2.340  11.565  1.00 72.82           N
ATOM   1361  CA  ARG B 171      21.899   1.894  11.217  1.00 72.82           C
ATOM   1362  CB  ARG B 171      20.858   3.031  11.147  1.00 72.82           C
ATOM   1363  CG  ARG B 171      20.434   3.546  12.528  1.00 72.82           C
ATOM   1364  CD  ARG B 171      19.251   4.520  12.497  1.00 72.82           C
ATOM   1365  NE  ARG B 171      18.908   4.851  13.911  1.00 72.82           N
ATOM   1366  CZ  ARG B 171      17.658   5.297  14.231  1.00 72.82           C
ATOM   1367  NH1 ARG B 171      16.724   5.485  13.255  1.00 72.82           N
ATOM   1368  NH2 ARG B 171      17.333   5.546  15.533  1.00 72.82           N
ATOM   1369  C   ARG B 171      21.936   1.208   9.890  1.00 72.82           C
ATOM   1370  O   ARG B 171      21.380   0.124   9.741  1.00 72.82           O
ATOM   1371  N   VAL B 172      22.607   1.804   8.889  1.00 96.42           N
ATOM   1372  CA  VAL B 172      22.666   1.210   7.582  1.00 96.42           C
ATOM   1373  CB  VAL B 172      23.341   2.099   6.576  1.00 96.42           C
ATOM   1374  CG1 VAL B 172      24.803   2.315   7.002  1.00 96.42           C
ATOM   1375  CG2 VAL B 172      23.186   1.466   5.183  1.00 96.42           C
ATOM   1376  C   VAL B 172      23.410  -0.095   7.638  1.00 96.42           C
ATOM   1377  O   VAL B 172      22.983  -1.084   7.046  1.00 96.42           O
ATOM   1378  N   ILE B 173      24.540  -0.143   8.372  1.00 53.88           N
ATOM   1379  CA  ILE B 173      25.347  -1.332   8.392  1.00 53.88           C
ATOM   1380  CB  ILE B 173      26.640  -1.169   9.137  1.00 53.88           C
ATOM   1381  CG1 ILE B 173      27.537  -0.149   8.413  1.00 53.88           C
ATOM   1382  CG2 ILE B 173      27.284  -2.559   9.279  1.00 53.88           C
ATOM   1383  CD1 ILE B 173      28.768   0.267   9.214  1.00 53.88           C
ATOM   1384  C   ILE B 173      24.594  -2.480   8.999  1.00 53.88           C
ATOM   1385  O   ILE B 173      24.696  -3.608   8.524  1.00 53.88           O
ATOM   1386  N   THR B 174      23.882  -2.224  10.109  1.00 79.85           N
ATOM   1387  CA  THR B 174      23.077  -3.160  10.849  1.00 79.85           C
ATOM   1388  CB  THR B 174      22.833  -2.721  12.266  1.00 79.85           C
ATOM   1389  OG1 THR B 174      22.095  -1.508  12.289  1.00 79.85           O
ATOM   1390  CG2 THR B 174      24.192  -2.522  12.958  1.00 79.85           C
ATOM   1391  C   THR B 174      21.749  -3.340  10.188  1.00 79.85           C
ATOM   1392  O   THR B 174      20.990  -4.236  10.543  1.00 79.85           O
ATOM   1393  N   ASN B 175      21.404  -2.436   9.258  1.00 85.33           N
ATOM   1394  CA  ASN B 175      20.142  -2.411   8.581  1.00 85.33           C
ATOM   1395  CB  ASN B 175      19.853  -3.668   7.746  1.00 85.33           C
ATOM   1396  CG  ASN B 175      18.900  -3.227   6.645  1.00 85.33           C
ATOM   1397  OD1 ASN B 175      19.177  -2.267   5.927  1.00 85.33           O
ATOM   1398  ND2 ASN B 175      17.748  -3.934   6.504  1.00 85.33           N
ATOM   1399  C   ASN B 175      19.044  -2.191   9.578  1.00 85.33           C
ATOM   1400  O   ASN B 175      18.011  -2.859   9.547  1.00 85.33           O
ATOM   1401  N   GLY B 176      19.272  -1.241  10.513  1.00 28.20           N
ATOM   1402  CA  GLY B 176      18.280  -0.812  11.462  1.00 28.20           C
ATOM   1403  C   GLY B 176      18.227  -1.752  12.619  1.00 28.20           C
ATOM   1404  O   GLY B 176      17.393  -1.598  13.511  1.00 28.20           O
ATOM   1405  N   THR B 177      19.105  -2.767  12.629  1.00 32.97           N
ATOM   1406  CA  THR B 177      19.122  -3.689  13.722  1.00 32.97           C
ATOM   1407  CB  THR B 177      20.073  -4.826  13.500  1.00 32.97           C
ATOM   1408  OG1 THR B 177      19.701  -5.555  12.340  1.00 32.97           O
ATOM   1409  CG2 THR B 177      20.042  -5.744  14.733  1.00 32.97           C
ATOM   1410  C   THR B 177      19.569  -2.953  14.945  1.00 32.97           C
ATOM   1411  O   THR B 177      19.035  -3.168  16.033  1.00 32.97           O
ATOM   1412  N   LYS B 178      20.570  -2.060  14.790  1.00162.42           N
ATOM   1413  CA  LYS B 178      21.103  -1.362  15.927  1.00162.42           C
ATOM   1414  CB  LYS B 178      22.628  -1.513  16.023  1.00162.42           C
ATOM   1415  CG  LYS B 178      23.149  -1.664  17.447  1.00162.42           C
ATOM   1416  CD  LYS B 178      22.912  -3.097  17.925  1.00162.42           C
ATOM   1417  CE  LYS B 178      23.202  -4.113  16.812  1.00162.42           C
ATOM   1418  NZ  LYS B 178      22.891  -5.488  17.258  1.00162.42           N
ATOM   1419  C   LYS B 178      20.854   0.108  15.712  1.00162.42           C
ATOM   1420  O   LYS B 178      21.333   0.696  14.745  1.00162.42           O
ATOM   1421  N   THR B 179      20.019   0.702  16.581  1.00136.34           N
ATOM   1422  CA  THR B 179      19.594   2.081  16.654  1.00136.34           C
ATOM   1423  CB  THR B 179      18.155   2.214  17.043  1.00136.34           C
ATOM   1424  OG1 THR B 179      17.940   1.665  18.334  1.00136.34           O
ATOM   1425  CG2 THR B 179      17.310   1.467  15.997  1.00136.34           C
ATOM   1426  C   THR B 179      20.400   3.021  17.530  1.00136.34           C
ATOM   1427  O   THR B 179      19.928   4.147  17.671  1.00136.34           O
ATOM   1428  N   PRO B 180      21.482   2.711  18.211  1.00204.40           N
ATOM   1429  CA  PRO B 180      22.027   3.575  19.239  1.00204.40           C
ATOM   1430  CD  PRO B 180      22.438   1.694  17.804  1.00204.40           C
ATOM   1431  CB  PRO B 180      23.385   2.979  19.617  1.00204.40           C
ATOM   1432  CG  PRO B 180      23.383   1.566  19.007  1.00204.40           C
ATOM   1433  C   PRO B 180      22.150   5.047  18.978  1.00204.40           C
ATOM   1434  O   PRO B 180      22.398   5.470  17.849  1.00204.40           O
ATOM   1435  N   VAL B 181      21.910   5.839  20.045  1.00 56.96           N
ATOM   1436  CA  VAL B 181      22.068   7.262  20.032  1.00 56.96           C
ATOM   1437  CB  VAL B 181      20.943   7.977  20.718  1.00 56.96           C
ATOM   1438  CG1 VAL B 181      21.315   9.457  20.885  1.00 56.96           C
ATOM   1439  CG2 VAL B 181      19.664   7.755  19.893  1.00 56.96           C
ATOM   1440  C   VAL B 181      23.316   7.501  20.813  1.00 56.96           C
ATOM   1441  O   VAL B 181      23.426   7.108  21.972  1.00 56.96           O
ATOM   1442  N   TYR B 182      24.297   8.162  20.183  1.00141.45           N
ATOM   1443  CA  TYR B 182      25.573   8.361  20.792  1.00141.45           C
ATOM   1444  CB  TYR B 182      26.710   8.272  19.788  1.00141.45           C
ATOM   1445  CG  TYR B 182      26.504   6.928  19.176  1.00141.45           C
ATOM   1446  CD1 TYR B 182      25.701   6.800  18.065  1.00141.45           C
ATOM   1447  CD2 TYR B 182      27.084   5.797  19.705  1.00141.45           C
ATOM   1448  CE1 TYR B 182      25.490   5.577  17.477  1.00141.45           C
ATOM   1449  CE2 TYR B 182      26.876   4.569  19.122  1.00141.45           C
ATOM   1450  CZ  TYR B 182      26.081   4.459  18.007  1.00141.45           C
ATOM   1451  OH  TYR B 182      25.870   3.198  17.410  1.00141.45           O
ATOM   1452  C   TYR B 182      25.562   9.678  21.499  1.00141.45           C
ATOM   1453  O   TYR B 182      24.660  10.485  21.283  1.00141.45           O
ATOM   1454  N   SER B 183      26.513   9.905  22.435  1.00128.97           N
ATOM   1455  CA  SER B 183      26.414  11.124  23.198  1.00128.97           C
ATOM   1456  CB  SER B 183      26.602  10.933  24.711  1.00128.97           C
ATOM   1457  OG  SER B 183      27.969  10.688  25.001  1.00128.97           O
ATOM   1458  C   SER B 183      27.402  12.175  22.766  1.00128.97           C
ATOM   1459  O   SER B 183      28.620  12.001  22.798  1.00128.97           O
ATOM   1460  N   PRO B 184      26.848  13.287  22.352  1.00 95.96           N
ATOM   1461  CA  PRO B 184      27.638  14.431  21.962  1.00 95.96           C
ATOM   1462  CD  PRO B 184      25.560  13.260  21.676  1.00 95.96           C
ATOM   1463  CB  PRO B 184      26.680  15.367  21.228  1.00 95.96           C
ATOM   1464  CG  PRO B 184      25.594  14.427  20.677  1.00 95.96           C
ATOM   1465  C   PRO B 184      28.281  15.081  23.149  1.00 95.96           C
ATOM   1466  O   PRO B 184      29.319  15.726  22.999  1.00 95.96           O
ATOM   1467  N   GLN B 185      27.665  14.939  24.334  1.00 68.87           N
ATOM   1468  CA  GLN B 185      28.131  15.588  25.524  1.00 68.87           C
ATOM   1469  CB  GLN B 185      27.164  15.417  26.710  1.00 68.87           C
ATOM   1470  CG  GLN B 185      27.634  16.097  28.003  1.00 68.87           C
ATOM   1471  CD  GLN B 185      27.632  17.603  27.793  1.00 68.87           C
ATOM   1472  OE1 GLN B 185      26.796  18.143  27.070  1.00 68.87           O
ATOM   1473  NE2 GLN B 185      28.600  18.303  28.444  1.00 68.87           N
ATOM   1474  C   GLN B 185      29.465  15.044  25.932  1.00 68.87           C
ATOM   1475  O   GLN B 185      30.335  15.803  26.357  1.00 68.87           O
ATOM   1476  N   ASP B 186      29.677  13.717  25.810  1.00 92.95           N
ATOM   1477  CA  ASP B 186      30.943  13.182  26.229  1.00 92.95           C
ATOM   1478  CB  ASP B 186      31.171  11.681  25.958  1.00 92.95           C
ATOM   1479  CG  ASP B 186      30.578  10.835  27.063  1.00 92.95           C
ATOM   1480  OD1 ASP B 186      29.370  11.027  27.351  1.00 92.95           O
ATOM   1481  OD2 ASP B 186      31.313   9.974  27.618  1.00 92.95           O
ATOM   1482  C   ASP B 186      32.010  13.830  25.440  1.00 92.95           C
ATOM   1483  O   ASP B 186      33.079  14.138  25.961  1.00 92.95           O
ATOM   1484  N   ILE B 187      31.739  14.031  24.147  1.00126.15           N
ATOM   1485  CA  ILE B 187      32.707  14.608  23.271  1.00126.15           C
ATOM   1486  CB  ILE B 187      32.121  14.926  21.918  1.00126.15           C
ATOM   1487  CG1 ILE B 187      31.278  13.782  21.338  1.00126.15           C
ATOM   1488  CG2 ILE B 187      33.292  15.334  21.012  1.00126.15           C
ATOM   1489  CD1 ILE B 187      32.074  12.551  20.934  1.00126.15           C
ATOM   1490  C   ILE B 187      33.009  15.975  23.800  1.00126.15           C
ATOM   1491  O   ILE B 187      34.166  16.361  23.968  1.00126.15           O
ATOM   1492  N   VAL B 188      31.940  16.741  24.087  1.00 67.71           N
ATOM   1493  CA  VAL B 188      32.099  18.105  24.504  1.00 67.71           C
ATOM   1494  CB  VAL B 188      30.795  18.820  24.746  1.00 67.71           C
ATOM   1495  CG1 VAL B 188      31.104  20.235  25.274  1.00 67.71           C
ATOM   1496  CG2 VAL B 188      29.967  18.816  23.450  1.00 67.71           C
ATOM   1497  C   VAL B 188      32.866  18.176  25.789  1.00 67.71           C
ATOM   1498  O   VAL B 188      33.746  19.022  25.935  1.00 67.71           O
ATOM   1499  N   GLU B 189      32.506  17.347  26.787  1.00134.72           N
ATOM   1500  CA  GLU B 189      33.180  17.450  28.054  1.00134.72           C
ATOM   1501  CB  GLU B 189      32.306  16.942  29.211  1.00134.72           C
ATOM   1502  CG  GLU B 189      31.825  15.504  29.029  1.00134.72           C
ATOM   1503  CD  GLU B 189      30.968  15.154  30.237  1.00134.72           C
ATOM   1504  OE1 GLU B 189      30.392  16.090  30.855  1.00134.72           O
ATOM   1505  OE2 GLU B 189      30.876  13.941  30.558  1.00134.72           O
ATOM   1506  C   GLU B 189      34.533  16.781  28.124  1.00134.72           C
ATOM   1507  O   GLU B 189      35.451  17.331  28.729  1.00134.72           O
ATOM   1508  N   CYS B 190      34.654  15.531  27.624  1.00123.98           N
ATOM   1509  CA  CYS B 190      35.865  14.744  27.673  1.00123.98           C
ATOM   1510  CB  CYS B 190      35.591  13.231  27.727  1.00123.98           C
ATOM   1511  SG  CYS B 190      35.521  12.473  29.387  1.00123.98           S
ATOM   1512  C   CYS B 190      36.912  14.938  26.606  1.00123.98           C
ATOM   1513  O   CYS B 190      38.100  14.822  26.905  1.00123.98           O
ATOM   1514  N   SER B 191      36.542  15.209  25.336  1.00139.77           N
ATOM   1515  CA  SER B 191      37.557  15.072  24.323  1.00139.77           C
ATOM   1516  CB  SER B 191      37.034  14.712  22.917  1.00139.77           C
ATOM   1517  OG  SER B 191      36.543  15.858  22.245  1.00139.77           O
ATOM   1518  C   SER B 191      38.496  16.236  24.182  1.00139.77           C
ATOM   1519  O   SER B 191      38.103  17.393  24.048  1.00139.77           O
ATOM   1520  N   ALA B 192      39.803  15.897  24.230  1.00 85.21           N
ATOM   1521  CA  ALA B 192      40.953  16.749  24.068  1.00 85.21           C
ATOM   1522  CB  ALA B 192      42.270  16.073  24.491  1.00 85.21           C
ATOM   1523  C   ALA B 192      41.110  17.179  22.635  1.00 85.21           C
ATOM   1524  O   ALA B 192      41.819  18.142  22.342  1.00 85.21           O
ATOM   1525  N   TYR B 193      40.568  16.372  21.704  1.00192.80           N
ATOM   1526  CA  TYR B 193      40.651  16.576  20.286  1.00192.80           C
ATOM   1527  CB  TYR B 193      40.237  15.370  19.431  1.00192.80           C
ATOM   1528  CG  TYR B 193      41.096  14.235  19.873  1.00192.80           C
ATOM   1529  CD1 TYR B 193      42.456  14.380  20.059  1.00192.80           C
ATOM   1530  CD2 TYR B 193      40.529  12.998  20.062  1.00192.80           C
ATOM   1531  CE1 TYR B 193      43.230  13.315  20.462  1.00192.80           C
ATOM   1532  CE2 TYR B 193      41.293  11.930  20.461  1.00192.80           C
ATOM   1533  CZ  TYR B 193      42.642  12.088  20.666  1.00192.80           C
ATOM   1534  OH  TYR B 193      43.420  10.985  21.076  1.00192.80           O
ATOM   1535  C   TYR B 193      39.832  17.761  19.870  1.00192.80           C
ATOM   1536  O   TYR B 193      39.888  18.175  18.713  1.00192.80           O
ATOM   1537  N   SER B 194      38.911  18.219  20.740  1.00118.71           N
ATOM   1538  CA  SER B 194      38.077  19.343  20.416  1.00118.71           C
ATOM   1539  CB  SER B 194      36.642  18.919  20.044  1.00118.71           C
ATOM   1540  OG  SER B 194      35.865  20.045  19.668  1.00118.71           O
ATOM   1541  C   SER B 194      38.005  20.293  21.591  1.00118.71           C
ATOM   1542  O   SER B 194      38.558  20.048  22.659  1.00118.71           O
ATOM   1543  N   GLN B 195      37.387  21.462  21.333  1.00201.29           N
ATOM   1544  CA  GLN B 195      37.166  22.631  22.141  1.00201.29           C
ATOM   1545  CB  GLN B 195      37.071  23.876  21.261  1.00201.29           C
ATOM   1546  CG  GLN B 195      38.206  23.883  20.233  1.00201.29           C
ATOM   1547  CD  GLN B 195      39.492  23.382  20.880  1.00201.29           C
ATOM   1548  OE1 GLN B 195      39.787  23.680  22.036  1.00201.29           O
ATOM   1549  NE2 GLN B 195      40.280  22.592  20.101  1.00201.29           N
ATOM   1550  C   GLN B 195      35.985  22.603  23.076  1.00201.29           C
ATOM   1551  O   GLN B 195      35.738  23.615  23.726  1.00201.29           O
ATOM   1552  N   GLY B 196      35.107  21.581  23.063  1.00 53.08           N
ATOM   1553  CA  GLY B 196      33.976  21.666  23.952  1.00 53.08           C
ATOM   1554  C   GLY B 196      32.939  22.499  23.255  1.00 53.08           C
ATOM   1555  O   GLY B 196      32.635  22.277  22.087  1.00 53.08           O
ATOM   1556  N   CYS B 197      32.341  23.457  23.983  1.00 79.21           N
ATOM   1557  CA  CYS B 197      31.335  24.354  23.491  1.00 79.21           C
ATOM   1558  CB  CYS B 197      30.649  25.128  24.617  1.00 79.21           C
ATOM   1559  SG  CYS B 197      29.723  23.985  25.674  1.00 79.21           S
ATOM   1560  C   CYS B 197      31.951  25.334  22.543  1.00 79.21           C
ATOM   1561  O   CYS B 197      31.248  26.066  21.848  1.00 79.21           O
ATOM   1562  N   ASP B 198      33.288  25.440  22.591  1.00119.00           N
ATOM   1563  CA  ASP B 198      34.085  26.335  21.799  1.00119.00           C
ATOM   1564  CB  ASP B 198      35.511  26.462  22.361  1.00119.00           C
ATOM   1565  CG  ASP B 198      36.031  27.856  22.032  1.00119.00           C
ATOM   1566  OD1 ASP B 198      35.873  28.313  20.868  1.00119.00           O
ATOM   1567  OD2 ASP B 198      36.577  28.494  22.973  1.00119.00           O
ATOM   1568  C   ASP B 198      34.148  25.879  20.355  1.00119.00           C
ATOM   1569  O   ASP B 198      34.561  26.642  19.482  1.00119.00           O
ATOM   1570  N   GLY B 199      33.833  24.599  20.055  1.00 46.83           N
ATOM   1571  CA  GLY B 199      33.877  24.185  18.672  1.00 46.83           C
ATOM   1572  C   GLY B 199      34.798  23.005  18.520  1.00 46.83           C
ATOM   1573  O   GLY B 199      35.433  22.576  19.480  1.00 46.83           O
ATOM   1574  N   GLY B 200      34.884  22.447  17.286  1.00 44.33           N
ATOM   1575  CA  GLY B 200      35.727  21.311  17.012  1.00 44.33           C
ATOM   1576  C   GLY B 200      35.527  20.895  15.579  1.00 44.33           C
ATOM   1577  O   GLY B 200      34.828  21.568  14.821  1.00 44.33           O
ATOM   1578  N   PHE B 201      36.161  19.773  15.157  1.00150.57           N
ATOM   1579  CA  PHE B 201      35.976  19.335  13.796  1.00150.57           C
ATOM   1580  CB  PHE B 201      37.156  19.626  12.850  1.00150.57           C
ATOM   1581  CG  PHE B 201      37.218  21.104  12.673  1.00150.57           C
ATOM   1582  CD1 PHE B 201      36.203  21.767  12.030  1.00150.57           C
ATOM   1583  CD2 PHE B 201      38.293  21.833  13.119  1.00150.57           C
ATOM   1584  CE1 PHE B 201      36.244  23.129  11.856  1.00150.57           C
ATOM   1585  CE2 PHE B 201      38.331  23.196  12.941  1.00150.57           C
ATOM   1586  CZ  PHE B 201      37.310  23.856  12.313  1.00150.57           C
ATOM   1587  C   PHE B 201      35.689  17.858  13.748  1.00150.57           C
ATOM   1588  O   PHE B 201      36.296  17.059  14.458  1.00150.57           O
ATOM   1589  N   MET B 202      34.791  17.464  12.821  1.00140.28           N
ATOM   1590  CA  MET B 202      34.299  16.121  12.664  1.00140.28           C
ATOM   1591  CB  MET B 202      33.210  15.983  11.586  1.00140.28           C
ATOM   1592  CG  MET B 202      33.535  16.665  10.260  1.00140.28           C
ATOM   1593  SD  MET B 202      33.502  18.478  10.360  1.00140.28           S
ATOM   1594  CE  MET B 202      31.921  18.511  11.252  1.00140.28           C
ATOM   1595  C   MET B 202      35.410  15.173  12.339  1.00140.28           C
ATOM   1596  O   MET B 202      35.354  14.017  12.742  1.00140.28           O
ATOM   1597  N   TYR B 203      36.447  15.598  11.600  1.00 95.07           N
ATOM   1598  CA  TYR B 203      37.491  14.664  11.276  1.00 95.07           C
ATOM   1599  CB  TYR B 203      38.645  15.308  10.492  1.00 95.07           C
ATOM   1600  CG  TYR B 203      39.603  14.226  10.117  1.00 95.07           C
ATOM   1601  CD1 TYR B 203      40.571  13.779  10.988  1.00 95.07           C
ATOM   1602  CD2 TYR B 203      39.524  13.653   8.870  1.00 95.07           C
ATOM   1603  CE1 TYR B 203      41.446  12.784  10.617  1.00 95.07           C
ATOM   1604  CE2 TYR B 203      40.395  12.659   8.493  1.00 95.07           C
ATOM   1605  CZ  TYR B 203      41.360  12.222   9.367  1.00 95.07           C
ATOM   1606  OH  TYR B 203      42.258  11.204   8.979  1.00 95.07           O
ATOM   1607  C   TYR B 203      38.077  14.150  12.562  1.00 95.07           C
ATOM   1608  O   TYR B 203      38.331  12.956  12.707  1.00 95.07           O
ATOM   1609  N   LEU B 204      38.333  15.058  13.521  1.00 94.18           N
ATOM   1610  CA  LEU B 204      38.904  14.744  14.805  1.00 94.18           C
ATOM   1611  CB  LEU B 204      39.401  16.005  15.536  1.00 94.18           C
ATOM   1612  CG  LEU B 204      40.676  16.584  14.897  1.00 94.18           C
ATOM   1613  CD1 LEU B 204      41.153  17.849  15.622  1.00 94.18           C
ATOM   1614  CD2 LEU B 204      41.781  15.515  14.837  1.00 94.18           C
ATOM   1615  C   LEU B 204      37.957  14.015  15.716  1.00 94.18           C
ATOM   1616  O   LEU B 204      38.402  13.259  16.576  1.00 94.18           O
ATOM   1617  N   VAL B 205      36.652  14.335  15.672  1.00155.15           N
ATOM   1618  CA  VAL B 205      35.701  13.654  16.519  1.00155.15           C
ATOM   1619  CB  VAL B 205      34.545  14.546  16.850  1.00155.15           C
ATOM   1620  CG1 VAL B 205      35.033  15.548  17.919  1.00155.15           C
ATOM   1621  CG2 VAL B 205      34.160  15.307  15.574  1.00155.15           C
ATOM   1622  C   VAL B 205      35.274  12.341  15.966  1.00155.15           C
ATOM   1623  O   VAL B 205      35.229  11.313  16.645  1.00155.15           O
ATOM   1624  N   SER B 206      34.952  12.330  14.675  1.00207.33           N
ATOM   1625  CA  SER B 206      34.694  11.064  14.107  1.00207.33           C
ATOM   1626  CB  SER B 206      34.388  11.138  12.598  1.00207.33           C
ATOM   1627  OG  SER B 206      35.555  11.541  11.894  1.00207.33           O
ATOM   1628  C   SER B 206      36.062  10.233  14.291  1.00207.33           C
ATOM   1629  O   SER B 206      35.804   9.042  14.078  1.00207.33           O
ATOM   1630  N   LYS B 207      37.405  10.815  14.575  1.00304.19           N
ATOM   1631  CA  LYS B 207      38.900  10.479  14.951  1.00304.19           C
ATOM   1632  CB  LYS B 207      39.854  11.690  14.811  1.00304.19           C
ATOM   1633  CG  LYS B 207      40.818  11.931  15.993  1.00304.19           C
ATOM   1634  CD  LYS B 207      41.873  10.860  16.225  1.00304.19           C
ATOM   1635  CE  LYS B 207      43.102  11.350  16.993  1.00304.19           C
ATOM   1636  NZ  LYS B 207      44.295  11.242  16.124  1.00304.19           N
ATOM   1637  C   LYS B 207      39.043  10.016  16.378  1.00304.19           C
ATOM   1638  O   LYS B 207      39.755   9.068  16.710  1.00304.19           O
ATOM   1639  N   TYR B 208      38.360  10.740  17.262  1.00136.79           N
ATOM   1640  CA  TYR B 208      38.258  10.544  18.667  1.00136.79           C
ATOM   1641  CB  TYR B 208      37.391  11.728  19.167  1.00136.79           C
ATOM   1642  CG  TYR B 208      36.784  11.640  20.518  1.00136.79           C
ATOM   1643  CD1 TYR B 208      37.525  11.426  21.649  1.00136.79           C
ATOM   1644  CD2 TYR B 208      35.435  11.878  20.644  1.00136.79           C
ATOM   1645  CE1 TYR B 208      36.909  11.381  22.880  1.00136.79           C
ATOM   1646  CE2 TYR B 208      34.816  11.838  21.870  1.00136.79           C
ATOM   1647  CZ  TYR B 208      35.555  11.581  22.995  1.00136.79           C
ATOM   1648  OH  TYR B 208      34.927  11.537  24.256  1.00136.79           O
ATOM   1649  C   TYR B 208      37.602   9.210  18.795  1.00136.79           C
ATOM   1650  O   TYR B 208      37.896   8.432  19.701  1.00136.79           O
ATOM   1651  N   ALA B 209      36.700   8.906  17.844  1.00 42.12           N
ATOM   1652  CA  ALA B 209      36.025   7.643  17.868  1.00 42.12           C
ATOM   1653  CB  ALA B 209      35.025   7.464  16.715  1.00 42.12           C
ATOM   1654  C   ALA B 209      37.037   6.539  17.762  1.00 42.12           C
ATOM   1655  O   ALA B 209      36.920   5.518  18.435  1.00 42.12           O
ATOM   1656  N   GLU B 210      38.052   6.702  16.894  1.00102.10           N
ATOM   1657  CA  GLU B 210      39.044   5.679  16.695  1.00102.10           C
ATOM   1658  CB  GLU B 210      40.010   6.091  15.552  1.00102.10           C
ATOM   1659  CG  GLU B 210      41.132   5.100  15.210  1.00102.10           C
ATOM   1660  CD  GLU B 210      42.083   5.754  14.199  1.00102.10           C
ATOM   1661  OE1 GLU B 210      42.452   6.941  14.406  1.00102.10           O
ATOM   1662  OE2 GLU B 210      42.457   5.072  13.208  1.00102.10           O
ATOM   1663  C   GLU B 210      39.872   5.487  17.943  1.00102.10           C
ATOM   1664  O   GLU B 210      40.056   4.360  18.388  1.00102.10           O
ATOM   1665  N   ASP B 211      40.441   6.563  18.530  1.00136.36           N
ATOM   1666  CA  ASP B 211      41.295   6.381  19.677  1.00136.36           C
ATOM   1667  CB  ASP B 211      42.139   7.634  19.987  1.00136.36           C
ATOM   1668  CG  ASP B 211      43.126   7.907  18.853  1.00136.36           C
ATOM   1669  OD1 ASP B 211      43.084   7.188  17.821  1.00136.36           O
ATOM   1670  OD2 ASP B 211      43.936   8.862  19.011  1.00136.36           O
ATOM   1671  C   ASP B 211      40.557   6.069  20.954  1.00136.36           C
ATOM   1672  O   ASP B 211      40.891   5.101  21.636  1.00136.36           O
ATOM   1673  N   TYR B 212      39.628   6.964  21.366  1.00159.68           N
ATOM   1674  CA  TYR B 212      38.851   6.842  22.580  1.00159.68           C
ATOM   1675  CB  TYR B 212      38.332   8.178  23.134  1.00159.68           C
ATOM   1676  CG  TYR B 212      39.460   8.967  23.685  1.00159.68           C
ATOM   1677  CD1 TYR B 212      40.290   8.412  24.624  1.00159.68           C
ATOM   1678  CD2 TYR B 212      39.663  10.271  23.313  1.00159.68           C
ATOM   1679  CE1 TYR B 212      41.324   9.137  25.161  1.00159.68           C
ATOM   1680  CE2 TYR B 212      40.694  11.003  23.848  1.00159.68           C
ATOM   1681  CZ  TYR B 212      41.531  10.435  24.775  1.00159.68           C
ATOM   1682  OH  TYR B 212      42.591  11.178  25.335  1.00159.68           O
ATOM   1683  C   TYR B 212      37.613   6.005  22.506  1.00159.68           C
ATOM   1684  O   TYR B 212      37.330   5.207  23.397  1.00159.68           O
ATOM   1685  N   GLY B 213      36.796   6.215  21.460  1.00 53.21           N
ATOM   1686  CA  GLY B 213      35.529   5.541  21.389  1.00 53.21           C
ATOM   1687  C   GLY B 213      34.458   6.467  21.901  1.00 53.21           C
ATOM   1688  O   GLY B 213      34.726   7.427  22.626  1.00 53.21           O
ATOM   1689  N   LEU B 214      33.192   6.191  21.512  1.00123.28           N
ATOM   1690  CA  LEU B 214      32.090   7.005  21.949  1.00123.28           C
ATOM   1691  CB  LEU B 214      31.325   7.744  20.837  1.00123.28           C
ATOM   1692  CG  LEU B 214      32.161   8.888  20.243  1.00123.28           C
ATOM   1693  CD1 LEU B 214      32.729   9.728  21.395  1.00123.28           C
ATOM   1694  CD2 LEU B 214      33.221   8.416  19.237  1.00123.28           C
ATOM   1695  C   LEU B 214      31.127   6.177  22.743  1.00123.28           C
ATOM   1696  O   LEU B 214      31.049   4.959  22.593  1.00123.28           O
ATOM   1697  N   ALA B 215      30.370   6.844  23.638  1.00 73.00           N
ATOM   1698  CA  ALA B 215      29.441   6.167  24.499  1.00 73.00           C
ATOM   1699  CB  ALA B 215      29.661   6.470  25.991  1.00 73.00           C
ATOM   1700  C   ALA B 215      28.050   6.610  24.152  1.00 73.00           C
ATOM   1701  O   ALA B 215      27.861   7.589  23.432  1.00 73.00           O
ATOM   1702  N   GLU B 216      27.032   5.861  24.631  1.00111.54           N
ATOM   1703  CA  GLU B 216      25.660   6.212  24.366  1.00111.54           C
ATOM   1704  CB  GLU B 216      24.582   5.160  24.708  1.00111.54           C
ATOM   1705  CG  GLU B 216      24.090   4.309  23.535  1.00111.54           C
ATOM   1706  CD  GLU B 216      24.842   2.998  23.425  1.00111.54           C
ATOM   1707  OE1 GLU B 216      25.776   2.757  24.234  1.00111.54           O
ATOM   1708  OE2 GLU B 216      24.475   2.210  22.513  1.00111.54           O
ATOM   1709  C   GLU B 216      25.257   7.429  25.123  1.00111.54           C
ATOM   1710  O   GLU B 216      25.890   7.830  26.101  1.00111.54           O
ATOM   1711  N   GLU B 217      24.144   8.034  24.659  1.00 80.76           N
ATOM   1712  CA  GLU B 217      23.639   9.237  25.245  1.00 80.76           C
ATOM   1713  CB  GLU B 217      22.410   9.819  24.536  1.00 80.76           C
ATOM   1714  CG  GLU B 217      21.937  11.110  25.204  1.00 80.76           C
ATOM   1715  CD  GLU B 217      21.074  11.857  24.210  1.00 80.76           C
ATOM   1716  OE1 GLU B 217      21.157  11.514  23.001  1.00 80.76           O
ATOM   1717  OE2 GLU B 217      20.332  12.779  24.640  1.00 80.76           O
ATOM   1718  C   GLU B 217      23.284   8.976  26.678  1.00 80.76           C
ATOM   1719  O   GLU B 217      23.507   9.821  27.544  1.00 80.76           O
ATOM   1720  N   SER B 218      22.743   7.782  26.972  1.00 41.41           N
ATOM   1721  CA  SER B 218      22.332   7.463  28.309  1.00 41.41           C
ATOM   1722  CB  SER B 218      21.770   6.035  28.425  1.00 41.41           C
ATOM   1723  OG  SER B 218      22.794   5.089  28.150  1.00 41.41           O
ATOM   1724  C   SER B 218      23.516   7.541  29.222  1.00 41.41           C
ATOM   1725  O   SER B 218      23.386   7.915  30.388  1.00 41.41           O
ATOM   1726  N   CYS B 219      24.715   7.182  28.728  1.00 74.43           N
ATOM   1727  CA  CYS B 219      25.832   7.219  29.626  1.00 74.43           C
ATOM   1728  CB  CYS B 219      27.168   6.659  29.086  1.00 74.43           C
ATOM   1729  SG  CYS B 219      28.344   6.469  30.470  1.00 74.43           S
ATOM   1730  C   CYS B 219      26.068   8.641  30.020  1.00 74.43           C
ATOM   1731  O   CYS B 219      26.382   8.902  31.179  1.00 74.43           O
ATOM   1732  N   ASP B 220      25.965   9.599  29.070  1.00 96.18           N
ATOM   1733  CA  ASP B 220      26.123  10.967  29.474  1.00 96.18           C
ATOM   1734  CB  ASP B 220      27.539  11.535  29.317  1.00 96.18           C
ATOM   1735  CG  ASP B 220      27.622  12.795  30.168  1.00 96.18           C
ATOM   1736  OD1 ASP B 220      26.723  13.668  30.039  1.00 96.18           O
ATOM   1737  OD2 ASP B 220      28.596  12.898  30.960  1.00 96.18           O
ATOM   1738  C   ASP B 220      25.186  11.813  28.679  1.00 96.18           C
ATOM   1739  O   ASP B 220      25.474  12.198  27.545  1.00 96.18           O
ATOM   1740  N   PRO B 221      24.085  12.149  29.290  1.00151.54           N
ATOM   1741  CA  PRO B 221      23.040  12.907  28.661  1.00151.54           C
ATOM   1742  CD  PRO B 221      23.655  11.530  30.530  1.00151.54           C
ATOM   1743  CB  PRO B 221      21.864  12.902  29.640  1.00151.54           C
ATOM   1744  CG  PRO B 221      22.462  12.395  30.968  1.00151.54           C
ATOM   1745  C   PRO B 221      23.538  14.261  28.281  1.00151.54           C
ATOM   1746  O   PRO B 221      24.448  14.772  28.932  1.00151.54           O
ATOM   1747  N   TYR B 222      22.952  14.852  27.223  1.00111.54           N
ATOM   1748  CA  TYR B 222      23.438  16.095  26.691  1.00111.54           C
ATOM   1749  CB  TYR B 222      22.914  16.333  25.261  1.00111.54           C
ATOM   1750  CG  TYR B 222      23.518  17.573  24.701  1.00111.54           C
ATOM   1751  CD1 TYR B 222      24.839  17.592  24.317  1.00111.54           C
ATOM   1752  CD2 TYR B 222      22.758  18.706  24.529  1.00111.54           C
ATOM   1753  CE1 TYR B 222      25.398  18.732  23.789  1.00111.54           C
ATOM   1754  CE2 TYR B 222      23.312  19.848  24.001  1.00111.54           C
ATOM   1755  CZ  TYR B 222      24.636  19.864  23.632  1.00111.54           C
ATOM   1756  OH  TYR B 222      25.207  21.036  23.090  1.00111.54           O
ATOM   1757  C   TYR B 222      23.032  17.237  27.576  1.00111.54           C
ATOM   1758  O   TYR B 222      21.849  17.437  27.850  1.00111.54           O
ATOM   1759  N   LYS B 223      24.057  17.920  28.145  1.00171.47           N
ATOM   1760  CA  LYS B 223      23.986  19.104  28.967  1.00171.47           C
ATOM   1761  CB  LYS B 223      25.210  19.219  29.892  1.00171.47           C
ATOM   1762  CG  LYS B 223      25.088  20.285  30.984  1.00171.47           C
ATOM   1763  CD  LYS B 223      24.153  19.900  32.134  1.00171.47           C
ATOM   1764  CE  LYS B 223      22.667  20.028  31.801  1.00171.47           C
ATOM   1765  NZ  LYS B 223      21.854  19.633  32.973  1.00171.47           N
ATOM   1766  C   LYS B 223      23.912  20.373  28.164  1.00171.47           C
ATOM   1767  O   LYS B 223      23.134  21.275  28.477  1.00171.47           O
ATOM   1768  N   GLY B 224      24.734  20.477  27.096  1.00 45.22           N
ATOM   1769  CA  GLY B 224      24.801  21.693  26.334  1.00 45.22           C
ATOM   1770  C   GLY B 224      25.711  22.643  27.041  1.00 45.22           C
ATOM   1771  O   GLY B 224      25.555  23.855  26.913  1.00 45.22           O
ATOM   1772  N   VAL B 225      26.672  22.123  27.834  1.00111.26           N
ATOM   1773  CA  VAL B 225      27.588  23.008  28.493  1.00111.26           C
ATOM   1774  CB  VAL B 225      27.112  23.482  29.838  1.00111.26           C
ATOM   1775  CG1 VAL B 225      27.213  22.324  30.840  1.00111.26           C
ATOM   1776  CG2 VAL B 225      27.894  24.746  30.232  1.00111.26           C
ATOM   1777  C   VAL B 225      28.902  22.295  28.666  1.00111.26           C
ATOM   1778  O   VAL B 225      29.045  21.112  28.372  1.00111.26           O
ATOM   1779  N   ASP B 226      29.889  23.053  29.171  1.00111.62           N
ATOM   1780  CA  ASP B 226      31.276  22.777  29.433  1.00111.62           C
ATOM   1781  CB  ASP B 226      32.075  24.058  29.722  1.00111.62           C
ATOM   1782  CG  ASP B 226      32.133  24.865  28.432  1.00111.62           C
ATOM   1783  OD1 ASP B 226      32.414  24.253  27.367  1.00111.62           O
ATOM   1784  OD2 ASP B 226      31.903  26.102  28.495  1.00111.62           O
ATOM   1785  C   ASP B 226      31.432  21.871  30.620  1.00111.62           C
ATOM   1786  O   ASP B 226      32.502  21.856  31.229  1.00111.62           O
ATOM   1787  N   SER B 227      30.341  21.212  31.066  1.00109.05           N
ATOM   1788  CA  SER B 227      30.366  20.376  32.243  1.00109.05           C
ATOM   1789  CB  SER B 227      29.161  19.426  32.354  1.00109.05           C
ATOM   1790  OG  SER B 227      27.950  20.159  32.424  1.00109.05           O
ATOM   1791  C   SER B 227      31.576  19.492  32.229  1.00109.05           C
ATOM   1792  O   SER B 227      32.136  19.194  31.179  1.00109.05           O
ATOM   1793  N   VAL B 228      32.040  19.085  33.429  1.00114.99           N
ATOM   1794  CA  VAL B 228      33.178  18.214  33.523  1.00114.99           C
ATOM   1795  CB  VAL B 228      33.799  18.166  34.886  1.00114.99           C
ATOM   1796  CG1 VAL B 228      34.381  19.557  35.191  1.00114.99           C
ATOM   1797  CG2 VAL B 228      32.738  17.704  35.897  1.00114.99           C
ATOM   1798  C   VAL B 228      32.707  16.848  33.136  1.00114.99           C
ATOM   1799  O   VAL B 228      31.506  16.584  33.147  1.00114.99           O
ATOM   1800  N   CYS B 229      33.617  15.934  32.732  1.00160.60           N
ATOM   1801  CA  CYS B 229      33.025  14.699  32.310  1.00160.60           C
ATOM   1802  CB  CYS B 229      33.578  14.023  31.027  1.00160.60           C
ATOM   1803  SG  CYS B 229      35.370  13.963  30.766  1.00160.60           S
ATOM   1804  C   CYS B 229      32.778  13.746  33.443  1.00160.60           C
ATOM   1805  O   CYS B 229      33.602  13.592  34.342  1.00160.60           O
ATOM   1806  N   LYS B 230      31.585  13.093  33.395  1.00125.72           N
ATOM   1807  CA  LYS B 230      30.996  12.276  34.440  1.00125.72           C
ATOM   1808  CB  LYS B 230      29.758  12.998  35.020  1.00125.72           C
ATOM   1809  CG  LYS B 230      29.067  12.371  36.234  1.00125.72           C
ATOM   1810  CD  LYS B 230      28.032  13.305  36.870  1.00125.72           C
ATOM   1811  CE  LYS B 230      27.115  12.625  37.887  1.00125.72           C
ATOM   1812  NZ  LYS B 230      26.079  11.833  37.184  1.00125.72           N
ATOM   1813  C   LYS B 230      30.538  10.925  33.882  1.00125.72           C
ATOM   1814  O   LYS B 230      30.808  10.602  32.728  1.00125.72           O
ATOM   1815  N   LYS B 231      29.815  10.119  34.719  1.00242.32           N
ATOM   1816  CA  LYS B 231      29.329   8.760  34.566  1.00242.32           C
ATOM   1817  CB  LYS B 231      28.291   8.614  33.445  1.00242.32           C
ATOM   1818  CG  LYS B 231      27.011   9.385  33.790  1.00242.32           C
ATOM   1819  CD  LYS B 231      26.280   8.861  35.027  1.00242.32           C
ATOM   1820  CE  LYS B 231      25.403   7.640  34.743  1.00242.32           C
ATOM   1821  NZ  LYS B 231      26.251   6.492  34.353  1.00242.32           N
ATOM   1822  C   LYS B 231      30.516   7.866  34.378  1.00242.32           C
ATOM   1823  O   LYS B 231      31.371   8.122  33.532  1.00242.32           O
ATOM   1824  N   ASP B 232      30.549   6.759  35.156  1.00 78.59           N
ATOM   1825  CA  ASP B 232      31.676   5.873  35.290  1.00 78.59           C
ATOM   1826  CB  ASP B 232      31.541   4.879  36.458  1.00 78.59           C
ATOM   1827  CG  ASP B 232      31.600   5.671  37.760  1.00 78.59           C
ATOM   1828  OD1 ASP B 232      31.005   6.781  37.808  1.00 78.59           O
ATOM   1829  OD2 ASP B 232      32.230   5.168  38.728  1.00 78.59           O
ATOM   1830  C   ASP B 232      31.873   5.089  34.036  1.00 78.59           C
ATOM   1831  O   ASP B 232      31.512   5.542  32.952  1.00 78.59           O
ATOM   1832  N   GLN B 233      32.511   3.903  34.164  1.00163.49           N
ATOM   1833  CA  GLN B 233      32.842   3.088  33.029  1.00163.49           C
ATOM   1834  CB  GLN B 233      33.397   1.711  33.428  1.00163.49           C
ATOM   1835  CG  GLN B 233      34.671   1.820  34.270  1.00163.49           C
ATOM   1836  CD  GLN B 233      35.734   2.512  33.429  1.00163.49           C
ATOM   1837  OE1 GLN B 233      36.144   2.005  32.386  1.00163.49           O
ATOM   1838  NE2 GLN B 233      36.190   3.709  33.887  1.00163.49           N
ATOM   1839  C   GLN B 233      31.595   2.909  32.225  1.00163.49           C
ATOM   1840  O   GLN B 233      30.663   2.220  32.638  1.00163.49           O
ATOM   1841  N   CYS B 234      31.568   3.539  31.031  1.00 97.58           N
ATOM   1842  CA  CYS B 234      30.395   3.508  30.204  1.00 97.58           C
ATOM   1843  CB  CYS B 234      30.337   4.579  29.090  1.00 97.58           C
ATOM   1844  SG  CYS B 234      30.204   6.302  29.660  1.00 97.58           S
ATOM   1845  C   CYS B 234      30.374   2.221  29.503  1.00 97.58           C
ATOM   1846  O   CYS B 234      31.212   1.916  28.652  1.00 97.58           O
ATOM   1847  N   PRO B 235      29.418   1.456  29.927  1.00 85.44           N
ATOM   1848  CA  PRO B 235      29.182   0.215  29.286  1.00 85.44           C
ATOM   1849  CD  PRO B 235      28.227   1.978  30.576  1.00 85.44           C
ATOM   1850  CB  PRO B 235      27.912  -0.338  29.927  1.00 85.44           C
ATOM   1851  CG  PRO B 235      27.128   0.942  30.280  1.00 85.44           C
ATOM   1852  C   PRO B 235      28.950   0.604  27.870  1.00 85.44           C
ATOM   1853  O   PRO B 235      27.966   1.293  27.603  1.00 85.44           O
ATOM   1854  N   LYS B 236      29.869   0.194  26.980  1.00196.81           N
ATOM   1855  CA  LYS B 236      29.761   0.322  25.561  1.00196.81           C
ATOM   1856  CB  LYS B 236      28.306   0.361  25.058  1.00196.81           C
ATOM   1857  CG  LYS B 236      28.137   0.338  23.540  1.00196.81           C
ATOM   1858  CD  LYS B 236      26.666   0.369  23.114  1.00196.81           C
ATOM   1859  CE  LYS B 236      25.774  -0.544  23.959  1.00196.81           C
ATOM   1860  NZ  LYS B 236      24.346  -0.249  23.702  1.00196.81           N
ATOM   1861  C   LYS B 236      30.459   1.536  25.030  1.00196.81           C
ATOM   1862  O   LYS B 236      30.088   2.669  25.337  1.00196.81           O
ATOM   1863  N   ARG B 237      31.485   1.301  24.180  1.00198.68           N
ATOM   1864  CA  ARG B 237      32.215   2.341  23.508  1.00198.68           C
ATOM   1865  CB  ARG B 237      33.708   2.359  23.874  1.00198.68           C
ATOM   1866  CG  ARG B 237      33.987   2.236  25.372  1.00198.68           C
ATOM   1867  CD  ARG B 237      33.588   3.458  26.195  1.00198.68           C
ATOM   1868  NE  ARG B 237      34.541   4.555  25.874  1.00198.68           N
ATOM   1869  CZ  ARG B 237      34.534   5.693  26.628  1.00198.68           C
ATOM   1870  NH1 ARG B 237      33.659   5.819  27.667  1.00198.68           N
ATOM   1871  NH2 ARG B 237      35.402   6.708  26.347  1.00198.68           N
ATOM   1872  C   ARG B 237      32.209   1.931  22.061  1.00198.68           C
ATOM   1873  O   ARG B 237      32.636   0.827  21.728  1.00198.68           O
ATOM   1874  N   ALA B 238      31.738   2.808  21.156  1.00 74.55           N
ATOM   1875  CA  ALA B 238      31.719   2.467  19.762  1.00 74.55           C
ATOM   1876  CB  ALA B 238      30.463   2.969  19.029  1.00 74.55           C
ATOM   1877  C   ALA B 238      32.884   3.155  19.148  1.00 74.55           C
ATOM   1878  O   ALA B 238      33.226   4.271  19.534  1.00 74.55           O
ATOM   1879  N   TYR B 239      33.545   2.513  18.173  1.00323.72           N
ATOM   1880  CA  TYR B 239      34.698   3.203  17.716  1.00323.72           C
ATOM   1881  CB  TYR B 239      35.753   3.076  18.833  1.00323.72           C
ATOM   1882  CG  TYR B 239      36.977   2.276  18.758  1.00323.72           C
ATOM   1883  CD1 TYR B 239      37.013   1.042  18.172  1.00323.72           C
ATOM   1884  CD2 TYR B 239      38.061   2.745  19.459  1.00323.72           C
ATOM   1885  CE1 TYR B 239      38.183   0.329  18.198  1.00323.72           C
ATOM   1886  CE2 TYR B 239      39.226   2.030  19.492  1.00323.72           C
ATOM   1887  CZ  TYR B 239      39.284   0.830  18.847  1.00323.72           C
ATOM   1888  OH  TYR B 239      40.483   0.095  18.883  1.00323.72           O
ATOM   1889  C   TYR B 239      34.854   3.067  16.222  1.00323.72           C
ATOM   1890  O   TYR B 239      34.162   2.258  15.604  1.00323.72           O
ATOM   1891  N   GLY B 240      35.655   3.948  15.576  1.00 50.89           N
ATOM   1892  CA  GLY B 240      35.644   3.992  14.136  1.00 50.89           C
ATOM   1893  C   GLY B 240      36.839   3.296  13.569  1.00 50.89           C
ATOM   1894  O   GLY B 240      37.981   3.567  13.937  1.00 50.89           O
ATOM   1895  N   THR B 241      36.572   2.386  12.611  1.00109.35           N
ATOM   1896  CA  THR B 241      37.569   1.616  11.924  1.00109.35           C
ATOM   1897  CB  THR B 241      36.957   0.577  11.027  1.00109.35           C
ATOM   1898  OG1 THR B 241      36.197  -0.345  11.795  1.00109.35           O
ATOM   1899  CG2 THR B 241      38.069  -0.151  10.258  1.00109.35           C
ATOM   1900  C   THR B 241      38.416   2.516  11.073  1.00109.35           C
ATOM   1901  O   THR B 241      39.625   2.309  10.985  1.00109.35           O
ATOM   1902  N   ASN B 242      37.814   3.511  10.378  1.00108.31           N
ATOM   1903  CA  ASN B 242      38.650   4.389   9.602  1.00108.31           C
ATOM   1904  CB  ASN B 242      39.163   3.791   8.282  1.00108.31           C
ATOM   1905  CG  ASN B 242      40.412   4.584   7.911  1.00108.31           C
ATOM   1906  OD1 ASN B 242      41.332   4.721   8.717  1.00108.31           O
ATOM   1907  ND2 ASN B 242      40.453   5.126   6.664  1.00108.31           N
ATOM   1908  C   ASN B 242      37.931   5.680   9.321  1.00108.31           C
ATOM   1909  O   ASN B 242      36.720   5.784   9.507  1.00108.31           O
ATOM   1910  N   TYR B 243      38.693   6.720   8.915  1.00173.63           N
ATOM   1911  CA  TYR B 243      38.140   8.011   8.609  1.00173.63           C
ATOM   1912  CB  TYR B 243      38.095   8.968   9.819  1.00173.63           C
ATOM   1913  CG  TYR B 243      39.384   8.955  10.590  1.00173.63           C
ATOM   1914  CD1 TYR B 243      40.616   8.852   9.994  1.00173.63           C
ATOM   1915  CD2 TYR B 243      39.372   9.126  11.952  1.00173.63           C
ATOM   1916  CE1 TYR B 243      41.783   8.865  10.717  1.00173.63           C
ATOM   1917  CE2 TYR B 243      40.535   9.144  12.688  1.00173.63           C
ATOM   1918  CZ  TYR B 243      41.751   9.008  12.075  1.00173.63           C
ATOM   1919  OH  TYR B 243      42.945   9.030  12.827  1.00173.63           O
ATOM   1920  C   TYR B 243      38.973   8.690   7.558  1.00173.63           C
ATOM   1921  O   TYR B 243      40.135   8.341   7.359  1.00173.63           O
ATOM   1922  N   ALA B 244      38.393   9.682   6.842  1.00 58.49           N
ATOM   1923  CA  ALA B 244      39.179  10.431   5.896  1.00 58.49           C
ATOM   1924  CB  ALA B 244      39.663   9.599   4.695  1.00 58.49           C
ATOM   1925  C   ALA B 244      38.352  11.560   5.356  1.00 58.49           C
ATOM   1926  O   ALA B 244      37.125  11.545   5.434  1.00 58.49           O
ATOM   1927  N   TYR B 245      39.025  12.597   4.815  1.00111.59           N
ATOM   1928  CA  TYR B 245      38.322  13.660   4.158  1.00111.59           C
ATOM   1929  CB  TYR B 245      39.084  14.986   3.994  1.00111.59           C
ATOM   1930  CG  TYR B 245      39.031  15.729   5.285  1.00111.59           C
ATOM   1931  CD1 TYR B 245      37.860  16.334   5.678  1.00111.59           C
ATOM   1932  CD2 TYR B 245      40.142  15.853   6.085  1.00111.59           C
ATOM   1933  CE1 TYR B 245      37.794  17.035   6.858  1.00111.59           C
ATOM   1934  CE2 TYR B 245      40.080  16.553   7.267  1.00111.59           C
ATOM   1935  CZ  TYR B 245      38.903  17.146   7.658  1.00111.59           C
ATOM   1936  OH  TYR B 245      38.827  17.872   8.866  1.00111.59           O
ATOM   1937  C   TYR B 245      37.994  13.149   2.796  1.00111.59           C
ATOM   1938  O   TYR B 245      38.746  12.384   2.199  1.00111.59           O
ATOM   1939  N   THR B 246      36.843  13.577   2.268  1.00281.43           N
ATOM   1940  CA  THR B 246      36.319  13.110   1.026  1.00281.43           C
ATOM   1941  CB  THR B 246      35.034  13.789   0.650  1.00281.43           C
ATOM   1942  OG1 THR B 246      34.457  13.155  -0.482  1.00281.43           O
ATOM   1943  CG2 THR B 246      35.344  15.261   0.334  1.00281.43           C
ATOM   1944  C   THR B 246      37.256  13.309  -0.127  1.00281.43           C
ATOM   1945  O   THR B 246      37.189  12.646  -1.100  1.00281.43           O
ATOM   1946  N   GLY B 247      38.111  14.253  -0.320  1.00200.17           N
ATOM   1947  CA  GLY B 247      38.889  14.073  -1.536  1.00200.17           C
ATOM   1948  C   GLY B 247      40.032  13.126  -1.279  1.00200.17           C
ATOM   1949  O   GLY B 247      40.818  12.827  -2.176  1.00200.17           O
ATOM   1950  N   GLY B 248      40.271  12.779  -0.002  1.00 60.11           N
ATOM   1951  CA  GLY B 248      41.392  11.967   0.369  1.00 60.11           C
ATOM   1952  C   GLY B 248      42.199  12.805   1.305  1.00 60.11           C
ATOM   1953  O   GLY B 248      42.957  12.293   2.127  1.00 60.11           O
ATOM   1954  N   PHE B 249      42.039  14.134   1.192  1.00 91.19           N
ATOM   1955  CA  PHE B 249      42.712  15.055   2.065  1.00 91.19           C
ATOM   1956  CB  PHE B 249      44.181  15.301   1.670  1.00 91.19           C
ATOM   1957  CG  PHE B 249      44.241  15.541   0.198  1.00 91.19           C
ATOM   1958  CD1 PHE B 249      44.260  14.452  -0.644  1.00 91.19           C
ATOM   1959  CD2 PHE B 249      44.292  16.805  -0.347  1.00 91.19           C
ATOM   1960  CE1 PHE B 249      44.316  14.608  -2.009  1.00 91.19           C
ATOM   1961  CE2 PHE B 249      44.348  16.965  -1.712  1.00 91.19           C
ATOM   1962  CZ  PHE B 249      44.358  15.872  -2.546  1.00 91.19           C
ATOM   1963  C   PHE B 249      41.961  16.341   2.011  1.00 91.19           C
ATOM   1964  O   PHE B 249      41.120  16.552   1.145  1.00 91.19           O
ATOM   1965  N   TYR B 250      42.247  17.258   2.939  1.00191.81           N
ATOM   1966  CA  TYR B 250      41.487  18.474   2.985  1.00191.81           C
ATOM   1967  CB  TYR B 250      41.693  19.199   4.332  1.00191.81           C
ATOM   1968  CG  TYR B 250      40.560  20.120   4.635  1.00191.81           C
ATOM   1969  CD1 TYR B 250      39.265  19.649   4.643  1.00191.81           C
ATOM   1970  CD2 TYR B 250      40.765  21.451   4.905  1.00191.81           C
ATOM   1971  CE1 TYR B 250      38.196  20.470   4.924  1.00191.81           C
ATOM   1972  CE2 TYR B 250      39.694  22.271   5.194  1.00191.81           C
ATOM   1973  CZ  TYR B 250      38.412  21.793   5.205  1.00191.81           C
ATOM   1974  OH  TYR B 250      37.341  22.662   5.499  1.00191.81           O
ATOM   1975  C   TYR B 250      41.875  19.305   1.799  1.00191.81           C
ATOM   1976  O   TYR B 250      43.033  19.711   1.641  1.00191.81           O
ATOM   1977  N   GLY B 251      40.859  19.580   0.941  1.00 78.28           N
ATOM   1978  CA  GLY B 251      41.053  20.384  -0.238  1.00 78.28           C
ATOM   1979  C   GLY B 251      40.694  19.606  -1.481  1.00 78.28           C
ATOM   1980  O   GLY B 251      40.582  20.203  -2.552  1.00 78.28           O
ATOM   1981  N   ALA B 252      40.617  18.257  -1.381  1.00117.47           N
ATOM   1982  CA  ALA B 252      40.261  17.318  -2.403  1.00117.47           C
ATOM   1983  CB  ALA B 252      40.977  15.974  -2.218  1.00117.47           C
ATOM   1984  C   ALA B 252      38.777  17.167  -2.659  1.00117.47           C
ATOM   1985  O   ALA B 252      38.372  16.538  -3.627  1.00117.47           O
ATOM   1986  N   THR B 253      37.914  17.601  -1.734  1.00156.15           N
ATOM   1987  CA  THR B 253      36.481  17.433  -1.807  1.00156.15           C
ATOM   1988  CB  THR B 253      35.822  18.040  -0.619  1.00156.15           C
ATOM   1989  OG1 THR B 253      34.423  17.802  -0.632  1.00156.15           O
ATOM   1990  CG2 THR B 253      36.129  19.539  -0.694  1.00156.15           C
ATOM   1991  C   THR B 253      35.837  18.050  -3.026  1.00156.15           C
ATOM   1992  O   THR B 253      36.247  19.100  -3.522  1.00156.15           O
ATOM   1993  N   ASN B 254      34.798  17.355  -3.559  1.00 97.99           N
ATOM   1994  CA  ASN B 254      33.974  17.900  -4.612  1.00 97.99           C
ATOM   1995  CB  ASN B 254      34.538  17.799  -6.046  1.00 97.99           C
ATOM   1996  CG  ASN B 254      34.565  16.365  -6.534  1.00 97.99           C
ATOM   1997  OD1 ASN B 254      33.808  15.997  -7.429  1.00 97.99           O
ATOM   1998  ND2 ASN B 254      35.460  15.531  -5.948  1.00 97.99           N
ATOM   1999  C   ASN B 254      32.626  17.229  -4.549  1.00 97.99           C
ATOM   2000  O   ASN B 254      32.417  16.283  -3.791  1.00 97.99           O
ATOM   2001  N   ALA B 255      31.657  17.733  -5.341  1.00 49.84           N
ATOM   2002  CA  ALA B 255      30.298  17.260  -5.318  1.00 49.84           C
ATOM   2003  CB  ALA B 255      29.380  18.088  -6.231  1.00 49.84           C
ATOM   2004  C   ALA B 255      30.202  15.834  -5.762  1.00 49.84           C
ATOM   2005  O   ALA B 255      29.497  15.044  -5.136  1.00 49.84           O
ATOM   2006  N   LYS B 256      30.918  15.464  -6.843  1.00161.57           N
ATOM   2007  CA  LYS B 256      30.823  14.135  -7.379  1.00161.57           C
ATOM   2008  CB  LYS B 256      31.702  13.937  -8.630  1.00161.57           C
ATOM   2009  CG  LYS B 256      31.613  12.556  -9.300  1.00161.57           C
ATOM   2010  CD  LYS B 256      32.229  11.403  -8.506  1.00161.57           C
ATOM   2011  CE  LYS B 256      33.751  11.321  -8.643  1.00161.57           C
ATOM   2012  NZ  LYS B 256      34.253  10.075  -8.020  1.00161.57           N
ATOM   2013  C   LYS B 256      31.252  13.147  -6.340  1.00161.57           C
ATOM   2014  O   LYS B 256      30.569  12.156  -6.088  1.00161.57           O
ATOM   2015  N   ASN B 257      32.390  13.402  -5.680  1.00 72.83           N
ATOM   2016  CA  ASN B 257      32.889  12.491  -4.687  1.00 72.83           C
ATOM   2017  CB  ASN B 257      34.255  12.897  -4.096  1.00 72.83           C
ATOM   2018  CG  ASN B 257      35.376  12.468  -5.034  1.00 72.83           C
ATOM   2019  OD1 ASN B 257      36.379  13.159  -5.198  1.00 72.83           O
ATOM   2020  ND2 ASN B 257      35.209  11.277  -5.660  1.00 72.83           N
ATOM   2021  C   ASN B 257      31.929  12.415  -3.546  1.00 72.83           C
ATOM   2022  O   ASN B 257      31.773  11.356  -2.941  1.00 72.83           O
ATOM   2023  N   MET B 258      31.290  13.544  -3.184  1.00165.43           N
ATOM   2024  CA  MET B 258      30.416  13.501  -2.048  1.00165.43           C
ATOM   2025  CB  MET B 258      30.060  14.883  -1.475  1.00165.43           C
ATOM   2026  CG  MET B 258      29.576  15.925  -2.468  1.00165.43           C
ATOM   2027  SD  MET B 258      29.730  17.617  -1.808  1.00165.43           S
ATOM   2028  CE  MET B 258      28.638  17.392  -0.371  1.00165.43           C
ATOM   2029  C   MET B 258      29.212  12.642  -2.309  1.00165.43           C
ATOM   2030  O   MET B 258      28.798  11.886  -1.435  1.00165.43           O
ATOM   2031  N   MET B 259      28.631  12.703  -3.522  1.00134.77           N
ATOM   2032  CA  MET B 259      27.462  11.926  -3.846  1.00134.77           C
ATOM   2033  CB  MET B 259      27.060  12.088  -5.322  1.00134.77           C
ATOM   2034  CG  MET B 259      26.670  13.495  -5.770  1.00134.77           C
ATOM   2035  SD  MET B 259      24.935  13.930  -5.465  1.00134.77           S
ATOM   2036  CE  MET B 259      24.331  12.859  -6.803  1.00134.77           C
ATOM   2037  C   MET B 259      27.815  10.478  -3.769  1.00134.77           C
ATOM   2038  O   MET B 259      27.032   9.648  -3.313  1.00134.77           O
ATOM   2039  N   TYR B 260      29.012  10.141  -4.269  1.00145.93           N
ATOM   2040  CA  TYR B 260      29.467   8.788  -4.348  1.00145.93           C
ATOM   2041  CB  TYR B 260      30.856   8.754  -5.005  1.00145.93           C
ATOM   2042  CG  TYR B 260      31.165   7.404  -5.541  1.00145.93           C
ATOM   2043  CD1 TYR B 260      30.615   7.009  -6.738  1.00145.93           C
ATOM   2044  CD2 TYR B 260      32.017   6.553  -4.881  1.00145.93           C
ATOM   2045  CE1 TYR B 260      30.897   5.773  -7.266  1.00145.93           C
ATOM   2046  CE2 TYR B 260      32.302   5.314  -5.404  1.00145.93           C
ATOM   2047  CZ  TYR B 260      31.743   4.922  -6.597  1.00145.93           C
ATOM   2048  OH  TYR B 260      32.035   3.650  -7.133  1.00145.93           O
ATOM   2049  C   TYR B 260      29.574   8.255  -2.950  1.00145.93           C
ATOM   2050  O   TYR B 260      29.094   7.165  -2.649  1.00145.93           O
ATOM   2051  N   GLU B 261      30.189   9.022  -2.034  1.00 89.47           N
ATOM   2052  CA  GLU B 261      30.353   8.514  -0.702  1.00 89.47           C
ATOM   2053  CB  GLU B 261      31.302   9.311   0.198  1.00 89.47           C
ATOM   2054  CG  GLU B 261      31.416   8.622   1.557  1.00 89.47           C
ATOM   2055  CD  GLU B 261      32.790   8.898   2.130  1.00 89.47           C
ATOM   2056  OE1 GLU B 261      33.324  10.019   1.907  1.00 89.47           O
ATOM   2057  OE2 GLU B 261      33.320   7.980   2.806  1.00 89.47           O
ATOM   2058  C   GLU B 261      29.031   8.392  -0.017  1.00 89.47           C
ATOM   2059  O   GLU B 261      28.805   7.446   0.734  1.00 89.47           O
ATOM   2060  N   LEU B 262      28.117   9.345  -0.267  1.00132.29           N
ATOM   2061  CA  LEU B 262      26.855   9.395   0.409  1.00132.29           C
ATOM   2062  CB  LEU B 262      26.062  10.625  -0.078  1.00132.29           C
ATOM   2063  CG  LEU B 262      24.824  11.018   0.745  1.00132.29           C
ATOM   2064  CD1 LEU B 262      23.728   9.953   0.687  1.00132.29           C
ATOM   2065  CD2 LEU B 262      25.215  11.422   2.174  1.00132.29           C
ATOM   2066  C   LEU B 262      26.074   8.145   0.115  1.00132.29           C
ATOM   2067  O   LEU B 262      25.634   7.446   1.028  1.00132.29           O
ATOM   2068  N   TYR B 263      25.907   7.808  -1.176  1.00155.39           N
ATOM   2069  CA  TYR B 263      25.125   6.662  -1.547  1.00155.39           C
ATOM   2070  CB  TYR B 263      24.867   6.610  -3.063  1.00155.39           C
ATOM   2071  CG  TYR B 263      24.068   5.387  -3.344  1.00155.39           C
ATOM   2072  CD1 TYR B 263      22.705   5.379  -3.155  1.00155.39           C
ATOM   2073  CD2 TYR B 263      24.687   4.246  -3.801  1.00155.39           C
ATOM   2074  CE1 TYR B 263      21.971   4.247  -3.417  1.00155.39           C
ATOM   2075  CE2 TYR B 263      23.958   3.112  -4.064  1.00155.39           C
ATOM   2076  CZ  TYR B 263      22.598   3.112  -3.871  1.00155.39           C
ATOM   2077  OH  TYR B 263      21.847   1.948  -4.140  1.00155.39           O
ATOM   2078  C   TYR B 263      25.813   5.389  -1.161  1.00155.39           C
ATOM   2079  O   TYR B 263      25.175   4.448  -0.691  1.00155.39           O
ATOM   2080  N   HIS B 264      27.129   5.288  -1.419  1.00 73.35           N
ATOM   2081  CA  HIS B 264      27.783   4.057  -1.092  1.00 73.35           C
ATOM   2082  ND1 HIS B 264      28.711   2.810  -3.891  1.00 73.35           N
ATOM   2083  CG  HIS B 264      29.156   3.905  -3.187  1.00 73.35           C
ATOM   2084  CB  HIS B 264      29.197   3.963  -1.690  1.00 73.35           C
ATOM   2085  NE2 HIS B 264      29.260   4.351  -5.394  1.00 73.35           N
ATOM   2086  CD2 HIS B 264      29.491   4.836  -4.120  1.00 73.35           C
ATOM   2087  CE1 HIS B 264      28.793   3.130  -5.206  1.00 73.35           C
ATOM   2088  C   HIS B 264      27.889   3.861   0.395  1.00 73.35           C
ATOM   2089  O   HIS B 264      27.424   2.849   0.913  1.00 73.35           O
ATOM   2090  N   GLY B 265      28.558   4.815   1.087  1.00 74.17           N
ATOM   2091  CA  GLY B 265      28.874   4.811   2.499  1.00 74.17           C
ATOM   2092  C   GLY B 265      27.801   5.198   3.487  1.00 74.17           C
ATOM   2093  O   GLY B 265      27.694   4.589   4.550  1.00 74.17           O
ATOM   2094  N   GLY B 266      27.022   6.267   3.217  1.00 53.18           N
ATOM   2095  CA  GLY B 266      26.064   6.722   4.193  1.00 53.18           C
ATOM   2096  C   GLY B 266      26.242   8.201   4.382  1.00 53.18           C
ATOM   2097  O   GLY B 266      27.085   8.809   3.731  1.00 53.18           O
ATOM   2098  N   PRO B 267      25.496   8.806   5.282  1.00161.41           N
ATOM   2099  CA  PRO B 267      25.579  10.229   5.482  1.00161.41           C
ATOM   2100  CD  PRO B 267      24.219   8.270   5.709  1.00161.41           C
ATOM   2101  CB  PRO B 267      24.365  10.610   6.337  1.00161.41           C
ATOM   2102  CG  PRO B 267      23.749   9.266   6.776  1.00161.41           C
ATOM   2103  C   PRO B 267      26.920  10.598   6.026  1.00161.41           C
ATOM   2104  O   PRO B 267      27.535   9.784   6.714  1.00161.41           O
ATOM   2105  N   LEU B 268      27.413  11.808   5.692  1.00159.82           N
ATOM   2106  CA  LEU B 268      28.726  12.198   6.122  1.00159.82           C
ATOM   2107  CB  LEU B 268      29.762  12.309   4.989  1.00159.82           C
ATOM   2108  CG  LEU B 268      29.916  11.068   4.094  1.00159.82           C
ATOM   2109  CD1 LEU B 268      28.722  10.921   3.143  1.00159.82           C
ATOM   2110  CD2 LEU B 268      31.257  11.091   3.355  1.00159.82           C
ATOM   2111  C   LEU B 268      28.637  13.586   6.667  1.00159.82           C
ATOM   2112  O   LEU B 268      27.701  14.324   6.362  1.00159.82           O
ATOM   2113  N   ALA B 269      29.623  13.971   7.505  1.00 56.79           N
ATOM   2114  CA  ALA B 269      29.624  15.300   8.056  1.00 56.79           C
ATOM   2115  CB  ALA B 269      30.498  15.437   9.315  1.00 56.79           C
ATOM   2116  C   ALA B 269      30.143  16.274   7.034  1.00 56.79           C
ATOM   2117  O   ALA B 269      31.061  15.976   6.273  1.00 56.79           O
ATOM   2118  N   ILE B 270      29.553  17.488   7.005  1.00133.01           N
ATOM   2119  CA  ILE B 270      29.952  18.538   6.108  1.00133.01           C
ATOM   2120  CB  ILE B 270      29.015  18.681   4.934  1.00133.01           C
ATOM   2121  CG1 ILE B 270      28.953  17.366   4.140  1.00133.01           C
ATOM   2122  CG2 ILE B 270      29.462  19.869   4.069  1.00133.01           C
ATOM   2123  CD1 ILE B 270      27.821  17.331   3.112  1.00133.01           C
ATOM   2124  C   ILE B 270      29.919  19.820   6.898  1.00133.01           C
ATOM   2125  O   ILE B 270      29.315  19.875   7.968  1.00133.01           O
ATOM   2126  N   ALA B 271      30.617  20.878   6.425  1.00 49.41           N
ATOM   2127  CA  ALA B 271      30.563  22.148   7.100  1.00 49.41           C
ATOM   2128  CB  ALA B 271      31.848  22.495   7.875  1.00 49.41           C
ATOM   2129  C   ALA B 271      30.344  23.210   6.057  1.00 49.41           C
ATOM   2130  O   ALA B 271      30.687  23.019   4.890  1.00 49.41           O
ATOM   2131  N   PHE B 272      29.729  24.351   6.448  1.00180.59           N
ATOM   2132  CA  PHE B 272      29.490  25.417   5.511  1.00180.59           C
ATOM   2133  CB  PHE B 272      28.182  25.256   4.701  1.00180.59           C
ATOM   2134  CG  PHE B 272      26.988  25.395   5.588  1.00180.59           C
ATOM   2135  CD1 PHE B 272      26.541  24.339   6.350  1.00180.59           C
ATOM   2136  CD2 PHE B 272      26.311  26.591   5.662  1.00180.59           C
ATOM   2137  CE1 PHE B 272      25.438  24.474   7.164  1.00180.59           C
ATOM   2138  CE2 PHE B 272      25.208  26.731   6.473  1.00180.59           C
ATOM   2139  CZ  PHE B 272      24.767  25.671   7.226  1.00180.59           C
ATOM   2140  C   PHE B 272      29.439  26.710   6.265  1.00180.59           C
ATOM   2141  O   PHE B 272      29.481  26.726   7.494  1.00180.59           O
ATOM   2142  N   GLU B 273      29.374  27.843   5.531  1.00116.00           N
ATOM   2143  CA  GLU B 273      29.340  29.129   6.173  1.00116.00           C
ATOM   2144  CB  GLU B 273      30.092  30.219   5.389  1.00116.00           C
ATOM   2145  CG  GLU B 273      30.062  31.597   6.057  1.00116.00           C
ATOM   2146  CD  GLU B 273      30.920  31.558   7.313  1.00116.00           C
ATOM   2147  OE1 GLU B 273      31.496  30.477   7.611  1.00116.00           O
ATOM   2148  OE2 GLU B 273      31.010  32.613   7.995  1.00116.00           O
ATOM   2149  C   GLU B 273      27.918  29.564   6.307  1.00116.00           C
ATOM   2150  O   GLU B 273      27.218  29.773   5.316  1.00116.00           O
ATOM   2151  N   VAL B 274      27.456  29.707   7.565  1.00 69.28           N
ATOM   2152  CA  VAL B 274      26.118  30.151   7.810  1.00 69.28           C
ATOM   2153  CB  VAL B 274      25.588  29.756   9.160  1.00 69.28           C
ATOM   2154  CG1 VAL B 274      24.245  30.467   9.392  1.00 69.28           C
ATOM   2155  CG2 VAL B 274      25.475  28.223   9.210  1.00 69.28           C
ATOM   2156  C   VAL B 274      26.111  31.639   7.722  1.00 69.28           C
ATOM   2157  O   VAL B 274      27.036  32.312   8.173  1.00 69.28           O
ATOM   2158  N   TYR B 275      25.044  32.187   7.118  1.00 72.22           N
ATOM   2159  CA  TYR B 275      24.917  33.606   6.965  1.00 72.22           C
ATOM   2160  CB  TYR B 275      24.905  34.090   5.505  1.00 72.22           C
ATOM   2161  CG  TYR B 275      26.260  33.886   4.916  1.00 72.22           C
ATOM   2162  CD1 TYR B 275      27.284  34.756   5.213  1.00 72.22           C
ATOM   2163  CD2 TYR B 275      26.503  32.841   4.053  1.00 72.22           C
ATOM   2164  CE1 TYR B 275      28.533  34.581   4.666  1.00 72.22           C
ATOM   2165  CE2 TYR B 275      27.751  32.661   3.503  1.00 72.22           C
ATOM   2166  CZ  TYR B 275      28.768  33.532   3.810  1.00 72.22           C
ATOM   2167  OH  TYR B 275      30.050  33.351   3.248  1.00 72.22           O
ATOM   2168  C   TYR B 275      23.596  33.975   7.565  1.00 72.22           C
ATOM   2169  O   TYR B 275      22.756  33.114   7.820  1.00 72.22           O
ATOM   2170  N   ASP B 276      23.381  35.285   7.793  1.00 44.22           N
ATOM   2171  CA  ASP B 276      22.216  35.793   8.460  1.00 44.22           C
ATOM   2172  CB  ASP B 276      22.204  37.331   8.514  1.00 44.22           C
ATOM   2173  CG  ASP B 276      21.060  37.780   9.412  1.00 44.22           C
ATOM   2174  OD1 ASP B 276      20.630  36.974  10.280  1.00 44.22           O
ATOM   2175  OD2 ASP B 276      20.596  38.938   9.234  1.00 44.22           O
ATOM   2176  C   ASP B 276      20.982  35.370   7.726  1.00 44.22           C
ATOM   2177  O   ASP B 276      19.990  34.986   8.344  1.00 44.22           O
ATOM   2178  N   ASP B 277      21.011  35.402   6.383  1.00 60.30           N
ATOM   2179  CA  ASP B 277      19.839  35.066   5.627  1.00 60.30           C
ATOM   2180  CB  ASP B 277      20.010  35.273   4.105  1.00 60.30           C
ATOM   2181  CG  ASP B 277      21.148  34.418   3.561  1.00 60.30           C
ATOM   2182  OD1 ASP B 277      21.972  33.922   4.374  1.00 60.30           O
ATOM   2183  OD2 ASP B 277      21.215  34.262   2.312  1.00 60.30           O
ATOM   2184  C   ASP B 277      19.464  33.643   5.912  1.00 60.30           C
ATOM   2185  O   ASP B 277      18.288  33.282   5.882  1.00 60.30           O
ATOM   2186  N   PHE B 278      20.467  32.797   6.199  1.00126.12           N
ATOM   2187  CA  PHE B 278      20.274  31.403   6.480  1.00126.12           C
ATOM   2188  CB  PHE B 278      21.618  30.659   6.611  1.00126.12           C
ATOM   2189  CG  PHE B 278      21.384  29.191   6.740  1.00126.12           C
ATOM   2190  CD1 PHE B 278      21.244  28.405   5.618  1.00126.12           C
ATOM   2191  CD2 PHE B 278      21.304  28.596   7.978  1.00126.12           C
ATOM   2192  CE1 PHE B 278      21.030  27.051   5.727  1.00126.12           C
ATOM   2193  CE2 PHE B 278      21.092  27.242   8.093  1.00126.12           C
ATOM   2194  CZ  PHE B 278      20.954  26.465   6.967  1.00126.12           C
ATOM   2195  C   PHE B 278      19.506  31.272   7.760  1.00126.12           C
ATOM   2196  O   PHE B 278      18.681  30.372   7.912  1.00126.12           O
ATOM   2197  N   PHE B 279      19.740  32.193   8.714  1.00 58.71           N
ATOM   2198  CA  PHE B 279      19.134  32.087  10.010  1.00 58.71           C
ATOM   2199  CB  PHE B 279      19.448  33.286  10.923  1.00 58.71           C
ATOM   2200  CG  PHE B 279      20.882  33.204  11.317  1.00 58.71           C
ATOM   2201  CD1 PHE B 279      21.871  33.675  10.485  1.00 58.71           C
ATOM   2202  CD2 PHE B 279      21.236  32.657  12.528  1.00 58.71           C
ATOM   2203  CE1 PHE B 279      23.193  33.598  10.855  1.00 58.71           C
ATOM   2204  CE2 PHE B 279      22.556  32.577  12.904  1.00 58.71           C
ATOM   2205  CZ  PHE B 279      23.538  33.047  12.066  1.00 58.71           C
ATOM   2206  C   PHE B 279      17.644  32.007   9.884  1.00 58.71           C
ATOM   2207  O   PHE B 279      17.028  31.145  10.508  1.00 58.71           O
ATOM   2208  N   ASN B 280      17.006  32.888   9.088  1.00121.34           N
ATOM   2209  CA  ASN B 280      15.575  32.782   9.028  1.00121.34           C
ATOM   2210  CB  ASN B 280      14.863  34.148   8.994  1.00121.34           C
ATOM   2211  CG  ASN B 280      15.312  34.902   7.751  0.00121.34           C
ATOM   2212  OD1 ASN B 280      14.535  35.104   6.819  1.00121.34           O
ATOM   2213  ND2 ASN B 280      16.601  35.333   7.734  1.00121.34           N
ATOM   2214  C   ASN B 280      15.175  32.019   7.801  1.00121.34           C
ATOM   2215  O   ASN B 280      14.310  32.450   7.039  1.00121.34           O
ATOM   2216  N   TYR B 281      15.756  30.819   7.617  1.00104.29           N
ATOM   2217  CA  TYR B 281      15.429  29.989   6.492  1.00104.29           C
ATOM   2218  CB  TYR B 281      16.632  29.115   6.090  1.00104.29           C
ATOM   2219  CG  TYR B 281      16.197  27.929   5.305  1.00104.29           C
ATOM   2220  CD1 TYR B 281      15.840  26.784   5.977  1.00104.29           C
ATOM   2221  CD2 TYR B 281      16.156  27.938   3.930  1.00104.29           C
ATOM   2222  CE1 TYR B 281      15.442  25.660   5.298  1.00104.29           C
ATOM   2223  CE2 TYR B 281      15.757  26.814   3.242  1.00104.29           C
ATOM   2224  CZ  TYR B 281      15.401  25.674   3.927  1.00104.29           C
ATOM   2225  OH  TYR B 281      14.993  24.516   3.233  1.00104.29           O
ATOM   2226  C   TYR B 281      14.285  29.118   6.901  1.00104.29           C
ATOM   2227  O   TYR B 281      14.374  28.410   7.901  1.00104.29           O
ATOM   2228  N   LYS B 282      13.125  29.286   6.226  1.00135.73           N
ATOM   2229  CA  LYS B 282      11.956  28.479   6.453  1.00135.73           C
ATOM   2230  CB  LYS B 282      10.661  29.242   6.139  1.00135.73           C
ATOM   2231  CG  LYS B 282      10.592  30.564   6.902  1.00135.73           C
ATOM   2232  CD  LYS B 282      10.857  30.406   8.400  1.00135.73           C
ATOM   2233  CE  LYS B 282      10.993  31.736   9.142  1.00135.73           C
ATOM   2234  NZ  LYS B 282      11.389  31.493  10.547  0.00135.73           N
ATOM   2235  C   LYS B 282      11.941  27.205   5.658  1.00135.73           C
ATOM   2236  O   LYS B 282      11.705  26.127   6.203  1.00135.73           O
ATOM   2237  N   GLY B 283      12.206  27.298   4.334  1.00 32.05           N
ATOM   2238  CA  GLY B 283      12.092  26.134   3.496  1.00 32.05           C
ATOM   2239  C   GLY B 283      12.557  26.477   2.111  1.00 32.05           C
ATOM   2240  O   GLY B 283      12.892  27.624   1.817  1.00 32.05           O
ATOM   2241  N   GLY B 284      12.570  25.468   1.213  1.00 21.56           N
ATOM   2242  CA  GLY B 284      13.000  25.679  -0.140  1.00 21.56           C
ATOM   2243  C   GLY B 284      14.460  25.367  -0.246  1.00 21.56           C
ATOM   2244  O   GLY B 284      15.064  24.821   0.675  1.00 21.56           O
ATOM   2245  N   VAL B 285      15.066  25.686  -1.409  1.00 99.88           N
ATOM   2246  CA  VAL B 285      16.465  25.420  -1.577  1.00 99.88           C
ATOM   2247  CB  VAL B 285      16.821  24.915  -2.950  1.00 99.88           C
ATOM   2248  CG1 VAL B 285      16.360  25.929  -4.011  1.00 99.88           C
ATOM   2249  CG2 VAL B 285      18.332  24.628  -2.981  1.00 99.88           C
ATOM   2250  C   VAL B 285      17.204  26.695  -1.312  1.00 99.88           C
ATOM   2251  O   VAL B 285      17.059  27.683  -2.027  1.00 99.88           O
ATOM   2252  N   TYR B 286      18.049  26.673  -0.264  1.00187.42           N
ATOM   2253  CA  TYR B 286      18.771  27.817   0.220  1.00187.42           C
ATOM   2254  CB  TYR B 286      19.324  27.604   1.641  1.00187.42           C
ATOM   2255  CG  TYR B 286      20.272  28.702   1.988  1.00187.42           C
ATOM   2256  CD1 TYR B 286      19.828  29.854   2.596  1.00187.42           C
ATOM   2257  CD2 TYR B 286      21.613  28.575   1.703  1.00187.42           C
ATOM   2258  CE1 TYR B 286      20.709  30.860   2.920  1.00187.42           C
ATOM   2259  CE2 TYR B 286      22.499  29.577   2.025  1.00187.42           C
ATOM   2260  CZ  TYR B 286      22.046  30.721   2.636  1.00187.42           C
ATOM   2261  OH  TYR B 286      22.951  31.749   2.970  1.00187.42           O
ATOM   2262  C   TYR B 286      19.917  28.148  -0.674  1.00187.42           C
ATOM   2263  O   TYR B 286      20.589  27.262  -1.201  1.00187.42           O
ATOM   2264  N   THR B 287      20.129  29.463  -0.905  1.00145.84           N
ATOM   2265  CA  THR B 287      21.237  29.881  -1.705  1.00145.84           C
ATOM   2266  CB  THR B 287      20.927  29.911  -3.173  1.00145.84           C
ATOM   2267  OG1 THR B 287      22.109  30.145  -3.923  1.00145.84           O
ATOM   2268  CG2 THR B 287      19.899  31.024  -3.437  1.00145.84           C
ATOM   2269  C   THR B 287      21.662  31.268  -1.322  1.00145.84           C
ATOM   2270  O   THR B 287      20.932  32.017  -0.673  1.00145.84           O
ATOM   2271  N   HIS B 288      22.908  31.600  -1.713  1.00246.94           N
ATOM   2272  CA  HIS B 288      23.524  32.896  -1.660  1.00246.94           C
ATOM   2273  ND1 HIS B 288      21.425  35.302  -0.817  0.00246.94           N
ATOM   2274  CG  HIS B 288      21.509  34.452  -1.898  0.00246.94           C
ATOM   2275  CB  HIS B 288      22.804  33.980  -2.489  1.00246.94           C
ATOM   2276  NE2 HIS B 288      19.337  34.856  -1.439  0.00246.94           N
ATOM   2277  CD2 HIS B 288      20.225  34.190  -2.265  0.00246.94           C
ATOM   2278  CE1 HIS B 288      20.104  35.510  -0.586  0.00246.94           C
ATOM   2279  C   HIS B 288      23.770  33.437  -0.298  1.00246.94           C
ATOM   2280  O   HIS B 288      23.269  32.956   0.717  1.00246.94           O
ATOM   2281  N   SER B 289      24.650  34.458  -0.307  1.00289.52           N
ATOM   2282  CA  SER B 289      25.069  35.272   0.789  1.00289.52           C
ATOM   2283  CB  SER B 289      24.866  34.636   2.172  1.00289.52           C
ATOM   2284  OG  SER B 289      24.965  35.634   3.175  1.00289.52           O
ATOM   2285  C   SER B 289      26.524  35.458   0.550  1.00289.52           C
ATOM   2286  O   SER B 289      27.099  34.802  -0.318  1.00289.52           O
ATOM   2287  N   THR B 290      27.162  36.392   1.268  1.00119.33           N
ATOM   2288  CA  THR B 290      28.558  36.568   1.021  1.00119.33           C
ATOM   2289  CB  THR B 290      28.796  37.428  -0.193  1.00119.33           C
ATOM   2290  OG1 THR B 290      28.328  36.798  -1.376  1.00119.33           O
ATOM   2291  CG2 THR B 290      30.281  37.787  -0.299  1.00119.33           C
ATOM   2292  C   THR B 290      29.133  37.349   2.145  1.00119.33           C
ATOM   2293  O   THR B 290      29.121  38.578   2.088  1.00119.33           O
ATOM   2294  N   ALA B 291      29.687  36.682   3.173  1.00 38.10           N
ATOM   2295  CA  ALA B 291      30.282  37.464   4.213  1.00 38.10           C
ATOM   2296  CB  ALA B 291      30.877  36.610   5.345  1.00 38.10           C
ATOM   2297  C   ALA B 291      31.402  38.183   3.549  1.00 38.10           C
ATOM   2298  O   ALA B 291      31.577  39.391   3.705  1.00 38.10           O
ATOM   2299  N   LEU B 292      32.180  37.427   2.755  1.00150.31           N
ATOM   2300  CA  LEU B 292      33.238  37.997   1.986  1.00150.31           C
ATOM   2301  CB  LEU B 292      34.630  37.725   2.581  1.00150.31           C
ATOM   2302  CG  LEU B 292      34.852  38.350   3.971  1.00150.31           C
ATOM   2303  CD1 LEU B 292      34.771  39.884   3.914  1.00150.31           C
ATOM   2304  CD2 LEU B 292      33.917  37.733   5.023  1.00150.31           C
ATOM   2305  C   LEU B 292      33.195  37.284   0.678  1.00150.31           C
ATOM   2306  O   LEU B 292      33.830  37.694  -0.292  1.00150.31           O
ATOM   2307  N   LYS B 293      32.408  36.188   0.625  1.00170.34           N
ATOM   2308  CA  LYS B 293      32.340  35.361  -0.541  1.00170.34           C
ATOM   2309  CB  LYS B 293      32.176  36.153  -1.851  1.00170.34           C
ATOM   2310  CG  LYS B 293      31.943  35.270  -3.079  0.00170.34           C
ATOM   2311  CD  LYS B 293      30.594  34.549  -3.065  1.00170.34           C
ATOM   2312  CE  LYS B 293      30.350  33.678  -4.299  1.00170.34           C
ATOM   2313  NZ  LYS B 293      30.172  34.533  -5.494  1.00170.34           N
ATOM   2314  C   LYS B 293      33.636  34.626  -0.620  1.00170.34           C
ATOM   2315  O   LYS B 293      33.861  33.838  -1.538  1.00170.34           O
ATOM   2316  N   THR B 294      34.495  34.819   0.399  1.00 32.72           N
ATOM   2317  CA  THR B 294      35.776  34.195   0.417  1.00 32.72           C
ATOM   2318  CB  THR B 294      36.886  35.124   0.022  1.00 32.72           C
ATOM   2319  OG1 THR B 294      36.652  35.643  -1.279  1.00 32.72           O
ATOM   2320  CG2 THR B 294      38.211  34.344   0.049  1.00 32.72           C
ATOM   2321  C   THR B 294      36.048  33.771   1.852  1.00 32.72           C
ATOM   2322  O   THR B 294      36.228  34.679   2.706  1.00 32.72           O
ATOM   2323  OXT THR B 294      36.086  32.538   2.111  1.00 32.72           O
TER    2324      THR B 294
ATOM   2325  N   LYS C 295      47.247  27.643  -7.804  1.00180.29           N
ATOM   2326  CA  LYS C 295      48.615  27.800  -7.271  1.00180.29           C
ATOM   2327  CB  LYS C 295      49.680  27.851  -8.389  1.00180.29           C
ATOM   2328  CG  LYS C 295      50.078  26.473  -8.928  0.00180.29           C
ATOM   2329  CD  LYS C 295      50.864  26.504 -10.245  1.00180.29           C
ATOM   2330  CE  LYS C 295      52.365  26.721 -10.085  1.00180.29           C
ATOM   2331  NZ  LYS C 295      52.654  28.158  -9.887  1.00180.29           N
ATOM   2332  C   LYS C 295      48.783  28.992  -6.412  1.00180.29           C
ATOM   2333  O   LYS C 295      48.332  30.090  -6.735  1.00180.29           O
ATOM   2334  N   ILE C 296      49.435  28.781  -5.259  1.00173.33           N
ATOM   2335  CA  ILE C 296      49.891  27.469  -4.900  1.00173.33           C
ATOM   2336  CB  ILE C 296      51.087  27.473  -3.991  1.00173.33           C
ATOM   2337  CG1 ILE C 296      52.301  28.084  -4.712  1.00173.33           C
ATOM   2338  CG2 ILE C 296      51.326  26.032  -3.511  1.00173.33           C
ATOM   2339  CD1 ILE C 296      52.142  29.568  -5.039  1.00173.33           C
ATOM   2340  C   ILE C 296      48.760  26.832  -4.170  1.00173.33           C
ATOM   2341  O   ILE C 296      47.946  27.541  -3.579  1.00173.33           O
ATOM   2342  N   ALA C 297      48.649  25.486  -4.243  1.00 60.45           N
ATOM   2343  CA  ALA C 297      47.560  24.819  -3.594  1.00 60.45           C
ATOM   2344  CB  ALA C 297      47.680  23.284  -3.609  1.00 60.45           C
ATOM   2345  C   ALA C 297      47.537  25.246  -2.167  1.00 60.45           C
ATOM   2346  O   ALA C 297      48.494  25.057  -1.417  1.00 60.45           O
ATOM   2347  N   GLU C 298      46.429  25.900  -1.782  1.00143.05           N
ATOM   2348  CA  GLU C 298      46.227  26.229  -0.410  1.00143.05           C
ATOM   2349  CB  GLU C 298      46.587  27.691  -0.090  1.00143.05           C
ATOM   2350  CG  GLU C 298      47.083  27.904   1.343  1.00143.05           C
ATOM   2351  CD  GLU C 298      45.900  28.160   2.258  1.00143.05           C
ATOM   2352  OE1 GLU C 298      45.348  29.291   2.200  1.00143.05           O
ATOM   2353  OE2 GLU C 298      45.540  27.237   3.036  1.00143.05           O
ATOM   2354  C   GLU C 298      44.767  26.011  -0.236  1.00143.05           C
ATOM   2355  O   GLU C 298      43.948  26.915  -0.397  1.00143.05           O
ATOM   2356  N   PRO C 299      44.453  24.776   0.041  1.00160.74           N
ATOM   2357  CA  PRO C 299      43.091  24.365   0.140  1.00160.74           C
ATOM   2358  CD  PRO C 299      45.312  23.661  -0.334  1.00160.74           C
ATOM   2359  CB  PRO C 299      43.015  22.950  -0.420  1.00160.74           C
ATOM   2360  CG  PRO C 299      44.428  22.408  -0.189  1.00160.74           C
ATOM   2361  C   PRO C 299      42.683  24.305   1.531  1.00160.74           C
ATOM   2362  O   PRO C 299      43.420  24.675   2.445  1.00160.74           O
ATOM   2363  N   GLY C 300      41.433  23.869   1.694  1.00 23.16           N
ATOM   2364  CA  GLY C 300      40.932  23.689   2.997  1.00 23.16           C
ATOM   2365  C   GLY C 300      40.734  25.037   3.547  1.00 23.16           C
ATOM   2366  O   GLY C 300      40.466  25.217   4.734  1.00 23.16           O
ATOM   2367  N   TRP C 301      40.875  26.041   2.674  1.00125.56           N
ATOM   2368  CA  TRP C 301      40.706  27.321   3.195  1.00125.56           C
ATOM   2369  CB  TRP C 301      41.833  28.301   2.847  1.00125.56           C
ATOM   2370  CG  TRP C 301      41.509  29.729   3.215  1.00125.56           C
ATOM   2371  CD2 TRP C 301      41.472  30.243   4.557  1.00125.56           C
ATOM   2372  CD1 TRP C 301      41.147  30.760   2.398  1.00125.56           C
ATOM   2373  NE1 TRP C 301      40.899  31.887   3.143  1.00125.56           N
ATOM   2374  CE2 TRP C 301      41.090  31.582   4.475  1.00125.56           C
ATOM   2375  CE3 TRP C 301      41.728  29.647   5.758  1.00125.56           C
ATOM   2376  CZ2 TRP C 301      40.959  32.349   5.597  1.00125.56           C
ATOM   2377  CZ3 TRP C 301      41.601  30.425   6.887  1.00125.56           C
ATOM   2378  CH2 TRP C 301      41.224  31.750   6.809  1.00125.56           C
ATOM   2379  C   TRP C 301      39.466  27.815   2.600  1.00125.56           C
ATOM   2380  O   TRP C 301      39.459  28.535   1.604  1.00125.56           O
ATOM   2381  N   GLU C 302      38.376  27.381   3.228  1.00150.82           N
ATOM   2382  CA  GLU C 302      37.077  27.781   2.844  1.00150.82           C
ATOM   2383  CB  GLU C 302      36.310  26.569   2.295  1.00150.82           C
ATOM   2384  CG  GLU C 302      35.214  26.875   1.284  1.00150.82           C
ATOM   2385  CD  GLU C 302      35.813  26.784  -0.110  1.00150.82           C
ATOM   2386  OE1 GLU C 302      36.697  27.620  -0.435  1.00150.82           O
ATOM   2387  OE2 GLU C 302      35.392  25.872  -0.871  1.00150.82           O
ATOM   2388  C   GLU C 302      36.492  28.103   4.172  1.00150.82           C
ATOM   2389  O   GLU C 302      36.348  27.214   5.008  1.00150.82           O
ATOM   2390  N   GLU C 303      36.151  29.375   4.426  1.00 78.48           N
ATOM   2391  CA  GLU C 303      35.682  29.663   5.747  1.00 78.48           C
ATOM   2392  CB  GLU C 303      35.528  31.165   6.051  1.00 78.48           C
ATOM   2393  CG  GLU C 303      34.522  31.891   5.159  1.00 78.48           C
ATOM   2394  CD  GLU C 303      34.499  33.349   5.594  1.00 78.48           C
ATOM   2395  OE1 GLU C 303      33.730  33.674   6.537  1.00 78.48           O
ATOM   2396  OE2 GLU C 303      35.259  34.157   4.995  1.00 78.48           O
ATOM   2397  C   GLU C 303      34.369  28.982   5.960  1.00 78.48           C
ATOM   2398  O   GLU C 303      33.486  29.002   5.104  1.00 78.48           O
ATOM   2399  N   THR C 304      34.232  28.332   7.133  1.00 66.78           N
ATOM   2400  CA  THR C 304      33.022  27.655   7.503  1.00 66.78           C
ATOM   2401  CB  THR C 304      33.135  26.164   7.397  1.00 66.78           C
ATOM   2402  OG1 THR C 304      34.192  25.691   8.220  1.00 66.78           O
ATOM   2403  CG2 THR C 304      33.392  25.795   5.927  1.00 66.78           C
ATOM   2404  C   THR C 304      32.763  27.983   8.940  1.00 66.78           C
ATOM   2405  O   THR C 304      33.647  28.488   9.630  1.00 66.78           O
ATOM   2406  N   ASN C 305      31.522  27.762   9.428  1.00131.69           N
ATOM   2407  CA  ASN C 305      31.306  28.037  10.820  1.00131.69           C
ATOM   2408  CB  ASN C 305      30.852  29.482  11.087  1.00131.69           C
ATOM   2409  CG  ASN C 305      29.491  29.696  10.443  1.00131.69           C
ATOM   2410  OD1 ASN C 305      29.035  28.891   9.632  1.00131.69           O
ATOM   2411  ND2 ASN C 305      28.823  30.823  10.808  1.00131.69           N
ATOM   2412  C   ASN C 305      30.242  27.127  11.372  1.00131.69           C
ATOM   2413  O   ASN C 305      29.829  27.292  12.520  1.00131.69           O
ATOM   2414  N   HIS C 306      29.774  26.128  10.591  1.00141.83           N
ATOM   2415  CA  HIS C 306      28.723  25.283  11.103  1.00141.83           C
ATOM   2416  ND1 HIS C 306      24.994  25.676  11.629  1.00141.83           N
ATOM   2417  CG  HIS C 306      26.189  25.062  11.344  1.00141.83           C
ATOM   2418  CB  HIS C 306      27.327  25.746  10.644  1.00141.83           C
ATOM   2419  NE2 HIS C 306      24.837  23.608  12.421  1.00141.83           N
ATOM   2420  CD2 HIS C 306      26.078  23.798  11.836  1.00141.83           C
ATOM   2421  CE1 HIS C 306      24.223  24.763  12.271  1.00141.83           C
ATOM   2422  C   HIS C 306      28.889  23.902  10.529  1.00141.83           C
ATOM   2423  O   HIS C 306      29.024  23.743   9.317  1.00141.83           O
ATOM   2424  N   ALA C 307      28.843  22.856  11.385  1.00 55.52           N
ATOM   2425  CA  ALA C 307      29.011  21.508  10.900  1.00 55.52           C
ATOM   2426  CB  ALA C 307      29.973  20.659  11.755  1.00 55.52           C
ATOM   2427  C   ALA C 307      27.671  20.835  10.931  1.00 55.52           C
ATOM   2428  O   ALA C 307      26.942  20.958  11.913  1.00 55.52           O
ATOM   2429  N   VAL C 308      27.323  20.077   9.863  1.00 78.19           N
ATOM   2430  CA  VAL C 308      26.045  19.413   9.763  1.00 78.19           C
ATOM   2431  CB  VAL C 308      25.025  20.208   8.999  1.00 78.19           C
ATOM   2432  CG1 VAL C 308      24.692  21.475   9.806  1.00 78.19           C
ATOM   2433  CG2 VAL C 308      25.593  20.512   7.601  1.00 78.19           C
ATOM   2434  C   VAL C 308      26.197  18.061   9.094  1.00 78.19           C
ATOM   2435  O   VAL C 308      27.309  17.629   8.790  1.00 78.19           O
ATOM   2436  N   LEU C 309      25.062  17.339   8.887  1.00150.67           N
ATOM   2437  CA  LEU C 309      25.067  15.996   8.345  1.00150.67           C
ATOM   2438  CB  LEU C 309      24.471  15.020   9.392  1.00150.67           C
ATOM   2439  CG  LEU C 309      24.373  13.521   9.045  1.00150.67           C
ATOM   2440  CD1 LEU C 309      23.144  13.214   8.175  1.00150.67           C
ATOM   2441  CD2 LEU C 309      25.688  13.004   8.445  1.00150.67           C
ATOM   2442  C   LEU C 309      24.327  15.933   7.023  1.00150.67           C
ATOM   2443  O   LEU C 309      23.140  16.243   6.934  1.00150.67           O
ATOM   2444  N   LEU C 310      25.031  15.505   5.944  1.00 90.55           N
ATOM   2445  CA  LEU C 310      24.466  15.406   4.616  1.00 90.55           C
ATOM   2446  CB  LEU C 310      25.537  15.460   3.511  1.00 90.55           C
ATOM   2447  CG  LEU C 310      24.983  15.360   2.079  1.00 90.55           C
ATOM   2448  CD1 LEU C 310      24.133  16.588   1.718  1.00 90.55           C
ATOM   2449  CD2 LEU C 310      26.110  15.094   1.066  1.00 90.55           C
ATOM   2450  C   LEU C 310      23.782  14.068   4.512  1.00 90.55           C
ATOM   2451  O   LEU C 310      24.395  13.031   4.752  1.00 90.55           O
ATOM   2452  N   VAL C 311      22.443  14.088   4.341  1.00120.94           N
ATOM   2453  CA  VAL C 311      21.592  12.934   4.193  1.00120.94           C
ATOM   2454  CB  VAL C 311      20.328  13.087   4.980  1.00120.94           C
ATOM   2455  CG1 VAL C 311      20.721  13.170   6.466  1.00120.94           C
ATOM   2456  CG2 VAL C 311      19.572  14.326   4.476  1.00120.94           C
ATOM   2457  C   VAL C 311      21.229  12.516   2.788  1.00120.94           C
ATOM   2458  O   VAL C 311      20.872  11.356   2.580  1.00120.94           O
ATOM   2459  N   GLY C 312      21.201  13.445   1.801  1.00 45.50           N
ATOM   2460  CA  GLY C 312      20.725  13.038   0.496  1.00 45.50           C
ATOM   2461  C   GLY C 312      20.848  14.155  -0.507  1.00 45.50           C
ATOM   2462  O   GLY C 312      21.448  15.192  -0.234  1.00 45.50           O
ATOM   2463  N   TRP C 313      20.299  13.942  -1.729  1.00115.69           N
ATOM   2464  CA  TRP C 313      20.355  14.948  -2.760  1.00115.69           C
ATOM   2465  CB  TRP C 313      21.627  14.884  -3.620  1.00115.69           C
ATOM   2466  CG  TRP C 313      21.795  13.576  -4.353  1.00115.69           C
ATOM   2467  CD2 TRP C 313      22.672  12.521  -3.932  1.00115.69           C
ATOM   2468  CD1 TRP C 313      21.201  13.150  -5.505  1.00115.69           C
ATOM   2469  NE1 TRP C 313      21.650  11.891  -5.826  1.00115.69           N
ATOM   2470  CE2 TRP C 313      22.557  11.492  -4.867  1.00115.69           C
ATOM   2471  CE3 TRP C 313      23.509  12.419  -2.858  1.00115.69           C
ATOM   2472  CZ2 TRP C 313      23.283  10.342  -4.742  1.00115.69           C
ATOM   2473  CZ3 TRP C 313      24.237  11.257  -2.733  1.00115.69           C
ATOM   2474  CH2 TRP C 313      24.126  10.239  -3.658  1.00115.69           C
ATOM   2475  C   TRP C 313      19.199  14.761  -3.699  1.00115.69           C
ATOM   2476  O   TRP C 313      18.582  13.698  -3.747  1.00115.69           O
ATOM   2477  N   GLY C 314      18.879  15.808  -4.492  1.00 25.52           N
ATOM   2478  CA  GLY C 314      17.778  15.700  -5.408  1.00 25.52           C
ATOM   2479  C   GLY C 314      17.845  16.825  -6.385  1.00 25.52           C
ATOM   2480  O   GLY C 314      18.772  17.634  -6.368  1.00 25.52           O
ATOM   2481  N   GLU C 315      16.860  16.878  -7.300  1.00 41.65           N
ATOM   2482  CA  GLU C 315      16.826  17.952  -8.240  1.00 41.65           C
ATOM   2483  CB  GLU C 315      17.133  17.522  -9.687  1.00 41.65           C
ATOM   2484  CG  GLU C 315      18.571  17.051  -9.912  1.00 41.65           C
ATOM   2485  CD  GLU C 315      18.710  16.668 -11.380  1.00 41.65           C
ATOM   2486  OE1 GLU C 315      17.804  17.033 -12.176  1.00 41.65           O
ATOM   2487  OE2 GLU C 315      19.722  16.001 -11.725  1.00 41.65           O
ATOM   2488  C   GLU C 315      15.437  18.486  -8.258  1.00 41.65           C
ATOM   2489  O   GLU C 315      14.472  17.755  -8.481  1.00 41.65           O
ATOM   2490  N   GLU C 316      15.307  19.795  -8.004  1.00 66.48           N
ATOM   2491  CA  GLU C 316      14.037  20.423  -8.143  1.00 66.48           C
ATOM   2492  CB  GLU C 316      13.928  21.794  -7.455  1.00 66.48           C
ATOM   2493  CG  GLU C 316      13.985  21.705  -5.929  1.00 66.48           C
ATOM   2494  CD  GLU C 316      13.782  23.105  -5.368  1.00 66.48           C
ATOM   2495  OE1 GLU C 316      13.483  24.026  -6.174  1.00 66.48           O
ATOM   2496  OE2 GLU C 316      13.918  23.271  -4.126  1.00 66.48           O
ATOM   2497  C   GLU C 316      13.968  20.625  -9.605  1.00 66.48           C
ATOM   2498  O   GLU C 316      14.905  20.259 -10.310  1.00 66.48           O
ATOM   2499  N   ASN C 317      12.854  21.152 -10.125  1.00141.83           N
ATOM   2500  CA  ASN C 317      12.858  21.313 -11.542  1.00141.83           C
ATOM   2501  CB  ASN C 317      11.490  21.735 -12.104  1.00141.83           C
ATOM   2502  CG  ASN C 317      10.512  20.596 -11.846  1.00141.83           C
ATOM   2503  OD1 ASN C 317      10.779  19.443 -12.183  1.00141.83           O
ATOM   2504  ND2 ASN C 317       9.350  20.924 -11.220  1.00141.83           N
ATOM   2505  C   ASN C 317      13.842  22.401 -11.847  1.00141.83           C
ATOM   2506  O   ASN C 317      13.532  23.586 -11.732  1.00141.83           O
ATOM   2507  N   GLY C 318      15.073  22.005 -12.238  1.00 54.80           N
ATOM   2508  CA  GLY C 318      16.088  22.936 -12.638  1.00 54.80           C
ATOM   2509  C   GLY C 318      17.170  23.122 -11.610  1.00 54.80           C
ATOM   2510  O   GLY C 318      18.287  23.479 -11.978  1.00 54.80           O
ATOM   2511  N   VAL C 319      16.922  22.893 -10.304  1.00 46.15           N
ATOM   2512  CA  VAL C 319      18.012  23.183  -9.407  1.00 46.15           C
ATOM   2513  CB  VAL C 319      17.691  24.275  -8.429  1.00 46.15           C
ATOM   2514  CG1 VAL C 319      18.886  24.447  -7.476  1.00 46.15           C
ATOM   2515  CG2 VAL C 319      17.324  25.546  -9.215  1.00 46.15           C
ATOM   2516  C   VAL C 319      18.354  21.972  -8.597  1.00 46.15           C
ATOM   2517  O   VAL C 319      17.490  21.338  -7.994  1.00 46.15           O
ATOM   2518  N   PRO C 320      19.618  21.636  -8.585  1.00 93.33           N
ATOM   2519  CA  PRO C 320      20.078  20.533  -7.782  1.00 93.33           C
ATOM   2520  CD  PRO C 320      20.460  21.847  -9.748  1.00 93.33           C
ATOM   2521  CB  PRO C 320      21.375  20.042  -8.428  1.00 93.33           C
ATOM   2522  CG  PRO C 320      21.794  21.184  -9.372  1.00 93.33           C
ATOM   2523  C   PRO C 320      20.233  20.962  -6.359  1.00 93.33           C
ATOM   2524  O   PRO C 320      20.552  22.127  -6.124  1.00 93.33           O
ATOM   2525  N   TYR C 321      20.005  20.053  -5.389  1.00 70.34           N
ATOM   2526  CA  TYR C 321      20.180  20.451  -4.024  1.00 70.34           C
ATOM   2527  CB  TYR C 321      18.925  21.084  -3.387  1.00 70.34           C
ATOM   2528  CG  TYR C 321      17.768  20.143  -3.440  1.00 70.34           C
ATOM   2529  CD1 TYR C 321      17.568  19.214  -2.445  1.00 70.34           C
ATOM   2530  CD2 TYR C 321      16.872  20.200  -4.484  1.00 70.34           C
ATOM   2531  CE1 TYR C 321      16.495  18.354  -2.492  1.00 70.34           C
ATOM   2532  CE2 TYR C 321      15.798  19.343  -4.537  1.00 70.34           C
ATOM   2533  CZ  TYR C 321      15.609  18.418  -3.540  1.00 70.34           C
ATOM   2534  OH  TYR C 321      14.508  17.536  -3.589  1.00 70.34           O
ATOM   2535  C   TYR C 321      20.634  19.289  -3.196  1.00 70.34           C
ATOM   2536  O   TYR C 321      20.594  18.137  -3.630  1.00 70.34           O
ATOM   2537  N   TRP C 322      21.122  19.593  -1.974  1.00 95.26           N
ATOM   2538  CA  TRP C 322      21.546  18.592  -1.035  1.00 95.26           C
ATOM   2539  CB  TRP C 322      22.888  18.897  -0.350  1.00 95.26           C
ATOM   2540  CG  TRP C 322      24.086  18.920  -1.264  1.00 95.26           C
ATOM   2541  CD2 TRP C 322      24.690  17.747  -1.829  1.00 95.26           C
ATOM   2542  CD1 TRP C 322      24.800  19.986  -1.727  1.00 95.26           C
ATOM   2543  NE1 TRP C 322      25.819  19.551  -2.540  1.00 95.26           N
ATOM   2544  CE2 TRP C 322      25.761  18.174  -2.613  1.00 95.26           C
ATOM   2545  CE3 TRP C 322      24.377  16.422  -1.705  1.00 95.26           C
ATOM   2546  CZ2 TRP C 322      26.539  17.279  -3.290  1.00 95.26           C
ATOM   2547  CZ3 TRP C 322      25.164  15.521  -2.386  1.00 95.26           C
ATOM   2548  CH2 TRP C 322      26.223  15.943  -3.163  1.00 95.26           C
ATOM   2549  C   TRP C 322      20.534  18.634   0.064  1.00 95.26           C
ATOM   2550  O   TRP C 322      19.937  19.679   0.317  1.00 95.26           O
ATOM   2551  N   LEU C 323      20.284  17.485   0.723  1.00 90.28           N
ATOM   2552  CA  LEU C 323      19.373  17.477   1.832  1.00 90.28           C
ATOM   2553  CB  LEU C 323      18.385  16.299   1.822  1.00 90.28           C
ATOM   2554  CG  LEU C 323      17.406  16.339   0.637  1.00 90.28           C
ATOM   2555  CD1 LEU C 323      18.142  16.190  -0.705  1.00 90.28           C
ATOM   2556  CD2 LEU C 323      16.269  15.317   0.812  1.00 90.28           C
ATOM   2557  C   LEU C 323      20.233  17.356   3.056  1.00 90.28           C
ATOM   2558  O   LEU C 323      20.989  16.397   3.195  1.00 90.28           O
ATOM   2559  N   VAL C 324      20.132  18.338   3.980  1.00 52.52           N
ATOM   2560  CA  VAL C 324      21.011  18.348   5.117  1.00 52.52           C
ATOM   2561  CB  VAL C 324      21.919  19.545   5.129  1.00 52.52           C
ATOM   2562  CG1 VAL C 324      22.814  19.484   6.376  1.00 52.52           C
ATOM   2563  CG2 VAL C 324      22.689  19.599   3.793  1.00 52.52           C
ATOM   2564  C   VAL C 324      20.234  18.383   6.407  1.00 52.52           C
ATOM   2565  O   VAL C 324      19.190  19.025   6.514  1.00 52.52           O
ATOM   2566  N   LYS C 325      20.771  17.683   7.436  1.00 90.76           N
ATOM   2567  CA  LYS C 325      20.189  17.585   8.752  1.00 90.76           C
ATOM   2568  CB  LYS C 325      20.437  16.199   9.367  1.00 90.76           C
ATOM   2569  CG  LYS C 325      19.858  15.990  10.768  1.00 90.76           C
ATOM   2570  CD  LYS C 325      20.137  14.586  11.307  1.00 90.76           C
ATOM   2571  CE  LYS C 325      19.474  14.296  12.652  1.00 90.76           C
ATOM   2572  NZ  LYS C 325      18.052  13.952  12.440  1.00 90.76           N
ATOM   2573  C   LYS C 325      20.893  18.566   9.643  1.00 90.76           C
ATOM   2574  O   LYS C 325      22.109  18.498   9.817  1.00 90.76           O
ATOM   2575  N   ASN C 326      20.133  19.506  10.242  1.00 84.14           N
ATOM   2576  CA  ASN C 326      20.699  20.517  11.094  1.00 84.14           C
ATOM   2577  CB  ASN C 326      19.977  21.870  10.936  1.00 84.14           C
ATOM   2578  CG  ASN C 326      20.925  23.005  11.299  1.00 84.14           C
ATOM   2579  OD1 ASN C 326      21.909  22.818  12.013  1.00 84.14           O
ATOM   2580  ND2 ASN C 326      20.621  24.225  10.778  1.00 84.14           N
ATOM   2581  C   ASN C 326      20.574  20.050  12.526  1.00 84.14           C
ATOM   2582  O   ASN C 326      19.930  19.041  12.803  1.00 84.14           O
ATOM   2583  N   SER C 327      21.318  20.703  13.446  1.00165.79           N
ATOM   2584  CA  SER C 327      21.354  20.451  14.871  1.00165.79           C
ATOM   2585  CB  SER C 327      22.775  20.589  15.444  1.00165.79           C
ATOM   2586  OG  SER C 327      23.690  19.776  14.729  1.00165.79           O
ATOM   2587  C   SER C 327      20.540  21.416  15.693  1.00165.79           C
ATOM   2588  O   SER C 327      20.755  21.495  16.905  1.00165.79           O
ATOM   2589  N   TRP C 328      19.734  22.271  15.047  1.00161.93           N
ATOM   2590  CA  TRP C 328      18.933  23.320  15.626  1.00161.93           C
ATOM   2591  CB  TRP C 328      18.767  24.498  14.659  1.00161.93           C
ATOM   2592  CG  TRP C 328      20.117  25.144  14.439  1.00161.93           C
ATOM   2593  CD2 TRP C 328      20.412  26.167  13.477  1.00161.93           C
ATOM   2594  CD1 TRP C 328      21.290  24.871  15.084  1.00161.93           C
ATOM   2595  NE1 TRP C 328      22.298  25.659  14.583  1.00161.93           N
ATOM   2596  CE2 TRP C 328      21.772  26.462  13.593  1.00161.93           C
ATOM   2597  CE3 TRP C 328      19.618  26.808  12.570  1.00161.93           C
ATOM   2598  CZ2 TRP C 328      22.359  27.406  12.798  1.00161.93           C
ATOM   2599  CZ3 TRP C 328      20.214  27.761  11.773  1.00161.93           C
ATOM   2600  CH2 TRP C 328      21.557  28.054  11.885  1.00161.93           C
ATOM   2601  C   TRP C 328      17.619  22.860  16.193  1.00161.93           C
ATOM   2602  O   TRP C 328      16.839  23.678  16.677  1.00161.93           O
ATOM   2603  N   GLY C 329      17.260  21.575  16.034  1.00 38.60           N
ATOM   2604  CA  GLY C 329      16.000  21.128  16.558  1.00 38.60           C
ATOM   2605  C   GLY C 329      15.053  21.002  15.405  1.00 38.60           C
ATOM   2606  O   GLY C 329      15.303  21.515  14.316  1.00 38.60           O
ATOM   2607  N   THR C 330      13.936  20.287  15.636  1.00 48.99           N
ATOM   2608  CA  THR C 330      12.915  20.014  14.664  1.00 48.99           C
ATOM   2609  CB  THR C 330      11.926  18.988  15.138  1.00 48.99           C
ATOM   2610  OG1 THR C 330      11.254  19.450  16.300  1.00 48.99           O
ATOM   2611  CG2 THR C 330      12.681  17.683  15.441  1.00 48.99           C
ATOM   2612  C   THR C 330      12.154  21.263  14.336  1.00 48.99           C
ATOM   2613  O   THR C 330      11.565  21.375  13.262  1.00 48.99           O
ATOM   2614  N   SER C 331      12.107  22.221  15.275  1.00 83.44           N
ATOM   2615  CA  SER C 331      11.326  23.416  15.112  1.00 83.44           C
ATOM   2616  CB  SER C 331      11.299  24.285  16.380  1.00 83.44           C
ATOM   2617  OG  SER C 331      12.600  24.780  16.661  1.00 83.44           O
ATOM   2618  C   SER C 331      11.856  24.274  14.000  1.00 83.44           C
ATOM   2619  O   SER C 331      11.157  25.179  13.544  1.00 83.44           O
ATOM   2620  N   TRP C 332      13.094  24.033  13.527  1.00 72.69           N
ATOM   2621  CA  TRP C 332      13.646  24.911  12.533  1.00 72.69           C
ATOM   2622  CB  TRP C 332      15.102  25.306  12.843  1.00 72.69           C
ATOM   2623  CG  TRP C 332      15.750  26.229  11.839  1.00 72.69           C
ATOM   2624  CD2 TRP C 332      16.537  25.777  10.727  1.00 72.69           C
ATOM   2625  CD1 TRP C 332      15.749  27.592  11.784  1.00 72.69           C
ATOM   2626  NE1 TRP C 332      16.490  28.018  10.707  1.00 72.69           N
ATOM   2627  CE2 TRP C 332      16.981  26.910  10.047  1.00 72.69           C
ATOM   2628  CE3 TRP C 332      16.868  24.519  10.308  1.00 72.69           C
ATOM   2629  CZ2 TRP C 332      17.765  26.802   8.934  1.00 72.69           C
ATOM   2630  CZ3 TRP C 332      17.655  24.413   9.183  1.00 72.69           C
ATOM   2631  CH2 TRP C 332      18.095  25.533   8.510  1.00 72.69           C
ATOM   2632  C   TRP C 332      13.631  24.269  11.176  1.00 72.69           C
ATOM   2633  O   TRP C 332      13.714  23.051  11.037  1.00 72.69           O
ATOM   2634  N   GLY C 333      13.471  25.110  10.133  1.00 32.27           N
ATOM   2635  CA  GLY C 333      13.544  24.700   8.756  1.00 32.27           C
ATOM   2636  C   GLY C 333      12.487  23.695   8.442  1.00 32.27           C
ATOM   2637  O   GLY C 333      11.349  23.794   8.899  1.00 32.27           O
ATOM   2638  N   ILE C 334      12.851  22.696   7.611  1.00110.76           N
ATOM   2639  CA  ILE C 334      11.894  21.694   7.264  1.00110.76           C
ATOM   2640  CB  ILE C 334      11.943  21.295   5.809  1.00110.76           C
ATOM   2641  CG1 ILE C 334      13.319  20.740   5.401  1.00110.76           C
ATOM   2642  CG2 ILE C 334      11.505  22.516   4.984  1.00110.76           C
ATOM   2643  CD1 ILE C 334      13.319  20.070   4.028  1.00110.76           C
ATOM   2644  C   ILE C 334      12.122  20.510   8.151  1.00110.76           C
ATOM   2645  O   ILE C 334      12.849  19.573   7.827  1.00110.76           O
ATOM   2646  N   ASN C 335      11.453  20.534   9.318  1.00 48.56           N
ATOM   2647  CA  ASN C 335      11.523  19.480  10.285  1.00 48.56           C
ATOM   2648  CB  ASN C 335      10.912  18.163   9.779  1.00 48.56           C
ATOM   2649  CG  ASN C 335       9.413  18.388   9.647  1.00 48.56           C
ATOM   2650  OD1 ASN C 335       8.780  18.955  10.536  1.00 48.56           O
ATOM   2651  ND2 ASN C 335       8.828  17.945   8.502  1.00 48.56           N
ATOM   2652  C   ASN C 335      12.941  19.228  10.699  1.00 48.56           C
ATOM   2653  O   ASN C 335      13.325  18.085  10.941  1.00 48.56           O
ATOM   2654  N   GLY C 336      13.754  20.296  10.817  1.00 33.49           N
ATOM   2655  CA  GLY C 336      15.098  20.145  11.299  1.00 33.49           C
ATOM   2656  C   GLY C 336      16.065  20.014  10.161  1.00 33.49           C
ATOM   2657  O   GLY C 336      17.274  20.031  10.384  1.00 33.49           O
ATOM   2658  N   PHE C 337      15.570  19.900   8.912  1.00 64.93           N
ATOM   2659  CA  PHE C 337      16.446  19.729   7.782  1.00 64.93           C
ATOM   2660  CB  PHE C 337      16.098  18.519   6.894  1.00 64.93           C
ATOM   2661  CG  PHE C 337      16.451  17.251   7.590  1.00 64.93           C
ATOM   2662  CD1 PHE C 337      15.629  16.722   8.558  1.00 64.93           C
ATOM   2663  CD2 PHE C 337      17.604  16.578   7.254  1.00 64.93           C
ATOM   2664  CE1 PHE C 337      15.960  15.547   9.189  1.00 64.93           C
ATOM   2665  CE2 PHE C 337      17.939  15.403   7.882  1.00 64.93           C
ATOM   2666  CZ  PHE C 337      17.117  14.886   8.853  1.00 64.93           C
ATOM   2667  C   PHE C 337      16.341  20.915   6.874  1.00 64.93           C
ATOM   2668  O   PHE C 337      15.438  21.741   7.004  1.00 64.93           O
ATOM   2669  N   PHE C 338      17.317  21.046   5.946  1.00 76.55           N
ATOM   2670  CA  PHE C 338      17.250  22.099   4.973  1.00 76.55           C
ATOM   2671  CB  PHE C 338      17.955  23.407   5.390  1.00 76.55           C
ATOM   2672  CG  PHE C 338      19.421  23.179   5.553  1.00 76.55           C
ATOM   2673  CD1 PHE C 338      19.927  22.689   6.735  1.00 76.55           C
ATOM   2674  CD2 PHE C 338      20.294  23.471   4.529  1.00 76.55           C
ATOM   2675  CE1 PHE C 338      21.279  22.485   6.890  1.00 76.55           C
ATOM   2676  CE2 PHE C 338      21.646  23.270   4.677  1.00 76.55           C
ATOM   2677  CZ  PHE C 338      22.142  22.775   5.860  1.00 76.55           C
ATOM   2678  C   PHE C 338      17.869  21.612   3.701  1.00 76.55           C
ATOM   2679  O   PHE C 338      18.688  20.694   3.695  1.00 76.55           O
ATOM   2680  N   LYS C 339      17.461  22.205   2.565  1.00 98.48           N
ATOM   2681  CA  LYS C 339      18.062  21.824   1.325  1.00 98.48           C
ATOM   2682  CB  LYS C 339      17.054  21.351   0.266  1.00 98.48           C
ATOM   2683  CG  LYS C 339      15.825  22.242   0.136  1.00 98.48           C
ATOM   2684  CD  LYS C 339      14.886  21.823  -0.994  1.00 98.48           C
ATOM   2685  CE  LYS C 339      13.563  22.589  -0.996  1.00 98.48           C
ATOM   2686  NZ  LYS C 339      12.672  22.061  -2.053  1.00 98.48           N
ATOM   2687  C   LYS C 339      18.842  23.005   0.850  1.00 98.48           C
ATOM   2688  O   LYS C 339      18.488  24.149   1.134  1.00 98.48           O
ATOM   2689  N   ILE C 340      19.975  22.742   0.170  1.00 64.94           N
ATOM   2690  CA  ILE C 340      20.822  23.804  -0.279  1.00 64.94           C
ATOM   2691  CB  ILE C 340      22.019  24.002   0.609  1.00 64.94           C
ATOM   2692  CG1 ILE C 340      22.814  25.252   0.193  1.00 64.94           C
ATOM   2693  CG2 ILE C 340      22.834  22.698   0.615  1.00 64.94           C
ATOM   2694  CD1 ILE C 340      23.883  25.655   1.208  1.00 64.94           C
ATOM   2695  C   ILE C 340      21.318  23.481  -1.654  1.00 64.94           C
ATOM   2696  O   ILE C 340      21.485  22.316  -2.012  1.00 64.94           O
ATOM   2697  N   LYS C 341      21.589  24.535  -2.449  1.00104.92           N
ATOM   2698  CA  LYS C 341      22.049  24.411  -3.803  1.00104.92           C
ATOM   2699  CB  LYS C 341      22.458  25.774  -4.394  1.00104.92           C
ATOM   2700  CG  LYS C 341      23.183  25.712  -5.739  1.00104.92           C
ATOM   2701  CD  LYS C 341      22.326  25.250  -6.915  0.00104.92           C
ATOM   2702  CE  LYS C 341      23.063  25.332  -8.254  1.00104.92           C
ATOM   2703  NZ  LYS C 341      22.165  24.930  -9.356  1.00104.92           N
ATOM   2704  C   LYS C 341      23.243  23.515  -3.826  1.00104.92           C
ATOM   2705  O   LYS C 341      24.159  23.651  -3.017  1.00104.92           O
ATOM   2706  N   ARG C 342      23.244  22.566  -4.784  1.00137.80           N
ATOM   2707  CA  ARG C 342      24.292  21.596  -4.916  1.00137.80           C
ATOM   2708  CB  ARG C 342      23.749  20.158  -4.954  1.00137.80           C
ATOM   2709  CG  ARG C 342      24.766  19.118  -5.422  1.00137.80           C
ATOM   2710  CD  ARG C 342      24.192  17.700  -5.493  1.00137.80           C
ATOM   2711  NE  ARG C 342      22.850  17.794  -6.135  1.00137.80           N
ATOM   2712  CZ  ARG C 342      22.529  16.981  -7.183  1.00137.80           C
ATOM   2713  NH1 ARG C 342      23.459  16.119  -7.689  1.00137.80           N
ATOM   2714  NH2 ARG C 342      21.280  17.034  -7.730  1.00137.80           N
ATOM   2715  C   ARG C 342      25.001  21.814  -6.219  1.00137.80           C
ATOM   2716  O   ARG C 342      24.385  22.156  -7.226  1.00137.80           O
ATOM   2717  N   GLY C 343      26.338  21.625  -6.218  1.00 51.15           N
ATOM   2718  CA  GLY C 343      27.113  21.703  -7.427  1.00 51.15           C
ATOM   2719  C   GLY C 343      27.858  23.004  -7.541  1.00 51.15           C
ATOM   2720  O   GLY C 343      28.765  23.131  -8.363  1.00 51.15           O
ATOM   2721  N   THR C 344      27.414  24.027  -6.796  1.00118.07           N
ATOM   2722  CA  THR C 344      27.983  25.346  -6.720  1.00118.07           C
ATOM   2723  CB  THR C 344      26.932  26.406  -6.536  1.00118.07           C
ATOM   2724  OG1 THR C 344      26.173  26.153  -5.364  1.00118.07           O
ATOM   2725  CG2 THR C 344      26.014  26.409  -7.770  1.00118.07           C
ATOM   2726  C   THR C 344      29.035  25.502  -5.652  1.00118.07           C
ATOM   2727  O   THR C 344      29.697  26.539  -5.609  1.00118.07           O
ATOM   2728  N   ASP C 345      29.192  24.531  -4.722  1.00 85.87           N
ATOM   2729  CA  ASP C 345      30.077  24.745  -3.602  1.00 85.87           C
ATOM   2730  CB  ASP C 345      31.497  25.183  -4.024  1.00 85.87           C
ATOM   2731  CG  ASP C 345      32.401  25.246  -2.792  1.00 85.87           C
ATOM   2732  OD1 ASP C 345      32.062  24.591  -1.772  1.00 85.87           O
ATOM   2733  OD2 ASP C 345      33.440  25.958  -2.852  1.00 85.87           O
ATOM   2734  C   ASP C 345      29.471  25.864  -2.811  1.00 85.87           C
ATOM   2735  O   ASP C 345      30.160  26.739  -2.284  1.00 85.87           O
ATOM   2736  N   GLU C 346      28.128  25.838  -2.701  1.00114.13           N
ATOM   2737  CA  GLU C 346      27.409  26.892  -2.048  1.00114.13           C
ATOM   2738  CB  GLU C 346      25.880  26.707  -2.088  1.00114.13           C
ATOM   2739  CG  GLU C 346      25.091  27.903  -1.547  1.00114.13           C
ATOM   2740  CD  GLU C 346      25.166  29.028  -2.571  1.00114.13           C
ATOM   2741  OE1 GLU C 346      24.733  28.803  -3.733  1.00114.13           O
ATOM   2742  OE2 GLU C 346      25.659  30.127  -2.204  1.00114.13           O
ATOM   2743  C   GLU C 346      27.826  26.996  -0.614  1.00114.13           C
ATOM   2744  O   GLU C 346      27.724  26.048   0.161  1.00114.13           O
ATOM   2745  N   CYS C 347      28.312  28.189  -0.230  1.00 71.81           N
ATOM   2746  CA  CYS C 347      28.670  28.471   1.130  1.00 71.81           C
ATOM   2747  CB  CYS C 347      27.465  28.460   2.086  1.00 71.81           C
ATOM   2748  SG  CYS C 347      26.265  29.770   1.702  1.00 71.81           S
ATOM   2749  C   CYS C 347      29.688  27.488   1.631  1.00 71.81           C
ATOM   2750  O   CYS C 347      29.730  27.206   2.827  1.00 71.81           O
ATOM   2751  N   ASP C 348      30.560  26.979   0.735  1.00 92.76           N
ATOM   2752  CA  ASP C 348      31.657  26.123   1.110  1.00 92.76           C
ATOM   2753  CB  ASP C 348      32.420  26.779   2.267  1.00 92.76           C
ATOM   2754  CG  ASP C 348      32.676  28.226   1.849  1.00 92.76           C
ATOM   2755  OD1 ASP C 348      32.944  28.459   0.640  1.00 92.76           O
ATOM   2756  OD2 ASP C 348      32.588  29.120   2.732  1.00 92.76           O
ATOM   2757  C   ASP C 348      31.176  24.772   1.588  1.00 92.76           C
ATOM   2758  O   ASP C 348      31.914  24.047   2.253  1.00 92.76           O
ATOM   2759  N   CYS C 349      29.950  24.362   1.219  1.00116.53           N
ATOM   2760  CA  CYS C 349      29.388  23.108   1.663  1.00116.53           C
ATOM   2761  CB  CYS C 349      27.895  22.975   1.318  1.00116.53           C
ATOM   2762  SG  CYS C 349      27.158  21.481   2.040  1.00116.53           S
ATOM   2763  C   CYS C 349      30.108  21.923   1.060  1.00116.53           C
ATOM   2764  O   CYS C 349      30.031  20.801   1.554  1.00116.53           O
ATOM   2765  N   GLU C 350      30.705  22.122  -0.117  1.00198.45           N
ATOM   2766  CA  GLU C 350      31.411  21.167  -0.917  1.00198.45           C
ATOM   2767  CB  GLU C 350      31.321  21.542  -2.412  1.00198.45           C
ATOM   2768  CG  GLU C 350      29.892  21.881  -2.886  1.00198.45           C
ATOM   2769  CD  GLU C 350      29.162  20.705  -3.524  1.00198.45           C
ATOM   2770  OE1 GLU C 350      29.308  20.528  -4.764  1.00198.45           O
ATOM   2771  OE2 GLU C 350      28.430  19.993  -2.786  1.00198.45           O
ATOM   2772  C   GLU C 350      32.862  21.014  -0.527  1.00198.45           C
ATOM   2773  O   GLU C 350      33.570  20.326  -1.244  1.00198.45           O
ATOM   2774  N   SER C 351      33.400  21.811   0.423  1.00139.65           N
ATOM   2775  CA  SER C 351      34.812  21.852   0.751  1.00139.65           C
ATOM   2776  CB  SER C 351      35.268  23.267   1.138  1.00139.65           C
ATOM   2777  OG  SER C 351      34.599  23.694   2.312  1.00139.65           O
ATOM   2778  C   SER C 351      35.386  20.904   1.796  1.00139.65           C
ATOM   2779  O   SER C 351      36.582  20.634   1.773  1.00139.65           O
ATOM   2780  N   GLU C 352      34.633  20.590   2.857  1.00266.26           N
ATOM   2781  CA  GLU C 352      34.980  19.829   4.034  1.00266.26           C
ATOM   2782  CB  GLU C 352      34.890  20.643   5.331  1.00266.26           C
ATOM   2783  CG  GLU C 352      33.575  21.396   5.547  1.00266.26           C
ATOM   2784  CD  GLU C 352      33.860  22.863   5.296  1.00266.26           C
ATOM   2785  OE1 GLU C 352      34.767  23.394   5.989  1.00266.26           O
ATOM   2786  OE2 GLU C 352      33.166  23.467   4.432  1.00266.26           O
ATOM   2787  C   GLU C 352      34.325  18.497   4.301  1.00266.26           C
ATOM   2788  O   GLU C 352      34.189  18.192   5.489  1.00266.26           O
ATOM   2789  N   ALA C 353      33.697  17.787   3.346  1.00 77.55           N
ATOM   2790  CA  ALA C 353      32.963  16.619   3.773  1.00 77.55           C
ATOM   2791  CB  ALA C 353      32.239  15.903   2.616  1.00 77.55           C
ATOM   2792  C   ALA C 353      33.896  15.632   4.424  1.00 77.55           C
ATOM   2793  O   ALA C 353      35.039  15.473   4.006  1.00 77.55           O
ATOM   2794  N   VAL C 354      33.427  14.936   5.488  1.00121.93           N
ATOM   2795  CA  VAL C 354      34.274  14.006   6.176  1.00121.93           C
ATOM   2796  CB  VAL C 354      34.694  14.487   7.532  1.00121.93           C
ATOM   2797  CG1 VAL C 354      33.623  14.104   8.564  1.00121.93           C
ATOM   2798  CG2 VAL C 354      36.105  13.966   7.818  1.00121.93           C
ATOM   2799  C   VAL C 354      33.520  12.720   6.350  1.00121.93           C
ATOM   2800  O   VAL C 354      32.313  12.726   6.588  1.00121.93           O
ATOM   2801  N   SER C 355      34.221  11.570   6.230  1.00 90.69           N
ATOM   2802  CA  SER C 355      33.559  10.305   6.375  1.00 90.69           C
ATOM   2803  CB  SER C 355      33.530   9.456   5.101  1.00 90.69           C
ATOM   2804  OG  SER C 355      32.868   8.226   5.357  1.00 90.69           O
ATOM   2805  C   SER C 355      34.299   9.491   7.391  1.00 90.69           C
ATOM   2806  O   SER C 355      35.517   9.600   7.518  1.00 90.69           O
ATOM   2807  N   ALA C 356      33.558   8.658   8.157  1.00 48.49           N
ATOM   2808  CA  ALA C 356      34.156   7.775   9.113  1.00 48.49           C
ATOM   2809  CB  ALA C 356      34.138   8.320  10.550  1.00 48.49           C
ATOM   2810  C   ALA C 356      33.339   6.524   9.097  1.00 48.49           C
ATOM   2811  O   ALA C 356      32.153   6.550   8.771  1.00 48.49           O
ATOM   2812  N   ASP C 357      33.975   5.385   9.430  1.00 95.10           N
ATOM   2813  CA  ASP C 357      33.302   4.120   9.427  1.00 95.10           C
ATOM   2814  CB  ASP C 357      33.998   3.081   8.535  1.00 95.10           C
ATOM   2815  CG  ASP C 357      33.033   1.929   8.309  1.00 95.10           C
ATOM   2816  OD1 ASP C 357      31.869   2.037   8.777  1.00 95.10           O
ATOM   2817  OD2 ASP C 357      33.445   0.928   7.663  1.00 95.10           O
ATOM   2818  C   ASP C 357      33.331   3.591  10.828  1.00 95.10           C
ATOM   2819  O   ASP C 357      34.380   3.277  11.384  1.00 95.10           O
ATOM   2820  N   ILE C 358      32.140   3.460  11.420  1.00182.71           N
ATOM   2821  CA  ILE C 358      31.899   3.046  12.771  1.00182.71           C
ATOM   2822  CB  ILE C 358      30.631   3.636  13.109  1.00182.71           C
ATOM   2823  CG1 ILE C 358      29.675   3.041  12.086  1.00182.71           C
ATOM   2824  CG2 ILE C 358      30.818   5.133  12.880  1.00182.71           C
ATOM   2825  CD1 ILE C 358      28.371   3.779  12.053  1.00182.71           C
ATOM   2826  C   ILE C 358      31.795   1.557  12.863  1.00182.71           C
ATOM   2827  O   ILE C 358      31.389   0.895  11.910  1.00182.71           O
ATOM   2828  N   TYR C 359      32.230   0.959  13.995  1.00146.06           N
ATOM   2829  CA  TYR C 359      31.914  -0.438  14.049  1.00146.06           C
ATOM   2830  CB  TYR C 359      33.013  -1.491  13.926  1.00146.06           C
ATOM   2831  CG  TYR C 359      32.636  -2.015  12.582  1.00146.06           C
ATOM   2832  CD1 TYR C 359      31.463  -2.725  12.463  1.00146.06           C
ATOM   2833  CD2 TYR C 359      33.395  -1.803  11.458  1.00146.06           C
ATOM   2834  CE1 TYR C 359      31.045  -3.226  11.258  1.00146.06           C
ATOM   2835  CE2 TYR C 359      32.982  -2.309  10.243  1.00146.06           C
ATOM   2836  CZ  TYR C 359      31.808  -3.019  10.137  1.00146.06           C
ATOM   2837  OH  TYR C 359      31.390  -3.532   8.890  1.00146.06           O
ATOM   2838  C   TYR C 359      30.897  -0.769  15.086  1.00146.06           C
ATOM   2839  O   TYR C 359      31.046  -0.493  16.274  1.00146.06           O
ATOM   2840  N   SER C 360      29.804  -1.393  14.601  1.00 73.25           N
ATOM   2841  CA  SER C 360      28.635  -1.705  15.377  1.00 73.25           C
ATOM   2842  CB  SER C 360      27.415  -2.096  14.525  1.00 73.25           C
ATOM   2843  OG  SER C 360      27.661  -3.332  13.869  1.00 73.25           O
ATOM   2844  C   SER C 360      28.933  -2.876  16.270  1.00 73.25           C
ATOM   2845  O   SER C 360      29.999  -3.477  16.161  1.00 73.25           O
ATOM   2846  N   TYR C 361      27.988  -3.173  17.200  1.00171.23           N
ATOM   2847  CA  TYR C 361      27.974  -4.294  18.124  1.00171.23           C
ATOM   2848  CB  TYR C 361      26.631  -4.641  18.808  1.00171.23           C
ATOM   2849  CG  TYR C 361      26.127  -4.153  20.125  1.00171.23           C
ATOM   2850  CD1 TYR C 361      26.764  -4.484  21.299  1.00171.23           C
ATOM   2851  CD2 TYR C 361      24.929  -3.479  20.196  1.00171.23           C
ATOM   2852  CE1 TYR C 361      26.246  -4.096  22.514  1.00171.23           C
ATOM   2853  CE2 TYR C 361      24.404  -3.088  21.402  1.00171.23           C
ATOM   2854  CZ  TYR C 361      25.065  -3.397  22.563  1.00171.23           C
ATOM   2855  OH  TYR C 361      24.524  -3.015  23.807  1.00171.23           O
ATOM   2856  C   TYR C 361      27.912  -5.552  17.320  1.00171.23           C
ATOM   2857  O   TYR C 361      27.443  -5.535  16.183  1.00171.23           O
ATOM   2858  N   HIS C 362      28.381  -6.694  17.880  1.00140.02           N
ATOM   2859  CA  HIS C 362      28.019  -7.861  17.130  1.00140.02           C
ATOM   2860  ND1 HIS C 362      29.089 -10.768  15.017  1.00140.02           N
ATOM   2861  CG  HIS C 362      28.569  -9.612  15.551  1.00140.02           C
ATOM   2862  CB  HIS C 362      29.123  -8.830  16.703  1.00140.02           C
ATOM   2863  NE2 HIS C 362      27.292 -10.255  13.807  1.00140.02           N
ATOM   2864  CD2 HIS C 362      27.474  -9.313  14.800  1.00140.02           C
ATOM   2865  CE1 HIS C 362      28.285 -11.109  13.976  1.00140.02           C
ATOM   2866  C   HIS C 362      27.045  -8.639  18.001  1.00140.02           C
ATOM   2867  O   HIS C 362      25.839  -8.259  17.993  1.00140.02           O
ATOM   2868  OXT HIS C 362      27.483  -9.605  18.682  1.00140.02           O
TER    2869      HIS C 362
ATOM   2870  N   ASP D 363      50.399 -27.968  18.654  1.00 87.53           N
ATOM   2871  CA  ASP D 363      49.140 -28.265  17.930  1.00 87.53           C
ATOM   2872  CB  ASP D 363      49.453 -29.219  16.755  1.00 87.53           C
ATOM   2873  CG  ASP D 363      48.434 -29.063  15.631  1.00 87.53           C
ATOM   2874  OD1 ASP D 363      47.315 -28.556  15.904  1.00 87.53           O
ATOM   2875  OD2 ASP D 363      48.771 -29.443  14.476  1.00 87.53           O
ATOM   2876  C   ASP D 363      48.217 -28.907  18.915  1.00 87.53           C
ATOM   2877  O   ASP D 363      48.631 -29.305  20.003  1.00 87.53           O
ATOM   2878  N   ILE D 364      46.930 -29.024  18.557  1.00142.26           N
ATOM   2879  CA  ILE D 364      45.957 -29.620  19.421  1.00142.26           C
ATOM   2880  CB  ILE D 364      44.679 -28.835  19.527  1.00142.26           C
ATOM   2881  CG1 ILE D 364      43.949 -28.738  18.181  1.00142.26           C
ATOM   2882  CG2 ILE D 364      45.025 -27.467  20.135  1.00142.26           C
ATOM   2883  CD1 ILE D 364      42.547 -28.144  18.328  1.00142.26           C
ATOM   2884  C   ILE D 364      45.693 -30.945  18.790  1.00142.26           C
ATOM   2885  O   ILE D 364      46.219 -31.219  17.715  1.00142.26           O
ATOM   2886  N   PRO D 365      44.964 -31.805  19.435  1.00160.71           N
ATOM   2887  CA  PRO D 365      44.723 -33.122  18.910  1.00160.71           C
ATOM   2888  CD  PRO D 365      44.800 -31.757  20.877  1.00160.71           C
ATOM   2889  CB  PRO D 365      44.141 -33.941  20.067  1.00160.71           C
ATOM   2890  CG  PRO D 365      43.826 -32.910  21.166  1.00160.71           C
ATOM   2891  C   PRO D 365      43.867 -33.112  17.677  1.00160.71           C
ATOM   2892  O   PRO D 365      43.665 -34.183  17.107  1.00160.71           O
ATOM   2893  N   VAL D 366      43.345 -31.941  17.251  1.00126.28           N
ATOM   2894  CA  VAL D 366      42.415 -31.894  16.145  1.00126.28           C
ATOM   2895  CB  VAL D 366      41.595 -30.637  16.099  1.00126.28           C
ATOM   2896  CG1 VAL D 366      42.505 -29.466  15.698  1.00126.28           C
ATOM   2897  CG2 VAL D 366      40.420 -30.865  15.131  1.00126.28           C
ATOM   2898  C   VAL D 366      43.081 -32.001  14.790  1.00126.28           C
ATOM   2899  O   VAL D 366      44.092 -31.359  14.511  1.00126.28           O
ATOM   2900  N   HIS D 367      42.548 -32.929  13.961  1.00235.84           N
ATOM   2901  CA  HIS D 367      42.815 -33.242  12.572  1.00235.84           C
ATOM   2902  ND1 HIS D 367      41.248 -35.984  13.415  1.00235.84           N
ATOM   2903  CG  HIS D 367      42.575 -35.781  13.115  1.00235.84           C
ATOM   2904  CB  HIS D 367      43.108 -34.716  12.212  1.00235.84           C
ATOM   2905  NE2 HIS D 367      42.389 -37.585  14.458  1.00235.84           N
ATOM   2906  CD2 HIS D 367      43.258 -36.766  13.761  1.00235.84           C
ATOM   2907  CE1 HIS D 367      41.194 -37.076  14.221  1.00235.84           C
ATOM   2908  C   HIS D 367      41.884 -32.649  11.536  1.00235.84           C
ATOM   2909  O   HIS D 367      41.735 -33.259  10.482  1.00235.84           O
ATOM   2910  N   CYS D 368      41.119 -31.580  11.825  1.00108.62           N
ATOM   2911  CA  CYS D 368      40.090 -31.039  10.957  1.00108.62           C
ATOM   2912  CB  CYS D 368      39.476 -29.747  11.507  1.00108.62           C
ATOM   2913  SG  CYS D 368      38.122 -30.115  12.629  1.00108.62           S
ATOM   2914  C   CYS D 368      40.507 -30.710   9.554  1.00108.62           C
ATOM   2915  O   CYS D 368      41.658 -30.399   9.260  1.00108.62           O
ATOM   2916  N   LEU D 369      39.508 -30.770   8.639  1.00102.67           N
ATOM   2917  CA  LEU D 369      39.702 -30.516   7.242  1.00102.67           C
ATOM   2918  CB  LEU D 369      39.179 -31.646   6.341  1.00102.67           C
ATOM   2919  CG  LEU D 369      39.884 -32.994   6.569  1.00102.67           C
ATOM   2920  CD1 LEU D 369      41.378 -32.911   6.219  1.00102.67           C
ATOM   2921  CD2 LEU D 369      39.627 -33.524   7.987  1.00102.67           C
ATOM   2922  C   LEU D 369      38.960 -29.281   6.832  1.00102.67           C
ATOM   2923  O   LEU D 369      38.063 -28.785   7.511  1.00102.67           O
ATOM   2924  N   PHE D 370      39.349 -28.786   5.646  1.00 90.17           N
ATOM   2925  CA  PHE D 370      38.861 -27.633   4.957  1.00 90.17           C
ATOM   2926  CB  PHE D 370      39.622 -27.573   3.621  1.00 90.17           C
ATOM   2927  CG  PHE D 370      39.435 -26.281   2.932  1.00 90.17           C
ATOM   2928  CD1 PHE D 370      40.100 -25.171   3.390  1.00 90.17           C
ATOM   2929  CD2 PHE D 370      38.639 -26.188   1.817  1.00 90.17           C
ATOM   2930  CE1 PHE D 370      39.951 -23.964   2.752  1.00 90.17           C
ATOM   2931  CE2 PHE D 370      38.489 -24.983   1.175  1.00 90.17           C
ATOM   2932  CZ  PHE D 370      39.142 -23.870   1.645  1.00 90.17           C
ATOM   2933  C   PHE D 370      37.399 -27.878   4.683  1.00 90.17           C
ATOM   2934  O   PHE D 370      36.564 -26.982   4.797  1.00 90.17           O
ATOM   2935  N   HIS D 371      37.047 -29.120   4.310  1.00110.26           N
ATOM   2936  CA  HIS D 371      35.684 -29.442   3.980  1.00110.26           C
ATOM   2937  ND1 HIS D 371      37.501 -32.351   3.580  1.00110.26           N
ATOM   2938  CG  HIS D 371      36.380 -31.790   3.009  1.00110.26           C
ATOM   2939  CB  HIS D 371      35.404 -30.947   3.776  1.00110.26           C
ATOM   2940  NE2 HIS D 371      37.413 -33.104   1.491  1.00110.26           N
ATOM   2941  CD2 HIS D 371      36.345 -32.256   1.730  1.00110.26           C
ATOM   2942  CE1 HIS D 371      38.079 -33.129   2.630  1.00110.26           C
ATOM   2943  C   HIS D 371      34.839 -29.204   5.186  1.00110.26           C
ATOM   2944  O   HIS D 371      33.754 -28.630   5.112  1.00110.26           O
ATOM   2945  N   GLN D 372      35.325 -29.661   6.351  1.00 86.51           N
ATOM   2946  CA  GLN D 372      34.491 -29.604   7.509  1.00 86.51           C
ATOM   2947  CB  GLN D 372      35.003 -30.399   8.709  1.00 86.51           C
ATOM   2948  CG  GLN D 372      34.974 -31.895   8.384  1.00 86.51           C
ATOM   2949  CD  GLN D 372      34.785 -32.642   9.689  1.00 86.51           C
ATOM   2950  OE1 GLN D 372      35.650 -33.393  10.135  1.00 86.51           O
ATOM   2951  NE2 GLN D 372      33.606 -32.423  10.331  1.00 86.51           N
ATOM   2952  C   GLN D 372      34.182 -28.190   7.857  1.00 86.51           C
ATOM   2953  O   GLN D 372      33.135 -27.919   8.442  1.00 86.51           O
ATOM   2954  N   VAL D 373      35.109 -27.260   7.563  1.00138.19           N
ATOM   2955  CA  VAL D 373      34.877 -25.874   7.849  1.00138.19           C
ATOM   2956  CB  VAL D 373      36.125 -25.040   7.958  1.00138.19           C
ATOM   2957  CG1 VAL D 373      36.959 -25.596   9.119  1.00138.19           C
ATOM   2958  CG2 VAL D 373      36.880 -25.014   6.635  1.00138.19           C
ATOM   2959  C   VAL D 373      33.887 -25.232   6.911  1.00138.19           C
ATOM   2960  O   VAL D 373      33.197 -24.294   7.308  1.00138.19           O
ATOM   2961  N   PHE D 374      33.782 -25.636   5.625  1.00165.92           N
ATOM   2962  CA  PHE D 374      32.777 -24.870   4.939  1.00165.92           C
ATOM   2963  CB  PHE D 374      32.991 -24.345   3.497  1.00165.92           C
ATOM   2964  CG  PHE D 374      33.671 -25.266   2.552  1.00165.92           C
ATOM   2965  CD1 PHE D 374      33.101 -26.412   2.054  1.00165.92           C
ATOM   2966  CD2 PHE D 374      34.931 -24.907   2.128  1.00165.92           C
ATOM   2967  CE1 PHE D 374      33.795 -27.196   1.168  1.00165.92           C
ATOM   2968  CE2 PHE D 374      35.632 -25.687   1.239  1.00165.92           C
ATOM   2969  CZ  PHE D 374      35.056 -26.840   0.756  1.00165.92           C
ATOM   2970  C   PHE D 374      31.378 -25.294   5.245  1.00165.92           C
ATOM   2971  O   PHE D 374      31.093 -26.456   5.530  1.00165.92           O
ATOM   2972  N   GLY D 375      30.467 -24.293   5.261  1.00 35.88           N
ATOM   2973  CA  GLY D 375      29.095 -24.532   5.598  1.00 35.88           C
ATOM   2974  C   GLY D 375      28.586 -23.365   6.393  1.00 35.88           C
ATOM   2975  O   GLY D 375      29.069 -22.241   6.271  1.00 35.88           O
ATOM   2976  N   ASP D 376      27.562 -23.624   7.232  1.00 88.81           N
ATOM   2977  CA  ASP D 376      26.934 -22.625   8.057  1.00 88.81           C
ATOM   2978  CB  ASP D 376      25.399 -22.742   8.018  1.00 88.81           C
ATOM   2979  CG  ASP D 376      24.728 -21.687   8.886  1.00 88.81           C
ATOM   2980  OD1 ASP D 376      25.438 -20.830   9.478  1.00 88.81           O
ATOM   2981  OD2 ASP D 376      23.475 -21.737   8.976  1.00 88.81           O
ATOM   2982  C   ASP D 376      27.366 -22.847   9.475  1.00 88.81           C
ATOM   2983  O   ASP D 376      27.353 -23.975   9.966  1.00 88.81           O
ATOM   2984  N   TRP D 377      27.776 -21.764  10.169  1.00 84.62           N
ATOM   2985  CA  TRP D 377      28.195 -21.857  11.542  1.00 84.62           C
ATOM   2986  CB  TRP D 377      29.652 -21.409  11.743  1.00 84.62           C
ATOM   2987  CG  TRP D 377      30.661 -22.307  11.081  1.00 84.62           C
ATOM   2988  CD2 TRP D 377      31.498 -23.237  11.786  1.00 84.62           C
ATOM   2989  CD1 TRP D 377      30.988 -22.420   9.760  1.00 84.62           C
ATOM   2990  NE1 TRP D 377      31.961 -23.374   9.598  1.00 84.62           N
ATOM   2991  CE2 TRP D 377      32.293 -23.880  10.835  1.00 84.62           C
ATOM   2992  CE3 TRP D 377      31.603 -23.523  13.115  1.00 84.62           C
ATOM   2993  CZ2 TRP D 377      33.199 -24.832  11.204  1.00 84.62           C
ATOM   2994  CZ3 TRP D 377      32.522 -24.485  13.480  1.00 84.62           C
ATOM   2995  CH2 TRP D 377      33.304 -25.127  12.543  1.00 84.62           C
ATOM   2996  C   TRP D 377      27.366 -20.910  12.357  1.00 84.62           C
ATOM   2997  O   TRP D 377      26.989 -19.837  11.890  1.00 84.62           O
ATOM   2998  N   THR D 378      27.042 -21.293  13.609  1.00115.85           N
ATOM   2999  CA  THR D 378      26.344 -20.393  14.480  1.00115.85           C
ATOM   3000  CB  THR D 378      25.049 -20.939  15.021  1.00115.85           C
ATOM   3001  OG1 THR D 378      24.377 -19.940  15.774  1.00115.85           O
ATOM   3002  CG2 THR D 378      25.321 -22.180  15.893  1.00115.85           C
ATOM   3003  C   THR D 378      27.275 -20.127  15.621  1.00115.85           C
ATOM   3004  O   THR D 378      27.796 -21.053  16.243  1.00115.85           O
ATOM   3005  N   PHE D 379      27.543 -18.840  15.909  1.00 84.51           N
ATOM   3006  CA  PHE D 379      28.442 -18.565  16.987  1.00 84.51           C
ATOM   3007  CB  PHE D 379      29.598 -17.619  16.619  1.00 84.51           C
ATOM   3008  CG  PHE D 379      30.464 -18.333  15.634  1.00 84.51           C
ATOM   3009  CD1 PHE D 379      31.315 -19.331  16.048  1.00 84.51           C
ATOM   3010  CD2 PHE D 379      30.411 -18.028  14.294  1.00 84.51           C
ATOM   3011  CE1 PHE D 379      32.112 -20.002  15.153  1.00 84.51           C
ATOM   3012  CE2 PHE D 379      31.209 -18.696  13.391  1.00 84.51           C
ATOM   3013  CZ  PHE D 379      32.062 -19.682  13.820  1.00 84.51           C
ATOM   3014  C   PHE D 379      27.659 -17.955  18.107  1.00 84.51           C
ATOM   3015  O   PHE D 379      26.848 -17.051  17.908  1.00 84.51           O
ATOM   3016  N   TYR D 380      27.890 -18.452  19.338  1.00 75.36           N
ATOM   3017  CA  TYR D 380      27.203 -17.922  20.481  1.00 75.36           C
ATOM   3018  CB  TYR D 380      26.903 -18.940  21.593  1.00 75.36           C
ATOM   3019  CG  TYR D 380      26.294 -20.176  21.038  1.00 75.36           C
ATOM   3020  CD1 TYR D 380      24.933 -20.317  20.904  1.00 75.36           C
ATOM   3021  CD2 TYR D 380      27.117 -21.208  20.652  1.00 75.36           C
ATOM   3022  CE1 TYR D 380      24.407 -21.480  20.392  1.00 75.36           C
ATOM   3023  CE2 TYR D 380      26.596 -22.371  20.142  1.00 75.36           C
ATOM   3024  CZ  TYR D 380      25.236 -22.509  20.011  1.00 75.36           C
ATOM   3025  OH  TYR D 380      24.696 -23.703  19.487  1.00 75.36           O
ATOM   3026  C   TYR D 380      28.235 -17.064  21.127  1.00 75.36           C
ATOM   3027  O   TYR D 380      29.365 -17.511  21.318  1.00 75.36           O
ATOM   3028  N   ARG D 381      27.899 -15.809  21.485  1.00149.04           N
ATOM   3029  CA  ARG D 381      28.945 -15.027  22.076  1.00149.04           C
ATOM   3030  CB  ARG D 381      29.279 -13.708  21.370  1.00149.04           C
ATOM   3031  CG  ARG D 381      28.196 -12.629  21.411  1.00149.04           C
ATOM   3032  CD  ARG D 381      28.228 -11.829  22.717  1.00149.04           C
ATOM   3033  NE  ARG D 381      27.238 -10.724  22.637  1.00149.04           N
ATOM   3034  CZ  ARG D 381      27.395  -9.680  23.500  1.00149.04           C
ATOM   3035  NH1 ARG D 381      28.472  -9.683  24.339  1.00149.04           N
ATOM   3036  NH2 ARG D 381      26.497  -8.652  23.518  1.00149.04           N
ATOM   3037  C   ARG D 381      28.563 -14.651  23.459  1.00149.04           C
ATOM   3038  O   ARG D 381      27.402 -14.366  23.755  1.00149.04           O
ATOM   3039  N   THR D 382      29.580 -14.645  24.339  1.00170.08           N
ATOM   3040  CA  THR D 382      29.382 -14.276  25.699  1.00170.08           C
ATOM   3041  CB  THR D 382      29.788 -15.337  26.706  1.00170.08           C
ATOM   3042  OG1 THR D 382      29.446 -14.947  28.034  1.00170.08           O
ATOM   3043  CG2 THR D 382      31.288 -15.670  26.582  1.00170.08           C
ATOM   3044  C   THR D 382      30.046 -12.959  25.986  1.00170.08           C
ATOM   3045  O   THR D 382      29.869 -11.980  25.263  1.00170.08           O
ATOM   3046  N   SER D 383      30.835 -12.951  27.073  1.00272.05           N
ATOM   3047  CA  SER D 383      31.391 -11.851  27.786  1.00272.05           C
ATOM   3048  CB  SER D 383      31.469 -10.537  27.016  1.00272.05           C
ATOM   3049  OG  SER D 383      32.385 -10.609  25.938  1.00272.05           O
ATOM   3050  C   SER D 383      30.274 -11.718  28.749  1.00272.05           C
ATOM   3051  O   SER D 383      29.221 -11.254  28.310  1.00272.05           O
ATOM   3052  N   THR D 384      30.480 -12.082  30.047  1.00151.19           N
ATOM   3053  CA  THR D 384      29.370 -12.276  30.961  1.00151.19           C
ATOM   3054  CB  THR D 384      29.784 -12.554  32.384  1.00151.19           C
ATOM   3055  OG1 THR D 384      30.485 -11.456  32.950  1.00151.19           O
ATOM   3056  CG2 THR D 384      30.698 -13.797  32.391  1.00151.19           C
ATOM   3057  C   THR D 384      28.517 -11.064  30.945  1.00151.19           C
ATOM   3058  O   THR D 384      27.346 -11.131  30.571  1.00151.19           O
ATOM   3059  N   SER D 385      29.088  -9.910  31.313  1.00129.82           N
ATOM   3060  CA  SER D 385      28.361  -8.731  31.013  1.00129.82           C
ATOM   3061  CB  SER D 385      28.661  -7.532  31.934  1.00129.82           C
ATOM   3062  OG  SER D 385      30.030  -7.170  31.841  1.00129.82           O
ATOM   3063  C   SER D 385      28.953  -8.495  29.678  1.00129.82           C
ATOM   3064  O   SER D 385      30.172  -8.383  29.564  1.00129.82           O
ATOM   3065  N   PHE D 386      28.097  -8.452  28.645  1.00322.87           N
ATOM   3066  CA  PHE D 386      28.499  -8.428  27.267  1.00322.87           C
ATOM   3067  CB  PHE D 386      27.325  -8.023  26.365  1.00322.87           C
ATOM   3068  CG  PHE D 386      26.783  -6.736  26.888  1.00322.87           C
ATOM   3069  CD1 PHE D 386      25.950  -6.745  27.982  1.00322.87           C
ATOM   3070  CD2 PHE D 386      27.098  -5.532  26.304  1.00322.87           C
ATOM   3071  CE1 PHE D 386      25.431  -5.575  28.480  1.00322.87           C
ATOM   3072  CE2 PHE D 386      26.580  -4.357  26.799  1.00322.87           C
ATOM   3073  CZ  PHE D 386      25.742  -4.375  27.888  1.00322.87           C
ATOM   3074  C   PHE D 386      29.630  -7.479  27.049  1.00322.87           C
ATOM   3075  O   PHE D 386      29.596  -6.364  27.568  1.00322.87           O
ATOM   3076  N   SER D 387      30.690  -7.962  26.338  1.00251.73           N
ATOM   3077  CA  SER D 387      31.799  -7.147  25.936  1.00251.73           C
ATOM   3078  CB  SER D 387      31.319  -5.717  25.577  1.00251.73           C
ATOM   3079  OG  SER D 387      32.337  -4.760  25.843  1.00251.73           O
ATOM   3080  C   SER D 387      32.798  -6.993  27.022  1.00251.73           C
ATOM   3081  O   SER D 387      32.445  -7.000  28.196  1.00251.73           O
ATOM   3082  N   ASN D 388      34.089  -6.864  26.644  1.00133.07           N
ATOM   3083  CA  ASN D 388      35.083  -6.510  27.613  1.00133.07           C
ATOM   3084  CB  ASN D 388      35.363  -7.590  28.672  1.00133.07           C
ATOM   3085  CG  ASN D 388      35.689  -6.832  29.952  1.00133.07           C
ATOM   3086  OD1 ASN D 388      35.636  -5.603  29.973  1.00133.07           O
ATOM   3087  ND2 ASN D 388      35.995  -7.572  31.051  1.00133.07           N
ATOM   3088  C   ASN D 388      36.349  -6.190  26.863  1.00133.07           C
ATOM   3089  O   ASN D 388      36.348  -6.137  25.634  1.00133.07           O
ATOM   3090  N   ASP D 389      37.461  -5.929  27.590  1.00190.13           N
ATOM   3091  CA  ASP D 389      38.733  -5.593  26.995  1.00190.13           C
ATOM   3092  CB  ASP D 389      39.657  -4.787  27.928  1.00190.13           C
ATOM   3093  CG  ASP D 389      39.083  -3.395  28.124  1.00190.13           C
ATOM   3094  OD1 ASP D 389      38.079  -3.066  27.440  1.00190.13           O
ATOM   3095  OD2 ASP D 389      39.644  -2.642  28.966  1.00190.13           O
ATOM   3096  C   ASP D 389      39.486  -6.853  26.689  1.00190.13           C
ATOM   3097  O   ASP D 389      39.047  -7.951  27.025  1.00190.13           O
ATOM   3098  N   VAL D 390      40.657  -6.703  26.027  1.00135.52           N
ATOM   3099  CA  VAL D 390      41.492  -7.815  25.660  1.00135.52           C
ATOM   3100  CB  VAL D 390      42.680  -7.443  24.811  1.00135.52           C
ATOM   3101  CG1 VAL D 390      43.673  -6.618  25.647  1.00135.52           C
ATOM   3102  CG2 VAL D 390      43.282  -8.737  24.237  1.00135.52           C
ATOM   3103  C   VAL D 390      42.013  -8.471  26.889  1.00135.52           C
ATOM   3104  O   VAL D 390      42.132  -9.693  26.943  1.00135.52           O
ATOM   3105  N   VAL D 391      42.384  -7.690  27.917  1.00186.89           N
ATOM   3106  CA  VAL D 391      42.862  -8.411  29.049  1.00186.89           C
ATOM   3107  CB  VAL D 391      44.225  -7.953  29.497  1.00186.89           C
ATOM   3108  CG1 VAL D 391      44.126  -6.547  30.108  1.00186.89           C
ATOM   3109  CG2 VAL D 391      44.839  -9.026  30.412  1.00186.89           C
ATOM   3110  C   VAL D 391      41.859  -8.265  30.132  1.00186.89           C
ATOM   3111  O   VAL D 391      42.198  -8.207  31.310  1.00186.89           O
ATOM   3112  N   HIS D 392      40.567  -8.265  29.758  1.00157.35           N
ATOM   3113  CA  HIS D 392      39.586  -8.164  30.787  1.00157.35           C
ATOM   3114  ND1 HIS D 392      38.036  -6.842  33.147  1.00157.35           N
ATOM   3115  CG  HIS D 392      38.669  -6.260  32.072  0.00157.35           C
ATOM   3116  CB  HIS D 392      38.776  -6.868  30.708  1.00157.35           C
ATOM   3117  NE2 HIS D 392      38.913  -4.932  33.880  1.00157.35           N
ATOM   3118  CD2 HIS D 392      39.196  -5.094  32.536  1.00157.35           C
ATOM   3119  CE1 HIS D 392      38.215  -6.006  34.202  1.00157.35           C
ATOM   3120  C   HIS D 392      38.684  -9.320  30.529  1.00157.35           C
ATOM   3121  O   HIS D 392      37.783  -9.640  31.303  1.00157.35           O
ATOM   3122  N   ASN D 393      38.950  -9.998  29.402  1.00112.56           N
ATOM   3123  CA  ASN D 393      38.181 -11.133  29.009  1.00112.56           C
ATOM   3124  CB  ASN D 393      37.355 -10.823  27.741  1.00112.56           C
ATOM   3125  CG  ASN D 393      36.068 -11.629  27.725  1.00112.56           C
ATOM   3126  OD1 ASN D 393      36.081 -12.855  27.764  1.00112.56           O
ATOM   3127  ND2 ASN D 393      34.915 -10.903  27.686  1.00112.56           N
ATOM   3128  C   ASN D 393      39.227 -12.159  28.677  1.00112.56           C
ATOM   3129  O   ASN D 393      40.292 -11.804  28.175  1.00112.56           O
ATOM   3130  N   THR D 394      38.993 -13.439  29.039  1.00138.26           N
ATOM   3131  CA  THR D 394      39.872 -14.511  28.660  1.00138.26           C
ATOM   3132  CB  THR D 394      40.815 -14.958  29.745  1.00138.26           C
ATOM   3133  OG1 THR D 394      41.649 -16.000  29.261  1.00138.26           O
ATOM   3134  CG2 THR D 394      40.014 -15.436  30.969  1.00138.26           C
ATOM   3135  C   THR D 394      38.972 -15.652  28.322  1.00138.26           C
ATOM   3136  O   THR D 394      38.086 -16.000  29.101  1.00138.26           O
ATOM   3137  N   CYS D 395      39.189 -16.280  27.152  1.00 95.39           N
ATOM   3138  CA  CYS D 395      38.251 -17.273  26.716  1.00 95.39           C
ATOM   3139  CB  CYS D 395      37.979 -17.126  25.217  1.00 95.39           C
ATOM   3140  SG  CYS D 395      37.489 -15.414  24.884  1.00 95.39           S
ATOM   3141  C   CYS D 395      38.803 -18.642  26.954  1.00 95.39           C
ATOM   3142  O   CYS D 395      38.972 -19.422  26.015  1.00 95.39           O
ATOM   3143  N   ALA D 396      39.214 -18.935  28.202  1.00 79.10           N
ATOM   3144  CA  ALA D 396      39.591 -20.279  28.523  1.00 79.10           C
ATOM   3145  CB  ALA D 396      40.447 -20.371  29.798  1.00 79.10           C
ATOM   3146  C   ALA D 396      38.379 -21.155  28.721  1.00 79.10           C
ATOM   3147  O   ALA D 396      38.345 -22.289  28.248  1.00 79.10           O
ATOM   3148  N   LEU D 397      37.410 -20.702  29.559  1.00109.02           N
ATOM   3149  CA  LEU D 397      36.230 -21.492  29.833  1.00109.02           C
ATOM   3150  CB  LEU D 397      35.654 -21.256  31.240  1.00109.02           C
ATOM   3151  CG  LEU D 397      36.534 -21.828  32.366  1.00109.02           C
ATOM   3152  CD1 LEU D 397      35.861 -21.656  33.739  1.00109.02           C
ATOM   3153  CD2 LEU D 397      36.921 -23.286  32.070  1.00109.02           C
ATOM   3154  C   LEU D 397      35.073 -21.395  28.881  1.00109.02           C
ATOM   3155  O   LEU D 397      34.771 -22.361  28.184  1.00109.02           O
ATOM   3156  N   THR D 398      34.423 -20.198  28.844  1.00191.53           N
ATOM   3157  CA  THR D 398      33.196 -19.899  28.134  1.00191.53           C
ATOM   3158  CB  THR D 398      32.415 -21.107  27.643  1.00191.53           C
ATOM   3159  OG1 THR D 398      31.232 -20.683  26.984  1.00191.53           O
ATOM   3160  CG2 THR D 398      32.112 -22.110  28.776  1.00191.53           C
ATOM   3161  C   THR D 398      32.353 -19.039  29.055  1.00191.53           C
ATOM   3162  O   THR D 398      32.673 -17.865  29.239  1.00191.53           O
ATOM   3163  N   ASN D 399      31.216 -19.584  29.578  1.00125.20           N
ATOM   3164  CA  ASN D 399      30.342 -18.977  30.563  1.00125.20           C
ATOM   3165  CB  ASN D 399      30.984 -17.794  31.339  1.00125.20           C
ATOM   3166  CG  ASN D 399      31.964 -18.343  32.368  1.00125.20           C
ATOM   3167  OD1 ASN D 399      31.936 -17.950  33.534  1.00125.20           O
ATOM   3168  ND2 ASN D 399      32.856 -19.275  31.937  1.00125.20           N
ATOM   3169  C   ASN D 399      29.003 -18.698  29.898  1.00125.20           C
ATOM   3170  O   ASN D 399      28.812 -19.241  28.811  1.00125.20           O
ATOM   3171  N   PRO D 400      28.032 -17.934  30.400  1.00101.05           N
ATOM   3172  CA  PRO D 400      26.751 -17.795  29.749  1.00101.05           C
ATOM   3173  CD  PRO D 400      28.138 -17.018  31.531  1.00101.05           C
ATOM   3174  CB  PRO D 400      25.927 -16.843  30.613  1.00101.05           C
ATOM   3175  CG  PRO D 400      26.977 -16.030  31.377  1.00101.05           C
ATOM   3176  C   PRO D 400      26.861 -17.297  28.346  1.00101.05           C
ATOM   3177  O   PRO D 400      27.965 -17.024  27.891  1.00101.05           O
ATOM   3178  N   LEU D 401      25.722 -17.246  27.630  1.00105.28           N
ATOM   3179  CA  LEU D 401      25.665 -16.873  26.245  1.00105.28           C
ATOM   3180  CB  LEU D 401      24.722 -17.819  25.491  1.00105.28           C
ATOM   3181  CG  LEU D 401      24.556 -19.198  26.169  1.00105.28           C
ATOM   3182  CD1 LEU D 401      23.600 -20.109  25.382  1.00105.28           C
ATOM   3183  CD2 LEU D 401      25.899 -19.857  26.491  1.00105.28           C
ATOM   3184  C   LEU D 401      24.916 -15.571  26.158  1.00105.28           C
ATOM   3185  O   LEU D 401      23.688 -15.604  26.177  1.00105.28           O
ATOM   3186  N   PRO D 402      25.535 -14.423  26.091  1.00113.23           N
ATOM   3187  CA  PRO D 402      24.725 -13.248  25.924  1.00113.23           C
ATOM   3188  CD  PRO D 402      26.649 -14.156  26.986  1.00113.23           C
ATOM   3189  CB  PRO D 402      25.598 -12.066  26.331  1.00113.23           C
ATOM   3190  CG  PRO D 402      26.531 -12.675  27.390  1.00113.23           C
ATOM   3191  C   PRO D 402      24.058 -13.101  24.598  1.00113.23           C
ATOM   3192  O   PRO D 402      22.916 -12.646  24.573  1.00113.23           O
ATOM   3193  N   ASN D 403      24.721 -13.462  23.480  1.00 83.97           N
ATOM   3194  CA  ASN D 403      24.023 -13.229  22.253  1.00 83.97           C
ATOM   3195  CB  ASN D 403      24.172 -11.800  21.701  1.00 83.97           C
ATOM   3196  CG  ASN D 403      23.206 -10.913  22.472  1.00 83.97           C
ATOM   3197  OD1 ASN D 403      22.029 -11.242  22.614  1.00 83.97           O
ATOM   3198  ND2 ASN D 403      23.712  -9.763  22.991  1.00 83.97           N
ATOM   3199  C   ASN D 403      24.443 -14.171  21.185  1.00 83.97           C
ATOM   3200  O   ASN D 403      25.570 -14.661  21.119  1.00 83.97           O
ATOM   3201  N   VAL D 404      23.453 -14.455  20.335  1.00165.21           N
ATOM   3202  CA  VAL D 404      23.572 -15.156  19.111  1.00165.21           C
ATOM   3203  CB  VAL D 404      22.544 -16.249  19.035  1.00165.21           C
ATOM   3204  CG1 VAL D 404      22.726 -17.045  17.737  1.00165.21           C
ATOM   3205  CG2 VAL D 404      22.630 -17.097  20.315  1.00165.21           C
ATOM   3206  C   VAL D 404      23.163 -13.982  18.291  1.00165.21           C
ATOM   3207  O   VAL D 404      23.837 -13.586  17.346  1.00165.21           O
ATOM   3208  N   ASN D 405      22.039 -13.362  18.721  1.00287.98           N
ATOM   3209  CA  ASN D 405      21.589 -12.075  18.265  1.00287.98           C
ATOM   3210  CB  ASN D 405      22.008 -11.633  16.851  1.00287.98           C
ATOM   3211  CG  ASN D 405      21.995 -10.106  16.837  1.00287.98           C
ATOM   3212  OD1 ASN D 405      22.287  -9.475  15.822  1.00287.98           O
ATOM   3213  ND2 ASN D 405      21.669  -9.486  18.003  1.00287.98           N
ATOM   3214  C   ASN D 405      20.104 -12.084  18.308  1.00287.98           C
ATOM   3215  O   ASN D 405      19.495 -12.948  18.938  1.00287.98           O
ATOM   3216  N   VAL D 406      19.477 -11.088  17.654  1.00130.03           N
ATOM   3217  CA  VAL D 406      18.055 -11.110  17.545  1.00130.03           C
ATOM   3218  CB  VAL D 406      17.540  -9.987  16.692  1.00130.03           C
ATOM   3219  CG1 VAL D 406      16.023 -10.149  16.512  1.00130.03           C
ATOM   3220  CG2 VAL D 406      17.952  -8.653  17.338  1.00130.03           C
ATOM   3221  C   VAL D 406      17.827 -12.390  16.825  1.00130.03           C
ATOM   3222  O   VAL D 406      16.949 -13.178  17.173  1.00130.03           O
ATOM   3223  N   ASP D 407      18.661 -12.616  15.792  1.00174.22           N
ATOM   3224  CA  ASP D 407      18.682 -13.848  15.071  1.00174.22           C
ATOM   3225  CB  ASP D 407      18.867 -13.681  13.552  1.00174.22           C
ATOM   3226  CG  ASP D 407      18.491 -15.004  12.897  1.00174.22           C
ATOM   3227  OD1 ASP D 407      18.776 -16.070  13.507  1.00174.22           O
ATOM   3228  OD2 ASP D 407      17.908 -14.967  11.780  1.00174.22           O
ATOM   3229  C   ASP D 407      19.869 -14.574  15.621  1.00174.22           C
ATOM   3230  O   ASP D 407      19.949 -14.811  16.827  1.00174.22           O
ATOM   3231  N   THR D 408      20.827 -14.959  14.754  1.00266.85           N
ATOM   3232  CA  THR D 408      21.978 -15.642  15.272  1.00266.85           C
ATOM   3233  CB  THR D 408      22.010 -17.099  14.894  1.00266.85           C
ATOM   3234  OG1 THR D 408      22.027 -17.249  13.483  1.00266.85           O
ATOM   3235  CG2 THR D 408      20.771 -17.786  15.493  1.00266.85           C
ATOM   3236  C   THR D 408      23.219 -15.012  14.716  1.00266.85           C
ATOM   3237  O   THR D 408      23.161 -14.315  13.704  1.00266.85           O
ATOM   3238  N   ILE D 409      24.380 -15.208  15.390  1.00117.53           N
ATOM   3239  CA  ILE D 409      25.575 -14.709  14.774  1.00117.53           C
ATOM   3240  CB  ILE D 409      26.713 -14.454  15.714  1.00117.53           C
ATOM   3241  CG1 ILE D 409      26.413 -13.189  16.530  1.00117.53           C
ATOM   3242  CG2 ILE D 409      28.006 -14.353  14.886  1.00117.53           C
ATOM   3243  CD1 ILE D 409      27.220 -13.048  17.808  1.00117.53           C
ATOM   3244  C   ILE D 409      25.919 -15.823  13.869  1.00117.53           C
ATOM   3245  O   ILE D 409      26.730 -16.693  14.180  1.00117.53           O
ATOM   3246  N   LYS D 410      25.245 -15.795  12.710  1.00148.24           N
ATOM   3247  CA  LYS D 410      25.320 -16.799  11.704  1.00148.24           C
ATOM   3248  CB  LYS D 410      24.023 -16.888  10.887  1.00148.24           C
ATOM   3249  CG  LYS D 410      24.030 -17.953   9.789  1.00148.24           C
ATOM   3250  CD  LYS D 410      22.719 -18.002   9.005  1.00148.24           C
ATOM   3251  CE  LYS D 410      21.464 -17.928   9.877  1.00148.24           C
ATOM   3252  NZ  LYS D 410      21.103 -19.278  10.359  1.00148.24           N
ATOM   3253  C   LYS D 410      26.364 -16.381  10.735  1.00148.24           C
ATOM   3254  O   LYS D 410      26.416 -15.221  10.329  1.00148.24           O
ATOM   3255  N   LEU D 411      27.236 -17.327  10.350  1.00133.39           N
ATOM   3256  CA  LEU D 411      28.240 -17.000   9.391  1.00133.39           C
ATOM   3257  CB  LEU D 411      29.641 -16.922  10.024  1.00133.39           C
ATOM   3258  CG  LEU D 411      30.668 -16.228   9.118  1.00133.39           C
ATOM   3259  CD1 LEU D 411      30.212 -14.785   8.850  1.00133.39           C
ATOM   3260  CD2 LEU D 411      32.095 -16.306   9.694  1.00133.39           C
ATOM   3261  C   LEU D 411      28.245 -18.109   8.376  1.00133.39           C
ATOM   3262  O   LEU D 411      28.136 -19.285   8.727  1.00133.39           O
ATOM   3263  N   ARG D 412      28.361 -17.744   7.082  1.00118.21           N
ATOM   3264  CA  ARG D 412      28.356 -18.666   5.977  1.00118.21           C
ATOM   3265  CB  ARG D 412      27.481 -18.165   4.799  1.00118.21           C
ATOM   3266  CG  ARG D 412      25.979 -18.109   5.078  1.00118.21           C
ATOM   3267  CD  ARG D 412      25.226 -19.357   4.607  1.00118.21           C
ATOM   3268  NE  ARG D 412      23.767 -19.079   4.733  1.00118.21           N
ATOM   3269  CZ  ARG D 412      22.869 -20.100   4.620  1.00118.21           C
ATOM   3270  NH1 ARG D 412      23.313 -21.375   4.419  1.00118.21           N
ATOM   3271  NH2 ARG D 412      21.531 -19.847   4.709  1.00118.21           N
ATOM   3272  C   ARG D 412      29.745 -18.660   5.422  1.00118.21           C
ATOM   3273  O   ARG D 412      30.293 -17.597   5.133  1.00118.21           O
ATOM   3274  N   LEU D 413      30.359 -19.845   5.247  1.00114.81           N
ATOM   3275  CA  LEU D 413      31.683 -19.863   4.694  1.00114.81           C
ATOM   3276  CB  LEU D 413      32.723 -20.430   5.671  1.00114.81           C
ATOM   3277  CG  LEU D 413      32.845 -19.554   6.938  1.00114.81           C
ATOM   3278  CD1 LEU D 413      31.566 -19.589   7.789  1.00114.81           C
ATOM   3279  CD2 LEU D 413      34.087 -19.904   7.754  1.00114.81           C
ATOM   3280  C   LEU D 413      31.646 -20.676   3.436  1.00114.81           C
ATOM   3281  O   LEU D 413      31.220 -21.830   3.448  1.00114.81           O
ATOM   3282  N   LEU D 414      32.079 -20.096   2.293  1.00170.33           N
ATOM   3283  CA  LEU D 414      31.971 -20.904   1.111  1.00170.33           C
ATOM   3284  CB  LEU D 414      30.870 -20.481   0.119  1.00170.33           C
ATOM   3285  CG  LEU D 414      30.605 -21.567  -0.945  1.00170.33           C
ATOM   3286  CD1 LEU D 414      30.239 -22.908  -0.282  1.00170.33           C
ATOM   3287  CD2 LEU D 414      29.529 -21.127  -1.951  1.00170.33           C
ATOM   3288  C   LEU D 414      33.286 -21.020   0.402  1.00170.33           C
ATOM   3289  O   LEU D 414      34.188 -20.204   0.588  1.00170.33           O
ATOM   3290  N   ALA D 415      33.355 -22.031  -0.495  1.00144.56           N
ATOM   3291  CA  ALA D 415      34.484 -22.516  -1.255  1.00144.56           C
ATOM   3292  CB  ALA D 415      34.037 -23.124  -2.600  1.00144.56           C
ATOM   3293  C   ALA D 415      35.484 -21.414  -1.486  1.00144.56           C
ATOM   3294  O   ALA D 415      35.118 -20.277  -1.762  1.00144.56           O
ATOM   3295  N   PRO D 416      36.692 -21.814  -1.778  1.00349.82           N
ATOM   3296  CA  PRO D 416      37.891 -21.136  -1.354  1.00349.82           C
ATOM   3297  CD  PRO D 416      36.838 -22.198  -3.180  1.00349.82           C
ATOM   3298  CB  PRO D 416      38.628 -20.688  -2.611  1.00349.82           C
ATOM   3299  CG  PRO D 416      38.227 -21.745  -3.642  1.00349.82           C
ATOM   3300  C   PRO D 416      37.900 -20.079  -0.273  1.00349.82           C
ATOM   3301  O   PRO D 416      38.512 -20.438   0.733  1.00349.82           O
ATOM   3302  N   ASP D 417      37.348 -18.847  -0.313  1.00211.31           N
ATOM   3303  CA  ASP D 417      37.617 -18.148   0.928  1.00211.31           C
ATOM   3304  CB  ASP D 417      39.029 -17.524   0.947  1.00211.31           C
ATOM   3305  CG  ASP D 417      39.173 -16.488  -0.171  1.00211.31           C
ATOM   3306  OD1 ASP D 417      38.415 -15.485  -0.190  1.00211.31           O
ATOM   3307  OD2 ASP D 417      40.060 -16.693  -1.040  1.00211.31           O
ATOM   3308  C   ASP D 417      36.649 -17.046   1.268  1.00211.31           C
ATOM   3309  O   ASP D 417      37.051 -16.044   1.856  1.00211.31           O
ATOM   3310  N   VAL D 418      35.339 -17.201   1.019  1.00130.84           N
ATOM   3311  CA  VAL D 418      34.488 -16.080   1.293  1.00130.84           C
ATOM   3312  CB  VAL D 418      33.634 -15.738   0.111  1.00130.84           C
ATOM   3313  CG1 VAL D 418      34.552 -15.193  -0.997  1.00130.84           C
ATOM   3314  CG2 VAL D 418      32.922 -17.026  -0.332  1.00130.84           C
ATOM   3315  C   VAL D 418      33.625 -16.344   2.495  1.00130.84           C
ATOM   3316  O   VAL D 418      33.134 -17.455   2.700  1.00130.84           O
ATOM   3317  N   VAL D 419      33.444 -15.297   3.338  1.00 57.88           N
ATOM   3318  CA  VAL D 419      32.655 -15.383   4.540  1.00 57.88           C
ATOM   3319  CB  VAL D 419      33.427 -15.047   5.777  1.00 57.88           C
ATOM   3320  CG1 VAL D 419      32.455 -14.965   6.961  1.00 57.88           C
ATOM   3321  CG2 VAL D 419      34.496 -16.126   5.953  1.00 57.88           C
ATOM   3322  C   VAL D 419      31.555 -14.381   4.424  1.00 57.88           C
ATOM   3323  O   VAL D 419      31.741 -13.316   3.837  1.00 57.88           O
ATOM   3324  N   TYR D 420      30.379 -14.703   5.005  1.00234.38           N
ATOM   3325  CA  TYR D 420      29.209 -13.928   4.722  1.00234.38           C
ATOM   3326  CB  TYR D 420      28.601 -14.735   3.581  1.00234.38           C
ATOM   3327  CG  TYR D 420      27.912 -13.921   2.586  1.00234.38           C
ATOM   3328  CD1 TYR D 420      28.488 -12.755   2.163  1.00234.38           C
ATOM   3329  CD2 TYR D 420      26.702 -14.328   2.099  1.00234.38           C
ATOM   3330  CE1 TYR D 420      27.860 -11.995   1.216  1.00234.38           C
ATOM   3331  CE2 TYR D 420      26.070 -13.567   1.149  1.00234.38           C
ATOM   3332  CZ  TYR D 420      26.655 -12.406   0.706  1.00234.38           C
ATOM   3333  OH  TYR D 420      26.013 -11.622  -0.270  1.00234.38           O
ATOM   3334  C   TYR D 420      28.317 -14.036   5.926  1.00234.38           C
ATOM   3335  O   TYR D 420      28.317 -15.072   6.585  1.00234.38           O
ATOM   3336  N   ASP D 421      27.527 -12.987   6.247  1.00103.62           N
ATOM   3337  CA  ASP D 421      26.635 -13.050   7.375  1.00103.62           C
ATOM   3338  CB  ASP D 421      27.019 -12.066   8.501  1.00103.62           C
ATOM   3339  CG  ASP D 421      27.045 -10.632   7.980  1.00103.62           C
ATOM   3340  OD1 ASP D 421      26.604 -10.391   6.826  1.00103.62           O
ATOM   3341  OD2 ASP D 421      27.519  -9.752   8.748  1.00103.62           O
ATOM   3342  C   ASP D 421      25.233 -12.766   6.911  1.00103.62           C
ATOM   3343  O   ASP D 421      24.979 -12.588   5.720  1.00103.62           O
ATOM   3344  N   GLU D 422      24.291 -12.748   7.880  1.00108.76           N
ATOM   3345  CA  GLU D 422      22.876 -12.535   7.703  1.00108.76           C
ATOM   3346  CB  GLU D 422      22.108 -12.675   9.031  1.00108.76           C
ATOM   3347  CG  GLU D 422      22.494 -11.590  10.040  1.00108.76           C
ATOM   3348  CD  GLU D 422      22.119 -12.046  11.444  1.00108.76           C
ATOM   3349  OE1 GLU D 422      20.904 -12.219  11.727  1.00108.76           O
ATOM   3350  OE2 GLU D 422      23.064 -12.230  12.257  1.00108.76           O
ATOM   3351  C   GLU D 422      22.627 -11.146   7.188  1.00108.76           C
ATOM   3352  O   GLU D 422      21.725 -10.920   6.382  1.00108.76           O
ATOM   3353  N   GLN D 423      23.435 -10.179   7.658  1.00117.72           N
ATOM   3354  CA  GLN D 423      23.334  -8.784   7.329  1.00117.72           C
ATOM   3355  CB  GLN D 423      24.314  -7.904   8.121  1.00117.72           C
ATOM   3356  CG  GLN D 423      24.002  -7.879   9.616  1.00117.72           C
ATOM   3357  CD  GLN D 423      22.601  -7.306   9.770  1.00117.72           C
ATOM   3358  OE1 GLN D 423      21.934  -7.525  10.781  1.00117.72           O
ATOM   3359  NE2 GLN D 423      22.139  -6.556   8.734  1.00117.72           N
ATOM   3360  C   GLN D 423      23.611  -8.595   5.876  1.00117.72           C
ATOM   3361  O   GLN D 423      23.214  -7.586   5.301  1.00117.72           O
ATOM   3362  N   GLY D 424      24.354  -9.524   5.247  1.00 34.55           N
ATOM   3363  CA  GLY D 424      24.627  -9.372   3.849  1.00 34.55           C
ATOM   3364  C   GLY D 424      26.034  -8.892   3.669  1.00 34.55           C
ATOM   3365  O   GLY D 424      26.459  -8.608   2.551  1.00 34.55           O
ATOM   3366  N   ASN D 425      26.800  -8.779   4.770  1.00 62.15           N
ATOM   3367  CA  ASN D 425      28.156  -8.322   4.651  1.00 62.15           C
ATOM   3368  CB  ASN D 425      28.716  -7.696   5.940  1.00 62.15           C
ATOM   3369  CG  ASN D 425      27.985  -6.372   6.146  1.00 62.15           C
ATOM   3370  OD1 ASN D 425      27.833  -5.583   5.215  1.00 62.15           O
ATOM   3371  ND2 ASN D 425      27.511  -6.119   7.395  1.00 62.15           N
ATOM   3372  C   ASN D 425      29.035  -9.452   4.196  1.00 62.15           C
ATOM   3373  O   ASN D 425      28.747 -10.623   4.445  1.00 62.15           O
ATOM   3374  N   GLU D 426      30.138  -9.113   3.486  1.00 78.40           N
ATOM   3375  CA  GLU D 426      31.028 -10.114   2.954  1.00 78.40           C
ATOM   3376  CB  GLU D 426      31.311  -9.990   1.449  1.00 78.40           C
ATOM   3377  CG  GLU D 426      30.076 -10.028   0.552  1.00 78.40           C
ATOM   3378  CD  GLU D 426      29.602  -8.592   0.420  1.00 78.40           C
ATOM   3379  OE1 GLU D 426      30.157  -7.722   1.143  1.00 78.40           O
ATOM   3380  OE2 GLU D 426      28.686  -8.345  -0.410  1.00 78.40           O
ATOM   3381  C   GLU D 426      32.383  -9.947   3.578  1.00 78.40           C
ATOM   3382  O   GLU D 426      32.751  -8.860   4.021  1.00 78.40           O
ATOM   3383  N   GLY D 427      33.175 -11.043   3.601  1.00 28.31           N
ATOM   3384  CA  GLY D 427      34.495 -10.998   4.166  1.00 28.31           C
ATOM   3385  C   GLY D 427      35.216 -12.251   3.770  1.00 28.31           C
ATOM   3386  O   GLY D 427      34.817 -12.930   2.823  1.00 28.31           O
ATOM   3387  N   PHE D 428      36.327 -12.581   4.474  1.00123.11           N
ATOM   3388  CA  PHE D 428      37.014 -13.791   4.110  1.00123.11           C
ATOM   3389  CB  PHE D 428      38.252 -13.635   3.195  1.00123.11           C
ATOM   3390  CG  PHE D 428      39.394 -12.939   3.860  1.00123.11           C
ATOM   3391  CD1 PHE D 428      40.277 -13.632   4.658  1.00123.11           C
ATOM   3392  CD2 PHE D 428      39.597 -11.593   3.666  1.00123.11           C
ATOM   3393  CE1 PHE D 428      41.339 -12.990   5.256  1.00123.11           C
ATOM   3394  CE2 PHE D 428      40.653 -10.943   4.257  1.00123.11           C
ATOM   3395  CZ  PHE D 428      41.527 -11.643   5.053  1.00123.11           C
ATOM   3396  C   PHE D 428      37.385 -14.592   5.320  1.00123.11           C
ATOM   3397  O   PHE D 428      37.222 -14.161   6.460  1.00123.11           O
ATOM   3398  N   TRP D 429      37.847 -15.831   5.063  1.00173.31           N
ATOM   3399  CA  TRP D 429      38.174 -16.809   6.057  1.00173.31           C
ATOM   3400  CB  TRP D 429      36.949 -17.668   6.393  1.00173.31           C
ATOM   3401  CG  TRP D 429      37.236 -19.063   6.848  1.00173.31           C
ATOM   3402  CD2 TRP D 429      37.518 -20.082   5.882  1.00173.31           C
ATOM   3403  CD1 TRP D 429      37.297 -19.654   8.078  1.00173.31           C
ATOM   3404  NE1 TRP D 429      37.598 -20.987   7.931  1.00173.31           N
ATOM   3405  CE2 TRP D 429      37.734 -21.261   6.583  1.00173.31           C
ATOM   3406  CE3 TRP D 429      37.584 -20.027   4.521  1.00173.31           C
ATOM   3407  CZ2 TRP D 429      38.037 -22.413   5.921  1.00173.31           C
ATOM   3408  CZ3 TRP D 429      37.876 -21.196   3.855  1.00173.31           C
ATOM   3409  CH2 TRP D 429      38.098 -22.369   4.546  1.00173.31           C
ATOM   3410  C   TRP D 429      39.249 -17.706   5.538  1.00173.31           C
ATOM   3411  O   TRP D 429      39.484 -17.799   4.333  1.00173.31           O
ATOM   3412  N   THR D 430      39.966 -18.362   6.469  1.00127.43           N
ATOM   3413  CA  THR D 430      40.978 -19.304   6.099  1.00127.43           C
ATOM   3414  CB  THR D 430      42.341 -18.674   6.052  1.00127.43           C
ATOM   3415  OG1 THR D 430      43.317 -19.611   5.621  1.00127.43           O
ATOM   3416  CG2 THR D 430      42.687 -18.142   7.454  1.00127.43           C
ATOM   3417  C   THR D 430      40.998 -20.333   7.178  1.00127.43           C
ATOM   3418  O   THR D 430      40.773 -20.016   8.344  1.00127.43           O
ATOM   3419  N   LEU D 431      41.229 -21.608   6.817  1.00170.22           N
ATOM   3420  CA  LEU D 431      41.399 -22.588   7.845  1.00170.22           C
ATOM   3421  CB  LEU D 431      41.171 -24.044   7.391  1.00170.22           C
ATOM   3422  CG  LEU D 431      42.125 -24.558   6.293  1.00170.22           C
ATOM   3423  CD1 LEU D 431      41.804 -26.019   5.927  1.00170.22           C
ATOM   3424  CD2 LEU D 431      42.131 -23.635   5.064  1.00170.22           C
ATOM   3425  C   LEU D 431      42.825 -22.413   8.242  1.00170.22           C
ATOM   3426  O   LEU D 431      43.615 -21.878   7.465  1.00170.22           O
ATOM   3427  N   ILE D 432      43.183 -22.781   9.483  1.00158.40           N
ATOM   3428  CA  ILE D 432      44.556 -22.655   9.868  1.00158.40           C
ATOM   3429  CB  ILE D 432      44.735 -22.062  11.237  1.00158.40           C
ATOM   3430  CG1 ILE D 432      44.057 -20.687  11.351  1.00158.40           C
ATOM   3431  CG2 ILE D 432      46.247 -22.013  11.537  1.00158.40           C
ATOM   3432  CD1 ILE D 432      44.650 -19.618  10.448  1.00158.40           C
ATOM   3433  C   ILE D 432      45.051 -24.048   9.981  1.00158.40           C
ATOM   3434  O   ILE D 432      44.846 -24.650  11.038  1.00158.40           O
ATOM   3435  N   TYR D 433      45.729 -24.580   8.925  1.00203.09           N
ATOM   3436  CA  TYR D 433      46.199 -25.927   9.071  1.00203.09           C
ATOM   3437  CB  TYR D 433      47.201 -25.993  10.246  1.00203.09           C
ATOM   3438  CG  TYR D 433      48.010 -27.248  10.296  1.00203.09           C
ATOM   3439  CD1 TYR D 433      48.855 -27.571   9.262  1.00203.09           C
ATOM   3440  CD2 TYR D 433      47.924 -28.112  11.361  1.00203.09           C
ATOM   3441  CE1 TYR D 433      49.617 -28.716   9.298  1.00203.09           C
ATOM   3442  CE2 TYR D 433      48.684 -29.257  11.406  1.00203.09           C
ATOM   3443  CZ  TYR D 433      49.538 -29.562  10.377  1.00203.09           C
ATOM   3444  OH  TYR D 433      50.320 -30.736  10.427  1.00203.09           O
ATOM   3445  C   TYR D 433      44.937 -26.713   9.316  1.00203.09           C
ATOM   3446  O   TYR D 433      43.923 -26.458   8.669  1.00203.09           O
ATOM   3447  N   ASP D 434      45.026 -27.814  10.073  1.00152.33           N
ATOM   3448  CA  ASP D 434      43.893 -28.574  10.549  1.00152.33           C
ATOM   3449  CB  ASP D 434      44.177 -30.077  10.673  1.00152.33           C
ATOM   3450  CG  ASP D 434      45.315 -30.306  11.653  1.00152.33           C
ATOM   3451  OD1 ASP D 434      45.260 -29.783  12.797  1.00152.33           O
ATOM   3452  OD2 ASP D 434      46.257 -31.042  11.267  1.00152.33           O
ATOM   3453  C   ASP D 434      43.322 -28.083  11.872  1.00152.33           C
ATOM   3454  O   ASP D 434      42.393 -28.696  12.396  1.00152.33           O
ATOM   3455  N   GLN D 435      43.969 -27.101  12.533  1.00179.15           N
ATOM   3456  CA  GLN D 435      43.648 -26.669  13.880  1.00179.15           C
ATOM   3457  CB  GLN D 435      44.716 -25.767  14.474  1.00179.15           C
ATOM   3458  CG  GLN D 435      46.056 -26.419  14.734  1.00179.15           C
ATOM   3459  CD  GLN D 435      46.800 -25.273  15.358  1.00179.15           C
ATOM   3460  OE1 GLN D 435      47.713 -25.439  16.163  1.00179.15           O
ATOM   3461  NE2 GLN D 435      46.349 -24.051  14.977  1.00179.15           N
ATOM   3462  C   GLN D 435      42.393 -25.875  14.142  1.00179.15           C
ATOM   3463  O   GLN D 435      41.723 -26.112  15.148  1.00179.15           O
ATOM   3464  N   GLY D 436      42.072 -24.863  13.312  1.00 49.76           N
ATOM   3465  CA  GLY D 436      40.966 -23.992  13.625  1.00 49.76           C
ATOM   3466  C   GLY D 436      40.862 -23.015  12.497  1.00 49.76           C
ATOM   3467  O   GLY D 436      41.379 -23.288  11.414  1.00 49.76           O
ATOM   3468  N   PHE D 437      40.183 -21.858  12.707  1.00184.07           N
ATOM   3469  CA  PHE D 437      40.061 -20.933  11.617  1.00184.07           C
ATOM   3470  CB  PHE D 437      38.844 -21.184  10.701  1.00184.07           C
ATOM   3471  CG  PHE D 437      37.574 -21.137  11.485  1.00184.07           C
ATOM   3472  CD1 PHE D 437      36.891 -19.955  11.662  1.00184.07           C
ATOM   3473  CD2 PHE D 437      37.054 -22.285  12.034  1.00184.07           C
ATOM   3474  CE1 PHE D 437      35.716 -19.920  12.381  1.00184.07           C
ATOM   3475  CE2 PHE D 437      35.881 -22.257  12.751  1.00184.07           C
ATOM   3476  CZ  PHE D 437      35.208 -21.074  12.928  1.00184.07           C
ATOM   3477  C   PHE D 437      40.026 -19.504  12.079  1.00184.07           C
ATOM   3478  O   PHE D 437      39.960 -19.194  13.269  1.00184.07           O
ATOM   3479  N   GLU D 438      40.125 -18.590  11.092  1.00133.69           N
ATOM   3480  CA  GLU D 438      40.107 -17.174  11.305  1.00133.69           C
ATOM   3481  CB  GLU D 438      41.435 -16.517  10.906  1.00133.69           C
ATOM   3482  CG  GLU D 438      41.517 -15.021  11.192  1.00133.69           C
ATOM   3483  CD  GLU D 438      42.535 -14.864  12.298  1.00133.69           C
ATOM   3484  OE1 GLU D 438      42.363 -15.535  13.345  1.00133.69           O
ATOM   3485  OE2 GLU D 438      43.516 -14.105  12.114  1.00133.69           O
ATOM   3486  C   GLU D 438      39.134 -16.629  10.311  1.00133.69           C
ATOM   3487  O   GLU D 438      39.214 -16.953   9.125  1.00133.69           O
ATOM   3488  N   VAL D 439      38.190 -15.783  10.765  1.00 58.30           N
ATOM   3489  CA  VAL D 439      37.272 -15.193   9.836  1.00 58.30           C
ATOM   3490  CB  VAL D 439      35.850 -15.636  10.027  1.00 58.30           C
ATOM   3491  CG1 VAL D 439      34.965 -14.895   9.009  1.00 58.30           C
ATOM   3492  CG2 VAL D 439      35.792 -17.168   9.905  1.00 58.30           C
ATOM   3493  C   VAL D 439      37.306 -13.723  10.074  1.00 58.30           C
ATOM   3494  O   VAL D 439      37.243 -13.264  11.215  1.00 58.30           O
ATOM   3495  N   VAL D 440      37.440 -12.934   8.994  1.00134.13           N
ATOM   3496  CA  VAL D 440      37.397 -11.531   9.230  1.00134.13           C
ATOM   3497  CB  VAL D 440      38.706 -10.838   8.940  1.00134.13           C
ATOM   3498  CG1 VAL D 440      38.878 -10.572   7.439  1.00134.13           C
ATOM   3499  CG2 VAL D 440      38.821  -9.616   9.860  1.00134.13           C
ATOM   3500  C   VAL D 440      36.253 -11.007   8.421  1.00134.13           C
ATOM   3501  O   VAL D 440      36.211 -11.122   7.194  1.00134.13           O
ATOM   3502  N   ILE D 441      35.234 -10.479   9.124  1.00106.04           N
ATOM   3503  CA  ILE D 441      34.082  -9.980   8.442  1.00106.04           C
ATOM   3504  CB  ILE D 441      32.999 -11.002   8.282  1.00106.04           C
ATOM   3505  CG1 ILE D 441      31.906 -10.495   7.330  1.00106.04           C
ATOM   3506  CG2 ILE D 441      32.488 -11.370   9.687  1.00106.04           C
ATOM   3507  CD1 ILE D 441      30.910 -11.579   6.911  1.00106.04           C
ATOM   3508  C   ILE D 441      33.502  -8.872   9.258  1.00106.04           C
ATOM   3509  O   ILE D 441      33.522  -8.913  10.488  1.00106.04           O
ATOM   3510  N   ASN D 442      32.965  -7.843   8.575  1.00 92.81           N
ATOM   3511  CA  ASN D 442      32.230  -6.814   9.251  1.00 92.81           C
ATOM   3512  CB  ASN D 442      30.972  -7.466   9.864  1.00 92.81           C
ATOM   3513  CG  ASN D 442      29.764  -6.539   9.880  1.00 92.81           C
ATOM   3514  OD1 ASN D 442      29.875  -5.321   9.943  1.00 92.81           O
ATOM   3515  ND2 ASN D 442      28.550  -7.147   9.840  1.00 92.81           N
ATOM   3516  C   ASN D 442      33.084  -6.171  10.331  1.00 92.81           C
ATOM   3517  O   ASN D 442      32.583  -5.844  11.407  1.00 92.81           O
ATOM   3518  N   LYS D 443      34.393  -5.961  10.045  1.00179.16           N
ATOM   3519  CA  LYS D 443      35.412  -5.376  10.891  1.00179.16           C
ATOM   3520  CB  LYS D 443      35.452  -3.841  10.922  1.00179.16           C
ATOM   3521  CG  LYS D 443      36.454  -3.311   9.885  1.00179.16           C
ATOM   3522  CD  LYS D 443      36.277  -3.933   8.505  1.00179.16           C
ATOM   3523  CE  LYS D 443      37.077  -5.231   8.361  1.00179.16           C
ATOM   3524  NZ  LYS D 443      36.391  -6.164   7.444  1.00179.16           N
ATOM   3525  C   LYS D 443      35.506  -6.025  12.237  1.00179.16           C
ATOM   3526  O   LYS D 443      35.728  -5.379  13.260  1.00179.16           O
ATOM   3527  N   GLN D 444      35.392  -7.363  12.238  1.00126.01           N
ATOM   3528  CA  GLN D 444      35.450  -8.183  13.406  1.00126.01           C
ATOM   3529  CB  GLN D 444      34.027  -8.584  13.782  1.00126.01           C
ATOM   3530  CG  GLN D 444      33.822  -9.185  15.160  1.00126.01           C
ATOM   3531  CD  GLN D 444      32.317  -9.112  15.342  1.00126.01           C
ATOM   3532  OE1 GLN D 444      31.568  -9.854  14.710  1.00126.01           O
ATOM   3533  NE2 GLN D 444      31.856  -8.150  16.185  1.00126.01           N
ATOM   3534  C   GLN D 444      36.220  -9.406  13.008  1.00126.01           C
ATOM   3535  O   GLN D 444      36.113  -9.861  11.870  1.00126.01           O
ATOM   3536  N   LYS D 445      37.058  -9.957  13.911  1.00166.35           N
ATOM   3537  CA  LYS D 445      37.725 -11.161  13.509  1.00166.35           C
ATOM   3538  CB  LYS D 445      39.238 -11.033  13.291  1.00166.35           C
ATOM   3539  CG  LYS D 445      39.965 -10.334  14.422  1.00166.35           C
ATOM   3540  CD  LYS D 445      41.480 -10.366  14.258  1.00166.35           C
ATOM   3541  CE  LYS D 445      41.979  -9.430  13.157  1.00166.35           C
ATOM   3542  NZ  LYS D 445      43.363  -9.006  13.461  1.00166.35           N
ATOM   3543  C   LYS D 445      37.395 -12.224  14.503  1.00166.35           C
ATOM   3544  O   LYS D 445      37.283 -11.974  15.702  1.00166.35           O
ATOM   3545  N   TYR D 446      37.214 -13.456  13.992  1.00139.55           N
ATOM   3546  CA  TYR D 446      36.824 -14.589  14.778  1.00139.55           C
ATOM   3547  CB  TYR D 446      35.718 -15.447  14.134  1.00139.55           C
ATOM   3548  CG  TYR D 446      34.468 -14.677  13.909  1.00139.55           C
ATOM   3549  CD1 TYR D 446      34.343 -13.822  12.836  1.00139.55           C
ATOM   3550  CD2 TYR D 446      33.402 -14.838  14.760  1.00139.55           C
ATOM   3551  CE1 TYR D 446      33.176 -13.125  12.627  1.00139.55           C
ATOM   3552  CE2 TYR D 446      32.234 -14.144  14.556  1.00139.55           C
ATOM   3553  CZ  TYR D 446      32.120 -13.286  13.489  1.00139.55           C
ATOM   3554  OH  TYR D 446      30.920 -12.575  13.277  1.00139.55           O
ATOM   3555  C   TYR D 446      37.970 -15.558  14.767  1.00139.55           C
ATOM   3556  O   TYR D 446      38.595 -15.797  13.731  1.00139.55           O
ATOM   3557  N   PHE D 447      38.291 -16.136  15.941  1.00134.95           N
ATOM   3558  CA  PHE D 447      39.280 -17.174  15.930  1.00134.95           C
ATOM   3559  CB  PHE D 447      40.720 -16.666  16.127  1.00134.95           C
ATOM   3560  CG  PHE D 447      41.571 -17.865  16.342  1.00134.95           C
ATOM   3561  CD1 PHE D 447      41.905 -18.696  15.297  1.00134.95           C
ATOM   3562  CD2 PHE D 447      42.003 -18.172  17.610  1.00134.95           C
ATOM   3563  CE1 PHE D 447      42.683 -19.808  15.516  1.00134.95           C
ATOM   3564  CE2 PHE D 447      42.783 -19.280  17.833  1.00134.95           C
ATOM   3565  CZ  PHE D 447      43.125 -20.099  16.784  1.00134.95           C
ATOM   3566  C   PHE D 447      38.958 -18.187  16.990  1.00134.95           C
ATOM   3567  O   PHE D 447      38.559 -17.846  18.103  1.00134.95           O
ATOM   3568  N   ALA D 448      39.107 -19.484  16.642  1.00 62.85           N
ATOM   3569  CA  ALA D 448      38.870 -20.542  17.583  1.00 62.85           C
ATOM   3570  CB  ALA D 448      37.377 -20.811  17.837  1.00 62.85           C
ATOM   3571  C   ALA D 448      39.465 -21.806  17.038  1.00 62.85           C
ATOM   3572  O   ALA D 448      39.644 -21.967  15.830  1.00 62.85           O
ATOM   3573  N   PHE D 449      39.793 -22.749  17.942  1.00135.47           N
ATOM   3574  CA  PHE D 449      40.329 -24.017  17.540  1.00135.47           C
ATOM   3575  CB  PHE D 449      41.367 -24.612  18.509  1.00135.47           C
ATOM   3576  CG  PHE D 449      42.648 -23.856  18.392  1.00135.47           C
ATOM   3577  CD1 PHE D 449      43.520 -24.120  17.363  1.00135.47           C
ATOM   3578  CD2 PHE D 449      42.993 -22.897  19.313  1.00135.47           C
ATOM   3579  CE1 PHE D 449      44.706 -23.435  17.249  1.00135.47           C
ATOM   3580  CE2 PHE D 449      44.180 -22.209  19.204  1.00135.47           C
ATOM   3581  CZ  PHE D 449      45.042 -22.475  18.171  1.00135.47           C
ATOM   3582  C   PHE D 449      39.185 -24.978  17.512  1.00135.47           C
ATOM   3583  O   PHE D 449      38.212 -24.813  18.245  1.00135.47           O
ATOM   3584  N   PHE D 450      39.262 -26.005  16.641  1.00150.41           N
ATOM   3585  CA  PHE D 450      38.200 -26.970  16.594  1.00150.41           C
ATOM   3586  CB  PHE D 450      38.256 -27.930  15.393  1.00150.41           C
ATOM   3587  CG  PHE D 450      37.771 -27.141  14.223  1.00150.41           C
ATOM   3588  CD1 PHE D 450      38.603 -26.276  13.553  1.00150.41           C
ATOM   3589  CD2 PHE D 450      36.468 -27.260  13.802  1.00150.41           C
ATOM   3590  CE1 PHE D 450      38.145 -25.551  12.477  1.00150.41           C
ATOM   3591  CE2 PHE D 450      36.004 -26.538  12.729  1.00150.41           C
ATOM   3592  CZ  PHE D 450      36.843 -25.683  12.063  1.00150.41           C
ATOM   3593  C   PHE D 450      38.206 -27.726  17.886  1.00150.41           C
ATOM   3594  O   PHE D 450      39.238 -27.873  18.539  1.00150.41           O
ATOM   3595  N   ASN D 451      37.013 -28.192  18.300  1.00 98.65           N
ATOM   3596  CA  ASN D 451      36.817 -28.792  19.591  1.00 98.65           C
ATOM   3597  CB  ASN D 451      35.325 -28.888  19.977  1.00 98.65           C
ATOM   3598  CG  ASN D 451      35.185 -29.325  21.433  1.00 98.65           C
ATOM   3599  OD1 ASN D 451      35.535 -30.447  21.795  1.00 98.65           O
ATOM   3600  ND2 ASN D 451      34.653 -28.413  22.292  1.00 98.65           N
ATOM   3601  C   ASN D 451      37.395 -30.170  19.707  1.00 98.65           C
ATOM   3602  O   ASN D 451      37.358 -30.975  18.778  1.00 98.65           O
ATOM   3603  N   TYR D 452      37.992 -30.444  20.887  1.00174.84           N
ATOM   3604  CA  TYR D 452      38.419 -31.766  21.246  1.00174.84           C
ATOM   3605  CB  TYR D 452      39.895 -32.081  20.931  1.00174.84           C
ATOM   3606  CG  TYR D 452      40.795 -31.312  21.833  1.00174.84           C
ATOM   3607  CD1 TYR D 452      41.248 -30.063  21.479  1.00174.84           C
ATOM   3608  CD2 TYR D 452      41.194 -31.850  23.037  1.00174.84           C
ATOM   3609  CE1 TYR D 452      42.087 -29.367  22.315  1.00174.84           C
ATOM   3610  CE2 TYR D 452      42.032 -31.156  23.877  1.00174.84           C
ATOM   3611  CZ  TYR D 452      42.482 -29.909  23.514  1.00174.84           C
ATOM   3612  OH  TYR D 452      43.344 -29.188  24.369  1.00174.84           O
ATOM   3613  C   TYR D 452      38.210 -31.868  22.725  1.00174.84           C
ATOM   3614  O   TYR D 452      38.313 -30.874  23.443  1.00174.84           O
ATOM   3615  N   THR D 453      37.862 -33.063  23.234  1.00123.27           N
ATOM   3616  CA  THR D 453      37.726 -33.136  24.658  1.00123.27           C
ATOM   3617  CB  THR D 453      36.322 -33.020  25.181  1.00123.27           C
ATOM   3618  OG1 THR D 453      36.349 -32.872  26.595  1.00123.27           O
ATOM   3619  CG2 THR D 453      35.533 -34.280  24.791  1.00123.27           C
ATOM   3620  C   THR D 453      38.282 -34.429  25.114  1.00123.27           C
ATOM   3621  O   THR D 453      38.296 -35.420  24.386  1.00123.27           O
ATOM   3622  N   GLN D 454      38.787 -34.450  26.353  1.00121.95           N
ATOM   3623  CA  GLN D 454      39.328 -35.687  26.790  1.00121.95           C
ATOM   3624  CB  GLN D 454      40.816 -35.559  27.137  1.00121.95           C
ATOM   3625  CG  GLN D 454      41.555 -36.888  27.149  1.00121.95           C
ATOM   3626  CD  GLN D 454      43.031 -36.554  27.026  1.00121.95           C
ATOM   3627  OE1 GLN D 454      43.393 -35.447  26.626  1.00121.95           O
ATOM   3628  NE2 GLN D 454      43.907 -37.538  27.363  1.00121.95           N
ATOM   3629  C   GLN D 454      38.548 -36.093  27.997  1.00121.95           C
ATOM   3630  O   GLN D 454      38.632 -35.455  29.046  1.00121.95           O
ATOM   3631  N   GLN D 455      37.729 -37.160  27.870  1.00135.44           N
ATOM   3632  CA  GLN D 455      37.001 -37.564  29.033  1.00135.44           C
ATOM   3633  CB  GLN D 455      35.862 -38.598  28.866  0.00135.44           C
ATOM   3634  CG  GLN D 455      36.267 -40.028  28.521  0.00135.44           C
ATOM   3635  CD  GLN D 455      35.680 -40.390  27.168  0.00135.44           C
ATOM   3636  OE1 GLN D 455      36.401 -40.523  26.180  0.00135.44           O
ATOM   3637  NE2 GLN D 455      34.334 -40.580  27.128  1.00135.44           N
ATOM   3638  C   GLN D 455      37.999 -38.114  29.987  1.00135.44           C
ATOM   3639  O   GLN D 455      37.848 -38.001  31.198  1.00135.44           O
ATOM   3640  N   GLY D 456      39.087 -38.688  29.457  1.00 81.07           N
ATOM   3641  CA  GLY D 456      40.077 -39.280  30.297  1.00 81.07           C
ATOM   3642  C   GLY D 456      40.632 -40.441  29.554  1.00 81.07           C
ATOM   3643  O   GLY D 456      39.961 -41.428  29.253  1.00 81.07           O
ATOM   3644  N   LYS D 457      41.928 -40.290  29.238  1.00188.84           N
ATOM   3645  CA  LYS D 457      42.763 -41.215  28.540  1.00188.84           C
ATOM   3646  CB  LYS D 457      42.650 -42.645  29.108  1.00188.84           C
ATOM   3647  CG  LYS D 457      43.956 -43.444  29.025  1.00188.84           C
ATOM   3648  CD  LYS D 457      44.575 -43.553  27.632  1.00188.84           C
ATOM   3649  CE  LYS D 457      46.088 -43.801  27.671  1.00188.84           C
ATOM   3650  NZ  LYS D 457      46.401 -44.923  28.584  1.00188.84           N
ATOM   3651  C   LYS D 457      42.324 -41.232  27.112  1.00188.84           C
ATOM   3652  O   LYS D 457      42.993 -41.788  26.244  1.00188.84           O
ATOM   3653  N   VAL D 458      41.206 -40.562  26.796  1.00113.76           N
ATOM   3654  CA  VAL D 458      40.842 -40.578  25.416  1.00113.76           C
ATOM   3655  CB  VAL D 458      39.901 -41.678  25.021  1.00113.76           C
ATOM   3656  CG1 VAL D 458      40.755 -42.935  24.778  1.00113.76           C
ATOM   3657  CG2 VAL D 458      38.904 -41.903  26.170  1.00113.76           C
ATOM   3658  C   VAL D 458      40.369 -39.242  24.971  1.00113.76           C
ATOM   3659  O   VAL D 458      39.687 -38.508  25.684  1.00113.76           O
ATOM   3660  N   VAL D 459      40.764 -38.915  23.729  1.00 48.61           N
ATOM   3661  CA  VAL D 459      40.500 -37.639  23.151  1.00 48.61           C
ATOM   3662  CB  VAL D 459      41.745 -37.000  22.614  1.00 48.61           C
ATOM   3663  CG1 VAL D 459      41.380 -35.651  21.975  1.00 48.61           C
ATOM   3664  CG2 VAL D 459      42.770 -36.907  23.756  1.00 48.61           C
ATOM   3665  C   VAL D 459      39.560 -37.814  22.001  1.00 48.61           C
ATOM   3666  O   VAL D 459      39.671 -38.754  21.214  1.00 48.61           O
ATOM   3667  N   THR D 460      38.584 -36.895  21.897  1.00 36.69           N
ATOM   3668  CA  THR D 460      37.636 -36.932  20.823  1.00 36.69           C
ATOM   3669  CB  THR D 460      36.232 -37.150  21.301  1.00 36.69           C
ATOM   3670  OG1 THR D 460      36.156 -38.364  22.034  1.00 36.69           O
ATOM   3671  CG2 THR D 460      35.294 -37.203  20.082  1.00 36.69           C
ATOM   3672  C   THR D 460      37.678 -35.584  20.179  1.00 36.69           C
ATOM   3673  O   THR D 460      37.752 -34.566  20.865  1.00 36.69           O
ATOM   3674  N   SER D 461      37.636 -35.540  18.832  1.00 42.73           N
ATOM   3675  CA  SER D 461      37.677 -34.264  18.179  1.00 42.73           C
ATOM   3676  CB  SER D 461      38.772 -34.160  17.102  1.00 42.73           C
ATOM   3677  OG  SER D 461      40.053 -34.299  17.700  1.00 42.73           O
ATOM   3678  C   SER D 461      36.368 -34.063  17.491  1.00 42.73           C
ATOM   3679  O   SER D 461      35.757 -35.020  17.013  1.00 42.73           O
ATOM   3680  N   ASN D 462      35.874 -32.807  17.476  1.00104.19           N
ATOM   3681  CA  ASN D 462      34.666 -32.557  16.755  1.00104.19           C
ATOM   3682  CB  ASN D 462      33.433 -32.249  17.610  1.00104.19           C
ATOM   3683  CG  ASN D 462      32.239 -32.530  16.700  1.00104.19           C
ATOM   3684  OD1 ASN D 462      31.929 -33.687  16.416  1.00104.19           O
ATOM   3685  ND2 ASN D 462      31.559 -31.450  16.225  1.00104.19           N
ATOM   3686  C   ASN D 462      34.922 -31.386  15.877  1.00104.19           C
ATOM   3687  O   ASN D 462      35.124 -30.259  16.326  1.00104.19           O
ATOM   3688  N   CYS D 463      34.938 -31.665  14.573  1.00107.89           N
ATOM   3689  CA  CYS D 463      35.216 -30.703  13.561  1.00107.89           C
ATOM   3690  CB  CYS D 463      35.503 -31.378  12.237  1.00107.89           C
ATOM   3691  SG  CYS D 463      36.623 -30.351  11.290  1.00107.89           S
ATOM   3692  C   CYS D 463      34.042 -29.787  13.391  1.00107.89           C
ATOM   3693  O   CYS D 463      34.147 -28.726  12.772  1.00107.89           O
ATOM   3694  N   GLY D 464      32.865 -30.265  13.834  1.00 60.74           N
ATOM   3695  CA  GLY D 464      31.603 -29.571  13.811  1.00 60.74           C
ATOM   3696  C   GLY D 464      31.587 -28.419  14.777  1.00 60.74           C
ATOM   3697  O   GLY D 464      30.834 -27.466  14.578  1.00 60.74           O
ATOM   3698  N   GLN D 465      32.339 -28.493  15.896  1.00153.13           N
ATOM   3699  CA  GLN D 465      32.267 -27.399  16.828  1.00153.13           C
ATOM   3700  CB  GLN D 465      31.492 -27.682  18.133  1.00153.13           C
ATOM   3701  CG  GLN D 465      32.041 -28.826  18.983  1.00153.13           C
ATOM   3702  CD  GLN D 465      31.163 -30.041  18.738  1.00153.13           C
ATOM   3703  OE1 GLN D 465      31.448 -31.139  19.212  1.00153.13           O
ATOM   3704  NE2 GLN D 465      30.052 -29.835  17.983  1.00153.13           N
ATOM   3705  C   GLN D 465      33.630 -26.880  17.177  1.00153.13           C
ATOM   3706  O   GLN D 465      34.642 -27.376  16.686  1.00153.13           O
ATOM   3707  N   THR D 466      33.678 -25.810  18.004  1.00 76.82           N
ATOM   3708  CA  THR D 466      34.935 -25.208  18.365  1.00 76.82           C
ATOM   3709  CB  THR D 466      35.093 -23.779  17.907  1.00 76.82           C
ATOM   3710  OG1 THR D 466      34.037 -22.983  18.427  1.00 76.82           O
ATOM   3711  CG2 THR D 466      35.117 -23.716  16.371  1.00 76.82           C
ATOM   3712  C   THR D 466      35.059 -25.157  19.848  1.00 76.82           C
ATOM   3713  O   THR D 466      34.075 -25.295  20.573  1.00 76.82           O
ATOM   3714  N   PHE D 467      36.292 -25.029  20.381  1.00210.44           N
ATOM   3715  CA  PHE D 467      36.156 -24.735  21.766  1.00210.44           C
ATOM   3716  CB  PHE D 467      36.666 -25.625  22.933  1.00210.44           C
ATOM   3717  CG  PHE D 467      38.096 -25.958  23.131  1.00210.44           C
ATOM   3718  CD1 PHE D 467      38.939 -25.099  23.794  1.00210.44           C
ATOM   3719  CD2 PHE D 467      38.563 -27.183  22.712  1.00210.44           C
ATOM   3720  CE1 PHE D 467      40.251 -25.452  23.999  1.00210.44           C
ATOM   3721  CE2 PHE D 467      39.870 -27.537  22.916  1.00210.44           C
ATOM   3722  CZ  PHE D 467      40.718 -26.669  23.559  1.00210.44           C
ATOM   3723  C   PHE D 467      36.147 -23.260  21.937  1.00210.44           C
ATOM   3724  O   PHE D 467      35.977 -22.537  20.957  1.00210.44           O
ATOM   3725  N   THR D 468      36.219 -22.763  23.177  1.00 64.81           N
ATOM   3726  CA  THR D 468      36.009 -21.356  23.379  1.00 64.81           C
ATOM   3727  CB  THR D 468      36.146 -20.945  24.817  1.00 64.81           C
ATOM   3728  OG1 THR D 468      35.251 -21.695  25.626  1.00 64.81           O
ATOM   3729  CG2 THR D 468      35.814 -19.447  24.936  1.00 64.81           C
ATOM   3730  C   THR D 468      36.990 -20.563  22.565  1.00 64.81           C
ATOM   3731  O   THR D 468      38.192 -20.810  22.627  1.00 64.81           O
ATOM   3732  N   GLY D 469      36.480 -19.576  21.783  1.00 61.30           N
ATOM   3733  CA  GLY D 469      37.302 -18.774  20.919  1.00 61.30           C
ATOM   3734  C   GLY D 469      37.184 -17.321  21.275  1.00 61.30           C
ATOM   3735  O   GLY D 469      36.483 -16.940  22.215  1.00 61.30           O
ATOM   3736  N   TRP D 470      37.889 -16.472  20.493  1.00122.10           N
ATOM   3737  CA  TRP D 470      37.956 -15.068  20.776  1.00122.10           C
ATOM   3738  CB  TRP D 470      39.404 -14.588  20.909  1.00122.10           C
ATOM   3739  CG  TRP D 470      40.188 -15.276  21.990  1.00122.10           C
ATOM   3740  CD2 TRP D 470      40.804 -16.564  21.837  1.00122.10           C
ATOM   3741  CD1 TRP D 470      40.456 -14.862  23.260  1.00122.10           C
ATOM   3742  NE1 TRP D 470      41.210 -15.808  23.908  1.00122.10           N
ATOM   3743  CE2 TRP D 470      41.432 -16.862  23.044  1.00122.10           C
ATOM   3744  CE3 TRP D 470      40.846 -17.426  20.776  1.00122.10           C
ATOM   3745  CZ2 TRP D 470      42.112 -18.034  23.213  1.00122.10           C
ATOM   3746  CZ3 TRP D 470      41.534 -18.608  20.948  1.00122.10           C
ATOM   3747  CH2 TRP D 470      42.155 -18.905  22.145  1.00122.10           C
ATOM   3748  C   TRP D 470      37.456 -14.298  19.601  1.00122.10           C
ATOM   3749  O   TRP D 470      37.882 -14.553  18.474  1.00122.10           O
ATOM   3750  N   TYR D 471      36.513 -13.351  19.815  1.00205.45           N
ATOM   3751  CA  TYR D 471      36.315 -12.471  18.713  1.00205.45           C
ATOM   3752  CB  TYR D 471      35.312 -12.846  17.601  1.00205.45           C
ATOM   3753  CG  TYR D 471      33.881 -12.955  17.941  1.00205.45           C
ATOM   3754  CD1 TYR D 471      33.425 -13.950  18.764  1.00205.45           C
ATOM   3755  CD2 TYR D 471      32.996 -12.089  17.351  1.00205.45           C
ATOM   3756  CE1 TYR D 471      32.087 -14.072  19.035  1.00205.45           C
ATOM   3757  CE2 TYR D 471      31.657 -12.200  17.614  1.00205.45           C
ATOM   3758  CZ  TYR D 471      31.211 -13.188  18.453  1.00205.45           C
ATOM   3759  OH  TYR D 471      29.834 -13.287  18.700  1.00205.45           O
ATOM   3760  C   TYR D 471      36.291 -11.060  19.192  1.00205.45           C
ATOM   3761  O   TYR D 471      35.889 -10.750  20.314  1.00205.45           O
ATOM   3762  N   HIS D 472      36.843 -10.181  18.342  1.00116.46           N
ATOM   3763  CA  HIS D 472      37.020  -8.808  18.658  1.00116.46           C
ATOM   3764  ND1 HIS D 472      40.269 -10.203  19.129  1.00116.46           N
ATOM   3765  CG  HIS D 472      39.612  -9.051  18.754  1.00116.46           C
ATOM   3766  CB  HIS D 472      38.343  -8.560  19.401  1.00116.46           C
ATOM   3767  NE2 HIS D 472      41.493  -9.276  17.522  1.00116.46           N
ATOM   3768  CD2 HIS D 472      40.374  -8.497  17.769  1.00116.46           C
ATOM   3769  CE1 HIS D 472      41.386 -10.290  18.362  1.00116.46           C
ATOM   3770  C   HIS D 472      37.046  -8.036  17.379  1.00116.46           C
ATOM   3771  O   HIS D 472      37.329  -8.570  16.310  1.00116.46           O
ATOM   3772  N   ASP D 473      36.747  -6.736  17.477  1.00161.30           N
ATOM   3773  CA  ASP D 473      36.775  -5.822  16.370  1.00161.30           C
ATOM   3774  CB  ASP D 473      36.200  -4.461  16.865  1.00161.30           C
ATOM   3775  CG  ASP D 473      36.439  -3.178  16.080  1.00161.30           C
ATOM   3776  OD1 ASP D 473      37.286  -3.108  15.153  1.00161.30           O
ATOM   3777  OD2 ASP D 473      35.766  -2.192  16.475  1.00161.30           O
ATOM   3778  C   ASP D 473      38.205  -5.799  15.885  1.00161.30           C
ATOM   3779  O   ASP D 473      39.130  -6.189  16.596  1.00161.30           O
ATOM   3780  N   ALA D 474      38.417  -5.377  14.627  1.00 69.20           N
ATOM   3781  CA  ALA D 474      39.701  -5.381  13.988  1.00 69.20           C
ATOM   3782  CB  ALA D 474      39.658  -4.805  12.562  1.00 69.20           C
ATOM   3783  C   ALA D 474      40.678  -4.552  14.781  1.00 69.20           C
ATOM   3784  O   ALA D 474      41.870  -4.849  14.791  1.00 69.20           O
ATOM   3785  N   GLY D 475      40.211  -3.468  15.427  1.00 86.67           N
ATOM   3786  CA  GLY D 475      41.061  -2.581  16.174  1.00 86.67           C
ATOM   3787  C   GLY D 475      41.676  -3.278  17.350  1.00 86.67           C
ATOM   3788  O   GLY D 475      42.816  -2.998  17.711  1.00 86.67           O
ATOM   3789  N   ILE D 476      40.900  -4.158  18.001  1.00348.59           N
ATOM   3790  CA  ILE D 476      41.206  -4.979  19.145  1.00348.59           C
ATOM   3791  CB  ILE D 476      42.646  -5.461  19.188  1.00348.59           C
ATOM   3792  CG1 ILE D 476      42.755  -6.878  19.800  1.00348.59           C
ATOM   3793  CG2 ILE D 476      43.501  -4.423  19.940  1.00348.59           C
ATOM   3794  CD1 ILE D 476      42.219  -7.061  21.219  1.00348.59           C
ATOM   3795  C   ILE D 476      40.901  -4.156  20.377  1.00348.59           C
ATOM   3796  O   ILE D 476      41.253  -4.525  21.496  1.00348.59           O
ATOM   3797  N   ALA D 477      40.150  -3.040  20.228  1.00147.53           N
ATOM   3798  CA  ALA D 477      39.705  -2.340  21.415  1.00147.53           C
ATOM   3799  CB  ALA D 477      39.048  -0.990  21.128  1.00147.53           C
ATOM   3800  C   ALA D 477      38.658  -3.214  21.908  1.00147.53           C
ATOM   3801  O   ALA D 477      38.496  -3.606  23.065  1.00147.53           O
ATOM   3802  N   VAL D 478      37.990  -3.573  20.838  1.00296.44           N
ATOM   3803  CA  VAL D 478      36.952  -4.457  20.622  1.00296.44           C
ATOM   3804  CB  VAL D 478      37.637  -5.587  19.992  1.00296.44           C
ATOM   3805  CG1 VAL D 478      38.308  -4.866  18.833  1.00296.44           C
ATOM   3806  CG2 VAL D 478      38.764  -6.105  20.920  1.00296.44           C
ATOM   3807  C   VAL D 478      36.291  -4.852  21.819  1.00296.44           C
ATOM   3808  O   VAL D 478      36.348  -6.037  22.125  1.00296.44           O
ATOM   3809  N   LYS D 479      35.492  -3.902  22.333  1.00185.91           N
ATOM   3810  CA  LYS D 479      34.658  -4.042  23.471  1.00185.91           C
ATOM   3811  CB  LYS D 479      33.765  -2.813  23.689  1.00185.91           C
ATOM   3812  CG  LYS D 479      32.918  -2.400  22.478  1.00185.91           C
ATOM   3813  CD  LYS D 479      33.713  -1.986  21.233  1.00185.91           C
ATOM   3814  CE  LYS D 479      35.029  -1.253  21.512  1.00185.91           C
ATOM   3815  NZ  LYS D 479      34.883  -0.334  22.664  1.00185.91           N
ATOM   3816  C   LYS D 479      33.818  -5.188  23.084  1.00185.91           C
ATOM   3817  O   LYS D 479      33.450  -6.004  23.920  1.00185.91           O
ATOM   3818  N   LYS D 480      33.522  -5.302  21.776  1.00133.12           N
ATOM   3819  CA  LYS D 480      32.863  -6.470  21.286  1.00133.12           C
ATOM   3820  CB  LYS D 480      32.434  -6.273  19.825  1.00133.12           C
ATOM   3821  CG  LYS D 480      31.597  -5.010  19.612  1.00133.12           C
ATOM   3822  CD  LYS D 480      31.559  -4.564  18.148  1.00133.12           C
ATOM   3823  CE  LYS D 480      32.852  -3.900  17.660  1.00133.12           C
ATOM   3824  NZ  LYS D 480      33.012  -2.570  18.292  1.00133.12           N
ATOM   3825  C   LYS D 480      33.908  -7.561  21.280  1.00133.12           C
ATOM   3826  O   LYS D 480      34.136  -8.205  20.258  1.00133.12           O
ATOM   3827  N   PHE D 481      34.560  -7.797  22.440  1.00177.38           N
ATOM   3828  CA  PHE D 481      35.561  -8.781  22.641  1.00177.38           C
ATOM   3829  CB  PHE D 481      36.844  -8.409  23.395  1.00177.38           C
ATOM   3830  CG  PHE D 481      37.522  -9.731  23.589  1.00177.38           C
ATOM   3831  CD1 PHE D 481      38.280 -10.308  22.591  1.00177.38           C
ATOM   3832  CD2 PHE D 481      37.381 -10.414  24.777  1.00177.38           C
ATOM   3833  CE1 PHE D 481      38.888 -11.530  22.784  1.00177.38           C
ATOM   3834  CE2 PHE D 481      37.986 -11.632  24.973  1.00177.38           C
ATOM   3835  CZ  PHE D 481      38.743 -12.195  23.977  1.00177.38           C
ATOM   3836  C   PHE D 481      34.814  -9.644  23.513  1.00177.38           C
ATOM   3837  O   PHE D 481      34.346  -9.244  24.579  1.00177.38           O
ATOM   3838  N   GLY D 482      34.620 -10.846  23.018  1.00 56.39           N
ATOM   3839  CA  GLY D 482      33.840 -11.706  23.794  1.00 56.39           C
ATOM   3840  C   GLY D 482      34.395 -13.026  23.502  1.00 56.39           C
ATOM   3841  O   GLY D 482      35.305 -13.176  22.686  1.00 56.39           O
ATOM   3842  N   CYS D 483      33.850 -14.014  24.200  1.00 67.39           N
ATOM   3843  CA  CYS D 483      34.293 -15.339  23.983  1.00 67.39           C
ATOM   3844  CB  CYS D 483      34.612 -16.061  25.300  1.00 67.39           C
ATOM   3845  SG  CYS D 483      35.938 -15.172  26.159  1.00 67.39           S
ATOM   3846  C   CYS D 483      33.138 -15.985  23.323  1.00 67.39           C
ATOM   3847  O   CYS D 483      31.994 -15.611  23.577  1.00 67.39           O
ATOM   3848  N   PHE D 484      33.400 -16.934  22.412  1.00 77.76           N
ATOM   3849  CA  PHE D 484      32.284 -17.498  21.731  1.00 77.76           C
ATOM   3850  CB  PHE D 484      32.044 -16.843  20.362  1.00 77.76           C
ATOM   3851  CG  PHE D 484      33.141 -17.223  19.419  1.00 77.76           C
ATOM   3852  CD1 PHE D 484      34.389 -16.637  19.449  1.00 77.76           C
ATOM   3853  CD2 PHE D 484      32.891 -18.186  18.471  1.00 77.76           C
ATOM   3854  CE1 PHE D 484      35.368 -17.010  18.555  1.00 77.76           C
ATOM   3855  CE2 PHE D 484      33.864 -18.563  17.575  1.00 77.76           C
ATOM   3856  CZ  PHE D 484      35.106 -17.976  17.612  1.00 77.76           C
ATOM   3857  C   PHE D 484      32.558 -18.943  21.482  1.00 77.76           C
ATOM   3858  O   PHE D 484      33.690 -19.406  21.605  1.00 77.76           O
ATOM   3859  N   ARG D 485      31.492 -19.708  21.172  1.00170.38           N
ATOM   3860  CA  ARG D 485      31.693 -21.064  20.765  1.00170.38           C
ATOM   3861  CB  ARG D 485      31.317 -22.156  21.785  1.00170.38           C
ATOM   3862  CG  ARG D 485      29.857 -22.237  22.234  1.00170.38           C
ATOM   3863  CD  ARG D 485      29.625 -23.527  23.025  1.00170.38           C
ATOM   3864  NE  ARG D 485      30.982 -23.980  23.451  1.00170.38           N
ATOM   3865  CZ  ARG D 485      31.200 -25.234  23.945  1.00170.38           C
ATOM   3866  NH1 ARG D 485      30.155 -26.080  24.176  1.00170.38           N
ATOM   3867  NH2 ARG D 485      32.478 -25.650  24.185  1.00170.38           N
ATOM   3868  C   ARG D 485      30.875 -21.240  19.533  1.00170.38           C
ATOM   3869  O   ARG D 485      29.821 -20.622  19.382  1.00170.38           O
ATOM   3870  N   GLY D 486      31.352 -22.078  18.596  1.00 37.34           N
ATOM   3871  CA  GLY D 486      30.616 -22.211  17.375  1.00 37.34           C
ATOM   3872  C   GLY D 486      30.245 -23.639  17.145  1.00 37.34           C
ATOM   3873  O   GLY D 486      30.958 -24.565  17.529  1.00 37.34           O
ATOM   3874  N   ILE D 487      29.073 -23.830  16.506  1.00 42.90           N
ATOM   3875  CA  ILE D 487      28.606 -25.125  16.112  1.00 42.90           C
ATOM   3876  CB  ILE D 487      27.399 -25.608  16.860  1.00 42.90           C
ATOM   3877  CG1 ILE D 487      27.746 -25.907  18.326  1.00 42.90           C
ATOM   3878  CG2 ILE D 487      26.816 -26.805  16.084  1.00 42.90           C
ATOM   3879  CD1 ILE D 487      26.519 -26.108  19.215  1.00 42.90           C
ATOM   3880  C   ILE D 487      28.211 -25.012  14.680  1.00 42.90           C
ATOM   3881  O   ILE D 487      27.583 -24.035  14.275  1.00 42.90           O
ATOM   3882  N   ARG D 488      28.587 -26.014  13.863  1.00155.78           N
ATOM   3883  CA  ARG D 488      28.242 -25.952  12.476  1.00155.78           C
ATOM   3884  CB  ARG D 488      29.215 -26.756  11.603  1.00155.78           C
ATOM   3885  CG  ARG D 488      29.083 -26.483  10.110  1.00155.78           C
ATOM   3886  CD  ARG D 488      30.010 -27.369   9.283  1.00155.78           C
ATOM   3887  NE  ARG D 488      30.099 -28.670  10.007  1.00155.78           N
ATOM   3888  CZ  ARG D 488      29.091 -29.586   9.921  1.00155.78           C
ATOM   3889  NH1 ARG D 488      27.977 -29.305   9.180  1.00155.78           N
ATOM   3890  NH2 ARG D 488      29.198 -30.775  10.586  1.00155.78           N
ATOM   3891  C   ARG D 488      26.855 -26.494  12.333  1.00155.78           C
ATOM   3892  O   ARG D 488      26.545 -27.577  12.830  1.00155.78           O
ATOM   3893  N   THR D 489      25.968 -25.738  11.654  1.00153.10           N
ATOM   3894  CA  THR D 489      24.621 -26.207  11.525  1.00153.10           C
ATOM   3895  CB  THR D 489      23.603 -25.167  11.902  1.00153.10           C
ATOM   3896  OG1 THR D 489      22.294 -25.713  11.834  1.00153.10           O
ATOM   3897  CG2 THR D 489      23.734 -23.955  10.961  0.00153.10           C
ATOM   3898  C   THR D 489      24.368 -26.605  10.104  1.00153.10           C
ATOM   3899  O   THR D 489      23.339 -26.256   9.528  1.00153.10           O
ATOM   3900  N   GLY D 490      25.285 -27.388   9.505  1.00 33.07           N
ATOM   3901  CA  GLY D 490      25.017 -27.842   8.171  1.00 33.07           C
ATOM   3902  C   GLY D 490      26.132 -27.474   7.198  1.00 33.07           C
ATOM   3903  O   GLY D 490      26.978 -26.597   7.520  1.00 33.07           O
ATOM   3904  OXT GLY D 490      26.138 -28.080   6.093  1.00 33.07           O
TER    3905      GLY D 490
ATOM   3906  N   LEU E 491      61.940  -9.241 -10.739  1.00155.11           N
ATOM   3907  CA  LEU E 491      62.480 -10.252  -9.793  1.00155.11           C
ATOM   3908  CB  LEU E 491      61.523 -11.444  -9.622  1.00155.11           C
ATOM   3909  CG  LEU E 491      60.323 -11.150  -8.712  1.00155.11           C
ATOM   3910  CD1 LEU E 491      59.414 -12.379  -8.584  1.00155.11           C
ATOM   3911  CD2 LEU E 491      60.785 -10.645  -7.332  1.00155.11           C
ATOM   3912  C   LEU E 491      63.814 -10.795 -10.173  1.00155.11           C
ATOM   3913  O   LEU E 491      64.090 -11.103 -11.332  1.00155.11           O
ATOM   3914  N   PRO E 492      64.631 -10.894  -9.159  1.00 74.31           N
ATOM   3915  CA  PRO E 492      65.970 -11.386  -9.333  1.00 74.31           C
ATOM   3916  CD  PRO E 492      64.563  -9.892  -8.106  1.00 74.31           C
ATOM   3917  CB  PRO E 492      66.759 -10.916  -8.111  1.00 74.31           C
ATOM   3918  CG  PRO E 492      66.014  -9.650  -7.662  1.00 74.31           C
ATOM   3919  C   PRO E 492      66.028 -12.868  -9.509  1.00 74.31           C
ATOM   3920  O   PRO E 492      65.058 -13.553  -9.188  1.00 74.31           O
ATOM   3921  N   LYS E 493      67.146 -13.356 -10.083  1.00110.35           N
ATOM   3922  CA  LYS E 493      67.419 -14.752 -10.258  1.00110.35           C
ATOM   3923  CB  LYS E 493      68.673 -15.013 -11.111  1.00110.35           C
ATOM   3924  CG  LYS E 493      69.963 -14.560 -10.422  1.00110.35           C
ATOM   3925  CD  LYS E 493      71.243 -15.115 -11.052  1.00110.35           C
ATOM   3926  CE  LYS E 493      71.836 -14.217 -12.139  1.00110.35           C
ATOM   3927  NZ  LYS E 493      73.157 -14.737 -12.559  1.00110.35           N
ATOM   3928  C   LYS E 493      67.698 -15.340  -8.914  1.00110.35           C
ATOM   3929  O   LYS E 493      67.314 -16.475  -8.631  1.00110.35           O
ATOM   3930  N   GLU E 494      68.411 -14.577  -8.057  1.00 89.96           N
ATOM   3931  CA  GLU E 494      68.780 -15.091  -6.771  1.00 89.96           C
ATOM   3932  CB  GLU E 494      70.233 -15.595  -6.727  1.00 89.96           C
ATOM   3933  CG  GLU E 494      70.591 -16.352  -5.448  1.00 89.96           C
ATOM   3934  CD  GLU E 494      71.963 -16.980  -5.649  1.00 89.96           C
ATOM   3935  OE1 GLU E 494      72.919 -16.227  -5.973  1.00 89.96           O
ATOM   3936  OE2 GLU E 494      72.070 -18.226  -5.489  1.00 89.96           O
ATOM   3937  C   GLU E 494      68.626 -14.010  -5.745  1.00 89.96           C
ATOM   3938  O   GLU E 494      68.720 -12.824  -6.062  1.00 89.96           O
ATOM   3939  N   PHE E 495      68.332 -14.395  -4.480  1.00 66.65           N
ATOM   3940  CA  PHE E 495      68.245 -13.398  -3.451  1.00 66.65           C
ATOM   3941  CB  PHE E 495      66.883 -12.685  -3.372  1.00 66.65           C
ATOM   3942  CG  PHE E 495      67.093 -11.480  -2.520  1.00 66.65           C
ATOM   3943  CD1 PHE E 495      66.935 -11.535  -1.155  1.00 66.65           C
ATOM   3944  CD2 PHE E 495      67.466 -10.288  -3.098  1.00 66.65           C
ATOM   3945  CE1 PHE E 495      67.139 -10.416  -0.382  1.00 66.65           C
ATOM   3946  CE2 PHE E 495      67.671  -9.165  -2.331  1.00 66.65           C
ATOM   3947  CZ  PHE E 495      67.506  -9.228  -0.969  1.00 66.65           C
ATOM   3948  C   PHE E 495      68.523 -14.024  -2.115  1.00 66.65           C
ATOM   3949  O   PHE E 495      68.191 -15.184  -1.867  1.00 66.65           O
ATOM   3950  N   SER E 496      69.178 -13.253  -1.221  1.00 95.78           N
ATOM   3951  CA  SER E 496      69.454 -13.696   0.114  1.00 95.78           C
ATOM   3952  CB  SER E 496      70.860 -14.297   0.277  1.00 95.78           C
ATOM   3953  OG  SER E 496      71.846 -13.306   0.026  1.00 95.78           O
ATOM   3954  C   SER E 496      69.383 -12.479   0.984  1.00 95.78           C
ATOM   3955  O   SER E 496      70.112 -11.509   0.780  1.00 95.78           O
ATOM   3956  N   TRP E 497      68.507 -12.515   2.003  1.00 98.50           N
ATOM   3957  CA  TRP E 497      68.304 -11.400   2.884  1.00 98.50           C
ATOM   3958  CB  TRP E 497      67.017 -11.486   3.716  1.00 98.50           C
ATOM   3959  CG  TRP E 497      65.807 -11.165   2.870  1.00 98.50           C
ATOM   3960  CD2 TRP E 497      65.559  -9.857   2.328  1.00 98.50           C
ATOM   3961  CD1 TRP E 497      64.796 -11.965   2.422  1.00 98.50           C
ATOM   3962  NE1 TRP E 497      63.930 -11.234   1.642  1.00 98.50           N
ATOM   3963  CE2 TRP E 497      64.390  -9.936   1.574  1.00 98.50           C
ATOM   3964  CE3 TRP E 497      66.256  -8.688   2.445  1.00 98.50           C
ATOM   3965  CZ2 TRP E 497      63.897  -8.841   0.922  1.00 98.50           C
ATOM   3966  CZ3 TRP E 497      65.754  -7.584   1.793  1.00 98.50           C
ATOM   3967  CH2 TRP E 497      64.597  -7.660   1.046  1.00 98.50           C
ATOM   3968  C   TRP E 497      69.498 -11.180   3.753  1.00 98.50           C
ATOM   3969  O   TRP E 497      69.640 -10.114   4.353  1.00 98.50           O
ATOM   3970  N   THR E 498      70.324 -12.226   3.930  1.00 50.64           N
ATOM   3971  CA  THR E 498      71.539 -12.127   4.685  1.00 50.64           C
ATOM   3972  CB  THR E 498      72.195 -13.457   4.904  1.00 50.64           C
ATOM   3973  OG1 THR E 498      71.317 -14.328   5.603  1.00 50.64           O
ATOM   3974  CG2 THR E 498      73.483 -13.239   5.716  1.00 50.64           C
ATOM   3975  C   THR E 498      72.509 -11.266   3.942  1.00 50.64           C
ATOM   3976  O   THR E 498      73.272 -10.519   4.551  1.00 50.64           O
ATOM   3977  N   ASN E 499      72.549 -11.370   2.599  1.00 69.08           N
ATOM   3978  CA  ASN E 499      73.507 -10.555   1.913  1.00 69.08           C
ATOM   3979  CB  ASN E 499      74.648 -11.370   1.280  1.00 69.08           C
ATOM   3980  CG  ASN E 499      75.680 -10.398   0.729  1.00 69.08           C
ATOM   3981  OD1 ASN E 499      75.919  -9.338   1.304  1.00 69.08           O
ATOM   3982  ND2 ASN E 499      76.304 -10.760  -0.424  1.00 69.08           N
ATOM   3983  C   ASN E 499      72.849  -9.809   0.801  1.00 69.08           C
ATOM   3984  O   ASN E 499      72.756 -10.303  -0.322  1.00 69.08           O
ATOM   3985  N   VAL E 500      72.381  -8.582   1.084  1.00126.10           N
ATOM   3986  CA  VAL E 500      71.874  -7.765   0.029  1.00126.10           C
ATOM   3987  CB  VAL E 500      70.518  -7.190   0.328  1.00126.10           C
ATOM   3988  CG1 VAL E 500      70.531  -6.569   1.735  1.00126.10           C
ATOM   3989  CG2 VAL E 500      70.154  -6.195  -0.788  1.00126.10           C
ATOM   3990  C   VAL E 500      72.880  -6.666  -0.118  1.00126.10           C
ATOM   3991  O   VAL E 500      72.846  -5.658   0.586  1.00126.10           O
ATOM   3992  N   ASN E 501      73.805  -6.843  -1.076  1.00 52.12           N
ATOM   3993  CA  ASN E 501      74.851  -5.894  -1.316  1.00 52.12           C
ATOM   3994  CB  ASN E 501      74.337  -4.505  -1.736  1.00 52.12           C
ATOM   3995  CG  ASN E 501      73.708  -4.634  -3.115  1.00 52.12           C
ATOM   3996  OD1 ASN E 501      73.539  -5.737  -3.633  1.00 52.12           O
ATOM   3997  ND2 ASN E 501      73.357  -3.475  -3.732  1.00 52.12           N
ATOM   3998  C   ASN E 501      75.708  -5.717  -0.096  1.00 52.12           C
ATOM   3999  O   ASN E 501      76.199  -4.621   0.167  1.00 52.12           O
ATOM   4000  N   GLY E 502      75.924  -6.794   0.682  1.00 28.61           N
ATOM   4001  CA  GLY E 502      76.836  -6.733   1.791  1.00 28.61           C
ATOM   4002  C   GLY E 502      76.114  -6.584   3.099  1.00 28.61           C
ATOM   4003  O   GLY E 502      76.652  -6.956   4.141  1.00 28.61           O
ATOM   4004  N   MET E 503      74.881  -6.045   3.102  1.00114.08           N
ATOM   4005  CA  MET E 503      74.207  -5.849   4.360  1.00114.08           C
ATOM   4006  CB  MET E 503      73.215  -4.673   4.345  1.00114.08           C
ATOM   4007  CG  MET E 503      72.696  -4.286   5.730  1.00114.08           C
ATOM   4008  SD  MET E 503      71.757  -2.730   5.770  1.00114.08           S
ATOM   4009  CE  MET E 503      73.213  -1.668   5.541  1.00114.08           C
ATOM   4010  C   MET E 503      73.463  -7.093   4.754  1.00114.08           C
ATOM   4011  O   MET E 503      73.014  -7.858   3.902  1.00114.08           O
ATOM   4012  N   ASN E 504      73.321  -7.327   6.081  1.00 67.99           N
ATOM   4013  CA  ASN E 504      72.627  -8.490   6.576  1.00 67.99           C
ATOM   4014  CB  ASN E 504      73.490  -9.366   7.500  1.00 67.99           C
ATOM   4015  CG  ASN E 504      72.653 -10.563   7.924  1.00 67.99           C
ATOM   4016  OD1 ASN E 504      71.763 -11.004   7.199  1.00 67.99           O
ATOM   4017  ND2 ASN E 504      72.941 -11.102   9.139  1.00 67.99           N
ATOM   4018  C   ASN E 504      71.434  -8.053   7.387  1.00 67.99           C
ATOM   4019  O   ASN E 504      71.563  -7.279   8.333  1.00 67.99           O
ATOM   4020  N   LEU E 505      70.229  -8.464   6.934  1.00152.91           N
ATOM   4021  CA  LEU E 505      68.915  -8.269   7.503  1.00152.91           C
ATOM   4022  CB  LEU E 505      67.814  -8.216   6.430  1.00152.91           C
ATOM   4023  CG  LEU E 505      67.866  -6.947   5.563  1.00152.91           C
ATOM   4024  CD1 LEU E 505      67.552  -5.695   6.399  1.00152.91           C
ATOM   4025  CD2 LEU E 505      69.196  -6.836   4.800  1.00152.91           C
ATOM   4026  C   LEU E 505      68.475  -9.300   8.521  1.00152.91           C
ATOM   4027  O   LEU E 505      67.486  -9.076   9.219  1.00152.91           O
ATOM   4028  N   VAL E 506      69.096 -10.499   8.565  1.00 69.11           N
ATOM   4029  CA  VAL E 506      68.537 -11.546   9.382  1.00 69.11           C
ATOM   4030  CB  VAL E 506      68.648 -12.891   8.728  1.00 69.11           C
ATOM   4031  CG1 VAL E 506      68.040 -13.952   9.657  1.00 69.11           C
ATOM   4032  CG2 VAL E 506      68.006 -12.806   7.337  1.00 69.11           C
ATOM   4033  C   VAL E 506      69.225 -11.615  10.725  1.00 69.11           C
ATOM   4034  O   VAL E 506      70.438 -11.453  10.845  1.00 69.11           O
ATOM   4035  N   VAL E 507      68.423 -11.873  11.786  1.00118.45           N
ATOM   4036  CA  VAL E 507      68.878 -11.970  13.150  1.00118.45           C
ATOM   4037  CB  VAL E 507      67.731 -11.911  14.116  1.00118.45           C
ATOM   4038  CG1 VAL E 507      66.889 -13.185  13.932  1.00118.45           C
ATOM   4039  CG2 VAL E 507      68.249 -11.707  15.549  1.00118.45           C
ATOM   4040  C   VAL E 507      69.580 -13.291  13.289  1.00118.45           C
ATOM   4041  O   VAL E 507      69.393 -14.177  12.458  1.00118.45           O
ATOM   4042  N   PRO E 508      70.394 -13.449  14.306  1.00 79.41           N
ATOM   4043  CA  PRO E 508      71.160 -14.661  14.448  1.00 79.41           C
ATOM   4044  CD  PRO E 508      71.124 -12.305  14.837  1.00 79.41           C
ATOM   4045  CB  PRO E 508      72.186 -14.378  15.541  1.00 79.41           C
ATOM   4046  CG  PRO E 508      72.441 -12.868  15.400  1.00 79.41           C
ATOM   4047  C   PRO E 508      70.380 -15.919  14.657  1.00 79.41           C
ATOM   4048  O   PRO E 508      69.226 -15.869  15.080  1.00 79.41           O
ATOM   4049  N   VAL E 509      71.016 -17.059  14.316  1.00 39.75           N
ATOM   4050  CA  VAL E 509      70.442 -18.367  14.441  1.00 39.75           C
ATOM   4051  CB  VAL E 509      71.290 -19.438  13.814  1.00 39.75           C
ATOM   4052  CG1 VAL E 509      70.621 -20.803  14.043  1.00 39.75           C
ATOM   4053  CG2 VAL E 509      71.522 -19.085  12.336  1.00 39.75           C
ATOM   4054  C   VAL E 509      70.364 -18.669  15.901  1.00 39.75           C
ATOM   4055  O   VAL E 509      71.236 -18.274  16.674  1.00 39.75           O
ATOM   4056  N   ARG E 510      69.298 -19.379  16.315  1.00159.27           N
ATOM   4057  CA  ARG E 510      69.101 -19.687  17.702  1.00159.27           C
ATOM   4058  CB  ARG E 510      67.854 -19.007  18.284  1.00159.27           C
ATOM   4059  CG  ARG E 510      67.860 -17.479  18.221  1.00159.27           C
ATOM   4060  CD  ARG E 510      68.339 -16.838  19.520  1.00159.27           C
ATOM   4061  NE  ARG E 510      67.641 -17.555  20.622  1.00159.27           N
ATOM   4062  CZ  ARG E 510      67.756 -17.119  21.909  1.00159.27           C
ATOM   4063  NH1 ARG E 510      68.401 -15.948  22.173  1.00159.27           N
ATOM   4064  NH2 ARG E 510      67.217 -17.851  22.928  1.00159.27           N
ATOM   4065  C   ARG E 510      68.835 -21.156  17.813  1.00159.27           C
ATOM   4066  O   ARG E 510      68.639 -21.844  16.812  1.00159.27           O
ATOM   4067  N   ASN E 511      68.856 -21.677  19.060  1.00100.85           N
ATOM   4068  CA  ASN E 511      68.548 -23.061  19.281  1.00100.85           C
ATOM   4069  CB  ASN E 511      69.556 -23.815  20.169  1.00100.85           C
ATOM   4070  CG  ASN E 511      70.931 -23.769  19.531  1.00100.85           C
ATOM   4071  OD1 ASN E 511      71.553 -22.711  19.470  1.00100.85           O
ATOM   4072  ND2 ASN E 511      71.434 -24.944  19.064  1.00100.85           N
ATOM   4073  C   ASN E 511      67.277 -23.098  20.069  1.00100.85           C
ATOM   4074  O   ASN E 511      67.173 -22.483  21.129  1.00100.85           O
ATOM   4075  N   GLN E 512      66.280 -23.836  19.553  1.00 77.27           N
ATOM   4076  CA  GLN E 512      65.010 -24.041  20.185  1.00 77.27           C
ATOM   4077  CB  GLN E 512      64.002 -24.746  19.262  1.00 77.27           C
ATOM   4078  CG  GLN E 512      64.442 -26.138  18.807  1.00 77.27           C
ATOM   4079  CD  GLN E 512      63.434 -26.624  17.772  1.00 77.27           C
ATOM   4080  OE1 GLN E 512      62.341 -26.077  17.644  1.00 77.27           O
ATOM   4081  NE2 GLN E 512      63.813 -27.679  17.003  1.00 77.27           N
ATOM   4082  C   GLN E 512      65.245 -24.868  21.398  1.00 77.27           C
ATOM   4083  O   GLN E 512      64.457 -24.867  22.342  1.00 77.27           O
ATOM   4084  N   GLY E 513      66.334 -25.648  21.370  1.00 46.65           N
ATOM   4085  CA  GLY E 513      66.633 -26.507  22.466  1.00 46.65           C
ATOM   4086  C   GLY E 513      66.211 -27.835  21.983  1.00 46.65           C
ATOM   4087  O   GLY E 513      65.289 -27.940  21.176  1.00 46.65           O
ATOM   4088  N   VAL E 514      66.875 -28.889  22.471  1.00143.85           N
ATOM   4089  CA  VAL E 514      66.540 -30.170  21.954  1.00143.85           C
ATOM   4090  CB  VAL E 514      67.382 -31.267  22.549  1.00143.85           C
ATOM   4091  CG1 VAL E 514      68.843 -31.042  22.121  1.00143.85           C
ATOM   4092  CG2 VAL E 514      67.211 -31.288  24.082  1.00143.85           C
ATOM   4093  C   VAL E 514      65.101 -30.454  22.244  1.00143.85           C
ATOM   4094  O   VAL E 514      64.353 -30.853  21.353  1.00143.85           O
ATOM   4095  N   PHE E 515      64.666 -30.227  23.496  1.00168.64           N
ATOM   4096  CA  PHE E 515      63.353 -30.682  23.841  1.00168.64           C
ATOM   4097  CB  PHE E 515      63.138 -30.941  25.342  1.00168.64           C
ATOM   4098  CG  PHE E 515      62.000 -31.911  25.409  1.00168.64           C
ATOM   4099  CD1 PHE E 515      60.690 -31.491  25.401  1.00168.64           C
ATOM   4100  CD2 PHE E 515      62.256 -33.263  25.453  1.00168.64           C
ATOM   4101  CE1 PHE E 515      59.659 -32.406  25.457  1.00168.64           C
ATOM   4102  CE2 PHE E 515      61.234 -34.181  25.510  1.00168.64           C
ATOM   4103  CZ  PHE E 515      59.931 -33.753  25.514  1.00168.64           C
ATOM   4104  C   PHE E 515      62.196 -29.846  23.380  1.00168.64           C
ATOM   4105  O   PHE E 515      61.204 -30.401  22.914  1.00168.64           O
ATOM   4106  N   CYS E 516      62.264 -28.502  23.463  1.00 78.73           N
ATOM   4107  CA  CYS E 516      61.001 -27.825  23.329  1.00 78.73           C
ATOM   4108  CB  CYS E 516      60.952 -26.425  23.953  1.00 78.73           C
ATOM   4109  SG  CYS E 516      59.216 -26.024  24.261  1.00 78.73           S
ATOM   4110  C   CYS E 516      60.563 -27.710  21.907  1.00 78.73           C
ATOM   4111  O   CYS E 516      61.315 -27.273  21.040  1.00 78.73           O
ATOM   4112  N   GLY E 517      59.292 -28.080  21.637  1.00 52.68           N
ATOM   4113  CA  GLY E 517      58.811 -28.009  20.289  1.00 52.68           C
ATOM   4114  C   GLY E 517      58.326 -26.617  20.078  1.00 52.68           C
ATOM   4115  O   GLY E 517      57.125 -26.375  19.958  1.00 52.68           O
ATOM   4116  N   SER E 518      59.275 -25.664  19.980  1.00165.14           N
ATOM   4117  CA  SER E 518      58.853 -24.307  19.849  1.00165.14           C
ATOM   4118  CB  SER E 518      59.429 -23.386  20.940  1.00165.14           C
ATOM   4119  OG  SER E 518      60.841 -23.303  20.824  1.00165.14           O
ATOM   4120  C   SER E 518      59.268 -23.740  18.524  1.00165.14           C
ATOM   4121  O   SER E 518      59.416 -22.529  18.392  1.00165.14           O
ATOM   4122  N   CYS E 519      59.344 -24.572  17.470  1.00 57.41           N
ATOM   4123  CA  CYS E 519      59.811 -24.106  16.195  1.00 57.41           C
ATOM   4124  CB  CYS E 519      59.820 -25.211  15.128  1.00 57.41           C
ATOM   4125  SG  CYS E 519      58.167 -25.918  14.850  1.00 57.41           S
ATOM   4126  C   CYS E 519      58.943 -22.985  15.699  1.00 57.41           C
ATOM   4127  O   CYS E 519      59.445 -21.971  15.217  1.00 57.41           O
ATOM   4128  N   TYR E 520      57.612 -23.105  15.849  1.00 72.52           N
ATOM   4129  CA  TYR E 520      56.704 -22.129  15.314  1.00 72.52           C
ATOM   4130  CB  TYR E 520      55.222 -22.462  15.572  1.00 72.52           C
ATOM   4131  CG  TYR E 520      54.960 -22.460  17.040  1.00 72.52           C
ATOM   4132  CD1 TYR E 520      55.287 -23.553  17.810  1.00 72.52           C
ATOM   4133  CD2 TYR E 520      54.369 -21.374  17.644  1.00 72.52           C
ATOM   4134  CE1 TYR E 520      55.039 -23.559  19.163  1.00 72.52           C
ATOM   4135  CE2 TYR E 520      54.119 -21.374  18.996  1.00 72.52           C
ATOM   4136  CZ  TYR E 520      54.454 -22.467  19.759  1.00 72.52           C
ATOM   4137  OH  TYR E 520      54.198 -22.467  21.147  1.00 72.52           O
ATOM   4138  C   TYR E 520      56.999 -20.788  15.907  1.00 72.52           C
ATOM   4139  O   TYR E 520      56.892 -19.770  15.225  1.00 72.52           O
ATOM   4140  N   ALA E 521      57.322 -20.742  17.211  1.00 52.05           N
ATOM   4141  CA  ALA E 521      57.624 -19.499  17.864  1.00 52.05           C
ATOM   4142  CB  ALA E 521      57.831 -19.668  19.379  1.00 52.05           C
ATOM   4143  C   ALA E 521      58.883 -18.904  17.305  1.00 52.05           C
ATOM   4144  O   ALA E 521      58.941 -17.703  17.043  1.00 52.05           O
ATOM   4145  N   PHE E 522      59.930 -19.732  17.104  1.00 72.05           N
ATOM   4146  CA  PHE E 522      61.173 -19.216  16.600  1.00 72.05           C
ATOM   4147  CB  PHE E 522      62.323 -20.243  16.562  1.00 72.05           C
ATOM   4148  CG  PHE E 522      62.888 -20.353  17.942  1.00 72.05           C
ATOM   4149  CD1 PHE E 522      62.289 -21.144  18.898  1.00 72.05           C
ATOM   4150  CD2 PHE E 522      64.033 -19.662  18.279  1.00 72.05           C
ATOM   4151  CE1 PHE E 522      62.819 -21.239  20.165  1.00 72.05           C
ATOM   4152  CE2 PHE E 522      64.569 -19.753  19.546  1.00 72.05           C
ATOM   4153  CZ  PHE E 522      63.959 -20.544  20.491  1.00 72.05           C
ATOM   4154  C   PHE E 522      60.983 -18.686  15.213  1.00 72.05           C
ATOM   4155  O   PHE E 522      61.480 -17.612  14.882  1.00 72.05           O
ATOM   4156  N   SER E 523      60.257 -19.424  14.355  1.00 83.65           N
ATOM   4157  CA  SER E 523      60.076 -18.970  13.008  1.00 83.65           C
ATOM   4158  CB  SER E 523      59.261 -19.952  12.162  1.00 83.65           C
ATOM   4159  OG  SER E 523      59.989 -21.162  12.048  1.00 83.65           O
ATOM   4160  C   SER E 523      59.354 -17.661  13.036  1.00 83.65           C
ATOM   4161  O   SER E 523      59.707 -16.731  12.313  1.00 83.65           O
ATOM   4162  N   SER E 524      58.322 -17.544  13.889  1.00 73.75           N
ATOM   4163  CA  SER E 524      57.573 -16.325  13.917  1.00 73.75           C
ATOM   4164  CB  SER E 524      56.299 -16.417  14.755  1.00 73.75           C
ATOM   4165  OG  SER E 524      55.392 -17.238  14.039  1.00 73.75           O
ATOM   4166  C   SER E 524      58.419 -15.174  14.361  1.00 73.75           C
ATOM   4167  O   SER E 524      58.414 -14.131  13.713  1.00 73.75           O
ATOM   4168  N   SER E 525      59.196 -15.324  15.450  1.00 85.87           N
ATOM   4169  CA  SER E 525      60.010 -14.228  15.911  1.00 85.87           C
ATOM   4170  CB  SER E 525      60.798 -14.544  17.196  1.00 85.87           C
ATOM   4171  OG  SER E 525      59.910 -14.709  18.291  1.00 85.87           O
ATOM   4172  C   SER E 525      61.010 -13.892  14.854  1.00 85.87           C
ATOM   4173  O   SER E 525      61.308 -12.723  14.619  1.00 85.87           O
ATOM   4174  N   ASP E 526      61.541 -14.919  14.168  1.00 90.03           N
ATOM   4175  CA  ASP E 526      62.569 -14.688  13.198  1.00 90.03           C
ATOM   4176  CB  ASP E 526      63.102 -15.979  12.558  1.00 90.03           C
ATOM   4177  CG  ASP E 526      64.446 -15.647  11.925  1.00 90.03           C
ATOM   4178  OD1 ASP E 526      65.451 -15.613  12.684  1.00 90.03           O
ATOM   4179  OD2 ASP E 526      64.494 -15.407  10.690  1.00 90.03           O
ATOM   4180  C   ASP E 526      62.028 -13.824  12.106  1.00 90.03           C
ATOM   4181  O   ASP E 526      62.707 -12.914  11.635  1.00 90.03           O
ATOM   4182  N   MET E 527      60.788 -14.093  11.661  1.00 70.87           N
ATOM   4183  CA  MET E 527      60.242 -13.309  10.597  1.00 70.87           C
ATOM   4184  CB  MET E 527      58.869 -13.831  10.143  1.00 70.87           C
ATOM   4185  CG  MET E 527      58.239 -13.023   9.008  1.00 70.87           C
ATOM   4186  SD  MET E 527      56.720 -13.753   8.320  1.00 70.87           S
ATOM   4187  CE  MET E 527      55.744 -13.606   9.843  1.00 70.87           C
ATOM   4188  C   MET E 527      60.076 -11.883  11.052  1.00 70.87           C
ATOM   4189  O   MET E 527      60.530 -10.965  10.369  1.00 70.87           O
ATOM   4190  N   PHE E 528      59.463 -11.632  12.237  1.00174.66           N
ATOM   4191  CA  PHE E 528      59.316 -10.238  12.554  1.00174.66           C
ATOM   4192  CB  PHE E 528      58.168  -9.734  13.458  1.00174.66           C
ATOM   4193  CG  PHE E 528      58.124 -10.230  14.843  1.00174.66           C
ATOM   4194  CD1 PHE E 528      59.114  -9.907  15.741  1.00174.66           C
ATOM   4195  CD2 PHE E 528      57.065 -11.019  15.237  1.00174.66           C
ATOM   4196  CE1 PHE E 528      59.040 -10.371  17.033  1.00174.66           C
ATOM   4197  CE2 PHE E 528      56.993 -11.480  16.532  1.00174.66           C
ATOM   4198  CZ  PHE E 528      57.984 -11.155  17.438  1.00174.66           C
ATOM   4199  C   PHE E 528      60.608  -9.556  12.857  1.00174.66           C
ATOM   4200  O   PHE E 528      60.728  -8.353  12.642  1.00174.66           O
ATOM   4201  N   GLY E 529      61.604 -10.272  13.401  1.00 42.43           N
ATOM   4202  CA  GLY E 529      62.869  -9.639  13.685  1.00 42.43           C
ATOM   4203  C   GLY E 529      63.544  -9.168  12.422  1.00 42.43           C
ATOM   4204  O   GLY E 529      64.144  -8.094  12.404  1.00 42.43           O
ATOM   4205  N   SER E 530      63.527  -9.975  11.344  1.00 81.70           N
ATOM   4206  CA  SER E 530      64.168  -9.565  10.125  1.00 81.70           C
ATOM   4207  CB  SER E 530      64.216 -10.679   9.069  1.00 81.70           C
ATOM   4208  OG  SER E 530      64.860 -10.203   7.897  1.00 81.70           O
ATOM   4209  C   SER E 530      63.416  -8.416   9.522  1.00 81.70           C
ATOM   4210  O   SER E 530      64.016  -7.450   9.053  1.00 81.70           O
ATOM   4211  N   ARG E 531      62.074  -8.493   9.537  1.00118.26           N
ATOM   4212  CA  ARG E 531      61.241  -7.494   8.927  1.00118.26           C
ATOM   4213  CB  ARG E 531      59.745  -7.822   9.055  1.00118.26           C
ATOM   4214  CG  ARG E 531      59.344  -9.101   8.318  1.00118.26           C
ATOM   4215  CD  ARG E 531      58.708  -8.856   6.949  1.00118.26           C
ATOM   4216  NE  ARG E 531      58.394 -10.193   6.376  1.00118.26           N
ATOM   4217  CZ  ARG E 531      57.396 -10.345   5.458  1.00118.26           C
ATOM   4218  NH1 ARG E 531      56.676  -9.271   5.023  1.00118.26           N
ATOM   4219  NH2 ARG E 531      57.111 -11.589   4.982  1.00118.26           N
ATOM   4220  C   ARG E 531      61.451  -6.168   9.600  1.00118.26           C
ATOM   4221  O   ARG E 531      61.431  -5.128   8.944  1.00118.26           O
ATOM   4222  N   VAL E 532      61.612  -6.151  10.939  1.00133.17           N
ATOM   4223  CA  VAL E 532      61.882  -4.892  11.589  1.00133.17           C
ATOM   4224  CB  VAL E 532      61.952  -4.929  13.093  1.00133.17           C
ATOM   4225  CG1 VAL E 532      62.442  -6.302  13.565  1.00133.17           C
ATOM   4226  CG2 VAL E 532      62.944  -3.829  13.519  1.00133.17           C
ATOM   4227  C   VAL E 532      63.191  -4.364  11.099  1.00133.17           C
ATOM   4228  O   VAL E 532      63.347  -3.160  10.897  1.00133.17           O
ATOM   4229  N   ARG E 533      64.169  -5.262  10.895  1.00187.47           N
ATOM   4230  CA  ARG E 533      65.489  -4.871  10.499  1.00187.47           C
ATOM   4231  CB  ARG E 533      66.412  -6.095  10.339  1.00187.47           C
ATOM   4232  CG  ARG E 533      67.903  -5.807  10.536  1.00187.47           C
ATOM   4233  CD  ARG E 533      68.333  -5.822  12.007  1.00187.47           C
ATOM   4234  NE  ARG E 533      68.562  -7.245  12.397  1.00187.47           N
ATOM   4235  CZ  ARG E 533      69.809  -7.797  12.312  1.00187.47           C
ATOM   4236  NH1 ARG E 533      70.877  -7.029  11.954  1.00187.47           N
ATOM   4237  NH2 ARG E 533      69.994  -9.120  12.593  1.00187.47           N
ATOM   4238  C   ARG E 533      65.411  -4.183   9.165  1.00187.47           C
ATOM   4239  O   ARG E 533      65.949  -3.092   8.995  1.00187.47           O
ATOM   4240  N   VAL E 534      64.709  -4.793   8.188  1.00 98.66           N
ATOM   4241  CA  VAL E 534      64.600  -4.227   6.870  1.00 98.66           C
ATOM   4242  CB  VAL E 534      63.870  -5.123   5.904  1.00 98.66           C
ATOM   4243  CG1 VAL E 534      62.430  -5.332   6.402  1.00 98.66           C
ATOM   4244  CG2 VAL E 534      63.952  -4.501   4.499  1.00 98.66           C
ATOM   4245  C   VAL E 534      63.871  -2.916   6.931  1.00 98.66           C
ATOM   4246  O   VAL E 534      64.287  -1.938   6.313  1.00 98.66           O
ATOM   4247  N   ILE E 535      62.769  -2.846   7.699  1.00 54.10           N
ATOM   4248  CA  ILE E 535      61.964  -1.654   7.729  1.00 54.10           C
ATOM   4249  CB  ILE E 535      60.707  -1.809   8.534  1.00 54.10           C
ATOM   4250  CG1 ILE E 535      59.805  -2.883   7.900  1.00 54.10           C
ATOM   4251  CG2 ILE E 535      60.033  -0.430   8.636  1.00 54.10           C
ATOM   4252  CD1 ILE E 535      58.632  -3.305   8.782  1.00 54.10           C
ATOM   4253  C   ILE E 535      62.741  -0.498   8.291  1.00 54.10           C
ATOM   4254  O   ILE E 535      62.628   0.628   7.809  1.00 54.10           O
ATOM   4255  N   THR E 536      63.492  -0.749   9.373  1.00 83.83           N
ATOM   4256  CA  THR E 536      64.330   0.164  10.103  1.00 83.83           C
ATOM   4257  CB  THR E 536      64.607  -0.346  11.487  1.00 83.83           C
ATOM   4258  OG1 THR E 536      65.330  -1.568  11.437  1.00 83.83           O
ATOM   4259  CG2 THR E 536      63.259  -0.567  12.197  1.00 83.83           C
ATOM   4260  C   THR E 536      65.641   0.362   9.402  1.00 83.83           C
ATOM   4261  O   THR E 536      66.396   1.272   9.741  1.00 83.83           O
ATOM   4262  N   ASN E 537      65.977  -0.533   8.455  1.00 67.78           N
ATOM   4263  CA  ASN E 537      67.229  -0.491   7.756  1.00 67.78           C
ATOM   4264  CB  ASN E 537      67.475   0.851   7.046  1.00 67.78           C
ATOM   4265  CG  ASN E 537      68.513   0.629   5.955  1.00 67.78           C
ATOM   4266  OD1 ASN E 537      69.148  -0.422   5.882  1.00 67.78           O
ATOM   4267  ND2 ASN E 537      68.686   1.649   5.073  1.00 67.78           N
ATOM   4268  C   ASN E 537      68.335  -0.742   8.733  1.00 67.78           C
ATOM   4269  O   ASN E 537      69.386  -0.106   8.684  1.00 67.78           O
ATOM   4270  N   GLY E 538      68.098  -1.684   9.669  1.00 28.84           N
ATOM   4271  CA  GLY E 538      69.092  -2.114  10.608  1.00 28.84           C
ATOM   4272  C   GLY E 538      69.191  -1.130  11.729  1.00 28.84           C
ATOM   4273  O   GLY E 538      70.063  -1.262  12.587  1.00 28.84           O
ATOM   4274  N   THR E 539      68.314  -0.107  11.759  1.00100.83           N
ATOM   4275  CA  THR E 539      68.427   0.820  12.845  1.00100.83           C
ATOM   4276  CB  THR E 539      67.543   2.037  12.738  1.00100.83           C
ATOM   4277  OG1 THR E 539      67.969   3.013  13.677  1.00100.83           O
ATOM   4278  CG2 THR E 539      66.078   1.674  13.027  1.00100.83           C
ATOM   4279  C   THR E 539      68.089   0.084  14.095  1.00100.83           C
ATOM   4280  O   THR E 539      68.756   0.255  15.113  1.00100.83           O
ATOM   4281  N   LYS E 540      67.041  -0.764  14.054  1.00148.65           N
ATOM   4282  CA  LYS E 540      66.721  -1.499  15.239  1.00148.65           C
ATOM   4283  CB  LYS E 540      65.412  -1.085  15.912  1.00148.65           C
ATOM   4284  CG  LYS E 540      65.609   0.177  16.759  1.00148.65           C
ATOM   4285  CD  LYS E 540      64.310   0.749  17.313  1.00148.65           C
ATOM   4286  CE  LYS E 540      63.234  -0.321  17.451  1.00148.65           C
ATOM   4287  NZ  LYS E 540      63.740  -1.450  18.266  1.00148.65           N
ATOM   4288  C   LYS E 540      66.737  -2.971  14.960  1.00148.65           C
ATOM   4289  O   LYS E 540      66.121  -3.474  14.023  1.00148.65           O
ATOM   4290  N   THR E 541      67.578  -3.649  15.762  1.00137.46           N
ATOM   4291  CA  THR E 541      67.953  -5.036  15.860  1.00137.46           C
ATOM   4292  CB  THR E 541      69.414  -5.207  16.145  1.00137.46           C
ATOM   4293  OG1 THR E 541      69.750  -4.609  17.387  1.00137.46           O
ATOM   4294  CG2 THR E 541      70.208  -4.544  15.007  1.00137.46           C
ATOM   4295  C   THR E 541      67.173  -5.897  16.827  1.00137.46           C
ATOM   4296  O   THR E 541      67.662  -6.997  17.084  1.00137.46           O
ATOM   4297  N   PRO E 542      66.099  -5.496  17.460  1.00111.72           N
ATOM   4298  CA  PRO E 542      65.528  -6.257  18.559  1.00111.72           C
ATOM   4299  CD  PRO E 542      65.071  -4.750  16.752  1.00111.72           C
ATOM   4300  CB  PRO E 542      64.164  -5.627  18.818  1.00111.72           C
ATOM   4301  CG  PRO E 542      63.742  -5.136  17.424  1.00111.72           C
ATOM   4302  C   PRO E 542      65.384  -7.739  18.385  1.00111.72           C
ATOM   4303  O   PRO E 542      65.121  -8.214  17.280  1.00111.72           O
ATOM   4304  N   VAL E 543      65.613  -8.487  19.487  1.00112.40           N
ATOM   4305  CA  VAL E 543      65.413  -9.904  19.487  1.00112.40           C
ATOM   4306  CB  VAL E 543      66.565 -10.691  20.060  1.00112.40           C
ATOM   4307  CG1 VAL E 543      66.822 -10.261  21.515  1.00112.40           C
ATOM   4308  CG2 VAL E 543      66.244 -12.187  19.903  1.00112.40           C
ATOM   4309  C   VAL E 543      64.191 -10.131  20.321  1.00112.40           C
ATOM   4310  O   VAL E 543      64.130  -9.754  21.489  1.00112.40           O
ATOM   4311  N   TYR E 544      63.165 -10.744  19.713  1.00150.51           N
ATOM   4312  CA  TYR E 544      61.927 -11.000  20.385  1.00150.51           C
ATOM   4313  CB  TYR E 544      60.695 -10.919  19.477  1.00150.51           C
ATOM   4314  CG  TYR E 544      60.362  -9.471  19.520  1.00150.51           C
ATOM   4315  CD1 TYR E 544      60.984  -8.554  18.708  1.00150.51           C
ATOM   4316  CD2 TYR E 544      59.429  -9.039  20.431  1.00150.51           C
ATOM   4317  CE1 TYR E 544      60.668  -7.220  18.798  1.00150.51           C
ATOM   4318  CE2 TYR E 544      59.108  -7.709  20.525  1.00150.51           C
ATOM   4319  CZ  TYR E 544      59.730  -6.799  19.708  1.00150.51           C
ATOM   4320  OH  TYR E 544      59.398  -5.432  19.806  1.00150.51           O
ATOM   4321  C   TYR E 544      61.981 -12.284  21.150  1.00150.51           C
ATOM   4322  O   TYR E 544      62.890 -13.088  20.957  1.00150.51           O
ATOM   4323  N   SER E 545      61.051 -12.450  22.123  1.00132.52           N
ATOM   4324  CA  SER E 545      61.061 -13.614  22.977  1.00132.52           C
ATOM   4325  CB  SER E 545      60.622 -13.375  24.430  1.00132.52           C
ATOM   4326  OG  SER E 545      61.720 -13.051  25.257  1.00132.52           O
ATOM   4327  C   SER E 545      60.114 -14.683  22.540  1.00132.52           C
ATOM   4328  O   SER E 545      58.894 -14.521  22.554  1.00132.52           O
ATOM   4329  N   PRO E 546      60.681 -15.804  22.182  1.00181.46           N
ATOM   4330  CA  PRO E 546      59.925 -16.982  21.843  1.00181.46           C
ATOM   4331  CD  PRO E 546      62.058 -15.869  21.718  1.00181.46           C
ATOM   4332  CB  PRO E 546      60.915 -17.929  21.156  1.00181.46           C
ATOM   4333  CG  PRO E 546      62.310 -17.369  21.515  1.00181.46           C
ATOM   4334  C   PRO E 546      59.294 -17.584  23.063  1.00181.46           C
ATOM   4335  O   PRO E 546      58.258 -18.238  22.959  1.00181.46           O
ATOM   4336  N   GLN E 547      59.918 -17.393  24.236  1.00 84.77           N
ATOM   4337  CA  GLN E 547      59.463 -18.021  25.441  1.00 84.77           C
ATOM   4338  CB  GLN E 547      60.471 -17.884  26.595  1.00 84.77           C
ATOM   4339  CG  GLN E 547      60.113 -18.742  27.808  1.00 84.77           C
ATOM   4340  CD  GLN E 547      60.077 -20.198  27.351  1.00 84.77           C
ATOM   4341  OE1 GLN E 547      61.090 -20.894  27.346  1.00 84.77           O
ATOM   4342  NE2 GLN E 547      58.871 -20.678  26.947  1.00 84.77           N
ATOM   4343  C   GLN E 547      58.148 -17.449  25.866  1.00 84.77           C
ATOM   4344  O   GLN E 547      57.281 -18.172  26.355  1.00 84.77           O
ATOM   4345  N   ASP E 548      57.955 -16.132  25.684  1.00102.55           N
ATOM   4346  CA  ASP E 548      56.740 -15.520  26.128  1.00102.55           C
ATOM   4347  CB  ASP E 548      56.708 -14.004  25.847  1.00102.55           C
ATOM   4348  CG  ASP E 548      55.514 -13.387  26.569  1.00102.55           C
ATOM   4349  OD1 ASP E 548      54.372 -13.876  26.360  1.00102.55           O
ATOM   4350  OD2 ASP E 548      55.734 -12.415  27.340  1.00102.55           O
ATOM   4351  C   ASP E 548      55.600 -16.158  25.407  1.00102.55           C
ATOM   4352  O   ASP E 548      54.556 -16.435  25.998  1.00102.55           O
ATOM   4353  N   ILE E 549      55.770 -16.412  24.098  1.00144.51           N
ATOM   4354  CA  ILE E 549      54.698 -17.014  23.369  1.00144.51           C
ATOM   4355  CB  ILE E 549      54.896 -17.071  21.871  1.00144.51           C
ATOM   4356  CG1 ILE E 549      55.985 -18.057  21.431  1.00144.51           C
ATOM   4357  CG2 ILE E 549      55.157 -15.631  21.408  1.00144.51           C
ATOM   4358  CD1 ILE E 549      55.512 -19.511  21.358  1.00144.51           C
ATOM   4359  C   ILE E 549      54.489 -18.400  23.892  1.00144.51           C
ATOM   4360  O   ILE E 549      53.354 -18.835  24.076  1.00144.51           O
ATOM   4361  N   VAL E 550      55.587 -19.135  24.150  1.00 64.51           N
ATOM   4362  CA  VAL E 550      55.459 -20.494  24.601  1.00 64.51           C
ATOM   4363  CB  VAL E 550      56.785 -21.182  24.775  1.00 64.51           C
ATOM   4364  CG1 VAL E 550      56.530 -22.580  25.365  1.00 64.51           C
ATOM   4365  CG2 VAL E 550      57.515 -21.213  23.421  1.00 64.51           C
ATOM   4366  C   VAL E 550      54.739 -20.536  25.919  1.00 64.51           C
ATOM   4367  O   VAL E 550      53.889 -21.398  26.135  1.00 64.51           O
ATOM   4368  N   GLU E 551      55.112 -19.656  26.868  1.00131.62           N
ATOM   4369  CA  GLU E 551      54.502 -19.680  28.173  1.00131.62           C
ATOM   4370  CB  GLU E 551      55.401 -18.990  29.222  1.00131.62           C
ATOM   4371  CG  GLU E 551      55.685 -17.515  28.918  1.00131.62           C
ATOM   4372  CD  GLU E 551      56.837 -17.051  29.804  1.00131.62           C
ATOM   4373  OE1 GLU E 551      57.515 -17.927  30.405  1.00131.62           O
ATOM   4374  OE2 GLU E 551      57.060 -15.814  29.884  1.00131.62           O
ATOM   4375  C   GLU E 551      53.133 -19.042  28.234  1.00131.62           C
ATOM   4376  O   GLU E 551      52.245 -19.561  28.907  1.00131.62           O
ATOM   4377  N   CYS E 552      52.979 -17.835  27.641  1.00108.43           N
ATOM   4378  CA  CYS E 552      51.778 -17.023  27.679  1.00108.43           C
ATOM   4379  CB  CYS E 552      52.107 -15.533  27.547  1.00108.43           C
ATOM   4380  SG  CYS E 552      53.011 -15.026  29.026  1.00108.43           S
ATOM   4381  C   CYS E 552      50.688 -17.291  26.688  1.00108.43           C
ATOM   4382  O   CYS E 552      49.509 -17.126  26.995  1.00108.43           O
ATOM   4383  N   SER E 553      51.058 -17.648  25.452  1.00128.09           N
ATOM   4384  CA  SER E 553      50.140 -17.721  24.348  1.00128.09           C
ATOM   4385  CB  SER E 553      50.872 -17.971  23.027  1.00128.09           C
ATOM   4386  OG  SER E 553      49.996 -18.615  22.115  1.00128.09           O
ATOM   4387  C   SER E 553      49.108 -18.813  24.400  1.00128.09           C
ATOM   4388  O   SER E 553      49.424 -19.994  24.327  1.00128.09           O
ATOM   4389  N   ALA E 554      47.826 -18.411  24.477  1.00 92.42           N
ATOM   4390  CA  ALA E 554      46.658 -19.225  24.351  1.00 92.42           C
ATOM   4391  CB  ALA E 554      45.380 -18.533  24.852  1.00 92.42           C
ATOM   4392  C   ALA E 554      46.461 -19.653  22.918  1.00 92.42           C
ATOM   4393  O   ALA E 554      45.742 -20.619  22.668  1.00 92.42           O
ATOM   4394  N   TYR E 555      46.991 -18.873  21.945  1.00186.10           N
ATOM   4395  CA  TYR E 555      46.876 -19.160  20.535  1.00186.10           C
ATOM   4396  CB  TYR E 555      47.205 -18.049  19.520  1.00186.10           C
ATOM   4397  CG  TYR E 555      46.195 -16.967  19.665  1.00186.10           C
ATOM   4398  CD1 TYR E 555      44.870 -17.269  19.858  1.00186.10           C
ATOM   4399  CD2 TYR E 555      46.560 -15.649  19.523  1.00186.10           C
ATOM   4400  CE1 TYR E 555      43.941 -16.265  19.983  1.00186.10           C
ATOM   4401  CE2 TYR E 555      45.640 -14.638  19.643  1.00186.10           C
ATOM   4402  CZ  TYR E 555      44.325 -14.949  19.881  1.00186.10           C
ATOM   4403  OH  TYR E 555      43.366 -13.922  20.007  1.00186.10           O
ATOM   4404  C   TYR E 555      47.691 -20.358  20.153  1.00186.10           C
ATOM   4405  O   TYR E 555      47.607 -20.797  19.006  1.00186.10           O
ATOM   4406  N   SER E 556      48.626 -20.793  21.023  1.00 80.13           N
ATOM   4407  CA  SER E 556      49.454 -21.934  20.741  1.00 80.13           C
ATOM   4408  CB  SER E 556      50.915 -21.550  20.451  1.00 80.13           C
ATOM   4409  OG  SER E 556      51.509 -20.999  21.619  1.00 80.13           O
ATOM   4410  C   SER E 556      49.500 -22.863  21.928  1.00 80.13           C
ATOM   4411  O   SER E 556      48.950 -22.594  22.993  1.00 80.13           O
ATOM   4412  N   GLN E 557      50.115 -24.037  21.688  1.00180.26           N
ATOM   4413  CA  GLN E 557      50.359 -25.191  22.513  1.00180.26           C
ATOM   4414  CB  GLN E 557      50.378 -26.486  21.687  1.00180.26           C
ATOM   4415  CG  GLN E 557      48.979 -26.851  21.178  1.00180.26           C
ATOM   4416  CD  GLN E 557      48.493 -25.792  20.192  1.00180.26           C
ATOM   4417  OE1 GLN E 557      49.138 -25.531  19.177  1.00180.26           O
ATOM   4418  NE2 GLN E 557      47.332 -25.153  20.502  1.00180.26           N
ATOM   4419  C   GLN E 557      51.562 -25.130  23.420  1.00180.26           C
ATOM   4420  O   GLN E 557      51.838 -26.115  24.102  1.00180.26           O
ATOM   4421  N   GLY E 558      52.420 -24.095  23.353  1.00 53.44           N
ATOM   4422  CA  GLY E 558      53.564 -24.117  24.224  1.00 53.44           C
ATOM   4423  C   GLY E 558      54.594 -24.979  23.566  1.00 53.44           C
ATOM   4424  O   GLY E 558      54.920 -24.809  22.395  1.00 53.44           O
ATOM   4425  N   CYS E 559      55.160 -25.910  24.343  1.00108.28           N
ATOM   4426  CA  CYS E 559      56.193 -26.804  23.936  1.00108.28           C
ATOM   4427  CB  CYS E 559      56.786 -27.505  25.158  1.00108.28           C
ATOM   4428  SG  CYS E 559      58.532 -27.837  24.884  1.00108.28           S
ATOM   4429  C   CYS E 559      55.620 -27.824  22.986  1.00108.28           C
ATOM   4430  O   CYS E 559      56.359 -28.512  22.282  1.00108.28           O
ATOM   4431  N   ASP E 560      54.284 -28.012  23.027  1.00 93.37           N
ATOM   4432  CA  ASP E 560      53.552 -28.940  22.199  1.00 93.37           C
ATOM   4433  CB  ASP E 560      52.144 -29.282  22.711  1.00 93.37           C
ATOM   4434  CG  ASP E 560      52.306 -30.290  23.839  1.00 93.37           C
ATOM   4435  OD1 ASP E 560      53.298 -30.167  24.606  1.00 93.37           O
ATOM   4436  OD2 ASP E 560      51.452 -31.212  23.931  1.00 93.37           O
ATOM   4437  C   ASP E 560      53.430 -28.494  20.764  1.00 93.37           C
ATOM   4438  O   ASP E 560      53.019 -29.286  19.915  1.00 93.37           O
ATOM   4439  N   GLY E 561      53.656 -27.203  20.449  1.00 48.55           N
ATOM   4440  CA  GLY E 561      53.584 -26.825  19.060  1.00 48.55           C
ATOM   4441  C   GLY E 561      52.676 -25.640  18.901  1.00 48.55           C
ATOM   4442  O   GLY E 561      52.073 -25.162  19.861  1.00 48.55           O
ATOM   4443  N   GLY E 562      52.558 -25.140  17.649  1.00 38.19           N
ATOM   4444  CA  GLY E 562      51.722 -24.008  17.350  1.00 38.19           C
ATOM   4445  C   GLY E 562      51.903 -23.648  15.901  1.00 38.19           C
ATOM   4446  O   GLY E 562      52.590 -24.354  15.163  1.00 38.19           O
ATOM   4447  N   PHE E 563      51.270 -22.538  15.446  1.00 92.71           N
ATOM   4448  CA  PHE E 563      51.421 -22.155  14.062  1.00 92.71           C
ATOM   4449  CB  PHE E 563      50.218 -22.519  13.167  1.00 92.71           C
ATOM   4450  CG  PHE E 563      50.245 -24.004  13.010  1.00 92.71           C
ATOM   4451  CD1 PHE E 563      49.861 -24.820  14.049  1.00 92.71           C
ATOM   4452  CD2 PHE E 563      50.649 -24.581  11.828  1.00 92.71           C
ATOM   4453  CE1 PHE E 563      49.882 -26.189  13.921  1.00 92.71           C
ATOM   4454  CE2 PHE E 563      50.672 -25.951  11.695  1.00 92.71           C
ATOM   4455  CZ  PHE E 563      50.289 -26.759  12.740  1.00 92.71           C
ATOM   4456  C   PHE E 563      51.702 -20.679  13.943  1.00 92.71           C
ATOM   4457  O   PHE E 563      51.108 -19.853  14.632  1.00 92.71           O
ATOM   4458  N   MET E 564      52.580 -20.322  12.979  1.00126.58           N
ATOM   4459  CA  MET E 564      53.096 -18.995  12.737  1.00126.58           C
ATOM   4460  CB  MET E 564      53.977 -18.896  11.479  1.00126.58           C
ATOM   4461  CG  MET E 564      55.276 -19.704  11.464  1.00126.58           C
ATOM   4462  SD  MET E 564      55.096 -21.480  11.127  1.00126.58           S
ATOM   4463  CE  MET E 564      56.593 -21.532  10.100  1.00126.58           C
ATOM   4464  C   MET E 564      51.975 -18.047  12.447  1.00126.58           C
ATOM   4465  O   MET E 564      52.017 -16.886  12.835  1.00126.58           O
ATOM   4466  N   TYR E 565      50.940 -18.491  11.732  1.00168.33           N
ATOM   4467  CA  TYR E 565      49.879 -17.600  11.367  1.00168.33           C
ATOM   4468  CB  TYR E 565      48.833 -18.389  10.561  1.00168.33           C
ATOM   4469  CG  TYR E 565      47.706 -17.549  10.071  1.00168.33           C
ATOM   4470  CD1 TYR E 565      47.750 -16.888   8.866  1.00168.33           C
ATOM   4471  CD2 TYR E 565      46.573 -17.438  10.823  1.00168.33           C
ATOM   4472  CE1 TYR E 565      46.680 -16.137   8.432  1.00168.33           C
ATOM   4473  CE2 TYR E 565      45.500 -16.694  10.399  1.00168.33           C
ATOM   4474  CZ  TYR E 565      45.549 -16.039   9.199  1.00168.33           C
ATOM   4475  OH  TYR E 565      44.446 -15.279   8.760  1.00168.33           O
ATOM   4476  C   TYR E 565      49.286 -17.050  12.642  1.00168.33           C
ATOM   4477  O   TYR E 565      48.989 -15.860  12.734  1.00168.33           O
ATOM   4478  N   LEU E 566      49.086 -17.915  13.656  1.00100.35           N
ATOM   4479  CA  LEU E 566      48.535 -17.538  14.928  1.00100.35           C
ATOM   4480  CB  LEU E 566      48.072 -18.752  15.748  1.00100.35           C
ATOM   4481  CG  LEU E 566      46.857 -19.457  15.118  1.00100.35           C
ATOM   4482  CD1 LEU E 566      46.413 -20.667  15.951  1.00100.35           C
ATOM   4483  CD2 LEU E 566      45.721 -18.454  14.871  1.00100.35           C
ATOM   4484  C   LEU E 566      49.485 -16.741  15.777  1.00100.35           C
ATOM   4485  O   LEU E 566      49.035 -15.932  16.583  1.00100.35           O
ATOM   4486  N   VAL E 567      50.798 -17.050  15.759  1.00150.62           N
ATOM   4487  CA  VAL E 567      51.753 -16.303  16.546  1.00150.62           C
ATOM   4488  CB  VAL E 567      52.934 -17.134  16.935  1.00150.62           C
ATOM   4489  CG1 VAL E 567      52.502 -18.051  18.092  1.00150.62           C
ATOM   4490  CG2 VAL E 567      53.322 -17.971  15.714  1.00150.62           C
ATOM   4491  C   VAL E 567      52.161 -15.019  15.918  1.00150.62           C
ATOM   4492  O   VAL E 567      52.205 -13.961  16.547  1.00150.62           O
ATOM   4493  N   SER E 568      52.478 -15.074  14.627  1.00243.86           N
ATOM   4494  CA  SER E 568      52.723 -13.848  13.976  1.00243.86           C
ATOM   4495  CB  SER E 568      52.961 -14.007  12.463  1.00243.86           C
ATOM   4496  OG  SER E 568      54.122 -14.785  12.216  1.00243.86           O
ATOM   4497  C   SER E 568      51.366 -13.012  14.144  1.00243.86           C
ATOM   4498  O   SER E 568      51.614 -11.826  13.890  1.00243.86           O
ATOM   4499  N   LYS E 569      50.037 -13.590  14.458  1.00250.60           N
ATOM   4500  CA  LYS E 569      48.565 -13.204  14.831  1.00250.60           C
ATOM   4501  CB  LYS E 569      47.532 -14.345  14.785  1.00250.60           C
ATOM   4502  CG  LYS E 569      46.190 -13.882  15.369  1.00250.60           C
ATOM   4503  CD  LYS E 569      45.049 -14.903  15.323  1.00250.60           C
ATOM   4504  CE  LYS E 569      43.753 -14.370  15.937  1.00250.60           C
ATOM   4505  NZ  LYS E 569      43.272 -13.204  15.162  1.00250.60           N
ATOM   4506  C   LYS E 569      48.493 -12.718  16.245  1.00250.60           C
ATOM   4507  O   LYS E 569      47.764 -11.797  16.612  1.00250.60           O
ATOM   4508  N   TYR E 570      49.263 -13.393  17.089  1.00250.59           N
ATOM   4509  CA  TYR E 570      49.373 -13.170  18.479  1.00250.59           C
ATOM   4510  CB  TYR E 570      50.593 -13.945  18.973  1.00250.59           C
ATOM   4511  CG  TYR E 570      50.010 -14.485  20.171  1.00250.59           C
ATOM   4512  CD1 TYR E 570      49.918 -13.721  21.298  1.00250.59           C
ATOM   4513  CD2 TYR E 570      49.497 -15.747  20.091  1.00250.59           C
ATOM   4514  CE1 TYR E 570      49.301 -14.264  22.384  1.00250.59           C
ATOM   4515  CE2 TYR E 570      48.882 -16.281  21.177  1.00250.59           C
ATOM   4516  CZ  TYR E 570      48.790 -15.528  22.313  1.00250.59           C
ATOM   4517  OH  TYR E 570      48.153 -16.022  23.453  1.00250.59           O
ATOM   4518  C   TYR E 570      49.858 -11.776  18.577  1.00250.59           C
ATOM   4519  O   TYR E 570      49.459 -10.987  19.433  1.00250.59           O
ATOM   4520  N   ALA E 571      50.774 -11.474  17.653  1.00 57.76           N
ATOM   4521  CA  ALA E 571      51.456 -10.225  17.619  1.00 57.76           C
ATOM   4522  CB  ALA E 571      52.406 -10.104  16.417  1.00 57.76           C
ATOM   4523  C   ALA E 571      50.472  -9.103  17.501  1.00 57.76           C
ATOM   4524  O   ALA E 571      50.650  -8.057  18.122  1.00 57.76           O
ATOM   4525  N   GLU E 572      49.424  -9.258  16.671  1.00124.03           N
ATOM   4526  CA  GLU E 572      48.503  -8.168  16.521  1.00124.03           C
ATOM   4527  CB  GLU E 572      47.413  -8.449  15.479  1.00124.03           C
ATOM   4528  CG  GLU E 572      47.905  -8.597  14.045  1.00124.03           C
ATOM   4529  CD  GLU E 572      46.689  -9.082  13.278  1.00124.03           C
ATOM   4530  OE1 GLU E 572      46.211 -10.206  13.586  1.00124.03           O
ATOM   4531  OE2 GLU E 572      46.212  -8.328  12.389  1.00124.03           O
ATOM   4532  C   GLU E 572      47.741  -7.920  17.790  1.00124.03           C
ATOM   4533  O   GLU E 572      47.690  -6.795  18.274  1.00124.03           O
ATOM   4534  N   ASP E 573      47.064  -8.949  18.341  1.00209.81           N
ATOM   4535  CA  ASP E 573      46.288  -8.647  19.509  1.00209.81           C
ATOM   4536  CB  ASP E 573      44.935  -9.381  19.627  1.00209.81           C
ATOM   4537  CG  ASP E 573      45.060 -10.863  19.370  1.00209.81           C
ATOM   4538  OD1 ASP E 573      45.588 -11.219  18.283  1.00209.81           O
ATOM   4539  OD2 ASP E 573      44.581 -11.653  20.226  1.00209.81           O
ATOM   4540  C   ASP E 573      47.037  -8.545  20.803  1.00209.81           C
ATOM   4541  O   ASP E 573      46.741  -7.653  21.595  1.00209.81           O
ATOM   4542  N   TYR E 574      47.946  -9.493  21.103  1.00190.11           N
ATOM   4543  CA  TYR E 574      48.740  -9.469  22.302  1.00190.11           C
ATOM   4544  CB  TYR E 574      49.212 -10.869  22.673  1.00190.11           C
ATOM   4545  CG  TYR E 574      48.048 -11.652  23.155  1.00190.11           C
ATOM   4546  CD1 TYR E 574      47.140 -12.236  22.301  1.00190.11           C
ATOM   4547  CD2 TYR E 574      47.864 -11.799  24.508  1.00190.11           C
ATOM   4548  CE1 TYR E 574      46.091 -12.972  22.801  1.00190.11           C
ATOM   4549  CE2 TYR E 574      46.823 -12.533  25.014  1.00190.11           C
ATOM   4550  CZ  TYR E 574      45.934 -13.126  24.159  1.00190.11           C
ATOM   4551  OH  TYR E 574      44.865 -13.889  24.680  1.00190.11           O
ATOM   4552  C   TYR E 574      49.979  -8.629  22.247  1.00190.11           C
ATOM   4553  O   TYR E 574      50.265  -7.854  23.158  1.00190.11           O
ATOM   4554  N   GLY E 575      50.778  -8.791  21.177  1.00 51.44           N
ATOM   4555  CA  GLY E 575      52.041  -8.109  21.101  1.00 51.44           C
ATOM   4556  C   GLY E 575      53.106  -9.040  21.608  1.00 51.44           C
ATOM   4557  O   GLY E 575      52.834  -9.963  22.375  1.00 51.44           O
ATOM   4558  N   LEU E 576      54.364  -8.805  21.179  1.00129.35           N
ATOM   4559  CA  LEU E 576      55.471  -9.613  21.602  1.00129.35           C
ATOM   4560  CB  LEU E 576      56.141 -10.433  20.479  1.00129.35           C
ATOM   4561  CG  LEU E 576      55.332 -11.722  20.165  1.00129.35           C
ATOM   4562  CD1 LEU E 576      53.905 -11.395  19.681  1.00129.35           C
ATOM   4563  CD2 LEU E 576      56.050 -12.650  19.176  1.00129.35           C
ATOM   4564  C   LEU E 576      56.456  -8.776  22.352  1.00129.35           C
ATOM   4565  O   LEU E 576      56.543  -7.564  22.165  1.00129.35           O
ATOM   4566  N   ALA E 577      57.209  -9.421  23.266  1.00 67.62           N
ATOM   4567  CA  ALA E 577      58.149  -8.736  24.109  1.00 67.62           C
ATOM   4568  CB  ALA E 577      57.972  -9.059  25.602  1.00 67.62           C
ATOM   4569  C   ALA E 577      59.535  -9.154  23.730  1.00 67.62           C
ATOM   4570  O   ALA E 577      59.740 -10.112  22.989  1.00 67.62           O
ATOM   4571  N   GLU E 578      60.526  -8.396  24.230  1.00 91.02           N
ATOM   4572  CA  GLU E 578      61.921  -8.595  23.954  1.00 91.02           C
ATOM   4573  CB  GLU E 578      62.753  -7.407  24.459  1.00 91.02           C
ATOM   4574  CG  GLU E 578      62.315  -6.065  23.866  1.00 91.02           C
ATOM   4575  CD  GLU E 578      63.310  -5.659  22.795  1.00 91.02           C
ATOM   4576  OE1 GLU E 578      64.535  -5.781  23.063  1.00 91.02           O
ATOM   4577  OE2 GLU E 578      62.866  -5.217  21.702  1.00 91.02           O
ATOM   4578  C   GLU E 578      62.393  -9.813  24.696  1.00 91.02           C
ATOM   4579  O   GLU E 578      61.787 -10.239  25.680  1.00 91.02           O
ATOM   4580  N   GLU E 579      63.519 -10.395  24.231  1.00 82.34           N
ATOM   4581  CA  GLU E 579      64.039 -11.594  24.820  1.00 82.34           C
ATOM   4582  CB  GLU E 579      65.232 -12.189  24.061  1.00 82.34           C
ATOM   4583  CG  GLU E 579      65.538 -13.617  24.511  1.00 82.34           C
ATOM   4584  CD  GLU E 579      66.182 -14.346  23.347  1.00 82.34           C
ATOM   4585  OE1 GLU E 579      66.960 -13.708  22.593  1.00 82.34           O
ATOM   4586  OE2 GLU E 579      65.889 -15.562  23.195  1.00 82.34           O
ATOM   4587  C   GLU E 579      64.410 -11.356  26.260  1.00 82.34           C
ATOM   4588  O   GLU E 579      64.179 -12.212  27.115  1.00 82.34           O
ATOM   4589  N   SER E 580      64.972 -10.174  26.580  1.00 83.46           N
ATOM   4590  CA  SER E 580      65.389  -9.881  27.930  1.00 83.46           C
ATOM   4591  CB  SER E 580      66.023  -8.488  28.071  1.00 83.46           C
ATOM   4592  OG  SER E 580      67.227  -8.414  27.325  1.00 83.46           O
ATOM   4593  C   SER E 580      64.198  -9.899  28.841  1.00 83.46           C
ATOM   4594  O   SER E 580      64.300 -10.236  30.021  1.00 83.46           O
ATOM   4595  N   CYS E 581      63.025  -9.526  28.311  1.00 59.14           N
ATOM   4596  CA  CYS E 581      61.832  -9.476  29.107  1.00 59.14           C
ATOM   4597  CB  CYS E 581      60.620  -9.039  28.260  1.00 59.14           C
ATOM   4598  SG  CYS E 581      59.036  -9.170  29.136  1.00 59.14           S
ATOM   4599  C   CYS E 581      61.542 -10.853  29.618  1.00 59.14           C
ATOM   4600  O   CYS E 581      61.148 -11.015  30.775  1.00 59.14           O
ATOM   4601  N   ASP E 582      61.702 -11.875  28.747  1.00 76.95           N
ATOM   4602  CA  ASP E 582      61.443 -13.231  29.136  1.00 76.95           C
ATOM   4603  CB  ASP E 582      60.036 -13.700  28.730  1.00 76.95           C
ATOM   4604  CG  ASP E 582      59.860 -15.147  29.162  1.00 76.95           C
ATOM   4605  OD1 ASP E 582      60.448 -15.546  30.201  1.00 76.95           O
ATOM   4606  OD2 ASP E 582      59.141 -15.882  28.430  1.00 76.95           O
ATOM   4607  C   ASP E 582      62.423 -14.111  28.426  1.00 76.95           C
ATOM   4608  O   ASP E 582      62.160 -14.549  27.307  1.00 76.95           O
ATOM   4609  N   PRO E 583      63.516 -14.436  29.065  1.00 75.35           N
ATOM   4610  CA  PRO E 583      64.533 -15.224  28.424  1.00 75.35           C
ATOM   4611  CD  PRO E 583      64.073 -13.578  30.098  1.00 75.35           C
ATOM   4612  CB  PRO E 583      65.733 -15.206  29.361  1.00 75.35           C
ATOM   4613  CG  PRO E 583      65.590 -13.856  30.089  1.00 75.35           C
ATOM   4614  C   PRO E 583      64.030 -16.586  28.084  1.00 75.35           C
ATOM   4615  O   PRO E 583      63.105 -17.068  28.736  1.00 75.35           O
ATOM   4616  N   TYR E 584      64.634 -17.224  27.062  1.00120.27           N
ATOM   4617  CA  TYR E 584      64.106 -18.470  26.586  1.00120.27           C
ATOM   4618  CB  TYR E 584      64.496 -18.731  25.120  1.00120.27           C
ATOM   4619  CG  TYR E 584      63.731 -19.913  24.646  1.00120.27           C
ATOM   4620  CD1 TYR E 584      62.411 -19.791  24.283  1.00120.27           C
ATOM   4621  CD2 TYR E 584      64.323 -21.147  24.582  1.00120.27           C
ATOM   4622  CE1 TYR E 584      61.697 -20.881  23.849  1.00120.27           C
ATOM   4623  CE2 TYR E 584      63.615 -22.240  24.147  1.00120.27           C
ATOM   4624  CZ  TYR E 584      62.302 -22.110  23.779  1.00120.27           C
ATOM   4625  OH  TYR E 584      61.582 -23.237  23.336  1.00120.27           O
ATOM   4626  C   TYR E 584      64.543 -19.608  27.463  1.00120.27           C
ATOM   4627  O   TYR E 584      65.735 -19.812  27.688  1.00120.27           O
ATOM   4628  N   LYS E 585      63.540 -20.282  28.083  1.00187.25           N
ATOM   4629  CA  LYS E 585      63.681 -21.437  28.934  1.00187.25           C
ATOM   4630  CB  LYS E 585      62.501 -21.568  29.915  1.00187.25           C
ATOM   4631  CG  LYS E 585      62.878 -22.105  31.300  1.00187.25           C
ATOM   4632  CD  LYS E 585      63.732 -23.372  31.323  1.00187.25           C
ATOM   4633  CE  LYS E 585      64.108 -23.820  32.740  1.00187.25           C
ATOM   4634  NZ  LYS E 585      64.864 -22.752  33.442  1.00187.25           N
ATOM   4635  C   LYS E 585      63.738 -22.720  28.143  1.00187.25           C
ATOM   4636  O   LYS E 585      64.576 -23.583  28.396  1.00187.25           O
ATOM   4637  N   GLY E 586      62.841 -22.874  27.142  1.00 38.90           N
ATOM   4638  CA  GLY E 586      62.754 -24.109  26.409  1.00 38.90           C
ATOM   4639  C   GLY E 586      61.822 -25.030  27.135  1.00 38.90           C
ATOM   4640  O   GLY E 586      61.833 -26.242  26.915  1.00 38.90           O
ATOM   4641  N   VAL E 587      60.986 -24.473  28.032  1.00108.44           N
ATOM   4642  CA  VAL E 587      60.085 -25.297  28.781  1.00108.44           C
ATOM   4643  CB  VAL E 587      60.602 -25.621  30.160  1.00108.44           C
ATOM   4644  CG1 VAL E 587      60.656 -24.325  30.990  1.00108.44           C
ATOM   4645  CG2 VAL E 587      59.758 -26.754  30.762  1.00108.44           C
ATOM   4646  C   VAL E 587      58.778 -24.566  28.908  1.00108.44           C
ATOM   4647  O   VAL E 587      58.655 -23.392  28.570  1.00108.44           O
ATOM   4648  N   ASP E 588      57.762 -25.287  29.408  1.00119.25           N
ATOM   4649  CA  ASP E 588      56.395 -24.905  29.638  1.00119.25           C
ATOM   4650  CB  ASP E 588      55.417 -26.088  29.718  1.00119.25           C
ATOM   4651  CG  ASP E 588      55.128 -26.504  28.277  1.00119.25           C
ATOM   4652  OD1 ASP E 588      55.018 -25.591  27.414  1.00119.25           O
ATOM   4653  OD2 ASP E 588      55.002 -27.731  28.019  1.00119.25           O
ATOM   4654  C   ASP E 588      56.259 -24.014  30.841  1.00119.25           C
ATOM   4655  O   ASP E 588      55.210 -24.015  31.486  1.00119.25           O
ATOM   4656  N   SER E 589      57.365 -23.351  31.248  1.00111.25           N
ATOM   4657  CA  SER E 589      57.388 -22.472  32.394  1.00111.25           C
ATOM   4658  CB  SER E 589      58.549 -21.458  32.374  1.00111.25           C
ATOM   4659  OG  SER E 589      59.801 -22.110  32.386  1.00111.25           O
ATOM   4660  C   SER E 589      56.162 -21.618  32.399  1.00111.25           C
ATOM   4661  O   SER E 589      55.513 -21.424  31.375  1.00111.25           O
ATOM   4662  N   VAL E 590      55.796 -21.108  33.593  1.00 56.16           N
ATOM   4663  CA  VAL E 590      54.646 -20.260  33.730  1.00 56.16           C
ATOM   4664  CB  VAL E 590      54.091 -20.231  35.125  1.00 56.16           C
ATOM   4665  CG1 VAL E 590      52.874 -19.293  35.166  1.00 56.16           C
ATOM   4666  CG2 VAL E 590      53.754 -21.681  35.527  1.00 56.16           C
ATOM   4667  C   VAL E 590      55.036 -18.875  33.290  1.00 56.16           C
ATOM   4668  O   VAL E 590      56.219 -18.549  33.217  1.00 56.16           O
ATOM   4669  N   CYS E 591      54.043 -18.034  32.929  1.00115.34           N
ATOM   4670  CA  CYS E 591      54.319 -16.705  32.440  1.00115.34           C
ATOM   4671  CB  CYS E 591      53.101 -15.979  31.863  1.00115.34           C
ATOM   4672  SG  CYS E 591      52.598 -16.593  30.243  1.00115.34           S
ATOM   4673  C   CYS E 591      54.763 -15.812  33.558  1.00115.34           C
ATOM   4674  O   CYS E 591      54.206 -15.889  34.648  1.00115.34           O
ATOM   4675  N   LYS E 592      55.777 -14.937  33.314  1.00182.71           N
ATOM   4676  CA  LYS E 592      56.190 -13.972  34.315  1.00182.71           C
ATOM   4677  CB  LYS E 592      57.022 -14.552  35.472  1.00182.71           C
ATOM   4678  CG  LYS E 592      58.525 -14.563  35.193  1.00182.71           C
ATOM   4679  CD  LYS E 592      58.924 -15.356  33.955  1.00182.71           C
ATOM   4680  CE  LYS E 592      59.221 -16.827  34.243  1.00182.71           C
ATOM   4681  NZ  LYS E 592      59.729 -17.484  33.022  1.00182.71           N
ATOM   4682  C   LYS E 592      57.052 -12.888  33.676  1.00182.71           C
ATOM   4683  O   LYS E 592      57.553 -13.065  32.570  1.00182.71           O
ATOM   4684  N   LYS E 593      57.241 -11.746  34.399  1.00193.81           N
ATOM   4685  CA  LYS E 593      57.946 -10.507  34.136  1.00193.81           C
ATOM   4686  CB  LYS E 593      59.192 -10.730  33.266  1.00193.81           C
ATOM   4687  CG  LYS E 593      60.180 -11.617  34.036  1.00193.81           C
ATOM   4688  CD  LYS E 593      61.308 -12.240  33.216  1.00193.81           C
ATOM   4689  CE  LYS E 593      62.659 -11.559  33.430  1.00193.81           C
ATOM   4690  NZ  LYS E 593      63.135 -11.817  34.807  1.00193.81           N
ATOM   4691  C   LYS E 593      56.940  -9.583  33.513  1.00193.81           C
ATOM   4692  O   LYS E 593      56.689  -9.620  32.310  1.00193.81           O
ATOM   4693  N   ASP E 594      56.318  -8.725  34.353  1.00116.91           N
ATOM   4694  CA  ASP E 594      55.249  -7.873  33.909  1.00116.91           C
ATOM   4695  CB  ASP E 594      54.169  -7.615  34.976  1.00116.91           C
ATOM   4696  CG  ASP E 594      54.820  -6.940  36.170  1.00116.91           C
ATOM   4697  OD1 ASP E 594      55.598  -7.628  36.882  1.00116.91           O
ATOM   4698  OD2 ASP E 594      54.537  -5.733  36.397  1.00116.91           O
ATOM   4699  C   ASP E 594      55.741  -6.555  33.404  1.00116.91           C
ATOM   4700  O   ASP E 594      56.904  -6.187  33.561  1.00116.91           O
ATOM   4701  N   GLN E 595      54.812  -5.832  32.745  1.00158.86           N
ATOM   4702  CA  GLN E 595      54.968  -4.516  32.196  1.00158.86           C
ATOM   4703  CB  GLN E 595      54.822  -3.367  33.210  1.00158.86           C
ATOM   4704  CG  GLN E 595      54.895  -1.991  32.542  1.00158.86           C
ATOM   4705  CD  GLN E 595      53.934  -1.990  31.358  1.00158.86           C
ATOM   4706  OE1 GLN E 595      52.717  -1.931  31.524  1.00158.86           O
ATOM   4707  NE2 GLN E 595      54.497  -2.069  30.121  1.00158.86           N
ATOM   4708  C   GLN E 595      56.249  -4.380  31.446  1.00158.86           C
ATOM   4709  O   GLN E 595      57.046  -3.490  31.735  1.00158.86           O
ATOM   4710  N   CYS E 596      56.500  -5.258  30.457  1.00 94.89           N
ATOM   4711  CA  CYS E 596      57.665  -5.006  29.664  1.00 94.89           C
ATOM   4712  CB  CYS E 596      58.182  -6.240  28.907  1.00 94.89           C
ATOM   4713  SG  CYS E 596      58.872  -7.408  30.121  1.00 94.89           S
ATOM   4714  C   CYS E 596      57.231  -3.909  28.770  1.00 94.89           C
ATOM   4715  O   CYS E 596      56.315  -4.034  27.955  1.00 94.89           O
ATOM   4716  N   PRO E 597      57.922  -2.821  28.940  1.00207.79           N
ATOM   4717  CA  PRO E 597      57.597  -1.566  28.338  1.00207.79           C
ATOM   4718  CD  PRO E 597      59.028  -2.729  29.879  1.00207.79           C
ATOM   4719  CB  PRO E 597      58.675  -0.590  28.804  1.00207.79           C
ATOM   4720  CG  PRO E 597      59.231  -1.221  30.094  1.00207.79           C
ATOM   4721  C   PRO E 597      57.558  -1.726  26.869  1.00207.79           C
ATOM   4722  O   PRO E 597      57.040  -0.839  26.191  1.00207.79           O
ATOM   4723  N   LYS E 598      58.126  -2.817  26.338  1.00127.58           N
ATOM   4724  CA  LYS E 598      58.035  -2.869  24.927  1.00127.58           C
ATOM   4725  CB  LYS E 598      59.389  -3.085  24.235  1.00127.58           C
ATOM   4726  CG  LYS E 598      60.431  -2.023  24.564  1.00127.58           C
ATOM   4727  CD  LYS E 598      60.848  -2.066  26.035  1.00127.58           C
ATOM   4728  CE  LYS E 598      61.997  -1.121  26.375  1.00127.58           C
ATOM   4729  NZ  LYS E 598      62.399  -1.314  27.786  1.00127.58           N
ATOM   4730  C   LYS E 598      57.242  -4.059  24.508  1.00127.58           C
ATOM   4731  O   LYS E 598      57.532  -5.187  24.901  1.00127.58           O
ATOM   4732  N   ARG E 599      56.203  -3.825  23.687  1.00140.37           N
ATOM   4733  CA  ARG E 599      55.509  -4.927  23.097  1.00140.37           C
ATOM   4734  CB  ARG E 599      54.153  -5.223  23.752  1.00140.37           C
ATOM   4735  CG  ARG E 599      54.334  -5.723  25.186  1.00140.37           C
ATOM   4736  CD  ARG E 599      53.039  -6.166  25.864  1.00140.37           C
ATOM   4737  NE  ARG E 599      53.311  -7.436  26.591  1.00140.37           N
ATOM   4738  CZ  ARG E 599      53.996  -7.416  27.774  1.00140.37           C
ATOM   4739  NH1 ARG E 599      54.706  -6.301  28.122  1.00140.37           N
ATOM   4740  NH2 ARG E 599      53.968  -8.498  28.600  1.00140.37           N
ATOM   4741  C   ARG E 599      55.314  -4.553  21.662  1.00140.37           C
ATOM   4742  O   ARG E 599      54.710  -3.524  21.359  1.00140.37           O
ATOM   4743  N   ALA E 600      55.877  -5.362  20.737  1.00 60.17           N
ATOM   4744  CA  ALA E 600      55.754  -5.095  19.331  1.00 60.17           C
ATOM   4745  CB  ALA E 600      56.926  -5.614  18.480  1.00 60.17           C
ATOM   4746  C   ALA E 600      54.507  -5.747  18.826  1.00 60.17           C
ATOM   4747  O   ALA E 600      54.133  -6.827  19.277  1.00 60.17           O
ATOM   4748  N   TYR E 601      53.876  -5.114  17.818  1.00110.92           N
ATOM   4749  CA  TYR E 601      52.615  -5.521  17.252  1.00110.92           C
ATOM   4750  CB  TYR E 601      51.558  -4.404  17.343  1.00110.92           C
ATOM   4751  CG  TYR E 601      50.836  -4.461  18.638  1.00110.92           C
ATOM   4752  CD1 TYR E 601      51.444  -4.259  19.857  1.00110.92           C
ATOM   4753  CD2 TYR E 601      49.483  -4.692  18.591  1.00110.92           C
ATOM   4754  CE1 TYR E 601      50.699  -4.328  21.012  1.00110.92           C
ATOM   4755  CE2 TYR E 601      48.739  -4.757  19.740  1.00110.92           C
ATOM   4756  CZ  TYR E 601      49.349  -4.581  20.950  1.00110.92           C
ATOM   4757  OH  TYR E 601      48.572  -4.654  22.123  1.00110.92           O
ATOM   4758  C   TYR E 601      52.773  -5.741  15.779  1.00110.92           C
ATOM   4759  O   TYR E 601      53.686  -5.198  15.162  1.00110.92           O
ATOM   4760  N   GLY E 602      51.871  -6.555  15.183  1.00 40.25           N
ATOM   4761  CA  GLY E 602      51.879  -6.785  13.766  1.00 40.25           C
ATOM   4762  C   GLY E 602      50.664  -6.119  13.195  1.00 40.25           C
ATOM   4763  O   GLY E 602      49.534  -6.397  13.593  1.00 40.25           O
ATOM   4764  N   THR E 603      50.880  -5.195  12.237  1.00117.01           N
ATOM   4765  CA  THR E 603      49.813  -4.479  11.595  1.00117.01           C
ATOM   4766  CB  THR E 603      50.295  -3.288  10.826  1.00117.01           C
ATOM   4767  OG1 THR E 603      50.941  -2.388  11.713  1.00117.01           O
ATOM   4768  CG2 THR E 603      49.080  -2.593  10.198  1.00117.01           C
ATOM   4769  C   THR E 603      49.028  -5.364  10.657  1.00117.01           C
ATOM   4770  O   THR E 603      47.828  -5.146  10.501  1.00117.01           O
ATOM   4771  N   ASN E 604      49.674  -6.349   9.979  1.00 78.04           N
ATOM   4772  CA  ASN E 604      48.959  -7.162   9.011  1.00 78.04           C
ATOM   4773  CB  ASN E 604      49.123  -6.658   7.563  1.00 78.04           C
ATOM   4774  CG  ASN E 604      48.738  -5.187   7.470  1.00 78.04           C
ATOM   4775  OD1 ASN E 604      47.636  -4.832   7.055  1.00 78.04           O
ATOM   4776  ND2 ASN E 604      49.700  -4.305   7.854  1.00 78.04           N
ATOM   4777  C   ASN E 604      49.553  -8.559   8.976  1.00 78.04           C
ATOM   4778  O   ASN E 604      50.725  -8.743   9.302  1.00 78.04           O
ATOM   4779  N   TYR E 605      48.747  -9.587   8.589  1.00118.90           N
ATOM   4780  CA  TYR E 605      49.214 -10.957   8.481  1.00118.90           C
ATOM   4781  CB  TYR E 605      49.130 -11.720   9.816  1.00118.90           C
ATOM   4782  CG  TYR E 605      47.682 -11.760  10.153  1.00118.90           C
ATOM   4783  CD1 TYR E 605      47.060 -10.615  10.585  1.00118.90           C
ATOM   4784  CD2 TYR E 605      46.935 -12.914  10.043  1.00118.90           C
ATOM   4785  CE1 TYR E 605      45.725 -10.615  10.901  1.00118.90           C
ATOM   4786  CE2 TYR E 605      45.593 -12.923  10.361  1.00118.90           C
ATOM   4787  CZ  TYR E 605      44.986 -11.767  10.792  1.00118.90           C
ATOM   4788  OH  TYR E 605      43.616 -11.744  11.124  1.00118.90           O
ATOM   4789  C   TYR E 605      48.339 -11.715   7.511  1.00118.90           C
ATOM   4790  O   TYR E 605      47.153 -11.414   7.389  1.00118.90           O
ATOM   4791  N   ALA E 606      48.892 -12.730   6.793  1.00 55.03           N
ATOM   4792  CA  ALA E 606      48.080 -13.541   5.909  1.00 55.03           C
ATOM   4793  CB  ALA E 606      47.570 -12.788   4.666  1.00 55.03           C
ATOM   4794  C   ALA E 606      48.888 -14.710   5.411  1.00 55.03           C
ATOM   4795  O   ALA E 606      50.115 -14.707   5.474  1.00 55.03           O
ATOM   4796  N   TYR E 607      48.202 -15.767   4.918  1.00101.88           N
ATOM   4797  CA  TYR E 607      48.888 -16.885   4.319  1.00101.88           C
ATOM   4798  CB  TYR E 607      48.055 -18.186   4.215  1.00101.88           C
ATOM   4799  CG  TYR E 607      47.920 -18.917   5.517  1.00101.88           C
ATOM   4800  CD1 TYR E 607      48.955 -19.700   5.981  1.00101.88           C
ATOM   4801  CD2 TYR E 607      46.758 -18.864   6.255  1.00101.88           C
ATOM   4802  CE1 TYR E 607      48.848 -20.396   7.162  1.00101.88           C
ATOM   4803  CE2 TYR E 607      46.642 -19.557   7.438  1.00101.88           C
ATOM   4804  CZ  TYR E 607      47.689 -20.323   7.893  1.00101.88           C
ATOM   4805  OH  TYR E 607      47.576 -21.036   9.105  1.00101.88           O
ATOM   4806  C   TYR E 607      49.193 -16.448   2.917  1.00101.88           C
ATOM   4807  O   TYR E 607      48.353 -15.832   2.267  1.00101.88           O
ATOM   4808  N   THR E 608      50.411 -16.716   2.404  1.00 47.37           N
ATOM   4809  CA  THR E 608      50.683 -16.282   1.061  1.00 47.37           C
ATOM   4810  CB  THR E 608      52.067 -16.587   0.565  1.00 47.37           C
ATOM   4811  OG1 THR E 608      53.044 -16.026   1.428  1.00 47.37           O
ATOM   4812  CG2 THR E 608      52.208 -15.971  -0.840  1.00 47.37           C
ATOM   4813  C   THR E 608      49.740 -17.025   0.174  1.00 47.37           C
ATOM   4814  O   THR E 608      49.529 -18.225   0.348  1.00 47.37           O
ATOM   4815  N   GLY E 609      49.167 -16.321  -0.824  1.00 39.72           N
ATOM   4816  CA  GLY E 609      48.200 -16.929  -1.680  1.00 39.72           C
ATOM   4817  C   GLY E 609      46.853 -16.454  -1.226  1.00 39.72           C
ATOM   4818  O   GLY E 609      45.856 -16.649  -1.917  1.00 39.72           O
ATOM   4819  N   GLY E 610      46.789 -15.833  -0.032  1.00 50.31           N
ATOM   4820  CA  GLY E 610      45.567 -15.248   0.449  1.00 50.31           C
ATOM   4821  C   GLY E 610      44.907 -16.095   1.501  1.00 50.31           C
ATOM   4822  O   GLY E 610      44.230 -15.562   2.380  1.00 50.31           O
ATOM   4823  N   PHE E 611      45.069 -17.430   1.444  1.00172.88           N
ATOM   4824  CA  PHE E 611      44.457 -18.292   2.420  1.00172.88           C
ATOM   4825  CB  PHE E 611      42.960 -18.535   2.149  1.00172.88           C
ATOM   4826  CG  PHE E 611      42.821 -18.951   0.724  1.00172.88           C
ATOM   4827  CD1 PHE E 611      42.887 -20.275   0.356  1.00172.88           C
ATOM   4828  CD2 PHE E 611      42.626 -17.997  -0.247  1.00172.88           C
ATOM   4829  CE1 PHE E 611      42.758 -20.638  -0.965  1.00172.88           C
ATOM   4830  CE2 PHE E 611      42.497 -18.356  -1.568  1.00172.88           C
ATOM   4831  CZ  PHE E 611      42.562 -19.680  -1.929  1.00172.88           C
ATOM   4832  C   PHE E 611      45.189 -19.598   2.395  1.00172.88           C
ATOM   4833  O   PHE E 611      46.042 -19.823   1.541  1.00172.88           O
ATOM   4834  N   TYR E 612      44.873 -20.507   3.337  1.00174.47           N
ATOM   4835  CA  TYR E 612      45.620 -21.734   3.408  1.00174.47           C
ATOM   4836  CB  TYR E 612      45.425 -22.395   4.788  1.00174.47           C
ATOM   4837  CG  TYR E 612      46.330 -23.553   5.059  1.00174.47           C
ATOM   4838  CD1 TYR E 612      47.637 -23.598   4.632  1.00174.47           C
ATOM   4839  CD2 TYR E 612      45.879 -24.574   5.857  1.00174.47           C
ATOM   4840  CE1 TYR E 612      48.442 -24.676   4.945  1.00174.47           C
ATOM   4841  CE2 TYR E 612      46.676 -25.647   6.181  1.00174.47           C
ATOM   4842  CZ  TYR E 612      47.966 -25.707   5.721  1.00174.47           C
ATOM   4843  OH  TYR E 612      48.778 -26.813   6.048  1.00174.47           O
ATOM   4844  C   TYR E 612      45.197 -22.611   2.266  1.00174.47           C
ATOM   4845  O   TYR E 612      44.024 -22.966   2.124  1.00174.47           O
ATOM   4846  N   GLY E 613      46.191 -22.993   1.427  1.00 77.19           N
ATOM   4847  CA  GLY E 613      45.964 -23.809   0.265  1.00 77.19           C
ATOM   4848  C   GLY E 613      46.309 -23.064  -1.005  1.00 77.19           C
ATOM   4849  O   GLY E 613      46.392 -23.676  -2.067  1.00 77.19           O
ATOM   4850  N   ALA E 614      46.420 -21.722  -0.926  1.00102.04           N
ATOM   4851  CA  ALA E 614      46.770 -20.745  -1.929  1.00102.04           C
ATOM   4852  CB  ALA E 614      46.326 -19.331  -1.532  1.00102.04           C
ATOM   4853  C   ALA E 614      48.236 -20.669  -2.261  1.00102.04           C
ATOM   4854  O   ALA E 614      48.613 -20.051  -3.250  1.00102.04           O
ATOM   4855  N   THR E 615      49.124 -21.150  -1.384  1.00134.11           N
ATOM   4856  CA  THR E 615      50.540 -20.924  -1.532  1.00134.11           C
ATOM   4857  CB  THR E 615      51.322 -21.395  -0.344  1.00134.11           C
ATOM   4858  OG1 THR E 615      51.105 -22.785  -0.150  1.00134.11           O
ATOM   4859  CG2 THR E 615      50.872 -20.606   0.898  1.00134.11           C
ATOM   4860  C   THR E 615      51.144 -21.570  -2.745  1.00134.11           C
ATOM   4861  O   THR E 615      50.703 -22.618  -3.211  1.00134.11           O
ATOM   4862  N   ASN E 616      52.185 -20.903  -3.303  1.00 74.92           N
ATOM   4863  CA  ASN E 616      52.944 -21.433  -4.403  1.00 74.92           C
ATOM   4864  CB  ASN E 616      52.267 -21.243  -5.776  1.00 74.92           C
ATOM   4865  CG  ASN E 616      52.112 -19.762  -6.062  1.00 74.92           C
ATOM   4866  OD1 ASN E 616      53.102 -19.049  -6.195  1.00 74.92           O
ATOM   4867  ND2 ASN E 616      50.845 -19.280  -6.174  1.00 74.92           N
ATOM   4868  C   ASN E 616      54.301 -20.777  -4.395  1.00 74.92           C
ATOM   4869  O   ASN E 616      54.538 -19.814  -3.666  1.00 74.92           O
ATOM   4870  N   ALA E 617      55.246 -21.315  -5.195  1.00 44.41           N
ATOM   4871  CA  ALA E 617      56.611 -20.853  -5.222  1.00 44.41           C
ATOM   4872  CB  ALA E 617      57.509 -21.710  -6.130  1.00 44.41           C
ATOM   4873  C   ALA E 617      56.707 -19.442  -5.715  1.00 44.41           C
ATOM   4874  O   ALA E 617      57.445 -18.633  -5.154  1.00 44.41           O
ATOM   4875  N   LYS E 618      55.947 -19.110  -6.776  1.00164.74           N
ATOM   4876  CA  LYS E 618      56.016 -17.813  -7.392  1.00164.74           C
ATOM   4877  CB  LYS E 618      55.044 -17.707  -8.583  1.00164.74           C
ATOM   4878  CG  LYS E 618      54.913 -16.310  -9.192  1.00164.74           C
ATOM   4879  CD  LYS E 618      56.200 -15.755  -9.800  1.00164.74           C
ATOM   4880  CE  LYS E 618      56.910 -14.767  -8.875  1.00164.74           C
ATOM   4881  NZ  LYS E 618      56.026 -13.609  -8.611  1.00164.74           N
ATOM   4882  C   LYS E 618      55.659 -16.754  -6.392  1.00164.74           C
ATOM   4883  O   LYS E 618      56.376 -15.765  -6.243  1.00164.74           O
ATOM   4884  N   ASN E 619      54.549 -16.949  -5.659  1.00 54.68           N
ATOM   4885  CA  ASN E 619      54.099 -15.999  -4.685  1.00 54.68           C
ATOM   4886  CB  ASN E 619      52.721 -16.323  -4.086  1.00 54.68           C
ATOM   4887  CG  ASN E 619      51.659 -15.815  -5.053  1.00 54.68           C
ATOM   4888  OD1 ASN E 619      51.411 -16.407  -6.102  1.00 54.68           O
ATOM   4889  ND2 ASN E 619      51.010 -14.678  -4.684  1.00 54.68           N
ATOM   4890  C   ASN E 619      55.090 -15.927  -3.570  1.00 54.68           C
ATOM   4891  O   ASN E 619      55.292 -14.869  -2.977  1.00 54.68           O
ATOM   4892  N   MET E 620      55.730 -17.063  -3.243  1.00127.85           N
ATOM   4893  CA  MET E 620      56.677 -17.103  -2.161  1.00127.85           C
ATOM   4894  CB  MET E 620      57.361 -18.481  -2.056  1.00127.85           C
ATOM   4895  CG  MET E 620      56.480 -19.641  -1.594  1.00127.85           C
ATOM   4896  SD  MET E 620      56.439 -19.874   0.205  1.00127.85           S
ATOM   4897  CE  MET E 620      58.104 -20.598   0.293  1.00127.85           C
ATOM   4898  C   MET E 620      57.797 -16.149  -2.459  1.00127.85           C
ATOM   4899  O   MET E 620      58.186 -15.346  -1.612  1.00127.85           O
ATOM   4900  N   MET E 621      58.343 -16.206  -3.688  1.00 94.66           N
ATOM   4901  CA  MET E 621      59.476 -15.389  -4.027  1.00 94.66           C
ATOM   4902  CB  MET E 621      60.034 -15.647  -5.438  1.00 94.66           C
ATOM   4903  CG  MET E 621      60.597 -17.049  -5.648  1.00 94.66           C
ATOM   4904  SD  MET E 621      61.540 -17.258  -7.189  1.00 94.66           S
ATOM   4905  CE  MET E 621      60.122 -17.024  -8.298  1.00 94.66           C
ATOM   4906  C   MET E 621      59.092 -13.946  -4.021  1.00 94.66           C
ATOM   4907  O   MET E 621      59.882 -13.089  -3.633  1.00 94.66           O
ATOM   4908  N   TYR E 622      57.874 -13.637  -4.495  1.00143.44           N
ATOM   4909  CA  TYR E 622      57.427 -12.277  -4.565  1.00143.44           C
ATOM   4910  CB  TYR E 622      56.008 -12.187  -5.160  1.00143.44           C
ATOM   4911  CG  TYR E 622      55.456 -10.822  -4.939  1.00143.44           C
ATOM   4912  CD1 TYR E 622      55.738  -9.786  -5.798  1.00143.44           C
ATOM   4913  CD2 TYR E 622      54.636 -10.587  -3.859  1.00143.44           C
ATOM   4914  CE1 TYR E 622      55.213  -8.533  -5.575  1.00143.44           C
ATOM   4915  CE2 TYR E 622      54.108  -9.339  -3.631  1.00143.44           C
ATOM   4916  CZ  TYR E 622      54.398  -8.308  -4.491  1.00143.44           C
ATOM   4917  OH  TYR E 622      53.859  -7.024  -4.262  1.00143.44           O
ATOM   4918  C   TYR E 622      57.380 -11.720  -3.179  1.00143.44           C
ATOM   4919  O   TYR E 622      57.871 -10.621  -2.919  1.00143.44           O
ATOM   4920  N   GLU E 623      56.806 -12.487  -2.237  1.00 99.26           N
ATOM   4921  CA  GLU E 623      56.655 -12.007  -0.895  1.00 99.26           C
ATOM   4922  CB  GLU E 623      55.907 -13.012   0.005  1.00 99.26           C
ATOM   4923  CG  GLU E 623      55.021 -12.385   1.091  1.00 99.26           C
ATOM   4924  CD  GLU E 623      55.750 -11.258   1.804  1.00 99.26           C
ATOM   4925  OE1 GLU E 623      56.865 -11.507   2.334  1.00 99.26           O
ATOM   4926  OE2 GLU E 623      55.191 -10.130   1.840  1.00 99.26           O
ATOM   4927  C   GLU E 623      58.019 -11.804  -0.303  1.00 99.26           C
ATOM   4928  O   GLU E 623      58.283 -10.795   0.350  1.00 99.26           O
ATOM   4929  N   LEU E 624      58.939 -12.755  -0.551  1.00 61.36           N
ATOM   4930  CA  LEU E 624      60.230 -12.722   0.078  1.00 61.36           C
ATOM   4931  CB  LEU E 624      61.081 -13.943  -0.314  1.00 61.36           C
ATOM   4932  CG  LEU E 624      62.460 -13.995   0.366  1.00 61.36           C
ATOM   4933  CD1 LEU E 624      62.315 -14.149   1.888  1.00 61.36           C
ATOM   4934  CD2 LEU E 624      63.350 -15.085  -0.254  1.00 61.36           C
ATOM   4935  C   LEU E 624      60.996 -11.488  -0.300  1.00 61.36           C
ATOM   4936  O   LEU E 624      61.457 -10.748   0.569  1.00 61.36           O
ATOM   4937  N   TYR E 625      61.143 -11.213  -1.609  1.00152.98           N
ATOM   4938  CA  TYR E 625      61.937 -10.087  -2.012  1.00152.98           C
ATOM   4939  CB  TYR E 625      62.210 -10.043  -3.527  1.00152.98           C
ATOM   4940  CG  TYR E 625      63.000  -8.803  -3.775  1.00152.98           C
ATOM   4941  CD1 TYR E 625      64.353  -8.768  -3.526  1.00152.98           C
ATOM   4942  CD2 TYR E 625      62.384  -7.671  -4.259  1.00152.98           C
ATOM   4943  CE1 TYR E 625      65.078  -7.622  -3.754  1.00152.98           C
ATOM   4944  CE2 TYR E 625      63.104  -6.523  -4.489  1.00152.98           C
ATOM   4945  CZ  TYR E 625      64.454  -6.497  -4.236  1.00152.98           C
ATOM   4946  OH  TYR E 625      65.196  -5.320  -4.469  1.00152.98           O
ATOM   4947  C   TYR E 625      61.274  -8.799  -1.651  1.00152.98           C
ATOM   4948  O   TYR E 625      61.929  -7.853  -1.218  1.00152.98           O
ATOM   4949  N   HIS E 626      59.959  -8.690  -1.894  1.00 76.62           N
ATOM   4950  CA  HIS E 626      59.347  -7.435  -1.592  1.00 76.62           C
ATOM   4951  ND1 HIS E 626      58.284  -6.128  -4.448  1.00 76.62           N
ATOM   4952  CG  HIS E 626      58.073  -7.277  -3.721  1.00 76.62           C
ATOM   4953  CB  HIS E 626      57.955  -7.310  -2.226  1.00 76.62           C
ATOM   4954  NE2 HIS E 626      58.235  -7.804  -5.909  1.00 76.62           N
ATOM   4955  CD2 HIS E 626      58.045  -8.291  -4.628  1.00 76.62           C
ATOM   4956  CE1 HIS E 626      58.374  -6.500  -5.751  1.00 76.62           C
ATOM   4957  C   HIS E 626      59.259  -7.200  -0.110  1.00 76.62           C
ATOM   4958  O   HIS E 626      59.745  -6.182   0.375  1.00 76.62           O
ATOM   4959  N   GLY E 627      58.594  -8.126   0.620  1.00 73.23           N
ATOM   4960  CA  GLY E 627      58.306  -8.069   2.039  1.00 73.23           C
ATOM   4961  C   GLY E 627      59.395  -8.430   3.021  1.00 73.23           C
ATOM   4962  O   GLY E 627      59.518  -7.791   4.066  1.00 73.23           O
ATOM   4963  N   GLY E 628      60.168  -9.508   2.771  1.00 52.75           N
ATOM   4964  CA  GLY E 628      61.144  -9.933   3.743  1.00 52.75           C
ATOM   4965  C   GLY E 628      60.965 -11.407   3.994  1.00 52.75           C
ATOM   4966  O   GLY E 628      60.109 -12.043   3.383  1.00 52.75           O
ATOM   4967  N   PRO E 629      61.732 -11.968   4.905  1.00 81.44           N
ATOM   4968  CA  PRO E 629      61.644 -13.381   5.178  1.00 81.44           C
ATOM   4969  CD  PRO E 629      63.051 -11.437   5.211  1.00 81.44           C
ATOM   4970  CB  PRO E 629      62.823 -13.697   6.094  1.00 81.44           C
ATOM   4971  CG  PRO E 629      63.875 -12.641   5.701  1.00 81.44           C
ATOM   4972  C   PRO E 629      60.300 -13.720   5.744  1.00 81.44           C
ATOM   4973  O   PRO E 629      59.704 -12.877   6.412  1.00 81.44           O
ATOM   4974  N   LEU E 630      59.791 -14.939   5.462  1.00155.54           N
ATOM   4975  CA  LEU E 630      58.492 -15.324   5.941  1.00155.54           C
ATOM   4976  CB  LEU E 630      57.412 -15.502   4.853  1.00155.54           C
ATOM   4977  CG  LEU E 630      57.092 -14.274   3.990  1.00155.54           C
ATOM   4978  CD1 LEU E 630      58.220 -13.983   2.991  1.00155.54           C
ATOM   4979  CD2 LEU E 630      55.715 -14.406   3.320  1.00155.54           C
ATOM   4980  C   LEU E 630      58.608 -16.684   6.546  1.00155.54           C
ATOM   4981  O   LEU E 630      59.538 -17.432   6.246  1.00155.54           O
ATOM   4982  N   ALA E 631      57.652 -17.036   7.432  1.00 52.72           N
ATOM   4983  CA  ALA E 631      57.672 -18.340   8.033  1.00 52.72           C
ATOM   4984  CB  ALA E 631      56.867 -18.420   9.341  1.00 52.72           C
ATOM   4985  C   ALA E 631      57.121 -19.362   7.073  1.00 52.72           C
ATOM   4986  O   ALA E 631      56.188 -19.095   6.316  1.00 52.72           O
ATOM   4987  N   ILE E 632      57.704 -20.582   7.096  1.00178.24           N
ATOM   4988  CA  ILE E 632      57.293 -21.666   6.241  1.00178.24           C
ATOM   4989  CB  ILE E 632      58.274 -21.915   5.121  1.00178.24           C
ATOM   4990  CG1 ILE E 632      58.515 -20.631   4.308  1.00178.24           C
ATOM   4991  CG2 ILE E 632      57.747 -23.077   4.256  1.00178.24           C
ATOM   4992  CD1 ILE E 632      57.269 -20.111   3.616  1.00178.24           C
ATOM   4993  C   ILE E 632      57.313 -22.910   7.090  1.00178.24           C
ATOM   4994  O   ILE E 632      57.935 -22.929   8.150  1.00178.24           O
ATOM   4995  N   ALA E 633      56.600 -23.979   6.668  1.00 48.66           N
ATOM   4996  CA  ALA E 633      56.637 -25.224   7.392  1.00 48.66           C
ATOM   4997  CB  ALA E 633      55.341 -25.534   8.161  1.00 48.66           C
ATOM   4998  C   ALA E 633      56.838 -26.331   6.396  1.00 48.66           C
ATOM   4999  O   ALA E 633      56.456 -26.203   5.233  1.00 48.66           O
ATOM   5000  N   PHE E 634      57.481 -27.443   6.820  1.00185.11           N
ATOM   5001  CA  PHE E 634      57.675 -28.557   5.928  1.00185.11           C
ATOM   5002  CB  PHE E 634      58.923 -28.445   5.023  1.00185.11           C
ATOM   5003  CG  PHE E 634      60.174 -28.548   5.829  1.00185.11           C
ATOM   5004  CD1 PHE E 634      60.698 -27.447   6.464  1.00185.11           C
ATOM   5005  CD2 PHE E 634      60.828 -29.753   5.950  1.00185.11           C
ATOM   5006  CE1 PHE E 634      61.854 -27.547   7.205  1.00185.11           C
ATOM   5007  CE2 PHE E 634      61.985 -29.859   6.688  1.00185.11           C
ATOM   5008  CZ  PHE E 634      62.501 -28.754   7.319  1.00185.11           C
ATOM   5009  C   PHE E 634      57.768 -29.814   6.738  1.00185.11           C
ATOM   5010  O   PHE E 634      57.783 -29.774   7.968  1.00185.11           O
ATOM   5011  N   GLU E 635      57.807 -30.984   6.063  1.00116.07           N
ATOM   5012  CA  GLU E 635      57.860 -32.216   6.799  1.00116.07           C
ATOM   5013  CB  GLU E 635      57.047 -33.353   6.154  1.00116.07           C
ATOM   5014  CG  GLU E 635      57.097 -34.665   6.940  1.00116.07           C
ATOM   5015  CD  GLU E 635      56.287 -34.490   8.218  1.00116.07           C
ATOM   5016  OE1 GLU E 635      55.733 -33.377   8.421  1.00116.07           O
ATOM   5017  OE2 GLU E 635      56.214 -35.467   9.011  1.00116.07           O
ATOM   5018  C   GLU E 635      59.282 -32.663   6.891  1.00116.07           C
ATOM   5019  O   GLU E 635      59.937 -32.924   5.883  1.00116.07           O
ATOM   5020  N   VAL E 636      59.792 -32.753   8.135  1.00 71.81           N
ATOM   5021  CA  VAL E 636      61.133 -33.193   8.367  1.00 71.81           C
ATOM   5022  CB  VAL E 636      61.704 -32.720   9.676  1.00 71.81           C
ATOM   5023  CG1 VAL E 636      63.053 -33.418   9.908  1.00 71.81           C
ATOM   5024  CG2 VAL E 636      61.813 -31.186   9.637  1.00 71.81           C
ATOM   5025  C   VAL E 636      61.126 -34.686   8.379  1.00 71.81           C
ATOM   5026  O   VAL E 636      60.220 -35.316   8.922  1.00 71.81           O
ATOM   5027  N   TYR E 637      62.157 -35.289   7.761  1.00 74.97           N
ATOM   5028  CA  TYR E 637      62.286 -36.715   7.716  1.00 74.97           C
ATOM   5029  CB  TYR E 637      62.169 -37.318   6.308  1.00 74.97           C
ATOM   5030  CG  TYR E 637      60.721 -37.266   5.978  1.00 74.97           C
[truncated: 509,163 more chars]
