# Supplementary material for: Evolutionary Analysis of Dipeptidyl Peptidase I
Source: Int J Mol Sci. 2022 Feb 6;23(3):1852. doi: 10.3390/ijms23031852 (PMC8836896; doi:10.3390/ijms23031852)
Supplement: Supplementary file 1 [file ijms-23-01852-s001.zip › Supplementary File S2 Homology models/Modeller/Naegleria gruberi/mod.B99990009.pdb]

EXPDTA    THEORETICAL MODEL, MODELLER 10.1 2021/11/11 14:43:33
REMARK   6 MODELLER OBJECTIVE FUNCTION:     13587.6240
REMARK   6 MODELLER BEST TEMPLATE % SEQ ID:  49.716
REMARK   6 SEQUENCE: mod
REMARK   6 ALIGNMENT: alignment.pir
REMARK   6 SCRIPT: model.py
REMARK   6 DOPE score: -161997.09375
REMARK   6 GA341 score: 1.00000
REMARK   6 DOPE-HR score: -123711.79688
REMARK   6 TEMPLATE: 1K3B 1:A - 119:A MODELS 1:A - 128:A AT 49.7%
REMARK   6 TEMPLATE: 1K3B 120:B - 283:B MODELS 129:B - 294:B AT 49.7%
REMARK   6 TEMPLATE: 1K3B 284:C - 352:C MODELS 295:C - 362:C AT 49.7%
REMARK   6 TEMPLATE: 1K3B 353:D - 471:D MODELS 363:D - 490:D AT 49.7%
REMARK   6 TEMPLATE: 1K3B 472:E - 635:E MODELS 491:E - 656:E AT 49.7%
REMARK   6 TEMPLATE: 1K3B 636:F - 704:F MODELS 657:F - 724:F AT 49.7%
REMARK   6 TEMPLATE: 1K3B 705:G - 823:G MODELS 725:G - 852:G AT 49.7%
REMARK   6 TEMPLATE: 1K3B 824:H - 987:H MODELS 853:H - 1018:H AT 49.7%
REMARK   6 TEMPLATE: 1K3B 988:I - 1056:I MODELS 1019:I - 1086:I AT 49.7%
REMARK   6 TEMPLATE: 1K3B 1057:J - 1175:J MODELS 1087:J - 1214:J AT 49.7%
REMARK   6 TEMPLATE: 1K3B 1176:K - 1339:K MODELS 1215:K - 1380:K AT 49.7%
REMARK   6 TEMPLATE: 1K3B 1340:L - 1408:L MODELS 1381:L - 1448:L AT 49.7%
SSBOND   1 CYS A    6    CYS A  101                          1555   1555  2.03
SSBOND   2 CYS A   33    CYS A  121                          1555   1555  2.03
SSBOND   3 CYS B  154    CYS B  197                          1555   1555  2.03
SSBOND   4 CYS B  190    CYS B  229                          1555   1555  2.03
SSBOND   5 CYS B  219    CYS B  234                          1555   1555  2.03
SSBOND   6 CYS D  368    CYS D  463                          1555   1555  2.03
SSBOND   7 CYS D  395    CYS D  483                          1555   1555  2.02
SSBOND   8 CYS E  516    CYS E  559                          1555   1555  2.03
SSBOND   9 CYS E  552    CYS E  591                          1555   1555  2.03
SSBOND  10 CYS E  581    CYS E  596                          1555   1555  2.03
SSBOND  11 CYS G  730    CYS G  825                          1555   1555  2.03
SSBOND  12 CYS G  757    CYS G  845                          1555   1555  2.02
SSBOND  13 CYS H  878    CYS H  921                          1555   1555  2.03
SSBOND  14 CYS H  914    CYS H  953                          1555   1555  2.03
SSBOND  15 CYS H  943    CYS H  958                          1555   1555  2.03
SSBOND  16 CYS J 1092    CYS J 1187                          1555   1555  2.03
SSBOND  17 CYS J 1119    CYS J 1207                          1555   1555  2.01
SSBOND  18 CYS K 1240    CYS K 1283                          1555   1555  2.02
SSBOND  19 CYS K 1276    CYS K 1315                          1555   1555  2.03
SSBOND  20 CYS K 1305    CYS K 1320                          1555   1555  2.06
ATOM      1  N   ASP A   1      36.827  25.948  23.583  1.00 36.29           N
ATOM      2  CA  ASP A   1      38.072  26.407  22.934  1.00 36.29           C
ATOM      3  CB  ASP A   1      37.761  27.461  21.856  1.00 36.29           C
ATOM      4  CG  ASP A   1      36.954  26.808  20.743  1.00 36.29           C
ATOM      5  OD1 ASP A   1      36.714  25.574  20.826  1.00 36.29           O
ATOM      6  OD2 ASP A   1      36.558  27.539  19.796  1.00 36.29           O
ATOM      7  C   ASP A   1      38.940  27.055  23.955  1.00 36.29           C
ATOM      8  O   ASP A   1      38.504  27.383  25.057  1.00 36.29           O
ATOM      9  N   ILE A   2      40.208  27.267  23.586  1.00118.86           N
ATOM     10  CA  ILE A   2      41.148  27.917  24.435  1.00118.86           C
ATOM     11  CB  ILE A   2      42.486  27.236  24.479  1.00118.86           C
ATOM     12  CG1 ILE A   2      43.125  27.218  23.081  1.00118.86           C
ATOM     13  CG2 ILE A   2      42.291  25.839  25.091  1.00118.86           C
ATOM     14  CD1 ILE A   2      44.576  26.741  23.082  1.00118.86           C
ATOM     15  C   ILE A   2      41.316  29.245  23.780  1.00118.86           C
ATOM     16  O   ILE A   2      40.818  29.459  22.677  1.00118.86           O
ATOM     17  N   PRO A   3      41.935  30.165  24.447  1.00154.11           N
ATOM     18  CA  PRO A   3      42.109  31.489  23.916  1.00154.11           C
ATOM     19  CD  PRO A   3      42.011  30.142  25.896  1.00154.11           C
ATOM     20  CB  PRO A   3      42.550  32.361  25.096  1.00154.11           C
ATOM     21  CG  PRO A   3      42.873  31.367  26.228  1.00154.11           C
ATOM     22  C   PRO A   3      43.052  31.509  22.748  1.00154.11           C
ATOM     23  O   PRO A   3      43.223  32.576  22.161  1.00154.11           O
ATOM     24  N   VAL A   4      43.681  30.364  22.403  1.00 64.37           N
ATOM     25  CA  VAL A   4      44.681  30.334  21.364  1.00 64.37           C
ATOM     26  CB  VAL A   4      45.540  29.103  21.402  1.00 64.37           C
ATOM     27  CG1 VAL A   4      46.444  29.101  20.158  1.00 64.37           C
ATOM     28  CG2 VAL A   4      46.319  29.094  22.729  1.00 64.37           C
ATOM     29  C   VAL A   4      44.102  30.435  19.973  1.00 64.37           C
ATOM     30  O   VAL A   4      43.130  29.772  19.615  1.00 64.37           O
ATOM     31  N   HIS A   5      44.691  31.383  19.213  1.00188.48           N
ATOM     32  CA  HIS A   5      44.541  31.847  17.852  1.00188.48           C
ATOM     33  ND1 HIS A   5      43.894  35.513  18.770  1.00188.48           N
ATOM     34  CG  HIS A   5      43.762  34.169  18.503  1.00188.48           C
ATOM     35  CB  HIS A   5      44.764  33.363  17.732  1.00188.48           C
ATOM     36  NE2 HIS A   5      41.970  34.872  19.680  1.00188.48           N
ATOM     37  CD2 HIS A   5      42.581  33.793  19.066  1.00188.48           C
ATOM     38  CE1 HIS A   5      42.796  35.882  19.477  1.00188.48           C
ATOM     39  C   HIS A   5      45.441  31.211  16.817  1.00188.48           C
ATOM     40  O   HIS A   5      45.462  31.700  15.693  1.00188.48           O
ATOM     41  N   CYS A   6      46.289  30.221  17.148  1.00 91.71           N
ATOM     42  CA  CYS A   6      47.384  29.810  16.294  1.00 91.71           C
ATOM     43  CB  CYS A   6      48.282  28.769  16.975  1.00 91.71           C
ATOM     44  SG  CYS A   6      48.958  29.472  18.504  1.00 91.71           S
ATOM     45  C   CYS A   6      47.027  29.334  14.914  1.00 91.71           C
ATOM     46  O   CYS A   6      45.921  28.879  14.630  1.00 91.71           O
ATOM     47  N   LEU A   7      48.020  29.461  14.000  1.00 97.11           N
ATOM     48  CA  LEU A   7      47.853  29.131  12.614  1.00 97.11           C
ATOM     49  CB  LEU A   7      48.236  30.276  11.662  1.00 97.11           C
ATOM     50  CG  LEU A   7      47.325  31.510  11.797  1.00 97.11           C
ATOM     51  CD1 LEU A   7      45.886  31.189  11.363  1.00 97.11           C
ATOM     52  CD2 LEU A   7      47.404  32.111  13.209  1.00 97.11           C
ATOM     53  C   LEU A   7      48.696  27.950  12.240  1.00 97.11           C
ATOM     54  O   LEU A   7      49.597  27.524  12.961  1.00 97.11           O
ATOM     55  N   PHE A   8      48.394  27.417  11.043  1.00 82.12           N
ATOM     56  CA  PHE A   8      48.984  26.265  10.431  1.00 82.12           C
ATOM     57  CB  PHE A   8      48.318  26.054   9.057  1.00 82.12           C
ATOM     58  CG  PHE A   8      48.547  24.688   8.516  1.00 82.12           C
ATOM     59  CD1 PHE A   8      47.907  23.609   9.079  1.00 82.12           C
ATOM     60  CD2 PHE A   8      49.346  24.483   7.418  1.00 82.12           C
ATOM     61  CE1 PHE A   8      48.089  22.341   8.584  1.00 82.12           C
ATOM     62  CE2 PHE A   8      49.531  23.217   6.917  1.00 82.12           C
ATOM     63  CZ  PHE A   8      48.908  22.142   7.500  1.00 82.12           C
ATOM     64  C   PHE A   8      50.447  26.555  10.242  1.00 82.12           C
ATOM     65  O   PHE A   8      51.301  25.697  10.466  1.00 82.12           O
ATOM     66  N   HIS A   9      50.770  27.795   9.825  1.00110.59           N
ATOM     67  CA  HIS A   9      52.127  28.210   9.591  1.00110.59           C
ATOM     68  ND1 HIS A   9      54.346  29.850   7.667  1.00110.59           N
ATOM     69  CG  HIS A   9      53.643  30.094   8.828  1.00110.59           C
ATOM     70  CB  HIS A   9      52.229  29.654   9.071  1.00110.59           C
ATOM     71  NE2 HIS A   9      55.713  30.973   9.015  1.00110.59           N
ATOM     72  CD2 HIS A   9      54.493  30.780   9.638  1.00110.59           C
ATOM     73  CE1 HIS A   9      55.577  30.397   7.834  1.00110.59           C
ATOM     74  C   HIS A   9      52.900  28.155  10.875  1.00110.59           C
ATOM     75  O   HIS A   9      54.069  27.771  10.890  1.00110.59           O
ATOM     76  N   GLN A  10      52.263  28.533  11.996  1.00 77.28           N
ATOM     77  CA  GLN A  10      52.953  28.563  13.255  1.00 77.28           C
ATOM     78  CB  GLN A  10      52.046  29.008  14.417  1.00 77.28           C
ATOM     79  CG  GLN A  10      51.566  30.457  14.294  1.00 77.28           C
ATOM     80  CD  GLN A  10      52.768  31.368  14.501  1.00 77.28           C
ATOM     81  OE1 GLN A  10      53.878  30.905  14.756  1.00 77.28           O
ATOM     82  NE2 GLN A  10      52.542  32.704  14.387  1.00 77.28           N
ATOM     83  C   GLN A  10      53.429  27.175  13.554  1.00 77.28           C
ATOM     84  O   GLN A  10      54.476  26.990  14.172  1.00 77.28           O
ATOM     85  N   VAL A  11      52.625  26.169  13.165  1.00 63.39           N
ATOM     86  CA  VAL A  11      52.899  24.775  13.394  1.00 63.39           C
ATOM     87  CB  VAL A  11      51.716  23.893  13.151  1.00 63.39           C
ATOM     88  CG1 VAL A  11      52.155  22.447  13.431  1.00 63.39           C
ATOM     89  CG2 VAL A  11      50.545  24.372  14.026  1.00 63.39           C
ATOM     90  C   VAL A  11      54.020  24.237  12.544  1.00 63.39           C
ATOM     91  O   VAL A  11      54.719  23.316  12.961  1.00 63.39           O
ATOM     92  N   PHE A  12      54.203  24.738  11.304  1.00 76.79           N
ATOM     93  CA  PHE A  12      55.242  24.200  10.456  1.00 76.79           C
ATOM     94  CB  PHE A  12      55.424  24.914   9.105  1.00 76.79           C
ATOM     95  CG  PHE A  12      54.265  24.756   8.188  1.00 76.79           C
ATOM     96  CD1 PHE A  12      53.180  25.592   8.288  1.00 76.79           C
ATOM     97  CD2 PHE A  12      54.286  23.789   7.210  1.00 76.79           C
ATOM     98  CE1 PHE A  12      52.122  25.453   7.427  1.00 76.79           C
ATOM     99  CE2 PHE A  12      53.228  23.646   6.347  1.00 76.79           C
ATOM    100  CZ  PHE A  12      52.145  24.483   6.456  1.00 76.79           C
ATOM    101  C   PHE A  12      56.563  24.460  11.103  1.00 76.79           C
ATOM    102  O   PHE A  12      56.777  25.542  11.644  1.00 76.79           O
ATOM    103  N   GLY A  13      57.497  23.482  11.058  1.00 35.96           N
ATOM    104  CA  GLY A  13      58.805  23.763  11.581  1.00 35.96           C
ATOM    105  C   GLY A  13      59.295  22.622  12.416  1.00 35.96           C
ATOM    106  O   GLY A  13      58.768  21.511  12.358  1.00 35.96           O
ATOM    107  N   ASP A  14      60.355  22.887  13.213  1.00 83.88           N
ATOM    108  CA  ASP A  14      60.924  21.873  14.053  1.00 83.88           C
ATOM    109  CB  ASP A  14      62.464  21.863  14.028  1.00 83.88           C
ATOM    110  CG  ASP A  14      62.993  20.687  14.842  1.00 83.88           C
ATOM    111  OD1 ASP A  14      62.181  19.811  15.241  1.00 83.88           O
ATOM    112  OD2 ASP A  14      64.231  20.654  15.074  1.00 83.88           O
ATOM    113  C   ASP A  14      60.468  22.115  15.460  1.00 83.88           C
ATOM    114  O   ASP A  14      60.455  23.247  15.942  1.00 83.88           O
ATOM    115  N   TRP A  15      60.054  21.034  16.150  1.00 61.63           N
ATOM    116  CA  TRP A  15      59.584  21.135  17.502  1.00 61.63           C
ATOM    117  CB  TRP A  15      58.109  20.734  17.665  1.00 61.63           C
ATOM    118  CG  TRP A  15      57.137  21.704  17.046  1.00 61.63           C
ATOM    119  CD2 TRP A  15      56.405  22.686  17.789  1.00 61.63           C
ATOM    120  CD1 TRP A  15      56.759  21.843  15.742  1.00 61.63           C
ATOM    121  NE1 TRP A  15      55.840  22.858  15.627  1.00 61.63           N
ATOM    122  CE2 TRP A  15      55.611  23.386  16.882  1.00 61.63           C
ATOM    123  CE3 TRP A  15      56.394  22.981  19.125  1.00 61.63           C
ATOM    124  CZ2 TRP A  15      54.792  24.396  17.295  1.00 61.63           C
ATOM    125  CZ3 TRP A  15      55.567  24.001  19.538  1.00 61.63           C
ATOM    126  CH2 TRP A  15      54.782  24.694  18.640  1.00 61.63           C
ATOM    127  C   TRP A  15      60.368  20.184  18.347  1.00 61.63           C
ATOM    128  O   TRP A  15      60.728  19.092  17.911  1.00 61.63           O
ATOM    129  N   THR A  16      60.666  20.591  19.595  1.00109.25           N
ATOM    130  CA  THR A  16      61.351  19.709  20.491  1.00109.25           C
ATOM    131  CB  THR A  16      62.564  20.319  21.131  1.00109.25           C
ATOM    132  OG1 THR A  16      62.193  21.434  21.927  1.00109.25           O
ATOM    133  CG2 THR A  16      63.536  20.758  20.022  1.00109.25           C
ATOM    134  C   THR A  16      60.381  19.392  21.577  1.00109.25           C
ATOM    135  O   THR A  16      59.813  20.290  22.200  1.00109.25           O
ATOM    136  N   PHE A  17      60.140  18.092  21.823  1.00 77.00           N
ATOM    137  CA  PHE A  17      59.210  17.773  22.861  1.00 77.00           C
ATOM    138  CB  PHE A  17      58.104  16.778  22.457  1.00 77.00           C
ATOM    139  CG  PHE A  17      57.260  17.409  21.398  1.00 77.00           C
ATOM    140  CD1 PHE A  17      56.608  18.597  21.636  1.00 77.00           C
ATOM    141  CD2 PHE A  17      57.084  16.793  20.181  1.00 77.00           C
ATOM    142  CE1 PHE A  17      55.822  19.176  20.668  1.00 77.00           C
ATOM    143  CE2 PHE A  17      56.299  17.363  19.209  1.00 77.00           C
ATOM    144  CZ  PHE A  17      55.668  18.559  19.450  1.00 77.00           C
ATOM    145  C   PHE A  17      59.973  17.171  23.998  1.00 77.00           C
ATOM    146  O   PHE A  17      60.768  16.249  23.816  1.00 77.00           O
ATOM    147  N   TYR A  18      59.736  17.693  25.218  1.00101.89           N
ATOM    148  CA  TYR A  18      60.391  17.176  26.382  1.00101.89           C
ATOM    149  CB  TYR A  18      60.800  18.261  27.395  1.00101.89           C
ATOM    150  CG  TYR A  18      61.816  19.135  26.744  1.00101.89           C
ATOM    151  CD1 TYR A  18      61.425  20.155  25.908  1.00101.89           C
ATOM    152  CD2 TYR A  18      63.158  18.940  26.975  1.00101.89           C
ATOM    153  CE1 TYR A  18      62.359  20.965  25.305  1.00101.89           C
ATOM    154  CE2 TYR A  18      64.097  19.746  26.375  1.00101.89           C
ATOM    155  CZ  TYR A  18      63.698  20.760  25.539  1.00101.89           C
ATOM    156  OH  TYR A  18      64.660  21.588  24.924  1.00101.89           O
ATOM    157  C   TYR A  18      59.363  16.330  27.043  1.00101.89           C
ATOM    158  O   TYR A  18      58.248  16.783  27.299  1.00101.89           O
ATOM    159  N   ARG A  19      59.704  15.059  27.325  1.00104.15           N
ATOM    160  CA  ARG A  19      58.689  14.216  27.867  1.00104.15           C
ATOM    161  CB  ARG A  19      58.473  12.912  27.090  1.00104.15           C
ATOM    162  CG  ARG A  19      57.103  12.290  27.353  1.00104.15           C
ATOM    163  CD  ARG A  19      56.885  10.982  26.600  1.00104.15           C
ATOM    164  NE  ARG A  19      56.786   9.888  27.607  1.00104.15           N
ATOM    165  CZ  ARG A  19      57.916   9.393  28.186  1.00104.15           C
ATOM    166  NH1 ARG A  19      59.129   9.951  27.907  1.00104.15           N
ATOM    167  NH2 ARG A  19      57.822   8.341  29.048  1.00104.15           N
ATOM    168  C   ARG A  19      59.029  13.850  29.269  1.00104.15           C
ATOM    169  O   ARG A  19      60.165  13.512  29.601  1.00104.15           O
ATOM    170  N   THR A  20      57.998  13.928  30.122  1.00143.75           N
ATOM    171  CA  THR A  20      58.056  13.601  31.509  1.00143.75           C
ATOM    172  CB  THR A  20      57.070  14.422  32.302  1.00143.75           C
ATOM    173  OG1 THR A  20      57.225  14.236  33.701  1.00143.75           O
ATOM    174  CG2 THR A  20      55.652  14.015  31.870  1.00143.75           C
ATOM    175  C   THR A  20      57.617  12.186  31.582  1.00143.75           C
ATOM    176  O   THR A  20      57.620  11.481  30.573  1.00143.75           O
ATOM    177  N   SER A  21      57.269  11.746  32.806  1.00184.79           N
ATOM    178  CA  SER A  21      56.757  10.439  33.050  1.00184.79           C
ATOM    179  CB  SER A  21      55.326  10.238  32.523  1.00184.79           C
ATOM    180  OG  SER A  21      54.431  11.105  33.203  1.00184.79           O
ATOM    181  C   SER A  21      57.654   9.450  32.378  1.00184.79           C
ATOM    182  O   SER A  21      57.184   8.626  31.606  1.00184.79           O
ATOM    183  N   THR A  22      58.986   9.535  32.522  1.00122.78           N
ATOM    184  CA  THR A  22      59.656   8.435  31.893  1.00122.78           C
ATOM    185  CB  THR A  22      61.134   8.606  31.742  1.00122.78           C
ATOM    186  OG1 THR A  22      61.738   8.897  32.993  1.00122.78           O
ATOM    187  CG2 THR A  22      61.379   9.715  30.705  1.00122.78           C
ATOM    188  C   THR A  22      59.378   7.212  32.700  1.00122.78           C
ATOM    189  O   THR A  22      58.920   6.198  32.177  1.00122.78           O
ATOM    190  N   SER A  23      59.647   7.284  34.016  1.00 27.15           N
ATOM    191  CA  SER A  23      59.347   6.184  34.882  1.00 27.15           C
ATOM    192  CB  SER A  23      60.014   6.303  36.263  1.00 27.15           C
ATOM    193  OG  SER A  23      59.481   7.413  36.971  1.00 27.15           O
ATOM    194  C   SER A  23      57.872   6.204  35.095  1.00 27.15           C
ATOM    195  O   SER A  23      57.220   5.169  35.215  1.00 27.15           O
ATOM    196  N   PHE A  24      57.320   7.429  35.115  1.00 95.28           N
ATOM    197  CA  PHE A  24      55.938   7.665  35.391  1.00 95.28           C
ATOM    198  CB  PHE A  24      55.570   9.148  35.546  1.00 95.28           C
ATOM    199  CG  PHE A  24      54.231   9.155  36.200  1.00 95.28           C
ATOM    200  CD1 PHE A  24      54.135   9.116  37.573  1.00 95.28           C
ATOM    201  CD2 PHE A  24      53.075   9.182  35.455  1.00 95.28           C
ATOM    202  CE1 PHE A  24      52.909   9.117  38.194  1.00 95.28           C
ATOM    203  CE2 PHE A  24      51.845   9.183  36.071  1.00 95.28           C
ATOM    204  CZ  PHE A  24      51.760   9.151  37.442  1.00 95.28           C
ATOM    205  C   PHE A  24      55.123   7.107  34.276  1.00 95.28           C
ATOM    206  O   PHE A  24      53.975   6.728  34.507  1.00 95.28           O
ATOM    207  N   SER A  25      55.700   7.094  33.048  1.00188.66           N
ATOM    208  CA  SER A  25      55.072   6.638  31.837  1.00188.66           C
ATOM    209  CB  SER A  25      56.032   6.328  30.668  1.00188.66           C
ATOM    210  OG  SER A  25      56.866   5.219  30.968  1.00188.66           O
ATOM    211  C   SER A  25      54.345   5.399  32.174  1.00188.66           C
ATOM    212  O   SER A  25      54.924   4.341  32.411  1.00188.66           O
ATOM    213  N   ASN A  26      53.016   5.539  32.223  1.00 99.47           N
ATOM    214  CA  ASN A  26      52.228   4.439  32.653  1.00 99.47           C
ATOM    215  CB  ASN A  26      51.794   4.514  34.123  1.00 99.47           C
ATOM    216  CG  ASN A  26      52.996   4.215  35.007  1.00 99.47           C
ATOM    217  OD1 ASN A  26      53.927   3.522  34.600  1.00 99.47           O
ATOM    218  ND2 ASN A  26      52.972   4.744  36.260  1.00 99.47           N
ATOM    219  C   ASN A  26      50.998   4.397  31.829  1.00 99.47           C
ATOM    220  O   ASN A  26      51.002   4.735  30.647  1.00 99.47           O
ATOM    221  N   ASP A  27      49.911   3.913  32.446  1.00161.22           N
ATOM    222  CA  ASP A  27      48.677   3.812  31.744  1.00161.22           C
ATOM    223  CB  ASP A  27      47.710   2.781  32.356  1.00161.22           C
ATOM    224  CG  ASP A  27      46.631   2.449  31.332  1.00161.22           C
ATOM    225  OD1 ASP A  27      46.812   2.812  30.139  1.00161.22           O
ATOM    226  OD2 ASP A  27      45.615   1.818  31.728  1.00161.22           O
ATOM    227  C   ASP A  27      48.017   5.146  31.792  1.00161.22           C
ATOM    228  O   ASP A  27      48.496   6.075  32.440  1.00161.22           O
ATOM    229  N   VAL A  28      46.879   5.253  31.088  1.00 64.65           N
ATOM    230  CA  VAL A  28      46.125   6.463  30.995  1.00 64.65           C
ATOM    231  CB  VAL A  28      44.900   6.323  30.140  1.00 64.65           C
ATOM    232  CG1 VAL A  28      44.117   7.646  30.188  1.00 64.65           C
ATOM    233  CG2 VAL A  28      45.334   5.905  28.725  1.00 64.65           C
ATOM    234  C   VAL A  28      45.668   6.833  32.366  1.00 64.65           C
ATOM    235  O   VAL A  28      45.510   8.011  32.676  1.00 64.65           O
ATOM    236  N   VAL A  29      45.367   5.823  33.198  1.00 94.59           N
ATOM    237  CA  VAL A  29      44.936   6.066  34.543  1.00 94.59           C
ATOM    238  CB  VAL A  29      44.433   4.824  35.223  1.00 94.59           C
ATOM    239  CG1 VAL A  29      45.584   3.809  35.326  1.00 94.59           C
ATOM    240  CG2 VAL A  29      43.832   5.225  36.581  1.00 94.59           C
ATOM    241  C   VAL A  29      46.060   6.614  35.363  1.00 94.59           C
ATOM    242  O   VAL A  29      45.863   7.523  36.168  1.00 94.59           O
ATOM    243  N   HIS A  30      47.276   6.068  35.177  1.00 59.20           N
ATOM    244  CA  HIS A  30      48.393   6.431  35.999  1.00 59.20           C
ATOM    245  ND1 HIS A  30      49.537   3.826  37.705  1.00 59.20           N
ATOM    246  CG  HIS A  30      49.360   4.147  36.378  0.00 59.20           C
ATOM    247  CB  HIS A  30      49.605   5.514  35.809  1.00 59.20           C
ATOM    248  NE2 HIS A  30      48.825   1.978  36.696  1.00 59.20           N
ATOM    249  CD2 HIS A  30      48.925   3.006  35.775  1.00 59.20           C
ATOM    250  CE1 HIS A  30      49.203   2.518  37.841  1.00 59.20           C
ATOM    251  C   HIS A  30      48.809   7.854  35.806  1.00 59.20           C
ATOM    252  O   HIS A  30      49.173   8.519  36.773  1.00 59.20           O
ATOM    253  N   ASN A  31      48.787   8.386  34.572  1.00109.90           N
ATOM    254  CA  ASN A  31      49.264   9.734  34.462  1.00109.90           C
ATOM    255  CB  ASN A  31      50.461   9.860  33.509  1.00109.90           C
ATOM    256  CG  ASN A  31      50.940  11.297  33.523  1.00109.90           C
ATOM    257  OD1 ASN A  31      50.370  12.148  32.847  1.00109.90           O
ATOM    258  ND2 ASN A  31      52.011  11.585  34.311  1.00109.90           N
ATOM    259  C   ASN A  31      48.153  10.638  34.011  1.00109.90           C
ATOM    260  O   ASN A  31      47.159  10.187  33.446  1.00109.90           O
ATOM    261  N   THR A  32      48.266  11.940  34.364  1.00 64.05           N
ATOM    262  CA  THR A  32      47.376  12.974  33.917  1.00 64.05           C
ATOM    263  CB  THR A  32      46.371  13.386  34.950  1.00 64.05           C
ATOM    264  OG1 THR A  32      45.577  12.273  35.333  1.00 64.05           O
ATOM    265  CG2 THR A  32      45.481  14.492  34.357  1.00 64.05           C
ATOM    266  C   THR A  32      48.255  14.156  33.644  1.00 64.05           C
ATOM    267  O   THR A  32      49.068  14.526  34.490  1.00 64.05           O
ATOM    268  N   CYS A  33      48.104  14.803  32.468  1.00 95.00           N
ATOM    269  CA  CYS A  33      49.036  15.843  32.137  1.00 95.00           C
ATOM    270  CB  CYS A  33      49.509  15.707  30.687  1.00 95.00           C
ATOM    271  SG  CYS A  33      50.322  14.099  30.520  1.00 95.00           S
ATOM    272  C   CYS A  33      48.416  17.192  32.323  1.00 95.00           C
ATOM    273  O   CYS A  33      48.260  17.957  31.371  1.00 95.00           O
ATOM    274  N   ALA A  34      47.938  17.475  33.548  1.00 78.72           N
ATOM    275  CA  ALA A  34      47.485  18.794  33.873  1.00 78.72           C
ATOM    276  CB  ALA A  34      46.590  18.815  35.123  1.00 78.72           C
ATOM    277  C   ALA A  34      48.641  19.725  34.138  1.00 78.72           C
ATOM    278  O   ALA A  34      48.640  20.870  33.689  1.00 78.72           O
ATOM    279  N   LEU A  35      49.587  19.287  35.007  1.00140.41           N
ATOM    280  CA  LEU A  35      50.707  20.105  35.415  1.00140.41           C
ATOM    281  CB  LEU A  35      51.186  19.752  36.834  1.00140.41           C
ATOM    282  CG  LEU A  35      50.131  20.021  37.925  1.00140.41           C
ATOM    283  CD1 LEU A  35      48.893  19.128  37.743  1.00140.41           C
ATOM    284  CD2 LEU A  35      50.742  19.910  39.331  1.00140.41           C
ATOM    285  C   LEU A  35      51.932  20.122  34.543  1.00140.41           C
ATOM    286  O   LEU A  35      52.297  21.174  34.023  1.00140.41           O
ATOM    287  N   THR A  36      52.586  18.938  34.404  1.00120.43           N
ATOM    288  CA  THR A  36      53.840  18.653  33.734  1.00120.43           C
ATOM    289  CB  THR A  36      54.673  19.813  33.219  1.00120.43           C
ATOM    290  OG1 THR A  36      53.982  20.542  32.217  1.00120.43           O
ATOM    291  CG2 THR A  36      55.952  19.248  32.568  1.00120.43           C
ATOM    292  C   THR A  36      54.665  17.855  34.717  1.00120.43           C
ATOM    293  O   THR A  36      54.365  16.687  34.957  1.00120.43           O
ATOM    294  N   ASN A  37      55.760  18.462  35.254  1.00 97.84           N
ATOM    295  CA  ASN A  37      56.670  17.922  36.242  1.00 97.84           C
ATOM    296  CB  ASN A  37      56.324  16.528  36.815  1.00 97.84           C
ATOM    297  CG  ASN A  37      55.067  16.676  37.666  1.00 97.84           C
ATOM    298  OD1 ASN A  37      54.039  16.056  37.397  1.00 97.84           O
ATOM    299  ND2 ASN A  37      55.149  17.520  38.729  1.00 97.84           N
ATOM    300  C   ASN A  37      58.028  17.870  35.603  1.00 97.84           C
ATOM    301  O   ASN A  37      58.218  18.420  34.520  1.00 97.84           O
ATOM    302  N   PRO A  38      58.994  17.249  36.234  1.00 84.85           N
ATOM    303  CA  PRO A  38      60.297  17.159  35.626  1.00 84.85           C
ATOM    304  CD  PRO A  38      59.107  17.297  37.682  1.00 84.85           C
ATOM    305  CB  PRO A  38      61.268  16.748  36.740  1.00 84.85           C
ATOM    306  CG  PRO A  38      60.375  16.479  37.966  1.00 84.85           C
ATOM    307  C   PRO A  38      60.279  16.248  34.440  1.00 84.85           C
ATOM    308  O   PRO A  38      59.423  15.369  34.384  1.00 84.85           O
ATOM    309  N   LEU A  39      61.201  16.443  33.472  1.00100.04           N
ATOM    310  CA  LEU A  39      61.159  15.653  32.271  1.00100.04           C
ATOM    311  CB  LEU A  39      61.038  16.517  31.002  1.00100.04           C
ATOM    312  CG  LEU A  39      59.787  17.420  30.955  1.00100.04           C
ATOM    313  CD1 LEU A  39      58.493  16.596  30.908  1.00100.04           C
ATOM    314  CD2 LEU A  39      59.792  18.461  32.086  1.00100.04           C
ATOM    315  C   LEU A  39      62.422  14.860  32.128  1.00100.04           C
ATOM    316  O   LEU A  39      63.527  15.401  32.087  1.00100.04           O
ATOM    317  N   PRO A  40      62.267  13.563  32.101  1.00115.84           N
ATOM    318  CA  PRO A  40      63.427  12.732  31.922  1.00115.84           C
ATOM    319  CD  PRO A  40      61.320  12.960  33.027  1.00115.84           C
ATOM    320  CB  PRO A  40      63.094  11.381  32.542  1.00115.84           C
ATOM    321  CG  PRO A  40      62.026  11.719  33.594  1.00115.84           C
ATOM    322  C   PRO A  40      64.029  12.646  30.549  1.00115.84           C
ATOM    323  O   PRO A  40      65.222  12.360  30.468  1.00115.84           O
ATOM    324  N   ASN A  41      63.267  12.844  29.453  1.00 63.13           N
ATOM    325  CA  ASN A  41      63.933  12.730  28.186  1.00 63.13           C
ATOM    326  CB  ASN A  41      63.939  11.303  27.615  1.00 63.13           C
ATOM    327  CG  ASN A  41      64.802  10.432  28.520  1.00 63.13           C
ATOM    328  OD1 ASN A  41      65.989  10.690  28.713  1.00 63.13           O
ATOM    329  ND2 ASN A  41      64.186   9.367  29.100  1.00 63.13           N
ATOM    330  C   ASN A  41      63.257  13.627  27.215  1.00 63.13           C
ATOM    331  O   ASN A  41      62.073  13.937  27.340  1.00 63.13           O
ATOM    332  N   VAL A  42      64.010  14.099  26.211  1.00158.71           N
ATOM    333  CA  VAL A  42      63.337  14.896  25.246  1.00158.71           C
ATOM    334  CB  VAL A  42      64.283  15.729  24.437  1.00158.71           C
ATOM    335  CG1 VAL A  42      65.349  14.817  23.808  1.00158.71           C
ATOM    336  CG2 VAL A  42      63.466  16.612  23.480  1.00158.71           C
ATOM    337  C   VAL A  42      62.593  13.890  24.444  1.00158.71           C
ATOM    338  O   VAL A  42      63.141  13.214  23.573  1.00158.71           O
ATOM    339  N   ASN A  43      61.291  13.752  24.744  1.00205.53           N
ATOM    340  CA  ASN A  43      60.616  12.664  24.131  1.00205.53           C
ATOM    341  CB  ASN A  43      60.174  11.557  25.102  1.00205.53           C
ATOM    342  CG  ASN A  43      61.409  10.827  25.602  1.00205.53           C
ATOM    343  OD1 ASN A  43      61.484  10.445  26.768  1.00205.53           O
ATOM    344  ND2 ASN A  43      62.405  10.622  24.699  1.00205.53           N
ATOM    345  C   ASN A  43      59.386  13.098  23.430  1.00205.53           C
ATOM    346  O   ASN A  43      58.877  14.209  23.564  1.00205.53           O
ATOM    347  N   VAL A  44      58.930  12.133  22.619  1.00 91.30           N
ATOM    348  CA  VAL A  44      57.795  12.065  21.771  1.00 91.30           C
ATOM    349  CB  VAL A  44      57.999  12.817  20.485  1.00 91.30           C
ATOM    350  CG1 VAL A  44      56.734  12.727  19.609  1.00 91.30           C
ATOM    351  CG2 VAL A  44      58.417  14.250  20.842  1.00 91.30           C
ATOM    352  C   VAL A  44      57.889  10.606  21.500  1.00 91.30           C
ATOM    353  O   VAL A  44      58.255   9.856  22.404  1.00 91.30           O
ATOM    354  N   ASP A  45      57.537  10.125  20.299  1.00112.54           N
ATOM    355  CA  ASP A  45      57.959   8.778  20.095  1.00112.54           C
ATOM    356  CB  ASP A  45      57.558   8.180  18.733  1.00112.54           C
ATOM    357  CG  ASP A  45      58.267   8.952  17.632  1.00112.54           C
ATOM    358  OD1 ASP A  45      57.929  10.149  17.432  1.00112.54           O
ATOM    359  OD2 ASP A  45      59.186   8.365  17.002  1.00112.54           O
ATOM    360  C   ASP A  45      59.450   8.931  20.122  1.00112.54           C
ATOM    361  O   ASP A  45      60.189   8.070  20.600  1.00112.54           O
ATOM    362  N   THR A  46      59.901  10.096  19.610  1.00199.71           N
ATOM    363  CA  THR A  46      61.267  10.493  19.537  1.00199.71           C
ATOM    364  CB  THR A  46      61.637  10.933  18.139  1.00199.71           C
ATOM    365  OG1 THR A  46      63.014  11.274  18.058  1.00199.71           O
ATOM    366  CG2 THR A  46      60.728  12.091  17.687  1.00199.71           C
ATOM    367  C   THR A  46      61.527  11.582  20.555  1.00199.71           C
ATOM    368  O   THR A  46      61.282  11.409  21.747  1.00199.71           O
ATOM    369  N   ILE A  47      62.080  12.715  20.079  1.00155.66           N
ATOM    370  CA  ILE A  47      62.539  13.886  20.744  1.00155.66           C
ATOM    371  CB  ILE A  47      64.039  13.960  20.637  1.00155.66           C
ATOM    372  CG1 ILE A  47      64.709  12.786  21.369  1.00155.66           C
ATOM    373  CG2 ILE A  47      64.521  15.359  21.045  1.00155.66           C
ATOM    374  CD1 ILE A  47      66.188  12.614  21.024  1.00155.66           C
ATOM    375  C   ILE A  47      62.070  15.001  19.877  1.00155.66           C
ATOM    376  O   ILE A  47      61.076  15.674  20.152  1.00155.66           O
ATOM    377  N   LYS A  48      62.845  15.221  18.794  1.00 91.51           N
ATOM    378  CA  LYS A  48      62.591  16.269  17.860  1.00 91.51           C
ATOM    379  CB  LYS A  48      63.850  16.857  17.203  1.00 91.51           C
ATOM    380  CG  LYS A  48      64.545  17.921  18.048  1.00 91.51           C
ATOM    381  CD  LYS A  48      65.887  18.374  17.477  1.00 91.51           C
ATOM    382  CE  LYS A  48      66.365  19.702  18.062  1.00 91.51           C
ATOM    383  NZ  LYS A  48      66.406  19.618  19.536  1.00 91.51           N
ATOM    384  C   LYS A  48      61.738  15.766  16.749  1.00 91.51           C
ATOM    385  O   LYS A  48      61.887  14.636  16.283  1.00 91.51           O
ATOM    386  N   LEU A  49      60.799  16.626  16.308  1.00 90.01           N
ATOM    387  CA  LEU A  49      59.923  16.288  15.229  1.00 90.01           C
ATOM    388  CB  LEU A  49      58.458  16.107  15.661  1.00 90.01           C
ATOM    389  CG  LEU A  49      58.241  14.952  16.655  1.00 90.01           C
ATOM    390  CD1 LEU A  49      58.984  15.209  17.976  1.00 90.01           C
ATOM    391  CD2 LEU A  49      56.745  14.665  16.861  1.00 90.01           C
ATOM    392  C   LEU A  49      59.935  17.425  14.253  1.00 90.01           C
ATOM    393  O   LEU A  49      59.990  18.592  14.639  1.00 90.01           O
ATOM    394  N   ARG A  50      59.886  17.092  12.949  1.00144.97           N
ATOM    395  CA  ARG A  50      59.871  18.053  11.884  1.00144.97           C
ATOM    396  CB  ARG A  50      60.959  17.763  10.824  1.00144.97           C
ATOM    397  CG  ARG A  50      62.349  18.177  11.317  1.00144.97           C
ATOM    398  CD  ARG A  50      62.518  19.699  11.381  1.00144.97           C
ATOM    399  NE  ARG A  50      63.753  20.009  12.159  1.00144.97           N
ATOM    400  CZ  ARG A  50      64.966  20.097  11.539  1.00144.97           C
ATOM    401  NH1 ARG A  50      65.069  19.866  10.197  1.00144.97           N
ATOM    402  NH2 ARG A  50      66.078  20.427  12.260  1.00144.97           N
ATOM    403  C   ARG A  50      58.540  17.948  11.210  1.00144.97           C
ATOM    404  O   ARG A  50      58.122  16.864  10.805  1.00144.97           O
ATOM    405  N   LEU A  51      57.824  19.082  11.077  1.00111.26           N
ATOM    406  CA  LEU A  51      56.541  19.027  10.435  1.00111.26           C
ATOM    407  CB  LEU A  51      55.401  19.519  11.338  1.00111.26           C
ATOM    408  CG  LEU A  51      55.282  18.651  12.609  1.00111.26           C
ATOM    409  CD1 LEU A  51      56.478  18.851  13.552  1.00111.26           C
ATOM    410  CD2 LEU A  51      53.937  18.848  13.309  1.00111.26           C
ATOM    411  C   LEU A  51      56.606  19.854   9.191  1.00111.26           C
ATOM    412  O   LEU A  51      56.978  21.025   9.222  1.00111.26           O
ATOM    413  N   LEU A  52      56.252  19.260   8.036  1.00131.82           N
ATOM    414  CA  LEU A  52      56.382  20.022   6.830  1.00131.82           C
ATOM    415  CB  LEU A  52      57.577  19.591   5.964  1.00131.82           C
ATOM    416  CG  LEU A  52      58.934  20.186   6.417  1.00131.82           C
ATOM    417  CD1 LEU A  52      59.001  21.694   6.120  1.00131.82           C
ATOM    418  CD2 LEU A  52      59.249  19.884   7.890  1.00131.82           C
ATOM    419  C   LEU A  52      55.103  20.072   6.050  1.00131.82           C
ATOM    420  O   LEU A  52      54.240  19.205   6.180  1.00131.82           O
ATOM    421  N   ALA A  53      55.024  21.094   5.164  1.00144.59           N
ATOM    422  CA  ALA A  53      53.909  21.524   4.350  1.00144.59           C
ATOM    423  CB  ALA A  53      54.383  22.172   3.032  1.00144.59           C
ATOM    424  C   ALA A  53      52.982  20.374   4.064  1.00144.59           C
ATOM    425  O   ALA A  53      53.419  19.261   3.789  1.00144.59           O
ATOM    426  N   PRO A  54      51.774  20.720   3.719  1.00281.37           N
ATOM    427  CA  PRO A  54      50.587  19.988   4.085  1.00281.37           C
ATOM    428  CD  PRO A  54      51.676  21.068   2.307  1.00281.37           C
ATOM    429  CB  PRO A  54      49.876  19.565   2.797  1.00281.37           C
ATOM    430  CG  PRO A  54      50.843  19.950   1.675  1.00281.37           C
ATOM    431  C   PRO A  54      50.578  18.909   5.144  1.00281.37           C
ATOM    432  O   PRO A  54      49.908  19.223   6.127  1.00281.37           O
ATOM    433  N   ASP A  55      51.181  17.700   5.111  1.00193.00           N
ATOM    434  CA  ASP A  55      50.892  16.988   6.342  1.00193.00           C
ATOM    435  CB  ASP A  55      49.520  16.287   6.301  1.00193.00           C
ATOM    436  CG  ASP A  55      49.565  15.213   5.220  1.00193.00           C
ATOM    437  OD1 ASP A  55      50.528  15.236   4.407  1.00193.00           O
ATOM    438  OD2 ASP A  55      48.643  14.355   5.195  1.00193.00           O
ATOM    439  C   ASP A  55      51.896  15.928   6.709  1.00193.00           C
ATOM    440  O   ASP A  55      51.513  14.880   7.229  1.00193.00           O
ATOM    441  N   VAL A  56      53.206  16.173   6.556  1.00136.56           N
ATOM    442  CA  VAL A  56      54.132  15.119   6.858  1.00136.56           C
ATOM    443  CB  VAL A  56      55.062  14.876   5.705  1.00136.56           C
ATOM    444  CG1 VAL A  56      55.483  16.238   5.131  1.00136.56           C
ATOM    445  CG2 VAL A  56      56.235  14.006   6.185  1.00136.56           C
ATOM    446  C   VAL A  56      54.917  15.427   8.104  1.00136.56           C
ATOM    447  O   VAL A  56      55.336  16.562   8.330  1.00136.56           O
ATOM    448  N   VAL A  57      55.110  14.395   8.965  1.00 48.99           N
ATOM    449  CA  VAL A  57      55.865  14.535  10.183  1.00 48.99           C
ATOM    450  CB  VAL A  57      55.094  14.195  11.424  1.00 48.99           C
ATOM    451  CG1 VAL A  57      56.045  14.259  12.629  1.00 48.99           C
ATOM    452  CG2 VAL A  57      53.899  15.148  11.528  1.00 48.99           C
ATOM    453  C   VAL A  57      57.006  13.565  10.104  1.00 48.99           C
ATOM    454  O   VAL A  57      56.861  12.479   9.543  1.00 48.99           O
ATOM    455  N   TYR A  58      58.175  13.946  10.670  1.00229.80           N
ATOM    456  CA  TYR A  58      59.372  13.167  10.497  1.00229.80           C
ATOM    457  CB  TYR A  58      60.100  13.851   9.331  1.00229.80           C
ATOM    458  CG  TYR A  58      61.142  13.038   8.678  1.00229.80           C
ATOM    459  CD1 TYR A  58      60.774  12.233   7.629  1.00229.80           C
ATOM    460  CD2 TYR A  58      62.455  13.101   9.072  1.00229.80           C
ATOM    461  CE1 TYR A  58      61.716  11.476   6.982  1.00229.80           C
ATOM    462  CE2 TYR A  58      63.399  12.343   8.425  1.00229.80           C
ATOM    463  CZ  TYR A  58      63.027  11.532   7.382  1.00229.80           C
ATOM    464  OH  TYR A  58      63.997  10.757   6.718  1.00229.80           O
ATOM    465  C   TYR A  58      60.226  13.385  11.723  1.00229.80           C
ATOM    466  O   TYR A  58      60.251  14.500  12.237  1.00229.80           O
ATOM    467  N   ASP A  59      60.933  12.347  12.236  1.00117.12           N
ATOM    468  CA  ASP A  59      61.836  12.533  13.352  1.00117.12           C
ATOM    469  CB  ASP A  59      61.514  11.663  14.580  1.00117.12           C
ATOM    470  CG  ASP A  59      61.367  10.219  14.153  1.00117.12           C
ATOM    471  OD1 ASP A  59      62.393   9.490  14.121  1.00117.12           O
ATOM    472  OD2 ASP A  59      60.214   9.823  13.844  1.00117.12           O
ATOM    473  C   ASP A  59      63.259  12.314  12.907  1.00117.12           C
ATOM    474  O   ASP A  59      63.524  12.116  11.719  1.00117.12           O
ATOM    475  N   GLU A  60      64.225  12.370  13.859  1.00145.39           N
ATOM    476  CA  GLU A  60      65.609  12.210  13.496  1.00145.39           C
ATOM    477  CB  GLU A  60      66.675  12.727  14.486  1.00145.39           C
ATOM    478  CG  GLU A  60      66.942  11.920  15.749  1.00145.39           C
ATOM    479  CD  GLU A  60      68.371  12.297  16.132  1.00145.39           C
ATOM    480  OE1 GLU A  60      69.212  12.366  15.195  1.00145.39           O
ATOM    481  OE2 GLU A  60      68.646  12.529  17.339  1.00145.39           O
ATOM    482  C   GLU A  60      65.918  10.793  13.089  1.00145.39           C
ATOM    483  O   GLU A  60      66.852  10.562  12.323  1.00145.39           O
ATOM    484  N   GLN A  61      65.144   9.811  13.595  1.00103.54           N
ATOM    485  CA  GLN A  61      65.319   8.411  13.292  1.00103.54           C
ATOM    486  CB  GLN A  61      64.261   7.478  13.906  1.00103.54           C
ATOM    487  CG  GLN A  61      64.254   7.368  15.427  1.00103.54           C
ATOM    488  CD  GLN A  61      63.190   6.329  15.761  1.00103.54           C
ATOM    489  OE1 GLN A  61      62.918   6.049  16.927  1.00103.54           O
ATOM    490  NE2 GLN A  61      62.572   5.734  14.706  1.00103.54           N
ATOM    491  C   GLN A  61      65.143   8.215  11.815  1.00103.54           C
ATOM    492  O   GLN A  61      65.589   7.207  11.272  1.00103.54           O
ATOM    493  N   GLY A  62      64.424   9.125  11.132  1.00 41.61           N
ATOM    494  CA  GLY A  62      64.216   8.953   9.721  1.00 41.61           C
ATOM    495  C   GLY A  62      62.837   8.414   9.526  1.00 41.61           C
ATOM    496  O   GLY A  62      62.445   8.029   8.425  1.00 41.61           O
ATOM    497  N   ASN A  63      62.069   8.393  10.624  1.00107.18           N
ATOM    498  CA  ASN A  63      60.741   7.866  10.668  1.00107.18           C
ATOM    499  CB  ASN A  63      60.321   7.687  12.133  1.00107.18           C
ATOM    500  CG  ASN A  63      59.673   6.339  12.272  1.00107.18           C
ATOM    501  OD1 ASN A  63      58.715   6.018  11.575  1.00107.18           O
ATOM    502  ND2 ASN A  63      60.238   5.510  13.187  1.00107.18           N
ATOM    503  C   ASN A  63      59.821   8.868  10.015  1.00107.18           C
ATOM    504  O   ASN A  63      60.037  10.075  10.118  1.00107.18           O
ATOM    505  N   GLU A  64      58.759   8.382   9.331  1.00121.18           N
ATOM    506  CA  GLU A  64      57.822   9.211   8.611  1.00121.18           C
ATOM    507  CB  GLU A  64      57.681   8.762   7.148  1.00121.18           C
ATOM    508  CG  GLU A  64      56.600   9.498   6.359  1.00121.18           C
ATOM    509  CD  GLU A  64      57.205  10.787   5.838  1.00121.18           C
ATOM    510  OE1 GLU A  64      57.564  11.654   6.677  1.00121.18           O
ATOM    511  OE2 GLU A  64      57.318  10.920   4.590  1.00121.18           O
ATOM    512  C   GLU A  64      56.454   9.050   9.211  1.00121.18           C
ATOM    513  O   GLU A  64      56.094   7.967   9.670  1.00121.18           O
ATOM    514  N   GLY A  65      55.640  10.131   9.193  1.00 25.53           N
ATOM    515  CA  GLY A  65      54.318  10.057   9.757  1.00 25.53           C
ATOM    516  C   GLY A  65      53.512  11.230   9.281  1.00 25.53           C
ATOM    517  O   GLY A  65      53.875  11.897   8.313  1.00 25.53           O
ATOM    518  N   PHE A  66      52.373  11.500   9.962  1.00 99.35           N
ATOM    519  CA  PHE A  66      51.508  12.572   9.547  1.00 99.35           C
ATOM    520  CB  PHE A  66      50.217  12.084   8.859  1.00 99.35           C
ATOM    521  CG  PHE A  66      49.467  11.236   9.829  1.00 99.35           C
ATOM    522  CD1 PHE A  66      48.618  11.801  10.753  1.00 99.35           C
ATOM    523  CD2 PHE A  66      49.612   9.868   9.811  1.00 99.35           C
ATOM    524  CE1 PHE A  66      47.927  11.014  11.644  1.00 99.35           C
ATOM    525  CE2 PHE A  66      48.925   9.076  10.700  1.00 99.35           C
ATOM    526  CZ  PHE A  66      48.081   9.648  11.621  1.00 99.35           C
ATOM    527  C   PHE A  66      51.106  13.410  10.728  1.00 99.35           C
ATOM    528  O   PHE A  66      51.268  13.019  11.882  1.00 99.35           O
ATOM    529  N   TRP A  67      50.589  14.623  10.439  1.00170.91           N
ATOM    530  CA  TRP A  67      50.172  15.582  11.426  1.00170.91           C
ATOM    531  CB  TRP A  67      51.315  16.541  11.801  1.00170.91           C
ATOM    532  CG  TRP A  67      50.864  17.847  12.400  1.00170.91           C
ATOM    533  CD2 TRP A  67      50.648  19.005  11.584  1.00170.91           C
ATOM    534  CD1 TRP A  67      50.569  18.209  13.681  1.00170.91           C
ATOM    535  NE1 TRP A  67      50.171  19.526  13.711  1.00170.91           N
ATOM    536  CE2 TRP A  67      50.217  20.027  12.425  1.00170.91           C
ATOM    537  CE3 TRP A  67      50.793  19.192  10.239  1.00170.91           C
ATOM    538  CZ2 TRP A  67      49.918  21.263  11.928  1.00170.91           C
ATOM    539  CZ3 TRP A  67      50.503  20.442   9.743  1.00170.91           C
ATOM    540  CH2 TRP A  67      50.075  21.456  10.573  1.00170.91           C
ATOM    541  C   TRP A  67      49.065  16.419  10.863  1.00170.91           C
ATOM    542  O   TRP A  67      48.890  16.522   9.650  1.00170.91           O
ATOM    543  N   THR A  68      48.250  17.006  11.763  1.00122.31           N
ATOM    544  CA  THR A  68      47.223  17.919  11.360  1.00122.31           C
ATOM    545  CB  THR A  68      45.881  17.266  11.203  1.00122.31           C
ATOM    546  OG1 THR A  68      44.925  18.207  10.740  1.00122.31           O
ATOM    547  CG2 THR A  68      45.450  16.681  12.560  1.00122.31           C
ATOM    548  C   THR A  68      47.104  18.929  12.451  1.00122.31           C
ATOM    549  O   THR A  68      47.313  18.619  13.621  1.00122.31           O
ATOM    550  N   LEU A  69      46.803  20.186  12.090  1.00128.33           N
ATOM    551  CA  LEU A  69      46.584  21.184  13.093  1.00128.33           C
ATOM    552  CB  LEU A  69      46.752  22.604  12.508  1.00128.33           C
ATOM    553  CG  LEU A  69      47.005  23.755  13.506  1.00128.33           C
ATOM    554  CD1 LEU A  69      46.997  25.110  12.783  1.00128.33           C
ATOM    555  CD2 LEU A  69      46.077  23.725  14.722  1.00128.33           C
ATOM    556  C   LEU A  69      45.149  20.937  13.440  1.00128.33           C
ATOM    557  O   LEU A  69      44.412  20.388  12.624  1.00128.33           O
ATOM    558  N   ILE A  70      44.720  21.256  14.672  1.00156.71           N
ATOM    559  CA  ILE A  70      43.343  21.069  15.023  1.00156.71           C
ATOM    560  CB  ILE A  70      43.176  20.487  16.405  1.00156.71           C
ATOM    561  CG1 ILE A  70      43.846  19.107  16.544  1.00156.71           C
ATOM    562  CG2 ILE A  70      41.673  20.461  16.727  1.00156.71           C
ATOM    563  CD1 ILE A  70      43.138  17.984  15.793  1.00156.71           C
ATOM    564  C   ILE A  70      42.783  22.444  15.104  1.00156.71           C
ATOM    565  O   ILE A  70      42.930  23.074  16.154  1.00156.71           O
ATOM    566  N   TYR A  71      42.104  22.922  14.026  1.00210.13           N
ATOM    567  CA  TYR A  71      41.581  24.259  14.087  1.00210.13           C
ATOM    568  CB  TYR A  71      40.460  24.395  15.140  1.00210.13           C
ATOM    569  CG  TYR A  71      39.704  25.666  14.934  1.00210.13           C
ATOM    570  CD1 TYR A  71      38.952  25.850  13.796  1.00210.13           C
ATOM    571  CD2 TYR A  71      39.697  26.653  15.892  1.00210.13           C
ATOM    572  CE1 TYR A  71      38.240  27.011  13.600  1.00210.13           C
ATOM    573  CE2 TYR A  71      38.988  27.817  15.705  1.00210.13           C
ATOM    574  CZ  TYR A  71      38.261  27.999  14.554  1.00210.13           C
ATOM    575  OH  TYR A  71      37.532  29.191  14.358  1.00210.13           O
ATOM    576  C   TYR A  71      42.773  25.120  14.406  1.00210.13           C
ATOM    577  O   TYR A  71      43.823  24.951  13.792  1.00210.13           O
ATOM    578  N   ASP A  72      42.576  26.192  15.190  1.00141.44           N
ATOM    579  CA  ASP A  72      43.614  27.045  15.732  1.00141.44           C
ATOM    580  CB  ASP A  72      43.168  28.512  15.899  1.00141.44           C
ATOM    581  CG  ASP A  72      42.051  28.625  16.931  1.00141.44           C
ATOM    582  OD1 ASP A  72      41.676  27.590  17.542  1.00141.44           O
ATOM    583  OD2 ASP A  72      41.555  29.768  17.119  1.00141.44           O
ATOM    584  C   ASP A  72      44.172  26.565  17.066  1.00141.44           C
ATOM    585  O   ASP A  72      45.058  27.212  17.625  1.00141.44           O
ATOM    586  N   GLN A  73      43.549  25.538  17.686  1.00116.98           N
ATOM    587  CA  GLN A  73      43.790  25.084  19.043  1.00116.98           C
ATOM    588  CB  GLN A  73      42.652  24.168  19.514  1.00116.98           C
ATOM    589  CG  GLN A  73      41.288  24.854  19.484  1.00116.98           C
ATOM    590  CD  GLN A  73      41.247  25.840  20.636  1.00116.98           C
ATOM    591  OE1 GLN A  73      40.758  25.517  21.717  1.00116.98           O
ATOM    592  NE2 GLN A  73      41.779  27.071  20.409  1.00116.98           N
ATOM    593  C   GLN A  73      45.062  24.346  19.379  1.00116.98           C
ATOM    594  O   GLN A  73      45.670  24.622  20.414  1.00116.98           O
ATOM    595  N   GLY A  74      45.486  23.362  18.562  1.00 42.28           N
ATOM    596  CA  GLY A  74      46.619  22.551  18.928  1.00 42.28           C
ATOM    597  C   GLY A  74      46.842  21.597  17.799  1.00 42.28           C
ATOM    598  O   GLY A  74      46.388  21.853  16.687  1.00 42.28           O
ATOM    599  N   PHE A  75      47.547  20.468  18.044  1.00 73.21           N
ATOM    600  CA  PHE A  75      47.835  19.590  16.946  1.00 73.21           C
ATOM    601  CB  PHE A  75      49.195  19.900  16.296  1.00 73.21           C
ATOM    602  CG  PHE A  75      50.226  19.808  17.374  1.00 73.21           C
ATOM    603  CD1 PHE A  75      50.489  20.895  18.176  1.00 73.21           C
ATOM    604  CD2 PHE A  75      50.926  18.643  17.591  1.00 73.21           C
ATOM    605  CE1 PHE A  75      51.433  20.825  19.174  1.00 73.21           C
ATOM    606  CE2 PHE A  75      51.871  18.565  18.588  1.00 73.21           C
ATOM    607  CZ  PHE A  75      52.127  19.657  19.383  1.00 73.21           C
ATOM    608  C   PHE A  75      47.884  18.156  17.388  1.00 73.21           C
ATOM    609  O   PHE A  75      47.921  17.841  18.578  1.00 73.21           O
ATOM    610  N   GLU A  76      47.838  17.237  16.397  1.00 80.95           N
ATOM    611  CA  GLU A  76      48.001  15.843  16.669  1.00 80.95           C
ATOM    612  CB  GLU A  76      46.723  14.992  16.550  1.00 80.95           C
ATOM    613  CG  GLU A  76      46.985  13.523  16.900  1.00 80.95           C
ATOM    614  CD  GLU A  76      45.688  12.733  16.808  1.00 80.95           C
ATOM    615  OE1 GLU A  76      45.378  12.235  15.693  1.00 80.95           O
ATOM    616  OE2 GLU A  76      44.994  12.611  17.853  1.00 80.95           O
ATOM    617  C   GLU A  76      48.977  15.326  15.660  1.00 80.95           C
ATOM    618  O   GLU A  76      48.870  15.612  14.466  1.00 80.95           O
ATOM    619  N   VAL A  77      49.985  14.567  16.132  1.00100.94           N
ATOM    620  CA  VAL A  77      50.952  14.009  15.237  1.00100.94           C
ATOM    621  CB  VAL A  77      52.345  14.524  15.457  1.00100.94           C
ATOM    622  CG1 VAL A  77      52.358  16.039  15.192  1.00100.94           C
ATOM    623  CG2 VAL A  77      52.797  14.133  16.874  1.00100.94           C
ATOM    624  C   VAL A  77      50.985  12.537  15.475  1.00100.94           C
ATOM    625  O   VAL A  77      50.990  12.078  16.617  1.00100.94           O
ATOM    626  N   VAL A  78      50.973  11.751  14.383  1.00 50.42           N
ATOM    627  CA  VAL A  78      51.077  10.334  14.549  1.00 50.42           C
ATOM    628  CB  VAL A  78      49.954   9.573  13.907  1.00 50.42           C
ATOM    629  CG1 VAL A  78      50.200   8.067  14.102  1.00 50.42           C
ATOM    630  CG2 VAL A  78      48.627  10.067  14.508  1.00 50.42           C
ATOM    631  C   VAL A  78      52.349   9.944  13.874  1.00 50.42           C
ATOM    632  O   VAL A  78      52.474  10.052  12.654  1.00 50.42           O
ATOM    633  N   ILE A  79      53.349   9.514  14.667  1.00148.68           N
ATOM    634  CA  ILE A  79      54.588   9.129  14.069  1.00148.68           C
ATOM    635  CB  ILE A  79      55.561  10.279  13.986  1.00148.68           C
ATOM    636  CG1 ILE A  79      56.702  10.021  12.981  1.00148.68           C
ATOM    637  CG2 ILE A  79      56.035  10.592  15.414  1.00148.68           C
ATOM    638  CD1 ILE A  79      57.674   8.907  13.366  1.00148.68           C
ATOM    639  C   ILE A  79      55.177   8.039  14.911  1.00148.68           C
ATOM    640  O   ILE A  79      55.095   8.071  16.138  1.00148.68           O
ATOM    641  N   ASN A  80      55.774   7.028  14.256  1.00 92.34           N
ATOM    642  CA  ASN A  80      56.486   5.981  14.929  1.00 92.34           C
ATOM    643  CB  ASN A  80      57.784   6.499  15.569  1.00 92.34           C
ATOM    644  CG  ASN A  80      58.728   5.343  15.860  1.00 92.34           C
ATOM    645  OD1 ASN A  80      59.878   5.559  16.239  1.00 92.34           O
ATOM    646  ND2 ASN A  80      58.249   4.088  15.660  1.00 92.34           N
ATOM    647  C   ASN A  80      55.647   5.326  15.992  1.00 92.34           C
ATOM    648  O   ASN A  80      56.121   5.083  17.101  1.00 92.34           O
ATOM    649  N   LYS A  81      54.381   5.006  15.664  1.00 68.22           N
ATOM    650  CA  LYS A  81      53.485   4.288  16.538  1.00 68.22           C
ATOM    651  CB  LYS A  81      54.030   2.898  16.908  1.00 68.22           C
ATOM    652  CG  LYS A  81      54.182   1.993  15.683  1.00 68.22           C
ATOM    653  CD  LYS A  81      55.080   0.775  15.910  1.00 68.22           C
ATOM    654  CE  LYS A  81      55.222  -0.105  14.666  1.00 68.22           C
ATOM    655  NZ  LYS A  81      56.233  -1.160  14.901  1.00 68.22           N
ATOM    656  C   LYS A  81      53.186   5.040  17.802  1.00 68.22           C
ATOM    657  O   LYS A  81      52.819   4.446  18.816  1.00 68.22           O
ATOM    658  N   GLN A  82      53.296   6.377  17.762  1.00137.63           N
ATOM    659  CA  GLN A  82      53.003   7.221  18.889  1.00137.63           C
ATOM    660  CB  GLN A  82      54.273   7.884  19.440  1.00137.63           C
ATOM    661  CG  GLN A  82      54.014   9.259  20.044  1.00137.63           C
ATOM    662  CD  GLN A  82      54.252  10.279  18.936  1.00137.63           C
ATOM    663  OE1 GLN A  82      55.330  10.331  18.346  1.00137.63           O
ATOM    664  NE2 GLN A  82      53.218  11.105  18.630  1.00137.63           N
ATOM    665  C   GLN A  82      52.110   8.323  18.417  1.00137.63           C
ATOM    666  O   GLN A  82      52.176   8.739  17.261  1.00137.63           O
ATOM    667  N   LYS A  83      51.234   8.816  19.317  1.00 81.77           N
ATOM    668  CA  LYS A  83      50.371   9.910  18.980  1.00 81.77           C
ATOM    669  CB  LYS A  83      48.871   9.598  19.126  1.00 81.77           C
ATOM    670  CG  LYS A  83      48.337   8.559  18.138  1.00 81.77           C
ATOM    671  CD  LYS A  83      46.961   8.019  18.537  1.00 81.77           C
ATOM    672  CE  LYS A  83      46.392   6.977  17.572  1.00 81.77           C
ATOM    673  NZ  LYS A  83      45.660   7.644  16.474  1.00 81.77           N
ATOM    674  C   LYS A  83      50.675  10.998  19.956  1.00 81.77           C
ATOM    675  O   LYS A  83      50.756  10.762  21.161  1.00 81.77           O
ATOM    676  N   TYR A  84      50.851  12.228  19.438  1.00136.26           N
ATOM    677  CA  TYR A  84      51.134  13.380  20.242  1.00136.26           C
ATOM    678  CB  TYR A  84      52.376  14.172  19.801  1.00136.26           C
ATOM    679  CG  TYR A  84      53.428  13.950  20.815  1.00136.26           C
ATOM    680  CD1 TYR A  84      53.947  12.704  21.058  1.00136.26           C
ATOM    681  CD2 TYR A  84      53.903  15.032  21.518  1.00136.26           C
ATOM    682  CE1 TYR A  84      54.919  12.559  22.014  1.00136.26           C
ATOM    683  CE2 TYR A  84      54.876  14.883  22.470  1.00136.26           C
ATOM    684  CZ  TYR A  84      55.387  13.638  22.724  1.00136.26           C
ATOM    685  OH  TYR A  84      56.388  13.480  23.705  1.00136.26           O
ATOM    686  C   TYR A  84      49.992  14.333  20.134  1.00136.26           C
ATOM    687  O   TYR A  84      49.453  14.577  19.054  1.00136.26           O
ATOM    688  N   PHE A  85      49.567  14.869  21.292  1.00147.50           N
ATOM    689  CA  PHE A  85      48.529  15.853  21.268  1.00147.50           C
ATOM    690  CB  PHE A  85      47.120  15.240  21.431  1.00147.50           C
ATOM    691  CG  PHE A  85      46.123  16.315  21.702  1.00147.50           C
ATOM    692  CD1 PHE A  85      45.752  17.215  20.728  1.00147.50           C
ATOM    693  CD2 PHE A  85      45.577  16.429  22.961  1.00147.50           C
ATOM    694  CE1 PHE A  85      44.835  18.201  21.006  1.00147.50           C
ATOM    695  CE2 PHE A  85      44.660  17.410  23.246  1.00147.50           C
ATOM    696  CZ  PHE A  85      44.287  18.297  22.264  1.00147.50           C
ATOM    697  C   PHE A  85      48.772  16.872  22.339  1.00147.50           C
ATOM    698  O   PHE A  85      49.167  16.545  23.458  1.00147.50           O
ATOM    699  N   ALA A  86      48.558  18.161  21.998  1.00 60.53           N
ATOM    700  CA  ALA A  86      48.729  19.224  22.946  1.00 60.53           C
ATOM    701  CB  ALA A  86      50.203  19.579  23.207  1.00 60.53           C
ATOM    702  C   ALA A  86      48.077  20.452  22.390  1.00 60.53           C
ATOM    703  O   ALA A  86      47.932  20.609  21.177  1.00 60.53           O
ATOM    704  N   PHE A  87      47.663  21.370  23.286  1.00136.71           N
ATOM    705  CA  PHE A  87      47.074  22.603  22.853  1.00136.71           C
ATOM    706  CB  PHE A  87      45.940  23.142  23.750  1.00136.71           C
ATOM    707  CG  PHE A  87      44.741  22.253  23.675  1.00136.71           C
ATOM    708  CD1 PHE A  87      43.863  22.349  22.619  1.00136.71           C
ATOM    709  CD2 PHE A  87      44.493  21.320  24.656  1.00136.71           C
ATOM    710  CE1 PHE A  87      42.755  21.537  22.545  1.00136.71           C
ATOM    711  CE2 PHE A  87      43.386  20.507  24.588  1.00136.71           C
ATOM    712  CZ  PHE A  87      42.513  20.614  23.532  1.00136.71           C
ATOM    713  C   PHE A  87      48.164  23.629  22.889  1.00136.71           C
ATOM    714  O   PHE A  87      49.120  23.505  23.651  1.00136.71           O
ATOM    715  N   PHE A  88      48.061  24.671  22.040  1.00 62.05           N
ATOM    716  CA  PHE A  88      49.069  25.695  22.027  1.00 62.05           C
ATOM    717  CB  PHE A  88      48.918  26.708  20.878  1.00 62.05           C
ATOM    718  CG  PHE A  88      49.155  25.958  19.611  1.00 62.05           C
ATOM    719  CD1 PHE A  88      50.434  25.635  19.216  1.00 62.05           C
ATOM    720  CD2 PHE A  88      48.099  25.581  18.814  1.00 62.05           C
ATOM    721  CE1 PHE A  88      50.655  24.944  18.048  1.00 62.05           C
ATOM    722  CE2 PHE A  88      48.314  24.889  17.645  1.00 62.05           C
ATOM    723  CZ  PHE A  88      49.593  24.568  17.260  1.00 62.05           C
ATOM    724  C   PHE A  88      48.972  26.420  23.337  1.00 62.05           C
ATOM    725  O   PHE A  88      47.901  26.501  23.935  1.00 62.05           O
ATOM    726  N   ASN A  89      50.112  26.952  23.824  1.00 84.75           N
ATOM    727  CA  ASN A  89      50.184  27.530  25.138  1.00 84.75           C
ATOM    728  CB  ASN A  89      51.626  27.636  25.668  1.00 84.75           C
ATOM    729  CG  ASN A  89      51.583  27.811  27.181  1.00 84.75           C
ATOM    730  OD1 ASN A  89      50.529  27.702  27.806  1.00 84.75           O
ATOM    731  ND2 ASN A  89      52.766  28.084  27.793  1.00 84.75           N
ATOM    732  C   ASN A  89      49.577  28.902  25.210  1.00 84.75           C
ATOM    733  O   ASN A  89      49.633  29.691  24.268  1.00 84.75           O
ATOM    734  N   TYR A  90      48.928  29.187  26.360  1.00 64.52           N
ATOM    735  CA  TYR A  90      48.402  30.486  26.669  1.00 64.52           C
ATOM    736  CB  TYR A  90      46.937  30.683  26.233  1.00 64.52           C
ATOM    737  CG  TYR A  90      46.072  29.691  26.934  1.00 64.52           C
ATOM    738  CD1 TYR A  90      45.553  29.970  28.178  1.00 64.52           C
ATOM    739  CD2 TYR A  90      45.776  28.484  26.345  1.00 64.52           C
ATOM    740  CE1 TYR A  90      44.752  29.059  28.825  1.00 64.52           C
ATOM    741  CE2 TYR A  90      44.976  27.568  26.987  1.00 64.52           C
ATOM    742  CZ  TYR A  90      44.463  27.855  28.229  1.00 64.52           C
ATOM    743  OH  TYR A  90      43.641  26.918  28.890  1.00 64.52           O
ATOM    744  C   TYR A  90      48.499  30.649  28.157  1.00 64.52           C
ATOM    745  O   TYR A  90      48.463  29.663  28.893  1.00 64.52           O
ATOM    746  N   THR A  91      48.651  31.897  28.650  1.00 98.51           N
ATOM    747  CA  THR A  91      48.731  32.071  30.077  1.00 98.51           C
ATOM    748  CB  THR A  91      50.068  32.552  30.563  1.00 98.51           C
ATOM    749  OG1 THR A  91      50.139  32.446  31.977  1.00 98.51           O
ATOM    750  CG2 THR A  91      50.251  34.016  30.136  1.00 98.51           C
ATOM    751  C   THR A  91      47.718  33.088  30.485  1.00 98.51           C
ATOM    752  O   THR A  91      47.525  34.097  29.810  1.00 98.51           O
ATOM    753  N   GLN A  92      47.032  32.837  31.615  1.00 50.36           N
ATOM    754  CA  GLN A  92      46.041  33.769  32.057  1.00 50.36           C
ATOM    755  CB  GLN A  92      44.685  33.119  32.370  1.00 50.36           C
ATOM    756  CG  GLN A  92      44.022  32.475  31.149  1.00 50.36           C
ATOM    757  CD  GLN A  92      42.698  31.867  31.590  1.00 50.36           C
ATOM    758  OE1 GLN A  92      42.127  31.028  30.897  1.00 50.36           O
ATOM    759  NE2 GLN A  92      42.193  32.302  32.775  1.00 50.36           N
ATOM    760  C   GLN A  92      46.533  34.400  33.315  1.00 50.36           C
ATOM    761  O   GLN A  92      46.537  33.786  34.382  1.00 50.36           O
ATOM    762  N   GLN A  93      46.978  35.665  33.200  1.00 82.98           N
ATOM    763  CA  GLN A  93      47.408  36.437  34.326  1.00 82.98           C
ATOM    764  CB  GLN A  93      48.022  37.785  33.920  0.00 82.98           C
ATOM    765  CG  GLN A  93      49.313  37.644  33.109  0.00 82.98           C
ATOM    766  CD  GLN A  93      49.816  39.039  32.770  0.00 82.98           C
ATOM    767  OE1 GLN A  93      49.222  40.040  33.168  0.00 82.98           O
ATOM    768  NE2 GLN A  93      50.944  39.110  32.014  1.00 82.98           N
ATOM    769  C   GLN A  93      46.175  36.702  35.119  1.00 82.98           C
ATOM    770  O   GLN A  93      46.210  36.811  36.341  1.00 82.98           O
ATOM    771  N   GLY A  94      45.042  36.800  34.404  1.00 61.59           N
ATOM    772  CA  GLY A  94      43.748  37.109  34.929  1.00 61.59           C
ATOM    773  C   GLY A  94      43.356  38.342  34.198  1.00 61.59           C
ATOM    774  O   GLY A  94      42.296  38.409  33.577  1.00 61.59           O
ATOM    775  N   LYS A  95      44.221  39.363  34.246  1.00251.94           N
ATOM    776  CA  LYS A  95      43.937  40.537  33.492  1.00251.94           C
ATOM    777  CB  LYS A  95      44.876  41.703  33.846  1.00251.94           C
ATOM    778  CG  LYS A  95      44.525  43.012  33.140  1.00251.94           C
ATOM    779  CD  LYS A  95      43.216  43.635  33.626  1.00251.94           C
ATOM    780  CE  LYS A  95      42.863  44.946  32.922  1.00251.94           C
ATOM    781  NZ  LYS A  95      42.420  44.670  31.536  1.00251.94           N
ATOM    782  C   LYS A  95      44.133  40.228  32.051  1.00251.94           C
ATOM    783  O   LYS A  95      43.291  40.522  31.205  1.00251.94           O
ATOM    784  N   VAL A  96      45.253  39.565  31.727  1.00120.45           N
ATOM    785  CA  VAL A  96      45.501  39.440  30.328  1.00120.45           C
ATOM    786  CB  VAL A  96      46.663  40.264  29.863  1.00120.45           C
ATOM    787  CG1 VAL A  96      46.336  41.748  30.100  1.00120.45           C
ATOM    788  CG2 VAL A  96      47.930  39.778  30.585  1.00120.45           C
ATOM    789  C   VAL A  96      45.798  38.028  29.975  1.00120.45           C
ATOM    790  O   VAL A  96      46.295  37.242  30.780  1.00120.45           O
ATOM    791  N   VAL A  97      45.471  37.681  28.721  1.00 42.25           N
ATOM    792  CA  VAL A  97      45.730  36.367  28.231  1.00 42.25           C
ATOM    793  CB  VAL A  97      44.514  35.718  27.639  1.00 42.25           C
ATOM    794  CG1 VAL A  97      44.913  34.350  27.061  1.00 42.25           C
ATOM    795  CG2 VAL A  97      43.422  35.653  28.721  1.00 42.25           C
ATOM    796  C   VAL A  97      46.740  36.506  27.139  1.00 42.25           C
ATOM    797  O   VAL A  97      46.609  37.357  26.260  1.00 42.25           O
ATOM    798  N   THR A  98      47.802  35.680  27.186  1.00110.94           N
ATOM    799  CA  THR A  98      48.794  35.730  26.152  1.00110.94           C
ATOM    800  CB  THR A  98      50.165  36.099  26.628  1.00110.94           C
ATOM    801  OG1 THR A  98      50.586  35.198  27.638  1.00110.94           O
ATOM    802  CG2 THR A  98      50.147  37.537  27.156  1.00110.94           C
ATOM    803  C   THR A  98      48.903  34.365  25.568  1.00110.94           C
ATOM    804  O   THR A  98      48.870  33.364  26.283  1.00110.94           O
ATOM    805  N   SER A  99      49.043  34.294  24.231  1.00 41.67           N
ATOM    806  CA  SER A  99      49.150  33.016  23.602  1.00 41.67           C
ATOM    807  CB  SER A  99      48.190  32.832  22.414  1.00 41.67           C
ATOM    808  OG  SER A  99      46.844  32.881  22.861  1.00 41.67           O
ATOM    809  C   SER A  99      50.539  32.881  23.074  1.00 41.67           C
ATOM    810  O   SER A  99      51.198  33.871  22.759  1.00 41.67           O
ATOM    811  N   ASN A 100      51.032  31.626  23.023  1.00 63.72           N
ATOM    812  CA  ASN A 100      52.331  31.353  22.483  1.00 63.72           C
ATOM    813  CB  ASN A 100      53.345  30.893  23.545  1.00 63.72           C
ATOM    814  CG  ASN A 100      53.594  32.055  24.497  1.00 63.72           C
ATOM    815  OD1 ASN A 100      53.361  31.947  25.700  1.00 63.72           O
ATOM    816  ND2 ASN A 100      54.082  33.198  23.946  1.00 63.72           N
ATOM    817  C   ASN A 100      52.164  30.217  21.520  1.00 63.72           C
ATOM    818  O   ASN A 100      52.003  29.066  21.923  1.00 63.72           O
ATOM    819  N   CYS A 101      52.193  30.528  20.212  1.00 65.79           N
ATOM    820  CA  CYS A 101      52.047  29.566  19.155  1.00 65.79           C
ATOM    821  CB  CYS A 101      51.765  30.224  17.798  1.00 65.79           C
ATOM    822  SG  CYS A 101      50.126  30.995  17.841  1.00 65.79           S
ATOM    823  C   CYS A 101      53.275  28.717  19.053  1.00 65.79           C
ATOM    824  O   CYS A 101      53.255  27.644  18.450  1.00 65.79           O
ATOM    825  N   GLY A 102      54.403  29.253  19.549  1.00 57.04           N
ATOM    826  CA  GLY A 102      55.684  28.606  19.584  1.00 57.04           C
ATOM    827  C   GLY A 102      55.702  27.472  20.572  1.00 57.04           C
ATOM    828  O   GLY A 102      56.511  26.557  20.440  1.00 57.04           O
ATOM    829  N   GLN A 103      54.877  27.536  21.637  1.00 53.48           N
ATOM    830  CA  GLN A 103      54.961  26.541  22.676  1.00 53.48           C
ATOM    831  CB  GLN A 103      55.370  27.143  24.029  1.00 53.48           C
ATOM    832  CG  GLN A 103      56.763  27.774  24.009  1.00 53.48           C
ATOM    833  CD  GLN A 103      57.049  28.332  25.395  1.00 53.48           C
ATOM    834  OE1 GLN A 103      56.192  28.312  26.277  1.00 53.48           O
ATOM    835  NE2 GLN A 103      58.290  28.852  25.595  1.00 53.48           N
ATOM    836  C   GLN A 103      53.641  25.855  22.880  1.00 53.48           C
ATOM    837  O   GLN A 103      52.634  26.209  22.269  1.00 53.48           O
ATOM    838  N   THR A 104      53.632  24.817  23.753  1.00 50.31           N
ATOM    839  CA  THR A 104      52.427  24.074  23.999  1.00 50.31           C
ATOM    840  CB  THR A 104      52.490  22.653  23.521  1.00 50.31           C
ATOM    841  OG1 THR A 104      53.465  21.931  24.260  1.00 50.31           O
ATOM    842  CG2 THR A 104      52.848  22.649  22.025  1.00 50.31           C
ATOM    843  C   THR A 104      52.164  24.000  25.472  1.00 50.31           C
ATOM    844  O   THR A 104      53.029  24.260  26.307  1.00 50.31           O
ATOM    845  N   PHE A 105      50.907  23.661  25.811  1.00111.52           N
ATOM    846  CA  PHE A 105      50.495  23.424  27.160  1.00111.52           C
ATOM    847  CB  PHE A 105      48.967  23.504  27.338  1.00111.52           C
ATOM    848  CG  PHE A 105      48.634  23.394  28.786  1.00111.52           C
ATOM    849  CD1 PHE A 105      48.793  24.479  29.617  1.00111.52           C
ATOM    850  CD2 PHE A 105      48.143  22.221  29.312  1.00111.52           C
ATOM    851  CE1 PHE A 105      48.483  24.392  30.953  1.00111.52           C
ATOM    852  CE2 PHE A 105      47.831  22.128  30.648  1.00111.52           C
ATOM    853  CZ  PHE A 105      48.002  23.214  31.472  1.00111.52           C
ATOM    854  C   PHE A 105      50.930  22.015  27.394  1.00111.52           C
ATOM    855  O   PHE A 105      51.456  21.373  26.488  1.00111.52           O
ATOM    856  N   THR A 106      50.789  21.506  28.627  1.00 56.30           N
ATOM    857  CA  THR A 106      51.190  20.151  28.876  1.00 56.30           C
ATOM    858  CB  THR A 106      50.946  19.734  30.294  1.00 56.30           C
ATOM    859  OG1 THR A 106      51.585  20.634  31.183  1.00 56.30           O
ATOM    860  CG2 THR A 106      51.503  18.315  30.492  1.00 56.30           C
ATOM    861  C   THR A 106      50.322  19.277  28.014  1.00 56.30           C
ATOM    862  O   THR A 106      49.102  19.430  28.018  1.00 56.30           O
ATOM    863  N   GLY A 107      50.928  18.328  27.261  1.00 60.52           N
ATOM    864  CA  GLY A 107      50.170  17.488  26.372  1.00 60.52           C
ATOM    865  C   GLY A 107      50.335  16.033  26.722  1.00 60.52           C
ATOM    866  O   GLY A 107      51.038  15.672  27.670  1.00 60.52           O
ATOM    867  N   TRP A 108      49.666  15.159  25.925  1.00104.43           N
ATOM    868  CA  TRP A 108      49.659  13.739  26.154  1.00104.43           C
ATOM    869  CB  TRP A 108      48.236  13.171  26.276  1.00104.43           C
ATOM    870  CG  TRP A 108      47.453  13.724  27.440  1.00104.43           C
ATOM    871  CD2 TRP A 108      46.732  14.965  27.395  1.00104.43           C
ATOM    872  CD1 TRP A 108      47.274  13.217  28.693  1.00104.43           C
ATOM    873  NE1 TRP A 108      46.482  14.063  29.432  1.00104.43           N
ATOM    874  CE2 TRP A 108      46.141  15.143  28.645  1.00104.43           C
ATOM    875  CE3 TRP A 108      46.572  15.879  26.392  1.00104.43           C
ATOM    876  CZ2 TRP A 108      45.379  16.244  28.913  1.00104.43           C
ATOM    877  CZ3 TRP A 108      45.805  16.989  26.666  1.00104.43           C
ATOM    878  CH2 TRP A 108      45.220  17.167  27.903  1.00104.43           C
ATOM    879  C   TRP A 108      50.276  13.047  24.973  1.00104.43           C
ATOM    880  O   TRP A 108      50.006  13.374  23.819  1.00104.43           O
ATOM    881  N   TYR A 109      51.129  12.050  25.269  1.00204.27           N
ATOM    882  CA  TYR A 109      51.840  11.234  24.331  1.00204.27           C
ATOM    883  CB  TYR A 109      53.348  11.492  24.466  1.00204.27           C
ATOM    884  CG  TYR A 109      54.151  10.269  24.179  1.00204.27           C
ATOM    885  CD1 TYR A 109      54.388   9.814  22.907  1.00204.27           C
ATOM    886  CD2 TYR A 109      54.694   9.574  25.235  1.00204.27           C
ATOM    887  CE1 TYR A 109      55.153   8.693  22.695  1.00204.27           C
ATOM    888  CE2 TYR A 109      55.460   8.452  25.034  1.00204.27           C
ATOM    889  CZ  TYR A 109      55.692   8.012  23.756  1.00204.27           C
ATOM    890  OH  TYR A 109      56.479   6.866  23.529  1.00204.27           O
ATOM    891  C   TYR A 109      51.577   9.824  24.713  1.00204.27           C
ATOM    892  O   TYR A 109      51.769   9.457  25.872  1.00204.27           O
ATOM    893  N   HIS A 110      51.127   9.007  23.738  1.00 98.23           N
ATOM    894  CA  HIS A 110      50.821   7.640  24.002  1.00 98.23           C
ATOM    895  ND1 HIS A 110      47.763   9.149  23.468  1.00 98.23           N
ATOM    896  CG  HIS A 110      48.323   7.890  23.439  1.00 98.23           C
ATOM    897  CB  HIS A 110      49.358   7.405  24.408  1.00 98.23           C
ATOM    898  NE2 HIS A 110      46.779   8.057  21.803  1.00 98.23           N
ATOM    899  CD2 HIS A 110      47.711   7.238  22.414  1.00 98.23           C
ATOM    900  CE1 HIS A 110      46.845   9.195  22.471  1.00 98.23           C
ATOM    901  C   HIS A 110      51.042   6.842  22.769  1.00 98.23           C
ATOM    902  O   HIS A 110      50.964   7.369  21.665  1.00 98.23           O
ATOM    903  N   ASP A 111      51.312   5.530  22.921  1.00 67.63           N
ATOM    904  CA  ASP A 111      51.477   4.721  21.753  1.00 67.63           C
ATOM    905  CB  ASP A 111      52.062   3.321  22.047  1.00 67.63           C
ATOM    906  CG  ASP A 111      51.189   2.546  23.032  1.00 67.63           C
ATOM    907  OD1 ASP A 111      50.029   2.961  23.291  1.00 67.63           O
ATOM    908  OD2 ASP A 111      51.691   1.515  23.552  1.00 67.63           O
ATOM    909  C   ASP A 111      50.125   4.615  21.115  1.00 67.63           C
ATOM    910  O   ASP A 111      49.116   4.928  21.742  1.00 67.63           O
ATOM    911  N   ALA A 112      50.073   4.158  19.850  1.00 54.71           N
ATOM    912  CA  ALA A 112      48.858   4.117  19.080  1.00 54.71           C
ATOM    913  CB  ALA A 112      49.068   3.524  17.677  1.00 54.71           C
ATOM    914  C   ALA A 112      47.836   3.269  19.777  1.00 54.71           C
ATOM    915  O   ALA A 112      46.639   3.539  19.705  1.00 54.71           O
ATOM    916  N   GLY A 113      48.278   2.189  20.437  1.00 87.25           N
ATOM    917  CA  GLY A 113      47.393   1.286  21.123  1.00 87.25           C
ATOM    918  C   GLY A 113      46.734   1.962  22.286  1.00 87.25           C
ATOM    919  O   GLY A 113      45.632   1.588  22.674  1.00 87.25           O
ATOM    920  N   ILE A 114      47.447   2.933  22.883  1.00299.85           N
ATOM    921  CA  ILE A 114      47.197   3.694  24.077  1.00299.85           C
ATOM    922  CB  ILE A 114      45.859   4.401  24.138  1.00299.85           C
ATOM    923  CG1 ILE A 114      45.933   5.544  25.161  1.00299.85           C
ATOM    924  CG2 ILE A 114      44.736   3.410  24.487  1.00299.85           C
ATOM    925  CD1 ILE A 114      44.740   6.495  25.093  1.00299.85           C
ATOM    926  C   ILE A 114      47.323   2.739  25.203  1.00299.85           C
ATOM    927  O   ILE A 114      46.752   2.923  26.277  1.00299.85           O
ATOM    928  N   ALA A 115      48.162   1.705  24.994  1.00130.09           N
ATOM    929  CA  ALA A 115      48.371   0.813  26.086  1.00130.09           C
ATOM    930  CB  ALA A 115      49.132  -0.462  25.685  1.00130.09           C
ATOM    931  C   ALA A 115      49.208   1.545  27.027  1.00130.09           C
ATOM    932  O   ALA A 115      48.869   1.834  28.175  1.00130.09           O
ATOM    933  N   VAL A 116      50.331   1.963  26.458  1.00181.55           N
ATOM    934  CA  VAL A 116      51.182   2.738  27.236  1.00181.55           C
ATOM    935  CB  VAL A 116      52.616   2.280  27.208  1.00181.55           C
ATOM    936  CG1 VAL A 116      53.224   2.571  25.826  1.00181.55           C
ATOM    937  CG2 VAL A 116      53.362   2.915  28.394  1.00181.55           C
ATOM    938  C   VAL A 116      51.045   3.994  26.543  1.00181.55           C
ATOM    939  O   VAL A 116      51.014   4.116  25.323  1.00181.55           O
ATOM    940  N   LYS A 117      50.907   5.044  27.305  1.00202.78           N
ATOM    941  CA  LYS A 117      51.048   6.159  26.479  1.00202.78           C
ATOM    942  CB  LYS A 117      50.460   7.421  27.128  1.00202.78           C
ATOM    943  CG  LYS A 117      49.107   7.185  27.810  1.00202.78           C
ATOM    944  CD  LYS A 117      47.935   6.815  26.908  1.00202.78           C
ATOM    945  CE  LYS A 117      46.950   7.970  26.708  1.00202.78           C
ATOM    946  NZ  LYS A 117      47.685   9.200  26.334  1.00202.78           N
ATOM    947  C   LYS A 117      52.551   6.200  26.229  1.00202.78           C
ATOM    948  O   LYS A 117      53.065   6.885  25.347  1.00202.78           O
ATOM    949  N   LYS A 118      53.298   5.402  27.066  1.00264.02           N
ATOM    950  CA  LYS A 118      54.686   5.517  27.336  1.00264.02           C
ATOM    951  CB  LYS A 118      55.548   5.594  26.066  1.00264.02           C
ATOM    952  CG  LYS A 118      55.716   4.192  25.462  1.00264.02           C
ATOM    953  CD  LYS A 118      56.255   4.144  24.032  1.00264.02           C
ATOM    954  CE  LYS A 118      55.197   4.455  22.971  1.00264.02           C
ATOM    955  NZ  LYS A 118      55.798   4.389  21.621  1.00264.02           N
ATOM    956  C   LYS A 118      54.432   6.786  27.978  1.00264.02           C
ATOM    957  O   LYS A 118      55.130   7.784  27.789  1.00264.02           O
ATOM    958  N   PHE A 119      53.340   6.620  28.791  1.00276.67           N
ATOM    959  CA  PHE A 119      52.446   7.630  29.214  1.00276.67           C
ATOM    960  CB  PHE A 119      51.646   7.392  30.508  1.00276.67           C
ATOM    961  CG  PHE A 119      50.532   8.402  30.561  1.00276.67           C
ATOM    962  CD1 PHE A 119      50.763   9.761  30.584  1.00276.67           C
ATOM    963  CD2 PHE A 119      49.224   7.985  30.628  1.00276.67           C
ATOM    964  CE1 PHE A 119      49.728  10.663  30.636  1.00276.67           C
ATOM    965  CE2 PHE A 119      48.178   8.876  30.681  1.00276.67           C
ATOM    966  CZ  PHE A 119      48.428  10.225  30.683  1.00276.67           C
ATOM    967  C   PHE A 119      53.284   8.743  29.499  1.00276.67           C
ATOM    968  O   PHE A 119      54.102   8.735  30.408  1.00276.67           O
ATOM    969  N   GLY A 120      53.136   9.752  28.680  1.00 77.84           N
ATOM    970  CA  GLY A 120      54.041  10.733  29.071  1.00 77.84           C
ATOM    971  C   GLY A 120      53.336  11.989  28.884  1.00 77.84           C
ATOM    972  O   GLY A 120      52.403  12.096  28.089  1.00 77.84           O
ATOM    973  N   CYS A 121      53.762  12.956  29.685  1.00 81.15           N
ATOM    974  CA  CYS A 121      53.281  14.271  29.506  1.00 81.15           C
ATOM    975  CB  CYS A 121      53.110  15.065  30.803  1.00 81.15           C
ATOM    976  SG  CYS A 121      51.855  14.295  31.831  1.00 81.15           S
ATOM    977  C   CYS A 121      54.418  14.905  28.819  1.00 81.15           C
ATOM    978  O   CYS A 121      55.563  14.505  29.026  1.00 81.15           O
ATOM    979  N   PHE A 122      54.140  15.876  27.945  1.00 68.05           N
ATOM    980  CA  PHE A 122      55.248  16.499  27.311  1.00 68.05           C
ATOM    981  CB  PHE A 122      55.569  15.917  25.928  1.00 68.05           C
ATOM    982  CG  PHE A 122      54.432  16.259  25.030  1.00 68.05           C
ATOM    983  CD1 PHE A 122      53.277  15.511  25.036  1.00 68.05           C
ATOM    984  CD2 PHE A 122      54.528  17.326  24.166  1.00 68.05           C
ATOM    985  CE1 PHE A 122      52.232  15.831  24.199  1.00 68.05           C
ATOM    986  CE2 PHE A 122      53.488  17.650  23.327  1.00 68.05           C
ATOM    987  CZ  PHE A 122      52.336  16.901  23.343  1.00 68.05           C
ATOM    988  C   PHE A 122      54.897  17.928  27.101  1.00 68.05           C
ATOM    989  O   PHE A 122      53.734  18.322  27.187  1.00 68.05           O
ATOM    990  N   ARG A 123      55.934  18.746  26.858  1.00101.60           N
ATOM    991  CA  ARG A 123      55.750  20.127  26.543  1.00101.60           C
ATOM    992  CB  ARG A 123      56.316  21.083  27.606  1.00101.60           C
ATOM    993  CG  ARG A 123      55.605  20.984  28.959  1.00101.60           C
ATOM    994  CD  ARG A 123      56.169  21.932  30.019  1.00101.60           C
ATOM    995  NE  ARG A 123      55.723  23.311  29.672  1.00101.60           N
ATOM    996  CZ  ARG A 123      56.028  24.354  30.499  1.00101.60           C
ATOM    997  NH1 ARG A 123      56.751  24.134  31.636  1.00101.60           N
ATOM    998  NH2 ARG A 123      55.612  25.616  30.188  1.00101.60           N
ATOM    999  C   ARG A 123      56.552  20.318  25.301  1.00101.60           C
ATOM   1000  O   ARG A 123      57.605  19.703  25.138  1.00101.60           O
ATOM   1001  N   GLY A 124      56.074  21.167  24.375  1.00 34.35           N
ATOM   1002  CA  GLY A 124      56.818  21.323  23.160  1.00 34.35           C
ATOM   1003  C   GLY A 124      57.152  22.762  22.957  1.00 34.35           C
ATOM   1004  O   GLY A 124      56.387  23.655  23.320  1.00 34.35           O
ATOM   1005  N   ILE A 125      58.341  23.009  22.374  1.00 93.27           N
ATOM   1006  CA  ILE A 125      58.754  24.339  22.037  1.00 93.27           C
ATOM   1007  CB  ILE A 125      59.872  24.871  22.889  1.00 93.27           C
ATOM   1008  CG1 ILE A 125      61.144  24.026  22.719  1.00 93.27           C
ATOM   1009  CG2 ILE A 125      59.364  24.948  24.339  1.00 93.27           C
ATOM   1010  CD1 ILE A 125      62.386  24.674  23.331  1.00 93.27           C
ATOM   1011  C   ILE A 125      59.232  24.281  20.623  1.00 93.27           C
ATOM   1012  O   ILE A 125      59.896  23.323  20.225  1.00 93.27           O
ATOM   1013  N   ARG A 126      58.886  25.304  19.816  1.00100.76           N
ATOM   1014  CA  ARG A 126      59.277  25.297  18.438  1.00100.76           C
ATOM   1015  CB  ARG A 126      58.362  26.158  17.551  1.00100.76           C
ATOM   1016  CG  ARG A 126      58.546  25.920  16.052  1.00100.76           C
ATOM   1017  CD  ARG A 126      57.627  26.784  15.187  1.00100.76           C
ATOM   1018  NE  ARG A 126      58.236  28.141  15.110  1.00100.76           N
ATOM   1019  CZ  ARG A 126      57.511  29.190  14.627  1.00100.76           C
ATOM   1020  NH1 ARG A 126      56.216  29.005  14.241  1.00100.76           N
ATOM   1021  NH2 ARG A 126      58.077  30.428  14.530  1.00100.76           N
ATOM   1022  C   ARG A 126      60.666  25.837  18.355  1.00100.76           C
ATOM   1023  O   ARG A 126      60.939  26.962  18.769  1.00100.76           O
ATOM   1024  N   THR A 127      61.589  25.006  17.837  1.00117.88           N
ATOM   1025  CA  THR A 127      62.968  25.360  17.678  1.00117.88           C
ATOM   1026  CB  THR A 127      63.871  24.193  17.422  1.00117.88           C
ATOM   1027  OG1 THR A 127      65.227  24.582  17.585  1.00117.88           O
ATOM   1028  CG2 THR A 127      63.642  23.714  15.984  0.00117.88           C
ATOM   1029  C   THR A 127      63.114  26.304  16.538  1.00117.88           C
ATOM   1030  O   THR A 127      64.049  27.087  16.512  1.00117.88           O
ATOM   1031  N   GLY A 128      62.246  26.235  15.519  1.00 21.48           N
ATOM   1032  CA  GLY A 128      62.399  27.139  14.416  1.00 21.48           C
ATOM   1033  C   GLY A 128      61.854  26.421  13.190  1.00 21.48           C
ATOM   1034  O   GLY A 128      60.714  25.892  13.280  1.00 21.48           O
ATOM   1035  OXT GLY A 128      62.568  26.389  12.152  1.00 21.48           O
TER    1036      GLY A 128
ATOM   1037  N   LEU B 129      27.528   7.340  -6.631  1.00107.23           N
ATOM   1038  CA  LEU B 129      26.903   8.270  -5.663  1.00107.23           C
ATOM   1039  CB  LEU B 129      27.804   9.475  -5.358  1.00107.23           C
ATOM   1040  CG  LEU B 129      28.971   9.126  -4.427  1.00107.23           C
ATOM   1041  CD1 LEU B 129      29.871   8.050  -5.047  1.00107.23           C
ATOM   1042  CD2 LEU B 129      29.738  10.387  -4.001  1.00107.23           C
ATOM   1043  C   LEU B 129      25.575   8.790  -6.089  1.00107.23           C
ATOM   1044  O   LEU B 129      25.343   9.141  -7.245  1.00107.23           O
ATOM   1045  N   PRO B 130      24.712   8.809  -5.109  1.00 76.23           N
ATOM   1046  CA  PRO B 130      23.361   9.257  -5.315  1.00 76.23           C
ATOM   1047  CD  PRO B 130      24.780   7.756  -4.106  1.00 76.23           C
ATOM   1048  CB  PRO B 130      22.546   8.690  -4.155  1.00 76.23           C
ATOM   1049  CG  PRO B 130      23.324   7.431  -3.741  1.00 76.23           C
ATOM   1050  C   PRO B 130      23.246  10.742  -5.423  1.00 76.23           C
ATOM   1051  O   PRO B 130      24.168  11.453  -5.024  1.00 76.23           O
ATOM   1052  N   LYS B 131      22.139  11.208  -6.033  1.00149.58           N
ATOM   1053  CA  LYS B 131      21.809  12.596  -6.146  1.00149.58           C
ATOM   1054  CB  LYS B 131      20.703  12.869  -7.188  1.00149.58           C
ATOM   1055  CG  LYS B 131      19.410  12.068  -7.006  1.00149.58           C
ATOM   1056  CD  LYS B 131      18.548  12.506  -5.822  1.00149.58           C
ATOM   1057  CE  LYS B 131      17.229  11.736  -5.717  1.00149.58           C
ATOM   1058  NZ  LYS B 131      17.497  10.299  -5.486  1.00149.58           N
ATOM   1059  C   LYS B 131      21.383  13.113  -4.804  1.00149.58           C
ATOM   1060  O   LYS B 131      21.646  14.269  -4.474  1.00149.58           O
ATOM   1061  N   GLU B 132      20.691  12.274  -3.998  1.00100.05           N
ATOM   1062  CA  GLU B 132      20.237  12.735  -2.714  1.00100.05           C
ATOM   1063  CB  GLU B 132      18.737  13.060  -2.646  1.00100.05           C
ATOM   1064  CG  GLU B 132      17.841  11.828  -2.790  1.00100.05           C
ATOM   1065  CD  GLU B 132      16.440  12.219  -2.344  1.00100.05           C
ATOM   1066  OE1 GLU B 132      16.076  13.414  -2.511  1.00100.05           O
ATOM   1067  OE2 GLU B 132      15.717  11.329  -1.821  1.00100.05           O
ATOM   1068  C   GLU B 132      20.465  11.659  -1.695  1.00100.05           C
ATOM   1069  O   GLU B 132      20.542  10.477  -2.032  1.00100.05           O
ATOM   1070  N   PHE B 133      20.615  12.054  -0.407  1.00 60.22           N
ATOM   1071  CA  PHE B 133      20.765  11.071   0.633  1.00 60.22           C
ATOM   1072  CB  PHE B 133      22.204  10.551   0.799  1.00 60.22           C
ATOM   1073  CG  PHE B 133      22.161   9.464   1.819  1.00 60.22           C
ATOM   1074  CD1 PHE B 133      22.286   9.747   3.160  1.00 60.22           C
ATOM   1075  CD2 PHE B 133      21.985   8.156   1.430  1.00 60.22           C
ATOM   1076  CE1 PHE B 133      22.243   8.740   4.096  1.00 60.22           C
ATOM   1077  CE2 PHE B 133      21.941   7.145   2.361  1.00 60.22           C
ATOM   1078  CZ  PHE B 133      22.068   7.436   3.697  1.00 60.22           C
ATOM   1079  C   PHE B 133      20.347  11.660   1.950  1.00 60.22           C
ATOM   1080  O   PHE B 133      20.572  12.840   2.223  1.00 60.22           O
ATOM   1081  N   SER B 134      19.701  10.832   2.801  1.00 97.20           N
ATOM   1082  CA  SER B 134      19.316  11.247   4.120  1.00 97.20           C
ATOM   1083  CB  SER B 134      17.875  11.781   4.197  1.00 97.20           C
ATOM   1084  OG  SER B 134      16.955  10.746   3.884  1.00 97.20           O
ATOM   1085  C   SER B 134      19.392  10.033   5.000  1.00 97.20           C
ATOM   1086  O   SER B 134      18.715   9.032   4.764  1.00 97.20           O
ATOM   1087  N   TRP B 135      20.211  10.111   6.066  1.00 97.15           N
ATOM   1088  CA  TRP B 135      20.403   9.012   6.972  1.00 97.15           C
ATOM   1089  CB  TRP B 135      21.577   9.176   7.950  1.00 97.15           C
ATOM   1090  CG  TRP B 135      22.903   8.860   7.308  1.00 97.15           C
ATOM   1091  CD2 TRP B 135      23.281   7.529   6.926  1.00 97.15           C
ATOM   1092  CD1 TRP B 135      23.934   9.676   6.945  1.00 97.15           C
ATOM   1093  NE1 TRP B 135      24.940   8.931   6.375  1.00 97.15           N
ATOM   1094  CE2 TRP B 135      24.549   7.608   6.351  1.00 97.15           C
ATOM   1095  CE3 TRP B 135      22.621   6.338   7.037  1.00 97.15           C
ATOM   1096  CZ2 TRP B 135      25.179   6.493   5.880  1.00 97.15           C
ATOM   1097  CZ3 TRP B 135      23.262   5.214   6.565  1.00 97.15           C
ATOM   1098  CH2 TRP B 135      24.517   5.291   5.999  1.00 97.15           C
ATOM   1099  C   TRP B 135      19.166   8.741   7.755  1.00 97.15           C
ATOM   1100  O   TRP B 135      19.008   7.650   8.304  1.00 97.15           O
ATOM   1101  N   THR B 136      18.312   9.764   7.918  1.00120.00           N
ATOM   1102  CA  THR B 136      17.064   9.595   8.605  1.00120.00           C
ATOM   1103  CB  THR B 136      16.333  10.891   8.810  1.00120.00           C
ATOM   1104  OG1 THR B 136      15.208  10.689   9.652  1.00120.00           O
ATOM   1105  CG2 THR B 136      15.885  11.435   7.443  1.00120.00           C
ATOM   1106  C   THR B 136      16.188   8.699   7.794  1.00120.00           C
ATOM   1107  O   THR B 136      15.422   7.908   8.341  1.00120.00           O
ATOM   1108  N   ASN B 137      16.232   8.810   6.453  1.00 84.72           N
ATOM   1109  CA  ASN B 137      15.321   7.946   5.761  1.00 84.72           C
ATOM   1110  CB  ASN B 137      14.124   8.719   5.179  1.00 84.72           C
ATOM   1111  CG  ASN B 137      12.951   7.763   5.041  1.00 84.72           C
ATOM   1112  OD1 ASN B 137      12.963   6.666   5.598  1.00 84.72           O
ATOM   1113  ND2 ASN B 137      11.899   8.193   4.293  1.00 84.72           N
ATOM   1114  C   ASN B 137      16.015   7.262   4.623  1.00 84.72           C
ATOM   1115  O   ASN B 137      16.012   7.758   3.498  1.00 84.72           O
ATOM   1116  N   VAL B 138      16.621   6.088   4.880  1.00139.88           N
ATOM   1117  CA  VAL B 138      17.164   5.314   3.805  1.00139.88           C
ATOM   1118  CB  VAL B 138      18.520   4.739   4.117  1.00139.88           C
ATOM   1119  CG1 VAL B 138      18.484   4.061   5.497  1.00139.88           C
ATOM   1120  CG2 VAL B 138      18.927   3.802   2.967  1.00139.88           C
ATOM   1121  C   VAL B 138      16.156   4.234   3.628  1.00139.88           C
ATOM   1122  O   VAL B 138      16.082   3.300   4.425  1.00139.88           O
ATOM   1123  N   ASN B 139      15.341   4.345   2.561  1.00156.27           N
ATOM   1124  CA  ASN B 139      14.225   3.460   2.450  1.00156.27           C
ATOM   1125  CB  ASN B 139      14.528   1.957   2.630  1.00156.27           C
ATOM   1126  CG  ASN B 139      15.257   1.470   1.387  1.00156.27           C
ATOM   1127  OD1 ASN B 139      16.397   1.015   1.458  1.00156.27           O
ATOM   1128  ND2 ASN B 139      14.577   1.563   0.213  1.00156.27           N
ATOM   1129  C   ASN B 139      13.312   3.934   3.534  1.00156.27           C
ATOM   1130  O   ASN B 139      12.993   5.116   3.593  1.00156.27           O
ATOM   1131  N   GLY B 140      12.761   3.014   4.338  1.00123.28           N
ATOM   1132  CA  GLY B 140      11.948   3.346   5.477  1.00123.28           C
ATOM   1133  C   GLY B 140      12.741   3.768   6.687  1.00123.28           C
ATOM   1134  O   GLY B 140      12.290   4.602   7.471  1.00123.28           O
ATOM   1135  N   MET B 141      13.932   3.162   6.874  1.00141.75           N
ATOM   1136  CA  MET B 141      14.706   3.197   8.096  1.00141.75           C
ATOM   1137  CB  MET B 141      15.863   2.186   8.085  1.00141.75           C
ATOM   1138  CG  MET B 141      16.699   2.197   9.365  1.00141.75           C
ATOM   1139  SD  MET B 141      18.073   1.007   9.369  1.00141.75           S
ATOM   1140  CE  MET B 141      17.000  -0.457   9.412  1.00141.75           C
ATOM   1141  C   MET B 141      15.312   4.522   8.463  1.00141.75           C
ATOM   1142  O   MET B 141      15.681   5.328   7.611  1.00141.75           O
ATOM   1143  N   ASN B 142      15.435   4.748   9.799  1.00 72.42           N
ATOM   1144  CA  ASN B 142      16.044   5.930  10.355  1.00 72.42           C
ATOM   1145  CB  ASN B 142      15.099   6.747  11.251  1.00 72.42           C
ATOM   1146  CG  ASN B 142      15.863   7.966  11.750  1.00 72.42           C
ATOM   1147  OD1 ASN B 142      16.820   8.415  11.122  1.00 72.42           O
ATOM   1148  ND2 ASN B 142      15.435   8.515  12.918  1.00 72.42           N
ATOM   1149  C   ASN B 142      17.203   5.513  11.226  1.00 72.42           C
ATOM   1150  O   ASN B 142      17.044   4.721  12.152  1.00 72.42           O
ATOM   1151  N   LEU B 143      18.424   5.953  10.851  1.00153.83           N
ATOM   1152  CA  LEU B 143      19.693   5.770  11.512  1.00153.83           C
ATOM   1153  CB  LEU B 143      20.865   5.638  10.530  1.00153.83           C
ATOM   1154  CG  LEU B 143      20.784   4.347   9.695  1.00153.83           C
ATOM   1155  CD1 LEU B 143      19.590   4.377   8.728  1.00153.83           C
ATOM   1156  CD2 LEU B 143      22.121   4.033   9.011  1.00153.83           C
ATOM   1157  C   LEU B 143      20.062   6.815  12.541  1.00153.83           C
ATOM   1158  O   LEU B 143      21.031   6.629  13.271  1.00153.83           O
ATOM   1159  N   VAL B 144      19.408   7.996  12.554  1.00 68.07           N
ATOM   1160  CA  VAL B 144      19.882   9.053  13.411  1.00 68.07           C
ATOM   1161  CB  VAL B 144      19.731  10.405  12.780  1.00 68.07           C
ATOM   1162  CG1 VAL B 144      20.262  11.469  13.752  1.00 68.07           C
ATOM   1163  CG2 VAL B 144      20.418  10.383  11.405  1.00 68.07           C
ATOM   1164  C   VAL B 144      19.143   9.068  14.725  1.00 68.07           C
ATOM   1165  O   VAL B 144      17.939   8.842  14.791  1.00 68.07           O
ATOM   1166  N   VAL B 145      19.886   9.352  15.821  1.00 63.75           N
ATOM   1167  CA  VAL B 145      19.373   9.414  17.170  1.00 63.75           C
ATOM   1168  CB  VAL B 145      20.487   9.410  18.183  1.00 63.75           C
ATOM   1169  CG1 VAL B 145      19.927   9.608  19.599  1.00 63.75           C
ATOM   1170  CG2 VAL B 145      21.283   8.107  18.013  1.00 63.75           C
ATOM   1171  C   VAL B 145      18.605  10.700  17.297  1.00 63.75           C
ATOM   1172  O   VAL B 145      18.789  11.604  16.485  1.00 63.75           O
ATOM   1173  N   PRO B 146      17.744  10.817  18.280  1.00 77.52           N
ATOM   1174  CA  PRO B 146      16.934  12.003  18.404  1.00 77.52           C
ATOM   1175  CD  PRO B 146      17.027   9.645  18.763  1.00 77.52           C
ATOM   1176  CB  PRO B 146      15.870  11.671  19.444  1.00 77.52           C
ATOM   1177  CG  PRO B 146      15.670  10.157  19.274  1.00 77.52           C
ATOM   1178  C   PRO B 146      17.665  13.279  18.678  1.00 77.52           C
ATOM   1179  O   PRO B 146      18.802  13.255  19.149  1.00 77.52           O
ATOM   1180  N   VAL B 147      17.006  14.408  18.345  1.00 44.38           N
ATOM   1181  CA  VAL B 147      17.517  15.736  18.525  1.00 44.38           C
ATOM   1182  CB  VAL B 147      16.630  16.792  17.917  1.00 44.38           C
ATOM   1183  CG1 VAL B 147      17.170  18.178  18.302  1.00 44.38           C
ATOM   1184  CG2 VAL B 147      16.529  16.555  16.403  1.00 44.38           C
ATOM   1185  C   VAL B 147      17.532  16.011  19.996  1.00 44.38           C
ATOM   1186  O   VAL B 147      16.648  15.565  20.725  1.00 44.38           O
ATOM   1187  N   ARG B 148      18.558  16.746  20.474  1.00129.99           N
ATOM   1188  CA  ARG B 148      18.614  17.090  21.867  1.00129.99           C
ATOM   1189  CB  ARG B 148      19.695  16.352  22.677  1.00129.99           C
ATOM   1190  CG  ARG B 148      19.411  14.858  22.832  1.00129.99           C
ATOM   1191  CD  ARG B 148      19.693  14.320  24.238  1.00129.99           C
ATOM   1192  NE  ARG B 148      21.154  14.411  24.507  1.00129.99           N
ATOM   1193  CZ  ARG B 148      21.600  14.417  25.799  1.00129.99           C
ATOM   1194  NH1 ARG B 148      20.708  14.411  26.832  1.00129.99           N
ATOM   1195  NH2 ARG B 148      22.939  14.423  26.062  1.00129.99           N
ATOM   1196  C   ARG B 148      18.895  18.556  21.981  1.00129.99           C
ATOM   1197  O   ARG B 148      19.141  19.234  20.985  1.00129.99           O
ATOM   1198  N   ASN B 149      18.820  19.094  23.217  1.00 42.40           N
ATOM   1199  CA  ASN B 149      19.065  20.496  23.419  1.00 42.40           C
ATOM   1200  CB  ASN B 149      17.892  21.217  24.106  1.00 42.40           C
ATOM   1201  CG  ASN B 149      18.137  22.718  24.055  1.00 42.40           C
ATOM   1202  OD1 ASN B 149      19.242  23.173  23.763  1.00 42.40           O
ATOM   1203  ND2 ASN B 149      17.076  23.514  24.357  1.00 42.40           N
ATOM   1204  C   ASN B 149      20.264  20.648  24.309  1.00 42.40           C
ATOM   1205  O   ASN B 149      20.287  20.153  25.434  1.00 42.40           O
ATOM   1206  N   GLN B 150      21.306  21.332  23.797  1.00 60.28           N
ATOM   1207  CA  GLN B 150      22.518  21.594  24.522  1.00 60.28           C
ATOM   1208  CB  GLN B 150      23.645  22.123  23.617  1.00 60.28           C
ATOM   1209  CG  GLN B 150      23.339  23.460  22.940  1.00 60.28           C
ATOM   1210  CD  GLN B 150      24.471  23.748  21.964  1.00 60.28           C
ATOM   1211  OE1 GLN B 150      25.567  23.203  22.085  1.00 60.28           O
ATOM   1212  NE2 GLN B 150      24.198  24.620  20.958  1.00 60.28           N
ATOM   1213  C   GLN B 150      22.245  22.585  25.602  1.00 60.28           C
ATOM   1214  O   GLN B 150      22.863  22.555  26.666  1.00 60.28           O
ATOM   1215  N   GLY B 151      21.316  23.515  25.333  1.00 42.52           N
ATOM   1216  CA  GLY B 151      21.005  24.542  26.273  1.00 42.52           C
ATOM   1217  C   GLY B 151      21.782  25.721  25.806  1.00 42.52           C
ATOM   1218  O   GLY B 151      22.924  25.591  25.371  1.00 42.52           O
ATOM   1219  N   VAL B 152      21.176  26.913  25.875  1.00 64.89           N
ATOM   1220  CA  VAL B 152      21.892  28.088  25.497  1.00 64.89           C
ATOM   1221  CB  VAL B 152      21.075  29.341  25.606  1.00 64.89           C
ATOM   1222  CG1 VAL B 152      21.990  30.545  25.324  1.00 64.89           C
ATOM   1223  CG2 VAL B 152      19.879  29.231  24.646  1.00 64.89           C
ATOM   1224  C   VAL B 152      22.982  28.179  26.500  1.00 64.89           C
ATOM   1225  O   VAL B 152      24.065  28.702  26.242  1.00 64.89           O
ATOM   1226  N   PHE B 153      22.691  27.624  27.687  1.00170.58           N
ATOM   1227  CA  PHE B 153      23.555  27.732  28.812  1.00170.58           C
ATOM   1228  CB  PHE B 153      23.042  26.951  30.033  1.00170.58           C
ATOM   1229  CG  PHE B 153      21.804  27.613  30.524  1.00170.58           C
ATOM   1230  CD1 PHE B 153      21.881  28.662  31.411  1.00170.58           C
ATOM   1231  CD2 PHE B 153      20.569  27.184  30.099  1.00170.58           C
ATOM   1232  CE1 PHE B 153      20.739  29.275  31.868  1.00170.58           C
ATOM   1233  CE2 PHE B 153      19.424  27.794  30.553  1.00170.58           C
ATOM   1234  CZ  PHE B 153      19.508  28.841  31.439  1.00170.58           C
ATOM   1235  C   PHE B 153      24.916  27.190  28.527  1.00170.58           C
ATOM   1236  O   PHE B 153      25.907  27.879  28.761  1.00170.58           O
ATOM   1237  N   CYS B 154      25.021  25.961  27.990  1.00 55.64           N
ATOM   1238  CA  CYS B 154      26.346  25.415  27.907  1.00 55.64           C
ATOM   1239  CB  CYS B 154      26.423  23.987  28.482  1.00 55.64           C
ATOM   1240  SG  CYS B 154      28.106  23.309  28.604  1.00 55.64           S
ATOM   1241  C   CYS B 154      26.810  25.373  26.484  1.00 55.64           C
ATOM   1242  O   CYS B 154      26.075  24.959  25.590  1.00 55.64           O
ATOM   1243  N   GLY B 155      28.074  25.788  26.238  1.00 49.18           N
ATOM   1244  CA  GLY B 155      28.577  25.780  24.891  1.00 49.18           C
ATOM   1245  C   GLY B 155      29.098  24.404  24.629  1.00 49.18           C
ATOM   1246  O   GLY B 155      30.293  24.192  24.422  1.00 49.18           O
ATOM   1247  N   SER B 156      28.165  23.437  24.666  1.00 94.64           N
ATOM   1248  CA  SER B 156      28.383  22.027  24.521  1.00 94.64           C
ATOM   1249  CB  SER B 156      27.416  21.214  25.398  1.00 94.64           C
ATOM   1250  OG  SER B 156      27.772  19.840  25.389  1.00 94.64           O
ATOM   1251  C   SER B 156      28.271  21.509  23.106  1.00 94.64           C
ATOM   1252  O   SER B 156      28.325  20.296  22.912  1.00 94.64           O
ATOM   1253  N   CYS B 157      28.146  22.366  22.074  1.00 62.16           N
ATOM   1254  CA  CYS B 157      27.823  21.895  20.745  1.00 62.16           C
ATOM   1255  CB  CYS B 157      27.835  23.024  19.700  1.00 62.16           C
ATOM   1256  SG  CYS B 157      29.469  23.801  19.525  1.00 62.16           S
ATOM   1257  C   CYS B 157      28.769  20.825  20.268  1.00 62.16           C
ATOM   1258  O   CYS B 157      28.330  19.804  19.739  1.00 62.16           O
ATOM   1259  N   TYR B 158      30.083  20.986  20.483  1.00 73.08           N
ATOM   1260  CA  TYR B 158      31.035  20.039  19.972  1.00 73.08           C
ATOM   1261  CB  TYR B 158      32.494  20.415  20.301  1.00 73.08           C
ATOM   1262  CG  TYR B 158      32.696  20.347  21.776  1.00 73.08           C
ATOM   1263  CD1 TYR B 158      32.281  21.372  22.596  1.00 73.08           C
ATOM   1264  CD2 TYR B 158      33.320  19.257  22.339  1.00 73.08           C
ATOM   1265  CE1 TYR B 158      32.474  21.303  23.957  1.00 73.08           C
ATOM   1266  CE2 TYR B 158      33.516  19.182  23.697  1.00 73.08           C
ATOM   1267  CZ  TYR B 158      33.092  20.206  24.509  1.00 73.08           C
ATOM   1268  OH  TYR B 158      33.292  20.131  25.903  1.00 73.08           O
ATOM   1269  C   TYR B 158      30.756  18.677  20.534  1.00 73.08           C
ATOM   1270  O   TYR B 158      30.919  17.676  19.837  1.00 73.08           O
ATOM   1271  N   ALA B 159      30.382  18.592  21.824  1.00 49.50           N
ATOM   1272  CA  ALA B 159      30.103  17.325  22.444  1.00 49.50           C
ATOM   1273  CB  ALA B 159      29.837  17.450  23.954  1.00 49.50           C
ATOM   1274  C   ALA B 159      28.894  16.692  21.824  1.00 49.50           C
ATOM   1275  O   ALA B 159      28.886  15.492  21.552  1.00 49.50           O
ATOM   1276  N   PHE B 160      27.833  17.487  21.587  1.00 62.43           N
ATOM   1277  CA  PHE B 160      26.627  16.950  21.021  1.00 62.43           C
ATOM   1278  CB  PHE B 160      25.475  17.972  20.948  1.00 62.43           C
ATOM   1279  CG  PHE B 160      24.876  18.099  22.310  1.00 62.43           C
ATOM   1280  CD1 PHE B 160      25.471  18.860  23.291  1.00 62.43           C
ATOM   1281  CD2 PHE B 160      23.697  17.450  22.601  1.00 62.43           C
ATOM   1282  CE1 PHE B 160      24.901  18.964  24.540  1.00 62.43           C
ATOM   1283  CE2 PHE B 160      23.123  17.552  23.847  1.00 62.43           C
ATOM   1284  CZ  PHE B 160      23.727  18.309  24.821  1.00 62.43           C
ATOM   1285  C   PHE B 160      26.896  16.440  19.636  1.00 62.43           C
ATOM   1286  O   PHE B 160      26.451  15.352  19.274  1.00 62.43           O
ATOM   1287  N   SER B 161      27.641  17.207  18.818  1.00 36.59           N
ATOM   1288  CA  SER B 161      27.907  16.787  17.470  1.00 36.59           C
ATOM   1289  CB  SER B 161      28.762  17.798  16.687  1.00 36.59           C
ATOM   1290  OG  SER B 161      30.057  17.894  17.263  1.00 36.59           O
ATOM   1291  C   SER B 161      28.667  15.499  17.520  1.00 36.59           C
ATOM   1292  O   SER B 161      28.379  14.564  16.774  1.00 36.59           O
ATOM   1293  N   SER B 162      29.657  15.409  18.426  1.00 58.86           N
ATOM   1294  CA  SER B 162      30.468  14.231  18.515  1.00 58.86           C
ATOM   1295  CB  SER B 162      31.572  14.333  19.581  1.00 58.86           C
ATOM   1296  OG  SER B 162      32.525  15.315  19.204  1.00 58.86           O
ATOM   1297  C   SER B 162      29.624  13.042  18.856  1.00 58.86           C
ATOM   1298  O   SER B 162      29.685  12.027  18.170  1.00 58.86           O
ATOM   1299  N   SER B 163      28.794  13.134  19.909  1.00 78.99           N
ATOM   1300  CA  SER B 163      27.997  12.008  20.319  1.00 78.99           C
ATOM   1301  CB  SER B 163      27.135  12.303  21.558  1.00 78.99           C
ATOM   1302  OG  SER B 163      26.377  11.155  21.908  1.00 78.99           O
ATOM   1303  C   SER B 163      27.069  11.643  19.208  1.00 78.99           C
ATOM   1304  O   SER B 163      26.845  10.464  18.939  1.00 78.99           O
ATOM   1305  N   ASP B 164      26.523  12.653  18.513  1.00 43.97           N
ATOM   1306  CA  ASP B 164      25.563  12.397  17.479  1.00 43.97           C
ATOM   1307  CB  ASP B 164      25.015  13.681  16.833  1.00 43.97           C
ATOM   1308  CG  ASP B 164      24.060  14.325  17.828  1.00 43.97           C
ATOM   1309  OD1 ASP B 164      23.556  13.591  18.720  1.00 43.97           O
ATOM   1310  OD2 ASP B 164      23.819  15.555  17.709  1.00 43.97           O
ATOM   1311  C   ASP B 164      26.190  11.569  16.403  1.00 43.97           C
ATOM   1312  O   ASP B 164      25.565  10.638  15.897  1.00 43.97           O
ATOM   1313  N   MET B 165      27.439  11.884  16.011  1.00 61.68           N
ATOM   1314  CA  MET B 165      28.058  11.128  14.963  1.00 61.68           C
ATOM   1315  CB  MET B 165      29.447  11.669  14.582  1.00 61.68           C
ATOM   1316  CG  MET B 165      30.130  10.869  13.471  1.00 61.68           C
ATOM   1317  SD  MET B 165      31.655  11.617  12.817  1.00 61.68           S
ATOM   1318  CE  MET B 165      32.607  11.506  14.360  1.00 61.68           C
ATOM   1319  C   MET B 165      28.238   9.702  15.400  1.00 61.68           C
ATOM   1320  O   MET B 165      27.862   8.773  14.687  1.00 61.68           O
ATOM   1321  N   PHE B 166      28.769   9.489  16.618  1.00 78.77           N
ATOM   1322  CA  PHE B 166      29.022   8.162  17.112  1.00 78.77           C
ATOM   1323  CB  PHE B 166      29.625   8.165  18.535  1.00 78.77           C
ATOM   1324  CG  PHE B 166      31.053   8.613  18.523  1.00 78.77           C
ATOM   1325  CD1 PHE B 166      31.397   9.895  18.169  1.00 78.77           C
ATOM   1326  CD2 PHE B 166      32.057   7.757  18.919  1.00 78.77           C
ATOM   1327  CE1 PHE B 166      32.711  10.303  18.174  1.00 78.77           C
ATOM   1328  CE2 PHE B 166      33.373   8.154  18.927  1.00 78.77           C
ATOM   1329  CZ  PHE B 166      33.705   9.432  18.549  1.00 78.77           C
ATOM   1330  C   PHE B 166      27.746   7.385  17.211  1.00 78.77           C
ATOM   1331  O   PHE B 166      27.710   6.194  16.904  1.00 78.77           O
ATOM   1332  N   GLY B 167      26.669   8.028  17.687  1.00 39.44           N
ATOM   1333  CA  GLY B 167      25.422   7.334  17.889  1.00 39.44           C
ATOM   1334  C   GLY B 167      24.845   6.836  16.593  1.00 39.44           C
ATOM   1335  O   GLY B 167      24.334   5.717  16.530  1.00 39.44           O
ATOM   1336  N   SER B 168      24.869   7.666  15.531  1.00 84.51           N
ATOM   1337  CA  SER B 168      24.307   7.272  14.270  1.00 84.51           C
ATOM   1338  CB  SER B 168      24.277   8.423  13.249  1.00 84.51           C
ATOM   1339  OG  SER B 168      23.429   9.465  13.710  1.00 84.51           O
ATOM   1340  C   SER B 168      25.129   6.167  13.674  1.00 84.51           C
ATOM   1341  O   SER B 168      24.587   5.176  13.185  1.00 84.51           O
ATOM   1342  N   ARG B 169      26.468   6.302  13.724  1.00 75.73           N
ATOM   1343  CA  ARG B 169      27.337   5.330  13.114  1.00 75.73           C
ATOM   1344  CB  ARG B 169      28.827   5.721  13.165  1.00 75.73           C
ATOM   1345  CG  ARG B 169      29.215   6.785  12.130  1.00 75.73           C
ATOM   1346  CD  ARG B 169      30.694   7.183  12.170  1.00 75.73           C
ATOM   1347  NE  ARG B 169      30.958   8.075  11.004  1.00 75.73           N
ATOM   1348  CZ  ARG B 169      31.756   7.642   9.984  1.00 75.73           C
ATOM   1349  NH1 ARG B 169      32.371   6.426  10.072  1.00 75.73           N
ATOM   1350  NH2 ARG B 169      31.937   8.424   8.880  1.00 75.73           N
ATOM   1351  C   ARG B 169      27.174   3.996  13.773  1.00 75.73           C
ATOM   1352  O   ARG B 169      27.269   2.960  13.117  1.00 75.73           O
ATOM   1353  N   VAL B 170      26.959   3.977  15.099  1.00 40.35           N
ATOM   1354  CA  VAL B 170      26.757   2.730  15.780  1.00 40.35           C
ATOM   1355  CB  VAL B 170      26.581   2.898  17.262  1.00 40.35           C
ATOM   1356  CG1 VAL B 170      26.258   1.525  17.876  1.00 40.35           C
ATOM   1357  CG2 VAL B 170      27.849   3.554  17.834  1.00 40.35           C
ATOM   1358  C   VAL B 170      25.501   2.110  15.246  1.00 40.35           C
ATOM   1359  O   VAL B 170      25.425   0.897  15.056  1.00 40.35           O
ATOM   1360  N   ARG B 171      24.471   2.940  14.998  1.00143.44           N
ATOM   1361  CA  ARG B 171      23.200   2.446  14.554  1.00143.44           C
ATOM   1362  CB  ARG B 171      22.142   3.561  14.497  1.00143.44           C
ATOM   1363  CG  ARG B 171      20.704   3.044  14.544  1.00143.44           C
ATOM   1364  CD  ARG B 171      19.661   4.145  14.764  1.00143.44           C
ATOM   1365  NE  ARG B 171      19.898   4.733  16.114  1.00143.44           N
ATOM   1366  CZ  ARG B 171      18.981   5.589  16.654  1.00143.44           C
ATOM   1367  NH1 ARG B 171      17.840   5.889  15.970  1.00143.44           N
ATOM   1368  NH2 ARG B 171      19.198   6.139  17.883  1.00143.44           N
ATOM   1369  C   ARG B 171      23.339   1.808  13.201  1.00143.44           C
ATOM   1370  O   ARG B 171      22.855   0.700  12.979  1.00143.44           O
ATOM   1371  N   VAL B 172      24.031   2.478  12.260  1.00 92.26           N
ATOM   1372  CA  VAL B 172      24.194   1.948  10.935  1.00 92.26           C
ATOM   1373  CB  VAL B 172      24.896   2.900  10.009  1.00 92.26           C
ATOM   1374  CG1 VAL B 172      26.313   3.166  10.544  1.00 92.26           C
ATOM   1375  CG2 VAL B 172      24.870   2.303   8.591  1.00 92.26           C
ATOM   1376  C   VAL B 172      24.992   0.678  10.984  1.00 92.26           C
ATOM   1377  O   VAL B 172      24.660  -0.300  10.315  1.00 92.26           O
ATOM   1378  N   ILE B 173      26.062   0.648  11.801  1.00 48.00           N
ATOM   1379  CA  ILE B 173      26.942  -0.487  11.834  1.00 48.00           C
ATOM   1380  CB  ILE B 173      28.103  -0.291  12.766  1.00 48.00           C
ATOM   1381  CG1 ILE B 173      28.967   0.894  12.303  1.00 48.00           C
ATOM   1382  CG2 ILE B 173      28.874  -1.619  12.851  1.00 48.00           C
ATOM   1383  CD1 ILE B 173      30.004   1.333  13.336  1.00 48.00           C
ATOM   1384  C   ILE B 173      26.197  -1.703  12.296  1.00 48.00           C
ATOM   1385  O   ILE B 173      26.381  -2.793  11.758  1.00 48.00           O
ATOM   1386  N   THR B 174      25.389  -1.541  13.355  1.00 83.05           N
ATOM   1387  CA  THR B 174      24.575  -2.541  13.990  1.00 83.05           C
ATOM   1388  CB  THR B 174      24.244  -2.194  15.412  1.00 83.05           C
ATOM   1389  OG1 THR B 174      23.476  -1.001  15.467  1.00 83.05           O
ATOM   1390  CG2 THR B 174      25.563  -2.007  16.180  1.00 83.05           C
ATOM   1391  C   THR B 174      23.290  -2.751  13.250  1.00 83.05           C
ATOM   1392  O   THR B 174      22.563  -3.697  13.543  1.00 83.05           O
ATOM   1393  N   ASN B 175      22.933  -1.839  12.325  1.00 91.16           N
ATOM   1394  CA  ASN B 175      21.677  -1.926  11.633  1.00 91.16           C
ATOM   1395  CB  ASN B 175      21.462  -3.250  10.877  1.00 91.16           C
ATOM   1396  CG  ASN B 175      22.250  -3.179   9.577  1.00 91.16           C
ATOM   1397  OD1 ASN B 175      22.377  -2.114   8.974  1.00 91.16           O
ATOM   1398  ND2 ASN B 175      22.790  -4.343   9.126  1.00 91.16           N
ATOM   1399  C   ASN B 175      20.555  -1.748  12.606  1.00 91.16           C
ATOM   1400  O   ASN B 175      19.547  -2.451  12.551  1.00 91.16           O
ATOM   1401  N   GLY B 176      20.727  -0.794  13.543  1.00 28.97           N
ATOM   1402  CA  GLY B 176      19.689  -0.424  14.462  1.00 28.97           C
ATOM   1403  C   GLY B 176      19.606  -1.419  15.573  1.00 28.97           C
ATOM   1404  O   GLY B 176      18.708  -1.344  16.411  1.00 28.97           O
ATOM   1405  N   THR B 177      20.531  -2.394  15.605  1.00 33.36           N
ATOM   1406  CA  THR B 177      20.506  -3.360  16.662  1.00 33.36           C
ATOM   1407  CB  THR B 177      21.524  -4.448  16.489  1.00 33.36           C
ATOM   1408  OG1 THR B 177      21.298  -5.140  15.269  1.00 33.36           O
ATOM   1409  CG2 THR B 177      21.405  -5.421  17.674  1.00 33.36           C
ATOM   1410  C   THR B 177      20.810  -2.649  17.943  1.00 33.36           C
ATOM   1411  O   THR B 177      20.177  -2.908  18.966  1.00 33.36           O
ATOM   1412  N   LYS B 178      21.799  -1.729  17.917  1.00120.79           N
ATOM   1413  CA  LYS B 178      22.158  -1.016  19.113  1.00120.79           C
ATOM   1414  CB  LYS B 178      23.631  -1.188  19.519  1.00120.79           C
ATOM   1415  CG  LYS B 178      23.922  -0.652  20.921  1.00120.79           C
ATOM   1416  CD  LYS B 178      25.275  -1.072  21.494  1.00120.79           C
ATOM   1417  CE  LYS B 178      25.564  -0.449  22.861  1.00120.79           C
ATOM   1418  NZ  LYS B 178      24.627  -0.986  23.872  1.00120.79           N
ATOM   1419  C   LYS B 178      21.904   0.451  18.893  1.00120.79           C
ATOM   1420  O   LYS B 178      22.409   1.058  17.953  1.00120.79           O
ATOM   1421  N   THR B 179      21.010   0.999  19.736  1.00201.31           N
ATOM   1422  CA  THR B 179      20.474   2.336  19.816  1.00201.31           C
ATOM   1423  CB  THR B 179      19.003   2.266  20.124  1.00201.31           C
ATOM   1424  OG1 THR B 179      18.399   1.302  19.275  1.00201.31           O
ATOM   1425  CG2 THR B 179      18.346   3.609  19.782  1.00201.31           C
ATOM   1426  C   THR B 179      21.183   3.282  20.789  1.00201.31           C
ATOM   1427  O   THR B 179      20.650   4.366  21.016  1.00201.31           O
ATOM   1428  N   PRO B 180      22.269   2.965  21.455  1.00112.42           N
ATOM   1429  CA  PRO B 180      22.750   3.763  22.573  1.00112.42           C
ATOM   1430  CD  PRO B 180      23.378   2.320  20.769  1.00112.42           C
ATOM   1431  CB  PRO B 180      24.146   3.226  22.875  1.00112.42           C
ATOM   1432  CG  PRO B 180      24.651   2.788  21.493  1.00112.42           C
ATOM   1433  C   PRO B 180      22.804   5.258  22.426  1.00112.42           C
ATOM   1434  O   PRO B 180      23.070   5.765  21.337  1.00112.42           O
ATOM   1435  N   VAL B 181      22.499   5.976  23.532  1.00 49.43           N
ATOM   1436  CA  VAL B 181      22.595   7.406  23.574  1.00 49.43           C
ATOM   1437  CB  VAL B 181      21.398   8.072  24.187  1.00 49.43           C
ATOM   1438  CG1 VAL B 181      21.673   9.582  24.283  1.00 49.43           C
ATOM   1439  CG2 VAL B 181      20.158   7.716  23.349  1.00 49.43           C
ATOM   1440  C   VAL B 181      23.768   7.689  24.459  1.00 49.43           C
ATOM   1441  O   VAL B 181      23.769   7.334  25.636  1.00 49.43           O
ATOM   1442  N   TYR B 182      24.796   8.348  23.896  1.00125.43           N
ATOM   1443  CA  TYR B 182      26.033   8.642  24.564  1.00125.43           C
ATOM   1444  CB  TYR B 182      27.201   8.841  23.585  1.00125.43           C
ATOM   1445  CG  TYR B 182      27.352   7.535  22.882  1.00125.43           C
ATOM   1446  CD1 TYR B 182      26.539   7.225  21.815  1.00125.43           C
ATOM   1447  CD2 TYR B 182      28.293   6.618  23.289  1.00125.43           C
ATOM   1448  CE1 TYR B 182      26.665   6.022  21.161  1.00125.43           C
ATOM   1449  CE2 TYR B 182      28.423   5.412  22.639  1.00125.43           C
ATOM   1450  CZ  TYR B 182      27.608   5.113  21.574  1.00125.43           C
ATOM   1451  OH  TYR B 182      27.740   3.877  20.906  1.00125.43           O
ATOM   1452  C   TYR B 182      25.863   9.880  25.395  1.00125.43           C
ATOM   1453  O   TYR B 182      24.910  10.634  25.205  1.00125.43           O
ATOM   1454  N   SER B 183      26.755  10.083  26.393  1.00 71.15           N
ATOM   1455  CA  SER B 183      26.615  11.202  27.292  1.00 71.15           C
ATOM   1456  CB  SER B 183      26.911  10.820  28.752  1.00 71.15           C
ATOM   1457  OG  SER B 183      26.881  11.977  29.573  1.00 71.15           O
ATOM   1458  C   SER B 183      27.541  12.346  26.958  1.00 71.15           C
ATOM   1459  O   SER B 183      28.763  12.239  27.053  1.00 71.15           O
ATOM   1460  N   PRO B 184      26.961  13.459  26.571  1.00 91.76           N
ATOM   1461  CA  PRO B 184      27.725  14.654  26.300  1.00 91.76           C
ATOM   1462  CD  PRO B 184      25.741  13.410  25.782  1.00 91.76           C
ATOM   1463  CB  PRO B 184      26.788  15.588  25.539  1.00 91.76           C
ATOM   1464  CG  PRO B 184      25.800  14.632  24.850  1.00 91.76           C
ATOM   1465  C   PRO B 184      28.263  15.271  27.555  1.00 91.76           C
ATOM   1466  O   PRO B 184      29.284  15.957  27.506  1.00 91.76           O
ATOM   1467  N   GLN B 185      27.575  15.057  28.689  1.00 54.36           N
ATOM   1468  CA  GLN B 185      27.947  15.678  29.929  1.00 54.36           C
ATOM   1469  CB  GLN B 185      26.919  15.454  31.051  1.00 54.36           C
ATOM   1470  CG  GLN B 185      27.305  16.140  32.363  1.00 54.36           C
ATOM   1471  CD  GLN B 185      27.255  17.646  32.138  1.00 54.36           C
ATOM   1472  OE1 GLN B 185      26.327  18.162  31.517  1.00 54.36           O
ATOM   1473  NE2 GLN B 185      28.285  18.372  32.648  1.00 54.36           N
ATOM   1474  C   GLN B 185      29.259  15.145  30.406  1.00 54.36           C
ATOM   1475  O   GLN B 185      30.077  15.889  30.948  1.00 54.36           O
ATOM   1476  N   ASP B 186      29.500  13.835  30.217  1.00 87.36           N
ATOM   1477  CA  ASP B 186      30.714  13.259  30.712  1.00 87.36           C
ATOM   1478  CB  ASP B 186      30.823  11.756  30.391  1.00 87.36           C
ATOM   1479  CG  ASP B 186      32.018  11.202  31.148  1.00 87.36           C
ATOM   1480  OD1 ASP B 186      32.720  12.008  31.812  1.00 87.36           O
ATOM   1481  OD2 ASP B 186      32.249   9.966  31.075  1.00 87.36           O
ATOM   1482  C   ASP B 186      31.858  13.957  30.058  1.00 87.36           C
ATOM   1483  O   ASP B 186      32.857  14.281  30.700  1.00 87.36           O
ATOM   1484  N   ILE B 187      31.729  14.219  28.749  1.00 39.53           N
ATOM   1485  CA  ILE B 187      32.774  14.892  28.042  1.00 39.53           C
ATOM   1486  CB  ILE B 187      32.479  15.034  26.576  1.00 39.53           C
ATOM   1487  CG1 ILE B 187      32.342  13.649  25.921  1.00 39.53           C
ATOM   1488  CG2 ILE B 187      33.581  15.905  25.951  1.00 39.53           C
ATOM   1489  CD1 ILE B 187      31.760  13.696  24.509  1.00 39.53           C
ATOM   1490  C   ILE B 187      32.921  16.267  28.606  1.00 39.53           C
ATOM   1491  O   ILE B 187      34.033  16.730  28.859  1.00 39.53           O
ATOM   1492  N   VAL B 188      31.789  16.957  28.835  1.00 61.89           N
ATOM   1493  CA  VAL B 188      31.855  18.303  29.328  1.00 61.89           C
ATOM   1494  CB  VAL B 188      30.501  18.934  29.482  1.00 61.89           C
ATOM   1495  CG1 VAL B 188      30.673  20.320  30.130  1.00 61.89           C
ATOM   1496  CG2 VAL B 188      29.823  18.976  28.101  1.00 61.89           C
ATOM   1497  C   VAL B 188      32.535  18.343  30.668  1.00 61.89           C
ATOM   1498  O   VAL B 188      33.370  19.215  30.901  1.00 61.89           O
ATOM   1499  N   GLU B 189      32.162  17.473  31.632  1.00194.51           N
ATOM   1500  CA  GLU B 189      32.865  17.599  32.886  1.00194.51           C
ATOM   1501  CB  GLU B 189      32.117  17.173  34.149  1.00194.51           C
ATOM   1502  CG  GLU B 189      33.077  17.146  35.350  1.00194.51           C
ATOM   1503  CD  GLU B 189      33.709  18.519  35.611  1.00194.51           C
ATOM   1504  OE1 GLU B 189      33.423  19.461  34.826  1.00194.51           O
ATOM   1505  OE2 GLU B 189      34.484  18.635  36.598  1.00194.51           O
ATOM   1506  C   GLU B 189      34.208  16.918  32.949  1.00194.51           C
ATOM   1507  O   GLU B 189      35.134  17.436  33.568  1.00194.51           O
ATOM   1508  N   CYS B 190      34.326  15.684  32.426  1.00103.69           N
ATOM   1509  CA  CYS B 190      35.560  14.952  32.563  1.00103.69           C
ATOM   1510  CB  CYS B 190      35.392  13.424  32.479  1.00103.69           C
ATOM   1511  SG  CYS B 190      34.555  12.614  33.878  1.00103.69           S
ATOM   1512  C   CYS B 190      36.661  15.267  31.584  1.00103.69           C
ATOM   1513  O   CYS B 190      37.833  15.219  31.951  1.00103.69           O
ATOM   1514  N   SER B 191      36.334  15.563  30.310  1.00 83.47           N
ATOM   1515  CA  SER B 191      37.344  15.577  29.285  1.00 83.47           C
ATOM   1516  CB  SER B 191      36.749  15.463  27.869  1.00 83.47           C
ATOM   1517  OG  SER B 191      37.784  15.453  26.897  1.00 83.47           O
ATOM   1518  C   SER B 191      38.276  16.758  29.305  1.00 83.47           C
ATOM   1519  O   SER B 191      37.876  17.918  29.233  1.00 83.47           O
ATOM   1520  N   ALA B 192      39.585  16.438  29.406  1.00 84.24           N
ATOM   1521  CA  ALA B 192      40.722  17.320  29.376  1.00 84.24           C
ATOM   1522  CB  ALA B 192      42.017  16.626  29.830  1.00 84.24           C
ATOM   1523  C   ALA B 192      40.960  17.855  27.988  1.00 84.24           C
ATOM   1524  O   ALA B 192      41.630  18.870  27.804  1.00 84.24           O
ATOM   1525  N   TYR B 193      40.513  17.085  26.979  1.00205.14           N
ATOM   1526  CA  TYR B 193      40.615  17.311  25.563  1.00205.14           C
ATOM   1527  CB  TYR B 193      40.137  16.088  24.763  1.00205.14           C
ATOM   1528  CG  TYR B 193      41.214  15.057  24.829  1.00205.14           C
ATOM   1529  CD1 TYR B 193      41.933  14.850  25.986  1.00205.14           C
ATOM   1530  CD2 TYR B 193      41.464  14.248  23.745  1.00205.14           C
ATOM   1531  CE1 TYR B 193      42.916  13.889  26.045  1.00205.14           C
ATOM   1532  CE2 TYR B 193      42.443  13.284  23.798  1.00205.14           C
ATOM   1533  CZ  TYR B 193      43.174  13.105  24.947  1.00205.14           C
ATOM   1534  OH  TYR B 193      44.178  12.116  25.000  1.00205.14           O
ATOM   1535  C   TYR B 193      39.804  18.507  25.155  1.00205.14           C
ATOM   1536  O   TYR B 193      39.937  18.977  24.026  1.00205.14           O
ATOM   1537  N   SER B 194      38.831  18.922  25.993  1.00 75.89           N
ATOM   1538  CA  SER B 194      37.997  20.054  25.689  1.00 75.89           C
ATOM   1539  CB  SER B 194      36.581  19.658  25.240  1.00 75.89           C
ATOM   1540  OG  SER B 194      35.897  19.010  26.302  1.00 75.89           O
ATOM   1541  C   SER B 194      37.850  20.938  26.901  1.00 75.89           C
ATOM   1542  O   SER B 194      38.363  20.663  27.983  1.00 75.89           O
ATOM   1543  N   GLN B 195      37.203  22.092  26.660  1.00180.84           N
ATOM   1544  CA  GLN B 195      36.885  23.211  27.506  1.00180.84           C
ATOM   1545  CB  GLN B 195      36.861  24.525  26.713  1.00180.84           C
ATOM   1546  CG  GLN B 195      38.272  24.941  26.276  1.00180.84           C
ATOM   1547  CD  GLN B 195      38.820  23.933  25.269  1.00180.84           C
ATOM   1548  OE1 GLN B 195      38.246  23.728  24.201  1.00180.84           O
ATOM   1549  NE2 GLN B 195      39.960  23.276  25.619  1.00180.84           N
ATOM   1550  C   GLN B 195      35.655  23.093  28.370  1.00180.84           C
ATOM   1551  O   GLN B 195      35.331  24.057  29.060  1.00180.84           O
ATOM   1552  N   GLY B 196      34.830  22.034  28.258  1.00 51.72           N
ATOM   1553  CA  GLY B 196      33.649  22.007  29.083  1.00 51.72           C
ATOM   1554  C   GLY B 196      32.621  22.841  28.378  1.00 51.72           C
ATOM   1555  O   GLY B 196      32.388  22.667  27.186  1.00 51.72           O
ATOM   1556  N   CYS B 197      31.947  23.740  29.118  1.00 83.33           N
ATOM   1557  CA  CYS B 197      30.950  24.630  28.586  1.00 83.33           C
ATOM   1558  CB  CYS B 197      30.085  25.310  29.657  1.00 83.33           C
ATOM   1559  SG  CYS B 197      28.856  24.143  30.302  1.00 83.33           S
ATOM   1560  C   CYS B 197      31.598  25.682  27.735  1.00 83.33           C
ATOM   1561  O   CYS B 197      30.913  26.426  27.036  1.00 83.33           O
ATOM   1562  N   ASP B 198      32.929  25.834  27.870  1.00 77.40           N
ATOM   1563  CA  ASP B 198      33.743  26.777  27.149  1.00 77.40           C
ATOM   1564  CB  ASP B 198      35.167  26.894  27.717  1.00 77.40           C
ATOM   1565  CG  ASP B 198      35.078  27.593  29.064  1.00 77.40           C
ATOM   1566  OD1 ASP B 198      34.067  28.310  29.291  1.00 77.40           O
ATOM   1567  OD2 ASP B 198      36.019  27.420  29.883  1.00 77.40           O
ATOM   1568  C   ASP B 198      33.879  26.407  25.693  1.00 77.40           C
ATOM   1569  O   ASP B 198      34.285  27.243  24.887  1.00 77.40           O
ATOM   1570  N   GLY B 199      33.652  25.131  25.315  1.00 44.95           N
ATOM   1571  CA  GLY B 199      33.764  24.779  23.919  1.00 44.95           C
ATOM   1572  C   GLY B 199      34.726  23.631  23.772  1.00 44.95           C
ATOM   1573  O   GLY B 199      35.307  23.163  24.750  1.00 44.95           O
ATOM   1574  N   GLY B 200      34.916  23.149  22.520  1.00 38.00           N
ATOM   1575  CA  GLY B 200      35.799  22.044  22.248  1.00 38.00           C
ATOM   1576  C   GLY B 200      35.711  21.699  20.784  1.00 38.00           C
ATOM   1577  O   GLY B 200      35.046  22.394  20.015  1.00 38.00           O
ATOM   1578  N   PHE B 201      36.401  20.611  20.355  1.00 76.76           N
ATOM   1579  CA  PHE B 201      36.370  20.236  18.960  1.00 76.76           C
ATOM   1580  CB  PHE B 201      37.671  20.561  18.208  1.00 76.76           C
ATOM   1581  CG  PHE B 201      37.743  22.045  18.130  1.00 76.76           C
ATOM   1582  CD1 PHE B 201      38.247  22.772  19.182  1.00 76.76           C
ATOM   1583  CD2 PHE B 201      37.303  22.707  17.007  1.00 76.76           C
ATOM   1584  CE1 PHE B 201      38.310  24.143  19.114  1.00 76.76           C
ATOM   1585  CE2 PHE B 201      37.364  24.078  16.935  1.00 76.76           C
ATOM   1586  CZ  PHE B 201      37.871  24.797  17.989  1.00 76.76           C
ATOM   1587  C   PHE B 201      36.120  18.759  18.809  1.00 76.76           C
ATOM   1588  O   PHE B 201      36.691  17.935  19.519  1.00 76.76           O
ATOM   1589  N   MET B 202      35.311  18.398  17.790  1.00130.83           N
ATOM   1590  CA  MET B 202      34.862  17.057  17.512  1.00130.83           C
ATOM   1591  CB  MET B 202      33.942  16.981  16.281  1.00130.83           C
ATOM   1592  CG  MET B 202      34.648  17.317  14.965  1.00130.83           C
ATOM   1593  SD  MET B 202      35.128  19.062  14.787  1.00130.83           S
ATOM   1594  CE  MET B 202      33.433  19.655  14.517  1.00130.83           C
ATOM   1595  C   MET B 202      36.031  16.162  17.237  1.00130.83           C
ATOM   1596  O   MET B 202      36.012  14.989  17.592  1.00130.83           O
ATOM   1597  N   TYR B 203      37.087  16.669  16.588  1.00 76.87           N
ATOM   1598  CA  TYR B 203      38.206  15.823  16.275  1.00 76.87           C
ATOM   1599  CB  TYR B 203      39.322  16.630  15.587  1.00 76.87           C
ATOM   1600  CG  TYR B 203      40.470  15.754  15.214  1.00 76.87           C
ATOM   1601  CD1 TYR B 203      41.470  15.466  16.115  1.00 76.87           C
ATOM   1602  CD2 TYR B 203      40.547  15.230  13.944  1.00 76.87           C
ATOM   1603  CE1 TYR B 203      42.529  14.667  15.751  1.00 76.87           C
ATOM   1604  CE2 TYR B 203      41.602  14.432  13.575  1.00 76.87           C
ATOM   1605  CZ  TYR B 203      42.595  14.149  14.480  1.00 76.87           C
ATOM   1606  OH  TYR B 203      43.678  13.331  14.096  1.00 76.87           O
ATOM   1607  C   TYR B 203      38.737  15.275  17.574  1.00 76.87           C
ATOM   1608  O   TYR B 203      39.054  14.090  17.669  1.00 76.87           O
ATOM   1609  N   LEU B 204      38.865  16.137  18.605  1.00146.41           N
ATOM   1610  CA  LEU B 204      39.346  15.759  19.909  1.00146.41           C
ATOM   1611  CB  LEU B 204      39.705  16.959  20.807  1.00146.41           C
ATOM   1612  CG  LEU B 204      41.034  17.659  20.461  1.00146.41           C
ATOM   1613  CD1 LEU B 204      42.236  16.763  20.781  1.00146.41           C
ATOM   1614  CD2 LEU B 204      41.068  18.151  19.016  1.00146.41           C
ATOM   1615  C   LEU B 204      38.362  14.929  20.688  1.00146.41           C
ATOM   1616  O   LEU B 204      38.780  14.133  21.523  1.00146.41           O
ATOM   1617  N   VAL B 205      37.044  15.199  20.575  1.00 88.24           N
ATOM   1618  CA  VAL B 205      36.053  14.444  21.315  1.00 88.24           C
ATOM   1619  CB  VAL B 205      34.742  15.166  21.413  1.00 88.24           C
ATOM   1620  CG1 VAL B 205      33.734  14.257  22.136  1.00 88.24           C
ATOM   1621  CG2 VAL B 205      34.979  16.517  22.109  1.00 88.24           C
ATOM   1622  C   VAL B 205      35.781  13.128  20.690  1.00 88.24           C
ATOM   1623  O   VAL B 205      35.772  12.070  21.320  1.00 88.24           O
ATOM   1624  N   SER B 206      35.531  13.169  19.385  1.00201.65           N
ATOM   1625  CA  SER B 206      35.375  11.933  18.735  1.00201.65           C
ATOM   1626  CB  SER B 206      35.140  12.080  17.221  1.00201.65           C
ATOM   1627  OG  SER B 206      36.294  12.623  16.598  1.00201.65           O
ATOM   1628  C   SER B 206      36.762  11.163  18.956  1.00201.65           C
ATOM   1629  O   SER B 206      36.582   9.975  18.658  1.00201.65           O
ATOM   1630  N   LYS B 207      38.043  11.795  19.359  1.00245.53           N
ATOM   1631  CA  LYS B 207      39.514  11.481  19.806  1.00245.53           C
ATOM   1632  CB  LYS B 207      40.462  12.693  19.804  1.00245.53           C
ATOM   1633  CG  LYS B 207      41.822  12.342  20.427  1.00245.53           C
ATOM   1634  CD  LYS B 207      42.911  13.406  20.271  1.00245.53           C
ATOM   1635  CE  LYS B 207      44.205  13.063  21.018  1.00245.53           C
ATOM   1636  NZ  LYS B 207      44.822  11.844  20.443  1.00245.53           N
ATOM   1637  C   LYS B 207      39.585  10.953  21.222  1.00245.53           C
ATOM   1638  O   LYS B 207      40.299  10.003  21.542  1.00245.53           O
ATOM   1639  N   TYR B 208      38.845  11.604  22.128  1.00 92.37           N
ATOM   1640  CA  TYR B 208      38.742  11.281  23.515  1.00 92.37           C
ATOM   1641  CB  TYR B 208      37.783  12.283  24.185  1.00 92.37           C
ATOM   1642  CG  TYR B 208      37.603  12.028  25.639  1.00 92.37           C
ATOM   1643  CD1 TYR B 208      38.552  12.425  26.553  1.00 92.37           C
ATOM   1644  CD2 TYR B 208      36.454  11.422  26.087  1.00 92.37           C
ATOM   1645  CE1 TYR B 208      38.359  12.197  27.897  1.00 92.37           C
ATOM   1646  CE2 TYR B 208      36.256  11.191  27.427  1.00 92.37           C
ATOM   1647  CZ  TYR B 208      37.210  11.581  28.334  1.00 92.37           C
ATOM   1648  OH  TYR B 208      37.011  11.348  29.711  1.00 92.37           O
ATOM   1649  C   TYR B 208      38.133   9.923  23.513  1.00 92.37           C
ATOM   1650  O   TYR B 208      38.399   9.087  24.375  1.00 92.37           O
ATOM   1651  N   ALA B 209      37.282   9.682  22.501  1.00 44.88           N
ATOM   1652  CA  ALA B 209      36.601   8.432  22.385  1.00 44.88           C
ATOM   1653  CB  ALA B 209      35.714   8.354  21.129  1.00 44.88           C
ATOM   1654  C   ALA B 209      37.601   7.321  22.296  1.00 44.88           C
ATOM   1655  O   ALA B 209      37.408   6.263  22.892  1.00 44.88           O
ATOM   1656  N   GLU B 210      38.687   7.505  21.525  1.00 70.92           N
ATOM   1657  CA  GLU B 210      39.641   6.440  21.407  1.00 70.92           C
ATOM   1658  CB  GLU B 210      40.682   6.706  20.305  1.00 70.92           C
ATOM   1659  CG  GLU B 210      41.572   5.501  19.994  1.00 70.92           C
ATOM   1660  CD  GLU B 210      42.515   5.893  18.865  1.00 70.92           C
ATOM   1661  OE1 GLU B 210      43.338   6.824  19.073  1.00 70.92           O
ATOM   1662  OE2 GLU B 210      42.420   5.268  17.775  1.00 70.92           O
ATOM   1663  C   GLU B 210      40.383   6.231  22.700  1.00 70.92           C
ATOM   1664  O   GLU B 210      40.525   5.101  23.162  1.00 70.92           O
ATOM   1665  N   ASP B 211      40.910   7.318  23.303  1.00118.03           N
ATOM   1666  CA  ASP B 211      41.715   7.179  24.486  1.00118.03           C
ATOM   1667  CB  ASP B 211      42.462   8.484  24.820  1.00118.03           C
ATOM   1668  CG  ASP B 211      43.458   8.761  23.702  1.00118.03           C
ATOM   1669  OD1 ASP B 211      43.724   7.824  22.902  1.00118.03           O
ATOM   1670  OD2 ASP B 211      43.960   9.915  23.627  1.00118.03           O
ATOM   1671  C   ASP B 211      40.934   6.796  25.714  1.00118.03           C
ATOM   1672  O   ASP B 211      41.242   5.797  26.363  1.00118.03           O
ATOM   1673  N   TYR B 212      39.975   7.658  26.122  1.00166.22           N
ATOM   1674  CA  TYR B 212      39.163   7.462  27.297  1.00166.22           C
ATOM   1675  CB  TYR B 212      38.789   8.792  27.961  1.00166.22           C
ATOM   1676  CG  TYR B 212      40.094   9.379  28.377  1.00166.22           C
ATOM   1677  CD1 TYR B 212      40.811  10.178  27.514  1.00166.22           C
ATOM   1678  CD2 TYR B 212      40.611   9.111  29.623  1.00166.22           C
ATOM   1679  CE1 TYR B 212      42.019  10.714  27.894  1.00166.22           C
ATOM   1680  CE2 TYR B 212      41.818   9.644  30.009  1.00166.22           C
ATOM   1681  CZ  TYR B 212      42.522  10.447  29.145  1.00166.22           C
ATOM   1682  OH  TYR B 212      43.761  10.995  29.541  1.00166.22           O
ATOM   1683  C   TYR B 212      37.920   6.642  27.112  1.00166.22           C
ATOM   1684  O   TYR B 212      37.571   5.824  27.960  1.00166.22           O
ATOM   1685  N   GLY B 213      37.181   6.871  26.012  1.00 46.49           N
ATOM   1686  CA  GLY B 213      35.952   6.151  25.818  1.00 46.49           C
ATOM   1687  C   GLY B 213      34.808   7.008  26.277  1.00 46.49           C
ATOM   1688  O   GLY B 213      34.983   7.948  27.052  1.00 46.49           O
ATOM   1689  N   LEU B 214      33.587   6.683  25.796  1.00108.34           N
ATOM   1690  CA  LEU B 214      32.407   7.429  26.128  1.00108.34           C
ATOM   1691  CB  LEU B 214      31.666   8.001  24.908  1.00108.34           C
ATOM   1692  CG  LEU B 214      32.418   9.164  24.235  1.00108.34           C
ATOM   1693  CD1 LEU B 214      33.806   8.728  23.749  1.00108.34           C
ATOM   1694  CD2 LEU B 214      31.576   9.802  23.119  1.00108.34           C
ATOM   1695  C   LEU B 214      31.459   6.540  26.867  1.00108.34           C
ATOM   1696  O   LEU B 214      31.460   5.322  26.708  1.00108.34           O
ATOM   1697  N   ALA B 215      30.615   7.158  27.712  1.00 65.15           N
ATOM   1698  CA  ALA B 215      29.676   6.447  28.529  1.00 65.15           C
ATOM   1699  CB  ALA B 215      29.775   6.851  30.005  1.00 65.15           C
ATOM   1700  C   ALA B 215      28.295   6.813  28.076  1.00 65.15           C
ATOM   1701  O   ALA B 215      28.100   7.783  27.347  1.00 65.15           O
ATOM   1702  N   GLU B 216      27.295   6.011  28.491  1.00 87.69           N
ATOM   1703  CA  GLU B 216      25.925   6.221  28.107  1.00 87.69           C
ATOM   1704  CB  GLU B 216      25.028   5.007  28.408  1.00 87.69           C
ATOM   1705  CG  GLU B 216      25.452   3.732  27.674  1.00 87.69           C
ATOM   1706  CD  GLU B 216      25.074   3.864  26.207  1.00 87.69           C
ATOM   1707  OE1 GLU B 216      24.454   4.899  25.844  1.00 87.69           O
ATOM   1708  OE2 GLU B 216      25.402   2.929  25.429  1.00 87.69           O
ATOM   1709  C   GLU B 216      25.367   7.385  28.877  1.00 87.69           C
ATOM   1710  O   GLU B 216      25.896   7.782  29.916  1.00 87.69           O
ATOM   1711  N   GLU B 217      24.253   7.953  28.365  1.00 88.76           N
ATOM   1712  CA  GLU B 217      23.617   9.110  28.938  1.00 88.76           C
ATOM   1713  CB  GLU B 217      22.363   9.549  28.158  1.00 88.76           C
ATOM   1714  CG  GLU B 217      21.617  10.719  28.805  1.00 88.76           C
ATOM   1715  CD  GLU B 217      22.406  12.000  28.576  1.00 88.76           C
ATOM   1716  OE1 GLU B 217      23.334  11.986  27.724  1.00 88.76           O
ATOM   1717  OE2 GLU B 217      22.086  13.013  29.253  1.00 88.76           O
ATOM   1718  C   GLU B 217      23.183   8.825  30.347  1.00 88.76           C
ATOM   1719  O   GLU B 217      23.358   9.658  31.236  1.00 88.76           O
ATOM   1720  N   SER B 218      22.622   7.628  30.600  1.00 74.26           N
ATOM   1721  CA  SER B 218      22.108   7.317  31.907  1.00 74.26           C
ATOM   1722  CB  SER B 218      21.450   5.929  31.970  1.00 74.26           C
ATOM   1723  OG  SER B 218      20.963   5.679  33.280  1.00 74.26           O
ATOM   1724  C   SER B 218      23.232   7.332  32.895  1.00 74.26           C
ATOM   1725  O   SER B 218      23.047   7.607  34.081  1.00 74.26           O
ATOM   1726  N   CYS B 219      24.442   7.022  32.419  1.00 63.73           N
ATOM   1727  CA  CYS B 219      25.593   6.962  33.266  1.00 63.73           C
ATOM   1728  CB  CYS B 219      26.816   6.519  32.449  1.00 63.73           C
ATOM   1729  SG  CYS B 219      28.241   6.009  33.439  1.00 63.73           S
ATOM   1730  C   CYS B 219      25.848   8.338  33.812  1.00 63.73           C
ATOM   1731  O   CYS B 219      26.163   8.492  34.994  1.00 63.73           O
ATOM   1732  N   ASP B 220      25.729   9.374  32.947  1.00102.38           N
ATOM   1733  CA  ASP B 220      25.951  10.728  33.370  1.00102.38           C
ATOM   1734  CB  ASP B 220      27.356  11.251  33.020  1.00102.38           C
ATOM   1735  CG  ASP B 220      28.372  10.556  33.914  1.00102.38           C
ATOM   1736  OD1 ASP B 220      28.014  10.230  35.077  1.00102.38           O
ATOM   1737  OD2 ASP B 220      29.521  10.342  33.444  1.00102.38           O
ATOM   1738  C   ASP B 220      24.976  11.614  32.652  1.00102.38           C
ATOM   1739  O   ASP B 220      25.284  12.148  31.589  1.00102.38           O
ATOM   1740  N   PRO B 221      23.826  11.819  33.232  1.00160.37           N
ATOM   1741  CA  PRO B 221      22.774  12.620  32.653  1.00160.37           C
ATOM   1742  CD  PRO B 221      23.645  11.606  34.657  1.00160.37           C
ATOM   1743  CB  PRO B 221      21.675  12.659  33.713  1.00160.37           C
ATOM   1744  CG  PRO B 221      22.448  12.490  35.036  1.00160.37           C
ATOM   1745  C   PRO B 221      23.278  13.996  32.332  1.00160.37           C
ATOM   1746  O   PRO B 221      24.171  14.479  33.025  1.00160.37           O
ATOM   1747  N   TYR B 222      22.708  14.647  31.293  1.00 99.40           N
ATOM   1748  CA  TYR B 222      23.206  15.923  30.846  1.00 99.40           C
ATOM   1749  CB  TYR B 222      22.814  16.205  29.381  1.00 99.40           C
ATOM   1750  CG  TYR B 222      23.412  17.488  28.916  1.00 99.40           C
ATOM   1751  CD1 TYR B 222      24.765  17.580  28.684  1.00 99.40           C
ATOM   1752  CD2 TYR B 222      22.619  18.587  28.676  1.00 99.40           C
ATOM   1753  CE1 TYR B 222      25.323  18.756  28.243  1.00 99.40           C
ATOM   1754  CE2 TYR B 222      23.172  19.766  28.234  1.00 99.40           C
ATOM   1755  CZ  TYR B 222      24.526  19.852  28.018  1.00 99.40           C
ATOM   1756  OH  TYR B 222      25.097  21.060  27.564  1.00 99.40           O
ATOM   1757  C   TYR B 222      22.685  17.032  31.715  1.00 99.40           C
ATOM   1758  O   TYR B 222      21.475  17.200  31.867  1.00 99.40           O
ATOM   1759  N   LYS B 223      23.625  17.728  32.402  1.00139.69           N
ATOM   1760  CA  LYS B 223      23.416  18.888  33.235  1.00139.69           C
ATOM   1761  CB  LYS B 223      24.494  19.033  34.324  1.00139.69           C
ATOM   1762  CG  LYS B 223      24.406  17.974  35.424  1.00139.69           C
ATOM   1763  CD  LYS B 223      24.765  16.562  34.958  1.00139.69           C
ATOM   1764  CE  LYS B 223      24.673  15.515  36.070  1.00139.69           C
ATOM   1765  NZ  LYS B 223      25.647  15.828  37.140  1.00139.69           N
ATOM   1766  C   LYS B 223      23.379  20.189  32.477  1.00139.69           C
ATOM   1767  O   LYS B 223      22.529  21.041  32.734  1.00139.69           O
ATOM   1768  N   GLY B 224      24.309  20.381  31.516  1.00 36.01           N
ATOM   1769  CA  GLY B 224      24.403  21.639  30.825  1.00 36.01           C
ATOM   1770  C   GLY B 224      25.280  22.568  31.614  1.00 36.01           C
ATOM   1771  O   GLY B 224      25.222  23.785  31.431  1.00 36.01           O
ATOM   1772  N   VAL B 225      26.114  22.018  32.522  1.00113.06           N
ATOM   1773  CA  VAL B 225      26.977  22.850  33.312  1.00113.06           C
ATOM   1774  CB  VAL B 225      26.440  23.143  34.682  1.00113.06           C
ATOM   1775  CG1 VAL B 225      25.139  23.949  34.535  1.00113.06           C
ATOM   1776  CG2 VAL B 225      26.271  21.813  35.436  1.00113.06           C
ATOM   1777  C   VAL B 225      28.294  22.154  33.501  1.00113.06           C
ATOM   1778  O   VAL B 225      28.482  21.000  33.125  1.00113.06           O
ATOM   1779  N   ASP B 226      29.235  22.895  34.109  1.00104.51           N
ATOM   1780  CA  ASP B 226      30.600  22.597  34.448  1.00104.51           C
ATOM   1781  CB  ASP B 226      31.407  23.852  34.818  1.00104.51           C
ATOM   1782  CG  ASP B 226      31.604  24.657  33.541  1.00104.51           C
ATOM   1783  OD1 ASP B 226      31.611  24.033  32.446  1.00104.51           O
ATOM   1784  OD2 ASP B 226      31.752  25.905  33.640  1.00104.51           O
ATOM   1785  C   ASP B 226      30.648  21.654  35.617  1.00104.51           C
ATOM   1786  O   ASP B 226      31.668  21.571  36.302  1.00104.51           O
ATOM   1787  N   SER B 227      29.507  21.028  35.963  1.00 68.20           N
ATOM   1788  CA  SER B 227      29.427  20.179  37.124  1.00 68.20           C
ATOM   1789  CB  SER B 227      28.119  19.372  37.201  1.00 68.20           C
ATOM   1790  OG  SER B 227      28.051  18.446  36.126  1.00 68.20           O
ATOM   1791  C   SER B 227      30.561  19.208  37.140  1.00 68.20           C
ATOM   1792  O   SER B 227      31.063  18.843  36.087  1.00 68.20           O
ATOM   1793  N   VAL B 228      30.989  18.777  38.350  1.00 58.04           N
ATOM   1794  CA  VAL B 228      32.101  17.883  38.581  1.00 58.04           C
ATOM   1795  CB  VAL B 228      32.408  17.706  40.041  1.00 58.04           C
ATOM   1796  CG1 VAL B 228      33.581  16.727  40.201  1.00 58.04           C
ATOM   1797  CG2 VAL B 228      32.678  19.095  40.644  1.00 58.04           C
ATOM   1798  C   VAL B 228      31.755  16.544  38.002  1.00 58.04           C
ATOM   1799  O   VAL B 228      30.582  16.257  37.765  1.00 58.04           O
ATOM   1800  N   CYS B 229      32.757  15.676  37.715  1.00141.11           N
ATOM   1801  CA  CYS B 229      32.287  14.484  37.075  1.00141.11           C
ATOM   1802  CB  CYS B 229      32.816  14.224  35.646  1.00141.11           C
ATOM   1803  SG  CYS B 229      34.591  13.918  35.435  1.00141.11           S
ATOM   1804  C   CYS B 229      32.380  13.245  37.923  1.00141.11           C
ATOM   1805  O   CYS B 229      33.351  13.035  38.650  1.00141.11           O
ATOM   1806  N   LYS B 230      31.308  12.409  37.858  1.00168.15           N
ATOM   1807  CA  LYS B 230      31.204  11.166  38.594  1.00168.15           C
ATOM   1808  CB  LYS B 230      31.032  11.373  40.111  1.00168.15           C
ATOM   1809  CG  LYS B 230      30.925  10.061  40.896  1.00168.15           C
ATOM   1810  CD  LYS B 230      32.226   9.260  40.940  1.00168.15           C
ATOM   1811  CE  LYS B 230      33.065   9.529  42.191  1.00168.15           C
ATOM   1812  NZ  LYS B 230      33.461  10.954  42.235  1.00168.15           N
ATOM   1813  C   LYS B 230      29.998  10.350  38.127  1.00168.15           C
ATOM   1814  O   LYS B 230      29.102  10.891  37.483  1.00168.15           O
ATOM   1815  N   LYS B 231      30.022   9.013  38.429  1.00198.98           N
ATOM   1816  CA  LYS B 231      29.136   7.858  38.326  1.00198.98           C
ATOM   1817  CB  LYS B 231      28.084   7.906  37.201  1.00198.98           C
ATOM   1818  CG  LYS B 231      26.713   8.405  37.680  1.00198.98           C
ATOM   1819  CD  LYS B 231      26.663   9.854  38.164  1.00198.98           C
ATOM   1820  CE  LYS B 231      25.314  10.251  38.768  1.00198.98           C
ATOM   1821  NZ  LYS B 231      24.254  10.176  37.739  1.00198.98           N
ATOM   1822  C   LYS B 231      30.044   6.676  38.137  1.00198.98           C
ATOM   1823  O   LYS B 231      30.774   6.600  37.149  1.00198.98           O
ATOM   1824  N   ASP B 232      30.019   5.718  39.092  1.00 49.16           N
ATOM   1825  CA  ASP B 232      30.955   4.623  39.100  1.00 49.16           C
ATOM   1826  CB  ASP B 232      31.201   4.043  40.503  1.00 49.16           C
ATOM   1827  CG  ASP B 232      31.970   5.082  41.308  1.00 49.16           C
ATOM   1828  OD1 ASP B 232      32.409   6.094  40.701  1.00 49.16           O
ATOM   1829  OD2 ASP B 232      32.131   4.875  42.541  1.00 49.16           O
ATOM   1830  C   ASP B 232      30.521   3.493  38.222  1.00 49.16           C
ATOM   1831  O   ASP B 232      29.365   3.392  37.816  1.00 49.16           O
ATOM   1832  N   GLN B 233      31.499   2.613  37.909  1.00 63.71           N
ATOM   1833  CA  GLN B 233      31.313   1.420  37.134  1.00 63.71           C
ATOM   1834  CB  GLN B 233      30.648   0.255  37.891  1.00 63.71           C
ATOM   1835  CG  GLN B 233      31.537  -0.384  38.958  1.00 63.71           C
ATOM   1836  CD  GLN B 233      30.822  -1.627  39.469  1.00 63.71           C
ATOM   1837  OE1 GLN B 233      29.651  -1.853  39.166  1.00 63.71           O
ATOM   1838  NE2 GLN B 233      31.545  -2.462  40.262  1.00 63.71           N
ATOM   1839  C   GLN B 233      30.478   1.720  35.946  1.00 63.71           C
ATOM   1840  O   GLN B 233      29.449   1.080  35.740  1.00 63.71           O
ATOM   1841  N   CYS B 234      30.894   2.698  35.123  1.00125.40           N
ATOM   1842  CA  CYS B 234      30.093   2.948  33.970  1.00125.40           C
ATOM   1843  CB  CYS B 234      30.569   4.154  33.158  1.00125.40           C
ATOM   1844  SG  CYS B 234      29.221   4.792  32.143  1.00125.40           S
ATOM   1845  C   CYS B 234      30.283   1.726  33.166  1.00125.40           C
ATOM   1846  O   CYS B 234      31.328   1.525  32.544  1.00125.40           O
ATOM   1847  N   PRO B 235      29.223   0.961  33.176  1.00140.83           N
ATOM   1848  CA  PRO B 235      29.214  -0.374  32.654  1.00140.83           C
ATOM   1849  CD  PRO B 235      27.895   1.552  33.169  1.00140.83           C
ATOM   1850  CB  PRO B 235      27.747  -0.795  32.609  1.00140.83           C
ATOM   1851  CG  PRO B 235      27.005   0.540  32.429  1.00140.83           C
ATOM   1852  C   PRO B 235      29.827  -0.376  31.312  1.00140.83           C
ATOM   1853  O   PRO B 235      30.490  -1.347  30.962  1.00140.83           O
ATOM   1854  N   LYS B 236      29.647   0.684  30.521  1.00 83.73           N
ATOM   1855  CA  LYS B 236      30.335   0.513  29.293  1.00 83.73           C
ATOM   1856  CB  LYS B 236      29.452  -0.017  28.148  1.00 83.73           C
ATOM   1857  CG  LYS B 236      29.006  -1.471  28.313  1.00 83.73           C
ATOM   1858  CD  LYS B 236      27.942  -1.892  27.296  1.00 83.73           C
ATOM   1859  CE  LYS B 236      27.635  -3.391  27.306  1.00 83.73           C
ATOM   1860  NZ  LYS B 236      26.635  -3.707  26.261  1.00 83.73           N
ATOM   1861  C   LYS B 236      30.881   1.809  28.820  1.00 83.73           C
ATOM   1862  O   LYS B 236      30.314   2.874  29.059  1.00 83.73           O
ATOM   1863  N   ARG B 237      32.041   1.725  28.142  1.00 54.99           N
ATOM   1864  CA  ARG B 237      32.610   2.874  27.513  1.00 54.99           C
ATOM   1865  CB  ARG B 237      33.948   3.329  28.122  1.00 54.99           C
ATOM   1866  CG  ARG B 237      33.791   4.003  29.489  1.00 54.99           C
ATOM   1867  CD  ARG B 237      35.103   4.542  30.063  1.00 54.99           C
ATOM   1868  NE  ARG B 237      34.775   5.325  31.288  1.00 54.99           N
ATOM   1869  CZ  ARG B 237      34.500   6.659  31.188  1.00 54.99           C
ATOM   1870  NH1 ARG B 237      34.507   7.267  29.965  1.00 54.99           N
ATOM   1871  NH2 ARG B 237      34.221   7.389  32.307  1.00 54.99           N
ATOM   1872  C   ARG B 237      32.853   2.491  26.084  1.00 54.99           C
ATOM   1873  O   ARG B 237      33.506   1.486  25.806  1.00 54.99           O
ATOM   1874  N   ALA B 238      32.286   3.268  25.138  1.00 50.61           N
ATOM   1875  CA  ALA B 238      32.481   3.005  23.739  1.00 50.61           C
ATOM   1876  CB  ALA B 238      31.305   3.462  22.859  1.00 50.61           C
ATOM   1877  C   ALA B 238      33.698   3.754  23.292  1.00 50.61           C
ATOM   1878  O   ALA B 238      33.946   4.867  23.751  1.00 50.61           O
ATOM   1879  N   TYR B 239      34.470   3.176  22.347  1.00 57.06           N
ATOM   1880  CA  TYR B 239      35.692   3.800  21.906  1.00 57.06           C
ATOM   1881  CB  TYR B 239      36.958   2.993  22.248  1.00 57.06           C
ATOM   1882  CG  TYR B 239      37.109   2.960  23.731  1.00 57.06           C
ATOM   1883  CD1 TYR B 239      36.416   2.042  24.486  1.00 57.06           C
ATOM   1884  CD2 TYR B 239      37.949   3.846  24.367  1.00 57.06           C
ATOM   1885  CE1 TYR B 239      36.556   2.010  25.854  1.00 57.06           C
ATOM   1886  CE2 TYR B 239      38.094   3.818  25.734  1.00 57.06           C
ATOM   1887  CZ  TYR B 239      37.396   2.899  26.480  1.00 57.06           C
ATOM   1888  OH  TYR B 239      37.541   2.869  27.883  1.00 57.06           O
ATOM   1889  C   TYR B 239      35.657   3.929  20.411  1.00 57.06           C
ATOM   1890  O   TYR B 239      34.849   3.291  19.740  1.00 57.06           O
ATOM   1891  N   GLY B 240      36.533   4.794  19.850  1.00 35.43           N
ATOM   1892  CA  GLY B 240      36.575   4.990  18.426  1.00 35.43           C
ATOM   1893  C   GLY B 240      37.841   4.387  17.893  1.00 35.43           C
ATOM   1894  O   GLY B 240      38.940   4.714  18.338  1.00 35.43           O
ATOM   1895  N   THR B 241      37.695   3.487  16.899  1.00106.20           N
ATOM   1896  CA  THR B 241      38.781   2.793  16.265  1.00106.20           C
ATOM   1897  CB  THR B 241      38.307   1.718  15.326  1.00106.20           C
ATOM   1898  OG1 THR B 241      39.412   0.966  14.845  1.00106.20           O
ATOM   1899  CG2 THR B 241      37.542   2.359  14.156  1.00106.20           C
ATOM   1900  C   THR B 241      39.616   3.735  15.457  1.00106.20           C
ATOM   1901  O   THR B 241      40.835   3.584  15.404  1.00106.20           O
ATOM   1902  N   ASN B 242      38.983   4.708  14.768  1.00 95.29           N
ATOM   1903  CA  ASN B 242      39.758   5.585  13.933  1.00 95.29           C
ATOM   1904  CB  ASN B 242      39.966   5.022  12.515  1.00 95.29           C
ATOM   1905  CG  ASN B 242      40.964   5.906  11.782  1.00 95.29           C
ATOM   1906  OD1 ASN B 242      42.150   5.929  12.108  1.00 95.29           O
ATOM   1907  ND2 ASN B 242      40.473   6.648  10.754  1.00 95.29           N
ATOM   1908  C   ASN B 242      39.049   6.900  13.795  1.00 95.29           C
ATOM   1909  O   ASN B 242      37.836   6.986  13.986  1.00 95.29           O
ATOM   1910  N   TYR B 243      39.815   7.979  13.511  1.00 81.71           N
ATOM   1911  CA  TYR B 243      39.236   9.278  13.298  1.00 81.71           C
ATOM   1912  CB  TYR B 243      38.977  10.038  14.612  1.00 81.71           C
ATOM   1913  CG  TYR B 243      40.239  10.041  15.406  1.00 81.71           C
ATOM   1914  CD1 TYR B 243      40.576   8.951  16.178  1.00 81.71           C
ATOM   1915  CD2 TYR B 243      41.082  11.127  15.389  1.00 81.71           C
ATOM   1916  CE1 TYR B 243      41.734   8.941  16.918  1.00 81.71           C
ATOM   1917  CE2 TYR B 243      42.242  11.123  16.127  1.00 81.71           C
ATOM   1918  CZ  TYR B 243      42.570  10.030  16.892  1.00 81.71           C
ATOM   1919  OH  TYR B 243      43.761  10.029  17.648  1.00 81.71           O
ATOM   1920  C   TYR B 243      40.151  10.094  12.432  1.00 81.71           C
ATOM   1921  O   TYR B 243      41.363   9.888  12.443  1.00 81.71           O
ATOM   1922  N   ALA B 244      39.590  11.045  11.648  1.00 47.09           N
ATOM   1923  CA  ALA B 244      40.413  11.890  10.822  1.00 47.09           C
ATOM   1924  CB  ALA B 244      41.028  11.158   9.618  1.00 47.09           C
ATOM   1925  C   ALA B 244      39.571  13.007  10.276  1.00 47.09           C
ATOM   1926  O   ALA B 244      38.343  12.943  10.281  1.00 47.09           O
ATOM   1927  N   TYR B 245      40.230  14.088   9.808  1.00 82.50           N
ATOM   1928  CA  TYR B 245      39.530  15.172   9.173  1.00 82.50           C
ATOM   1929  CB  TYR B 245      40.327  16.485   9.058  1.00 82.50           C
ATOM   1930  CG  TYR B 245      40.412  17.172  10.376  1.00 82.50           C
ATOM   1931  CD1 TYR B 245      39.326  17.869  10.853  1.00 82.50           C
ATOM   1932  CD2 TYR B 245      41.571  17.151  11.117  1.00 82.50           C
ATOM   1933  CE1 TYR B 245      39.385  18.522  12.060  1.00 82.50           C
ATOM   1934  CE2 TYR B 245      41.636  17.804  12.326  1.00 82.50           C
ATOM   1935  CZ  TYR B 245      40.543  18.491  12.798  1.00 82.50           C
ATOM   1936  OH  TYR B 245      40.607  19.163  14.037  1.00 82.50           O
ATOM   1937  C   TYR B 245      39.295  14.723   7.766  1.00 82.50           C
ATOM   1938  O   TYR B 245      40.177  14.134   7.149  1.00 82.50           O
ATOM   1939  N   THR B 246      38.090  14.958   7.213  1.00111.34           N
ATOM   1940  CA  THR B 246      37.880  14.542   5.858  1.00111.34           C
ATOM   1941  CB  THR B 246      36.493  14.804   5.343  1.00111.34           C
ATOM   1942  OG1 THR B 246      36.233  16.199   5.319  1.00111.34           O
ATOM   1943  CG2 THR B 246      35.483  14.091   6.258  1.00111.34           C
ATOM   1944  C   THR B 246      38.833  15.327   5.018  1.00111.34           C
ATOM   1945  O   THR B 246      38.990  16.533   5.210  1.00111.34           O
ATOM   1946  N   GLY B 247      39.482  14.650   4.047  1.00 34.09           N
ATOM   1947  CA  GLY B 247      40.469  15.293   3.235  1.00 34.09           C
ATOM   1948  C   GLY B 247      41.814  14.862   3.745  1.00 34.09           C
ATOM   1949  O   GLY B 247      42.831  15.100   3.099  1.00 34.09           O
ATOM   1950  N   GLY B 248      41.856  14.236   4.938  1.00 37.89           N
ATOM   1951  CA  GLY B 248      43.083  13.692   5.458  1.00 37.89           C
ATOM   1952  C   GLY B 248      43.668  14.550   6.542  1.00 37.89           C
ATOM   1953  O   GLY B 248      44.333  14.037   7.442  1.00 37.89           O
ATOM   1954  N   PHE B 249      43.458  15.877   6.489  1.00 77.98           N
ATOM   1955  CA  PHE B 249      43.985  16.749   7.503  1.00 77.98           C
ATOM   1956  CB  PHE B 249      45.488  17.042   7.334  1.00 77.98           C
ATOM   1957  CG  PHE B 249      45.736  17.460   5.924  1.00 77.98           C
ATOM   1958  CD1 PHE B 249      45.991  16.506   4.965  1.00 77.98           C
ATOM   1959  CD2 PHE B 249      45.719  18.784   5.555  1.00 77.98           C
ATOM   1960  CE1 PHE B 249      46.223  16.863   3.659  1.00 77.98           C
ATOM   1961  CE2 PHE B 249      45.951  19.148   4.249  1.00 77.98           C
ATOM   1962  CZ  PHE B 249      46.203  18.188   3.298  1.00 77.98           C
ATOM   1963  C   PHE B 249      43.206  18.019   7.443  1.00 77.98           C
ATOM   1964  O   PHE B 249      42.388  18.218   6.548  1.00 77.98           O
ATOM   1965  N   TYR B 250      43.439  18.922   8.408  1.00158.42           N
ATOM   1966  CA  TYR B 250      42.657  20.122   8.478  1.00158.42           C
ATOM   1967  CB  TYR B 250      42.883  20.786   9.844  1.00158.42           C
ATOM   1968  CG  TYR B 250      41.892  21.853  10.102  1.00158.42           C
ATOM   1969  CD1 TYR B 250      40.553  21.606   9.915  1.00158.42           C
ATOM   1970  CD2 TYR B 250      42.304  23.096  10.513  1.00158.42           C
ATOM   1971  CE1 TYR B 250      39.622  22.585  10.153  1.00158.42           C
ATOM   1972  CE2 TYR B 250      41.376  24.076  10.760  1.00158.42           C
ATOM   1973  CZ  TYR B 250      40.033  23.822  10.579  1.00158.42           C
ATOM   1974  OH  TYR B 250      39.066  24.822  10.823  1.00158.42           O
ATOM   1975  C   TYR B 250      43.065  21.014   7.342  1.00158.42           C
ATOM   1976  O   TYR B 250      44.224  21.420   7.239  1.00158.42           O
ATOM   1977  N   GLY B 251      42.082  21.362   6.475  1.00 61.50           N
ATOM   1978  CA  GLY B 251      42.318  22.205   5.333  1.00 61.50           C
ATOM   1979  C   GLY B 251      42.065  21.468   4.038  1.00 61.50           C
ATOM   1980  O   GLY B 251      42.002  22.094   2.983  1.00 61.50           O
ATOM   1981  N   ALA B 252      42.010  20.123   4.092  1.00101.71           N
ATOM   1982  CA  ALA B 252      41.745  19.155   3.059  1.00101.71           C
ATOM   1983  CB  ALA B 252      42.232  17.756   3.449  1.00101.71           C
ATOM   1984  C   ALA B 252      40.296  19.032   2.665  1.00101.71           C
ATOM   1985  O   ALA B 252      39.982  18.407   1.659  1.00101.71           O
ATOM   1986  N   THR B 253      39.357  19.475   3.509  1.00136.46           N
ATOM   1987  CA  THR B 253      37.953  19.209   3.309  1.00136.46           C
ATOM   1988  CB  THR B 253      37.118  19.650   4.469  1.00136.46           C
ATOM   1989  OG1 THR B 253      37.241  21.053   4.638  1.00136.46           O
ATOM   1990  CG2 THR B 253      37.607  18.922   5.733  1.00136.46           C
ATOM   1991  C   THR B 253      37.382  19.847   2.073  1.00136.46           C
ATOM   1992  O   THR B 253      37.806  20.915   1.636  1.00136.46           O
ATOM   1993  N   ASN B 254      36.394  19.149   1.459  1.00 77.34           N
ATOM   1994  CA  ASN B 254      35.675  19.656   0.323  1.00 77.34           C
ATOM   1995  CB  ASN B 254      36.409  19.457  -1.019  1.00 77.34           C
ATOM   1996  CG  ASN B 254      36.579  17.971  -1.295  1.00 77.34           C
ATOM   1997  OD1 ASN B 254      35.659  17.311  -1.773  1.00 77.34           O
ATOM   1998  ND2 ASN B 254      37.790  17.424  -1.007  1.00 77.34           N
ATOM   1999  C   ASN B 254      34.336  18.967   0.270  1.00 77.34           C
ATOM   2000  O   ASN B 254      34.096  17.990   0.979  1.00 77.34           O
ATOM   2001  N   ALA B 255      33.412  19.488  -0.564  1.00 46.08           N
ATOM   2002  CA  ALA B 255      32.071  18.973  -0.657  1.00 46.08           C
ATOM   2003  CB  ALA B 255      31.169  19.811  -1.582  1.00 46.08           C
ATOM   2004  C   ALA B 255      32.062  17.570  -1.184  1.00 46.08           C
ATOM   2005  O   ALA B 255      31.328  16.721  -0.676  1.00 46.08           O
ATOM   2006  N   LYS B 256      32.884  17.284  -2.215  1.00142.38           N
ATOM   2007  CA  LYS B 256      32.852  15.990  -2.833  1.00142.38           C
ATOM   2008  CB  LYS B 256      33.824  15.848  -4.012  1.00142.38           C
ATOM   2009  CG  LYS B 256      33.647  14.513  -4.737  1.00142.38           C
ATOM   2010  CD  LYS B 256      32.301  14.398  -5.458  1.00142.38           C
ATOM   2011  CE  LYS B 256      31.943  12.975  -5.893  1.00142.38           C
ATOM   2012  NZ  LYS B 256      32.939  12.460  -6.853  1.00142.38           N
ATOM   2013  C   LYS B 256      33.223  14.944  -1.827  1.00142.38           C
ATOM   2014  O   LYS B 256      32.565  13.911  -1.719  1.00142.38           O
ATOM   2015  N   ASN B 257      34.290  15.195  -1.050  1.00 72.65           N
ATOM   2016  CA  ASN B 257      34.762  14.249  -0.080  1.00 72.65           C
ATOM   2017  CB  ASN B 257      36.091  14.677   0.570  1.00 72.65           C
ATOM   2018  CG  ASN B 257      36.751  13.437   1.160  1.00 72.65           C
ATOM   2019  OD1 ASN B 257      36.178  12.750   2.004  1.00 72.65           O
ATOM   2020  ND2 ASN B 257      37.992  13.135   0.691  1.00 72.65           N
ATOM   2021  C   ASN B 257      33.735  14.087   1.003  1.00 72.65           C
ATOM   2022  O   ASN B 257      33.562  12.999   1.551  1.00 72.65           O
ATOM   2023  N   MET B 258      33.033  15.179   1.360  1.00 46.02           N
ATOM   2024  CA  MET B 258      32.067  15.120   2.426  1.00 46.02           C
ATOM   2025  CB  MET B 258      31.416  16.482   2.718  1.00 46.02           C
ATOM   2026  CG  MET B 258      32.373  17.500   3.341  1.00 46.02           C
ATOM   2027  SD  MET B 258      31.655  19.152   3.589  1.00 46.02           S
ATOM   2028  CE  MET B 258      30.417  18.606   4.798  1.00 46.02           C
ATOM   2029  C   MET B 258      30.967  14.175   2.058  1.00 46.02           C
ATOM   2030  O   MET B 258      30.541  13.354   2.869  1.00 46.02           O
ATOM   2031  N   MET B 259      30.481  14.262   0.811  1.00127.01           N
ATOM   2032  CA  MET B 259      29.392  13.438   0.373  1.00127.01           C
ATOM   2033  CB  MET B 259      28.964  13.770  -1.064  1.00127.01           C
ATOM   2034  CG  MET B 259      27.805  12.909  -1.561  1.00127.01           C
ATOM   2035  SD  MET B 259      27.478  13.039  -3.345  1.00127.01           S
ATOM   2036  CE  MET B 259      26.902  14.759  -3.284  1.00127.01           C
ATOM   2037  C   MET B 259      29.817  12.005   0.368  1.00127.01           C
ATOM   2038  O   MET B 259      29.036  11.116   0.705  1.00127.01           O
ATOM   2039  N   TYR B 260      31.071  11.735  -0.047  1.00140.51           N
ATOM   2040  CA  TYR B 260      31.539  10.379  -0.115  1.00140.51           C
ATOM   2041  CB  TYR B 260      32.981  10.286  -0.640  1.00140.51           C
ATOM   2042  CG  TYR B 260      33.408   8.859  -0.588  1.00140.51           C
ATOM   2043  CD1 TYR B 260      33.203   8.017  -1.658  1.00140.51           C
ATOM   2044  CD2 TYR B 260      34.014   8.361   0.543  1.00140.51           C
ATOM   2045  CE1 TYR B 260      33.600   6.702  -1.600  1.00140.51           C
ATOM   2046  CE2 TYR B 260      34.413   7.048   0.607  1.00140.51           C
ATOM   2047  CZ  TYR B 260      34.208   6.216  -0.466  1.00140.51           C
ATOM   2048  OH  TYR B 260      34.616   4.866  -0.402  1.00140.51           O
ATOM   2049  C   TYR B 260      31.535   9.806   1.267  1.00140.51           C
ATOM   2050  O   TYR B 260      31.043   8.701   1.489  1.00140.51           O
ATOM   2051  N   GLU B 261      32.072  10.556   2.247  1.00 84.87           N
ATOM   2052  CA  GLU B 261      32.150  10.029   3.579  1.00 84.87           C
ATOM   2053  CB  GLU B 261      32.920  10.922   4.564  1.00 84.87           C
ATOM   2054  CG  GLU B 261      32.985  10.318   5.970  1.00 84.87           C
ATOM   2055  CD  GLU B 261      33.955   9.143   5.965  1.00 84.87           C
ATOM   2056  OE1 GLU B 261      34.650   8.948   4.932  1.00 84.87           O
ATOM   2057  OE2 GLU B 261      34.014   8.425   6.999  1.00 84.87           O
ATOM   2058  C   GLU B 261      30.775   9.817   4.131  1.00 84.87           C
ATOM   2059  O   GLU B 261      30.511   8.807   4.783  1.00 84.87           O
ATOM   2060  N   LEU B 262      29.847  10.755   3.868  1.00 52.69           N
ATOM   2061  CA  LEU B 262      28.541  10.668   4.458  1.00 52.69           C
ATOM   2062  CB  LEU B 262      27.648  11.856   4.059  1.00 52.69           C
ATOM   2063  CG  LEU B 262      26.241  11.816   4.678  1.00 52.69           C
ATOM   2064  CD1 LEU B 262      26.313  11.929   6.210  1.00 52.69           C
ATOM   2065  CD2 LEU B 262      25.325  12.881   4.053  1.00 52.69           C
ATOM   2066  C   LEU B 262      27.844   9.411   4.026  1.00 52.69           C
ATOM   2067  O   LEU B 262      27.378   8.638   4.862  1.00 52.69           O
ATOM   2068  N   TYR B 263      27.771   9.156   2.707  1.00151.38           N
ATOM   2069  CA  TYR B 263      27.049   8.009   2.235  1.00151.38           C
ATOM   2070  CB  TYR B 263      26.882   7.990   0.704  1.00151.38           C
ATOM   2071  CG  TYR B 263      26.279   6.673   0.358  1.00151.38           C
ATOM   2072  CD1 TYR B 263      24.929   6.452   0.509  1.00151.38           C
ATOM   2073  CD2 TYR B 263      27.072   5.655  -0.119  1.00151.38           C
ATOM   2074  CE1 TYR B 263      24.380   5.232   0.189  1.00151.38           C
ATOM   2075  CE2 TYR B 263      26.530   4.434  -0.440  1.00151.38           C
ATOM   2076  CZ  TYR B 263      25.181   4.221  -0.285  1.00151.38           C
ATOM   2077  OH  TYR B 263      24.621   2.968  -0.613  1.00151.38           O
ATOM   2078  C   TYR B 263      27.737   6.738   2.613  1.00151.38           C
ATOM   2079  O   TYR B 263      27.092   5.767   3.004  1.00151.38           O
ATOM   2080  N   HIS B 264      29.065   6.668   2.432  1.00 82.01           N
ATOM   2081  CA  HIS B 264      29.688   5.426   2.765  1.00 82.01           C
ATOM   2082  ND1 HIS B 264      30.705   3.811   0.097  1.00 82.01           N
ATOM   2083  CG  HIS B 264      30.947   5.043   0.662  1.00 82.01           C
ATOM   2084  CB  HIS B 264      31.079   5.268   2.138  1.00 82.01           C
ATOM   2085  NE2 HIS B 264      30.780   5.272  -1.577  1.00 82.01           N
ATOM   2086  CD2 HIS B 264      30.990   5.924  -0.375  1.00 82.01           C
ATOM   2087  CE1 HIS B 264      30.615   4.005  -1.243  1.00 82.01           C
ATOM   2088  C   HIS B 264      29.755   5.197   4.251  1.00 82.01           C
ATOM   2089  O   HIS B 264      29.329   4.146   4.722  1.00 82.01           O
ATOM   2090  N   GLY B 265      30.344   6.157   5.003  1.00 72.36           N
ATOM   2091  CA  GLY B 265      30.586   6.105   6.431  1.00 72.36           C
ATOM   2092  C   GLY B 265      29.446   6.403   7.377  1.00 72.36           C
ATOM   2093  O   GLY B 265      29.317   5.747   8.410  1.00 72.36           O
ATOM   2094  N   GLY B 266      28.628   7.443   7.107  1.00 50.10           N
ATOM   2095  CA  GLY B 266      27.599   7.816   8.046  1.00 50.10           C
ATOM   2096  C   GLY B 266      27.707   9.294   8.321  1.00 50.10           C
ATOM   2097  O   GLY B 266      28.558   9.977   7.751  1.00 50.10           O
ATOM   2098  N   PRO B 267      26.882   9.804   9.212  1.00 81.86           N
ATOM   2099  CA  PRO B 267      26.888  11.211   9.522  1.00 81.86           C
ATOM   2100  CD  PRO B 267      25.601   9.185   9.508  1.00 81.86           C
ATOM   2101  CB  PRO B 267      25.680  11.440  10.426  1.00 81.86           C
ATOM   2102  CG  PRO B 267      24.699  10.331  10.001  1.00 81.86           C
ATOM   2103  C   PRO B 267      28.196  11.592  10.138  1.00 81.86           C
ATOM   2104  O   PRO B 267      28.806  10.760  10.807  1.00 81.86           O
ATOM   2105  N   LEU B 268      28.653  12.838   9.897  1.00119.22           N
ATOM   2106  CA  LEU B 268      29.919  13.286  10.406  1.00119.22           C
ATOM   2107  CB  LEU B 268      30.974  13.570   9.327  1.00119.22           C
ATOM   2108  CG  LEU B 268      31.466  12.349   8.554  1.00119.22           C
ATOM   2109  CD1 LEU B 268      32.547  12.762   7.548  1.00119.22           C
ATOM   2110  CD2 LEU B 268      31.909  11.231   9.506  1.00119.22           C
ATOM   2111  C   LEU B 268      29.724  14.621  11.039  1.00119.22           C
ATOM   2112  O   LEU B 268      28.775  15.336  10.721  1.00119.22           O
ATOM   2113  N   ALA B 269      30.636  14.984  11.966  1.00 50.58           N
ATOM   2114  CA  ALA B 269      30.553  16.273  12.591  1.00 50.58           C
ATOM   2115  CB  ALA B 269      31.338  16.362  13.910  1.00 50.58           C
ATOM   2116  C   ALA B 269      31.099  17.320  11.663  1.00 50.58           C
ATOM   2117  O   ALA B 269      32.073  17.099  10.944  1.00 50.58           O
ATOM   2118  N   ILE B 270      30.461  18.509  11.666  1.00 53.20           N
ATOM   2119  CA  ILE B 270      30.887  19.615  10.853  1.00 53.20           C
ATOM   2120  CB  ILE B 270      30.044  19.816   9.626  1.00 53.20           C
ATOM   2121  CG1 ILE B 270      28.590  20.120  10.021  1.00 53.20           C
ATOM   2122  CG2 ILE B 270      30.210  18.585   8.717  1.00 53.20           C
ATOM   2123  CD1 ILE B 270      27.719  20.561   8.846  1.00 53.20           C
ATOM   2124  C   ILE B 270      30.760  20.849  11.696  1.00 53.20           C
ATOM   2125  O   ILE B 270      30.093  20.833  12.729  1.00 53.20           O
ATOM   2126  N   ALA B 271      31.445  21.946  11.307  1.00 48.04           N
ATOM   2127  CA  ALA B 271      31.321  23.171  12.048  1.00 48.04           C
ATOM   2128  CB  ALA B 271      32.568  23.527  12.879  1.00 48.04           C
ATOM   2129  C   ALA B 271      31.126  24.271  11.050  1.00 48.04           C
ATOM   2130  O   ALA B 271      31.563  24.166   9.904  1.00 48.04           O
ATOM   2131  N   PHE B 272      30.420  25.348  11.454  1.00195.33           N
ATOM   2132  CA  PHE B 272      30.236  26.464  10.572  1.00195.33           C
ATOM   2133  CB  PHE B 272      29.030  26.318   9.615  1.00195.33           C
ATOM   2134  CG  PHE B 272      27.738  26.411  10.354  1.00195.33           C
ATOM   2135  CD1 PHE B 272      27.245  25.322  11.026  1.00195.33           C
ATOM   2136  CD2 PHE B 272      27.014  27.590  10.385  1.00195.33           C
ATOM   2137  CE1 PHE B 272      26.052  25.410  11.710  1.00195.33           C
ATOM   2138  CE2 PHE B 272      25.819  27.689  11.060  1.00195.33           C
ATOM   2139  CZ  PHE B 272      25.337  26.587  11.729  1.00195.33           C
ATOM   2140  C   PHE B 272      30.070  27.693  11.407  1.00195.33           C
ATOM   2141  O   PHE B 272      30.024  27.622  12.634  1.00195.33           O
ATOM   2142  N   GLU B 273      30.008  28.875  10.766  1.00150.29           N
ATOM   2143  CA  GLU B 273      29.888  30.068  11.553  1.00150.29           C
ATOM   2144  CB  GLU B 273      30.698  31.242  11.000  1.00150.29           C
ATOM   2145  CG  GLU B 273      30.458  32.523  11.773  1.00150.29           C
ATOM   2146  CD  GLU B 273      31.209  32.463  13.087  1.00150.29           C
ATOM   2147  OE1 GLU B 273      32.464  32.542  13.071  1.00150.29           O
ATOM   2148  OE2 GLU B 273      30.520  32.346  14.129  1.00150.29           O
ATOM   2149  C   GLU B 273      28.458  30.485  11.601  1.00150.29           C
ATOM   2150  O   GLU B 273      27.865  30.846  10.586  1.00150.29           O
ATOM   2151  N   VAL B 274      27.870  30.435  12.813  1.00164.25           N
ATOM   2152  CA  VAL B 274      26.512  30.849  12.979  1.00164.25           C
ATOM   2153  CB  VAL B 274      25.799  30.210  14.145  1.00164.25           C
ATOM   2154  CG1 VAL B 274      25.499  28.746  13.789  1.00164.25           C
ATOM   2155  CG2 VAL B 274      26.681  30.341  15.395  1.00164.25           C
ATOM   2156  C   VAL B 274      26.471  32.324  13.137  1.00164.25           C
ATOM   2157  O   VAL B 274      27.323  32.932  13.784  1.00164.25           O
ATOM   2158  N   TYR B 275      25.457  32.938  12.508  1.00130.84           N
ATOM   2159  CA  TYR B 275      25.249  34.344  12.624  1.00130.84           C
ATOM   2160  CB  TYR B 275      25.554  35.189  11.380  1.00130.84           C
ATOM   2161  CG  TYR B 275      26.978  35.512  11.612  1.00130.84           C
ATOM   2162  CD1 TYR B 275      27.287  36.522  12.490  1.00130.84           C
ATOM   2163  CD2 TYR B 275      27.987  34.817  11.003  1.00130.84           C
ATOM   2164  CE1 TYR B 275      28.587  36.863  12.767  1.00130.84           C
ATOM   2165  CE2 TYR B 275      29.286  35.156  11.279  1.00130.84           C
ATOM   2166  CZ  TYR B 275      29.596  36.169  12.150  1.00130.84           C
ATOM   2167  OH  TYR B 275      30.940  36.501  12.418  1.00130.84           O
ATOM   2168  C   TYR B 275      23.863  34.586  13.087  1.00130.84           C
ATOM   2169  O   TYR B 275      23.032  33.677  13.114  1.00130.84           O
ATOM   2170  N   ASP B 276      23.601  35.843  13.479  1.00 50.08           N
ATOM   2171  CA  ASP B 276      22.366  36.219  14.093  1.00 50.08           C
ATOM   2172  CB  ASP B 276      22.318  37.713  14.441  1.00 50.08           C
ATOM   2173  CG  ASP B 276      21.240  37.919  15.498  1.00 50.08           C
ATOM   2174  OD1 ASP B 276      20.547  36.927  15.842  1.00 50.08           O
ATOM   2175  OD2 ASP B 276      21.102  39.074  15.985  1.00 50.08           O
ATOM   2176  C   ASP B 276      21.234  35.900  13.168  1.00 50.08           C
ATOM   2177  O   ASP B 276      20.171  35.466  13.608  1.00 50.08           O
ATOM   2178  N   ASP B 277      21.426  36.080  11.851  1.00 71.46           N
ATOM   2179  CA  ASP B 277      20.337  35.794  10.958  1.00 71.46           C
ATOM   2180  CB  ASP B 277      20.624  36.151   9.471  1.00 71.46           C
ATOM   2181  CG  ASP B 277      21.820  35.406   8.872  1.00 71.46           C
ATOM   2182  OD1 ASP B 277      22.491  34.612   9.588  1.00 71.46           O
ATOM   2183  OD2 ASP B 277      22.073  35.662   7.665  1.00 71.46           O
ATOM   2184  C   ASP B 277      19.964  34.351  11.097  1.00 71.46           C
ATOM   2185  O   ASP B 277      18.793  33.992  10.974  1.00 71.46           O
ATOM   2186  N   PHE B 278      20.952  33.489  11.379  1.00445.37           N
ATOM   2187  CA  PHE B 278      20.736  32.083  11.536  1.00445.37           C
ATOM   2188  CB  PHE B 278      22.062  31.313  11.712  1.00445.37           C
ATOM   2189  CG  PHE B 278      21.816  29.699  11.697  1.00445.37           C
ATOM   2190  CD1 PHE B 278      21.501  28.394  12.298  1.00445.37           C
ATOM   2191  CD2 PHE B 278      21.830  28.777  10.658  1.00445.37           C
ATOM   2192  CE1 PHE B 278      21.756  28.749  11.029  1.00445.37           C
ATOM   2193  CE2 PHE B 278      21.515  27.735  11.579  1.00445.37           C
ATOM   2194  CZ  PHE B 278      21.538  28.805  12.397  1.00445.37           C
ATOM   2195  C   PHE B 278      19.887  31.855  12.759  1.00445.37           C
ATOM   2196  O   PHE B 278      19.076  30.929  12.790  1.00445.37           O
ATOM   2197  N   PHE B 279      20.047  32.696  13.803  1.00157.62           N
ATOM   2198  CA  PHE B 279      19.376  32.462  15.054  1.00157.62           C
ATOM   2199  CB  PHE B 279      19.631  33.599  16.063  1.00157.62           C
ATOM   2200  CG  PHE B 279      19.025  33.245  17.380  1.00157.62           C
ATOM   2201  CD1 PHE B 279      17.688  33.468  17.615  1.00157.62           C
ATOM   2202  CD2 PHE B 279      19.799  32.704  18.383  1.00157.62           C
ATOM   2203  CE1 PHE B 279      17.127  33.152  18.830  1.00157.62           C
ATOM   2204  CE2 PHE B 279      19.244  32.387  19.599  1.00157.62           C
ATOM   2205  CZ  PHE B 279      17.905  32.610  19.825  1.00157.62           C
ATOM   2206  C   PHE B 279      17.894  32.325  14.843  1.00157.62           C
ATOM   2207  O   PHE B 279      17.293  31.373  15.345  1.00157.62           O
ATOM   2208  N   ASN B 280      17.264  33.256  14.098  1.00131.02           N
ATOM   2209  CA  ASN B 280      15.841  33.165  13.890  1.00131.02           C
ATOM   2210  CB  ASN B 280      15.189  34.551  13.884  1.00131.02           C
ATOM   2211  CG  ASN B 280      15.800  35.345  12.750  0.00131.02           C
ATOM   2212  OD1 ASN B 280      17.003  35.601  12.726  1.00131.02           O
ATOM   2213  ND2 ASN B 280      14.933  35.711  11.771  1.00131.02           N
ATOM   2214  C   ASN B 280      15.576  32.490  12.575  1.00131.02           C
ATOM   2215  O   ASN B 280      14.869  32.981  11.692  1.00131.02           O
ATOM   2216  N   TYR B 281      16.080  31.267  12.448  1.00226.83           N
ATOM   2217  CA  TYR B 281      15.957  30.541  11.225  1.00226.83           C
ATOM   2218  CB  TYR B 281      17.272  29.813  10.989  1.00226.83           C
ATOM   2219  CG  TYR B 281      17.161  29.022   9.776  1.00226.83           C
ATOM   2220  CD1 TYR B 281      17.242  29.646   8.564  1.00226.83           C
ATOM   2221  CD2 TYR B 281      16.974  27.671   9.877  1.00226.83           C
ATOM   2222  CE1 TYR B 281      17.156  28.893   7.424  1.00226.83           C
ATOM   2223  CE2 TYR B 281      16.888  26.913   8.743  1.00226.83           C
ATOM   2224  CZ  TYR B 281      16.976  27.535   7.525  1.00226.83           C
ATOM   2225  OH  TYR B 281      16.888  26.749   6.373  1.00226.83           O
ATOM   2226  C   TYR B 281      14.877  29.533  11.431  1.00226.83           C
ATOM   2227  O   TYR B 281      14.997  28.689  12.312  1.00226.83           O
ATOM   2228  N   LYS B 282      13.724  29.709  10.751  1.00199.51           N
ATOM   2229  CA  LYS B 282      12.644  28.763  10.824  1.00199.51           C
ATOM   2230  CB  LYS B 282      11.275  29.462  10.891  1.00199.51           C
ATOM   2231  CG  LYS B 282      11.483  30.966  10.754  1.00199.51           C
ATOM   2232  CD  LYS B 282      10.377  31.792  11.384  1.00199.51           C
ATOM   2233  CE  LYS B 282      10.769  32.255  12.792  1.00199.51           C
ATOM   2234  NZ  LYS B 282      10.949  31.089  13.694  0.00199.51           N
ATOM   2235  C   LYS B 282      12.696  27.632   9.834  1.00199.51           C
ATOM   2236  O   LYS B 282      12.417  26.488  10.191  1.00199.51           O
ATOM   2237  N   GLY B 283      13.045  27.899   8.558  1.00 49.51           N
ATOM   2238  CA  GLY B 283      13.007  26.810   7.622  1.00 49.51           C
ATOM   2239  C   GLY B 283      13.678  27.201   6.332  1.00 49.51           C
ATOM   2240  O   GLY B 283      14.277  28.271   6.214  1.00 49.51           O
ATOM   2241  N   GLY B 284      13.574  26.320   5.313  1.00 34.08           N
ATOM   2242  CA  GLY B 284      14.115  26.619   4.018  1.00 34.08           C
ATOM   2243  C   GLY B 284      15.540  26.172   3.926  1.00 34.08           C
ATOM   2244  O   GLY B 284      15.942  25.206   4.575  1.00 34.08           O
ATOM   2245  N   VAL B 285      16.315  26.848   3.045  1.00 54.06           N
ATOM   2246  CA  VAL B 285      17.716  26.587   2.900  1.00 54.06           C
ATOM   2247  CB  VAL B 285      18.110  26.270   1.493  1.00 54.06           C
ATOM   2248  CG1 VAL B 285      19.641  26.198   1.427  1.00 54.06           C
ATOM   2249  CG2 VAL B 285      17.402  24.974   1.076  1.00 54.06           C
ATOM   2250  C   VAL B 285      18.422  27.843   3.310  1.00 54.06           C
ATOM   2251  O   VAL B 285      18.296  28.875   2.659  1.00 54.06           O
ATOM   2252  N   TYR B 286      19.222  27.757   4.388  1.00187.08           N
ATOM   2253  CA  TYR B 286      19.896  28.869   4.999  1.00187.08           C
ATOM   2254  CB  TYR B 286      20.415  28.522   6.414  1.00187.08           C
ATOM   2255  CG  TYR B 286      21.305  29.605   6.923  1.00187.08           C
ATOM   2256  CD1 TYR B 286      20.784  30.691   7.587  1.00187.08           C
ATOM   2257  CD2 TYR B 286      22.666  29.534   6.728  1.00187.08           C
ATOM   2258  CE1 TYR B 286      21.611  31.686   8.059  1.00187.08           C
ATOM   2259  CE2 TYR B 286      23.496  30.522   7.197  1.00187.08           C
ATOM   2260  CZ  TYR B 286      22.971  31.599   7.867  1.00187.08           C
ATOM   2261  OH  TYR B 286      23.835  32.606   8.347  1.00187.08           O
ATOM   2262  C   TYR B 286      21.057  29.323   4.171  1.00187.08           C
ATOM   2263  O   TYR B 286      21.784  28.507   3.609  1.00187.08           O
ATOM   2264  N   THR B 287      21.219  30.666   4.048  1.00151.23           N
ATOM   2265  CA  THR B 287      22.322  31.228   3.313  1.00151.23           C
ATOM   2266  CB  THR B 287      22.007  31.478   1.862  1.00151.23           C
ATOM   2267  OG1 THR B 287      23.173  31.908   1.175  1.00151.23           O
ATOM   2268  CG2 THR B 287      20.911  32.558   1.775  1.00151.23           C
ATOM   2269  C   THR B 287      22.735  32.563   3.889  1.00151.23           C
ATOM   2270  O   THR B 287      21.965  33.242   4.563  1.00151.23           O
ATOM   2271  N   HIS B 288      24.011  32.927   3.622  1.00246.13           N
ATOM   2272  CA  HIS B 288      24.700  34.171   3.864  1.00246.13           C
ATOM   2273  ND1 HIS B 288      22.101  36.023   4.220  0.00246.13           N
ATOM   2274  CG  HIS B 288      22.740  35.627   3.069  0.00246.13           C
ATOM   2275  CB  HIS B 288      24.215  35.344   2.987  1.00246.13           C
ATOM   2276  NE2 HIS B 288      20.544  35.936   2.637  0.00246.13           N
ATOM   2277  CD2 HIS B 288      21.773  35.579   2.109  0.00246.13           C
ATOM   2278  CE1 HIS B 288      20.790  36.193   3.907  0.00246.13           C
ATOM   2279  C   HIS B 288      24.810  34.631   5.290  1.00246.13           C
ATOM   2280  O   HIS B 288      24.199  34.099   6.216  1.00246.13           O
ATOM   2281  N   SER B 289      25.701  35.633   5.464  1.00246.89           N
ATOM   2282  CA  SER B 289      26.022  36.386   6.647  1.00246.89           C
ATOM   2283  CB  SER B 289      25.941  35.615   7.986  1.00246.89           C
ATOM   2284  OG  SER B 289      24.578  35.471   8.358  1.00246.89           O
ATOM   2285  C   SER B 289      27.429  36.798   6.464  1.00246.89           C
ATOM   2286  O   SER B 289      27.958  36.621   5.355  1.00246.89           O
ATOM   2287  N   THR B 290      28.091  37.238   7.543  1.00203.95           N
ATOM   2288  CA  THR B 290      29.466  37.661   7.548  1.00203.95           C
ATOM   2289  CB  THR B 290      30.478  36.546   7.417  1.00203.95           C
ATOM   2290  OG1 THR B 290      30.343  35.878   6.170  1.00203.95           O
ATOM   2291  CG2 THR B 290      30.216  35.543   8.543  1.00203.95           C
ATOM   2292  C   THR B 290      29.759  38.695   6.527  1.00203.95           C
ATOM   2293  O   THR B 290      30.031  38.370   5.376  1.00203.95           O
ATOM   2294  N   ALA B 291      29.662  39.992   6.914  1.00 50.69           N
ATOM   2295  CA  ALA B 291      30.038  41.016   5.986  1.00 50.69           C
ATOM   2296  CB  ALA B 291      29.998  42.418   6.593  1.00 50.69           C
ATOM   2297  C   ALA B 291      31.454  40.690   5.664  1.00 50.69           C
ATOM   2298  O   ALA B 291      31.888  40.785   4.518  1.00 50.69           O
ATOM   2299  N   LEU B 292      32.221  40.297   6.695  1.00206.21           N
ATOM   2300  CA  LEU B 292      33.534  39.797   6.432  1.00206.21           C
ATOM   2301  CB  LEU B 292      34.644  40.303   7.372  1.00206.21           C
ATOM   2302  CG  LEU B 292      34.995  41.788   7.202  1.00206.21           C
ATOM   2303  CD1 LEU B 292      33.812  42.692   7.579  1.00206.21           C
ATOM   2304  CD2 LEU B 292      36.283  42.133   7.966  1.00206.21           C
ATOM   2305  C   LEU B 292      33.460  38.332   6.686  1.00206.21           C
ATOM   2306  O   LEU B 292      33.345  37.897   7.831  1.00206.21           O
ATOM   2307  N   LYS B 293      33.512  37.527   5.614  1.00237.92           N
ATOM   2308  CA  LYS B 293      33.517  36.126   5.815  1.00237.92           C
ATOM   2309  CB  LYS B 293      32.950  35.348   4.614  1.00237.92           C
ATOM   2310  CG  LYS B 293      33.642  35.706   3.297  0.00237.92           C
ATOM   2311  CD  LYS B 293      33.367  34.726   2.157  1.00237.92           C
ATOM   2312  CE  LYS B 293      34.004  35.156   0.835  1.00237.92           C
ATOM   2313  NZ  LYS B 293      33.450  36.464   0.416  1.00237.92           N
ATOM   2314  C   LYS B 293      34.944  35.724   5.984  1.00237.92           C
ATOM   2315  O   LYS B 293      35.496  34.977   5.178  1.00237.92           O
ATOM   2316  N   THR B 294      35.560  36.185   7.088  1.00 55.25           N
ATOM   2317  CA  THR B 294      36.943  35.909   7.323  1.00 55.25           C
ATOM   2318  CB  THR B 294      37.605  36.981   8.152  1.00 55.25           C
ATOM   2319  OG1 THR B 294      37.459  38.235   7.503  1.00 55.25           O
ATOM   2320  CG2 THR B 294      39.105  36.677   8.331  1.00 55.25           C
ATOM   2321  C   THR B 294      37.077  34.574   8.050  1.00 55.25           C
ATOM   2322  O   THR B 294      38.231  34.094   8.217  1.00 55.25           O
ATOM   2323  OXT THR B 294      36.021  34.012   8.444  1.00 55.25           O
TER    2324      THR B 294
ATOM   2325  N   LYS C 295      48.582  30.037  -0.610  1.00243.51           N
ATOM   2326  CA  LYS C 295      49.924  30.651  -0.710  1.00243.51           C
ATOM   2327  CB  LYS C 295      50.120  31.316  -2.086  1.00243.51           C
ATOM   2328  CG  LYS C 295      51.569  31.704  -2.409  0.00243.51           C
ATOM   2329  CD  LYS C 295      52.188  32.736  -1.461  1.00243.51           C
ATOM   2330  CE  LYS C 295      52.979  32.117  -0.306  1.00243.51           C
ATOM   2331  NZ  LYS C 295      54.312  31.679  -0.778  1.00243.51           N
ATOM   2332  C   LYS C 295      50.112  31.683   0.344  1.00243.51           C
ATOM   2333  O   LYS C 295      49.741  32.842   0.167  1.00243.51           O
ATOM   2334  N   ILE C 296      50.691  31.281   1.490  1.00175.93           N
ATOM   2335  CA  ILE C 296      51.097  29.925   1.716  1.00175.93           C
ATOM   2336  CB  ILE C 296      52.286  29.777   2.620  1.00175.93           C
ATOM   2337  CG1 ILE C 296      52.789  28.323   2.593  1.00175.93           C
ATOM   2338  CG2 ILE C 296      51.895  30.281   4.020  1.00175.93           C
ATOM   2339  CD1 ILE C 296      54.164  28.136   3.232  1.00175.93           C
ATOM   2340  C   ILE C 296      49.946  29.241   2.368  1.00175.93           C
ATOM   2341  O   ILE C 296      49.098  29.905   2.964  1.00175.93           O
ATOM   2342  N   ALA C 297      49.863  27.899   2.221  1.00 57.21           N
ATOM   2343  CA  ALA C 297      48.755  27.170   2.763  1.00 57.21           C
ATOM   2344  CB  ALA C 297      48.919  25.642   2.678  1.00 57.21           C
ATOM   2345  C   ALA C 297      48.603  27.525   4.203  1.00 57.21           C
ATOM   2346  O   ALA C 297      49.509  27.343   5.014  1.00 57.21           O
ATOM   2347  N   GLU C 298      47.432  28.103   4.521  1.00 77.44           N
ATOM   2348  CA  GLU C 298      47.040  28.394   5.865  1.00 77.44           C
ATOM   2349  CB  GLU C 298      47.033  29.899   6.179  1.00 77.44           C
ATOM   2350  CG  GLU C 298      48.426  30.531   6.172  1.00 77.44           C
ATOM   2351  CD  GLU C 298      48.260  32.035   6.336  1.00 77.44           C
ATOM   2352  OE1 GLU C 298      47.157  32.546   6.006  1.00 77.44           O
ATOM   2353  OE2 GLU C 298      49.233  32.693   6.791  1.00 77.44           O
ATOM   2354  C   GLU C 298      45.631  27.936   5.883  1.00 77.44           C
ATOM   2355  O   GLU C 298      44.709  28.715   5.654  1.00 77.44           O
ATOM   2356  N   PRO C 299      45.460  26.673   6.125  1.00157.83           N
ATOM   2357  CA  PRO C 299      44.155  26.109   6.017  1.00157.83           C
ATOM   2358  CD  PRO C 299      46.488  25.692   5.814  1.00157.83           C
ATOM   2359  CB  PRO C 299      44.326  24.704   5.451  1.00157.83           C
ATOM   2360  CG  PRO C 299      45.764  24.336   5.834  1.00157.83           C
ATOM   2361  C   PRO C 299      43.429  26.017   7.275  1.00157.83           C
ATOM   2362  O   PRO C 299      43.941  26.368   8.345  1.00157.83           O
ATOM   2363  N   GLY C 300      42.158  25.607   7.096  1.00 28.81           N
ATOM   2364  CA  GLY C 300      41.237  25.347   8.142  1.00 28.81           C
ATOM   2365  C   GLY C 300      41.127  26.610   8.894  1.00 28.81           C
ATOM   2366  O   GLY C 300      40.720  26.640  10.054  1.00 28.81           O
ATOM   2367  N   TRP C 301      41.510  27.713   8.250  1.00123.88           N
ATOM   2368  CA  TRP C 301      41.412  28.870   9.013  1.00123.88           C
ATOM   2369  CB  TRP C 301      42.625  29.798   8.879  1.00123.88           C
ATOM   2370  CG  TRP C 301      42.512  31.068   9.687  1.00123.88           C
ATOM   2371  CD2 TRP C 301      42.575  31.134  11.123  1.00123.88           C
ATOM   2372  CD1 TRP C 301      42.289  32.339   9.252  1.00123.88           C
ATOM   2373  NE1 TRP C 301      42.222  33.199  10.322  1.00123.88           N
ATOM   2374  CE2 TRP C 301      42.393  32.468  11.479  1.00123.88           C
ATOM   2375  CE3 TRP C 301      42.761  30.165  12.067  1.00123.88           C
ATOM   2376  CZ2 TRP C 301      42.398  32.849  12.793  1.00123.88           C
ATOM   2377  CZ3 TRP C 301      42.771  30.553  13.391  1.00123.88           C
ATOM   2378  CH2 TRP C 301      42.593  31.872  13.745  1.00123.88           C
ATOM   2379  C   TRP C 301      40.211  29.502   8.464  1.00123.88           C
ATOM   2380  O   TRP C 301      40.259  30.457   7.693  1.00123.88           O
ATOM   2381  N   GLU C 302      39.088  28.889   8.839  1.00116.85           N
ATOM   2382  CA  GLU C 302      37.813  29.359   8.449  1.00116.85           C
ATOM   2383  CB  GLU C 302      37.038  28.270   7.685  1.00116.85           C
ATOM   2384  CG  GLU C 302      37.760  27.738   6.432  1.00116.85           C
ATOM   2385  CD  GLU C 302      37.386  28.557   5.201  1.00116.85           C
ATOM   2386  OE1 GLU C 302      36.602  29.534   5.328  1.00116.85           O
ATOM   2387  OE2 GLU C 302      37.892  28.202   4.104  1.00116.85           O
ATOM   2388  C   GLU C 302      37.144  29.536   9.767  1.00116.85           C
ATOM   2389  O   GLU C 302      37.006  28.576  10.522  1.00116.85           O
ATOM   2390  N   GLU C 303      36.720  30.766  10.096  1.00 75.57           N
ATOM   2391  CA  GLU C 303      36.156  30.974  11.396  1.00 75.57           C
ATOM   2392  CB  GLU C 303      35.847  32.452  11.691  1.00 75.57           C
ATOM   2393  CG  GLU C 303      37.118  33.297  11.797  1.00 75.57           C
ATOM   2394  CD  GLU C 303      36.726  34.736  12.090  1.00 75.57           C
ATOM   2395  OE1 GLU C 303      36.266  35.429  11.143  1.00 75.57           O
ATOM   2396  OE2 GLU C 303      36.886  35.163  13.265  1.00 75.57           O
ATOM   2397  C   GLU C 303      34.894  30.183  11.510  1.00 75.57           C
ATOM   2398  O   GLU C 303      34.057  30.182  10.608  1.00 75.57           O
ATOM   2399  N   THR C 304      34.747  29.471  12.647  1.00 65.88           N
ATOM   2400  CA  THR C 304      33.579  28.685  12.924  1.00 65.88           C
ATOM   2401  CB  THR C 304      33.827  27.207  12.883  1.00 65.88           C
ATOM   2402  OG1 THR C 304      34.796  26.843  13.856  1.00 65.88           O
ATOM   2403  CG2 THR C 304      34.309  26.825  11.472  1.00 65.88           C
ATOM   2404  C   THR C 304      33.160  29.020  14.319  1.00 65.88           C
ATOM   2405  O   THR C 304      33.881  29.699  15.047  1.00 65.88           O
ATOM   2406  N   ASN C 305      31.970  28.547  14.730  1.00224.35           N
ATOM   2407  CA  ASN C 305      31.448  28.963  15.995  1.00224.35           C
ATOM   2408  CB  ASN C 305      30.489  30.124  15.712  1.00224.35           C
ATOM   2409  CG  ASN C 305      30.054  30.876  16.950  1.00224.35           C
ATOM   2410  OD1 ASN C 305      29.955  30.312  18.035  1.00224.35           O
ATOM   2411  ND2 ASN C 305      29.745  32.190  16.765  1.00224.35           N
ATOM   2412  C   ASN C 305      30.605  27.862  16.557  1.00224.35           C
ATOM   2413  O   ASN C 305      30.374  27.819  17.764  1.00224.35           O
ATOM   2414  N   HIS C 306      30.096  26.963  15.691  1.00111.10           N
ATOM   2415  CA  HIS C 306      29.127  26.014  16.156  1.00111.10           C
ATOM   2416  ND1 HIS C 306      25.611  25.216  15.489  1.00111.10           N
ATOM   2417  CG  HIS C 306      26.572  25.741  16.321  1.00111.10           C
ATOM   2418  CB  HIS C 306      27.723  26.553  15.833  1.00111.10           C
ATOM   2419  NE2 HIS C 306      25.052  24.637  17.561  1.00111.10           N
ATOM   2420  CD2 HIS C 306      26.220  25.379  17.581  1.00111.10           C
ATOM   2421  CE1 HIS C 306      24.726  24.568  16.284  1.00111.10           C
ATOM   2422  C   HIS C 306      29.338  24.689  15.477  1.00111.10           C
ATOM   2423  O   HIS C 306      29.504  24.620  14.262  1.00111.10           O
ATOM   2424  N   ALA C 307      29.314  23.584  16.258  1.00 49.24           N
ATOM   2425  CA  ALA C 307      29.531  22.265  15.714  1.00 49.24           C
ATOM   2426  CB  ALA C 307      30.469  21.391  16.569  1.00 49.24           C
ATOM   2427  C   ALA C 307      28.213  21.546  15.631  1.00 49.24           C
ATOM   2428  O   ALA C 307      27.416  21.593  16.567  1.00 49.24           O
ATOM   2429  N   VAL C 308      27.963  20.844  14.497  1.00 75.17           N
ATOM   2430  CA  VAL C 308      26.715  20.155  14.264  1.00 75.17           C
ATOM   2431  CB  VAL C 308      25.747  20.959  13.435  1.00 75.17           C
ATOM   2432  CG1 VAL C 308      25.277  22.167  14.263  1.00 75.17           C
ATOM   2433  CG2 VAL C 308      26.440  21.368  12.122  1.00 75.17           C
ATOM   2434  C   VAL C 308      26.969  18.848  13.547  1.00 75.17           C
ATOM   2435  O   VAL C 308      28.116  18.478  13.300  1.00 75.17           O
ATOM   2436  N   LEU C 309      25.880  18.099  13.229  1.00148.35           N
ATOM   2437  CA  LEU C 309      25.960  16.787  12.625  1.00148.35           C
ATOM   2438  CB  LEU C 309      25.294  15.756  13.566  1.00148.35           C
ATOM   2439  CG  LEU C 309      25.257  14.278  13.140  1.00148.35           C
ATOM   2440  CD1 LEU C 309      24.134  14.015  12.129  1.00148.35           C
ATOM   2441  CD2 LEU C 309      26.636  13.799  12.660  1.00148.35           C
ATOM   2442  C   LEU C 309      25.316  16.776  11.250  1.00148.35           C
ATOM   2443  O   LEU C 309      24.125  17.050  11.097  1.00148.35           O
ATOM   2444  N   LEU C 310      26.108  16.426  10.203  1.00 88.90           N
ATOM   2445  CA  LEU C 310      25.646  16.384   8.833  1.00 88.90           C
ATOM   2446  CB  LEU C 310      26.810  16.523   7.835  1.00 88.90           C
ATOM   2447  CG  LEU C 310      26.398  16.489   6.356  1.00 88.90           C
ATOM   2448  CD1 LEU C 310      25.556  17.727   5.983  1.00 88.90           C
ATOM   2449  CD2 LEU C 310      27.614  16.297   5.445  1.00 88.90           C
ATOM   2450  C   LEU C 310      25.021  15.028   8.607  1.00 88.90           C
ATOM   2451  O   LEU C 310      25.660  13.999   8.824  1.00 88.90           O
ATOM   2452  N   VAL C 311      23.694  15.012   8.344  1.00120.58           N
ATOM   2453  CA  VAL C 311      22.897  13.841   8.073  1.00120.58           C
ATOM   2454  CB  VAL C 311      21.570  13.907   8.765  1.00120.58           C
ATOM   2455  CG1 VAL C 311      21.835  13.913  10.280  1.00120.58           C
ATOM   2456  CG2 VAL C 311      20.802  15.146   8.273  1.00120.58           C
ATOM   2457  C   VAL C 311      22.654  13.492   6.623  1.00120.58           C
ATOM   2458  O   VAL C 311      22.354  12.335   6.329  1.00120.58           O
ATOM   2459  N   GLY C 312      22.662  14.473   5.687  1.00 45.47           N
ATOM   2460  CA  GLY C 312      22.291  14.125   4.332  1.00 45.47           C
ATOM   2461  C   GLY C 312      22.446  15.299   3.404  1.00 45.47           C
ATOM   2462  O   GLY C 312      22.982  16.340   3.777  1.00 45.47           O
ATOM   2463  N   TRP C 313      21.993  15.135   2.136  1.00117.93           N
ATOM   2464  CA  TRP C 313      22.097  16.187   1.156  1.00117.93           C
ATOM   2465  CB  TRP C 313      23.395  16.137   0.336  1.00117.93           C
ATOM   2466  CG  TRP C 313      23.536  14.868  -0.473  1.00117.93           C
ATOM   2467  CD2 TRP C 313      24.301  13.729  -0.051  1.00117.93           C
ATOM   2468  CD1 TRP C 313      23.010  14.552  -1.691  1.00117.93           C
ATOM   2469  NE1 TRP C 313      23.394  13.282  -2.052  1.00117.93           N
ATOM   2470  CE2 TRP C 313      24.190  12.765  -1.053  1.00117.93           C
ATOM   2471  CE3 TRP C 313      25.035  13.506   1.078  1.00117.93           C
ATOM   2472  CZ2 TRP C 313      24.816  11.556  -0.939  1.00117.93           C
ATOM   2473  CZ3 TRP C 313      25.665  12.287   1.188  1.00117.93           C
ATOM   2474  CH2 TRP C 313      25.558  11.332   0.200  1.00117.93           C
ATOM   2475  C   TRP C 313      20.994  16.026   0.158  1.00117.93           C
ATOM   2476  O   TRP C 313      20.410  14.953   0.017  1.00117.93           O
ATOM   2477  N   GLY C 314      20.692  17.107  -0.591  1.00 27.56           N
ATOM   2478  CA  GLY C 314      19.651  17.015  -1.570  1.00 27.56           C
ATOM   2479  C   GLY C 314      19.714  18.220  -2.435  1.00 27.56           C
ATOM   2480  O   GLY C 314      20.594  19.066  -2.292  1.00 27.56           O
ATOM   2481  N   GLU C 315      18.782  18.310  -3.397  1.00119.12           N
ATOM   2482  CA  GLU C 315      18.787  19.475  -4.215  1.00119.12           C
ATOM   2483  CB  GLU C 315      19.323  19.236  -5.640  1.00119.12           C
ATOM   2484  CG  GLU C 315      18.495  18.246  -6.467  1.00119.12           C
ATOM   2485  CD  GLU C 315      19.075  16.847  -6.298  1.00119.12           C
ATOM   2486  OE1 GLU C 315      19.246  16.404  -5.131  1.00119.12           O
ATOM   2487  OE2 GLU C 315      19.361  16.202  -7.342  1.00119.12           O
ATOM   2488  C   GLU C 315      17.381  19.936  -4.352  1.00119.12           C
ATOM   2489  O   GLU C 315      16.512  19.196  -4.811  1.00119.12           O
ATOM   2490  N   GLU C 316      17.115  21.182  -3.927  1.00113.02           N
ATOM   2491  CA  GLU C 316      15.839  21.733  -4.235  1.00113.02           C
ATOM   2492  CB  GLU C 316      15.553  23.086  -3.558  1.00113.02           C
ATOM   2493  CG  GLU C 316      14.176  23.660  -3.902  1.00113.02           C
ATOM   2494  CD  GLU C 316      14.009  24.983  -3.165  1.00113.02           C
ATOM   2495  OE1 GLU C 316      14.404  26.031  -3.739  1.00113.02           O
ATOM   2496  OE2 GLU C 316      13.488  24.963  -2.017  1.00113.02           O
ATOM   2497  C   GLU C 316      16.023  21.968  -5.683  1.00113.02           C
ATOM   2498  O   GLU C 316      17.164  22.003  -6.139  1.00113.02           O
ATOM   2499  N   ASN C 317      14.949  22.093  -6.473  1.00154.21           N
ATOM   2500  CA  ASN C 317      15.272  22.259  -7.854  1.00154.21           C
ATOM   2501  CB  ASN C 317      14.061  22.159  -8.794  1.00154.21           C
ATOM   2502  CG  ASN C 317      13.625  20.699  -8.783  1.00154.21           C
ATOM   2503  OD1 ASN C 317      13.809  19.991  -7.793  1.00154.21           O
ATOM   2504  ND2 ASN C 317      13.048  20.225  -9.920  1.00154.21           N
ATOM   2505  C   ASN C 317      15.924  23.598  -7.988  1.00154.21           C
ATOM   2506  O   ASN C 317      15.277  24.639  -7.880  1.00154.21           O
ATOM   2507  N   GLY C 318      17.256  23.577  -8.217  1.00 58.15           N
ATOM   2508  CA  GLY C 318      18.040  24.764  -8.377  1.00 58.15           C
ATOM   2509  C   GLY C 318      19.049  24.948  -7.273  1.00 58.15           C
ATOM   2510  O   GLY C 318      20.127  25.479  -7.532  1.00 58.15           O
ATOM   2511  N   VAL C 319      18.779  24.529  -6.019  1.00106.08           N
ATOM   2512  CA  VAL C 319      19.795  24.808  -5.035  1.00106.08           C
ATOM   2513  CB  VAL C 319      19.359  25.822  -4.018  1.00106.08           C
ATOM   2514  CG1 VAL C 319      19.128  27.162  -4.736  1.00106.08           C
ATOM   2515  CG2 VAL C 319      18.109  25.289  -3.297  1.00106.08           C
ATOM   2516  C   VAL C 319      20.149  23.561  -4.284  1.00106.08           C
ATOM   2517  O   VAL C 319      19.284  22.855  -3.769  1.00106.08           O
ATOM   2518  N   PRO C 320      21.424  23.272  -4.223  1.00 99.46           N
ATOM   2519  CA  PRO C 320      21.880  22.134  -3.468  1.00 99.46           C
ATOM   2520  CD  PRO C 320      22.311  23.578  -5.331  1.00 99.46           C
ATOM   2521  CB  PRO C 320      23.216  21.713  -4.088  1.00 99.46           C
ATOM   2522  CG  PRO C 320      23.644  22.922  -4.940  1.00 99.46           C
ATOM   2523  C   PRO C 320      21.965  22.475  -2.015  1.00 99.46           C
ATOM   2524  O   PRO C 320      22.240  23.630  -1.693  1.00 99.46           O
ATOM   2525  N   TYR C 321      21.715  21.503  -1.115  1.00 81.63           N
ATOM   2526  CA  TYR C 321      21.851  21.806   0.279  1.00 81.63           C
ATOM   2527  CB  TYR C 321      20.624  22.472   0.931  1.00 81.63           C
ATOM   2528  CG  TYR C 321      19.386  21.723   0.589  1.00 81.63           C
ATOM   2529  CD1 TYR C 321      19.022  20.573   1.252  1.00 81.63           C
ATOM   2530  CD2 TYR C 321      18.573  22.206  -0.409  1.00 81.63           C
ATOM   2531  CE1 TYR C 321      17.864  19.915   0.909  1.00 81.63           C
ATOM   2532  CE2 TYR C 321      17.416  21.554  -0.756  1.00 81.63           C
ATOM   2533  CZ  TYR C 321      17.060  20.405  -0.095  1.00 81.63           C
ATOM   2534  OH  TYR C 321      15.870  19.735  -0.450  1.00 81.63           O
ATOM   2535  C   TYR C 321      22.248  20.597   1.059  1.00 81.63           C
ATOM   2536  O   TYR C 321      22.248  19.474   0.556  1.00 81.63           O
ATOM   2537  N   TRP C 322      22.644  20.832   2.326  1.00104.98           N
ATOM   2538  CA  TRP C 322      23.000  19.767   3.216  1.00104.98           C
ATOM   2539  CB  TRP C 322      24.283  20.010   4.038  1.00104.98           C
ATOM   2540  CG  TRP C 322      25.588  20.105   3.278  1.00104.98           C
ATOM   2541  CD2 TRP C 322      26.236  19.000   2.630  1.00104.98           C
ATOM   2542  CD1 TRP C 322      26.384  21.194   3.068  1.00104.98           C
ATOM   2543  NE1 TRP C 322      27.488  20.836   2.330  1.00104.98           N
ATOM   2544  CE2 TRP C 322      27.410  19.487   2.055  1.00104.98           C
ATOM   2545  CE3 TRP C 322      25.884  17.685   2.529  1.00104.98           C
ATOM   2546  CZ2 TRP C 322      28.253  18.664   1.366  1.00104.98           C
ATOM   2547  CZ3 TRP C 322      26.734  16.858   1.829  1.00104.98           C
ATOM   2548  CH2 TRP C 322      27.895  17.339   1.260  1.00104.98           C
ATOM   2549  C   TRP C 322      21.897  19.721   4.229  1.00104.98           C
ATOM   2550  O   TRP C 322      21.248  20.734   4.489  1.00104.98           O
ATOM   2551  N   LEU C 323      21.628  18.529   4.799  1.00 94.30           N
ATOM   2552  CA  LEU C 323      20.641  18.414   5.836  1.00 94.30           C
ATOM   2553  CB  LEU C 323      19.734  17.179   5.705  1.00 94.30           C
ATOM   2554  CG  LEU C 323      18.845  17.187   4.447  1.00 94.30           C
ATOM   2555  CD1 LEU C 323      19.690  17.149   3.165  1.00 94.30           C
ATOM   2556  CD2 LEU C 323      17.793  16.067   4.499  1.00 94.30           C
ATOM   2557  C   LEU C 323      21.424  18.264   7.107  1.00 94.30           C
ATOM   2558  O   LEU C 323      22.218  17.331   7.240  1.00 94.30           O
ATOM   2559  N   VAL C 324      21.210  19.178   8.079  1.00 55.58           N
ATOM   2560  CA  VAL C 324      22.021  19.174   9.266  1.00 55.58           C
ATOM   2561  CB  VAL C 324      22.843  20.431   9.377  1.00 55.58           C
ATOM   2562  CG1 VAL C 324      23.682  20.379  10.663  1.00 55.58           C
ATOM   2563  CG2 VAL C 324      23.668  20.591   8.089  1.00 55.58           C
ATOM   2564  C   VAL C 324      21.173  19.095  10.508  1.00 55.58           C
ATOM   2565  O   VAL C 324      20.093  19.680  10.590  1.00 55.58           O
ATOM   2566  N   LYS C 325      21.679  18.363  11.526  1.00 92.43           N
ATOM   2567  CA  LYS C 325      21.010  18.178  12.787  1.00 92.43           C
ATOM   2568  CB  LYS C 325      21.225  16.764  13.341  1.00 92.43           C
ATOM   2569  CG  LYS C 325      20.356  16.411  14.544  1.00 92.43           C
ATOM   2570  CD  LYS C 325      20.494  14.943  14.940  1.00 92.43           C
ATOM   2571  CE  LYS C 325      19.391  14.440  15.870  1.00 92.43           C
ATOM   2572  NZ  LYS C 325      18.296  13.853  15.066  1.00 92.43           N
ATOM   2573  C   LYS C 325      21.631  19.124  13.776  1.00 92.43           C
ATOM   2574  O   LYS C 325      22.837  19.092  14.018  1.00 92.43           O
ATOM   2575  N   ASN C 326      20.802  19.993  14.383  1.00 86.35           N
ATOM   2576  CA  ASN C 326      21.276  20.989  15.302  1.00 86.35           C
ATOM   2577  CB  ASN C 326      20.460  22.291  15.129  1.00 86.35           C
ATOM   2578  CG  ASN C 326      21.301  23.486  15.535  1.00 86.35           C
ATOM   2579  OD1 ASN C 326      22.177  23.371  16.389  1.00 86.35           O
ATOM   2580  ND2 ASN C 326      21.036  24.664  14.903  1.00 86.35           N
ATOM   2581  C   ASN C 326      21.115  20.441  16.698  1.00 86.35           C
ATOM   2582  O   ASN C 326      20.537  19.370  16.878  1.00 86.35           O
ATOM   2583  N   SER C 327      21.661  21.130  17.731  1.00106.84           N
ATOM   2584  CA  SER C 327      21.507  20.630  19.079  1.00106.84           C
ATOM   2585  CB  SER C 327      22.857  20.279  19.725  1.00106.84           C
ATOM   2586  OG  SER C 327      23.691  21.427  19.770  1.00106.84           O
ATOM   2587  C   SER C 327      20.848  21.675  19.943  1.00106.84           C
ATOM   2588  O   SER C 327      21.154  21.811  21.128  1.00106.84           O
ATOM   2589  N   TRP C 328      19.963  22.474  19.324  1.00148.78           N
ATOM   2590  CA  TRP C 328      19.138  23.504  19.895  1.00148.78           C
ATOM   2591  CB  TRP C 328      18.989  24.704  18.940  1.00148.78           C
ATOM   2592  CG  TRP C 328      20.331  25.396  18.783  1.00148.78           C
ATOM   2593  CD2 TRP C 328      20.651  26.443  17.847  1.00148.78           C
ATOM   2594  CD1 TRP C 328      21.479  25.145  19.480  1.00148.78           C
ATOM   2595  NE1 TRP C 328      22.489  25.966  19.042  1.00148.78           N
ATOM   2596  CE2 TRP C 328      21.996  26.769  18.035  1.00148.78           C
ATOM   2597  CE3 TRP C 328      19.893  27.081  16.906  1.00148.78           C
ATOM   2598  CZ2 TRP C 328      22.601  27.739  17.284  1.00148.78           C
ATOM   2599  CZ3 TRP C 328      20.507  28.058  16.150  1.00148.78           C
ATOM   2600  CH2 TRP C 328      21.836  28.381  16.335  1.00148.78           C
ATOM   2601  C   TRP C 328      17.817  22.974  20.388  1.00148.78           C
ATOM   2602  O   TRP C 328      16.984  23.736  20.875  1.00148.78           O
ATOM   2603  N   GLY C 329      17.521  21.682  20.150  1.00 38.59           N
ATOM   2604  CA  GLY C 329      16.255  21.142  20.570  1.00 38.59           C
ATOM   2605  C   GLY C 329      15.388  21.026  19.353  1.00 38.59           C
ATOM   2606  O   GLY C 329      15.670  21.612  18.309  1.00 38.59           O
ATOM   2607  N   THR C 330      14.308  20.234  19.470  1.00109.14           N
ATOM   2608  CA  THR C 330      13.368  19.983  18.414  1.00109.14           C
ATOM   2609  CB  THR C 330      12.451  18.834  18.715  1.00109.14           C
ATOM   2610  OG1 THR C 330      11.572  18.612  17.623  1.00109.14           O
ATOM   2611  CG2 THR C 330      11.669  19.134  19.999  1.00109.14           C
ATOM   2612  C   THR C 330      12.551  21.210  18.144  1.00109.14           C
ATOM   2613  O   THR C 330      11.983  21.361  17.064  1.00109.14           O
ATOM   2614  N   SER C 331      12.429  22.103  19.140  1.00 46.46           N
ATOM   2615  CA  SER C 331      11.611  23.276  19.014  1.00 46.46           C
ATOM   2616  CB  SER C 331      11.480  24.059  20.334  1.00 46.46           C
ATOM   2617  OG  SER C 331      10.726  23.309  21.275  1.00 46.46           O
ATOM   2618  C   SER C 331      12.159  24.222  17.980  1.00 46.46           C
ATOM   2619  O   SER C 331      11.441  25.125  17.553  1.00 46.46           O
ATOM   2620  N   TRP C 332      13.428  24.067  17.541  1.00103.24           N
ATOM   2621  CA  TRP C 332      13.970  25.027  16.611  1.00103.24           C
ATOM   2622  CB  TRP C 332      15.410  25.479  16.957  1.00103.24           C
ATOM   2623  CG  TRP C 332      16.013  26.584  16.099  1.00103.24           C
ATOM   2624  CD2 TRP C 332      16.831  26.391  14.924  1.00103.24           C
ATOM   2625  CD1 TRP C 332      15.939  27.933  16.288  1.00103.24           C
ATOM   2626  NE1 TRP C 332      16.660  28.591  15.318  1.00103.24           N
ATOM   2627  CE2 TRP C 332      17.213  27.656  14.471  1.00103.24           C
ATOM   2628  CE3 TRP C 332      17.241  25.259  14.279  1.00103.24           C
ATOM   2629  CZ2 TRP C 332      18.009  27.805  13.368  1.00103.24           C
ATOM   2630  CZ3 TRP C 332      18.034  25.417  13.160  1.00103.24           C
ATOM   2631  CH2 TRP C 332      18.413  26.664  12.711  1.00103.24           C
ATOM   2632  C   TRP C 332      14.034  24.450  15.226  1.00103.24           C
ATOM   2633  O   TRP C 332      14.146  23.241  15.032  1.00103.24           O
ATOM   2634  N   GLY C 333      13.913  25.341  14.219  1.00 35.58           N
ATOM   2635  CA  GLY C 333      14.083  25.015  12.828  1.00 35.58           C
ATOM   2636  C   GLY C 333      13.094  23.988  12.388  1.00 35.58           C
ATOM   2637  O   GLY C 333      11.936  23.993  12.803  1.00 35.58           O
ATOM   2638  N   ILE C 334      13.540  23.074  11.496  1.00165.79           N
ATOM   2639  CA  ILE C 334      12.624  22.073  11.053  1.00165.79           C
ATOM   2640  CB  ILE C 334      12.697  21.789   9.564  1.00165.79           C
ATOM   2641  CG1 ILE C 334      11.513  20.917   9.097  1.00165.79           C
ATOM   2642  CG2 ILE C 334      14.086  21.241   9.197  1.00165.79           C
ATOM   2643  CD1 ILE C 334      11.493  19.495   9.662  1.00165.79           C
ATOM   2644  C   ILE C 334      12.853  20.852  11.887  1.00165.79           C
ATOM   2645  O   ILE C 334      13.620  19.949  11.554  1.00165.79           O
ATOM   2646  N   ASN C 335      12.137  20.810  13.022  1.00 99.23           N
ATOM   2647  CA  ASN C 335      12.189  19.702  13.918  1.00 99.23           C
ATOM   2648  CB  ASN C 335      11.699  18.409  13.250  1.00 99.23           C
ATOM   2649  CG  ASN C 335      11.438  17.405  14.352  1.00 99.23           C
ATOM   2650  OD1 ASN C 335      10.534  17.586  15.168  1.00 99.23           O
ATOM   2651  ND2 ASN C 335      12.255  16.320  14.384  1.00 99.23           N
ATOM   2652  C   ASN C 335      13.588  19.486  14.414  1.00 99.23           C
ATOM   2653  O   ASN C 335      13.997  18.348  14.631  1.00 99.23           O
ATOM   2654  N   GLY C 336      14.365  20.566  14.630  1.00 33.69           N
ATOM   2655  CA  GLY C 336      15.685  20.413  15.178  1.00 33.69           C
ATOM   2656  C   GLY C 336      16.720  20.370  14.089  1.00 33.69           C
ATOM   2657  O   GLY C 336      17.915  20.420  14.377  1.00 33.69           O
ATOM   2658  N   PHE C 337      16.296  20.296  12.812  1.00 70.05           N
ATOM   2659  CA  PHE C 337      17.220  20.200  11.710  1.00 70.05           C
ATOM   2660  CB  PHE C 337      16.868  19.078  10.717  1.00 70.05           C
ATOM   2661  CG  PHE C 337      17.045  17.749  11.366  1.00 70.05           C
ATOM   2662  CD1 PHE C 337      16.098  17.260  12.234  1.00 70.05           C
ATOM   2663  CD2 PHE C 337      18.151  16.981  11.086  1.00 70.05           C
ATOM   2664  CE1 PHE C 337      16.259  16.030  12.828  1.00 70.05           C
ATOM   2665  CE2 PHE C 337      18.317  15.750  11.676  1.00 70.05           C
ATOM   2666  CZ  PHE C 337      17.370  15.272  12.548  1.00 70.05           C
ATOM   2667  C   PHE C 337      17.156  21.448  10.886  1.00 70.05           C
ATOM   2668  O   PHE C 337      16.236  22.254  11.024  1.00 70.05           O
ATOM   2669  N   PHE C 338      18.177  21.656  10.022  1.00114.62           N
ATOM   2670  CA  PHE C 338      18.106  22.772   9.122  1.00114.62           C
ATOM   2671  CB  PHE C 338      18.623  24.104   9.713  1.00114.62           C
ATOM   2672  CG  PHE C 338      20.096  24.035   9.887  1.00114.62           C
ATOM   2673  CD1 PHE C 338      20.672  23.242  10.840  1.00114.62           C
ATOM   2674  CD2 PHE C 338      20.924  24.749   9.067  1.00114.62           C
ATOM   2675  CE1 PHE C 338      22.036  23.186  10.982  1.00114.62           C
ATOM   2676  CE2 PHE C 338      22.289  24.696   9.208  1.00114.62           C
ATOM   2677  CZ  PHE C 338      22.862  23.913  10.172  1.00114.62           C
ATOM   2678  C   PHE C 338      18.854  22.421   7.872  1.00114.62           C
ATOM   2679  O   PHE C 338      19.707  21.532   7.858  1.00114.62           O
ATOM   2680  N   LYS C 339      18.511  23.100   6.762  1.00 56.62           N
ATOM   2681  CA  LYS C 339      19.165  22.863   5.513  1.00 56.62           C
ATOM   2682  CB  LYS C 339      18.202  22.803   4.323  1.00 56.62           C
ATOM   2683  CG  LYS C 339      17.184  21.672   4.421  1.00 56.62           C
ATOM   2684  CD  LYS C 339      16.030  21.851   3.439  1.00 56.62           C
ATOM   2685  CE  LYS C 339      14.918  20.816   3.595  1.00 56.62           C
ATOM   2686  NZ  LYS C 339      13.863  21.066   2.587  1.00 56.62           N
ATOM   2687  C   LYS C 339      20.049  24.046   5.295  1.00 56.62           C
ATOM   2688  O   LYS C 339      19.768  25.144   5.773  1.00 56.62           O
ATOM   2689  N   ILE C 340      21.166  23.828   4.584  1.00129.28           N
ATOM   2690  CA  ILE C 340      22.124  24.859   4.337  1.00129.28           C
ATOM   2691  CB  ILE C 340      23.269  24.710   5.306  1.00129.28           C
ATOM   2692  CG1 ILE C 340      24.354  25.774   5.094  1.00129.28           C
ATOM   2693  CG2 ILE C 340      23.756  23.252   5.236  1.00129.28           C
ATOM   2694  CD1 ILE C 340      23.938  27.177   5.504  1.00129.28           C
ATOM   2695  C   ILE C 340      22.634  24.685   2.934  1.00129.28           C
ATOM   2696  O   ILE C 340      22.806  23.560   2.469  1.00129.28           O
ATOM   2697  N   LYS C 341      22.916  25.799   2.227  1.00139.91           N
ATOM   2698  CA  LYS C 341      23.337  25.718   0.854  1.00139.91           C
ATOM   2699  CB  LYS C 341      23.542  27.106   0.216  1.00139.91           C
ATOM   2700  CG  LYS C 341      23.459  27.127  -1.313  1.00139.91           C
ATOM   2701  CD  LYS C 341      24.532  26.306  -2.025  0.00139.91           C
ATOM   2702  CE  LYS C 341      24.295  26.178  -3.533  1.00139.91           C
ATOM   2703  NZ  LYS C 341      24.393  27.504  -4.182  1.00139.91           N
ATOM   2704  C   LYS C 341      24.621  24.948   0.801  1.00139.91           C
ATOM   2705  O   LYS C 341      25.509  25.153   1.627  1.00139.91           O
ATOM   2706  N   ARG C 342      24.752  24.013  -0.170  1.00189.71           N
ATOM   2707  CA  ARG C 342      25.971  23.254  -0.214  1.00189.71           C
ATOM   2708  CB  ARG C 342      25.842  21.782   0.238  1.00189.71           C
ATOM   2709  CG  ARG C 342      24.864  20.863  -0.486  1.00189.71           C
ATOM   2710  CD  ARG C 342      25.445  20.070  -1.652  1.00189.71           C
ATOM   2711  NE  ARG C 342      24.388  19.099  -2.052  1.00189.71           N
ATOM   2712  CZ  ARG C 342      24.617  18.156  -3.012  1.00189.71           C
ATOM   2713  NH1 ARG C 342      25.832  18.079  -3.630  1.00189.71           N
ATOM   2714  NH2 ARG C 342      23.620  17.290  -3.356  1.00189.71           N
ATOM   2715  C   ARG C 342      26.670  23.403  -1.533  1.00189.71           C
ATOM   2716  O   ARG C 342      26.055  23.678  -2.561  1.00189.71           O
ATOM   2717  N   GLY C 343      28.016  23.270  -1.508  1.00 52.35           N
ATOM   2718  CA  GLY C 343      28.843  23.383  -2.684  1.00 52.35           C
ATOM   2719  C   GLY C 343      29.592  24.692  -2.692  1.00 52.35           C
ATOM   2720  O   GLY C 343      30.564  24.855  -3.429  1.00 52.35           O
ATOM   2721  N   THR C 344      29.076  25.687  -1.952  1.00114.63           N
ATOM   2722  CA  THR C 344      29.606  27.011  -1.757  1.00114.63           C
ATOM   2723  CB  THR C 344      28.518  28.036  -1.673  1.00114.63           C
ATOM   2724  OG1 THR C 344      27.588  27.677  -0.664  1.00114.63           O
ATOM   2725  CG2 THR C 344      27.814  28.112  -3.039  1.00114.63           C
ATOM   2726  C   THR C 344      30.534  27.158  -0.575  1.00114.63           C
ATOM   2727  O   THR C 344      31.143  28.217  -0.422  1.00114.63           O
ATOM   2728  N   ASP C 345      30.627  26.161   0.332  1.00100.75           N
ATOM   2729  CA  ASP C 345      31.389  26.341   1.545  1.00100.75           C
ATOM   2730  CB  ASP C 345      32.856  26.772   1.293  1.00100.75           C
ATOM   2731  CG  ASP C 345      33.726  26.537   2.534  1.00100.75           C
ATOM   2732  OD1 ASP C 345      33.480  27.169   3.594  1.00100.75           O
ATOM   2733  OD2 ASP C 345      34.663  25.703   2.431  1.00100.75           O
ATOM   2734  C   ASP C 345      30.695  27.420   2.329  1.00100.75           C
ATOM   2735  O   ASP C 345      31.326  28.302   2.911  1.00100.75           O
ATOM   2736  N   GLU C 346      29.345  27.368   2.357  1.00146.45           N
ATOM   2737  CA  GLU C 346      28.571  28.367   3.045  1.00146.45           C
ATOM   2738  CB  GLU C 346      27.040  28.189   2.980  1.00146.45           C
ATOM   2739  CG  GLU C 346      26.389  28.617   1.666  1.00146.45           C
ATOM   2740  CD  GLU C 346      26.470  30.136   1.556  1.00146.45           C
ATOM   2741  OE1 GLU C 346      27.397  30.732   2.166  1.00146.45           O
ATOM   2742  OE2 GLU C 346      25.604  30.720   0.852  1.00146.45           O
ATOM   2743  C   GLU C 346      28.911  28.365   4.497  1.00146.45           C
ATOM   2744  O   GLU C 346      28.811  27.353   5.185  1.00146.45           O
ATOM   2745  N   CYS C 347      29.321  29.541   4.994  1.00 89.99           N
ATOM   2746  CA  CYS C 347      29.609  29.747   6.382  1.00 89.99           C
ATOM   2747  CB  CYS C 347      28.367  29.696   7.293  1.00 89.99           C
ATOM   2748  SG  CYS C 347      27.284  31.145   7.098  1.00 89.99           S
ATOM   2749  C   CYS C 347      30.614  28.743   6.872  1.00 89.99           C
ATOM   2750  O   CYS C 347      30.580  28.370   8.042  1.00 89.99           O
ATOM   2751  N   ASP C 348      31.556  28.323   5.998  1.00 82.33           N
ATOM   2752  CA  ASP C 348      32.644  27.429   6.314  1.00 82.33           C
ATOM   2753  CB  ASP C 348      33.585  28.002   7.390  1.00 82.33           C
ATOM   2754  CG  ASP C 348      34.244  29.229   6.767  1.00 82.33           C
ATOM   2755  OD1 ASP C 348      34.080  29.409   5.530  1.00 82.33           O
ATOM   2756  OD2 ASP C 348      34.908  30.002   7.508  1.00 82.33           O
ATOM   2757  C   ASP C 348      32.161  26.070   6.741  1.00 82.33           C
ATOM   2758  O   ASP C 348      32.855  25.346   7.449  1.00 82.33           O
ATOM   2759  N   CYS C 349      30.980  25.650   6.265  1.00113.93           N
ATOM   2760  CA  CYS C 349      30.431  24.365   6.613  1.00113.93           C
ATOM   2761  CB  CYS C 349      28.972  24.210   6.142  1.00113.93           C
ATOM   2762  SG  CYS C 349      28.254  22.611   6.613  1.00113.93           S
ATOM   2763  C   CYS C 349      31.239  23.246   6.003  1.00113.93           C
ATOM   2764  O   CYS C 349      31.182  22.100   6.440  1.00113.93           O
ATOM   2765  N   GLU C 350      31.894  23.520   4.871  1.00163.76           N
ATOM   2766  CA  GLU C 350      32.715  22.593   4.143  1.00163.76           C
ATOM   2767  CB  GLU C 350      32.573  22.758   2.626  1.00163.76           C
ATOM   2768  CG  GLU C 350      31.176  22.274   2.218  1.00163.76           C
ATOM   2769  CD  GLU C 350      30.952  22.480   0.734  1.00163.76           C
ATOM   2770  OE1 GLU C 350      31.800  23.152   0.090  1.00163.76           O
ATOM   2771  OE2 GLU C 350      29.916  21.970   0.227  1.00163.76           O
ATOM   2772  C   GLU C 350      34.151  22.528   4.583  1.00163.76           C
ATOM   2773  O   GLU C 350      34.940  21.916   3.875  1.00163.76           O
ATOM   2774  N   SER C 351      34.578  23.321   5.587  1.00169.69           N
ATOM   2775  CA  SER C 351      35.961  23.405   6.010  1.00169.69           C
ATOM   2776  CB  SER C 351      36.250  24.759   6.669  1.00169.69           C
ATOM   2777  OG  SER C 351      35.858  25.803   5.795  1.00169.69           O
ATOM   2778  C   SER C 351      36.491  22.370   6.988  1.00169.69           C
ATOM   2779  O   SER C 351      37.676  22.052   6.971  1.00169.69           O
ATOM   2780  N   GLU C 352      35.689  22.040   8.012  1.00223.12           N
ATOM   2781  CA  GLU C 352      35.971  21.239   9.181  1.00223.12           C
ATOM   2782  CB  GLU C 352      35.668  22.031  10.473  1.00223.12           C
ATOM   2783  CG  GLU C 352      36.413  21.551  11.725  1.00223.12           C
ATOM   2784  CD  GLU C 352      36.110  22.510  12.871  1.00223.12           C
ATOM   2785  OE1 GLU C 352      35.371  23.503  12.638  1.00223.12           O
ATOM   2786  OE2 GLU C 352      36.620  22.262  13.996  1.00223.12           O
ATOM   2787  C   GLU C 352      35.372  19.855   9.324  1.00223.12           C
ATOM   2788  O   GLU C 352      35.222  19.434  10.470  1.00223.12           O
ATOM   2789  N   ALA C 353      34.808  19.185   8.303  1.00 61.76           N
ATOM   2790  CA  ALA C 353      34.127  17.945   8.613  1.00 61.76           C
ATOM   2791  CB  ALA C 353      33.512  17.265   7.377  1.00 61.76           C
ATOM   2792  C   ALA C 353      35.064  16.961   9.264  1.00 61.76           C
ATOM   2793  O   ALA C 353      36.223  16.843   8.871  1.00 61.76           O
ATOM   2794  N   VAL C 354      34.565  16.222  10.291  1.00 51.41           N
ATOM   2795  CA  VAL C 354      35.366  15.261  11.001  1.00 51.41           C
ATOM   2796  CB  VAL C 354      35.597  15.626  12.439  1.00 51.41           C
ATOM   2797  CG1 VAL C 354      36.313  14.457  13.134  1.00 51.41           C
ATOM   2798  CG2 VAL C 354      36.372  16.953  12.495  1.00 51.41           C
ATOM   2799  C   VAL C 354      34.646  13.947  11.014  1.00 51.41           C
ATOM   2800  O   VAL C 354      33.425  13.904  11.150  1.00 51.41           O
ATOM   2801  N   SER C 355      35.397  12.829  10.885  1.00 45.76           N
ATOM   2802  CA  SER C 355      34.780  11.534  10.884  1.00 45.76           C
ATOM   2803  CB  SER C 355      34.884  10.799   9.535  1.00 45.76           C
ATOM   2804  OG  SER C 355      36.243  10.510   9.243  1.00 45.76           O
ATOM   2805  C   SER C 355      35.482  10.686  11.902  1.00 45.76           C
ATOM   2806  O   SER C 355      36.682  10.833  12.129  1.00 45.76           O
ATOM   2807  N   ALA C 356      34.725   9.788  12.568  1.00 45.02           N
ATOM   2808  CA  ALA C 356      35.289   8.879  13.521  1.00 45.02           C
ATOM   2809  CB  ALA C 356      35.171   9.359  14.976  1.00 45.02           C
ATOM   2810  C   ALA C 356      34.505   7.610  13.408  1.00 45.02           C
ATOM   2811  O   ALA C 356      33.344   7.626  13.003  1.00 45.02           O
ATOM   2812  N   ASP C 357      35.133   6.465  13.745  1.00 85.71           N
ATOM   2813  CA  ASP C 357      34.449   5.205  13.655  1.00 85.71           C
ATOM   2814  CB  ASP C 357      35.162   4.187  12.745  1.00 85.71           C
ATOM   2815  CG  ASP C 357      34.222   3.015  12.487  1.00 85.71           C
ATOM   2816  OD1 ASP C 357      33.245   2.846  13.264  1.00 85.71           O
ATOM   2817  OD2 ASP C 357      34.472   2.272  11.501  1.00 85.71           O
ATOM   2818  C   ASP C 357      34.373   4.613  15.034  1.00 85.71           C
ATOM   2819  O   ASP C 357      35.390   4.300  15.648  1.00 85.71           O
ATOM   2820  N   ILE C 358      33.134   4.438  15.534  1.00117.10           N
ATOM   2821  CA  ILE C 358      32.796   3.923  16.838  1.00117.10           C
ATOM   2822  CB  ILE C 358      31.364   4.189  17.212  1.00117.10           C
ATOM   2823  CG1 ILE C 358      31.017   5.682  17.119  1.00117.10           C
ATOM   2824  CG2 ILE C 358      31.134   3.597  18.612  1.00117.10           C
ATOM   2825  CD1 ILE C 358      30.956   6.226  15.692  1.00117.10           C
ATOM   2826  C   ILE C 358      32.908   2.421  16.838  1.00117.10           C
ATOM   2827  O   ILE C 358      32.728   1.780  15.805  1.00117.10           O
ATOM   2828  N   TYR C 359      33.246   1.819  18.005  1.00140.94           N
ATOM   2829  CA  TYR C 359      33.262   0.379  18.109  1.00140.94           C
ATOM   2830  CB  TYR C 359      34.327  -0.220  19.049  1.00140.94           C
ATOM   2831  CG  TYR C 359      35.734  -0.092  18.593  1.00140.94           C
ATOM   2832  CD1 TYR C 359      36.475   1.028  18.885  1.00140.94           C
ATOM   2833  CD2 TYR C 359      36.321  -1.126  17.903  1.00140.94           C
ATOM   2834  CE1 TYR C 359      37.782   1.117  18.472  1.00140.94           C
ATOM   2835  CE2 TYR C 359      37.627  -1.041  17.487  1.00140.94           C
ATOM   2836  CZ  TYR C 359      38.359   0.083  17.774  1.00140.94           C
ATOM   2837  OH  TYR C 359      39.702   0.176  17.350  1.00140.94           O
ATOM   2838  C   TYR C 359      32.031  -0.013  18.866  1.00140.94           C
ATOM   2839  O   TYR C 359      31.957   0.195  20.078  1.00140.94           O
ATOM   2840  N   SER C 360      31.065  -0.659  18.187  1.00 48.54           N
ATOM   2841  CA  SER C 360      29.839  -1.054  18.824  1.00 48.54           C
ATOM   2842  CB  SER C 360      28.769  -1.558  17.840  1.00 48.54           C
ATOM   2843  OG  SER C 360      29.212  -2.748  17.205  1.00 48.54           O
ATOM   2844  C   SER C 360      30.152  -2.172  19.774  1.00 48.54           C
ATOM   2845  O   SER C 360      31.269  -2.687  19.820  1.00 48.54           O
ATOM   2846  N   TYR C 361      29.160  -2.540  20.604  1.00134.72           N
ATOM   2847  CA  TYR C 361      29.311  -3.610  21.544  1.00134.72           C
ATOM   2848  CB  TYR C 361      28.374  -3.500  22.757  1.00134.72           C
ATOM   2849  CG  TYR C 361      28.824  -2.296  23.514  1.00134.72           C
ATOM   2850  CD1 TYR C 361      28.442  -1.037  23.113  1.00134.72           C
ATOM   2851  CD2 TYR C 361      29.634  -2.424  24.619  1.00134.72           C
ATOM   2852  CE1 TYR C 361      28.854   0.077  23.805  1.00134.72           C
ATOM   2853  CE2 TYR C 361      30.051  -1.313  25.316  1.00134.72           C
ATOM   2854  CZ  TYR C 361      29.661  -0.060  24.909  1.00134.72           C
ATOM   2855  OH  TYR C 361      30.087   1.081  25.622  1.00134.72           O
ATOM   2856  C   TYR C 361      29.017  -4.865  20.810  1.00134.72           C
ATOM   2857  O   TYR C 361      28.293  -4.850  19.819  1.00134.72           O
ATOM   2858  N   HIS C 362      29.665  -5.975  21.199  1.00 82.04           N
ATOM   2859  CA  HIS C 362      29.303  -7.200  20.565  1.00 82.04           C
ATOM   2860  ND1 HIS C 362      31.690  -8.093  18.331  1.00 82.04           N
ATOM   2861  CG  HIS C 362      31.570  -7.734  19.655  1.00 82.04           C
ATOM   2862  CB  HIS C 362      30.465  -8.204  20.554  1.00 82.04           C
ATOM   2863  NE2 HIS C 362      33.355  -6.686  18.759  1.00 82.04           N
ATOM   2864  CD2 HIS C 362      32.597  -6.876  19.901  1.00 82.04           C
ATOM   2865  CE1 HIS C 362      32.771  -7.437  17.844  1.00 82.04           C
ATOM   2866  C   HIS C 362      28.173  -7.628  21.497  1.00 82.04           C
ATOM   2867  O   HIS C 362      26.989  -7.577  21.066  1.00 82.04           O
ATOM   2868  OXT HIS C 362      28.474  -7.925  22.684  1.00 82.04           O
TER    2869      HIS C 362
ATOM   2870  N   ASP D 363      52.582 -26.277  23.228  1.00 39.84           N
ATOM   2871  CA  ASP D 363      51.424 -26.663  22.395  1.00 39.84           C
ATOM   2872  CB  ASP D 363      51.851 -27.651  21.295  1.00 39.84           C
ATOM   2873  CG  ASP D 363      52.812 -26.945  20.347  1.00 39.84           C
ATOM   2874  OD1 ASP D 363      53.196 -25.782  20.643  1.00 39.84           O
ATOM   2875  OD2 ASP D 363      53.177 -27.564  19.312  1.00 39.84           O
ATOM   2876  C   ASP D 363      50.415 -27.343  23.253  1.00 39.84           C
ATOM   2877  O   ASP D 363      50.688 -27.736  24.385  1.00 39.84           O
ATOM   2878  N   ILE D 364      49.211 -27.511  22.695  1.00124.51           N
ATOM   2879  CA  ILE D 364      48.115 -28.149  23.344  1.00124.51           C
ATOM   2880  CB  ILE D 364      46.826 -27.410  23.093  1.00124.51           C
ATOM   2881  CG1 ILE D 364      46.888 -26.014  23.734  1.00124.51           C
ATOM   2882  CG2 ILE D 364      45.639 -28.262  23.557  1.00124.51           C
ATOM   2883  CD1 ILE D 364      47.084 -26.046  25.249  1.00124.51           C
ATOM   2884  C   ILE D 364      48.056 -29.464  22.638  1.00124.51           C
ATOM   2885  O   ILE D 364      48.709 -29.636  21.611  1.00124.51           O
ATOM   2886  N   PRO D 365      47.366 -30.417  23.183  1.00 81.31           N
ATOM   2887  CA  PRO D 365      47.289 -31.702  22.541  1.00 81.31           C
ATOM   2888  CD  PRO D 365      47.302 -30.542  24.634  1.00 81.31           C
ATOM   2889  CB  PRO D 365      46.698 -32.647  23.584  1.00 81.31           C
ATOM   2890  CG  PRO D 365      47.165 -32.046  24.920  1.00 81.31           C
ATOM   2891  C   PRO D 365      46.521 -31.662  21.251  1.00 81.31           C
ATOM   2892  O   PRO D 365      46.447 -32.696  20.589  1.00 81.31           O
ATOM   2893  N   VAL D 366      45.930 -30.504  20.886  1.00120.31           N
ATOM   2894  CA  VAL D 366      45.081 -30.399  19.723  1.00120.31           C
ATOM   2895  CB  VAL D 366      44.245 -29.152  19.728  1.00120.31           C
ATOM   2896  CG1 VAL D 366      45.183 -27.935  19.651  1.00120.31           C
ATOM   2897  CG2 VAL D 366      43.236 -29.231  18.573  1.00120.31           C
ATOM   2898  C   VAL D 366      45.847 -30.423  18.417  1.00120.31           C
ATOM   2899  O   VAL D 366      46.856 -29.744  18.237  1.00120.31           O
ATOM   2900  N   HIS D 367      45.386 -31.327  17.524  1.00203.73           N
ATOM   2901  CA  HIS D 367      45.737 -31.699  16.169  1.00203.73           C
ATOM   2902  ND1 HIS D 367      46.392 -34.386  18.070  1.00203.73           N
ATOM   2903  CG  HIS D 367      46.623 -33.995  16.770  1.00203.73           C
ATOM   2904  CB  HIS D 367      45.645 -33.217  15.939  1.00203.73           C
ATOM   2905  NE2 HIS D 367      48.418 -35.130  17.533  1.00203.73           N
ATOM   2906  CD2 HIS D 367      47.865 -34.457  16.458  1.00203.73           C
ATOM   2907  CE1 HIS D 367      47.498 -35.060  18.478  1.00203.73           C
ATOM   2908  C   HIS D 367      44.949 -31.047  15.052  1.00203.73           C
ATOM   2909  O   HIS D 367      45.023 -31.551  13.936  1.00203.73           O
ATOM   2910  N   CYS D 368      44.082 -30.044  15.289  1.00 91.08           N
ATOM   2911  CA  CYS D 368      43.103 -29.612  14.311  1.00 91.08           C
ATOM   2912  CB  CYS D 368      42.105 -28.610  14.903  1.00 91.08           C
ATOM   2913  SG  CYS D 368      41.237 -29.380  16.298  1.00 91.08           S
ATOM   2914  C   CYS D 368      43.638 -29.070  13.013  1.00 91.08           C
ATOM   2915  O   CYS D 368      44.772 -28.609  12.900  1.00 91.08           O
ATOM   2916  N   LEU D 369      42.775 -29.139  11.968  1.00 97.38           N
ATOM   2917  CA  LEU D 369      43.125 -28.741  10.635  1.00 97.38           C
ATOM   2918  CB  LEU D 369      42.873 -29.841   9.589  1.00 97.38           C
ATOM   2919  CG  LEU D 369      43.725 -31.105   9.813  1.00 97.38           C
ATOM   2920  CD1 LEU D 369      43.375 -31.783  11.147  1.00 97.38           C
ATOM   2921  CD2 LEU D 369      43.630 -32.064   8.616  1.00 97.38           C
ATOM   2922  C   LEU D 369      42.329 -27.542  10.216  1.00 97.38           C
ATOM   2923  O   LEU D 369      41.335 -27.165  10.835  1.00 97.38           O
ATOM   2924  N   PHE D 370      42.779 -26.928   9.105  1.00 68.52           N
ATOM   2925  CA  PHE D 370      42.229 -25.744   8.514  1.00 68.52           C
ATOM   2926  CB  PHE D 370      43.021 -25.363   7.249  1.00 68.52           C
ATOM   2927  CG  PHE D 370      42.631 -24.008   6.774  1.00 68.52           C
ATOM   2928  CD1 PHE D 370      43.244 -22.887   7.285  1.00 68.52           C
ATOM   2929  CD2 PHE D 370      41.667 -23.854   5.808  1.00 68.52           C
ATOM   2930  CE1 PHE D 370      42.894 -21.633   6.843  1.00 68.52           C
ATOM   2931  CE2 PHE D 370      41.313 -22.603   5.363  1.00 68.52           C
ATOM   2932  CZ  PHE D 370      41.925 -21.488   5.880  1.00 68.52           C
ATOM   2933  C   PHE D 370      40.808 -26.041   8.117  1.00 68.52           C
ATOM   2934  O   PHE D 370      39.920 -25.201   8.273  1.00 68.52           O
ATOM   2935  N   HIS D 371      40.565 -27.257   7.587  1.00 72.19           N
ATOM   2936  CA  HIS D 371      39.258 -27.672   7.144  1.00 72.19           C
ATOM   2937  ND1 HIS D 371      40.399 -30.624   4.968  1.00 72.19           N
ATOM   2938  CG  HIS D 371      39.928 -29.384   5.337  1.00 72.19           C
ATOM   2939  CB  HIS D 371      39.217 -29.125   6.631  1.00 72.19           C
ATOM   2940  NE2 HIS D 371      40.858 -29.247   3.286  1.00 72.19           N
ATOM   2941  CD2 HIS D 371      40.217 -28.553   4.298  1.00 72.19           C
ATOM   2942  CE1 HIS D 371      40.945 -30.486   3.734  1.00 72.19           C
ATOM   2943  C   HIS D 371      38.318 -27.659   8.308  1.00 72.19           C
ATOM   2944  O   HIS D 371      37.163 -27.253   8.184  1.00 72.19           O
ATOM   2945  N   GLN D 372      38.797 -28.101   9.483  1.00 88.87           N
ATOM   2946  CA  GLN D 372      37.945 -28.203  10.631  1.00 88.87           C
ATOM   2947  CB  GLN D 372      38.695 -28.681  11.887  1.00 88.87           C
ATOM   2948  CG  GLN D 372      39.280 -30.089  11.757  1.00 88.87           C
ATOM   2949  CD  GLN D 372      38.132 -31.088  11.751  1.00 88.87           C
ATOM   2950  OE1 GLN D 372      38.335 -32.283  11.543  1.00 88.87           O
ATOM   2951  NE2 GLN D 372      36.888 -30.589  11.985  1.00 88.87           N
ATOM   2952  C   GLN D 372      37.411 -26.840  10.929  1.00 88.87           C
ATOM   2953  O   GLN D 372      36.283 -26.694  11.394  1.00 88.87           O
ATOM   2954  N   VAL D 373      38.251 -25.811  10.718  1.00 74.97           N
ATOM   2955  CA  VAL D 373      37.898 -24.449  10.997  1.00 74.97           C
ATOM   2956  CB  VAL D 373      39.084 -23.573  11.179  1.00 74.97           C
ATOM   2957  CG1 VAL D 373      38.584 -22.147  11.469  1.00 74.97           C
ATOM   2958  CG2 VAL D 373      39.900 -24.204  12.319  1.00 74.97           C
ATOM   2959  C   VAL D 373      36.942 -23.840   9.997  1.00 74.97           C
ATOM   2960  O   VAL D 373      36.201 -22.923  10.351  1.00 74.97           O
ATOM   2961  N   PHE D 374      36.946 -24.272   8.718  1.00 86.26           N
ATOM   2962  CA  PHE D 374      36.041 -23.678   7.757  1.00 86.26           C
ATOM   2963  CB  PHE D 374      35.954 -24.376   6.382  1.00 86.26           C
ATOM   2964  CG  PHE D 374      37.187 -24.371   5.551  1.00 86.26           C
ATOM   2965  CD1 PHE D 374      38.151 -25.334   5.725  1.00 86.26           C
ATOM   2966  CD2 PHE D 374      37.351 -23.429   4.562  1.00 86.26           C
ATOM   2967  CE1 PHE D 374      39.276 -25.345   4.936  1.00 86.26           C
ATOM   2968  CE2 PHE D 374      38.474 -23.433   3.770  1.00 86.26           C
ATOM   2969  CZ  PHE D 374      39.440 -24.391   3.960  1.00 86.26           C
ATOM   2970  C   PHE D 374      34.648 -23.941   8.231  1.00 86.26           C
ATOM   2971  O   PHE D 374      34.364 -25.038   8.705  1.00 86.26           O
ATOM   2972  N   GLY D 375      33.728 -22.958   8.098  1.00 36.41           N
ATOM   2973  CA  GLY D 375      32.365 -23.265   8.430  1.00 36.41           C
ATOM   2974  C   GLY D 375      31.756 -22.177   9.256  1.00 36.41           C
ATOM   2975  O   GLY D 375      32.275 -21.066   9.345  1.00 36.41           O
ATOM   2976  N   ASP D 376      30.597 -22.497   9.873  1.00 35.42           N
ATOM   2977  CA  ASP D 376      29.881 -21.564  10.695  1.00 35.42           C
ATOM   2978  CB  ASP D 376      28.354 -21.644  10.522  1.00 35.42           C
ATOM   2979  CG  ASP D 376      28.004 -21.130   9.133  1.00 35.42           C
ATOM   2980  OD1 ASP D 376      28.923 -20.610   8.444  1.00 35.42           O
ATOM   2981  OD2 ASP D 376      26.812 -21.248   8.743  1.00 35.42           O
ATOM   2982  C   ASP D 376      30.176 -21.871  12.130  1.00 35.42           C
ATOM   2983  O   ASP D 376      30.146 -23.028  12.551  1.00 35.42           O
ATOM   2984  N   TRP D 377      30.485 -20.821  12.920  1.00 60.47           N
ATOM   2985  CA  TRP D 377      30.773 -21.008  14.314  1.00 60.47           C
ATOM   2986  CB  TRP D 377      32.217 -20.634  14.695  1.00 60.47           C
ATOM   2987  CG  TRP D 377      33.269 -21.561  14.137  1.00 60.47           C
ATOM   2988  CD2 TRP D 377      33.948 -22.567  14.904  1.00 60.47           C
ATOM   2989  CD1 TRP D 377      33.783 -21.626  12.874  1.00 60.47           C
ATOM   2990  NE1 TRP D 377      34.730 -22.619  12.804  1.00 60.47           N
ATOM   2991  CE2 TRP D 377      34.845 -23.204  14.047  1.00 60.47           C
ATOM   2992  CE3 TRP D 377      33.837 -22.927  16.217  1.00 60.47           C
ATOM   2993  CZ2 TRP D 377      35.648 -24.215  14.491  1.00 60.47           C
ATOM   2994  CZ3 TRP D 377      34.646 -23.951  16.661  1.00 60.47           C
ATOM   2995  CH2 TRP D 377      35.533 -24.583  15.814  1.00 60.47           C
ATOM   2996  C   TRP D 377      29.879 -20.099  15.092  1.00 60.47           C
ATOM   2997  O   TRP D 377      29.552 -19.002  14.644  1.00 60.47           O
ATOM   2998  N   THR D 378      29.433 -20.547  16.281  1.00109.16           N
ATOM   2999  CA  THR D 378      28.643 -19.680  17.099  1.00109.16           C
ATOM   3000  CB  THR D 378      27.308 -20.247  17.500  1.00109.16           C
ATOM   3001  OG1 THR D 378      26.535 -19.251  18.155  1.00109.16           O
ATOM   3002  CG2 THR D 378      27.514 -21.455  18.426  1.00109.16           C
ATOM   3003  C   THR D 378      29.454 -19.425  18.324  1.00109.16           C
ATOM   3004  O   THR D 378      29.967 -20.353  18.951  1.00109.16           O
ATOM   3005  N   PHE D 379      29.626 -18.140  18.682  1.00 72.73           N
ATOM   3006  CA  PHE D 379      30.413 -17.873  19.844  1.00 72.73           C
ATOM   3007  CB  PHE D 379      31.514 -16.812  19.651  1.00 72.73           C
ATOM   3008  CG  PHE D 379      32.476 -17.303  18.623  1.00 72.73           C
ATOM   3009  CD1 PHE D 379      33.155 -18.487  18.800  1.00 72.73           C
ATOM   3010  CD2 PHE D 379      32.734 -16.554  17.498  1.00 72.73           C
ATOM   3011  CE1 PHE D 379      34.050 -18.933  17.855  1.00 72.73           C
ATOM   3012  CE2 PHE D 379      33.629 -16.993  16.551  1.00 72.73           C
ATOM   3013  CZ  PHE D 379      34.287 -18.186  16.727  1.00 72.73           C
ATOM   3014  C   PHE D 379      29.498 -17.364  20.908  1.00 72.73           C
ATOM   3015  O   PHE D 379      28.674 -16.480  20.674  1.00 72.73           O
ATOM   3016  N   TYR D 380      29.632 -17.928  22.123  1.00101.71           N
ATOM   3017  CA  TYR D 380      28.833 -17.498  23.228  1.00101.71           C
ATOM   3018  CB  TYR D 380      28.357 -18.648  24.131  1.00101.71           C
ATOM   3019  CG  TYR D 380      27.447 -19.499  23.316  1.00101.71           C
ATOM   3020  CD1 TYR D 380      27.958 -20.456  22.470  1.00101.71           C
ATOM   3021  CD2 TYR D 380      26.082 -19.342  23.399  1.00101.71           C
ATOM   3022  CE1 TYR D 380      27.120 -21.243  21.714  1.00101.71           C
ATOM   3023  CE2 TYR D 380      25.240 -20.126  22.647  1.00101.71           C
ATOM   3024  CZ  TYR D 380      25.759 -21.079  21.805  1.00101.71           C
ATOM   3025  OH  TYR D 380      24.897 -21.885  21.031  1.00101.71           O
ATOM   3026  C   TYR D 380      29.743 -16.638  24.033  1.00101.71           C
ATOM   3027  O   TYR D 380      30.836 -17.050  24.416  1.00101.71           O
ATOM   3028  N   ARG D 381      29.296 -15.400  24.288  1.00105.13           N
ATOM   3029  CA  ARG D 381      30.076 -14.394  24.944  1.00105.13           C
ATOM   3030  CB  ARG D 381      29.835 -13.019  24.303  1.00105.13           C
ATOM   3031  CG  ARG D 381      30.107 -11.840  25.235  1.00105.13           C
ATOM   3032  CD  ARG D 381      29.639 -10.500  24.660  1.00105.13           C
ATOM   3033  NE  ARG D 381      29.793  -9.462  25.719  1.00105.13           N
ATOM   3034  CZ  ARG D 381      28.760  -9.189  26.568  1.00105.13           C
ATOM   3035  NH1 ARG D 381      27.580  -9.865  26.448  1.00105.13           N
ATOM   3036  NH2 ARG D 381      28.906  -8.238  27.536  1.00105.13           N
ATOM   3037  C   ARG D 381      29.643 -14.269  26.364  1.00105.13           C
ATOM   3038  O   ARG D 381      28.460 -14.096  26.651  1.00105.13           O
ATOM   3039  N   THR D 382      30.629 -14.340  27.280  1.00146.99           N
ATOM   3040  CA  THR D 382      30.436 -14.212  28.693  1.00146.99           C
ATOM   3041  CB  THR D 382      31.256 -15.215  29.479  1.00146.99           C
ATOM   3042  OG1 THR D 382      30.945 -15.169  30.863  1.00146.99           O
ATOM   3043  CG2 THR D 382      32.756 -14.967  29.260  1.00146.99           C
ATOM   3044  C   THR D 382      30.830 -12.818  29.065  1.00146.99           C
ATOM   3045  O   THR D 382      30.596 -11.881  28.301  1.00146.99           O
ATOM   3046  N   SER D 383      31.485 -12.654  30.234  1.00202.39           N
ATOM   3047  CA  SER D 383      31.755 -11.345  30.726  1.00202.39           C
ATOM   3048  CB  SER D 383      32.716 -10.525  29.854  1.00202.39           C
ATOM   3049  OG  SER D 383      34.030 -11.046  29.988  1.00202.39           O
ATOM   3050  C   SER D 383      30.420 -10.705  30.764  1.00202.39           C
ATOM   3051  O   SER D 383      30.188  -9.655  30.165  1.00202.39           O
ATOM   3052  N   THR D 384      29.506 -11.392  31.486  1.00244.06           N
ATOM   3053  CA  THR D 384      28.139 -11.000  31.631  1.00244.06           C
ATOM   3054  CB  THR D 384      27.387 -11.802  32.653  1.00244.06           C
ATOM   3055  OG1 THR D 384      27.956 -11.611  33.940  1.00244.06           O
ATOM   3056  CG2 THR D 384      27.451 -13.287  32.259  1.00244.06           C
ATOM   3057  C   THR D 384      28.162  -9.595  32.082  1.00244.06           C
ATOM   3058  O   THR D 384      29.164  -9.125  32.620  1.00244.06           O
ATOM   3059  N   SER D 385      27.052  -8.873  31.848  1.00200.20           N
ATOM   3060  CA  SER D 385      27.119  -7.482  32.135  1.00200.20           C
ATOM   3061  CB  SER D 385      27.545  -7.140  33.579  1.00200.20           C
ATOM   3062  OG  SER D 385      27.580  -5.733  33.770  1.00200.20           O
ATOM   3063  C   SER D 385      28.149  -7.030  31.162  1.00200.20           C
ATOM   3064  O   SER D 385      28.354  -7.672  30.134  1.00200.20           O
ATOM   3065  N   PHE D 386      28.824  -5.907  31.426  1.00307.92           N
ATOM   3066  CA  PHE D 386      29.801  -5.518  30.465  1.00307.92           C
ATOM   3067  CB  PHE D 386      30.231  -4.053  30.610  1.00307.92           C
ATOM   3068  CG  PHE D 386      30.801  -3.865  31.976  1.00307.92           C
ATOM   3069  CD1 PHE D 386      29.974  -3.573  33.037  1.00307.92           C
ATOM   3070  CD2 PHE D 386      32.153  -3.975  32.200  1.00307.92           C
ATOM   3071  CE1 PHE D 386      30.486  -3.392  34.300  1.00307.92           C
ATOM   3072  CE2 PHE D 386      32.671  -3.793  33.460  1.00307.92           C
ATOM   3073  CZ  PHE D 386      31.838  -3.503  34.514  1.00307.92           C
ATOM   3074  C   PHE D 386      31.013  -6.381  30.613  1.00307.92           C
ATOM   3075  O   PHE D 386      31.399  -6.761  31.717  1.00307.92           O
ATOM   3076  N   SER D 387      31.625  -6.728  29.463  1.00216.39           N
ATOM   3077  CA  SER D 387      32.857  -7.421  29.422  1.00216.39           C
ATOM   3078  CB  SER D 387      33.400  -7.471  27.989  1.00216.39           C
ATOM   3079  OG  SER D 387      32.473  -8.136  27.147  1.00216.39           O
ATOM   3080  C   SER D 387      33.736  -6.538  30.234  1.00216.39           C
ATOM   3081  O   SER D 387      33.554  -5.322  30.261  1.00216.39           O
ATOM   3082  N   ASN D 388      34.692  -7.136  30.953  1.00109.84           N
ATOM   3083  CA  ASN D 388      35.494  -6.358  31.841  1.00109.84           C
ATOM   3084  CB  ASN D 388      35.682  -7.056  33.193  1.00109.84           C
ATOM   3085  CG  ASN D 388      34.302  -7.289  33.793  1.00109.84           C
ATOM   3086  OD1 ASN D 388      33.476  -6.382  33.863  1.00109.84           O
ATOM   3087  ND2 ASN D 388      34.038  -8.549  34.232  1.00109.84           N
ATOM   3088  C   ASN D 388      36.834  -6.207  31.216  1.00109.84           C
ATOM   3089  O   ASN D 388      37.133  -6.888  30.240  1.00109.84           O
ATOM   3090  N   ASP D 389      37.671  -5.315  31.788  1.00177.44           N
ATOM   3091  CA  ASP D 389      38.963  -4.922  31.286  1.00177.44           C
ATOM   3092  CB  ASP D 389      39.619  -3.843  32.172  1.00177.44           C
ATOM   3093  CG  ASP D 389      40.843  -3.263  31.478  1.00177.44           C
ATOM   3094  OD1 ASP D 389      40.673  -2.262  30.732  1.00177.44           O
ATOM   3095  OD2 ASP D 389      41.964  -3.790  31.706  1.00177.44           O
ATOM   3096  C   ASP D 389      39.868  -6.112  31.252  1.00177.44           C
ATOM   3097  O   ASP D 389      39.535  -7.182  31.757  1.00177.44           O
ATOM   3098  N   VAL D 390      41.027  -5.957  30.574  1.00121.49           N
ATOM   3099  CA  VAL D 390      41.965  -7.029  30.390  1.00121.49           C
ATOM   3100  CB  VAL D 390      43.202  -6.611  29.645  1.00121.49           C
ATOM   3101  CG1 VAL D 390      43.933  -5.526  30.455  1.00121.49           C
ATOM   3102  CG2 VAL D 390      44.053  -7.864  29.375  1.00121.49           C
ATOM   3103  C   VAL D 390      42.379  -7.507  31.739  1.00121.49           C
ATOM   3104  O   VAL D 390      42.611  -8.697  31.942  1.00121.49           O
ATOM   3105  N   VAL D 391      42.548  -6.570  32.685  1.00 42.20           N
ATOM   3106  CA  VAL D 391      42.880  -6.925  34.031  1.00 42.20           C
ATOM   3107  CB  VAL D 391      43.257  -5.735  34.862  1.00 42.20           C
ATOM   3108  CG1 VAL D 391      43.495  -6.200  36.308  1.00 42.20           C
ATOM   3109  CG2 VAL D 391      44.475  -5.054  34.215  1.00 42.20           C
ATOM   3110  C   VAL D 391      41.696  -7.566  34.679  1.00 42.20           C
ATOM   3111  O   VAL D 391      41.831  -8.533  35.427  1.00 42.20           O
ATOM   3112  N   HIS D 392      40.495  -7.026  34.401  1.00125.60           N
ATOM   3113  CA  HIS D 392      39.301  -7.456  35.068  1.00125.60           C
ATOM   3114  ND1 HIS D 392      36.746  -5.854  36.849  1.00125.60           N
ATOM   3115  CG  HIS D 392      37.027  -6.758  35.848  0.00125.60           C
ATOM   3116  CB  HIS D 392      38.090  -6.553  34.809  1.00125.60           C
ATOM   3117  NE2 HIS D 392      35.381  -7.582  37.154  1.00125.60           N
ATOM   3118  CD2 HIS D 392      36.185  -7.808  36.051  1.00125.60           C
ATOM   3119  CE1 HIS D 392      35.754  -6.396  37.599  1.00125.60           C
ATOM   3120  C   HIS D 392      38.924  -8.864  34.712  1.00125.60           C
ATOM   3121  O   HIS D 392      38.424  -9.597  35.563  1.00125.60           O
ATOM   3122  N   ASN D 393      39.129  -9.298  33.453  1.00130.68           N
ATOM   3123  CA  ASN D 393      38.668 -10.617  33.115  1.00130.68           C
ATOM   3124  CB  ASN D 393      37.780 -10.665  31.859  1.00130.68           C
ATOM   3125  CG  ASN D 393      38.657 -10.364  30.654  1.00130.68           C
ATOM   3126  OD1 ASN D 393      39.364 -11.241  30.163  1.00130.68           O
ATOM   3127  ND2 ASN D 393      38.610  -9.100  30.157  1.00130.68           N
ATOM   3128  C   ASN D 393      39.842 -11.504  32.846  1.00130.68           C
ATOM   3129  O   ASN D 393      40.937 -11.033  32.542  1.00130.68           O
ATOM   3130  N   THR D 394      39.640 -12.825  33.034  1.00141.49           N
ATOM   3131  CA  THR D 394      40.602 -13.825  32.680  1.00141.49           C
ATOM   3132  CB  THR D 394      41.453 -14.285  33.832  1.00141.49           C
ATOM   3133  OG1 THR D 394      42.432 -15.207  33.378  1.00141.49           O
ATOM   3134  CG2 THR D 394      40.564 -14.926  34.912  1.00141.49           C
ATOM   3135  C   THR D 394      39.781 -14.973  32.187  1.00141.49           C
ATOM   3136  O   THR D 394      38.822 -15.376  32.845  1.00141.49           O
ATOM   3137  N   CYS D 395      40.131 -15.544  31.018  1.00 91.86           N
ATOM   3138  CA  CYS D 395      39.261 -16.544  30.476  1.00 91.86           C
ATOM   3139  CB  CYS D 395      39.071 -16.351  28.969  1.00 91.86           C
ATOM   3140  SG  CYS D 395      38.486 -14.664  28.664  1.00 91.86           S
ATOM   3141  C   CYS D 395      39.870 -17.882  30.701  1.00 91.86           C
ATOM   3142  O   CYS D 395      40.249 -18.564  29.750  1.00 91.86           O
ATOM   3143  N   ALA D 396      40.124 -18.228  31.974  1.00 79.66           N
ATOM   3144  CA  ALA D 396      40.524 -19.561  32.298  1.00 79.66           C
ATOM   3145  CB  ALA D 396      41.208 -19.650  33.672  1.00 79.66           C
ATOM   3146  C   ALA D 396      39.337 -20.489  32.333  1.00 79.66           C
ATOM   3147  O   ALA D 396      39.397 -21.607  31.823  1.00 79.66           O
ATOM   3148  N   LEU D 397      38.278 -20.087  33.078  1.00106.09           N
ATOM   3149  CA  LEU D 397      37.108 -20.910  33.262  1.00106.09           C
ATOM   3150  CB  LEU D 397      36.412 -20.619  34.603  1.00106.09           C
ATOM   3151  CG  LEU D 397      37.291 -20.924  35.831  1.00106.09           C
ATOM   3152  CD1 LEU D 397      36.548 -20.616  37.141  1.00106.09           C
ATOM   3153  CD2 LEU D 397      37.845 -22.356  35.780  1.00106.09           C
ATOM   3154  C   LEU D 397      36.036 -20.853  32.212  1.00106.09           C
ATOM   3155  O   LEU D 397      35.816 -21.834  31.501  1.00106.09           O
ATOM   3156  N   THR D 398      35.367 -19.670  32.109  1.00185.20           N
ATOM   3157  CA  THR D 398      34.199 -19.400  31.300  1.00185.20           C
ATOM   3158  CB  THR D 398      33.495 -20.624  30.754  1.00185.20           C
ATOM   3159  OG1 THR D 398      32.368 -20.237  29.981  1.00185.20           O
ATOM   3160  CG2 THR D 398      33.111 -21.606  31.881  1.00185.20           C
ATOM   3161  C   THR D 398      33.254 -18.575  32.151  1.00185.20           C
ATOM   3162  O   THR D 398      33.593 -17.460  32.539  1.00185.20           O
ATOM   3163  N   ASN D 399      32.012 -19.078  32.388  1.00 88.81           N
ATOM   3164  CA  ASN D 399      30.984 -18.514  33.240  1.00 88.81           C
ATOM   3165  CB  ASN D 399      31.200 -17.068  33.747  1.00 88.81           C
ATOM   3166  CG  ASN D 399      32.217 -17.098  34.881  1.00 88.81           C
ATOM   3167  OD1 ASN D 399      32.164 -17.959  35.758  1.00 88.81           O
ATOM   3168  ND2 ASN D 399      33.174 -16.132  34.861  1.00 88.81           N
ATOM   3169  C   ASN D 399      29.723 -18.506  32.438  1.00 88.81           C
ATOM   3170  O   ASN D 399      29.680 -19.050  31.336  1.00 88.81           O
ATOM   3171  N   PRO D 400      28.682 -17.918  32.965  1.00 81.23           N
ATOM   3172  CA  PRO D 400      27.466 -17.813  32.207  1.00 81.23           C
ATOM   3173  CD  PRO D 400      28.401 -17.996  34.389  1.00 81.23           C
ATOM   3174  CB  PRO D 400      26.360 -17.458  33.205  1.00 81.23           C
ATOM   3175  CG  PRO D 400      27.093 -17.205  34.536  1.00 81.23           C
ATOM   3176  C   PRO D 400      27.665 -16.823  31.104  1.00 81.23           C
ATOM   3177  O   PRO D 400      28.531 -15.962  31.235  1.00 81.23           O
ATOM   3178  N   LEU D 401      26.892 -16.926  30.004  1.00 91.18           N
ATOM   3179  CA  LEU D 401      27.139 -16.056  28.888  1.00 91.18           C
ATOM   3180  CB  LEU D 401      27.299 -16.812  27.558  1.00 91.18           C
ATOM   3181  CG  LEU D 401      28.496 -17.781  27.531  1.00 91.18           C
ATOM   3182  CD1 LEU D 401      29.829 -17.028  27.644  1.00 91.18           C
ATOM   3183  CD2 LEU D 401      28.345 -18.891  28.583  1.00 91.18           C
ATOM   3184  C   LEU D 401      26.013 -15.089  28.700  1.00 91.18           C
ATOM   3185  O   LEU D 401      24.833 -15.436  28.735  1.00 91.18           O
ATOM   3186  N   PRO D 402      26.400 -13.850  28.546  1.00123.09           N
ATOM   3187  CA  PRO D 402      25.468 -12.792  28.276  1.00123.09           C
ATOM   3188  CD  PRO D 402      27.580 -13.355  29.229  1.00123.09           C
ATOM   3189  CB  PRO D 402      26.201 -11.482  28.578  1.00123.09           C
ATOM   3190  CG  PRO D 402      27.672 -11.892  28.775  1.00123.09           C
ATOM   3191  C   PRO D 402      24.829 -12.820  26.924  1.00123.09           C
ATOM   3192  O   PRO D 402      23.671 -12.418  26.828  1.00123.09           O
ATOM   3193  N   ASN D 403      25.528 -13.246  25.851  1.00135.52           N
ATOM   3194  CA  ASN D 403      24.786 -13.206  24.628  1.00135.52           C
ATOM   3195  CB  ASN D 403      24.379 -11.779  24.217  1.00135.52           C
ATOM   3196  CG  ASN D 403      25.640 -10.941  24.082  1.00135.52           C
ATOM   3197  OD1 ASN D 403      26.737 -11.387  24.415  1.00135.52           O
ATOM   3198  ND2 ASN D 403      25.478  -9.679  23.602  1.00135.52           N
ATOM   3199  C   ASN D 403      25.515 -13.838  23.495  1.00135.52           C
ATOM   3200  O   ASN D 403      26.741 -13.796  23.410  1.00135.52           O
ATOM   3201  N   VAL D 404      24.748 -14.584  22.679  1.00105.11           N
ATOM   3202  CA  VAL D 404      25.149 -14.990  21.370  1.00105.11           C
ATOM   3203  CB  VAL D 404      24.302 -16.096  20.815  1.00105.11           C
ATOM   3204  CG1 VAL D 404      24.729 -16.357  19.360  1.00105.11           C
ATOM   3205  CG2 VAL D 404      24.435 -17.323  21.733  1.00105.11           C
ATOM   3206  C   VAL D 404      24.869 -13.764  20.570  1.00105.11           C
ATOM   3207  O   VAL D 404      25.596 -13.403  19.652  1.00105.11           O
ATOM   3208  N   ASN D 405      23.816 -13.038  21.002  1.00 84.37           N
ATOM   3209  CA  ASN D 405      23.277 -11.882  20.340  1.00 84.37           C
ATOM   3210  CB  ASN D 405      22.186 -11.177  21.166  1.00 84.37           C
ATOM   3211  CG  ASN D 405      21.492 -10.154  20.277  1.00 84.37           C
ATOM   3212  OD1 ASN D 405      22.111  -9.208  19.792  1.00 84.37           O
ATOM   3213  ND2 ASN D 405      20.166 -10.351  20.050  1.00 84.37           N
ATOM   3214  C   ASN D 405      24.407 -10.938  20.155  1.00 84.37           C
ATOM   3215  O   ASN D 405      24.406 -10.134  19.223  1.00 84.37           O
ATOM   3216  N   VAL D 406      25.385 -11.035  21.074  1.00117.28           N
ATOM   3217  CA  VAL D 406      26.627 -10.325  21.056  1.00117.28           C
ATOM   3218  CB  VAL D 406      27.639 -11.100  21.837  1.00117.28           C
ATOM   3219  CG1 VAL D 406      27.664 -12.491  21.203  1.00117.28           C
ATOM   3220  CG2 VAL D 406      29.016 -10.442  21.777  1.00117.28           C
ATOM   3221  C   VAL D 406      27.089 -10.322  19.638  1.00117.28           C
ATOM   3222  O   VAL D 406      26.823 -11.263  18.895  1.00117.28           O
ATOM   3223  N   ASP D 407      27.768  -9.244  19.210  1.00 38.54           N
ATOM   3224  CA  ASP D 407      28.187  -9.171  17.846  1.00 38.54           C
ATOM   3225  CB  ASP D 407      28.958  -7.884  17.512  1.00 38.54           C
ATOM   3226  CG  ASP D 407      27.975  -6.722  17.560  1.00 38.54           C
ATOM   3227  OD1 ASP D 407      26.761  -6.983  17.774  1.00 38.54           O
ATOM   3228  OD2 ASP D 407      28.426  -5.559  17.384  1.00 38.54           O
ATOM   3229  C   ASP D 407      29.077 -10.342  17.633  1.00 38.54           C
ATOM   3230  O   ASP D 407      29.087 -10.938  16.557  1.00 38.54           O
ATOM   3231  N   THR D 408      29.849 -10.705  18.674  1.00202.00           N
ATOM   3232  CA  THR D 408      30.657 -11.878  18.566  1.00202.00           C
ATOM   3233  CB  THR D 408      31.755 -11.886  19.584  1.00202.00           C
ATOM   3234  OG1 THR D 408      31.224 -11.899  20.900  1.00202.00           O
ATOM   3235  CG2 THR D 408      32.585 -10.606  19.381  1.00202.00           C
ATOM   3236  C   THR D 408      29.703 -13.010  18.801  1.00202.00           C
ATOM   3237  O   THR D 408      29.701 -13.679  19.832  1.00202.00           O
ATOM   3238  N   ILE D 409      28.923 -13.269  17.741  1.00173.97           N
ATOM   3239  CA  ILE D 409      27.780 -14.115  17.606  1.00173.97           C
ATOM   3240  CB  ILE D 409      26.580 -13.322  17.113  1.00173.97           C
ATOM   3241  CG1 ILE D 409      25.287 -14.165  17.043  1.00173.97           C
ATOM   3242  CG2 ILE D 409      26.963 -12.538  15.844  1.00173.97           C
ATOM   3243  CD1 ILE D 409      24.023 -13.327  16.857  1.00173.97           C
ATOM   3244  C   ILE D 409      28.170 -15.129  16.577  1.00173.97           C
ATOM   3245  O   ILE D 409      29.180 -15.811  16.743  1.00173.97           O
ATOM   3246  N   LYS D 410      27.347 -15.298  15.524  1.00 52.57           N
ATOM   3247  CA  LYS D 410      27.628 -16.240  14.494  1.00 52.57           C
ATOM   3248  CB  LYS D 410      26.386 -16.633  13.674  1.00 52.57           C
ATOM   3249  CG  LYS D 410      25.324 -17.358  14.503  1.00 52.57           C
ATOM   3250  CD  LYS D 410      23.964 -17.464  13.810  1.00 52.57           C
ATOM   3251  CE  LYS D 410      22.908 -18.188  14.646  1.00 52.57           C
ATOM   3252  NZ  LYS D 410      21.629 -18.247  13.903  1.00 52.57           N
ATOM   3253  C   LYS D 410      28.619 -15.644  13.552  1.00 52.57           C
ATOM   3254  O   LYS D 410      28.494 -14.495  13.129  1.00 52.57           O
ATOM   3255  N   LEU D 411      29.660 -16.432  13.224  1.00 85.17           N
ATOM   3256  CA  LEU D 411      30.652 -15.998  12.291  1.00 85.17           C
ATOM   3257  CB  LEU D 411      32.034 -15.742  12.916  1.00 85.17           C
ATOM   3258  CG  LEU D 411      32.059 -14.557  13.900  1.00 85.17           C
ATOM   3259  CD1 LEU D 411      31.158 -14.823  15.116  1.00 85.17           C
ATOM   3260  CD2 LEU D 411      33.497 -14.186  14.296  1.00 85.17           C
ATOM   3261  C   LEU D 411      30.822 -17.084  11.277  1.00 85.17           C
ATOM   3262  O   LEU D 411      30.748 -18.270  11.600  1.00 85.17           O
ATOM   3263  N   ARG D 412      31.042 -16.693  10.005  1.00 65.68           N
ATOM   3264  CA  ARG D 412      31.236 -17.655   8.963  1.00 65.68           C
ATOM   3265  CB  ARG D 412      30.274 -17.478   7.778  1.00 65.68           C
ATOM   3266  CG  ARG D 412      28.803 -17.666   8.156  1.00 65.68           C
ATOM   3267  CD  ARG D 412      28.273 -16.571   9.084  1.00 65.68           C
ATOM   3268  NE  ARG D 412      26.843 -16.875   9.371  1.00 65.68           N
ATOM   3269  CZ  ARG D 412      25.859 -16.357   8.582  1.00 65.68           C
ATOM   3270  NH1 ARG D 412      26.180 -15.553   7.525  1.00 65.68           N
ATOM   3271  NH2 ARG D 412      24.549 -16.639   8.849  1.00 65.68           N
ATOM   3272  C   ARG D 412      32.626 -17.470   8.445  1.00 65.68           C
ATOM   3273  O   ARG D 412      33.049 -16.354   8.143  1.00 65.68           O
ATOM   3274  N   LEU D 413      33.379 -18.582   8.332  1.00 52.11           N
ATOM   3275  CA  LEU D 413      34.738 -18.520   7.870  1.00 52.11           C
ATOM   3276  CB  LEU D 413      35.716 -19.227   8.822  1.00 52.11           C
ATOM   3277  CG  LEU D 413      35.703 -18.642  10.245  1.00 52.11           C
ATOM   3278  CD1 LEU D 413      36.699 -19.370  11.160  1.00 52.11           C
ATOM   3279  CD2 LEU D 413      35.906 -17.120  10.227  1.00 52.11           C
ATOM   3280  C   LEU D 413      34.807 -19.226   6.548  1.00 52.11           C
ATOM   3281  O   LEU D 413      34.419 -20.387   6.435  1.00 52.11           O
ATOM   3282  N   LEU D 414      35.319 -18.543   5.503  1.00 77.72           N
ATOM   3283  CA  LEU D 414      35.347 -19.185   4.218  1.00 77.72           C
ATOM   3284  CB  LEU D 414      34.445 -18.523   3.160  1.00 77.72           C
ATOM   3285  CG  LEU D 414      32.944 -18.682   3.473  1.00 77.72           C
ATOM   3286  CD1 LEU D 414      32.068 -18.137   2.334  1.00 77.72           C
ATOM   3287  CD2 LEU D 414      32.606 -20.136   3.842  1.00 77.72           C
ATOM   3288  C   LEU D 414      36.739 -19.257   3.675  1.00 77.72           C
ATOM   3289  O   LEU D 414      37.594 -18.438   4.004  1.00 77.72           O
ATOM   3290  N   ALA D 415      36.931 -20.216   2.738  1.00140.09           N
ATOM   3291  CA  ALA D 415      38.153 -20.627   2.089  1.00140.09           C
ATOM   3292  CB  ALA D 415      37.878 -21.229   0.697  1.00140.09           C
ATOM   3293  C   ALA D 415      39.106 -19.467   1.985  1.00140.09           C
ATOM   3294  O   ALA D 415      38.698 -18.338   1.726  1.00140.09           O
ATOM   3295  N   PRO D 416      40.354 -19.786   1.786  1.00352.75           N
ATOM   3296  CA  PRO D 416      41.467 -19.060   2.347  1.00352.75           C
ATOM   3297  CD  PRO D 416      40.646 -20.089   0.387  1.00352.75           C
ATOM   3298  CB  PRO D 416      42.282 -18.508   1.182  1.00352.75           C
ATOM   3299  CG  PRO D 416      42.041 -19.535   0.075  1.00352.75           C
ATOM   3300  C   PRO D 416      41.313 -18.066   3.473  1.00352.75           C
ATOM   3301  O   PRO D 416      41.843 -18.450   4.517  1.00352.75           O
ATOM   3302  N   ASP D 417      40.707 -16.859   3.438  1.00191.13           N
ATOM   3303  CA  ASP D 417      40.796 -16.242   4.747  1.00191.13           C
ATOM   3304  CB  ASP D 417      42.160 -15.565   4.987  1.00191.13           C
ATOM   3305  CG  ASP D 417      42.316 -14.412   4.003  1.00191.13           C
ATOM   3306  OD1 ASP D 417      41.515 -14.344   3.033  1.00191.13           O
ATOM   3307  OD2 ASP D 417      43.238 -13.579   4.212  1.00191.13           O
ATOM   3308  C   ASP D 417      39.751 -15.191   5.017  1.00191.13           C
ATOM   3309  O   ASP D 417      40.062 -14.176   5.641  1.00191.13           O
ATOM   3310  N   VAL D 418      38.473 -15.404   4.653  1.00 59.35           N
ATOM   3311  CA  VAL D 418      37.538 -14.345   4.909  1.00 59.35           C
ATOM   3312  CB  VAL D 418      36.694 -13.989   3.719  1.00 59.35           C
ATOM   3313  CG1 VAL D 418      35.698 -12.894   4.138  1.00 59.35           C
ATOM   3314  CG2 VAL D 418      37.621 -13.582   2.562  1.00 59.35           C
ATOM   3315  C   VAL D 418      36.600 -14.744   6.006  1.00 59.35           C
ATOM   3316  O   VAL D 418      36.192 -15.901   6.106  1.00 59.35           O
ATOM   3317  N   VAL D 419      36.252 -13.773   6.881  1.00 94.80           N
ATOM   3318  CA  VAL D 419      35.313 -14.027   7.934  1.00 94.80           C
ATOM   3319  CB  VAL D 419      35.893 -13.856   9.306  1.00 94.80           C
ATOM   3320  CG1 VAL D 419      36.314 -12.387   9.479  1.00 94.80           C
ATOM   3321  CG2 VAL D 419      34.853 -14.327  10.337  1.00 94.80           C
ATOM   3322  C   VAL D 419      34.210 -13.019   7.790  1.00 94.80           C
ATOM   3323  O   VAL D 419      34.466 -11.872   7.426  1.00 94.80           O
ATOM   3324  N   TYR D 420      32.940 -13.433   8.013  1.00 79.97           N
ATOM   3325  CA  TYR D 420      31.854 -12.490   7.957  1.00 79.97           C
ATOM   3326  CB  TYR D 420      31.199 -12.338   6.567  1.00 79.97           C
ATOM   3327  CG  TYR D 420      30.496 -13.589   6.164  1.00 79.97           C
ATOM   3328  CD1 TYR D 420      31.184 -14.642   5.605  1.00 79.97           C
ATOM   3329  CD2 TYR D 420      29.135 -13.698   6.328  1.00 79.97           C
ATOM   3330  CE1 TYR D 420      30.525 -15.789   5.227  1.00 79.97           C
ATOM   3331  CE2 TYR D 420      28.469 -14.841   5.952  1.00 79.97           C
ATOM   3332  CZ  TYR D 420      29.165 -15.889   5.401  1.00 79.97           C
ATOM   3333  OH  TYR D 420      28.484 -17.064   5.015  1.00 79.97           O
ATOM   3334  C   TYR D 420      30.806 -12.886   8.954  1.00 79.97           C
ATOM   3335  O   TYR D 420      30.701 -14.049   9.335  1.00 79.97           O
ATOM   3336  N   ASP D 421      30.032 -11.883   9.413  1.00189.88           N
ATOM   3337  CA  ASP D 421      29.019 -11.968  10.431  1.00189.88           C
ATOM   3338  CB  ASP D 421      29.251 -10.760  11.366  1.00189.88           C
ATOM   3339  CG  ASP D 421      28.430 -10.741  12.637  1.00189.88           C
ATOM   3340  OD1 ASP D 421      27.241 -10.335  12.573  1.00189.88           O
ATOM   3341  OD2 ASP D 421      29.009 -11.068  13.707  1.00189.88           O
ATOM   3342  C   ASP D 421      27.649 -11.863   9.791  1.00189.88           C
ATOM   3343  O   ASP D 421      27.509 -11.706   8.577  1.00189.88           O
ATOM   3344  N   GLU D 422      26.596 -11.955  10.633  1.00 88.46           N
ATOM   3345  CA  GLU D 422      25.206 -11.837  10.272  1.00 88.46           C
ATOM   3346  CB  GLU D 422      24.266 -12.168  11.442  1.00 88.46           C
ATOM   3347  CG  GLU D 422      22.797 -12.253  11.032  1.00 88.46           C
ATOM   3348  CD  GLU D 422      21.979 -12.587  12.271  1.00 88.46           C
ATOM   3349  OE1 GLU D 422      22.577 -12.639  13.379  1.00 88.46           O
ATOM   3350  OE2 GLU D 422      20.744 -12.793  12.127  1.00 88.46           O
ATOM   3351  C   GLU D 422      24.920 -10.424   9.842  1.00 88.46           C
ATOM   3352  O   GLU D 422      24.095 -10.180   8.962  1.00 88.46           O
ATOM   3353  N   GLN D 423      25.615  -9.457  10.471  1.00132.06           N
ATOM   3354  CA  GLN D 423      25.484  -8.044  10.257  1.00132.06           C
ATOM   3355  CB  GLN D 423      26.395  -7.212  11.180  1.00132.06           C
ATOM   3356  CG  GLN D 423      25.980  -7.249  12.652  1.00132.06           C
ATOM   3357  CD  GLN D 423      24.735  -6.386  12.801  1.00132.06           C
ATOM   3358  OE1 GLN D 423      24.207  -5.864  11.821  1.00132.06           O
ATOM   3359  NE2 GLN D 423      24.252  -6.226  14.063  1.00132.06           N
ATOM   3360  C   GLN D 423      25.872  -7.730   8.848  1.00132.06           C
ATOM   3361  O   GLN D 423      25.487  -6.689   8.324  1.00132.06           O
ATOM   3362  N   GLY D 424      26.691  -8.583   8.205  1.00 30.11           N
ATOM   3363  CA  GLY D 424      27.073  -8.309   6.849  1.00 30.11           C
ATOM   3364  C   GLY D 424      28.464  -7.760   6.844  1.00 30.11           C
ATOM   3365  O   GLY D 424      28.979  -7.364   5.799  1.00 30.11           O
ATOM   3366  N   ASN D 425      29.107  -7.716   8.024  1.00110.46           N
ATOM   3367  CA  ASN D 425      30.448  -7.214   8.125  1.00110.46           C
ATOM   3368  CB  ASN D 425      30.809  -6.769   9.558  1.00110.46           C
ATOM   3369  CG  ASN D 425      30.559  -7.919  10.519  1.00110.46           C
ATOM   3370  OD1 ASN D 425      31.106  -9.007  10.360  1.00110.46           O
ATOM   3371  ND2 ASN D 425      29.704  -7.673  11.549  1.00110.46           N
ATOM   3372  C   ASN D 425      31.419  -8.252   7.633  1.00110.46           C
ATOM   3373  O   ASN D 425      31.166  -9.453   7.722  1.00110.46           O
ATOM   3374  N   GLU D 426      32.562  -7.793   7.071  1.00113.30           N
ATOM   3375  CA  GLU D 426      33.556  -8.676   6.518  1.00113.30           C
ATOM   3376  CB  GLU D 426      33.783  -8.449   5.010  1.00113.30           C
ATOM   3377  CG  GLU D 426      34.157  -7.012   4.621  1.00113.30           C
ATOM   3378  CD  GLU D 426      35.671  -6.878   4.500  1.00113.30           C
ATOM   3379  OE1 GLU D 426      36.377  -6.954   5.541  1.00113.30           O
ATOM   3380  OE2 GLU D 426      36.141  -6.686   3.347  1.00113.30           O
ATOM   3381  C   GLU D 426      34.861  -8.481   7.237  1.00113.30           C
ATOM   3382  O   GLU D 426      35.156  -7.391   7.726  1.00113.30           O
ATOM   3383  N   GLY D 427      35.686  -9.552   7.314  1.00 25.54           N
ATOM   3384  CA  GLY D 427      36.946  -9.473   8.008  1.00 25.54           C
ATOM   3385  C   GLY D 427      37.802 -10.638   7.601  1.00 25.54           C
ATOM   3386  O   GLY D 427      37.571 -11.254   6.560  1.00 25.54           O
ATOM   3387  N   PHE D 428      38.836 -10.963   8.415  1.00100.73           N
ATOM   3388  CA  PHE D 428      39.721 -12.039   8.054  1.00100.73           C
ATOM   3389  CB  PHE D 428      41.080 -11.568   7.503  1.00100.73           C
ATOM   3390  CG  PHE D 428      41.787 -10.812   8.574  1.00100.73           C
ATOM   3391  CD1 PHE D 428      42.535 -11.473   9.521  1.00100.73           C
ATOM   3392  CD2 PHE D 428      41.706  -9.439   8.627  1.00100.73           C
ATOM   3393  CE1 PHE D 428      43.190 -10.776  10.508  1.00100.73           C
ATOM   3394  CE2 PHE D 428      42.359  -8.737   9.612  1.00100.73           C
ATOM   3395  CZ  PHE D 428      43.102  -9.405  10.555  1.00100.73           C
ATOM   3396  C   PHE D 428      39.987 -12.932   9.233  1.00100.73           C
ATOM   3397  O   PHE D 428      39.663 -12.609  10.374  1.00100.73           O
ATOM   3398  N   TRP D 429      40.570 -14.117   8.953  1.00170.90           N
ATOM   3399  CA  TRP D 429      40.865 -15.121   9.937  1.00170.90           C
ATOM   3400  CB  TRP D 429      39.656 -16.042  10.162  1.00170.90           C
ATOM   3401  CG  TRP D 429      40.003 -17.400  10.702  1.00170.90           C
ATOM   3402  CD2 TRP D 429      40.197 -18.507   9.815  1.00170.90           C
ATOM   3403  CD1 TRP D 429      40.205 -17.868  11.967  1.00170.90           C
ATOM   3404  NE1 TRP D 429      40.525 -19.207  11.918  1.00170.90           N
ATOM   3405  CE2 TRP D 429      40.520 -19.609  10.597  1.00170.90           C
ATOM   3406  CE3 TRP D 429      40.114 -18.590   8.454  1.00170.90           C
ATOM   3407  CZ2 TRP D 429      40.769 -20.819  10.020  1.00170.90           C
ATOM   3408  CZ3 TRP D 429      40.359 -19.815   7.878  1.00170.90           C
ATOM   3409  CH2 TRP D 429      40.680 -20.910   8.650  1.00170.90           C
ATOM   3410  C   TRP D 429      42.019 -15.958   9.475  1.00170.90           C
ATOM   3411  O   TRP D 429      42.349 -16.002   8.290  1.00170.90           O
ATOM   3412  N   THR D 430      42.702 -16.613  10.438  1.00123.49           N
ATOM   3413  CA  THR D 430      43.769 -17.513  10.113  1.00123.49           C
ATOM   3414  CB  THR D 430      45.120 -16.859  10.127  1.00123.49           C
ATOM   3415  OG1 THR D 430      46.122 -17.793   9.751  1.00123.49           O
ATOM   3416  CG2 THR D 430      45.396 -16.314  11.539  1.00123.49           C
ATOM   3417  C   THR D 430      43.780 -18.572  11.163  1.00123.49           C
ATOM   3418  O   THR D 430      43.450 -18.311  12.317  1.00123.49           O
ATOM   3419  N   LEU D 431      44.115 -19.819  10.786  1.00164.84           N
ATOM   3420  CA  LEU D 431      44.293 -20.806  11.810  1.00164.84           C
ATOM   3421  CB  LEU D 431      44.185 -22.269  11.360  1.00164.84           C
ATOM   3422  CG  LEU D 431      42.720 -22.670  11.213  1.00164.84           C
ATOM   3423  CD1 LEU D 431      42.542 -24.184  11.007  1.00164.84           C
ATOM   3424  CD2 LEU D 431      41.937 -22.098  12.405  1.00164.84           C
ATOM   3425  C   LEU D 431      45.666 -20.582  12.321  1.00164.84           C
ATOM   3426  O   LEU D 431      46.492 -19.986  11.636  1.00164.84           O
ATOM   3427  N   ILE D 432      45.930 -20.994  13.570  1.00 89.04           N
ATOM   3428  CA  ILE D 432      47.255 -20.848  14.080  1.00 89.04           C
ATOM   3429  CB  ILE D 432      47.287 -20.230  15.449  1.00 89.04           C
ATOM   3430  CG1 ILE D 432      46.705 -18.807  15.399  1.00 89.04           C
ATOM   3431  CG2 ILE D 432      48.729 -20.291  15.980  1.00 89.04           C
ATOM   3432  CD1 ILE D 432      46.417 -18.214  16.777  1.00 89.04           C
ATOM   3433  C   ILE D 432      47.789 -22.226  14.190  1.00 89.04           C
ATOM   3434  O   ILE D 432      47.501 -22.902  15.180  1.00 89.04           O
ATOM   3435  N   TYR D 433      48.604 -22.654  13.188  1.00207.39           N
ATOM   3436  CA  TYR D 433      49.118 -23.992  13.242  1.00207.39           C
ATOM   3437  CB  TYR D 433      50.069 -24.203  14.440  1.00207.39           C
ATOM   3438  CG  TYR D 433      50.923 -25.409  14.213  1.00207.39           C
ATOM   3439  CD1 TYR D 433      51.938 -25.362  13.284  1.00207.39           C
ATOM   3440  CD2 TYR D 433      50.753 -26.565  14.940  1.00207.39           C
ATOM   3441  CE1 TYR D 433      52.748 -26.450  13.061  1.00207.39           C
ATOM   3442  CE2 TYR D 433      51.559 -27.659  14.723  1.00207.39           C
ATOM   3443  CZ  TYR D 433      52.557 -27.604  13.780  1.00207.39           C
ATOM   3444  OH  TYR D 433      53.386 -28.724  13.557  1.00207.39           O
ATOM   3445  C   TYR D 433      47.886 -24.850  13.357  1.00207.39           C
ATOM   3446  O   TYR D 433      46.912 -24.620  12.644  1.00207.39           O
ATOM   3447  N   ASP D 434      47.984 -25.970  14.087  1.00137.36           N
ATOM   3448  CA  ASP D 434      46.892 -26.850  14.445  1.00137.36           C
ATOM   3449  CB  ASP D 434      47.330 -28.320  14.616  1.00137.36           C
ATOM   3450  CG  ASP D 434      48.282 -28.458  15.798  1.00137.36           C
ATOM   3451  OD1 ASP D 434      48.618 -27.423  16.433  1.00137.36           O
ATOM   3452  OD2 ASP D 434      48.689 -29.617  16.081  1.00137.36           O
ATOM   3453  C   ASP D 434      46.159 -26.439  15.718  1.00137.36           C
ATOM   3454  O   ASP D 434      45.208 -27.111  16.116  1.00137.36           O
ATOM   3455  N   GLN D 435      46.689 -25.448  16.469  1.00115.89           N
ATOM   3456  CA  GLN D 435      46.268 -25.066  17.806  1.00115.89           C
ATOM   3457  CB  GLN D 435      47.333 -24.185  18.474  1.00115.89           C
ATOM   3458  CG  GLN D 435      48.691 -24.877  18.582  1.00115.89           C
ATOM   3459  CD  GLN D 435      48.580 -25.950  19.652  1.00115.89           C
ATOM   3460  OE1 GLN D 435      48.916 -25.715  20.811  1.00115.89           O
ATOM   3461  NE2 GLN D 435      48.091 -27.157  19.261  1.00115.89           N
ATOM   3462  C   GLN D 435      44.957 -24.341  18.009  1.00115.89           C
ATOM   3463  O   GLN D 435      44.221 -24.666  18.943  1.00115.89           O
ATOM   3464  N   GLY D 436      44.637 -23.318  17.192  1.00 40.78           N
ATOM   3465  CA  GLY D 436      43.462 -22.526  17.439  1.00 40.78           C
ATOM   3466  C   GLY D 436      43.379 -21.525  16.330  1.00 40.78           C
ATOM   3467  O   GLY D 436      43.961 -21.742  15.269  1.00 40.78           O
ATOM   3468  N   PHE D 437      42.652 -20.401  16.543  1.00 70.72           N
ATOM   3469  CA  PHE D 437      42.492 -19.463  15.469  1.00 70.72           C
ATOM   3470  CB  PHE D 437      41.227 -19.744  14.637  1.00 70.72           C
ATOM   3471  CG  PHE D 437      40.062 -19.713  15.573  1.00 70.72           C
ATOM   3472  CD1 PHE D 437      39.708 -20.841  16.280  1.00 70.72           C
ATOM   3473  CD2 PHE D 437      39.321 -18.566  15.750  1.00 70.72           C
ATOM   3474  CE1 PHE D 437      38.639 -20.826  17.145  1.00 70.72           C
ATOM   3475  CE2 PHE D 437      38.251 -18.544  16.615  1.00 70.72           C
ATOM   3476  CZ  PHE D 437      37.907 -19.676  17.314  1.00 70.72           C
ATOM   3477  C   PHE D 437      42.375 -18.055  15.976  1.00 70.72           C
ATOM   3478  O   PHE D 437      42.194 -17.803  17.168  1.00 70.72           O
ATOM   3479  N   GLU D 438      42.527 -17.085  15.048  1.00 62.98           N
ATOM   3480  CA  GLU D 438      42.326 -15.705  15.367  1.00 62.98           C
ATOM   3481  CB  GLU D 438      43.607 -14.858  15.449  1.00 62.98           C
ATOM   3482  CG  GLU D 438      43.304 -13.397  15.795  1.00 62.98           C
ATOM   3483  CD  GLU D 438      44.609 -12.639  15.985  1.00 62.98           C
ATOM   3484  OE1 GLU D 438      45.134 -12.644  17.131  1.00 62.98           O
ATOM   3485  OE2 GLU D 438      45.094 -12.038  14.990  1.00 62.98           O
ATOM   3486  C   GLU D 438      41.480 -15.135  14.270  1.00 62.98           C
ATOM   3487  O   GLU D 438      41.729 -15.375  13.087  1.00 62.98           O
ATOM   3488  N   VAL D 439      40.427 -14.382  14.645  1.00 39.38           N
ATOM   3489  CA  VAL D 439      39.582 -13.777  13.659  1.00 39.38           C
ATOM   3490  CB  VAL D 439      38.177 -14.304  13.671  1.00 39.38           C
ATOM   3491  CG1 VAL D 439      37.348 -13.510  12.648  1.00 39.38           C
ATOM   3492  CG2 VAL D 439      38.219 -15.818  13.400  1.00 39.38           C
ATOM   3493  C   VAL D 439      39.504 -12.318  13.963  1.00 39.38           C
ATOM   3494  O   VAL D 439      39.334 -11.919  15.115  1.00 39.38           O
ATOM   3495  N   VAL D 440      39.653 -11.476  12.923  1.00 45.11           N
ATOM   3496  CA  VAL D 440      39.531 -10.064  13.126  1.00 45.11           C
ATOM   3497  CB  VAL D 440      40.706  -9.284  12.614  1.00 45.11           C
ATOM   3498  CG1 VAL D 440      40.424  -7.784  12.799  1.00 45.11           C
ATOM   3499  CG2 VAL D 440      41.971  -9.775  13.338  1.00 45.11           C
ATOM   3500  C   VAL D 440      38.340  -9.639  12.334  1.00 45.11           C
ATOM   3501  O   VAL D 440      38.351  -9.691  11.104  1.00 45.11           O
ATOM   3502  N   ILE D 441      37.255  -9.240  13.024  1.00 95.26           N
ATOM   3503  CA  ILE D 441      36.105  -8.808  12.295  1.00 95.26           C
ATOM   3504  CB  ILE D 441      35.144  -9.924  12.000  1.00 95.26           C
ATOM   3505  CG1 ILE D 441      34.102  -9.484  10.960  1.00 95.26           C
ATOM   3506  CG2 ILE D 441      34.542 -10.399  13.333  1.00 95.26           C
ATOM   3507  CD1 ILE D 441      33.307 -10.648  10.370  1.00 95.26           C
ATOM   3508  C   ILE D 441      35.384  -7.785  13.114  1.00 95.26           C
ATOM   3509  O   ILE D 441      35.322  -7.883  14.338  1.00 95.26           O
ATOM   3510  N   ASN D 442      34.823  -6.763  12.441  1.00 89.60           N
ATOM   3511  CA  ASN D 442      33.997  -5.783  13.086  1.00 89.60           C
ATOM   3512  CB  ASN D 442      32.691  -6.429  13.590  1.00 89.60           C
ATOM   3513  CG  ASN D 442      31.602  -5.377  13.704  1.00 89.60           C
ATOM   3514  OD1 ASN D 442      30.984  -5.005  12.708  1.00 89.60           O
ATOM   3515  ND2 ASN D 442      31.338  -4.903  14.950  1.00 89.60           N
ATOM   3516  C   ASN D 442      34.717  -5.150  14.250  1.00 89.60           C
ATOM   3517  O   ASN D 442      34.127  -4.936  15.308  1.00 89.60           O
ATOM   3518  N   LYS D 443      36.011  -4.810  14.074  1.00136.07           N
ATOM   3519  CA  LYS D 443      36.813  -4.135  15.064  1.00136.07           C
ATOM   3520  CB  LYS D 443      36.239  -2.762  15.452  1.00136.07           C
ATOM   3521  CG  LYS D 443      36.293  -1.745  14.311  1.00136.07           C
ATOM   3522  CD  LYS D 443      37.715  -1.441  13.835  1.00136.07           C
ATOM   3523  CE  LYS D 443      37.778  -0.435  12.684  1.00136.07           C
ATOM   3524  NZ  LYS D 443      37.270  -1.056  11.441  1.00136.07           N
ATOM   3525  C   LYS D 443      36.978  -4.954  16.316  1.00136.07           C
ATOM   3526  O   LYS D 443      37.231  -4.407  17.390  1.00136.07           O
ATOM   3527  N   GLN D 444      36.879  -6.293  16.214  1.00130.30           N
ATOM   3528  CA  GLN D 444      37.075  -7.144  17.358  1.00130.30           C
ATOM   3529  CB  GLN D 444      35.775  -7.814  17.832  1.00130.30           C
ATOM   3530  CG  GLN D 444      35.918  -8.655  19.100  1.00130.30           C
ATOM   3531  CD  GLN D 444      35.867  -7.710  20.290  1.00130.30           C
ATOM   3532  OE1 GLN D 444      35.907  -8.138  21.442  1.00130.30           O
ATOM   3533  NE2 GLN D 444      35.779  -6.382  20.009  1.00130.30           N
ATOM   3534  C   GLN D 444      37.989  -8.255  16.940  1.00130.30           C
ATOM   3535  O   GLN D 444      38.014  -8.639  15.772  1.00130.30           O
ATOM   3536  N   LYS D 445      38.785  -8.788  17.892  1.00 53.44           N
ATOM   3537  CA  LYS D 445      39.652  -9.890  17.584  1.00 53.44           C
ATOM   3538  CB  LYS D 445      41.146  -9.617  17.831  1.00 53.44           C
ATOM   3539  CG  LYS D 445      41.751  -8.615  16.847  1.00 53.44           C
ATOM   3540  CD  LYS D 445      43.180  -8.196  17.194  1.00 53.44           C
ATOM   3541  CE  LYS D 445      43.779  -7.195  16.204  1.00 53.44           C
ATOM   3542  NZ  LYS D 445      45.176  -6.889  16.581  1.00 53.44           N
ATOM   3543  C   LYS D 445      39.250 -11.025  18.470  1.00 53.44           C
ATOM   3544  O   LYS D 445      39.034 -10.850  19.669  1.00 53.44           O
ATOM   3545  N   TYR D 446      39.146 -12.228  17.874  1.00136.56           N
ATOM   3546  CA  TYR D 446      38.763 -13.426  18.565  1.00136.56           C
ATOM   3547  CB  TYR D 446      37.604 -14.184  17.896  1.00136.56           C
ATOM   3548  CG  TYR D 446      36.387 -14.016  18.726  1.00136.56           C
ATOM   3549  CD1 TYR D 446      35.694 -12.833  18.824  1.00136.56           C
ATOM   3550  CD2 TYR D 446      35.936 -15.117  19.408  1.00136.56           C
ATOM   3551  CE1 TYR D 446      34.573 -12.762  19.622  1.00136.56           C
ATOM   3552  CE2 TYR D 446      34.823 -15.047  20.199  1.00136.56           C
ATOM   3553  CZ  TYR D 446      34.138 -13.869  20.313  1.00136.56           C
ATOM   3554  OH  TYR D 446      32.996 -13.820  21.139  1.00136.56           O
ATOM   3555  C   TYR D 446      39.918 -14.374  18.579  1.00136.56           C
ATOM   3556  O   TYR D 446      40.617 -14.554  17.581  1.00136.56           O
ATOM   3557  N   PHE D 447      40.170 -14.985  19.753  1.00124.65           N
ATOM   3558  CA  PHE D 447      41.211 -15.963  19.839  1.00124.65           C
ATOM   3559  CB  PHE D 447      42.573 -15.365  20.244  1.00124.65           C
ATOM   3560  CG  PHE D 447      43.491 -16.479  20.613  1.00124.65           C
ATOM   3561  CD1 PHE D 447      44.006 -17.328  19.661  1.00124.65           C
ATOM   3562  CD2 PHE D 447      43.809 -16.687  21.935  1.00124.65           C
ATOM   3563  CE1 PHE D 447      44.845 -18.356  20.024  1.00124.65           C
ATOM   3564  CE2 PHE D 447      44.649 -17.711  22.303  1.00124.65           C
ATOM   3565  CZ  PHE D 447      45.170 -18.546  21.345  1.00124.65           C
ATOM   3566  C   PHE D 447      40.831 -17.030  20.819  1.00124.65           C
ATOM   3567  O   PHE D 447      40.295 -16.754  21.892  1.00124.65           O
ATOM   3568  N   ALA D 448      41.097 -18.301  20.450  1.00 57.78           N
ATOM   3569  CA  ALA D 448      40.809 -19.407  21.317  1.00 57.78           C
ATOM   3570  CB  ALA D 448      39.316 -19.772  21.370  1.00 57.78           C
ATOM   3571  C   ALA D 448      41.537 -20.610  20.796  1.00 57.78           C
ATOM   3572  O   ALA D 448      41.851 -20.706  19.609  1.00 57.78           O
ATOM   3573  N   PHE D 449      41.826 -21.572  21.696  1.00134.14           N
ATOM   3574  CA  PHE D 449      42.471 -22.790  21.298  1.00134.14           C
ATOM   3575  CB  PHE D 449      43.414 -23.411  22.349  1.00134.14           C
ATOM   3576  CG  PHE D 449      44.640 -22.581  22.534  1.00134.14           C
ATOM   3577  CD1 PHE D 449      45.698 -22.706  21.663  1.00134.14           C
ATOM   3578  CD2 PHE D 449      44.737 -21.681  23.571  1.00134.14           C
ATOM   3579  CE1 PHE D 449      46.836 -21.951  21.825  1.00134.14           C
ATOM   3580  CE2 PHE D 449      45.873 -20.925  23.738  1.00134.14           C
ATOM   3581  CZ  PHE D 449      46.926 -21.058  22.865  1.00134.14           C
ATOM   3582  C   PHE D 449      41.383 -23.800  21.107  1.00134.14           C
ATOM   3583  O   PHE D 449      40.321 -23.704  21.718  1.00134.14           O
ATOM   3584  N   PHE D 450      41.615 -24.797  20.232  1.00 70.45           N
ATOM   3585  CA  PHE D 450      40.626 -25.816  20.012  1.00 70.45           C
ATOM   3586  CB  PHE D 450      40.965 -26.776  18.859  1.00 70.45           C
ATOM   3587  CG  PHE D 450      40.959 -25.965  17.608  1.00 70.45           C
ATOM   3588  CD1 PHE D 450      39.770 -25.590  17.023  1.00 70.45           C
ATOM   3589  CD2 PHE D 450      42.141 -25.585  17.016  1.00 70.45           C
ATOM   3590  CE1 PHE D 450      39.761 -24.842  15.869  1.00 70.45           C
ATOM   3591  CE2 PHE D 450      42.138 -24.837  15.862  1.00 70.45           C
ATOM   3592  CZ  PHE D 450      40.947 -24.464  15.287  1.00 70.45           C
ATOM   3593  C   PHE D 450      40.531 -26.606  21.285  1.00 70.45           C
ATOM   3594  O   PHE D 450      41.504 -26.722  22.028  1.00 70.45           O
ATOM   3595  N   ASN D 451      39.334 -27.159  21.571  1.00 89.49           N
ATOM   3596  CA  ASN D 451      39.065 -27.814  22.824  1.00 89.49           C
ATOM   3597  CB  ASN D 451      37.558 -27.970  23.100  1.00 89.49           C
ATOM   3598  CG  ASN D 451      37.342 -28.247  24.583  1.00 89.49           C
ATOM   3599  OD1 ASN D 451      38.276 -28.212  25.382  1.00 89.49           O
ATOM   3600  ND2 ASN D 451      36.067 -28.526  24.965  1.00 89.49           N
ATOM   3601  C   ASN D 451      39.684 -29.180  22.911  1.00 89.49           C
ATOM   3602  O   ASN D 451      39.785 -29.912  21.927  1.00 89.49           O
ATOM   3603  N   TYR D 452      40.160 -29.529  24.127  1.00147.44           N
ATOM   3604  CA  TYR D 452      40.673 -30.837  24.425  1.00147.44           C
ATOM   3605  CB  TYR D 452      42.195 -30.960  24.221  1.00147.44           C
ATOM   3606  CG  TYR D 452      42.903 -30.048  25.164  1.00147.44           C
ATOM   3607  CD1 TYR D 452      43.041 -28.711  24.871  1.00147.44           C
ATOM   3608  CD2 TYR D 452      43.418 -30.526  26.347  1.00147.44           C
ATOM   3609  CE1 TYR D 452      43.695 -27.867  25.738  1.00147.44           C
ATOM   3610  CE2 TYR D 452      44.073 -29.688  27.218  1.00147.44           C
ATOM   3611  CZ  TYR D 452      44.214 -28.356  26.912  1.00147.44           C
ATOM   3612  OH  TYR D 452      44.888 -27.493  27.802  1.00147.44           O
ATOM   3613  C   TYR D 452      40.338 -31.123  25.860  1.00147.44           C
ATOM   3614  O   TYR D 452      40.230 -30.202  26.668  1.00147.44           O
ATOM   3615  N   THR D 453      40.143 -32.412  26.218  1.00 35.92           N
ATOM   3616  CA  THR D 453      39.814 -32.723  27.583  1.00 35.92           C
ATOM   3617  CB  THR D 453      38.416 -33.239  27.759  1.00 35.92           C
ATOM   3618  OG1 THR D 453      37.478 -32.282  27.290  1.00 35.92           O
ATOM   3619  CG2 THR D 453      38.182 -33.524  29.252  1.00 35.92           C
ATOM   3620  C   THR D 453      40.738 -33.795  28.063  1.00 35.92           C
ATOM   3621  O   THR D 453      41.079 -34.716  27.322  1.00 35.92           O
ATOM   3622  N   GLN D 454      41.176 -33.696  29.334  1.00 61.52           N
ATOM   3623  CA  GLN D 454      42.064 -34.695  29.849  1.00 61.52           C
ATOM   3624  CB  GLN D 454      43.340 -34.099  30.469  1.00 61.52           C
ATOM   3625  CG  GLN D 454      44.199 -33.357  29.441  1.00 61.52           C
ATOM   3626  CD  GLN D 454      45.431 -32.803  30.139  1.00 61.52           C
ATOM   3627  OE1 GLN D 454      46.198 -32.038  29.555  1.00 61.52           O
ATOM   3628  NE2 GLN D 454      45.629 -33.193  31.427  1.00 61.52           N
ATOM   3629  C   GLN D 454      41.335 -35.458  30.912  1.00 61.52           C
ATOM   3630  O   GLN D 454      41.132 -34.974  32.025  1.00 61.52           O
ATOM   3631  N   GLN D 455      40.913 -36.687  30.560  1.00125.90           N
ATOM   3632  CA  GLN D 455      40.228 -37.596  31.433  1.00125.90           C
ATOM   3633  CB  GLN D 455      39.687 -38.833  30.696  0.00125.90           C
ATOM   3634  CG  GLN D 455      38.613 -38.509  29.655  0.00125.90           C
ATOM   3635  CD  GLN D 455      37.358 -38.066  30.393  0.00125.90           C
ATOM   3636  OE1 GLN D 455      37.333 -38.004  31.621  0.00125.90           O
ATOM   3637  NE2 GLN D 455      36.282 -37.749  29.623  1.00125.90           N
ATOM   3638  C   GLN D 455      41.206 -38.070  32.455  1.00125.90           C
ATOM   3639  O   GLN D 455      40.851 -38.373  33.589  1.00125.90           O
ATOM   3640  N   GLY D 456      42.484 -38.144  32.058  1.00 69.44           N
ATOM   3641  CA  GLY D 456      43.534 -38.678  32.868  1.00 69.44           C
ATOM   3642  C   GLY D 456      44.094 -39.768  32.026  1.00 69.44           C
ATOM   3643  O   GLY D 456      43.542 -40.863  31.931  1.00 69.44           O
ATOM   3644  N   LYS D 457      45.227 -39.456  31.376  1.00160.66           N
ATOM   3645  CA  LYS D 457      45.896 -40.337  30.470  1.00160.66           C
ATOM   3646  CB  LYS D 457      46.130 -41.738  31.060  1.00160.66           C
ATOM   3647  CG  LYS D 457      47.060 -41.739  32.274  1.00160.66           C
ATOM   3648  CD  LYS D 457      48.452 -41.177  31.979  1.00160.66           C
ATOM   3649  CE  LYS D 457      48.466 -39.660  31.777  1.00160.66           C
ATOM   3650  NZ  LYS D 457      48.199 -38.976  33.062  1.00160.66           N
ATOM   3651  C   LYS D 457      45.049 -40.486  29.244  1.00160.66           C
ATOM   3652  O   LYS D 457      45.453 -41.124  28.274  1.00160.66           O
ATOM   3653  N   VAL D 458      43.861 -39.857  29.219  1.00 40.51           N
ATOM   3654  CA  VAL D 458      43.077 -39.960  28.026  1.00 40.51           C
ATOM   3655  CB  VAL D 458      41.719 -40.562  28.241  1.00 40.51           C
ATOM   3656  CG1 VAL D 458      40.943 -40.504  26.914  1.00 40.51           C
ATOM   3657  CG2 VAL D 458      41.897 -41.986  28.796  1.00 40.51           C
ATOM   3658  C   VAL D 458      42.873 -38.565  27.546  1.00 40.51           C
ATOM   3659  O   VAL D 458      42.360 -37.716  28.272  1.00 40.51           O
ATOM   3660  N   VAL D 459      43.280 -38.284  26.297  1.00 37.70           N
ATOM   3661  CA  VAL D 459      43.128 -36.947  25.811  1.00 37.70           C
ATOM   3662  CB  VAL D 459      44.417 -36.337  25.343  1.00 37.70           C
ATOM   3663  CG1 VAL D 459      44.123 -34.942  24.765  1.00 37.70           C
ATOM   3664  CG2 VAL D 459      45.410 -36.329  26.518  1.00 37.70           C
ATOM   3665  C   VAL D 459      42.208 -36.992  24.641  1.00 37.70           C
ATOM   3666  O   VAL D 459      42.354 -37.825  23.747  1.00 37.70           O
ATOM   3667  N   THR D 460      41.210 -36.092  24.627  1.00104.78           N
ATOM   3668  CA  THR D 460      40.319 -36.078  23.511  1.00104.78           C
ATOM   3669  CB  THR D 460      38.919 -36.481  23.869  1.00104.78           C
ATOM   3670  OG1 THR D 460      38.188 -36.779  22.692  1.00104.78           O
ATOM   3671  CG2 THR D 460      38.239 -35.338  24.641  1.00104.78           C
ATOM   3672  C   THR D 460      40.297 -34.679  22.985  1.00104.78           C
ATOM   3673  O   THR D 460      40.259 -33.715  23.749  1.00104.78           O
ATOM   3674  N   SER D 461      40.333 -34.528  21.648  1.00 37.10           N
ATOM   3675  CA  SER D 461      40.332 -33.208  21.097  1.00 37.10           C
ATOM   3676  CB  SER D 461      41.452 -32.969  20.070  1.00 37.10           C
ATOM   3677  OG  SER D 461      42.721 -33.074  20.700  1.00 37.10           O
ATOM   3678  C   SER D 461      39.034 -33.015  20.389  1.00 37.10           C
ATOM   3679  O   SER D 461      38.434 -33.969  19.895  1.00 37.10           O
ATOM   3680  N   ASN D 462      38.545 -31.759  20.379  1.00 84.73           N
ATOM   3681  CA  ASN D 462      37.332 -31.440  19.688  1.00 84.73           C
ATOM   3682  CB  ASN D 462      36.187 -31.029  20.630  1.00 84.73           C
ATOM   3683  CG  ASN D 462      34.924 -30.834  19.802  1.00 84.73           C
ATOM   3684  OD1 ASN D 462      34.963 -30.841  18.573  1.00 84.73           O
ATOM   3685  ND2 ASN D 462      33.769 -30.647  20.495  1.00 84.73           N
ATOM   3686  C   ASN D 462      37.635 -30.258  18.821  1.00 84.73           C
ATOM   3687  O   ASN D 462      37.742 -29.131  19.302  1.00 84.73           O
ATOM   3688  N   CYS D 463      37.788 -30.503  17.508  1.00 64.77           N
ATOM   3689  CA  CYS D 463      38.077 -29.487  16.536  1.00 64.77           C
ATOM   3690  CB  CYS D 463      38.544 -30.071  15.196  1.00 64.77           C
ATOM   3691  SG  CYS D 463      40.160 -30.860  15.420  1.00 64.77           S
ATOM   3692  C   CYS D 463      36.869 -28.632  16.318  1.00 64.77           C
ATOM   3693  O   CYS D 463      36.965 -27.525  15.787  1.00 64.77           O
ATOM   3694  N   GLY D 464      35.688 -29.194  16.629  1.00 56.37           N
ATOM   3695  CA  GLY D 464      34.409 -28.551  16.526  1.00 56.37           C
ATOM   3696  C   GLY D 464      34.251 -27.469  17.558  1.00 56.37           C
ATOM   3697  O   GLY D 464      33.471 -26.542  17.360  1.00 56.37           O
ATOM   3698  N   GLN D 465      34.915 -27.588  18.726  1.00 52.77           N
ATOM   3699  CA  GLN D 465      34.685 -26.629  19.775  1.00 52.77           C
ATOM   3700  CB  GLN D 465      34.032 -27.249  21.021  1.00 52.77           C
ATOM   3701  CG  GLN D 465      32.626 -27.788  20.753  1.00 52.77           C
ATOM   3702  CD  GLN D 465      32.083 -28.373  22.049  1.00 52.77           C
ATOM   3703  OE1 GLN D 465      32.786 -28.446  23.056  1.00 52.77           O
ATOM   3704  NE2 GLN D 465      30.795 -28.810  22.024  1.00 52.77           N
ATOM   3705  C   GLN D 465      35.965 -25.979  20.210  1.00 52.77           C
ATOM   3706  O   GLN D 465      37.048 -26.319  19.737  1.00 52.77           O
ATOM   3707  N   THR D 466      35.853 -24.986  21.127  1.00 49.58           N
ATOM   3708  CA  THR D 466      37.015 -24.277  21.584  1.00 49.58           C
ATOM   3709  CB  THR D 466      37.043 -22.834  21.168  1.00 49.58           C
ATOM   3710  OG1 THR D 466      35.979 -22.126  21.787  1.00 49.58           O
ATOM   3711  CG2 THR D 466      36.911 -22.758  19.638  1.00 49.58           C
ATOM   3712  C   THR D 466      37.063 -24.277  23.082  1.00 49.58           C
ATOM   3713  O   THR D 466      36.084 -24.570  23.766  1.00 49.58           O
ATOM   3714  N   PHE D 467      38.258 -23.970  23.620  1.00114.93           N
ATOM   3715  CA  PHE D 467      38.464 -23.802  25.027  1.00114.93           C
ATOM   3716  CB  PHE D 467      39.949 -23.879  25.433  1.00114.93           C
ATOM   3717  CG  PHE D 467      40.062 -23.722  26.911  1.00114.93           C
ATOM   3718  CD1 PHE D 467      39.771 -24.776  27.746  1.00114.93           C
ATOM   3719  CD2 PHE D 467      40.478 -22.532  27.464  1.00114.93           C
ATOM   3720  CE1 PHE D 467      39.877 -24.643  29.110  1.00114.93           C
ATOM   3721  CE2 PHE D 467      40.585 -22.392  28.828  1.00114.93           C
ATOM   3722  CZ  PHE D 467      40.283 -23.448  29.654  1.00114.93           C
ATOM   3723  C   PHE D 467      37.976 -22.412  25.262  1.00114.93           C
ATOM   3724  O   PHE D 467      37.615 -21.722  24.311  1.00114.93           O
ATOM   3725  N   THR D 468      37.877 -21.958  26.521  1.00137.20           N
ATOM   3726  CA  THR D 468      37.393 -20.616  26.646  1.00137.20           C
ATOM   3727  CB  THR D 468      36.974 -20.222  28.034  1.00137.20           C
ATOM   3728  OG1 THR D 468      36.303 -18.972  28.012  1.00137.20           O
ATOM   3729  CG2 THR D 468      38.202 -20.156  28.933  1.00137.20           C
ATOM   3730  C   THR D 468      38.438 -19.698  26.082  1.00137.20           C
ATOM   3731  O   THR D 468      39.633 -19.869  26.325  1.00137.20           O
ATOM   3732  N   GLY D 469      37.995 -18.705  25.275  1.00 60.73           N
ATOM   3733  CA  GLY D 469      38.904 -17.829  24.595  1.00 60.73           C
ATOM   3734  C   GLY D 469      38.676 -16.397  24.986  1.00 60.73           C
ATOM   3735  O   GLY D 469      37.846 -16.078  25.840  1.00 60.73           O
ATOM   3736  N   TRP D 470      39.445 -15.494  24.332  1.00100.20           N
ATOM   3737  CA  TRP D 470      39.407 -14.090  24.640  1.00100.20           C
ATOM   3738  CB  TRP D 470      40.801 -13.538  24.978  1.00100.20           C
ATOM   3739  CG  TRP D 470      41.458 -14.183  26.173  1.00100.20           C
ATOM   3740  CD2 TRP D 470      42.144 -15.443  26.119  1.00100.20           C
ATOM   3741  CD1 TRP D 470      41.539 -13.752  27.464  1.00100.20           C
ATOM   3742  NE1 TRP D 470      42.244 -14.661  28.217  1.00100.20           N
ATOM   3743  CE2 TRP D 470      42.621 -15.708  27.402  1.00100.20           C
ATOM   3744  CE3 TRP D 470      42.361 -16.308  25.084  1.00100.20           C
ATOM   3745  CZ2 TRP D 470      43.324 -16.847  27.672  1.00100.20           C
ATOM   3746  CZ3 TRP D 470      43.070 -17.457  25.360  1.00100.20           C
ATOM   3747  CH2 TRP D 470      43.543 -17.720  26.629  1.00100.20           C
ATOM   3748  C   TRP D 470      38.974 -13.331  23.418  1.00100.20           C
ATOM   3749  O   TRP D 470      39.481 -13.566  22.322  1.00100.20           O
ATOM   3750  N   TYR D 471      38.008 -12.399  23.574  1.00200.34           N
ATOM   3751  CA  TYR D 471      37.641 -11.558  22.470  1.00200.34           C
ATOM   3752  CB  TYR D 471      36.245 -11.847  21.872  1.00200.34           C
ATOM   3753  CG  TYR D 471      35.215 -11.447  22.865  1.00200.34           C
ATOM   3754  CD1 TYR D 471      34.718 -10.164  22.862  1.00200.34           C
ATOM   3755  CD2 TYR D 471      34.750 -12.347  23.793  1.00200.34           C
ATOM   3756  CE1 TYR D 471      33.777  -9.775  23.781  1.00200.34           C
ATOM   3757  CE2 TYR D 471      33.807 -11.964  24.714  1.00200.34           C
ATOM   3758  CZ  TYR D 471      33.326 -10.679  24.709  1.00200.34           C
ATOM   3759  OH  TYR D 471      32.365 -10.285  25.657  1.00200.34           O
ATOM   3760  C   TYR D 471      37.665 -10.175  23.013  1.00200.34           C
ATOM   3761  O   TYR D 471      37.148  -9.951  24.100  1.00200.34           O
ATOM   3762  N   HIS D 472      38.292  -9.224  22.288  1.00 81.87           N
ATOM   3763  CA  HIS D 472      38.430  -7.867  22.740  1.00 81.87           C
ATOM   3764  ND1 HIS D 472      41.608  -9.268  22.848  1.00 81.87           N
ATOM   3765  CG  HIS D 472      40.983  -8.049  22.713  1.00 81.87           C
ATOM   3766  CB  HIS D 472      39.761  -7.639  23.483  1.00 81.87           C
ATOM   3767  NE2 HIS D 472      42.776  -8.124  21.343  1.00 81.87           N
ATOM   3768  CD2 HIS D 472      41.710  -7.363  21.788  1.00 81.87           C
ATOM   3769  CE1 HIS D 472      42.674  -9.261  22.008  1.00 81.87           C
ATOM   3770  C   HIS D 472      38.446  -6.999  21.524  1.00 81.87           C
ATOM   3771  O   HIS D 472      38.742  -7.470  20.429  1.00 81.87           O
ATOM   3772  N   ASP D 473      38.130  -5.698  21.675  1.00 63.92           N
ATOM   3773  CA  ASP D 473      38.147  -4.846  20.520  1.00 63.92           C
ATOM   3774  CB  ASP D 473      37.521  -3.457  20.760  1.00 63.92           C
ATOM   3775  CG  ASP D 473      38.258  -2.726  21.877  1.00 63.92           C
ATOM   3776  OD1 ASP D 473      39.269  -3.265  22.399  1.00 63.92           O
ATOM   3777  OD2 ASP D 473      37.798  -1.608  22.233  1.00 63.92           O
ATOM   3778  C   ASP D 473      39.574  -4.708  20.089  1.00 63.92           C
ATOM   3779  O   ASP D 473      40.490  -5.050  20.833  1.00 63.92           O
ATOM   3780  N   ALA D 474      39.796  -4.191  18.867  1.00 51.92           N
ATOM   3781  CA  ALA D 474      41.108  -4.114  18.284  1.00 51.92           C
ATOM   3782  CB  ALA D 474      41.106  -3.461  16.892  1.00 51.92           C
ATOM   3783  C   ALA D 474      42.012  -3.304  19.163  1.00 51.92           C
ATOM   3784  O   ALA D 474      43.207  -3.578  19.256  1.00 51.92           O
ATOM   3785  N   GLY D 475      41.478  -2.250  19.799  1.00 82.27           N
ATOM   3786  CA  GLY D 475      42.262  -1.401  20.656  1.00 82.27           C
ATOM   3787  C   GLY D 475      42.721  -2.156  21.865  1.00 82.27           C
ATOM   3788  O   GLY D 475      43.783  -1.887  22.421  1.00 82.27           O
ATOM   3789  N   ILE D 476      41.882  -3.095  22.325  1.00262.67           N
ATOM   3790  CA  ILE D 476      42.060  -3.863  23.518  1.00262.67           C
ATOM   3791  CB  ILE D 476      43.483  -4.330  23.686  1.00262.67           C
ATOM   3792  CG1 ILE D 476      43.925  -5.097  22.428  1.00262.67           C
ATOM   3793  CG2 ILE D 476      43.582  -5.202  24.951  1.00262.67           C
ATOM   3794  CD1 ILE D 476      45.430  -5.353  22.370  1.00262.67           C
ATOM   3795  C   ILE D 476      41.702  -2.907  24.606  1.00262.67           C
ATOM   3796  O   ILE D 476      42.191  -2.983  25.729  1.00262.67           O
ATOM   3797  N   ALA D 477      40.803  -1.956  24.282  1.00138.38           N
ATOM   3798  CA  ALA D 477      40.251  -1.107  25.296  1.00138.38           C
ATOM   3799  CB  ALA D 477      39.501   0.108  24.724  1.00138.38           C
ATOM   3800  C   ALA D 477      39.274  -1.960  25.956  1.00138.38           C
ATOM   3801  O   ALA D 477      39.228  -2.163  27.171  1.00138.38           O
ATOM   3802  N   VAL D 478      38.528  -2.617  25.057  1.00148.99           N
ATOM   3803  CA  VAL D 478      37.594  -3.610  25.409  1.00148.99           C
ATOM   3804  CB  VAL D 478      36.562  -3.758  24.316  1.00148.99           C
ATOM   3805  CG1 VAL D 478      35.599  -4.924  24.596  1.00148.99           C
ATOM   3806  CG2 VAL D 478      35.855  -2.401  24.162  1.00148.99           C
ATOM   3807  C   VAL D 478      38.446  -4.826  25.450  1.00148.99           C
ATOM   3808  O   VAL D 478      38.199  -5.766  24.706  1.00148.99           O
ATOM   3809  N   LYS D 479      39.553  -4.674  26.240  1.00162.92           N
ATOM   3810  CA  LYS D 479      40.408  -5.571  26.955  1.00162.92           C
ATOM   3811  CB  LYS D 479      41.680  -4.943  27.543  1.00162.92           C
ATOM   3812  CG  LYS D 479      41.422  -3.728  28.435  1.00162.92           C
ATOM   3813  CD  LYS D 479      42.685  -3.207  29.124  1.00162.92           C
ATOM   3814  CE  LYS D 479      43.613  -2.430  28.188  1.00162.92           C
ATOM   3815  NZ  LYS D 479      44.804  -1.961  28.930  1.00162.92           N
ATOM   3816  C   LYS D 479      39.446  -5.735  28.045  1.00162.92           C
ATOM   3817  O   LYS D 479      39.323  -6.774  28.686  1.00162.92           O
ATOM   3818  N   LYS D 480      38.660  -4.632  28.196  1.00210.24           N
ATOM   3819  CA  LYS D 480      37.374  -4.601  28.826  1.00210.24           C
ATOM   3820  CB  LYS D 480      36.755  -3.190  28.870  1.00210.24           C
ATOM   3821  CG  LYS D 480      37.376  -2.225  29.881  1.00210.24           C
ATOM   3822  CD  LYS D 480      37.087  -2.587  31.338  1.00210.24           C
ATOM   3823  CE  LYS D 480      35.620  -2.397  31.734  1.00210.24           C
ATOM   3824  NZ  LYS D 480      35.261  -0.962  31.681  1.00210.24           N
ATOM   3825  C   LYS D 480      36.532  -5.381  27.842  1.00210.24           C
ATOM   3826  O   LYS D 480      35.533  -4.889  27.324  1.00210.24           O
ATOM   3827  N   PHE D 481      36.929  -6.657  27.650  1.00194.73           N
ATOM   3828  CA  PHE D 481      36.606  -7.647  26.702  1.00194.73           C
ATOM   3829  CB  PHE D 481      37.837  -8.150  25.929  1.00194.73           C
ATOM   3830  CG  PHE D 481      38.804  -9.082  26.584  1.00194.73           C
ATOM   3831  CD1 PHE D 481      38.451 -10.384  26.841  1.00194.73           C
ATOM   3832  CD2 PHE D 481      40.080  -8.678  26.903  1.00194.73           C
ATOM   3833  CE1 PHE D 481      39.338 -11.256  27.424  1.00194.73           C
ATOM   3834  CE2 PHE D 481      40.976  -9.541  27.488  1.00194.73           C
ATOM   3835  CZ  PHE D 481      40.604 -10.836  27.752  1.00194.73           C
ATOM   3836  C   PHE D 481      35.991  -8.768  27.426  1.00194.73           C
ATOM   3837  O   PHE D 481      35.757  -8.677  28.627  1.00194.73           O
ATOM   3838  N   GLY D 482      35.678  -9.852  26.705  1.00 41.71           N
ATOM   3839  CA  GLY D 482      34.991 -10.891  27.386  1.00 41.71           C
ATOM   3840  C   GLY D 482      35.594 -12.203  27.041  1.00 41.71           C
ATOM   3841  O   GLY D 482      36.570 -12.300  26.298  1.00 41.71           O
ATOM   3842  N   CYS D 483      34.998 -13.261  27.610  1.00 53.35           N
ATOM   3843  CA  CYS D 483      35.450 -14.591  27.360  1.00 53.35           C
ATOM   3844  CB  CYS D 483      35.604 -15.416  28.646  1.00 53.35           C
ATOM   3845  SG  CYS D 483      36.784 -14.610  29.757  1.00 53.35           S
ATOM   3846  C   CYS D 483      34.385 -15.221  26.530  1.00 53.35           C
ATOM   3847  O   CYS D 483      33.232 -14.798  26.572  1.00 53.35           O
ATOM   3848  N   PHE D 484      34.747 -16.224  25.711  1.00 64.75           N
ATOM   3849  CA  PHE D 484      33.731 -16.832  24.912  1.00 64.75           C
ATOM   3850  CB  PHE D 484      33.570 -16.183  23.531  1.00 64.75           C
ATOM   3851  CG  PHE D 484      34.799 -16.500  22.752  1.00 64.75           C
ATOM   3852  CD1 PHE D 484      35.960 -15.783  22.932  1.00 64.75           C
ATOM   3853  CD2 PHE D 484      34.784 -17.513  21.820  1.00 64.75           C
ATOM   3854  CE1 PHE D 484      37.087 -16.081  22.202  1.00 64.75           C
ATOM   3855  CE2 PHE D 484      35.907 -17.816  21.087  1.00 64.75           C
ATOM   3856  CZ  PHE D 484      37.064 -17.100  21.279  1.00 64.75           C
ATOM   3857  C   PHE D 484      34.107 -18.254  24.659  1.00 64.75           C
ATOM   3858  O   PHE D 484      35.244 -18.669  24.881  1.00 64.75           O
ATOM   3859  N   ARG D 485      33.117 -19.046  24.204  1.00104.75           N
ATOM   3860  CA  ARG D 485      33.345 -20.410  23.833  1.00104.75           C
ATOM   3861  CB  ARG D 485      32.659 -21.424  24.762  1.00104.75           C
ATOM   3862  CG  ARG D 485      31.139 -21.258  24.825  1.00104.75           C
ATOM   3863  CD  ARG D 485      30.447 -22.264  25.747  1.00104.75           C
ATOM   3864  NE  ARG D 485      28.985 -21.977  25.704  1.00104.75           N
ATOM   3865  CZ  ARG D 485      28.100 -22.862  26.248  1.00104.75           C
ATOM   3866  NH1 ARG D 485      28.553 -24.010  26.832  1.00104.75           N
ATOM   3867  NH2 ARG D 485      26.761 -22.596  26.214  1.00104.75           N
ATOM   3868  C   ARG D 485      32.716 -20.545  22.486  1.00104.75           C
ATOM   3869  O   ARG D 485      31.683 -19.934  22.214  1.00104.75           O
ATOM   3870  N   GLY D 486      33.324 -21.344  21.592  1.00 33.92           N
ATOM   3871  CA  GLY D 486      32.749 -21.446  20.283  1.00 33.92           C
ATOM   3872  C   GLY D 486      32.456 -22.875  19.964  1.00 33.92           C
ATOM   3873  O   GLY D 486      33.175 -23.785  20.374  1.00 33.92           O
ATOM   3874  N   ILE D 487      31.354 -23.093  19.220  1.00 91.17           N
ATOM   3875  CA  ILE D 487      31.000 -24.405  18.768  1.00 91.17           C
ATOM   3876  CB  ILE D 487      29.783 -24.976  19.437  1.00 91.17           C
ATOM   3877  CG1 ILE D 487      28.542 -24.126  19.126  1.00 91.17           C
ATOM   3878  CG2 ILE D 487      30.086 -25.107  20.939  1.00 91.17           C
ATOM   3879  CD1 ILE D 487      27.229 -24.794  19.532  1.00 91.17           C
ATOM   3880  C   ILE D 487      30.706 -24.281  17.307  1.00 91.17           C
ATOM   3881  O   ILE D 487      30.051 -23.333  16.875  1.00 91.17           O
ATOM   3882  N   ARG D 488      31.209 -25.233  16.500  1.00 76.28           N
ATOM   3883  CA  ARG D 488      30.986 -25.172  15.086  1.00 76.28           C
ATOM   3884  CB  ARG D 488      32.034 -25.984  14.305  1.00 76.28           C
ATOM   3885  CG  ARG D 488      31.955 -25.847  12.787  1.00 76.28           C
ATOM   3886  CD  ARG D 488      33.020 -26.676  12.066  1.00 76.28           C
ATOM   3887  NE  ARG D 488      32.739 -26.602  10.606  1.00 76.28           N
ATOM   3888  CZ  ARG D 488      33.286 -27.528   9.765  1.00 76.28           C
ATOM   3889  NH1 ARG D 488      34.092 -28.509  10.266  1.00 76.28           N
ATOM   3890  NH2 ARG D 488      33.022 -27.477   8.427  1.00 76.28           N
ATOM   3891  C   ARG D 488      29.627 -25.733  14.823  1.00 76.28           C
ATOM   3892  O   ARG D 488      29.307 -26.836  15.262  1.00 76.28           O
ATOM   3893  N   THR D 489      28.778 -24.974  14.102  1.00151.86           N
ATOM   3894  CA  THR D 489      27.462 -25.473  13.831  1.00151.86           C
ATOM   3895  CB  THR D 489      26.387 -24.476  14.160  1.00151.86           C
ATOM   3896  OG1 THR D 489      25.106 -25.033  13.908  1.00151.86           O
ATOM   3897  CG2 THR D 489      26.601 -23.199  13.328  0.00151.86           C
ATOM   3898  C   THR D 489      27.375 -25.791  12.373  1.00151.86           C
ATOM   3899  O   THR D 489      26.431 -25.393  11.691  1.00151.86           O
ATOM   3900  N   GLY D 490      28.342 -26.575  11.864  1.00 23.87           N
ATOM   3901  CA  GLY D 490      28.303 -26.920  10.475  1.00 23.87           C
ATOM   3902  C   GLY D 490      29.685 -26.685   9.879  1.00 23.87           C
ATOM   3903  O   GLY D 490      30.151 -25.513   9.885  1.00 23.87           O
ATOM   3904  OXT GLY D 490      30.294 -27.680   9.402  1.00 23.87           O
TER    3905      GLY D 490
ATOM   3906  N   LEU E 491      65.610  -5.711  -4.522  1.00 63.69           N
ATOM   3907  CA  LEU E 491      66.033  -6.465  -3.329  1.00 63.69           C
ATOM   3908  CB  LEU E 491      65.015  -7.569  -2.995  1.00 63.69           C
ATOM   3909  CG  LEU E 491      65.226  -8.196  -1.607  1.00 63.69           C
ATOM   3910  CD1 LEU E 491      65.102  -7.136  -0.499  1.00 63.69           C
ATOM   3911  CD2 LEU E 491      64.275  -9.381  -1.386  1.00 63.69           C
ATOM   3912  C   LEU E 491      67.398  -7.034  -3.569  1.00 63.69           C
ATOM   3913  O   LEU E 491      67.760  -7.360  -4.700  1.00 63.69           O
ATOM   3914  N   PRO E 492      68.164  -7.118  -2.510  1.00151.70           N
ATOM   3915  CA  PRO E 492      69.532  -7.558  -2.596  1.00151.70           C
ATOM   3916  CD  PRO E 492      67.958  -6.223  -1.385  1.00151.70           C
ATOM   3917  CB  PRO E 492      70.234  -7.026  -1.340  1.00151.70           C
ATOM   3918  CG  PRO E 492      69.093  -6.573  -0.413  1.00151.70           C
ATOM   3919  C   PRO E 492      69.701  -9.028  -2.790  1.00151.70           C
ATOM   3920  O   PRO E 492      68.766  -9.787  -2.545  1.00151.70           O
ATOM   3921  N   LYS E 493      70.884  -9.421  -3.301  1.00 75.60           N
ATOM   3922  CA  LYS E 493      71.267 -10.783  -3.515  1.00 75.60           C
ATOM   3923  CB  LYS E 493      72.571 -10.885  -4.325  1.00 75.60           C
ATOM   3924  CG  LYS E 493      72.991 -12.311  -4.677  1.00 75.60           C
ATOM   3925  CD  LYS E 493      74.079 -12.360  -5.752  1.00 75.60           C
ATOM   3926  CE  LYS E 493      74.519 -13.776  -6.123  1.00 75.60           C
ATOM   3927  NZ  LYS E 493      75.559 -13.720  -7.175  1.00 75.60           N
ATOM   3928  C   LYS E 493      71.493 -11.427  -2.184  1.00 75.60           C
ATOM   3929  O   LYS E 493      71.173 -12.600  -1.990  1.00 75.60           O
ATOM   3930  N   GLU E 494      72.080 -10.670  -1.233  1.00 82.36           N
ATOM   3931  CA  GLU E 494      72.373 -11.227   0.055  1.00 82.36           C
ATOM   3932  CB  GLU E 494      73.859 -11.580   0.233  1.00 82.36           C
ATOM   3933  CG  GLU E 494      74.176 -12.301   1.544  1.00 82.36           C
ATOM   3934  CD  GLU E 494      75.670 -12.594   1.550  1.00 82.36           C
ATOM   3935  OE1 GLU E 494      76.424 -11.815   0.910  1.00 82.36           O
ATOM   3936  OE2 GLU E 494      76.076 -13.603   2.187  1.00 82.36           O
ATOM   3937  C   GLU E 494      72.006 -10.233   1.113  1.00 82.36           C
ATOM   3938  O   GLU E 494      71.989  -9.027   0.865  1.00 82.36           O
ATOM   3939  N   PHE E 495      71.658 -10.725   2.324  1.00 54.88           N
ATOM   3940  CA  PHE E 495      71.336  -9.817   3.389  1.00 54.88           C
ATOM   3941  CB  PHE E 495      69.867  -9.356   3.379  1.00 54.88           C
ATOM   3942  CG  PHE E 495      69.719  -8.309   4.428  1.00 54.88           C
ATOM   3943  CD1 PHE E 495      69.491  -8.656   5.740  1.00 54.88           C
ATOM   3944  CD2 PHE E 495      69.810  -6.976   4.097  1.00 54.88           C
ATOM   3945  CE1 PHE E 495      69.356  -7.686   6.706  1.00 54.88           C
ATOM   3946  CE2 PHE E 495      69.676  -6.003   5.059  1.00 54.88           C
ATOM   3947  CZ  PHE E 495      69.448  -6.358   6.366  1.00 54.88           C
ATOM   3948  C   PHE E 495      71.592 -10.491   4.705  1.00 54.88           C
ATOM   3949  O   PHE E 495      71.350 -11.687   4.870  1.00 54.88           O
ATOM   3950  N   SER E 496      72.115  -9.722   5.681  1.00 93.90           N
ATOM   3951  CA  SER E 496      72.338 -10.231   7.002  1.00 93.90           C
ATOM   3952  CB  SER E 496      73.770 -10.747   7.223  1.00 93.90           C
ATOM   3953  OG  SER E 496      74.026 -11.855   6.372  1.00 93.90           O
ATOM   3954  C   SER E 496      72.128  -9.075   7.931  1.00 93.90           C
ATOM   3955  O   SER E 496      72.806  -8.054   7.835  1.00 93.90           O
ATOM   3956  N   TRP E 497      71.185  -9.222   8.877  1.00 92.04           N
ATOM   3957  CA  TRP E 497      70.860  -8.173   9.800  1.00 92.04           C
ATOM   3958  CB  TRP E 497      69.541  -8.380  10.559  1.00 92.04           C
ATOM   3959  CG  TRP E 497      68.342  -8.071   9.692  1.00 92.04           C
ATOM   3960  CD2 TRP E 497      67.950  -6.734   9.342  1.00 92.04           C
ATOM   3961  CD1 TRP E 497      67.462  -8.907   9.071  1.00 92.04           C
ATOM   3962  NE1 TRP E 497      66.540  -8.173   8.360  1.00 92.04           N
ATOM   3963  CE2 TRP E 497      66.830  -6.834   8.516  1.00 92.04           C
ATOM   3964  CE3 TRP E 497      68.483  -5.522   9.676  1.00 92.04           C
ATOM   3965  CZ2 TRP E 497      66.224  -5.719   8.013  1.00 92.04           C
ATOM   3966  CZ3 TRP E 497      67.866  -4.399   9.171  1.00 92.04           C
ATOM   3967  CH2 TRP E 497      66.758  -4.496   8.355  1.00 92.04           C
ATOM   3968  C   TRP E 497      71.979  -7.942  10.760  1.00 92.04           C
ATOM   3969  O   TRP E 497      72.025  -6.903  11.418  1.00 92.04           O
ATOM   3970  N   THR E 498      72.842  -8.956  10.945  1.00115.17           N
ATOM   3971  CA  THR E 498      73.992  -8.843  11.795  1.00115.17           C
ATOM   3972  CB  THR E 498      74.700 -10.152  11.986  1.00115.17           C
ATOM   3973  OG1 THR E 498      75.720 -10.020  12.964  1.00115.17           O
ATOM   3974  CG2 THR E 498      75.301 -10.595  10.641  1.00115.17           C
ATOM   3975  C   THR E 498      74.963  -7.885  11.183  1.00115.17           C
ATOM   3976  O   THR E 498      75.642  -7.147  11.894  1.00115.17           O
ATOM   3977  N   ASN E 499      75.101  -7.891   9.843  1.00 61.81           N
ATOM   3978  CA  ASN E 499      76.059  -6.980   9.292  1.00 61.81           C
ATOM   3979  CB  ASN E 499      77.311  -7.693   8.749  1.00 61.81           C
ATOM   3980  CG  ASN E 499      78.373  -6.648   8.434  1.00 61.81           C
ATOM   3981  OD1 ASN E 499      78.107  -5.655   7.760  1.00 61.81           O
ATOM   3982  ND2 ASN E 499      79.615  -6.873   8.941  1.00 61.81           N
ATOM   3983  C   ASN E 499      75.450  -6.222   8.158  1.00 61.81           C
ATOM   3984  O   ASN E 499      75.484  -6.667   7.012  1.00 61.81           O
ATOM   3985  N   VAL E 500      74.882  -5.036   8.450  1.00120.57           N
ATOM   3986  CA  VAL E 500      74.405  -4.212   7.386  1.00120.57           C
ATOM   3987  CB  VAL E 500      72.975  -3.762   7.566  1.00120.57           C
ATOM   3988  CG1 VAL E 500      72.073  -4.999   7.416  1.00120.57           C
ATOM   3989  CG2 VAL E 500      72.802  -3.085   8.939  1.00120.57           C
ATOM   3990  C   VAL E 500      75.331  -3.036   7.356  1.00120.57           C
ATOM   3991  O   VAL E 500      75.198  -2.074   8.110  1.00120.57           O
ATOM   3992  N   ASN E 501      76.311  -3.089   6.442  1.00 81.79           N
ATOM   3993  CA  ASN E 501      77.277  -2.039   6.331  1.00 81.79           C
ATOM   3994  CB  ASN E 501      76.642  -0.680   5.981  1.00 81.79           C
ATOM   3995  CG  ASN E 501      77.742   0.285   5.559  1.00 81.79           C
ATOM   3996  OD1 ASN E 501      78.929  -0.031   5.632  1.00 81.79           O
ATOM   3997  ND2 ASN E 501      77.336   1.502   5.108  1.00 81.79           N
ATOM   3998  C   ASN E 501      78.034  -1.893   7.621  1.00 81.79           C
ATOM   3999  O   ASN E 501      78.412  -0.786   8.000  1.00 81.79           O
ATOM   4000  N   GLY E 502      78.284  -3.011   8.334  1.00 28.69           N
ATOM   4001  CA  GLY E 502      79.113  -2.966   9.509  1.00 28.69           C
ATOM   4002  C   GLY E 502      78.299  -2.934  10.772  1.00 28.69           C
ATOM   4003  O   GLY E 502      78.804  -3.300  11.832  1.00 28.69           O
ATOM   4004  N   MET E 503      77.024  -2.505  10.715  1.00101.22           N
ATOM   4005  CA  MET E 503      76.250  -2.420  11.929  1.00101.22           C
ATOM   4006  CB  MET E 503      75.140  -1.356  11.875  1.00101.22           C
ATOM   4007  CG  MET E 503      75.672   0.072  11.749  1.00101.22           C
ATOM   4008  SD  MET E 503      76.418   0.452  10.136  1.00101.22           S
ATOM   4009  CE  MET E 503      76.839   2.169  10.552  1.00101.22           C
ATOM   4010  C   MET E 503      75.583  -3.736  12.224  1.00101.22           C
ATOM   4011  O   MET E 503      75.258  -4.497  11.315  1.00101.22           O
ATOM   4012  N   ASN E 504      75.366  -4.031  13.530  1.00 71.70           N
ATOM   4013  CA  ASN E 504      74.716  -5.249  13.954  1.00 71.70           C
ATOM   4014  CB  ASN E 504      75.559  -6.075  14.940  1.00 71.70           C
ATOM   4015  CG  ASN E 504      74.772  -7.323  15.314  1.00 71.70           C
ATOM   4016  OD1 ASN E 504      74.189  -7.990  14.461  1.00 71.70           O
ATOM   4017  ND2 ASN E 504      74.743  -7.641  16.637  1.00 71.70           N
ATOM   4018  C   ASN E 504      73.429  -4.912  14.667  1.00 71.70           C
ATOM   4019  O   ASN E 504      73.427  -4.171  15.647  1.00 71.70           O
ATOM   4020  N   LEU E 505      72.295  -5.371  14.093  1.00150.77           N
ATOM   4021  CA  LEU E 505      70.927  -5.262  14.547  1.00150.77           C
ATOM   4022  CB  LEU E 505      69.927  -5.234  13.379  1.00150.77           C
ATOM   4023  CG  LEU E 505      70.087  -4.013  12.452  1.00150.77           C
ATOM   4024  CD1 LEU E 505      69.781  -2.702  13.194  1.00150.77           C
ATOM   4025  CD2 LEU E 505      71.460  -4.007  11.762  1.00150.77           C
ATOM   4026  C   LEU E 505      70.459  -6.357  15.485  1.00150.77           C
ATOM   4027  O   LEU E 505      69.413  -6.208  16.115  1.00150.77           O
ATOM   4028  N   VAL E 506      71.127  -7.532  15.520  1.00 65.44           N
ATOM   4029  CA  VAL E 506      70.574  -8.644  16.254  1.00 65.44           C
ATOM   4030  CB  VAL E 506      70.835  -9.958  15.570  1.00 65.44           C
ATOM   4031  CG1 VAL E 506      70.238 -11.093  16.417  1.00 65.44           C
ATOM   4032  CG2 VAL E 506      70.281  -9.874  14.141  1.00 65.44           C
ATOM   4033  C   VAL E 506      71.139  -8.735  17.647  1.00 65.44           C
ATOM   4034  O   VAL E 506      72.323  -8.497  17.884  1.00 65.44           O
ATOM   4035  N   VAL E 507      70.266  -9.093  18.619  1.00113.61           N
ATOM   4036  CA  VAL E 507      70.641  -9.234  20.002  1.00113.61           C
ATOM   4037  CB  VAL E 507      69.472  -9.268  20.940  1.00113.61           C
ATOM   4038  CG1 VAL E 507      68.734  -7.921  20.849  1.00113.61           C
ATOM   4039  CG2 VAL E 507      68.597 -10.484  20.587  1.00113.61           C
ATOM   4040  C   VAL E 507      71.384 -10.529  20.134  1.00113.61           C
ATOM   4041  O   VAL E 507      71.326 -11.374  19.244  1.00113.61           O
ATOM   4042  N   PRO E 508      72.085 -10.703  21.225  1.00 72.23           N
ATOM   4043  CA  PRO E 508      72.919 -11.864  21.404  1.00 72.23           C
ATOM   4044  CD  PRO E 508      72.601  -9.554  21.955  1.00 72.23           C
ATOM   4045  CB  PRO E 508      73.775 -11.572  22.632  1.00 72.23           C
ATOM   4046  CG  PRO E 508      73.895 -10.037  22.629  1.00 72.23           C
ATOM   4047  C   PRO E 508      72.192 -13.169  21.471  1.00 72.23           C
ATOM   4048  O   PRO E 508      71.005 -13.197  21.793  1.00 72.23           O
ATOM   4049  N   VAL E 509      72.909 -14.262  21.133  1.00 31.43           N
ATOM   4050  CA  VAL E 509      72.376 -15.593  21.151  1.00 31.43           C
ATOM   4051  CB  VAL E 509      73.290 -16.601  20.512  1.00 31.43           C
ATOM   4052  CG1 VAL E 509      72.677 -18.001  20.677  1.00 31.43           C
ATOM   4053  CG2 VAL E 509      73.532 -16.191  19.050  1.00 31.43           C
ATOM   4054  C   VAL E 509      72.219 -15.980  22.585  1.00 31.43           C
ATOM   4055  O   VAL E 509      73.026 -15.601  23.431  1.00 31.43           O
ATOM   4056  N   ARG E 510      71.151 -16.740  22.895  1.00107.29           N
ATOM   4057  CA  ARG E 510      70.914 -17.150  24.249  1.00107.29           C
ATOM   4058  CB  ARG E 510      69.688 -16.475  24.883  1.00107.29           C
ATOM   4059  CG  ARG E 510      69.849 -14.963  25.049  1.00107.29           C
ATOM   4060  CD  ARG E 510      68.631 -14.291  25.682  1.00107.29           C
ATOM   4061  NE  ARG E 510      68.523 -14.803  27.075  1.00107.29           N
ATOM   4062  CZ  ARG E 510      67.592 -14.283  27.925  1.00107.29           C
ATOM   4063  NH1 ARG E 510      66.758 -13.289  27.500  1.00107.29           N
ATOM   4064  NH2 ARG E 510      67.495 -14.757  29.201  1.00107.29           N
ATOM   4065  C   ARG E 510      70.656 -18.623  24.245  1.00107.29           C
ATOM   4066  O   ARG E 510      70.566 -19.250  23.190  1.00107.29           O
ATOM   4067  N   ASN E 511      70.579 -19.226  25.449  1.00 39.25           N
ATOM   4068  CA  ASN E 511      70.313 -20.633  25.527  1.00 39.25           C
ATOM   4069  CB  ASN E 511      71.393 -21.419  26.291  1.00 39.25           C
ATOM   4070  CG  ASN E 511      71.160 -22.904  26.050  1.00 39.25           C
ATOM   4071  OD1 ASN E 511      70.090 -23.315  25.605  1.00 39.25           O
ATOM   4072  ND2 ASN E 511      72.191 -23.737  26.359  1.00 39.25           N
ATOM   4073  C   ASN E 511      69.018 -20.820  26.258  1.00 39.25           C
ATOM   4074  O   ASN E 511      68.847 -20.356  27.384  1.00 39.25           O
ATOM   4075  N   GLN E 512      68.059 -21.500  25.602  1.00 59.13           N
ATOM   4076  CA  GLN E 512      66.767 -21.801  26.150  1.00 59.13           C
ATOM   4077  CB  GLN E 512      65.810 -22.383  25.098  1.00 59.13           C
ATOM   4078  CG  GLN E 512      66.285 -23.711  24.507  1.00 59.13           C
ATOM   4079  CD  GLN E 512      65.292 -24.124  23.429  1.00 59.13           C
ATOM   4080  OE1 GLN E 512      64.158 -24.501  23.719  1.00 59.13           O
ATOM   4081  NE2 GLN E 512      65.730 -24.045  22.144  1.00 59.13           N
ATOM   4082  C   GLN E 512      66.934 -22.801  27.239  1.00 59.13           C
ATOM   4083  O   GLN E 512      66.164 -22.840  28.198  1.00 59.13           O
ATOM   4084  N   GLY E 513      67.944 -23.667  27.085  1.00 41.35           N
ATOM   4085  CA  GLY E 513      68.164 -24.714  28.025  1.00 41.35           C
ATOM   4086  C   GLY E 513      67.535 -25.890  27.376  1.00 41.35           C
ATOM   4087  O   GLY E 513      66.460 -25.788  26.791  1.00 41.35           O
ATOM   4088  N   VAL E 514      68.192 -27.051  27.459  1.00118.59           N
ATOM   4089  CA  VAL E 514      67.603 -28.207  26.870  1.00118.59           C
ATOM   4090  CB  VAL E 514      68.442 -29.438  27.034  1.00118.59           C
ATOM   4091  CG1 VAL E 514      68.583 -29.735  28.537  1.00118.59           C
ATOM   4092  CG2 VAL E 514      67.794 -30.582  26.236  1.00118.59           C
ATOM   4093  C   VAL E 514      66.345 -28.410  27.632  1.00118.59           C
ATOM   4094  O   VAL E 514      65.348 -28.915  27.118  1.00118.59           O
ATOM   4095  N   PHE E 515      66.383 -27.975  28.901  1.00119.26           N
ATOM   4096  CA  PHE E 515      65.333 -28.226  29.831  1.00119.26           C
ATOM   4097  CB  PHE E 515      65.644 -27.673  31.232  1.00119.26           C
ATOM   4098  CG  PHE E 515      66.792 -28.457  31.769  1.00119.26           C
ATOM   4099  CD1 PHE E 515      68.085 -28.110  31.450  1.00119.26           C
ATOM   4100  CD2 PHE E 515      66.576 -29.541  32.588  1.00119.26           C
ATOM   4101  CE1 PHE E 515      69.146 -28.832  31.944  1.00119.26           C
ATOM   4102  CE2 PHE E 515      67.634 -30.266  33.085  1.00119.26           C
ATOM   4103  CZ  PHE E 515      68.922 -29.913  32.761  1.00119.26           C
ATOM   4104  C   PHE E 515      64.009 -27.661  29.415  1.00119.26           C
ATOM   4105  O   PHE E 515      63.017 -28.386  29.429  1.00119.26           O
ATOM   4106  N   CYS E 516      63.931 -26.379  29.009  1.00 54.96           N
ATOM   4107  CA  CYS E 516      62.606 -25.856  28.805  1.00 54.96           C
ATOM   4108  CB  CYS E 516      62.415 -24.471  29.455  1.00 54.96           C
ATOM   4109  SG  CYS E 516      60.715 -23.829  29.377  1.00 54.96           S
ATOM   4110  C   CYS E 516      62.302 -25.732  27.342  1.00 54.96           C
ATOM   4111  O   CYS E 516      63.125 -25.256  26.563  1.00 54.96           O
ATOM   4112  N   GLY E 517      61.079 -26.143  26.931  1.00 49.80           N
ATOM   4113  CA  GLY E 517      60.722 -26.068  25.538  1.00 49.80           C
ATOM   4114  C   GLY E 517      60.219 -24.683  25.290  1.00 49.80           C
ATOM   4115  O   GLY E 517      59.056 -24.468  24.948  1.00 49.80           O
ATOM   4116  N   SER E 518      61.128 -23.716  25.497  1.00 94.56           N
ATOM   4117  CA  SER E 518      60.917 -22.301  25.403  1.00 94.56           C
ATOM   4118  CB  SER E 518      61.767 -21.535  26.434  1.00 94.56           C
ATOM   4119  OG  SER E 518      61.408 -20.162  26.456  1.00 94.56           O
ATOM   4120  C   SER E 518      61.198 -21.707  24.043  1.00 94.56           C
ATOM   4121  O   SER E 518      61.148 -20.486  23.910  1.00 94.56           O
ATOM   4122  N   CYS E 519      61.467 -22.504  22.990  1.00 60.98           N
ATOM   4123  CA  CYS E 519      61.945 -21.955  21.740  1.00 60.98           C
ATOM   4124  CB  CYS E 519      62.093 -23.025  20.645  1.00 60.98           C
ATOM   4125  SG  CYS E 519      60.521 -23.845  20.245  1.00 60.98           S
ATOM   4126  C   CYS E 519      61.047 -20.869  21.207  1.00 60.98           C
ATOM   4127  O   CYS E 519      61.532 -19.815  20.797  1.00 60.98           O
ATOM   4128  N   TYR E 520      59.718 -21.053  21.247  1.00 69.46           N
ATOM   4129  CA  TYR E 520      58.819 -20.083  20.682  1.00 69.46           C
ATOM   4130  CB  TYR E 520      57.336 -20.486  20.814  1.00 69.46           C
ATOM   4131  CG  TYR E 520      56.972 -20.568  22.259  1.00 69.46           C
ATOM   4132  CD1 TYR E 520      57.305 -21.677  23.004  1.00 69.46           C
ATOM   4133  CD2 TYR E 520      56.283 -19.543  22.866  1.00 69.46           C
ATOM   4134  CE1 TYR E 520      56.966 -21.756  24.335  1.00 69.46           C
ATOM   4135  CE2 TYR E 520      55.941 -19.616  24.196  1.00 69.46           C
ATOM   4136  CZ  TYR E 520      56.284 -20.724  24.934  1.00 69.46           C
ATOM   4137  OH  TYR E 520      55.934 -20.803  26.299  1.00 69.46           O
ATOM   4138  C   TYR E 520      59.007 -18.756  21.355  1.00 69.46           C
ATOM   4139  O   TYR E 520      58.917 -17.715  20.705  1.00 69.46           O
ATOM   4140  N   ALA E 521      59.215 -18.747  22.684  1.00 48.77           N
ATOM   4141  CA  ALA E 521      59.401 -17.518  23.409  1.00 48.77           C
ATOM   4142  CB  ALA E 521      59.480 -17.732  24.930  1.00 48.77           C
ATOM   4143  C   ALA E 521      60.671 -16.841  22.985  1.00 48.77           C
ATOM   4144  O   ALA E 521      60.696 -15.627  22.790  1.00 48.77           O
ATOM   4145  N   PHE E 522      61.768 -17.612  22.836  1.00 58.89           N
ATOM   4146  CA  PHE E 522      63.027 -17.029  22.460  1.00 58.89           C
ATOM   4147  CB  PHE E 522      64.203 -18.025  22.478  1.00 58.89           C
ATOM   4148  CG  PHE E 522      64.635 -18.201  23.896  1.00 58.89           C
ATOM   4149  CD1 PHE E 522      63.963 -19.041  24.755  1.00 58.89           C
ATOM   4150  CD2 PHE E 522      65.734 -17.518  24.365  1.00 58.89           C
ATOM   4151  CE1 PHE E 522      64.380 -19.190  26.058  1.00 58.89           C
ATOM   4152  CE2 PHE E 522      66.155 -17.663  25.666  1.00 58.89           C
ATOM   4153  CZ  PHE E 522      65.476 -18.500  26.517  1.00 58.89           C
ATOM   4154  C   PHE E 522      62.927 -16.437  21.086  1.00 58.89           C
ATOM   4155  O   PHE E 522      63.401 -15.328  20.850  1.00 58.89           O
ATOM   4156  N   SER E 523      62.304 -17.157  20.135  1.00 81.93           N
ATOM   4157  CA  SER E 523      62.185 -16.652  18.796  1.00 81.93           C
ATOM   4158  CB  SER E 523      61.453 -17.626  17.860  1.00 81.93           C
ATOM   4159  OG  SER E 523      61.361 -17.069  16.559  1.00 81.93           O
ATOM   4160  C   SER E 523      61.378 -15.390  18.839  1.00 81.93           C
ATOM   4161  O   SER E 523      61.691 -14.403  18.183  1.00 81.93           O
ATOM   4162  N   SER E 524      60.301 -15.371  19.632  1.00 99.38           N
ATOM   4163  CA  SER E 524      59.476 -14.203  19.661  1.00 99.38           C
ATOM   4164  CB  SER E 524      58.238 -14.382  20.551  1.00 99.38           C
ATOM   4165  OG  SER E 524      57.450 -13.204  20.524  1.00 99.38           O
ATOM   4166  C   SER E 524      60.252 -13.026  20.171  1.00 99.38           C
ATOM   4167  O   SER E 524      60.260 -11.968  19.547  1.00 99.38           O
ATOM   4168  N   SER E 525      60.950 -13.177  21.312  1.00 44.80           N
ATOM   4169  CA  SER E 525      61.676 -12.079  21.888  1.00 44.80           C
ATOM   4170  CB  SER E 525      62.361 -12.448  23.215  1.00 44.80           C
ATOM   4171  OG  SER E 525      63.359 -13.434  22.992  1.00 44.80           O
ATOM   4172  C   SER E 525      62.742 -11.645  20.939  1.00 44.80           C
ATOM   4173  O   SER E 525      62.977 -10.450  20.767  1.00 44.80           O
ATOM   4174  N   ASP E 526      63.407 -12.606  20.274  1.00121.35           N
ATOM   4175  CA  ASP E 526      64.493 -12.215  19.430  1.00121.35           C
ATOM   4176  CB  ASP E 526      65.429 -13.370  19.000  1.00121.35           C
ATOM   4177  CG  ASP E 526      64.684 -14.403  18.190  1.00121.35           C
ATOM   4178  OD1 ASP E 526      63.973 -13.981  17.248  1.00121.35           O
ATOM   4179  OD2 ASP E 526      64.806 -15.619  18.501  1.00121.35           O
ATOM   4180  C   ASP E 526      63.997 -11.380  18.287  1.00121.35           C
ATOM   4181  O   ASP E 526      64.669 -10.432  17.886  1.00121.35           O
ATOM   4182  N   MET E 527      62.811 -11.690  17.729  1.00 62.05           N
ATOM   4183  CA  MET E 527      62.309 -10.890  16.649  1.00 62.05           C
ATOM   4184  CB  MET E 527      60.992 -11.451  16.086  1.00 62.05           C
ATOM   4185  CG  MET E 527      60.410 -10.641  14.929  1.00 62.05           C
ATOM   4186  SD  MET E 527      58.963 -11.404  14.133  1.00 62.05           S
ATOM   4187  CE  MET E 527      57.876 -11.319  15.586  1.00 62.05           C
ATOM   4188  C   MET E 527      62.052  -9.490  17.131  1.00 62.05           C
ATOM   4189  O   MET E 527      62.498  -8.519  16.523  1.00 62.05           O
ATOM   4190  N   PHE E 528      61.367  -9.344  18.278  1.00 62.64           N
ATOM   4191  CA  PHE E 528      61.042  -8.037  18.786  1.00 62.64           C
ATOM   4192  CB  PHE E 528      60.166  -8.075  20.050  1.00 62.64           C
ATOM   4193  CG  PHE E 528      58.802  -8.520  19.647  1.00 62.64           C
ATOM   4194  CD1 PHE E 528      58.509  -9.857  19.510  1.00 62.64           C
ATOM   4195  CD2 PHE E 528      57.812  -7.596  19.407  1.00 62.64           C
ATOM   4196  CE1 PHE E 528      57.250 -10.266  19.138  1.00 62.64           C
ATOM   4197  CE2 PHE E 528      56.551  -7.998  19.035  1.00 62.64           C
ATOM   4198  CZ  PHE E 528      56.268  -9.336  18.900  1.00 62.64           C
ATOM   4199  C   PHE E 528      62.280  -7.269  19.122  1.00 62.64           C
ATOM   4200  O   PHE E 528      62.341  -6.059  18.913  1.00 62.64           O
ATOM   4201  N   GLY E 529      63.290  -7.938  19.698  1.00 40.09           N
ATOM   4202  CA  GLY E 529      64.488  -7.246  20.106  1.00 40.09           C
ATOM   4203  C   GLY E 529      65.222  -6.667  18.928  1.00 40.09           C
ATOM   4204  O   GLY E 529      65.723  -5.545  19.000  1.00 40.09           O
ATOM   4205  N   SER E 530      65.347  -7.431  17.823  1.00 41.85           N
ATOM   4206  CA  SER E 530      66.061  -6.946  16.675  1.00 41.85           C
ATOM   4207  CB  SER E 530      66.252  -8.026  15.596  1.00 41.85           C
ATOM   4208  OG  SER E 530      64.994  -8.420  15.071  1.00 41.85           O
ATOM   4209  C   SER E 530      65.301  -5.817  16.048  1.00 41.85           C
ATOM   4210  O   SER E 530      65.880  -4.793  15.687  1.00 41.85           O
ATOM   4211  N   ARG E 531      63.968  -5.969  15.923  1.00 67.13           N
ATOM   4212  CA  ARG E 531      63.162  -4.976  15.270  1.00 67.13           C
ATOM   4213  CB  ARG E 531      61.685  -5.391  15.130  1.00 67.13           C
ATOM   4214  CG  ARG E 531      61.468  -6.498  14.092  1.00 67.13           C
ATOM   4215  CD  ARG E 531      60.007  -6.931  13.937  1.00 67.13           C
ATOM   4216  NE  ARG E 531      59.960  -8.004  12.901  1.00 67.13           N
ATOM   4217  CZ  ARG E 531      59.644  -7.705  11.606  1.00 67.13           C
ATOM   4218  NH1 ARG E 531      59.326  -6.425  11.260  1.00 67.13           N
ATOM   4219  NH2 ARG E 531      59.637  -8.688  10.659  1.00 67.13           N
ATOM   4220  C   ARG E 531      63.225  -3.683  16.022  1.00 67.13           C
ATOM   4221  O   ARG E 531      63.196  -2.609  15.422  1.00 67.13           O
ATOM   4222  N   VAL E 532      63.276  -3.745  17.362  1.00 39.64           N
ATOM   4223  CA  VAL E 532      63.381  -2.544  18.143  1.00 39.64           C
ATOM   4224  CB  VAL E 532      63.385  -2.811  19.621  1.00 39.64           C
ATOM   4225  CG1 VAL E 532      63.604  -1.480  20.360  1.00 39.64           C
ATOM   4226  CG2 VAL E 532      62.076  -3.526  19.994  1.00 39.64           C
ATOM   4227  C   VAL E 532      64.685  -1.883  17.805  1.00 39.64           C
ATOM   4228  O   VAL E 532      64.762  -0.660  17.698  1.00 39.64           O
ATOM   4229  N   ARG E 533      65.758  -2.680  17.640  1.00 80.84           N
ATOM   4230  CA  ARG E 533      67.054  -2.124  17.368  1.00 80.84           C
ATOM   4231  CB  ARG E 533      68.184  -3.170  17.399  1.00 80.84           C
ATOM   4232  CG  ARG E 533      68.476  -3.677  18.816  1.00 80.84           C
ATOM   4233  CD  ARG E 533      69.762  -4.497  18.931  1.00 80.84           C
ATOM   4234  NE  ARG E 533      69.907  -4.908  20.357  1.00 80.84           N
ATOM   4235  CZ  ARG E 533      70.963  -5.684  20.738  1.00 80.84           C
ATOM   4236  NH1 ARG E 533      71.887  -6.079  19.816  1.00 80.84           N
ATOM   4237  NH2 ARG E 533      71.103  -6.058  22.043  1.00 80.84           N
ATOM   4238  C   ARG E 533      67.066  -1.427  16.039  1.00 80.84           C
ATOM   4239  O   ARG E 533      67.573  -0.315  15.921  1.00 80.84           O
ATOM   4240  N   VAL E 534      66.495  -2.052  14.996  1.00100.77           N
ATOM   4241  CA  VAL E 534      66.499  -1.450  13.692  1.00100.77           C
ATOM   4242  CB  VAL E 534      65.925  -2.352  12.634  1.00100.77           C
ATOM   4243  CG1 VAL E 534      66.820  -3.599  12.521  1.00100.77           C
ATOM   4244  CG2 VAL E 534      64.462  -2.673  12.987  1.00100.77           C
ATOM   4245  C   VAL E 534      65.693  -0.185  13.706  1.00100.77           C
ATOM   4246  O   VAL E 534      66.113   0.833  13.158  1.00100.77           O
ATOM   4247  N   ILE E 535      64.518  -0.206  14.359  1.00109.26           N
ATOM   4248  CA  ILE E 535      63.639   0.928  14.320  1.00109.26           C
ATOM   4249  CB  ILE E 535      62.331   0.690  15.024  1.00109.26           C
ATOM   4250  CG1 ILE E 535      62.544   0.442  16.525  1.00109.26           C
ATOM   4251  CG2 ILE E 535      61.614  -0.466  14.306  1.00109.26           C
ATOM   4252  CD1 ILE E 535      61.251   0.475  17.339  1.00109.26           C
ATOM   4253  C   ILE E 535      64.302   2.104  14.960  1.00109.26           C
ATOM   4254  O   ILE E 535      64.185   3.234  14.496  1.00109.26           O
ATOM   4255  N   THR E 536      64.964   1.837  16.089  1.00165.43           N
ATOM   4256  CA  THR E 536      65.664   2.721  16.969  1.00165.43           C
ATOM   4257  CB  THR E 536      65.788   2.045  18.301  1.00165.43           C
ATOM   4258  OG1 THR E 536      66.089   2.981  19.308  1.00165.43           O
ATOM   4259  CG2 THR E 536      66.892   0.983  18.234  1.00165.43           C
ATOM   4260  C   THR E 536      67.023   3.066  16.437  1.00165.43           C
ATOM   4261  O   THR E 536      67.649   4.017  16.903  1.00165.43           O
ATOM   4262  N   ASN E 537      67.546   2.270  15.486  1.00 65.55           N
ATOM   4263  CA  ASN E 537      68.869   2.497  14.983  1.00 65.55           C
ATOM   4264  CB  ASN E 537      69.092   3.950  14.526  1.00 65.55           C
ATOM   4265  CG  ASN E 537      70.403   4.025  13.756  1.00 65.55           C
ATOM   4266  OD1 ASN E 537      71.081   3.019  13.553  1.00 65.55           O
ATOM   4267  ND2 ASN E 537      70.779   5.258  13.325  1.00 65.55           N
ATOM   4268  C   ASN E 537      69.854   2.194  16.069  1.00 65.55           C
ATOM   4269  O   ASN E 537      70.895   2.841  16.181  1.00 65.55           O
ATOM   4270  N   GLY E 538      69.528   1.199  16.916  1.00 33.05           N
ATOM   4271  CA  GLY E 538      70.437   0.732  17.920  1.00 33.05           C
ATOM   4272  C   GLY E 538      70.435   1.659  19.091  1.00 33.05           C
ATOM   4273  O   GLY E 538      71.226   1.479  20.017  1.00 33.05           O
ATOM   4274  N   THR E 539      69.579   2.698  19.096  1.00137.71           N
ATOM   4275  CA  THR E 539      69.642   3.511  20.272  1.00137.71           C
ATOM   4276  CB  THR E 539      69.061   4.904  20.186  1.00137.71           C
ATOM   4277  OG1 THR E 539      67.654   4.905  20.052  1.00137.71           O
ATOM   4278  CG2 THR E 539      69.706   5.613  18.984  1.00137.71           C
ATOM   4279  C   THR E 539      69.062   2.731  21.414  1.00137.71           C
ATOM   4280  O   THR E 539      69.495   2.900  22.552  1.00137.71           O
ATOM   4281  N   LYS E 540      68.055   1.863  21.151  1.00124.35           N
ATOM   4282  CA  LYS E 540      67.522   1.067  22.227  1.00124.35           C
ATOM   4283  CB  LYS E 540      66.017   1.249  22.472  1.00124.35           C
ATOM   4284  CG  LYS E 540      65.594   0.645  23.811  1.00124.35           C
ATOM   4285  CD  LYS E 540      64.227   1.102  24.315  1.00124.35           C
ATOM   4286  CE  LYS E 540      63.875   0.503  25.677  1.00124.35           C
ATOM   4287  NZ  LYS E 540      64.731   1.097  26.728  1.00124.35           N
ATOM   4288  C   LYS E 540      67.780  -0.391  21.944  1.00124.35           C
ATOM   4289  O   LYS E 540      67.370  -0.935  20.922  1.00124.35           O
ATOM   4290  N   THR E 541      68.574  -1.006  22.839  1.00205.98           N
ATOM   4291  CA  THR E 541      69.075  -2.357  22.927  1.00205.98           C
ATOM   4292  CB  THR E 541      70.501  -2.354  23.393  1.00205.98           C
ATOM   4293  OG1 THR E 541      71.104  -3.626  23.225  1.00205.98           O
ATOM   4294  CG2 THR E 541      70.523  -1.931  24.862  1.00205.98           C
ATOM   4295  C   THR E 541      68.264  -3.345  23.755  1.00205.98           C
ATOM   4296  O   THR E 541      68.784  -4.436  23.981  1.00205.98           O
ATOM   4297  N   PRO E 542      67.107  -3.065  24.308  1.00110.74           N
ATOM   4298  CA  PRO E 542      66.496  -3.929  25.305  1.00110.74           C
ATOM   4299  CD  PRO E 542      66.096  -2.333  23.561  1.00110.74           C
ATOM   4300  CB  PRO E 542      65.073  -3.402  25.476  1.00110.74           C
ATOM   4301  CG  PRO E 542      64.743  -2.842  24.083  1.00110.74           C
ATOM   4302  C   PRO E 542      66.474  -5.410  25.056  1.00110.74           C
ATOM   4303  O   PRO E 542      66.356  -5.849  23.913  1.00110.74           O
ATOM   4304  N   VAL E 543      66.647  -6.192  26.145  1.00111.85           N
ATOM   4305  CA  VAL E 543      66.542  -7.618  26.088  1.00111.85           C
ATOM   4306  CB  VAL E 543      67.675  -8.342  26.766  1.00111.85           C
ATOM   4307  CG1 VAL E 543      67.767  -7.898  28.236  1.00111.85           C
ATOM   4308  CG2 VAL E 543      67.454  -9.854  26.587  1.00111.85           C
ATOM   4309  C   VAL E 543      65.258  -7.941  26.787  1.00111.85           C
ATOM   4310  O   VAL E 543      65.061  -7.599  27.952  1.00111.85           O
ATOM   4311  N   TYR E 544      64.339  -8.602  26.062  1.00122.61           N
ATOM   4312  CA  TYR E 544      63.029  -8.935  26.544  1.00122.61           C
ATOM   4313  CB  TYR E 544      61.996  -9.089  25.416  1.00122.61           C
ATOM   4314  CG  TYR E 544      61.890  -7.745  24.781  1.00122.61           C
ATOM   4315  CD1 TYR E 544      62.805  -7.351  23.831  1.00122.61           C
ATOM   4316  CD2 TYR E 544      60.884  -6.876  25.136  1.00122.61           C
ATOM   4317  CE1 TYR E 544      62.719  -6.111  23.244  1.00122.61           C
ATOM   4318  CE2 TYR E 544      60.792  -5.634  24.553  1.00122.61           C
ATOM   4319  CZ  TYR E 544      61.710  -5.250  23.604  1.00122.61           C
ATOM   4320  OH  TYR E 544      61.620  -3.976  23.005  1.00122.61           O
ATOM   4321  C   TYR E 544      63.110 -10.217  27.315  1.00122.61           C
ATOM   4322  O   TYR E 544      64.089 -10.952  27.204  1.00122.61           O
ATOM   4323  N   SER E 545      62.100 -10.482  28.176  1.00 70.80           N
ATOM   4324  CA  SER E 545      62.144 -11.653  29.015  1.00 70.80           C
ATOM   4325  CB  SER E 545      61.664 -11.366  30.447  1.00 70.80           C
ATOM   4326  OG  SER E 545      61.598 -12.573  31.189  1.00 70.80           O
ATOM   4327  C   SER E 545      61.284 -12.780  28.497  1.00 70.80           C
ATOM   4328  O   SER E 545      60.058 -12.686  28.441  1.00 70.80           O
ATOM   4329  N   PRO E 546      61.926 -13.862  28.121  1.00 91.94           N
ATOM   4330  CA  PRO E 546      61.225 -15.046  27.679  1.00 91.94           C
ATOM   4331  CD  PRO E 546      63.241 -13.756  27.510  1.00 91.94           C
ATOM   4332  CB  PRO E 546      62.273 -15.923  26.997  1.00 91.94           C
ATOM   4333  CG  PRO E 546      63.329 -14.918  26.507  1.00 91.94           C
ATOM   4334  C   PRO E 546      60.539 -15.743  28.815  1.00 91.94           C
ATOM   4335  O   PRO E 546      59.543 -16.431  28.595  1.00 91.94           O
ATOM   4336  N   GLN E 547      61.070 -15.589  30.039  1.00 57.71           N
ATOM   4337  CA  GLN E 547      60.553 -16.277  31.188  1.00 57.71           C
ATOM   4338  CB  GLN E 547      61.410 -16.072  32.451  1.00 57.71           C
ATOM   4339  CG  GLN E 547      60.870 -16.795  33.691  1.00 57.71           C
ATOM   4340  CD  GLN E 547      60.982 -18.297  33.475  1.00 57.71           C
ATOM   4341  OE1 GLN E 547      61.946 -18.785  32.887  1.00 57.71           O
ATOM   4342  NE2 GLN E 547      59.963 -19.055  33.962  1.00 57.71           N
ATOM   4343  C   GLN E 547      59.175 -15.798  31.505  1.00 57.71           C
ATOM   4344  O   GLN E 547      58.313 -16.580  31.902  1.00 57.71           O
ATOM   4345  N   ASP E 548      58.926 -14.489  31.337  1.00 91.17           N
ATOM   4346  CA  ASP E 548      57.656 -13.946  31.716  1.00 91.17           C
ATOM   4347  CB  ASP E 548      57.542 -12.436  31.432  1.00 91.17           C
ATOM   4348  CG  ASP E 548      56.266 -11.914  32.077  1.00 91.17           C
ATOM   4349  OD1 ASP E 548      55.483 -12.748  32.605  1.00 91.17           O
ATOM   4350  OD2 ASP E 548      56.056 -10.672  32.048  1.00 91.17           O
ATOM   4351  C   ASP E 548      56.616 -14.617  30.899  1.00 91.17           C
ATOM   4352  O   ASP E 548      55.549 -14.979  31.392  1.00 91.17           O
ATOM   4353  N   ILE E 549      56.917 -14.800  29.607  1.00 40.55           N
ATOM   4354  CA  ILE E 549      55.982 -15.433  28.735  1.00 40.55           C
ATOM   4355  CB  ILE E 549      56.466 -15.494  27.315  1.00 40.55           C
ATOM   4356  CG1 ILE E 549      56.675 -14.075  26.759  1.00 40.55           C
ATOM   4357  CG2 ILE E 549      55.464 -16.334  26.506  1.00 40.55           C
ATOM   4358  CD1 ILE E 549      57.441 -14.047  25.437  1.00 40.55           C
ATOM   4359  C   ILE E 549      55.785 -16.839  29.198  1.00 40.55           C
ATOM   4360  O   ILE E 549      54.657 -17.323  29.282  1.00 40.55           O
ATOM   4361  N   VAL E 550      56.889 -17.531  29.529  1.00 57.94           N
ATOM   4362  CA  VAL E 550      56.791 -18.905  29.930  1.00 57.94           C
ATOM   4363  CB  VAL E 550      58.130 -19.521  30.222  1.00 57.94           C
ATOM   4364  CG1 VAL E 550      57.914 -20.943  30.771  1.00 57.94           C
ATOM   4365  CG2 VAL E 550      58.978 -19.476  28.938  1.00 57.94           C
ATOM   4366  C   VAL E 550      55.951 -19.029  31.168  1.00 57.94           C
ATOM   4367  O   VAL E 550      55.108 -19.919  31.255  1.00 57.94           O
ATOM   4368  N   GLU E 551      56.193 -18.199  32.202  1.00188.35           N
ATOM   4369  CA  GLU E 551      55.383 -18.359  33.383  1.00188.35           C
ATOM   4370  CB  GLU E 551      55.994 -17.780  34.654  1.00188.35           C
ATOM   4371  CG  GLU E 551      54.895 -17.475  35.669  1.00188.35           C
ATOM   4372  CD  GLU E 551      54.189 -18.740  36.164  1.00188.35           C
ATOM   4373  OE1 GLU E 551      54.317 -19.785  35.473  1.00188.35           O
ATOM   4374  OE2 GLU E 551      53.498 -18.681  37.216  1.00188.35           O
ATOM   4375  C   GLU E 551      54.003 -17.762  33.301  1.00188.35           C
ATOM   4376  O   GLU E 551      53.032 -18.370  33.744  1.00188.35           O
ATOM   4377  N   CYS E 552      53.898 -16.502  32.842  1.00 93.31           N
ATOM   4378  CA  CYS E 552      52.655 -15.775  32.856  1.00 93.31           C
ATOM   4379  CB  CYS E 552      52.886 -14.263  32.957  1.00 93.31           C
ATOM   4380  SG  CYS E 552      53.715 -13.854  34.516  1.00 93.31           S
ATOM   4381  C   CYS E 552      51.684 -16.006  31.732  1.00 93.31           C
ATOM   4382  O   CYS E 552      50.475 -15.954  31.950  1.00 93.31           O
ATOM   4383  N   SER E 553      52.167 -16.241  30.498  1.00 82.40           N
ATOM   4384  CA  SER E 553      51.288 -16.177  29.358  1.00 82.40           C
ATOM   4385  CB  SER E 553      52.050 -15.960  28.038  1.00 82.40           C
ATOM   4386  OG  SER E 553      51.142 -15.891  26.950  1.00 82.40           O
ATOM   4387  C   SER E 553      50.369 -17.355  29.179  1.00 82.40           C
ATOM   4388  O   SER E 553      50.782 -18.510  29.096  1.00 82.40           O
ATOM   4389  N   ALA E 554      49.057 -17.034  29.120  1.00 83.08           N
ATOM   4390  CA  ALA E 554      47.929 -17.897  28.883  1.00 83.08           C
ATOM   4391  CB  ALA E 554      46.588 -17.208  29.188  1.00 83.08           C
ATOM   4392  C   ALA E 554      47.883 -18.346  27.447  1.00 83.08           C
ATOM   4393  O   ALA E 554      47.237 -19.341  27.117  1.00 83.08           O
ATOM   4394  N   TYR E 555      48.460 -17.527  26.546  1.00166.07           N
ATOM   4395  CA  TYR E 555      48.505 -17.742  25.126  1.00166.07           C
ATOM   4396  CB  TYR E 555      48.966 -16.542  24.277  1.00166.07           C
ATOM   4397  CG  TYR E 555      47.932 -15.470  24.365  1.00166.07           C
ATOM   4398  CD1 TYR E 555      46.592 -15.778  24.294  1.00166.07           C
ATOM   4399  CD2 TYR E 555      48.304 -14.148  24.446  1.00166.07           C
ATOM   4400  CE1 TYR E 555      45.639 -14.787  24.359  1.00166.07           C
ATOM   4401  CE2 TYR E 555      47.358 -13.152  24.508  1.00166.07           C
ATOM   4402  CZ  TYR E 555      46.023 -13.471  24.470  1.00166.07           C
ATOM   4403  OH  TYR E 555      45.052 -12.450  24.535  1.00166.07           O
ATOM   4404  C   TYR E 555      49.386 -18.907  24.778  1.00166.07           C
ATOM   4405  O   TYR E 555      49.412 -19.322  23.620  1.00166.07           O
ATOM   4406  N   SER E 556      50.260 -19.341  25.709  1.00116.58           N
ATOM   4407  CA  SER E 556      51.146 -20.446  25.455  1.00116.58           C
ATOM   4408  CB  SER E 556      52.602 -20.011  25.210  1.00116.58           C
ATOM   4409  OG  SER E 556      52.685 -19.220  24.034  1.00116.58           O
ATOM   4410  C   SER E 556      51.161 -21.393  26.628  1.00116.58           C
ATOM   4411  O   SER E 556      50.515 -21.187  27.652  1.00116.58           O
ATOM   4412  N   GLN E 557      51.855 -22.525  26.406  1.00180.08           N
ATOM   4413  CA  GLN E 557      52.089 -23.694  27.210  1.00180.08           C
ATOM   4414  CB  GLN E 557      52.249 -24.944  26.336  1.00180.08           C
ATOM   4415  CG  GLN E 557      50.923 -25.335  25.674  1.00180.08           C
ATOM   4416  CD  GLN E 557      50.516 -24.274  24.655  1.00180.08           C
ATOM   4417  OE1 GLN E 557      51.259 -23.971  23.723  1.00180.08           O
ATOM   4418  NE2 GLN E 557      49.306 -23.680  24.844  1.00180.08           N
ATOM   4419  C   GLN E 557      53.203 -23.624  28.228  1.00180.08           C
ATOM   4420  O   GLN E 557      53.450 -24.626  28.895  1.00180.08           O
ATOM   4421  N   GLY E 558      54.026 -22.559  28.284  1.00 51.04           N
ATOM   4422  CA  GLY E 558      55.095 -22.581  29.252  1.00 51.04           C
ATOM   4423  C   GLY E 558      56.216 -23.364  28.633  1.00 51.04           C
ATOM   4424  O   GLY E 558      56.585 -23.125  27.488  1.00 51.04           O
ATOM   4425  N   CYS E 559      56.814 -24.295  29.400  1.00 82.95           N
ATOM   4426  CA  CYS E 559      57.884 -25.143  28.948  1.00 82.95           C
ATOM   4427  CB  CYS E 559      58.625 -25.874  30.079  1.00 82.95           C
ATOM   4428  SG  CYS E 559      59.763 -24.742  30.926  1.00 82.95           S
ATOM   4429  C   CYS E 559      57.362 -26.153  27.969  1.00 82.95           C
ATOM   4430  O   CYS E 559      58.139 -26.856  27.325  1.00 82.95           O
ATOM   4431  N   ASP E 560      56.026 -26.316  27.931  1.00 78.09           N
ATOM   4432  CA  ASP E 560      55.296 -27.217  27.078  1.00 78.09           C
ATOM   4433  CB  ASP E 560      53.827 -27.382  27.505  1.00 78.09           C
ATOM   4434  CG  ASP E 560      53.807 -28.146  28.821  1.00 78.09           C
ATOM   4435  OD1 ASP E 560      54.890 -28.639  29.236  1.00 78.09           O
ATOM   4436  OD2 ASP E 560      52.709 -28.243  29.432  1.00 78.09           O
ATOM   4437  C   ASP E 560      55.305 -26.766  25.637  1.00 78.09           C
ATOM   4438  O   ASP E 560      54.931 -27.539  24.755  1.00 78.09           O
ATOM   4439  N   GLY E 561      55.632 -25.487  25.347  1.00 43.52           N
ATOM   4440  CA  GLY E 561      55.658 -25.055  23.968  1.00 43.52           C
ATOM   4441  C   GLY E 561      54.692 -23.918  23.769  1.00 43.52           C
ATOM   4442  O   GLY E 561      53.977 -23.522  24.689  1.00 43.52           O
ATOM   4443  N   GLY E 562      54.666 -23.352  22.537  1.00 34.67           N
ATOM   4444  CA  GLY E 562      53.804 -22.244  22.211  1.00 34.67           C
ATOM   4445  C   GLY E 562      54.078 -21.815  20.793  1.00 34.67           C
ATOM   4446  O   GLY E 562      54.846 -22.461  20.080  1.00 34.67           O
ATOM   4447  N   PHE E 563      53.438 -20.706  20.339  1.00 72.50           N
ATOM   4448  CA  PHE E 563      53.644 -20.253  18.983  1.00 72.50           C
ATOM   4449  CB  PHE E 563      52.454 -20.548  18.056  1.00 72.50           C
ATOM   4450  CG  PHE E 563      52.394 -22.029  17.923  1.00 72.50           C
ATOM   4451  CD1 PHE E 563      51.772 -22.787  18.887  1.00 72.50           C
ATOM   4452  CD2 PHE E 563      52.964 -22.658  16.841  1.00 72.50           C
ATOM   4453  CE1 PHE E 563      51.717 -24.155  18.771  1.00 72.50           C
ATOM   4454  CE2 PHE E 563      52.912 -24.026  16.720  1.00 72.50           C
ATOM   4455  CZ  PHE E 563      52.289 -24.777  17.687  1.00 72.50           C
ATOM   4456  C   PHE E 563      53.892 -18.767  18.953  1.00 72.50           C
ATOM   4457  O   PHE E 563      53.223 -17.991  19.631  1.00 72.50           O
ATOM   4458  N   MET E 564      54.824 -18.338  18.074  1.00133.72           N
ATOM   4459  CA  MET E 564      55.284 -16.977  17.949  1.00133.72           C
ATOM   4460  CB  MET E 564      56.374 -16.803  16.878  1.00133.72           C
ATOM   4461  CG  MET E 564      55.859 -16.980  15.447  1.00133.72           C
ATOM   4462  SD  MET E 564      55.344 -18.673  15.032  1.00133.72           S
ATOM   4463  CE  MET E 564      57.036 -19.304  14.841  1.00133.72           C
ATOM   4464  C   MET E 564      54.152 -16.073  17.570  1.00133.72           C
ATOM   4465  O   MET E 564      54.113 -14.923  17.990  1.00133.72           O
ATOM   4466  N   TYR E 565      53.198 -16.544  16.756  1.00 69.39           N
ATOM   4467  CA  TYR E 565      52.123 -15.685  16.343  1.00 69.39           C
ATOM   4468  CB  TYR E 565      51.123 -16.455  15.461  1.00 69.39           C
ATOM   4469  CG  TYR E 565      50.020 -15.575  14.982  1.00 69.39           C
ATOM   4470  CD1 TYR E 565      48.897 -15.360  15.748  1.00 69.39           C
ATOM   4471  CD2 TYR E 565      50.107 -14.976  13.746  1.00 69.39           C
ATOM   4472  CE1 TYR E 565      47.881 -14.555  15.286  1.00 69.39           C
ATOM   4473  CE2 TYR E 565      49.096 -14.171  13.279  1.00 69.39           C
ATOM   4474  CZ  TYR E 565      47.979 -13.962  14.049  1.00 69.39           C
ATOM   4475  OH  TYR E 565      46.941 -13.138  13.566  1.00 69.39           O
ATOM   4476  C   TYR E 565      51.417 -15.214  17.590  1.00 69.39           C
ATOM   4477  O   TYR E 565      51.071 -14.041  17.710  1.00 69.39           O
ATOM   4478  N   LEU E 566      51.167 -16.133  18.543  1.00 89.02           N
ATOM   4479  CA  LEU E 566      50.508 -15.846  19.785  1.00 89.02           C
ATOM   4480  CB  LEU E 566      50.057 -17.125  20.509  1.00 89.02           C
ATOM   4481  CG  LEU E 566      48.917 -17.857  19.775  1.00 89.02           C
ATOM   4482  CD1 LEU E 566      48.486 -19.128  20.521  1.00 89.02           C
ATOM   4483  CD2 LEU E 566      47.735 -16.904  19.523  1.00 89.02           C
ATOM   4484  C   LEU E 566      51.367 -15.059  20.742  1.00 89.02           C
ATOM   4485  O   LEU E 566      50.832 -14.308  21.553  1.00 89.02           O
ATOM   4486  N   VAL E 567      52.692 -15.318  20.795  1.00146.42           N
ATOM   4487  CA  VAL E 567      53.570 -14.601  21.698  1.00146.42           C
ATOM   4488  CB  VAL E 567      54.844 -15.350  21.978  1.00146.42           C
ATOM   4489  CG1 VAL E 567      54.484 -16.630  22.751  1.00146.42           C
ATOM   4490  CG2 VAL E 567      55.568 -15.634  20.651  1.00146.42           C
ATOM   4491  C   VAL E 567      53.919 -13.250  21.190  1.00146.42           C
ATOM   4492  O   VAL E 567      53.846 -12.231  21.879  1.00146.42           O
ATOM   4493  N   SER E 568      54.328 -13.207  19.927  1.00201.34           N
ATOM   4494  CA  SER E 568      54.553 -11.934  19.380  1.00201.34           C
ATOM   4495  CB  SER E 568      54.978 -11.984  17.902  1.00201.34           C
ATOM   4496  OG  SER E 568      53.921 -12.503  17.108  1.00201.34           O
ATOM   4497  C   SER E 568      53.140 -11.186  19.471  1.00201.34           C
ATOM   4498  O   SER E 568      53.344  -9.982  19.275  1.00201.34           O
ATOM   4499  N   LYS E 569      51.825 -11.847  19.668  1.00238.05           N
ATOM   4500  CA  LYS E 569      50.306 -11.566  19.942  1.00238.05           C
ATOM   4501  CB  LYS E 569      49.376 -12.782  19.777  1.00238.05           C
ATOM   4502  CG  LYS E 569      47.963 -12.476  20.296  1.00238.05           C
ATOM   4503  CD  LYS E 569      46.893 -13.516  19.953  1.00238.05           C
ATOM   4504  CE  LYS E 569      45.505 -13.161  20.497  1.00238.05           C
ATOM   4505  NZ  LYS E 569      44.976 -11.953  19.822  1.00238.05           N
ATOM   4506  C   LYS E 569      50.055 -11.120  21.365  1.00238.05           C
ATOM   4507  O   LYS E 569      49.299 -10.190  21.645  1.00238.05           O
ATOM   4508  N   TYR E 570      50.680 -11.824  22.317  1.00 89.62           N
ATOM   4509  CA  TYR E 570      50.605 -11.578  23.723  1.00 89.62           C
ATOM   4510  CB  TYR E 570      51.510 -12.590  24.454  1.00 89.62           C
ATOM   4511  CG  TYR E 570      51.542 -12.386  25.929  1.00 89.62           C
ATOM   4512  CD1 TYR E 570      50.511 -12.826  26.726  1.00 89.62           C
ATOM   4513  CD2 TYR E 570      52.630 -11.784  26.517  1.00 89.62           C
ATOM   4514  CE1 TYR E 570      50.556 -12.649  28.088  1.00 89.62           C
ATOM   4515  CE2 TYR E 570      52.682 -11.605  27.879  1.00 89.62           C
ATOM   4516  CZ  TYR E 570      51.642 -12.037  28.666  1.00 89.62           C
ATOM   4517  OH  TYR E 570      51.692 -11.857  30.065  1.00 89.62           O
ATOM   4518  C   TYR E 570      51.179 -10.214  23.872  1.00 89.62           C
ATOM   4519  O   TYR E 570      50.784  -9.429  24.733  1.00 89.62           O
ATOM   4520  N   ALA E 571      52.149  -9.910  22.996  1.00 45.15           N
ATOM   4521  CA  ALA E 571      52.819  -8.649  23.044  1.00 45.15           C
ATOM   4522  CB  ALA E 571      53.857  -8.487  21.920  1.00 45.15           C
ATOM   4523  C   ALA E 571      51.822  -7.541  22.894  1.00 45.15           C
ATOM   4524  O   ALA E 571      51.919  -6.523  23.576  1.00 45.15           O
ATOM   4525  N   GLU E 572      50.848  -7.682  21.978  1.00 71.13           N
ATOM   4526  CA  GLU E 572      49.908  -6.611  21.799  1.00 71.13           C
ATOM   4527  CB  GLU E 572      49.027  -6.810  20.553  1.00 71.13           C
ATOM   4528  CG  GLU E 572      48.181  -5.586  20.198  1.00 71.13           C
ATOM   4529  CD  GLU E 572      47.429  -5.893  18.910  1.00 71.13           C
ATOM   4530  OE1 GLU E 572      46.562  -6.807  18.931  1.00 71.13           O
ATOM   4531  OE2 GLU E 572      47.716  -5.217  17.886  1.00 71.13           O
ATOM   4532  C   GLU E 572      48.996  -6.478  22.989  1.00 71.13           C
ATOM   4533  O   GLU E 572      48.779  -5.375  23.490  1.00 71.13           O
ATOM   4534  N   ASP E 573      48.403  -7.597  23.455  1.00115.36           N
ATOM   4535  CA  ASP E 573      47.444  -7.515  24.522  1.00115.36           C
ATOM   4536  CB  ASP E 573      46.662  -8.830  24.691  1.00115.36           C
ATOM   4537  CG  ASP E 573      45.823  -9.047  23.439  1.00115.36           C
ATOM   4538  OD1 ASP E 573      45.686  -8.078  22.644  1.00115.36           O
ATOM   4539  OD2 ASP E 573      45.315 -10.185  23.255  1.00115.36           O
ATOM   4540  C   ASP E 573      48.051  -7.199  25.862  1.00115.36           C
ATOM   4541  O   ASP E 573      47.648  -6.238  26.518  1.00115.36           O
ATOM   4542  N   TYR E 574      48.950  -8.085  26.347  1.00161.86           N
ATOM   4543  CA  TYR E 574      49.601  -7.955  27.627  1.00161.86           C
ATOM   4544  CB  TYR E 574      49.869  -9.317  28.281  1.00161.86           C
ATOM   4545  CG  TYR E 574      48.511  -9.888  28.509  1.00161.86           C
ATOM   4546  CD1 TYR E 574      47.905 -10.656  27.542  1.00161.86           C
ATOM   4547  CD2 TYR E 574      47.834  -9.633  29.679  1.00161.86           C
ATOM   4548  CE1 TYR E 574      46.649 -11.178  27.744  1.00161.86           C
ATOM   4549  CE2 TYR E 574      46.578 -10.152  29.887  1.00161.86           C
ATOM   4550  CZ  TYR E 574      45.984 -10.927  28.920  1.00161.86           C
ATOM   4551  OH  TYR E 574      44.696 -11.461  29.133  1.00161.86           O
ATOM   4552  C   TYR E 574      50.860  -7.139  27.654  1.00161.86           C
ATOM   4553  O   TYR E 574      51.092  -6.372  28.586  1.00161.86           O
ATOM   4554  N   GLY E 575      51.743  -7.312  26.653  1.00 45.50           N
ATOM   4555  CA  GLY E 575      52.987  -6.589  26.655  1.00 45.50           C
ATOM   4556  C   GLY E 575      54.076  -7.467  27.208  1.00 45.50           C
ATOM   4557  O   GLY E 575      53.817  -8.453  27.897  1.00 45.50           O
ATOM   4558  N   LEU E 576      55.344  -7.104  26.911  1.00109.97           N
ATOM   4559  CA  LEU E 576      56.489  -7.858  27.339  1.00109.97           C
ATOM   4560  CB  LEU E 576      57.394  -8.324  26.186  1.00109.97           C
ATOM   4561  CG  LEU E 576      56.761  -9.430  25.322  1.00109.97           C
ATOM   4562  CD1 LEU E 576      55.445  -8.961  24.686  1.00109.97           C
ATOM   4563  CD2 LEU E 576      57.757  -9.967  24.284  1.00109.97           C
ATOM   4564  C   LEU E 576      57.315  -7.016  28.258  1.00109.97           C
ATOM   4565  O   LEU E 576      57.307  -5.788  28.196  1.00109.97           O
ATOM   4566  N   ALA E 577      58.065  -7.691  29.145  1.00 69.50           N
ATOM   4567  CA  ALA E 577      58.872  -7.056  30.143  1.00 69.50           C
ATOM   4568  CB  ALA E 577      58.613  -7.661  31.522  1.00 69.50           C
ATOM   4569  C   ALA E 577      60.306  -7.346  29.834  1.00 69.50           C
ATOM   4570  O   ALA E 577      60.619  -8.255  29.070  1.00 69.50           O
ATOM   4571  N   GLU E 578      61.223  -6.555  30.422  1.00 53.12           N
ATOM   4572  CA  GLU E 578      62.629  -6.728  30.193  1.00 53.12           C
ATOM   4573  CB  GLU E 578      63.458  -5.502  30.609  1.00 53.12           C
ATOM   4574  CG  GLU E 578      63.176  -4.274  29.742  1.00 53.12           C
ATOM   4575  CD  GLU E 578      63.988  -3.109  30.287  1.00 53.12           C
ATOM   4576  OE1 GLU E 578      63.799  -2.767  31.485  1.00 53.12           O
ATOM   4577  OE2 GLU E 578      64.810  -2.546  29.515  1.00 53.12           O
ATOM   4578  C   GLU E 578      63.120  -7.914  30.971  1.00 53.12           C
ATOM   4579  O   GLU E 578      62.482  -8.368  31.922  1.00 53.12           O
ATOM   4580  N   GLU E 579      64.297  -8.436  30.564  1.00 86.83           N
ATOM   4581  CA  GLU E 579      64.889  -9.612  31.142  1.00 86.83           C
ATOM   4582  CB  GLU E 579      66.240  -9.971  30.501  1.00 86.83           C
ATOM   4583  CG  GLU E 579      66.904 -11.200  31.124  1.00 86.83           C
ATOM   4584  CD  GLU E 579      66.136 -12.439  30.690  1.00 86.83           C
ATOM   4585  OE1 GLU E 579      65.355 -12.342  29.706  1.00 86.83           O
ATOM   4586  OE2 GLU E 579      66.323 -13.502  31.340  1.00 86.83           O
ATOM   4587  C   GLU E 579      65.141  -9.399  32.607  1.00 86.83           C
ATOM   4588  O   GLU E 579      64.876 -10.283  33.422  1.00 86.83           O
ATOM   4589  N   SER E 580      65.634  -8.207  32.989  1.00 73.16           N
ATOM   4590  CA  SER E 580      65.979  -7.951  34.361  1.00 73.16           C
ATOM   4591  CB  SER E 580      66.579  -6.551  34.572  1.00 73.16           C
ATOM   4592  OG  SER E 580      66.894  -6.356  35.942  1.00 73.16           O
ATOM   4593  C   SER E 580      64.747  -8.042  35.203  1.00 73.16           C
ATOM   4594  O   SER E 580      64.797  -8.388  36.384  1.00 73.16           O
ATOM   4595  N   CYS E 581      63.594  -7.727  34.602  1.00 58.09           N
ATOM   4596  CA  CYS E 581      62.364  -7.741  35.333  1.00 58.09           C
ATOM   4597  CB  CYS E 581      61.193  -7.294  34.447  1.00 58.09           C
ATOM   4598  SG  CYS E 581      59.653  -7.012  35.354  1.00 58.09           S
ATOM   4599  C   CYS E 581      62.114  -9.146  35.778  1.00 58.09           C
ATOM   4600  O   CYS E 581      61.676  -9.378  36.906  1.00 58.09           O
ATOM   4601  N   ASP E 582      62.366 -10.124  34.880  1.00128.75           N
ATOM   4602  CA  ASP E 582      62.164 -11.490  35.248  1.00128.75           C
ATOM   4603  CB  ASP E 582      60.724 -11.965  35.033  1.00128.75           C
ATOM   4604  CG  ASP E 582      60.366 -11.789  33.577  1.00128.75           C
ATOM   4605  OD1 ASP E 582      60.718 -10.753  32.952  1.00128.75           O
ATOM   4606  OD2 ASP E 582      59.715 -12.730  33.069  1.00128.75           O
ATOM   4607  C   ASP E 582      63.139 -12.352  34.510  1.00128.75           C
ATOM   4608  O   ASP E 582      62.905 -12.814  33.395  1.00128.75           O
ATOM   4609  N   PRO E 583      64.229 -12.593  35.182  1.00160.79           N
ATOM   4610  CA  PRO E 583      65.344 -13.350  34.669  1.00160.79           C
ATOM   4611  CD  PRO E 583      64.271 -12.451  36.627  1.00160.79           C
ATOM   4612  CB  PRO E 583      66.334 -13.441  35.828  1.00160.79           C
ATOM   4613  CG  PRO E 583      65.435 -13.347  37.076  1.00160.79           C
ATOM   4614  C   PRO E 583      64.892 -14.703  34.218  1.00160.79           C
ATOM   4615  O   PRO E 583      63.932 -15.232  34.774  1.00160.79           O
ATOM   4616  N   TYR E 584      65.583 -15.280  33.214  1.00102.31           N
ATOM   4617  CA  TYR E 584      65.170 -16.530  32.635  1.00102.31           C
ATOM   4618  CB  TYR E 584      65.754 -16.717  31.221  1.00102.31           C
ATOM   4619  CG  TYR E 584      65.259 -17.984  30.618  1.00102.31           C
ATOM   4620  CD1 TYR E 584      63.950 -18.093  30.211  1.00102.31           C
ATOM   4621  CD2 TYR E 584      66.110 -19.048  30.427  1.00102.31           C
ATOM   4622  CE1 TYR E 584      63.489 -19.256  29.641  1.00102.31           C
ATOM   4623  CE2 TYR E 584      65.655 -20.213  29.856  1.00102.31           C
ATOM   4624  CZ  TYR E 584      64.342 -20.318  29.464  1.00102.31           C
ATOM   4625  OH  TYR E 584      63.871 -21.512  28.878  1.00102.31           O
ATOM   4626  C   TYR E 584      65.596 -17.679  33.501  1.00102.31           C
ATOM   4627  O   TYR E 584      66.779 -17.844  33.794  1.00102.31           O
ATOM   4628  N   LYS E 585      64.589 -18.418  34.029  1.00126.64           N
ATOM   4629  CA  LYS E 585      64.725 -19.619  34.816  1.00126.64           C
ATOM   4630  CB  LYS E 585      63.553 -19.813  35.791  1.00126.64           C
ATOM   4631  CG  LYS E 585      63.487 -18.727  36.867  1.00126.64           C
ATOM   4632  CD  LYS E 585      62.207 -18.761  37.703  1.00126.64           C
ATOM   4633  CE  LYS E 585      62.281 -19.731  38.884  1.00126.64           C
ATOM   4634  NZ  LYS E 585      63.205 -19.204  39.913  1.00126.64           N
ATOM   4635  C   LYS E 585      64.859 -20.876  33.996  1.00126.64           C
ATOM   4636  O   LYS E 585      65.680 -21.741  34.303  1.00126.64           O
ATOM   4637  N   GLY E 586      64.046 -21.017  32.923  1.00 36.34           N
ATOM   4638  CA  GLY E 586      64.046 -22.229  32.148  1.00 36.34           C
ATOM   4639  C   GLY E 586      63.106 -23.217  32.790  1.00 36.34           C
ATOM   4640  O   GLY E 586      63.220 -24.419  32.563  1.00 36.34           O
ATOM   4641  N   VAL E 587      62.149 -22.720  33.606  1.00 65.21           N
ATOM   4642  CA  VAL E 587      61.255 -23.615  34.291  1.00 65.21           C
ATOM   4643  CB  VAL E 587      61.749 -23.888  35.694  1.00 65.21           C
ATOM   4644  CG1 VAL E 587      60.810 -24.837  36.461  1.00 65.21           C
ATOM   4645  CG2 VAL E 587      63.189 -24.411  35.577  1.00 65.21           C
ATOM   4646  C   VAL E 587      59.896 -22.947  34.339  1.00 65.21           C
ATOM   4647  O   VAL E 587      59.738 -21.775  34.017  1.00 65.21           O
ATOM   4648  N   ASP E 588      58.877 -23.734  34.756  1.00106.74           N
ATOM   4649  CA  ASP E 588      57.474 -23.473  34.923  1.00106.74           C
ATOM   4650  CB  ASP E 588      56.662 -24.760  35.137  1.00106.74           C
ATOM   4651  CG  ASP E 588      56.678 -25.528  33.822  1.00106.74           C
ATOM   4652  OD1 ASP E 588      56.724 -24.862  32.753  1.00106.74           O
ATOM   4653  OD2 ASP E 588      56.643 -26.787  33.866  1.00106.74           O
ATOM   4654  C   ASP E 588      57.263 -22.581  36.114  1.00106.74           C
ATOM   4655  O   ASP E 588      56.174 -22.551  36.689  1.00106.74           O
ATOM   4656  N   SER E 589      58.348 -21.946  36.597  1.00111.05           N
ATOM   4657  CA  SER E 589      58.337 -21.080  37.748  1.00111.05           C
ATOM   4658  CB  SER E 589      59.583 -20.182  37.779  1.00111.05           C
ATOM   4659  OG  SER E 589      59.466 -19.193  38.786  1.00111.05           O
ATOM   4660  C   SER E 589      57.129 -20.194  37.713  1.00111.05           C
ATOM   4661  O   SER E 589      56.551 -19.988  36.653  1.00111.05           O
ATOM   4662  N   VAL E 590      56.712 -19.677  38.896  1.00 59.60           N
ATOM   4663  CA  VAL E 590      55.538 -18.856  39.097  1.00 59.60           C
ATOM   4664  CB  VAL E 590      55.129 -18.803  40.548  1.00 59.60           C
ATOM   4665  CG1 VAL E 590      53.886 -17.910  40.711  1.00 59.60           C
ATOM   4666  CG2 VAL E 590      54.927 -20.244  41.039  1.00 59.60           C
ATOM   4667  C   VAL E 590      55.812 -17.451  38.623  1.00 59.60           C
ATOM   4668  O   VAL E 590      56.966 -17.048  38.492  1.00 59.60           O
ATOM   4669  N   CYS E 591      54.744 -16.669  38.329  1.00116.77           N
ATOM   4670  CA  CYS E 591      54.896 -15.326  37.826  1.00116.77           C
ATOM   4671  CB  CYS E 591      53.575 -14.646  37.417  1.00116.77           C
ATOM   4672  SG  CYS E 591      52.911 -15.189  35.819  1.00116.77           S
ATOM   4673  C   CYS E 591      55.443 -14.491  38.949  1.00116.77           C
ATOM   4674  O   CYS E 591      55.124 -14.766  40.100  1.00116.77           O
ATOM   4675  N   LYS E 592      56.289 -13.464  38.660  1.00148.88           N
ATOM   4676  CA  LYS E 592      56.848 -12.634  39.717  1.00148.88           C
ATOM   4677  CB  LYS E 592      58.058 -13.265  40.428  1.00148.88           C
ATOM   4678  CG  LYS E 592      59.305 -13.384  39.550  1.00148.88           C
ATOM   4679  CD  LYS E 592      60.579 -13.682  40.343  1.00148.88           C
ATOM   4680  CE  LYS E 592      61.832 -13.799  39.474  1.00148.88           C
ATOM   4681  NZ  LYS E 592      61.722 -14.977  38.586  1.00148.88           N
ATOM   4682  C   LYS E 592      57.318 -11.281  39.171  1.00148.88           C
ATOM   4683  O   LYS E 592      57.126 -10.982  37.994  1.00148.88           O
ATOM   4684  N   LYS E 593      57.974 -10.455  40.047  1.00226.21           N
ATOM   4685  CA  LYS E 593      58.463  -9.085  39.943  1.00226.21           C
ATOM   4686  CB  LYS E 593      59.571  -8.877  38.897  1.00226.21           C
ATOM   4687  CG  LYS E 593      60.136  -7.455  38.922  1.00226.21           C
ATOM   4688  CD  LYS E 593      60.870  -7.117  40.222  1.00226.21           C
ATOM   4689  CE  LYS E 593      61.327  -5.660  40.313  1.00226.21           C
ATOM   4690  NZ  LYS E 593      62.394  -5.398  39.322  1.00226.21           N
ATOM   4691  C   LYS E 593      57.325  -8.156  39.634  1.00226.21           C
ATOM   4692  O   LYS E 593      56.703  -8.246  38.577  1.00226.21           O
ATOM   4693  N   ASP E 594      57.033  -7.232  40.579  1.00 52.27           N
ATOM   4694  CA  ASP E 594      55.949  -6.289  40.469  1.00 52.27           C
ATOM   4695  CB  ASP E 594      55.365  -5.881  41.832  1.00 52.27           C
ATOM   4696  CG  ASP E 594      54.702  -7.103  42.452  1.00 52.27           C
ATOM   4697  OD1 ASP E 594      54.596  -8.141  41.746  1.00 52.27           O
ATOM   4698  OD2 ASP E 594      54.291  -7.014  43.640  1.00 52.27           O
ATOM   4699  C   ASP E 594      56.429  -5.032  39.808  1.00 52.27           C
ATOM   4700  O   ASP E 594      57.631  -4.825  39.652  1.00 52.27           O
ATOM   4701  N   GLN E 595      55.464  -4.167  39.408  1.00 58.98           N
ATOM   4702  CA  GLN E 595      55.717  -2.881  38.813  1.00 58.98           C
ATOM   4703  CB  GLN E 595      56.226  -1.840  39.824  1.00 58.98           C
ATOM   4704  CG  GLN E 595      55.219  -1.533  40.933  1.00 58.98           C
ATOM   4705  CD  GLN E 595      55.838  -0.500  41.863  1.00 58.98           C
ATOM   4706  OE1 GLN E 595      56.891   0.065  41.571  1.00 58.98           O
ATOM   4707  NE2 GLN E 595      55.166  -0.243  43.017  1.00 58.98           N
ATOM   4708  C   GLN E 595      56.750  -3.060  37.758  1.00 58.98           C
ATOM   4709  O   GLN E 595      57.770  -2.373  37.751  1.00 58.98           O
ATOM   4710  N   CYS E 596      56.492  -3.986  36.821  1.00124.03           N
ATOM   4711  CA  CYS E 596      57.503  -4.315  35.872  1.00124.03           C
ATOM   4712  CB  CYS E 596      57.113  -5.457  34.937  1.00124.03           C
ATOM   4713  SG  CYS E 596      58.566  -5.963  34.001  1.00124.03           S
ATOM   4714  C   CYS E 596      57.828  -3.140  35.049  1.00124.03           C
ATOM   4715  O   CYS E 596      57.001  -2.587  34.319  1.00124.03           O
ATOM   4716  N   PRO E 597      59.080  -2.798  35.217  1.00 83.38           N
ATOM   4717  CA  PRO E 597      59.650  -1.698  34.515  1.00 83.38           C
ATOM   4718  CD  PRO E 597      60.086  -3.772  35.607  1.00 83.38           C
ATOM   4719  CB  PRO E 597      61.150  -1.761  34.783  1.00 83.38           C
ATOM   4720  CG  PRO E 597      61.397  -3.267  34.981  1.00 83.38           C
ATOM   4721  C   PRO E 597      59.337  -1.912  33.082  1.00 83.38           C
ATOM   4722  O   PRO E 597      59.991  -2.723  32.429  1.00 83.38           O
ATOM   4723  N   LYS E 598      58.356  -1.134  32.610  1.00212.93           N
ATOM   4724  CA  LYS E 598      57.829  -1.037  31.288  1.00212.93           C
ATOM   4725  CB  LYS E 598      58.721  -0.221  30.337  1.00212.93           C
ATOM   4726  CG  LYS E 598      58.849   1.250  30.740  1.00212.93           C
ATOM   4727  CD  LYS E 598      57.508   1.985  30.804  1.00212.93           C
ATOM   4728  CE  LYS E 598      56.793   2.077  29.455  1.00212.93           C
ATOM   4729  NZ  LYS E 598      56.219   0.760  29.097  1.00212.93           N
ATOM   4730  C   LYS E 598      57.512  -2.339  30.625  1.00212.93           C
ATOM   4731  O   LYS E 598      58.141  -3.374  30.842  1.00212.93           O
ATOM   4732  N   ARG E 599      56.458  -2.289  29.786  1.00 57.63           N
ATOM   4733  CA  ARG E 599      56.075  -3.410  28.984  1.00 57.63           C
ATOM   4734  CB  ARG E 599      54.700  -4.001  29.339  1.00 57.63           C
ATOM   4735  CG  ARG E 599      54.693  -4.803  30.643  1.00 57.63           C
ATOM   4736  CD  ARG E 599      53.335  -5.429  30.963  1.00 57.63           C
ATOM   4737  NE  ARG E 599      53.522  -6.346  32.122  1.00 57.63           N
ATOM   4738  CZ  ARG E 599      53.874  -7.647  31.903  1.00 57.63           C
ATOM   4739  NH1 ARG E 599      54.071  -8.094  30.628  1.00 57.63           N
ATOM   4740  NH2 ARG E 599      54.029  -8.502  32.956  1.00 57.63           N
ATOM   4741  C   ARG E 599      56.006  -2.935  27.563  1.00 57.63           C
ATOM   4742  O   ARG E 599      55.374  -1.922  27.268  1.00 57.63           O
ATOM   4743  N   ALA E 600      56.697  -3.647  26.648  1.00 50.20           N
ATOM   4744  CA  ALA E 600      56.675  -3.306  25.252  1.00 50.20           C
ATOM   4745  CB  ALA E 600      57.952  -3.715  24.499  1.00 50.20           C
ATOM   4746  C   ALA E 600      55.527  -4.027  24.613  1.00 50.20           C
ATOM   4747  O   ALA E 600      55.224  -5.160  24.979  1.00 50.20           O
ATOM   4748  N   TYR E 601      54.886  -3.400  23.603  1.00 56.05           N
ATOM   4749  CA  TYR E 601      53.734  -3.994  22.972  1.00 56.05           C
ATOM   4750  CB  TYR E 601      52.437  -3.189  23.170  1.00 56.05           C
ATOM   4751  CG  TYR E 601      52.083  -3.199  24.618  1.00 56.05           C
ATOM   4752  CD1 TYR E 601      52.678  -2.316  25.491  1.00 56.05           C
ATOM   4753  CD2 TYR E 601      51.151  -4.087  25.104  1.00 56.05           C
ATOM   4754  CE1 TYR E 601      52.350  -2.321  26.826  1.00 56.05           C
ATOM   4755  CE2 TYR E 601      50.818  -4.096  26.438  1.00 56.05           C
ATOM   4756  CZ  TYR E 601      51.420  -3.214  27.302  1.00 56.05           C
ATOM   4757  OH  TYR E 601      51.081  -3.220  28.672  1.00 56.05           O
ATOM   4758  C   TYR E 601      53.974  -4.049  21.491  1.00 56.05           C
ATOM   4759  O   TYR E 601      54.869  -3.385  20.972  1.00 56.05           O
ATOM   4760  N   GLY E 602      53.180  -4.876  20.772  1.00 35.01           N
ATOM   4761  CA  GLY E 602      53.328  -4.998  19.347  1.00 35.01           C
ATOM   4762  C   GLY E 602      52.150  -4.350  18.681  1.00 35.01           C
ATOM   4763  O   GLY E 602      50.998  -4.680  18.959  1.00 35.01           O
ATOM   4764  N   THR E 603      52.439  -3.411  17.756  1.00108.34           N
ATOM   4765  CA  THR E 603      51.464  -2.655  17.017  1.00108.34           C
ATOM   4766  CB  THR E 603      52.100  -1.648  16.103  1.00108.34           C
ATOM   4767  OG1 THR E 603      52.960  -0.781  16.825  1.00108.34           O
ATOM   4768  CG2 THR E 603      50.986  -0.839  15.420  1.00108.34           C
ATOM   4769  C   THR E 603      50.714  -3.562  16.095  1.00108.34           C
ATOM   4770  O   THR E 603      49.503  -3.418  15.934  1.00108.34           O
ATOM   4771  N   ASN E 604      51.423  -4.493  15.422  1.00 52.79           N
ATOM   4772  CA  ASN E 604      50.751  -5.338  14.472  1.00 52.79           C
ATOM   4773  CB  ASN E 604      50.683  -4.726  13.062  1.00 52.79           C
ATOM   4774  CG  ASN E 604      49.784  -3.499  13.118  1.00 52.79           C
ATOM   4775  OD1 ASN E 604      48.635  -3.573  13.551  1.00 52.79           O
ATOM   4776  ND2 ASN E 604      50.323  -2.333  12.672  1.00 52.79           N
ATOM   4777  C   ASN E 604      51.493  -6.635  14.343  1.00 52.79           C
ATOM   4778  O   ASN E 604      52.672  -6.727  14.685  1.00 52.79           O
ATOM   4779  N   TYR E 605      50.785  -7.696  13.890  1.00 80.21           N
ATOM   4780  CA  TYR E 605      51.404  -8.973  13.663  1.00 80.21           C
ATOM   4781  CB  TYR E 605      51.518  -9.823  14.942  1.00 80.21           C
ATOM   4782  CG  TYR E 605      50.173  -9.886  15.581  1.00 80.21           C
ATOM   4783  CD1 TYR E 605      49.745  -8.861  16.394  1.00 80.21           C
ATOM   4784  CD2 TYR E 605      49.342 -10.963  15.377  1.00 80.21           C
ATOM   4785  CE1 TYR E 605      48.508  -8.905  16.993  1.00 80.21           C
ATOM   4786  CE2 TYR E 605      48.104 -11.012  15.974  1.00 80.21           C
ATOM   4787  CZ  TYR E 605      47.685  -9.984  16.783  1.00 80.21           C
ATOM   4788  OH  TYR E 605      46.415 -10.037  17.394  1.00 80.21           O
ATOM   4789  C   TYR E 605      50.611  -9.733  12.642  1.00 80.21           C
ATOM   4790  O   TYR E 605      49.405  -9.527  12.511  1.00 80.21           O
ATOM   4791  N   ALA E 606      51.275 -10.634  11.879  1.00 46.94           N
ATOM   4792  CA  ALA E 606      50.571 -11.427  10.907  1.00 46.94           C
ATOM   4793  CB  ALA E 606      50.121 -10.627   9.672  1.00 46.94           C
ATOM   4794  C   ALA E 606      51.482 -12.515  10.418  1.00 46.94           C
ATOM   4795  O   ALA E 606      52.698 -12.451  10.588  1.00 46.94           O
ATOM   4796  N   TYR E 607      50.897 -13.571   9.812  1.00 84.06           N
ATOM   4797  CA  TYR E 607      51.690 -14.609   9.212  1.00 84.06           C
ATOM   4798  CB  TYR E 607      50.947 -15.929   8.921  1.00 84.06           C
ATOM   4799  CG  TYR E 607      50.729 -16.711  10.170  1.00 84.06           C
ATOM   4800  CD1 TYR E 607      51.776 -17.403  10.736  1.00 84.06           C
ATOM   4801  CD2 TYR E 607      49.487 -16.786  10.757  1.00 84.06           C
ATOM   4802  CE1 TYR E 607      51.596 -18.144  11.879  1.00 84.06           C
ATOM   4803  CE2 TYR E 607      49.300 -17.526  11.901  1.00 84.06           C
ATOM   4804  CZ  TYR E 607      50.355 -18.205  12.464  1.00 84.06           C
ATOM   4805  OH  TYR E 607      50.167 -18.966  13.637  1.00 84.06           O
ATOM   4806  C   TYR E 607      52.090 -14.073   7.878  1.00 84.06           C
ATOM   4807  O   TYR E 607      51.286 -13.456   7.186  1.00 84.06           O
ATOM   4808  N   THR E 608      53.359 -14.263   7.482  1.00 43.38           N
ATOM   4809  CA  THR E 608      53.766 -13.771   6.201  1.00 43.38           C
ATOM   4810  CB  THR E 608      55.221 -14.027   5.924  1.00 43.38           C
ATOM   4811  OG1 THR E 608      56.025 -13.412   6.921  1.00 43.38           O
ATOM   4812  CG2 THR E 608      55.571 -13.457   4.546  1.00 43.38           C
ATOM   4813  C   THR E 608      52.942 -14.497   5.185  1.00 43.38           C
ATOM   4814  O   THR E 608      52.776 -15.714   5.269  1.00 43.38           O
ATOM   4815  N   GLY E 609      52.410 -13.755   4.189  1.00 35.58           N
ATOM   4816  CA  GLY E 609      51.547 -14.343   3.210  1.00 35.58           C
ATOM   4817  C   GLY E 609      50.142 -13.950   3.563  1.00 35.58           C
ATOM   4818  O   GLY E 609      49.219 -14.151   2.776  1.00 35.58           O
ATOM   4819  N   GLY E 610      49.937 -13.403   4.776  1.00 38.19           N
ATOM   4820  CA  GLY E 610      48.646 -12.898   5.155  1.00 38.19           C
ATOM   4821  C   GLY E 610      47.933 -13.828   6.091  1.00 38.19           C
ATOM   4822  O   GLY E 610      47.147 -13.377   6.922  1.00 38.19           O
ATOM   4823  N   PHE E 611      48.166 -15.149   5.981  1.00 77.60           N
ATOM   4824  CA  PHE E 611      47.519 -16.087   6.857  1.00 77.60           C
ATOM   4825  CB  PHE E 611      46.059 -16.386   6.463  1.00 77.60           C
ATOM   4826  CG  PHE E 611      46.018 -16.752   5.018  1.00 77.60           C
ATOM   4827  CD1 PHE E 611      45.930 -15.762   4.066  1.00 77.60           C
ATOM   4828  CD2 PHE E 611      46.059 -18.065   4.608  1.00 77.60           C
ATOM   4829  CE1 PHE E 611      45.889 -16.072   2.728  1.00 77.60           C
ATOM   4830  CE2 PHE E 611      46.018 -18.381   3.270  1.00 77.60           C
ATOM   4831  CZ  PHE E 611      45.932 -17.385   2.327  1.00 77.60           C
ATOM   4832  C   PHE E 611      48.316 -17.348   6.825  1.00 77.60           C
ATOM   4833  O   PHE E 611      49.251 -17.488   6.041  1.00 77.60           O
ATOM   4834  N   TYR E 612      47.963 -18.313   7.689  1.00164.38           N
ATOM   4835  CA  TYR E 612      48.732 -19.520   7.798  1.00164.38           C
ATOM   4836  CB  TYR E 612      48.288 -20.255   9.073  1.00164.38           C
ATOM   4837  CG  TYR E 612      49.210 -21.353   9.441  1.00164.38           C
ATOM   4838  CD1 TYR E 612      50.538 -21.078   9.658  1.00164.38           C
ATOM   4839  CD2 TYR E 612      48.755 -22.644   9.554  1.00164.38           C
ATOM   4840  CE1 TYR E 612      51.412 -22.075  10.004  1.00164.38           C
ATOM   4841  CE2 TYR E 612      49.626 -23.644   9.908  1.00164.38           C
ATOM   4842  CZ  TYR E 612      50.955 -23.361  10.132  1.00164.38           C
ATOM   4843  OH  TYR E 612      51.865 -24.379  10.491  1.00164.38           O
ATOM   4844  C   TYR E 612      48.493 -20.337   6.560  1.00164.38           C
ATOM   4845  O   TYR E 612      47.361 -20.732   6.273  1.00164.38           O
ATOM   4846  N   GLY E 613      49.587 -20.633   5.814  1.00 63.39           N
ATOM   4847  CA  GLY E 613      49.513 -21.397   4.596  1.00 63.39           C
ATOM   4848  C   GLY E 613      49.924 -20.570   3.400  1.00 63.39           C
ATOM   4849  O   GLY E 613      50.122 -21.118   2.319  1.00 63.39           O
ATOM   4850  N   ALA E 614      49.962 -19.232   3.555  1.00102.15           N
ATOM   4851  CA  ALA E 614      50.344 -18.191   2.636  1.00102.15           C
ATOM   4852  CB  ALA E 614      49.790 -16.823   3.054  1.00102.15           C
ATOM   4853  C   ALA E 614      51.829 -18.031   2.445  1.00102.15           C
ATOM   4854  O   ALA E 614      52.255 -17.324   1.539  1.00102.15           O
ATOM   4855  N   THR E 615      52.658 -18.537   3.369  1.00 70.00           N
ATOM   4856  CA  THR E 615      54.075 -18.251   3.370  1.00 70.00           C
ATOM   4857  CB  THR E 615      54.794 -18.777   4.577  1.00 70.00           C
ATOM   4858  OG1 THR E 615      54.186 -18.255   5.746  1.00 70.00           O
ATOM   4859  CG2 THR E 615      56.273 -18.340   4.517  1.00 70.00           C
ATOM   4860  C   THR E 615      54.802 -18.787   2.170  1.00 70.00           C
ATOM   4861  O   THR E 615      54.432 -19.811   1.601  1.00 70.00           O
ATOM   4862  N   ASN E 616      55.854 -18.047   1.734  1.00 79.80           N
ATOM   4863  CA  ASN E 616      56.736 -18.480   0.680  1.00 79.80           C
ATOM   4864  CB  ASN E 616      56.204 -18.219  -0.743  1.00 79.80           C
ATOM   4865  CG  ASN E 616      56.018 -16.717  -0.941  1.00 79.80           C
ATOM   4866  OD1 ASN E 616      56.973 -16.001  -1.231  1.00 79.80           O
ATOM   4867  ND2 ASN E 616      54.770 -16.200  -0.780  1.00 79.80           N
ATOM   4868  C   ASN E 616      58.058 -17.772   0.839  1.00 79.80           C
ATOM   4869  O   ASN E 616      58.194 -16.850   1.642  1.00 79.80           O
ATOM   4870  N   ALA E 617      59.086 -18.218   0.084  1.00 44.91           N
ATOM   4871  CA  ALA E 617      60.421 -17.692   0.200  1.00 44.91           C
ATOM   4872  CB  ALA E 617      61.444 -18.454  -0.667  1.00 44.91           C
ATOM   4873  C   ALA E 617      60.477 -16.248  -0.206  1.00 44.91           C
ATOM   4874  O   ALA E 617      61.095 -15.440   0.489  1.00 44.91           O
ATOM   4875  N   LYS E 618      59.824 -15.875  -1.330  1.00188.41           N
ATOM   4876  CA  LYS E 618      59.903 -14.509  -1.773  1.00188.41           C
ATOM   4877  CB  LYS E 618      59.232 -14.168  -3.106  1.00188.41           C
ATOM   4878  CG  LYS E 618      60.288 -14.039  -4.192  1.00188.41           C
ATOM   4879  CD  LYS E 618      61.460 -13.132  -3.753  1.00188.41           C
ATOM   4880  CE  LYS E 618      61.049 -11.942  -2.887  1.00188.41           C
ATOM   4881  NZ  LYS E 618      60.081 -11.137  -3.653  1.00188.41           N
ATOM   4882  C   LYS E 618      59.337 -13.578  -0.759  1.00188.41           C
ATOM   4883  O   LYS E 618      59.937 -12.550  -0.452  1.00188.41           O
ATOM   4884  N   ASN E 619      58.176 -13.917  -0.189  1.00 69.84           N
ATOM   4885  CA  ASN E 619      57.547 -13.062   0.772  1.00 69.84           C
ATOM   4886  CB  ASN E 619      56.200 -13.645   1.240  1.00 69.84           C
ATOM   4887  CG  ASN E 619      55.327 -12.516   1.770  1.00 69.84           C
ATOM   4888  OD1 ASN E 619      55.798 -11.401   1.984  1.00 69.84           O
ATOM   4889  ND2 ASN E 619      54.017 -12.813   1.993  1.00 69.84           N
ATOM   4890  C   ASN E 619      58.442 -12.950   1.977  1.00 69.84           C
ATOM   4891  O   ASN E 619      58.529 -11.897   2.606  1.00 69.84           O
ATOM   4892  N   MET E 620      59.122 -14.053   2.342  1.00 48.07           N
ATOM   4893  CA  MET E 620      59.956 -14.064   3.515  1.00 48.07           C
ATOM   4894  CB  MET E 620      60.572 -15.449   3.790  1.00 48.07           C
ATOM   4895  CG  MET E 620      59.532 -16.501   4.186  1.00 48.07           C
ATOM   4896  SD  MET E 620      60.165 -18.202   4.298  1.00 48.07           S
ATOM   4897  CE  MET E 620      61.237 -17.900   5.731  1.00 48.07           C
ATOM   4898  C   MET E 620      61.081 -13.087   3.355  1.00 48.07           C
ATOM   4899  O   MET E 620      61.383 -12.316   4.263  1.00 48.07           O
ATOM   4900  N   MET E 621      61.727 -13.082   2.178  1.00125.38           N
ATOM   4901  CA  MET E 621      62.852 -12.219   1.963  1.00125.38           C
ATOM   4902  CB  MET E 621      63.557 -12.512   0.632  1.00125.38           C
ATOM   4903  CG  MET E 621      64.895 -11.795   0.494  1.00125.38           C
ATOM   4904  SD  MET E 621      65.848 -12.272  -0.978  1.00125.38           S
ATOM   4905  CE  MET E 621      66.275 -13.917  -0.339  1.00125.38           C
ATOM   4906  C   MET E 621      62.415 -10.784   1.963  1.00125.38           C
ATOM   4907  O   MET E 621      63.142  -9.907   2.425  1.00125.38           O
ATOM   4908  N   TYR E 622      61.220 -10.502   1.412  1.00142.09           N
ATOM   4909  CA  TYR E 622      60.721  -9.158   1.335  1.00142.09           C
ATOM   4910  CB  TYR E 622      59.349  -9.129   0.632  1.00142.09           C
ATOM   4911  CG  TYR E 622      58.828  -7.739   0.502  1.00142.09           C
ATOM   4912  CD1 TYR E 622      59.162  -6.974  -0.592  1.00142.09           C
ATOM   4913  CD2 TYR E 622      57.995  -7.205   1.457  1.00142.09           C
ATOM   4914  CE1 TYR E 622      58.680  -5.694  -0.729  1.00142.09           C
ATOM   4915  CE2 TYR E 622      57.510  -5.925   1.327  1.00142.09           C
ATOM   4916  CZ  TYR E 622      57.852  -5.167   0.233  1.00142.09           C
ATOM   4917  OH  TYR E 622      57.354  -3.854   0.095  1.00142.09           O
ATOM   4918  C   TYR E 622      60.536  -8.659   2.737  1.00142.09           C
ATOM   4919  O   TYR E 622      60.966  -7.559   3.080  1.00142.09           O
ATOM   4920  N   GLU E 623      59.911  -9.486   3.598  1.00 82.00           N
ATOM   4921  CA  GLU E 623      59.649  -9.097   4.955  1.00 82.00           C
ATOM   4922  CB  GLU E 623      58.858 -10.157   5.744  1.00 82.00           C
ATOM   4923  CG  GLU E 623      58.700  -9.820   7.231  1.00 82.00           C
ATOM   4924  CD  GLU E 623      57.717  -8.668   7.377  1.00 82.00           C
ATOM   4925  OE1 GLU E 623      56.988  -8.380   6.391  1.00 82.00           O
ATOM   4926  OE2 GLU E 623      57.683  -8.060   8.480  1.00 82.00           O
ATOM   4927  C   GLU E 623      60.937  -8.881   5.684  1.00 82.00           C
ATOM   4928  O   GLU E 623      61.090  -7.905   6.418  1.00 82.00           O
ATOM   4929  N   LEU E 624      61.913  -9.781   5.480  1.00 55.09           N
ATOM   4930  CA  LEU E 624      63.134  -9.724   6.231  1.00 55.09           C
ATOM   4931  CB  LEU E 624      64.077 -10.885   5.864  1.00 55.09           C
ATOM   4932  CG  LEU E 624      65.395 -10.913   6.656  1.00 55.09           C
ATOM   4933  CD1 LEU E 624      65.135 -11.137   8.153  1.00 55.09           C
ATOM   4934  CD2 LEU E 624      66.373 -11.948   6.074  1.00 55.09           C
ATOM   4935  C   LEU E 624      63.858  -8.435   5.979  1.00 55.09           C
ATOM   4936  O   LEU E 624      64.207  -7.719   6.917  1.00 55.09           O
ATOM   4937  N   TYR E 625      64.086  -8.088   4.700  1.00104.58           N
ATOM   4938  CA  TYR E 625      64.849  -6.913   4.389  1.00104.58           C
ATOM   4939  CB  TYR E 625      65.206  -6.833   2.893  1.00104.58           C
ATOM   4940  CG  TYR E 625      66.002  -5.594   2.659  1.00104.58           C
ATOM   4941  CD1 TYR E 625      65.386  -4.384   2.433  1.00104.58           C
ATOM   4942  CD2 TYR E 625      67.377  -5.648   2.664  1.00104.58           C
ATOM   4943  CE1 TYR E 625      66.130  -3.248   2.216  1.00104.58           C
ATOM   4944  CE2 TYR E 625      68.127  -4.517   2.446  1.00104.58           C
ATOM   4945  CZ  TYR E 625      67.503  -3.314   2.223  1.00104.58           C
ATOM   4946  OH  TYR E 625      68.270  -2.150   2.001  1.00104.58           O
ATOM   4947  C   TYR E 625      64.089  -5.675   4.746  1.00104.58           C
ATOM   4948  O   TYR E 625      64.661  -4.713   5.258  1.00104.58           O
ATOM   4949  N   HIS E 626      62.788  -5.625   4.413  1.00102.11           N
ATOM   4950  CA  HIS E 626      62.055  -4.433   4.713  1.00102.11           C
ATOM   4951  ND1 HIS E 626      61.332  -5.278   1.728  1.00102.11           N
ATOM   4952  CG  HIS E 626      60.820  -4.287   2.536  1.00102.11           C
ATOM   4953  CB  HIS E 626      60.682  -4.406   4.023  1.00102.11           C
ATOM   4954  NE2 HIS E 626      60.832  -3.570   0.397  1.00102.11           N
ATOM   4955  CD2 HIS E 626      60.519  -3.251   1.706  1.00102.11           C
ATOM   4956  CE1 HIS E 626      61.317  -4.796   0.461  1.00102.11           C
ATOM   4957  C   HIS E 626      61.845  -4.272   6.193  1.00102.11           C
ATOM   4958  O   HIS E 626      62.222  -3.249   6.760  1.00102.11           O
ATOM   4959  N   GLY E 627      61.184  -5.272   6.823  1.00 73.79           N
ATOM   4960  CA  GLY E 627      60.778  -5.314   8.211  1.00 73.79           C
ATOM   4961  C   GLY E 627      61.799  -5.670   9.263  1.00 73.79           C
ATOM   4962  O   GLY E 627      61.796  -5.084  10.345  1.00 73.79           O
ATOM   4963  N   GLY E 628      62.653  -6.687   9.024  1.00 48.67           N
ATOM   4964  CA  GLY E 628      63.563  -7.114  10.057  1.00 48.67           C
ATOM   4965  C   GLY E 628      63.439  -8.606  10.221  1.00 48.67           C
ATOM   4966  O   GLY E 628      62.675  -9.262   9.515  1.00 48.67           O
ATOM   4967  N   PRO E 629      64.162  -9.156  11.172  1.00 81.59           N
ATOM   4968  CA  PRO E 629      64.153 -10.579  11.397  1.00 81.59           C
ATOM   4969  CD  PRO E 629      65.386  -8.529  11.637  1.00 81.59           C
ATOM   4970  CB  PRO E 629      65.265 -10.824  12.414  1.00 81.59           C
ATOM   4971  CG  PRO E 629      66.260  -9.677  12.163  1.00 81.59           C
ATOM   4972  C   PRO E 629      62.788 -11.021  11.829  1.00 81.59           C
ATOM   4973  O   PRO E 629      62.082 -10.242  12.467  1.00 81.59           O
ATOM   4974  N   LEU E 630      62.380 -12.253  11.460  1.00109.89           N
ATOM   4975  CA  LEU E 630      61.063 -12.713  11.803  1.00109.89           C
ATOM   4976  CB  LEU E 630      60.085 -12.745  10.611  1.00109.89           C
ATOM   4977  CG  LEU E 630      60.444 -13.779   9.525  1.00109.89           C
ATOM   4978  CD1 LEU E 630      59.419 -13.749   8.378  1.00109.89           C
ATOM   4979  CD2 LEU E 630      61.890 -13.616   9.033  1.00109.89           C
ATOM   4980  C   LEU E 630      61.170 -14.110  12.325  1.00109.89           C
ATOM   4981  O   LEU E 630      62.150 -14.806  12.064  1.00109.89           O
ATOM   4982  N   ALA E 631      60.162 -14.541  13.111  1.00 48.57           N
ATOM   4983  CA  ALA E 631      60.176 -15.870  13.659  1.00 48.57           C
ATOM   4984  CB  ALA E 631      59.216 -16.043  14.851  1.00 48.57           C
ATOM   4985  C   ALA E 631      59.771 -16.863  12.607  1.00 48.57           C
ATOM   4986  O   ALA E 631      58.896 -16.603  11.781  1.00 48.57           O
ATOM   4987  N   ILE E 632      60.417 -18.049  12.625  1.00127.23           N
ATOM   4988  CA  ILE E 632      60.126 -19.103  11.691  1.00127.23           C
ATOM   4989  CB  ILE E 632      61.147 -19.189  10.588  1.00127.23           C
ATOM   4990  CG1 ILE E 632      61.188 -17.863   9.812  1.00127.23           C
ATOM   4991  CG2 ILE E 632      60.828 -20.395   9.689  1.00127.23           C
ATOM   4992  CD1 ILE E 632      62.370 -17.759   8.850  1.00127.23           C
ATOM   4993  C   ILE E 632      60.161 -20.387  12.472  1.00127.23           C
ATOM   4994  O   ILE E 632      60.707 -20.430  13.574  1.00127.23           O
ATOM   4995  N   ALA E 633      59.530 -21.461  11.949  1.00 45.95           N
ATOM   4996  CA  ALA E 633      59.581 -22.737  12.611  1.00 45.95           C
ATOM   4997  CB  ALA E 633      58.250 -23.156  13.256  1.00 45.95           C
ATOM   4998  C   ALA E 633      59.922 -23.773  11.580  1.00 45.95           C
ATOM   4999  O   ALA E 633      59.642 -23.597  10.395  1.00 45.95           O
ATOM   5000  N   PHE E 634      60.574 -24.878  12.008  1.00180.57           N
ATOM   5001  CA  PHE E 634      60.925 -25.925  11.086  1.00180.57           C
ATOM   5002  CB  PHE E 634      62.266 -25.693  10.356  1.00180.57           C
ATOM   5003  CG  PHE E 634      63.407 -25.761  11.317  1.00180.57           C
ATOM   5004  CD1 PHE E 634      63.773 -24.661  12.057  1.00180.57           C
ATOM   5005  CD2 PHE E 634      64.113 -26.931  11.481  1.00180.57           C
ATOM   5006  CE1 PHE E 634      64.828 -24.726  12.939  1.00180.57           C
ATOM   5007  CE2 PHE E 634      65.170 -27.001  12.360  1.00180.57           C
ATOM   5008  CZ  PHE E 634      65.529 -25.897  13.093  1.00180.57           C
ATOM   5009  C   PHE E 634      60.999 -27.216  11.839  1.00180.57           C
ATOM   5010  O   PHE E 634      60.886 -27.242  13.064  1.00180.57           O
ATOM   5011  N   GLU E 635      61.168 -28.339  11.110  1.00117.53           N
ATOM   5012  CA  GLU E 635      61.210 -29.608  11.779  1.00117.53           C
ATOM   5013  CB  GLU E 635      60.513 -30.739  11.003  1.00117.53           C
ATOM   5014  CG  GLU E 635      60.467 -32.067  11.764  1.00117.53           C
ATOM   5015  CD  GLU E 635      59.465 -31.935  12.903  1.00117.53           C
ATOM   5016  OE1 GLU E 635      58.882 -30.829  13.055  1.00117.53           O
ATOM   5017  OE2 GLU E 635      59.269 -32.940  13.637  1.00117.53           O
ATOM   5018  C   GLU E 635      62.636 -29.993  11.974  1.00117.53           C
ATOM   5019  O   GLU E 635      63.390 -30.157  11.016  1.00117.53           O
ATOM   5020  N   VAL E 636      63.036 -30.135  13.251  1.00 76.07           N
ATOM   5021  CA  VAL E 636      64.372 -30.522  13.580  1.00 76.07           C
ATOM   5022  CB  VAL E 636      64.791 -30.114  14.966  1.00 76.07           C
ATOM   5023  CG1 VAL E 636      66.156 -30.751  15.277  1.00 76.07           C
ATOM   5024  CG2 VAL E 636      64.802 -28.578  15.047  1.00 76.07           C
ATOM   5025  C   VAL E 636      64.430 -32.010  13.506  1.00 76.07           C
ATOM   5026  O   VAL E 636      63.505 -32.703  13.926  1.00 76.07           O
ATOM   5027  N   TYR E 637      65.531 -32.537  12.944  1.00 86.24           N
ATOM   5028  CA  TYR E 637      65.719 -33.953  12.863  1.00 86.24           C
ATOM   5029  CB  TYR E 637      65.651 -34.534  11.438  1.00 86.24           C
ATOM   5030  CG  TYR E 637      64.200 -34.518  11.090  1.00 86.24           C
[truncated: 509,163 more chars]
