# Supplementary material for: Evolutionary Analysis of Dipeptidyl Peptidase I
Source: Int J Mol Sci. 2022 Feb 6;23(3):1852. doi: 10.3390/ijms23031852 (PMC8836896; doi:10.3390/ijms23031852)
Supplement: Supplementary file 1 [file ijms-23-01852-s001.zip › Supplementary File S2 Homology models/Modeller/Naegleria gruberi/mod.B99990010.pdb]

EXPDTA    THEORETICAL MODEL, MODELLER 10.1 2021/11/11 14:47:44
REMARK   6 MODELLER OBJECTIVE FUNCTION:     13591.3281
REMARK   6 MODELLER BEST TEMPLATE % SEQ ID:  49.716
REMARK   6 SEQUENCE: mod
REMARK   6 ALIGNMENT: alignment.pir
REMARK   6 SCRIPT: model.py
REMARK   6 DOPE score: -162680.51562
REMARK   6 GA341 score: 1.00000
REMARK   6 DOPE-HR score: -125242.68750
REMARK   6 TEMPLATE: 1K3B 1:A - 119:A MODELS 1:A - 128:A AT 49.7%
REMARK   6 TEMPLATE: 1K3B 120:B - 283:B MODELS 129:B - 294:B AT 49.7%
REMARK   6 TEMPLATE: 1K3B 284:C - 352:C MODELS 295:C - 362:C AT 49.7%
REMARK   6 TEMPLATE: 1K3B 353:D - 471:D MODELS 363:D - 490:D AT 49.7%
REMARK   6 TEMPLATE: 1K3B 472:E - 635:E MODELS 491:E - 656:E AT 49.7%
REMARK   6 TEMPLATE: 1K3B 636:F - 704:F MODELS 657:F - 724:F AT 49.7%
REMARK   6 TEMPLATE: 1K3B 705:G - 823:G MODELS 725:G - 852:G AT 49.7%
REMARK   6 TEMPLATE: 1K3B 824:H - 987:H MODELS 853:H - 1018:H AT 49.7%
REMARK   6 TEMPLATE: 1K3B 988:I - 1056:I MODELS 1019:I - 1086:I AT 49.7%
REMARK   6 TEMPLATE: 1K3B 1057:J - 1175:J MODELS 1087:J - 1214:J AT 49.7%
REMARK   6 TEMPLATE: 1K3B 1176:K - 1339:K MODELS 1215:K - 1380:K AT 49.7%
REMARK   6 TEMPLATE: 1K3B 1340:L - 1408:L MODELS 1381:L - 1448:L AT 49.7%
SSBOND   1 CYS A    6    CYS A  101                          1555   1555  2.03
SSBOND   2 CYS A   33    CYS A  121                          1555   1555  2.02
SSBOND   3 CYS B  154    CYS B  197                          1555   1555  2.04
SSBOND   4 CYS B  190    CYS B  229                          1555   1555  2.03
SSBOND   5 CYS B  219    CYS B  234                          1555   1555  2.02
SSBOND   6 CYS D  368    CYS D  463                          1555   1555  2.03
SSBOND   7 CYS D  395    CYS D  483                          1555   1555  2.02
SSBOND   8 CYS E  516    CYS E  559                          1555   1555  2.03
SSBOND   9 CYS E  552    CYS E  591                          1555   1555  2.02
SSBOND  10 CYS E  581    CYS E  596                          1555   1555  2.02
SSBOND  11 CYS G  730    CYS G  825                          1555   1555  1.99
SSBOND  12 CYS G  757    CYS G  845                          1555   1555  2.03
SSBOND  13 CYS H  878    CYS H  921                          1555   1555  2.04
SSBOND  14 CYS H  914    CYS H  953                          1555   1555  2.04
SSBOND  15 CYS H  943    CYS H  958                          1555   1555  2.03
SSBOND  16 CYS J 1092    CYS J 1187                          1555   1555  2.03
SSBOND  17 CYS J 1119    CYS J 1207                          1555   1555  2.03
SSBOND  18 CYS K 1240    CYS K 1283                          1555   1555  2.03
SSBOND  19 CYS K 1276    CYS K 1315                          1555   1555  2.02
SSBOND  20 CYS K 1305    CYS K 1320                          1555   1555  2.03
ATOM      1  N   ASP A   1      38.088  20.986  23.474  1.00108.81           N
ATOM      2  CA  ASP A   1      38.981  21.622  22.501  1.00108.81           C
ATOM      3  CB  ASP A   1      38.044  22.487  21.645  1.00108.81           C
ATOM      4  CG  ASP A   1      38.512  22.688  20.210  1.00108.81           C
ATOM      5  OD1 ASP A   1      39.716  22.498  19.897  1.00108.81           O
ATOM      6  OD2 ASP A   1      37.625  23.047  19.391  1.00108.81           O
ATOM      7  C   ASP A   1      39.911  22.450  23.330  1.00108.81           C
ATOM      8  O   ASP A   1      39.493  23.134  24.259  1.00108.81           O
ATOM      9  N   ILE A   2      41.218  22.390  23.033  1.00182.08           N
ATOM     10  CA  ILE A   2      42.181  23.141  23.773  1.00182.08           C
ATOM     11  CB  ILE A   2      43.454  22.389  24.078  1.00182.08           C
ATOM     12  CG1 ILE A   2      44.135  21.885  22.802  1.00182.08           C
ATOM     13  CG2 ILE A   2      43.136  21.274  25.093  1.00182.08           C
ATOM     14  CD1 ILE A   2      43.377  20.783  22.104  1.00182.08           C
ATOM     15  C   ILE A   2      42.456  24.336  22.920  1.00182.08           C
ATOM     16  O   ILE A   2      42.041  24.398  21.767  1.00182.08           O
ATOM     17  N   PRO A   3      43.074  25.319  23.499  1.00 90.87           N
ATOM     18  CA  PRO A   3      43.333  26.547  22.797  1.00 90.87           C
ATOM     19  CD  PRO A   3      42.921  25.540  24.927  1.00 90.87           C
ATOM     20  CB  PRO A   3      43.851  27.517  23.855  1.00 90.87           C
ATOM     21  CG  PRO A   3      43.148  27.047  25.140  1.00 90.87           C
ATOM     22  C   PRO A   3      44.266  26.351  21.644  1.00 90.87           C
ATOM     23  O   PRO A   3      44.502  27.311  20.914  1.00 90.87           O
ATOM     24  N   VAL A   4      44.824  25.138  21.468  1.00118.30           N
ATOM     25  CA  VAL A   4      45.812  24.928  20.442  1.00118.30           C
ATOM     26  CB  VAL A   4      46.622  23.688  20.653  1.00118.30           C
ATOM     27  CG1 VAL A   4      45.743  22.457  20.373  1.00118.30           C
ATOM     28  CG2 VAL A   4      47.855  23.784  19.750  1.00118.30           C
ATOM     29  C   VAL A   4      45.224  24.819  19.050  1.00118.30           C
ATOM     30  O   VAL A   4      44.225  24.141  18.820  1.00118.30           O
ATOM     31  N   HIS A   5      45.831  25.600  18.124  1.00172.29           N
ATOM     32  CA  HIS A   5      45.695  25.789  16.692  1.00172.29           C
ATOM     33  ND1 HIS A   5      43.415  27.903  15.767  1.00172.29           N
ATOM     34  CG  HIS A   5      44.584  28.074  16.477  1.00172.29           C
ATOM     35  CB  HIS A   5      45.824  27.256  16.241  1.00172.29           C
ATOM     36  NE2 HIS A   5      43.054  29.574  17.190  1.00172.29           N
ATOM     37  CD2 HIS A   5      44.346  29.098  17.342  1.00172.29           C
ATOM     38  CE1 HIS A   5      42.535  28.825  16.233  1.00172.29           C
ATOM     39  C   HIS A   5      46.622  24.985  15.803  1.00172.29           C
ATOM     40  O   HIS A   5      46.722  25.318  14.626  1.00172.29           O
ATOM     41  N   CYS A   6      47.419  24.027  16.311  1.00 95.62           N
ATOM     42  CA  CYS A   6      48.511  23.424  15.569  1.00 95.62           C
ATOM     43  CB  CYS A   6      49.286  22.388  16.395  1.00 95.62           C
ATOM     44  SG  CYS A   6      50.089  23.196  17.803  1.00 95.62           S
ATOM     45  C   CYS A   6      48.160  22.795  14.251  1.00 95.62           C
ATOM     46  O   CYS A   6      47.038  22.366  13.996  1.00 95.62           O
ATOM     47  N   LEU A   7      49.187  22.728  13.371  1.00118.11           N
ATOM     48  CA  LEU A   7      49.057  22.296  12.012  1.00118.11           C
ATOM     49  CB  LEU A   7      49.594  23.419  11.087  1.00118.11           C
ATOM     50  CG  LEU A   7      49.229  23.449   9.585  1.00118.11           C
ATOM     51  CD1 LEU A   7      49.767  24.749   8.963  1.00118.11           C
ATOM     52  CD2 LEU A   7      49.703  22.232   8.785  1.00118.11           C
ATOM     53  C   LEU A   7      49.852  21.025  11.841  1.00118.11           C
ATOM     54  O   LEU A   7      50.739  20.695  12.627  1.00118.11           O
ATOM     55  N   PHE A   8      49.523  20.279  10.773  1.00 84.48           N
ATOM     56  CA  PHE A   8      50.123  19.051  10.346  1.00 84.48           C
ATOM     57  CB  PHE A   8      49.489  18.630   9.005  1.00 84.48           C
ATOM     58  CG  PHE A   8      50.327  17.642   8.272  1.00 84.48           C
ATOM     59  CD1 PHE A   8      50.195  16.283   8.450  1.00 84.48           C
ATOM     60  CD2 PHE A   8      51.259  18.104   7.371  1.00 84.48           C
ATOM     61  CE1 PHE A   8      50.992  15.413   7.742  1.00 84.48           C
ATOM     62  CE2 PHE A   8      52.059  17.243   6.660  1.00 84.48           C
ATOM     63  CZ  PHE A   8      51.924  15.887   6.845  1.00 84.48           C
ATOM     64  C   PHE A   8      51.593  19.291  10.141  1.00 84.48           C
ATOM     65  O   PHE A   8      52.417  18.450  10.503  1.00 84.48           O
ATOM     66  N   HIS A   9      51.953  20.455   9.565  1.00 85.39           N
ATOM     67  CA  HIS A   9      53.312  20.825   9.262  1.00 85.39           C
ATOM     68  ND1 HIS A   9      55.384  21.718   7.143  1.00 85.39           N
ATOM     69  CG  HIS A   9      54.191  22.360   7.398  1.00 85.39           C
ATOM     70  CB  HIS A   9      53.405  22.245   8.673  1.00 85.39           C
ATOM     71  NE2 HIS A   9      54.929  22.947   5.349  1.00 85.39           N
ATOM     72  CD2 HIS A   9      53.931  23.107   6.296  1.00 85.39           C
ATOM     73  CE1 HIS A   9      55.779  22.107   5.904  1.00 85.39           C
ATOM     74  C   HIS A   9      54.085  20.896  10.540  1.00 85.39           C
ATOM     75  O   HIS A   9      55.236  20.468  10.616  1.00 85.39           O
ATOM     76  N   GLN A  10      53.448  21.440  11.589  1.00 91.13           N
ATOM     77  CA  GLN A  10      54.110  21.657  12.840  1.00 91.13           C
ATOM     78  CB  GLN A  10      53.157  22.203  13.914  1.00 91.13           C
ATOM     79  CG  GLN A  10      52.415  23.481  13.516  1.00 91.13           C
ATOM     80  CD  GLN A  10      53.341  24.685  13.614  1.00 91.13           C
ATOM     81  OE1 GLN A  10      54.516  24.569  13.960  1.00 91.13           O
ATOM     82  NE2 GLN A  10      52.784  25.887  13.305  1.00 91.13           N
ATOM     83  C   GLN A  10      54.578  20.333  13.355  1.00 91.13           C
ATOM     84  O   GLN A  10      55.633  20.243  13.981  1.00 91.13           O
ATOM     85  N   VAL A  11      53.758  19.287  13.142  1.00 76.70           N
ATOM     86  CA  VAL A  11      53.980  17.954  13.630  1.00 76.70           C
ATOM     87  CB  VAL A  11      52.720  17.146  13.626  1.00 76.70           C
ATOM     88  CG1 VAL A  11      53.039  15.769  14.218  1.00 76.70           C
ATOM     89  CG2 VAL A  11      51.635  17.908  14.409  1.00 76.70           C
ATOM     90  C   VAL A  11      55.074  17.215  12.889  1.00 76.70           C
ATOM     91  O   VAL A  11      55.738  16.341  13.446  1.00 76.70           O
ATOM     92  N   PHE A  12      55.260  17.508  11.591  1.00127.74           N
ATOM     93  CA  PHE A  12      56.244  16.863  10.756  1.00127.74           C
ATOM     94  CB  PHE A  12      56.012  17.361   9.303  1.00127.74           C
ATOM     95  CG  PHE A  12      56.941  16.872   8.241  1.00127.74           C
ATOM     96  CD1 PHE A  12      56.790  15.624   7.679  1.00127.74           C
ATOM     97  CD2 PHE A  12      57.944  17.692   7.781  1.00127.74           C
ATOM     98  CE1 PHE A  12      57.645  15.198   6.689  1.00127.74           C
ATOM     99  CE2 PHE A  12      58.803  17.274   6.792  1.00127.74           C
ATOM    100  CZ  PHE A  12      58.651  16.024   6.245  1.00127.74           C
ATOM    101  C   PHE A  12      57.614  17.228  11.283  1.00127.74           C
ATOM    102  O   PHE A  12      57.889  18.395  11.554  1.00127.74           O
ATOM    103  N   GLY A  13      58.513  16.225  11.473  1.00 38.05           N
ATOM    104  CA  GLY A  13      59.839  16.543  11.948  1.00 38.05           C
ATOM    105  C   GLY A  13      60.308  15.552  12.984  1.00 38.05           C
ATOM    106  O   GLY A  13      59.775  14.450  13.113  1.00 38.05           O
ATOM    107  N   ASP A  14      61.358  15.933  13.748  1.00 84.58           N
ATOM    108  CA  ASP A  14      61.911  15.055  14.742  1.00 84.58           C
ATOM    109  CB  ASP A  14      63.452  15.031  14.751  1.00 84.58           C
ATOM    110  CG  ASP A  14      63.909  13.872  15.625  1.00 84.58           C
ATOM    111  OD1 ASP A  14      63.301  12.772  15.520  1.00 84.58           O
ATOM    112  OD2 ASP A  14      64.865  14.074  16.421  1.00 84.58           O
ATOM    113  C   ASP A  14      61.453  15.498  16.099  1.00 84.58           C
ATOM    114  O   ASP A  14      61.443  16.688  16.412  1.00 84.58           O
ATOM    115  N   TRP A  15      61.044  14.533  16.946  1.00 88.02           N
ATOM    116  CA  TRP A  15      60.595  14.855  18.272  1.00 88.02           C
ATOM    117  CB  TRP A  15      59.109  14.544  18.513  1.00 88.02           C
ATOM    118  CG  TRP A  15      58.157  15.522  17.874  1.00 88.02           C
ATOM    119  CD2 TRP A  15      57.475  16.551  18.606  1.00 88.02           C
ATOM    120  CD1 TRP A  15      57.750  15.630  16.577  1.00 88.02           C
ATOM    121  NE1 TRP A  15      56.863  16.673  16.452  1.00 88.02           N
ATOM    122  CE2 TRP A  15      56.683  17.246  17.695  1.00 88.02           C
ATOM    123  CE3 TRP A  15      57.506  16.886  19.929  1.00 88.02           C
ATOM    124  CZ2 TRP A  15      55.906  18.296  18.097  1.00 88.02           C
ATOM    125  CZ3 TRP A  15      56.723  17.945  20.332  1.00 88.02           C
ATOM    126  CH2 TRP A  15      55.939  18.637  19.432  1.00 88.02           C
ATOM    127  C   TRP A  15      61.368  14.035  19.254  1.00 88.02           C
ATOM    128  O   TRP A  15      61.740  12.896  18.981  1.00 88.02           O
ATOM    129  N   THR A  16      61.641  14.617  20.438  1.00120.51           N
ATOM    130  CA  THR A  16      62.301  13.895  21.482  1.00120.51           C
ATOM    131  CB  THR A  16      63.527  14.601  21.995  1.00120.51           C
ATOM    132  OG1 THR A  16      64.158  13.818  22.995  1.00120.51           O
ATOM    133  CG2 THR A  16      63.138  15.979  22.557  1.00120.51           C
ATOM    134  C   THR A  16      61.307  13.771  22.596  1.00120.51           C
ATOM    135  O   THR A  16      60.723  14.764  23.027  1.00120.51           O
ATOM    136  N   PHE A  17      61.058  12.538  23.088  1.00157.18           N
ATOM    137  CA  PHE A  17      60.085  12.425  24.140  1.00157.18           C
ATOM    138  CB  PHE A  17      58.951  11.426  23.841  1.00157.18           C
ATOM    139  CG  PHE A  17      58.225  11.992  22.674  1.00157.18           C
ATOM    140  CD1 PHE A  17      58.616  11.680  21.397  1.00157.18           C
ATOM    141  CD2 PHE A  17      57.173  12.855  22.853  1.00157.18           C
ATOM    142  CE1 PHE A  17      57.950  12.207  20.317  1.00157.18           C
ATOM    143  CE2 PHE A  17      56.510  13.384  21.772  1.00157.18           C
ATOM    144  CZ  PHE A  17      56.898  13.068  20.497  1.00157.18           C
ATOM    145  C   PHE A  17      60.769  11.989  25.403  1.00157.18           C
ATOM    146  O   PHE A  17      61.555  11.047  25.405  1.00157.18           O
ATOM    147  N   TYR A  18      60.486  12.680  26.525  1.00124.54           N
ATOM    148  CA  TYR A  18      61.045  12.308  27.796  1.00124.54           C
ATOM    149  CB  TYR A  18      61.487  13.490  28.673  1.00124.54           C
ATOM    150  CG  TYR A  18      62.844  13.871  28.212  1.00124.54           C
ATOM    151  CD1 TYR A  18      63.046  14.467  26.990  1.00124.54           C
ATOM    152  CD2 TYR A  18      63.918  13.631  29.034  1.00124.54           C
ATOM    153  CE1 TYR A  18      64.320  14.803  26.588  1.00124.54           C
ATOM    154  CE2 TYR A  18      65.193  13.962  28.642  1.00124.54           C
ATOM    155  CZ  TYR A  18      65.391  14.555  27.420  1.00124.54           C
ATOM    156  OH  TYR A  18      66.699  14.897  27.021  1.00124.54           O
ATOM    157  C   TYR A  18      59.991  11.554  28.527  1.00124.54           C
ATOM    158  O   TYR A  18      58.878  12.034  28.736  1.00124.54           O
ATOM    159  N   ARG A  19      60.358  10.332  28.941  1.00176.83           N
ATOM    160  CA  ARG A  19      59.458   9.383  29.511  1.00176.83           C
ATOM    161  CB  ARG A  19      59.907   7.943  29.228  1.00176.83           C
ATOM    162  CG  ARG A  19      60.664   7.784  27.906  1.00176.83           C
ATOM    163  CD  ARG A  19      61.507   6.505  27.804  1.00176.83           C
ATOM    164  NE  ARG A  19      62.297   6.361  29.066  1.00176.83           N
ATOM    165  CZ  ARG A  19      61.804   5.627  30.094  1.00176.83           C
ATOM    166  NH1 ARG A  19      60.603   4.962  29.950  1.00176.83           N
ATOM    167  NH2 ARG A  19      62.483   5.537  31.271  1.00176.83           N
ATOM    168  C   ARG A  19      59.613   9.458  30.979  1.00176.83           C
ATOM    169  O   ARG A  19      60.722   9.351  31.499  1.00176.83           O
ATOM    170  N   THR A  20      58.484   9.616  31.677  1.00164.56           N
ATOM    171  CA  THR A  20      58.497   9.649  33.098  1.00164.56           C
ATOM    172  CB  THR A  20      57.704  10.800  33.650  1.00164.56           C
ATOM    173  OG1 THR A  20      56.343  10.679  33.277  1.00164.56           O
ATOM    174  CG2 THR A  20      58.293  12.122  33.119  1.00164.56           C
ATOM    175  C   THR A  20      57.854   8.396  33.576  1.00164.56           C
ATOM    176  O   THR A  20      57.993   7.313  33.006  1.00164.56           O
ATOM    177  N   SER A  21      57.155   8.567  34.702  1.00321.77           N
ATOM    178  CA  SER A  21      56.388   7.611  35.425  1.00321.77           C
ATOM    179  CB  SER A  21      56.055   6.302  34.720  1.00321.77           C
ATOM    180  OG  SER A  21      55.159   5.598  35.569  1.00321.77           O
ATOM    181  C   SER A  21      57.225   7.327  36.606  1.00321.77           C
ATOM    182  O   SER A  21      58.090   6.450  36.556  1.00321.77           O
ATOM    183  N   THR A  22      56.925   8.073  37.695  1.00217.76           N
ATOM    184  CA  THR A  22      57.659   8.071  38.920  1.00217.76           C
ATOM    185  CB  THR A  22      57.172   9.108  39.901  1.00217.76           C
ATOM    186  OG1 THR A  22      57.278  10.386  39.293  1.00217.76           O
ATOM    187  CG2 THR A  22      58.015   9.075  41.193  1.00217.76           C
ATOM    188  C   THR A  22      57.485   6.733  39.490  1.00217.76           C
ATOM    189  O   THR A  22      56.393   6.171  39.453  1.00217.76           O
ATOM    190  N   SER A  23      58.595   6.224  40.051  1.00239.65           N
ATOM    191  CA  SER A  23      58.744   4.891  40.539  1.00239.65           C
ATOM    192  CB  SER A  23      58.269   4.753  41.998  1.00239.65           C
ATOM    193  OG  SER A  23      59.009   5.641  42.829  1.00239.65           O
ATOM    194  C   SER A  23      57.986   3.991  39.610  1.00239.65           C
ATOM    195  O   SER A  23      56.827   3.670  39.864  1.00239.65           O
ATOM    196  N   PHE A  24      58.678   3.585  38.524  1.00292.66           N
ATOM    197  CA  PHE A  24      58.243   2.716  37.463  1.00292.66           C
ATOM    198  CB  PHE A  24      58.078   1.233  37.829  1.00292.66           C
ATOM    199  CG  PHE A  24      57.112   1.108  38.965  1.00292.66           C
ATOM    200  CD1 PHE A  24      55.741   1.110  38.797  1.00292.66           C
ATOM    201  CD2 PHE A  24      57.608   1.040  40.247  1.00292.66           C
ATOM    202  CE1 PHE A  24      54.898   0.976  39.885  1.00292.66           C
ATOM    203  CE2 PHE A  24      56.782   0.905  41.337  1.00292.66           C
ATOM    204  CZ  PHE A  24      55.425   0.891  41.151  1.00292.66           C
ATOM    205  C   PHE A  24      56.952   3.096  36.821  1.00292.66           C
ATOM    206  O   PHE A  24      55.978   3.475  37.477  1.00292.66           O
ATOM    207  N   SER A  25      56.962   3.001  35.482  1.00222.54           N
ATOM    208  CA  SER A  25      55.823   3.091  34.654  1.00222.54           C
ATOM    209  CB  SER A  25      56.151   2.854  33.171  1.00222.54           C
ATOM    210  OG  SER A  25      56.715   1.557  33.022  1.00222.54           O
ATOM    211  C   SER A  25      54.977   1.958  35.086  1.00222.54           C
ATOM    212  O   SER A  25      55.468   0.835  35.187  1.00222.54           O
ATOM    213  N   ASN A  26      53.705   2.246  35.432  1.00174.38           N
ATOM    214  CA  ASN A  26      52.764   1.185  35.651  1.00174.38           C
ATOM    215  CB  ASN A  26      52.581   0.654  37.108  1.00174.38           C
ATOM    216  CG  ASN A  26      52.099  -0.831  37.098  1.00174.38           C
ATOM    217  OD1 ASN A  26      52.894  -1.772  37.090  1.00174.38           O
ATOM    218  ND2 ASN A  26      50.759  -1.068  37.129  1.00174.38           N
ATOM    219  C   ASN A  26      51.467   1.605  35.015  1.00174.38           C
ATOM    220  O   ASN A  26      51.356   2.723  34.534  1.00174.38           O
ATOM    221  N   ASP A  27      50.474   0.703  35.081  1.00182.74           N
ATOM    222  CA  ASP A  27      49.222   0.664  34.383  1.00182.74           C
ATOM    223  CB  ASP A  27      48.295  -0.520  34.764  1.00182.74           C
ATOM    224  CG  ASP A  27      47.414  -0.852  33.547  1.00182.74           C
ATOM    225  OD1 ASP A  27      47.721  -0.312  32.452  1.00182.74           O
ATOM    226  OD2 ASP A  27      46.445  -1.648  33.675  1.00182.74           O
ATOM    227  C   ASP A  27      48.442   1.929  34.529  1.00182.74           C
ATOM    228  O   ASP A  27      48.787   2.842  35.280  1.00182.74           O
ATOM    229  N   VAL A  28      47.338   1.963  33.758  1.00142.86           N
ATOM    230  CA  VAL A  28      46.478   3.086  33.604  1.00142.86           C
ATOM    231  CB  VAL A  28      45.284   2.856  32.699  1.00142.86           C
ATOM    232  CG1 VAL A  28      45.791   2.638  31.268  1.00142.86           C
ATOM    233  CG2 VAL A  28      44.427   1.679  33.217  1.00142.86           C
ATOM    234  C   VAL A  28      45.998   3.437  34.951  1.00142.86           C
ATOM    235  O   VAL A  28      45.726   4.596  35.256  1.00142.86           O
ATOM    236  N   VAL A  29      45.846   2.389  35.770  1.00 68.15           N
ATOM    237  CA  VAL A  29      45.420   2.458  37.126  1.00 68.15           C
ATOM    238  CB  VAL A  29      45.343   1.073  37.722  1.00 68.15           C
ATOM    239  CG1 VAL A  29      44.942   1.189  39.200  1.00 68.15           C
ATOM    240  CG2 VAL A  29      44.404   0.190  36.890  1.00 68.15           C
ATOM    241  C   VAL A  29      46.403   3.240  37.947  1.00 68.15           C
ATOM    242  O   VAL A  29      45.996   4.102  38.723  1.00 68.15           O
ATOM    243  N   HIS A  30      47.729   3.016  37.813  1.00160.78           N
ATOM    244  CA  HIS A  30      48.470   3.718  38.824  1.00160.78           C
ATOM    245  ND1 HIS A  30      50.538   4.338  41.389  1.00160.78           N
ATOM    246  CG  HIS A  30      49.608   3.397  41.006  0.00160.78           C
ATOM    247  CB  HIS A  30      49.432   2.835  39.625  1.00160.78           C
ATOM    248  NE2 HIS A  30      49.300   3.900  43.185  1.00160.78           N
ATOM    249  CD2 HIS A  30      48.863   3.140  42.117  1.00160.78           C
ATOM    250  CE1 HIS A  30      50.308   4.604  42.701  1.00160.78           C
ATOM    251  C   HIS A  30      49.233   4.906  38.313  1.00160.78           C
ATOM    252  O   HIS A  30      50.224   5.318  38.913  1.00160.78           O
ATOM    253  N   ASN A  31      48.811   5.497  37.184  1.00135.04           N
ATOM    254  CA  ASN A  31      49.386   6.758  36.813  1.00135.04           C
ATOM    255  CB  ASN A  31      50.766   6.789  36.136  1.00135.04           C
ATOM    256  CG  ASN A  31      51.754   7.122  37.254  1.00135.04           C
ATOM    257  OD1 ASN A  31      52.953   6.868  37.147  1.00135.04           O
ATOM    258  ND2 ASN A  31      51.233   7.722  38.362  1.00135.04           N
ATOM    259  C   ASN A  31      48.393   7.542  36.042  1.00135.04           C
ATOM    260  O   ASN A  31      47.480   6.986  35.437  1.00135.04           O
ATOM    261  N   THR A  32      48.510   8.880  36.150  1.00 66.19           N
ATOM    262  CA  THR A  32      47.698   9.805  35.424  1.00 66.19           C
ATOM    263  CB  THR A  32      46.588  10.399  36.242  1.00 66.19           C
ATOM    264  OG1 THR A  32      45.751   9.367  36.745  1.00 66.19           O
ATOM    265  CG2 THR A  32      45.771  11.356  35.355  1.00 66.19           C
ATOM    266  C   THR A  32      48.635  10.901  35.046  1.00 66.19           C
ATOM    267  O   THR A  32      49.409  11.369  35.882  1.00 66.19           O
ATOM    268  N   CYS A  33      48.589  11.348  33.779  1.00 98.88           N
ATOM    269  CA  CYS A  33      49.567  12.305  33.357  1.00 98.88           C
ATOM    270  CB  CYS A  33      50.078  11.978  31.954  1.00 98.88           C
ATOM    271  SG  CYS A  33      50.692  10.277  31.979  1.00 98.88           S
ATOM    272  C   CYS A  33      48.936  13.653  33.328  1.00 98.88           C
ATOM    273  O   CYS A  33      48.753  14.238  32.261  1.00 98.88           O
ATOM    274  N   ALA A  34      48.460  14.125  34.493  1.00 79.93           N
ATOM    275  CA  ALA A  34      48.016  15.480  34.572  1.00 79.93           C
ATOM    276  CB  ALA A  34      47.122  15.737  35.799  1.00 79.93           C
ATOM    277  C   ALA A  34      49.188  16.416  34.661  1.00 79.93           C
ATOM    278  O   ALA A  34      49.217  17.452  34.002  1.00 79.93           O
ATOM    279  N   LEU A  35      50.116  16.136  35.607  1.00156.13           N
ATOM    280  CA  LEU A  35      51.258  16.987  35.832  1.00156.13           C
ATOM    281  CB  LEU A  35      51.613  17.135  37.334  1.00156.13           C
ATOM    282  CG  LEU A  35      51.232  15.976  38.289  1.00156.13           C
ATOM    283  CD1 LEU A  35      51.745  16.273  39.705  1.00156.13           C
ATOM    284  CD2 LEU A  35      49.715  15.707  38.345  1.00156.13           C
ATOM    285  C   LEU A  35      52.519  16.760  35.033  1.00156.13           C
ATOM    286  O   LEU A  35      52.904  17.631  34.256  1.00156.13           O
ATOM    287  N   THR A  36      53.167  15.574  35.200  1.00195.04           N
ATOM    288  CA  THR A  36      54.451  15.190  34.641  1.00195.04           C
ATOM    289  CB  THR A  36      55.274  16.288  33.985  1.00195.04           C
ATOM    290  OG1 THR A  36      56.490  15.731  33.505  1.00195.04           O
ATOM    291  CG2 THR A  36      55.544  17.496  34.911  1.00195.04           C
ATOM    292  C   THR A  36      55.230  14.518  35.748  1.00195.04           C
ATOM    293  O   THR A  36      54.916  13.388  36.122  1.00195.04           O
ATOM    294  N   ASN A  37      56.322  15.166  36.229  1.00114.03           N
ATOM    295  CA  ASN A  37      57.099  14.761  37.373  1.00114.03           C
ATOM    296  CB  ASN A  37      56.313  13.905  38.395  1.00114.03           C
ATOM    297  CG  ASN A  37      55.455  14.877  39.208  1.00114.03           C
ATOM    298  OD1 ASN A  37      55.898  15.421  40.220  1.00114.03           O
ATOM    299  ND2 ASN A  37      54.200  15.118  38.741  1.00114.03           N
ATOM    300  C   ASN A  37      58.436  14.216  36.929  1.00114.03           C
ATOM    301  O   ASN A  37      58.862  14.546  35.823  1.00114.03           O
ATOM    302  N   PRO A  38      59.140  13.409  37.702  1.00116.26           N
ATOM    303  CA  PRO A  38      60.451  13.012  37.269  1.00116.26           C
ATOM    304  CD  PRO A  38      59.185  13.585  39.145  1.00116.26           C
ATOM    305  CB  PRO A  38      61.074  12.239  38.439  1.00116.26           C
ATOM    306  CG  PRO A  38      60.085  12.431  39.608  1.00116.26           C
ATOM    307  C   PRO A  38      60.561  12.362  35.928  1.00116.26           C
ATOM    308  O   PRO A  38      59.636  11.686  35.479  1.00116.26           O
ATOM    309  N   LEU A  39      61.725  12.607  35.290  1.00156.77           N
ATOM    310  CA  LEU A  39      62.079  12.289  33.940  1.00156.77           C
ATOM    311  CB  LEU A  39      62.684  13.578  33.332  1.00156.77           C
ATOM    312  CG  LEU A  39      63.331  13.597  31.934  1.00156.77           C
ATOM    313  CD1 LEU A  39      63.782  15.033  31.617  1.00156.77           C
ATOM    314  CD2 LEU A  39      64.523  12.635  31.806  1.00156.77           C
ATOM    315  C   LEU A  39      63.076  11.169  33.905  1.00156.77           C
ATOM    316  O   LEU A  39      64.255  11.289  34.238  1.00156.77           O
ATOM    317  N   PRO A  40      62.513  10.073  33.509  1.00197.76           N
ATOM    318  CA  PRO A  40      63.246   8.873  33.215  1.00197.76           C
ATOM    319  CD  PRO A  40      61.288   9.762  34.225  1.00197.76           C
ATOM    320  CB  PRO A  40      62.260   7.720  33.365  1.00197.76           C
ATOM    321  CG  PRO A  40      61.262   8.241  34.407  1.00197.76           C
ATOM    322  C   PRO A  40      63.823   8.981  31.837  1.00197.76           C
ATOM    323  O   PRO A  40      63.802  10.055  31.242  1.00197.76           O
ATOM    324  N   ASN A  41      64.287   7.843  31.307  1.00136.26           N
ATOM    325  CA  ASN A  41      65.063   7.671  30.114  1.00136.26           C
ATOM    326  CB  ASN A  41      65.258   6.191  29.732  1.00136.26           C
ATOM    327  CG  ASN A  41      66.189   5.569  30.769  1.00136.26           C
ATOM    328  OD1 ASN A  41      65.799   4.676  31.520  1.00136.26           O
ATOM    329  ND2 ASN A  41      67.458   6.058  30.818  1.00136.26           N
ATOM    330  C   ASN A  41      64.622   8.411  28.896  1.00136.26           C
ATOM    331  O   ASN A  41      63.501   8.905  28.753  1.00136.26           O
ATOM    332  N   VAL A  42      65.642   8.525  28.019  1.00181.38           N
ATOM    333  CA  VAL A  42      65.705   9.124  26.729  1.00181.38           C
ATOM    334  CB  VAL A  42      66.016  10.604  26.781  1.00181.38           C
ATOM    335  CG1 VAL A  42      64.757  11.316  27.304  1.00181.38           C
ATOM    336  CG2 VAL A  42      67.233  10.878  27.693  1.00181.38           C
ATOM    337  C   VAL A  42      66.792   8.374  25.972  1.00181.38           C
ATOM    338  O   VAL A  42      66.482   7.628  25.045  1.00181.38           O
ATOM    339  N   ASN A  43      68.079   8.543  26.389  1.00 75.92           N
ATOM    340  CA  ASN A  43      69.322   8.085  25.795  1.00 75.92           C
ATOM    341  CB  ASN A  43      70.583   8.570  26.536  1.00 75.92           C
ATOM    342  CG  ASN A  43      70.981   9.959  26.064  1.00 75.92           C
ATOM    343  OD1 ASN A  43      70.294  10.579  25.254  1.00 75.92           O
ATOM    344  ND2 ASN A  43      72.147  10.450  26.566  1.00 75.92           N
ATOM    345  C   ASN A  43      69.556   6.603  25.676  1.00 75.92           C
ATOM    346  O   ASN A  43      70.019   6.187  24.615  1.00 75.92           O
ATOM    347  N   VAL A  44      69.294   5.775  26.719  1.00101.33           N
ATOM    348  CA  VAL A  44      69.705   4.389  26.627  1.00101.33           C
ATOM    349  CB  VAL A  44      69.316   3.553  27.809  1.00101.33           C
ATOM    350  CG1 VAL A  44      69.684   2.090  27.505  1.00101.33           C
ATOM    351  CG2 VAL A  44      70.023   4.112  29.053  1.00101.33           C
ATOM    352  C   VAL A  44      69.057   3.785  25.433  1.00101.33           C
ATOM    353  O   VAL A  44      69.725   3.218  24.569  1.00101.33           O
ATOM    354  N   ASP A  45      67.727   3.914  25.354  1.00168.05           N
ATOM    355  CA  ASP A  45      67.044   3.543  24.162  1.00168.05           C
ATOM    356  CB  ASP A  45      65.652   2.941  24.399  1.00168.05           C
ATOM    357  CG  ASP A  45      65.876   1.512  24.877  1.00168.05           C
ATOM    358  OD1 ASP A  45      66.693   0.804  24.230  1.00168.05           O
ATOM    359  OD2 ASP A  45      65.257   1.114  25.899  1.00168.05           O
ATOM    360  C   ASP A  45      66.916   4.838  23.447  1.00168.05           C
ATOM    361  O   ASP A  45      67.639   5.782  23.758  1.00168.05           O
ATOM    362  N   THR A  46      66.045   4.926  22.433  1.00227.80           N
ATOM    363  CA  THR A  46      65.928   6.212  21.822  1.00227.80           C
ATOM    364  CB  THR A  46      66.204   6.211  20.349  1.00227.80           C
ATOM    365  OG1 THR A  46      65.271   5.384  19.667  1.00227.80           O
ATOM    366  CG2 THR A  46      67.636   5.699  20.137  1.00227.80           C
ATOM    367  C   THR A  46      64.525   6.670  22.011  1.00227.80           C
ATOM    368  O   THR A  46      63.584   6.019  21.558  1.00227.80           O
ATOM    369  N   ILE A  47      64.339   7.801  22.722  1.00200.46           N
ATOM    370  CA  ILE A  47      63.003   8.284  22.812  1.00200.46           C
ATOM    371  CB  ILE A  47      62.747   8.844  24.183  1.00200.46           C
ATOM    372  CG1 ILE A  47      63.855   9.843  24.573  1.00200.46           C
ATOM    373  CG2 ILE A  47      62.628   7.654  25.153  1.00200.46           C
ATOM    374  CD1 ILE A  47      63.857  11.193  23.864  1.00200.46           C
ATOM    375  C   ILE A  47      62.877   9.330  21.755  1.00200.46           C
ATOM    376  O   ILE A  47      62.162  10.316  21.918  1.00200.46           O
ATOM    377  N   LYS A  48      63.500   9.056  20.585  1.00134.55           N
ATOM    378  CA  LYS A  48      63.503   9.968  19.473  1.00134.55           C
ATOM    379  CB  LYS A  48      64.887  10.135  18.814  1.00134.55           C
ATOM    380  CG  LYS A  48      64.877  11.116  17.639  1.00134.55           C
ATOM    381  CD  LYS A  48      66.243  11.339  16.985  1.00134.55           C
ATOM    382  CE  LYS A  48      67.275  12.004  17.893  1.00134.55           C
ATOM    383  NZ  LYS A  48      68.003  10.972  18.665  1.00134.55           N
ATOM    384  C   LYS A  48      62.643   9.387  18.395  1.00134.55           C
ATOM    385  O   LYS A  48      62.785   8.213  18.054  1.00134.55           O
ATOM    386  N   LEU A  49      61.724  10.198  17.831  1.00116.06           N
ATOM    387  CA  LEU A  49      60.927   9.705  16.746  1.00116.06           C
ATOM    388  CB  LEU A  49      59.519   9.218  17.136  1.00116.06           C
ATOM    389  CG  LEU A  49      59.528   7.768  17.671  1.00116.06           C
ATOM    390  CD1 LEU A  49      60.288   7.619  19.001  1.00116.06           C
ATOM    391  CD2 LEU A  49      58.109   7.177  17.676  1.00116.06           C
ATOM    392  C   LEU A  49      60.855  10.715  15.638  1.00116.06           C
ATOM    393  O   LEU A  49      60.826  11.924  15.871  1.00116.06           O
ATOM    394  N   ARG A  50      60.855  10.203  14.384  1.00 87.73           N
ATOM    395  CA  ARG A  50      60.804  10.977  13.172  1.00 87.73           C
ATOM    396  CB  ARG A  50      61.793  10.504  12.083  1.00 87.73           C
ATOM    397  CG  ARG A  50      63.272  10.745  12.389  1.00 87.73           C
ATOM    398  CD  ARG A  50      64.211  10.223  11.290  1.00 87.73           C
ATOM    399  NE  ARG A  50      64.267  11.214  10.172  1.00 87.73           N
ATOM    400  CZ  ARG A  50      63.354  11.161   9.155  1.00 87.73           C
ATOM    401  NH1 ARG A  50      62.311  10.285   9.219  1.00 87.73           N
ATOM    402  NH2 ARG A  50      63.471  11.982   8.072  1.00 87.73           N
ATOM    403  C   ARG A  50      59.455  10.771  12.563  1.00 87.73           C
ATOM    404  O   ARG A  50      58.997   9.642  12.397  1.00 87.73           O
ATOM    405  N   LEU A  51      58.784  11.878  12.197  1.00 70.83           N
ATOM    406  CA  LEU A  51      57.470  11.797  11.622  1.00 70.83           C
ATOM    407  CB  LEU A  51      56.480  12.743  12.322  1.00 70.83           C
ATOM    408  CG  LEU A  51      56.461  12.630  13.856  1.00 70.83           C
ATOM    409  CD1 LEU A  51      55.395  13.549  14.456  1.00 70.83           C
ATOM    410  CD2 LEU A  51      56.347  11.178  14.330  1.00 70.83           C
ATOM    411  C   LEU A  51      57.575  12.332  10.230  1.00 70.83           C
ATOM    412  O   LEU A  51      57.980  13.477  10.041  1.00 70.83           O
ATOM    413  N   LEU A  52      57.221  11.546   9.195  1.00141.64           N
ATOM    414  CA  LEU A  52      57.352  12.158   7.906  1.00141.64           C
ATOM    415  CB  LEU A  52      58.622  11.782   7.124  1.00141.64           C
ATOM    416  CG  LEU A  52      59.858  12.581   7.591  1.00141.64           C
ATOM    417  CD1 LEU A  52      60.262  12.273   9.041  1.00141.64           C
ATOM    418  CD2 LEU A  52      61.015  12.450   6.588  1.00141.64           C
ATOM    419  C   LEU A  52      56.099  12.064   7.091  1.00141.64           C
ATOM    420  O   LEU A  52      55.232  11.228   7.339  1.00141.64           O
ATOM    421  N   ALA A  53      56.042  12.938   6.058  1.00144.16           N
ATOM    422  CA  ALA A  53      54.963  13.231   5.146  1.00144.16           C
ATOM    423  CB  ALA A  53      55.502  13.560   3.741  1.00144.16           C
ATOM    424  C   ALA A  53      54.017  12.069   5.062  1.00144.16           C
ATOM    425  O   ALA A  53      54.447  10.924   4.953  1.00144.16           O
ATOM    426  N   PRO A  54      52.800  12.380   4.698  1.00289.33           N
ATOM    427  CA  PRO A  54      51.595  11.715   5.131  1.00289.33           C
ATOM    428  CD  PRO A  54      52.684  12.627   3.270  1.00289.33           C
ATOM    429  CB  PRO A  54      51.001  11.034   3.896  1.00289.33           C
ATOM    430  CG  PRO A  54      51.957  11.390   2.746  1.00289.33           C
ATOM    431  C   PRO A  54      51.514  10.818   6.344  1.00289.33           C
ATOM    432  O   PRO A  54      50.764  11.256   7.214  1.00289.33           O
ATOM    433  N   ASP A  55      52.151   9.642   6.533  1.00296.70           N
ATOM    434  CA  ASP A  55      51.800   8.960   7.773  1.00296.70           C
ATOM    435  CB  ASP A  55      50.885   7.736   7.577  1.00296.70           C
ATOM    436  CG  ASP A  55      49.429   8.081   7.532  1.00296.70           C
ATOM    437  OD1 ASP A  55      49.012   8.911   8.374  1.00296.70           O
ATOM    438  OD2 ASP A  55      48.705   7.516   6.674  1.00296.70           O
ATOM    439  C   ASP A  55      52.899   8.159   8.385  1.00296.70           C
ATOM    440  O   ASP A  55      52.561   7.274   9.170  1.00296.70           O
ATOM    441  N   VAL A  56      54.191   8.376   8.129  1.00128.05           N
ATOM    442  CA  VAL A  56      55.058   7.363   8.667  1.00128.05           C
ATOM    443  CB  VAL A  56      56.051   6.841   7.673  1.00128.05           C
ATOM    444  CG1 VAL A  56      55.286   6.121   6.550  1.00128.05           C
ATOM    445  CG2 VAL A  56      56.909   8.021   7.186  1.00128.05           C
ATOM    446  C   VAL A  56      55.840   7.868   9.832  1.00128.05           C
ATOM    447  O   VAL A  56      56.246   9.026   9.884  1.00128.05           O
ATOM    448  N   VAL A  57      56.058   6.980  10.824  1.00121.08           N
ATOM    449  CA  VAL A  57      56.838   7.355  11.962  1.00121.08           C
ATOM    450  CB  VAL A  57      55.991   7.532  13.174  1.00121.08           C
ATOM    451  CG1 VAL A  57      55.209   8.834  12.978  1.00121.08           C
ATOM    452  CG2 VAL A  57      55.022   6.344  13.233  1.00121.08           C
ATOM    453  C   VAL A  57      57.882   6.305  12.174  1.00121.08           C
ATOM    454  O   VAL A  57      57.629   5.122  11.954  1.00121.08           O
ATOM    455  N   TYR A  58      59.123   6.714  12.521  1.00113.79           N
ATOM    456  CA  TYR A  58      60.094   5.698  12.797  1.00113.79           C
ATOM    457  CB  TYR A  58      60.813   5.139  11.548  1.00113.79           C
ATOM    458  CG  TYR A  58      62.021   5.897  11.139  1.00113.79           C
ATOM    459  CD1 TYR A  58      61.964   7.098  10.479  1.00113.79           C
ATOM    460  CD2 TYR A  58      63.250   5.335  11.402  1.00113.79           C
ATOM    461  CE1 TYR A  58      63.147   7.712  10.129  1.00113.79           C
ATOM    462  CE2 TYR A  58      64.428   5.946  11.052  1.00113.79           C
ATOM    463  CZ  TYR A  58      64.374   7.153  10.408  1.00113.79           C
ATOM    464  OH  TYR A  58      65.564   7.816  10.031  1.00113.79           O
ATOM    465  C   TYR A  58      61.062   6.232  13.816  1.00113.79           C
ATOM    466  O   TYR A  58      61.174   7.444  13.995  1.00113.79           O
ATOM    467  N   ASP A  59      61.724   5.323  14.570  1.00 88.54           N
ATOM    468  CA  ASP A  59      62.659   5.684  15.603  1.00 88.54           C
ATOM    469  CB  ASP A  59      62.368   4.971  16.933  1.00 88.54           C
ATOM    470  CG  ASP A  59      62.372   3.475  16.663  1.00 88.54           C
ATOM    471  OD1 ASP A  59      61.535   3.015  15.842  1.00 88.54           O
ATOM    472  OD2 ASP A  59      63.220   2.770  17.268  1.00 88.54           O
ATOM    473  C   ASP A  59      64.071   5.379  15.183  1.00 88.54           C
ATOM    474  O   ASP A  59      64.342   5.003  14.041  1.00 88.54           O
ATOM    475  N   GLU A  60      65.017   5.551  16.134  1.00132.66           N
ATOM    476  CA  GLU A  60      66.420   5.334  15.909  1.00132.66           C
ATOM    477  CB  GLU A  60      67.322   5.853  17.036  1.00132.66           C
ATOM    478  CG  GLU A  60      68.792   5.775  16.633  1.00132.66           C
ATOM    479  CD  GLU A  60      68.939   6.554  15.332  1.00132.66           C
ATOM    480  OE1 GLU A  60      68.818   7.807  15.367  1.00132.66           O
ATOM    481  OE2 GLU A  60      69.164   5.898  14.279  1.00132.66           O
ATOM    482  C   GLU A  60      66.716   3.878  15.694  1.00132.66           C
ATOM    483  O   GLU A  60      67.637   3.529  14.957  1.00132.66           O
ATOM    484  N   GLN A  61      65.934   2.990  16.334  1.00119.28           N
ATOM    485  CA  GLN A  61      66.112   1.564  16.268  1.00119.28           C
ATOM    486  CB  GLN A  61      65.100   0.778  17.121  1.00119.28           C
ATOM    487  CG  GLN A  61      65.177   1.079  18.620  1.00119.28           C
ATOM    488  CD  GLN A  61      66.436   0.436  19.181  1.00119.28           C
ATOM    489  OE1 GLN A  61      67.189  -0.221  18.464  1.00119.28           O
ATOM    490  NE2 GLN A  61      66.672   0.627  20.507  1.00119.28           N
ATOM    491  C   GLN A  61      65.927   1.134  14.847  1.00119.28           C
ATOM    492  O   GLN A  61      66.383   0.060  14.465  1.00119.28           O
ATOM    493  N   GLY A  62      65.201   1.929  14.035  1.00 35.11           N
ATOM    494  CA  GLY A  62      65.001   1.564  12.662  1.00 35.11           C
ATOM    495  C   GLY A  62      63.622   1.001  12.508  1.00 35.11           C
ATOM    496  O   GLY A  62      63.274   0.492  11.443  1.00 35.11           O
ATOM    497  N   ASN A  63      62.805   1.075  13.579  1.00 81.85           N
ATOM    498  CA  ASN A  63      61.457   0.568  13.578  1.00 81.85           C
ATOM    499  CB  ASN A  63      60.866   0.444  14.999  1.00 81.85           C
ATOM    500  CG  ASN A  63      61.681  -0.560  15.804  1.00 81.85           C
ATOM    501  OD1 ASN A  63      61.845  -0.423  17.015  1.00 81.85           O
ATOM    502  ND2 ASN A  63      62.207  -1.605  15.119  1.00 81.85           N
ATOM    503  C   ASN A  63      60.577   1.526  12.824  1.00 81.85           C
ATOM    504  O   ASN A  63      60.818   2.730  12.835  1.00 81.85           O
ATOM    505  N   GLU A  64      59.521   1.006  12.155  1.00114.21           N
ATOM    506  CA  GLU A  64      58.616   1.821  11.379  1.00114.21           C
ATOM    507  CB  GLU A  64      58.567   1.418   9.892  1.00114.21           C
ATOM    508  CG  GLU A  64      57.393   2.014   9.107  1.00114.21           C
ATOM    509  CD  GLU A  64      56.217   1.049   9.239  1.00114.21           C
ATOM    510  OE1 GLU A  64      56.418  -0.164   8.964  1.00114.21           O
ATOM    511  OE2 GLU A  64      55.110   1.510   9.625  1.00114.21           O
ATOM    512  C   GLU A  64      57.219   1.710  11.930  1.00114.21           C
ATOM    513  O   GLU A  64      56.832   0.677  12.474  1.00114.21           O
ATOM    514  N   GLY A  65      56.415   2.793  11.789  1.00 29.04           N
ATOM    515  CA  GLY A  65      55.071   2.803  12.308  1.00 29.04           C
ATOM    516  C   GLY A  65      54.287   3.909  11.655  1.00 29.04           C
ATOM    517  O   GLY A  65      54.681   4.425  10.609  1.00 29.04           O
ATOM    518  N   PHE A  66      53.136   4.283  12.276  1.00 81.14           N
ATOM    519  CA  PHE A  66      52.224   5.293  11.779  1.00 81.14           C
ATOM    520  CB  PHE A  66      50.823   4.781  11.389  1.00 81.14           C
ATOM    521  CG  PHE A  66      50.826   4.414   9.950  1.00 81.14           C
ATOM    522  CD1 PHE A  66      51.499   3.305   9.505  1.00 81.14           C
ATOM    523  CD2 PHE A  66      50.128   5.186   9.048  1.00 81.14           C
ATOM    524  CE1 PHE A  66      51.492   2.979   8.171  1.00 81.14           C
ATOM    525  CE2 PHE A  66      50.113   4.867   7.712  1.00 81.14           C
ATOM    526  CZ  PHE A  66      50.800   3.760   7.275  1.00 81.14           C
ATOM    527  C   PHE A  66      51.961   6.383  12.777  1.00 81.14           C
ATOM    528  O   PHE A  66      52.282   6.298  13.959  1.00 81.14           O
ATOM    529  N   TRP A  67      51.333   7.464  12.272  1.00192.87           N
ATOM    530  CA  TRP A  67      51.091   8.684  12.982  1.00192.87           C
ATOM    531  CB  TRP A  67      52.357   9.515  12.768  1.00192.87           C
ATOM    532  CG  TRP A  67      52.332  10.996  12.930  1.00192.87           C
ATOM    533  CD2 TRP A  67      51.776  11.880  11.941  1.00192.87           C
ATOM    534  CD1 TRP A  67      52.862  11.780  13.908  1.00192.87           C
ATOM    535  NE1 TRP A  67      52.688  13.098  13.580  1.00192.87           N
ATOM    536  CE2 TRP A  67      52.021  13.176  12.372  1.00192.87           C
ATOM    537  CE3 TRP A  67      51.134  11.628  10.761  1.00192.87           C
ATOM    538  CZ2 TRP A  67      51.629  14.251  11.618  1.00192.87           C
ATOM    539  CZ3 TRP A  67      50.713  12.712  10.014  1.00192.87           C
ATOM    540  CH2 TRP A  67      50.959  14.002  10.438  1.00192.87           C
ATOM    541  C   TRP A  67      49.948   9.402  12.329  1.00192.87           C
ATOM    542  O   TRP A  67      49.732   9.278  11.124  1.00192.87           O
ATOM    543  N   THR A  68      49.167  10.161  13.131  1.00132.40           N
ATOM    544  CA  THR A  68      48.136  11.001  12.589  1.00132.40           C
ATOM    545  CB  THR A  68      46.781  10.341  12.501  1.00132.40           C
ATOM    546  OG1 THR A  68      45.834  11.239  11.937  1.00132.40           O
ATOM    547  CG2 THR A  68      46.324   9.893  13.902  1.00132.40           C
ATOM    548  C   THR A  68      48.017  12.167  13.515  1.00132.40           C
ATOM    549  O   THR A  68      48.186  12.029  14.723  1.00132.40           O
ATOM    550  N   LEU A  69      47.779  13.370  12.967  1.00171.16           N
ATOM    551  CA  LEU A  69      47.506  14.492  13.815  1.00171.16           C
ATOM    552  CB  LEU A  69      47.720  15.874  13.165  1.00171.16           C
ATOM    553  CG  LEU A  69      46.936  16.144  11.864  1.00171.16           C
ATOM    554  CD1 LEU A  69      47.235  17.558  11.337  1.00171.16           C
ATOM    555  CD2 LEU A  69      47.207  15.072  10.795  1.00171.16           C
ATOM    556  C   LEU A  69      46.059  14.339  14.148  1.00171.16           C
ATOM    557  O   LEU A  69      45.322  13.701  13.399  1.00171.16           O
ATOM    558  N   ILE A  70      45.622  14.853  15.314  1.00102.56           N
ATOM    559  CA  ILE A  70      44.228  14.786  15.645  1.00102.56           C
ATOM    560  CB  ILE A  70      43.978  14.305  17.059  1.00102.56           C
ATOM    561  CG1 ILE A  70      44.447  12.844  17.217  1.00102.56           C
ATOM    562  CG2 ILE A  70      42.496  14.515  17.419  1.00102.56           C
ATOM    563  CD1 ILE A  70      44.516  12.365  18.667  1.00102.56           C
ATOM    564  C   ILE A  70      43.727  16.180  15.532  1.00102.56           C
ATOM    565  O   ILE A  70      43.898  16.964  16.467  1.00102.56           O
ATOM    566  N   TYR A  71      43.063  16.499  14.392  1.00256.84           N
ATOM    567  CA  TYR A  71      42.617  17.846  14.171  1.00256.84           C
ATOM    568  CB  TYR A  71      41.538  18.355  15.134  1.00256.84           C
ATOM    569  CG  TYR A  71      40.804  19.426  14.391  1.00256.84           C
ATOM    570  CD1 TYR A  71      41.406  20.142  13.379  1.00256.84           C
ATOM    571  CD2 TYR A  71      39.514  19.741  14.736  1.00256.84           C
ATOM    572  CE1 TYR A  71      40.734  21.129  12.702  1.00256.84           C
ATOM    573  CE2 TYR A  71      38.836  20.730  14.065  1.00256.84           C
ATOM    574  CZ  TYR A  71      39.444  21.425  13.048  1.00256.84           C
ATOM    575  OH  TYR A  71      38.750  22.440  12.358  1.00256.84           O
ATOM    576  C   TYR A  71      43.853  18.686  14.389  1.00256.84           C
ATOM    577  O   TYR A  71      44.917  18.376  13.861  1.00256.84           O
ATOM    578  N   ASP A  72      43.674  19.863  15.015  1.00220.89           N
ATOM    579  CA  ASP A  72      44.651  20.837  15.457  1.00220.89           C
ATOM    580  CB  ASP A  72      44.010  22.189  15.769  1.00220.89           C
ATOM    581  CG  ASP A  72      43.101  22.581  14.635  1.00220.89           C
ATOM    582  OD1 ASP A  72      43.412  22.199  13.479  1.00220.89           O
ATOM    583  OD2 ASP A  72      42.066  23.237  14.922  1.00220.89           O
ATOM    584  C   ASP A  72      45.236  20.504  16.817  1.00220.89           C
ATOM    585  O   ASP A  72      46.163  21.170  17.277  1.00220.89           O
ATOM    586  N   GLN A  73      44.575  19.608  17.567  1.00172.21           N
ATOM    587  CA  GLN A  73      44.805  19.396  18.979  1.00172.21           C
ATOM    588  CB  GLN A  73      43.625  18.650  19.597  1.00172.21           C
ATOM    589  CG  GLN A  73      42.300  19.268  19.159  1.00172.21           C
ATOM    590  CD  GLN A  73      41.373  19.147  20.342  1.00172.21           C
ATOM    591  OE1 GLN A  73      41.090  18.060  20.838  1.00172.21           O
ATOM    592  NE2 GLN A  73      40.896  20.321  20.822  1.00172.21           N
ATOM    593  C   GLN A  73      46.049  18.687  19.455  1.00172.21           C
ATOM    594  O   GLN A  73      46.646  19.111  20.445  1.00172.21           O
ATOM    595  N   GLY A  74      46.459  17.568  18.824  1.00 43.87           N
ATOM    596  CA  GLY A  74      47.569  16.796  19.324  1.00 43.87           C
ATOM    597  C   GLY A  74      47.766  15.677  18.352  1.00 43.87           C
ATOM    598  O   GLY A  74      47.312  15.780  17.214  1.00 43.87           O
ATOM    599  N   PHE A  75      48.452  14.583  18.764  1.00 85.93           N
ATOM    600  CA  PHE A  75      48.691  13.527  17.823  1.00 85.93           C
ATOM    601  CB  PHE A  75      49.987  13.710  17.003  1.00 85.93           C
ATOM    602  CG  PHE A  75      51.155  13.802  17.926  1.00 85.93           C
ATOM    603  CD1 PHE A  75      51.478  15.000  18.523  1.00 85.93           C
ATOM    604  CD2 PHE A  75      51.942  12.702  18.189  1.00 85.93           C
ATOM    605  CE1 PHE A  75      52.556  15.100  19.370  1.00 85.93           C
ATOM    606  CE2 PHE A  75      53.023  12.796  19.036  1.00 85.93           C
ATOM    607  CZ  PHE A  75      53.330  13.996  19.631  1.00 85.93           C
ATOM    608  C   PHE A  75      48.738  12.189  18.493  1.00 85.93           C
ATOM    609  O   PHE A  75      48.759  12.072  19.719  1.00 85.93           O
ATOM    610  N   GLU A  76      48.688  11.128  17.659  1.00103.29           N
ATOM    611  CA  GLU A  76      48.810   9.789  18.140  1.00103.29           C
ATOM    612  CB  GLU A  76      47.493   8.973  18.153  1.00103.29           C
ATOM    613  CG  GLU A  76      47.683   7.553  18.713  1.00103.29           C
ATOM    614  CD  GLU A  76      46.353   6.799  18.747  1.00103.29           C
ATOM    615  OE1 GLU A  76      45.962   6.237  17.689  1.00103.29           O
ATOM    616  OE2 GLU A  76      45.715   6.756  19.830  1.00103.29           O
ATOM    617  C   GLU A  76      49.764   9.097  17.223  1.00103.29           C
ATOM    618  O   GLU A  76      49.645   9.173  15.999  1.00103.29           O
ATOM    619  N   VAL A  77      50.777   8.432  17.803  1.00137.53           N
ATOM    620  CA  VAL A  77      51.650   7.680  16.965  1.00137.53           C
ATOM    621  CB  VAL A  77      52.979   8.322  16.676  1.00137.53           C
ATOM    622  CG1 VAL A  77      53.605   8.823  17.966  1.00137.53           C
ATOM    623  CG2 VAL A  77      53.869   7.297  15.956  1.00137.53           C
ATOM    624  C   VAL A  77      51.794   6.319  17.531  1.00137.53           C
ATOM    625  O   VAL A  77      51.913   6.123  18.742  1.00137.53           O
ATOM    626  N   VAL A  78      51.712   5.328  16.629  1.00131.97           N
ATOM    627  CA  VAL A  78      51.851   3.979  17.056  1.00131.97           C
ATOM    628  CB  VAL A  78      50.684   3.107  16.699  1.00131.97           C
ATOM    629  CG1 VAL A  78      49.502   3.494  17.601  1.00131.97           C
ATOM    630  CG2 VAL A  78      50.364   3.290  15.213  1.00131.97           C
ATOM    631  C   VAL A  78      53.085   3.440  16.421  1.00131.97           C
ATOM    632  O   VAL A  78      53.190   3.343  15.197  1.00131.97           O
ATOM    633  N   ILE A  79      54.089   3.127  17.262  1.00168.05           N
ATOM    634  CA  ILE A  79      55.284   2.546  16.747  1.00168.05           C
ATOM    635  CB  ILE A  79      56.345   3.519  16.342  1.00168.05           C
ATOM    636  CG1 ILE A  79      56.802   4.421  17.501  1.00168.05           C
ATOM    637  CG2 ILE A  79      55.795   4.251  15.127  1.00168.05           C
ATOM    638  CD1 ILE A  79      55.696   5.318  18.057  1.00168.05           C
ATOM    639  C   ILE A  79      55.856   1.633  17.770  1.00168.05           C
ATOM    640  O   ILE A  79      55.768   1.877  18.972  1.00168.05           O
ATOM    641  N   ASN A  80      56.457   0.534  17.283  1.00 84.15           N
ATOM    642  CA  ASN A  80      57.138  -0.412  18.110  1.00 84.15           C
ATOM    643  CB  ASN A  80      58.451   0.168  18.663  1.00 84.15           C
ATOM    644  CG  ASN A  80      59.351  -0.986  19.052  1.00 84.15           C
ATOM    645  OD1 ASN A  80      59.790  -1.760  18.203  1.00 84.15           O
ATOM    646  ND2 ASN A  80      59.645  -1.102  20.373  1.00 84.15           N
ATOM    647  C   ASN A  80      56.251  -0.869  19.242  1.00 84.15           C
ATOM    648  O   ASN A  80      56.689  -0.978  20.386  1.00 84.15           O
ATOM    649  N   LYS A  81      54.976  -1.170  18.923  1.00158.86           N
ATOM    650  CA  LYS A  81      53.966  -1.678  19.814  1.00158.86           C
ATOM    651  CB  LYS A  81      54.222  -3.115  20.265  1.00158.86           C
ATOM    652  CG  LYS A  81      54.243  -4.024  19.039  1.00158.86           C
ATOM    653  CD  LYS A  81      52.992  -3.944  18.163  1.00158.86           C
ATOM    654  CE  LYS A  81      53.201  -4.538  16.767  1.00158.86           C
ATOM    655  NZ  LYS A  81      53.873  -5.853  16.867  1.00158.86           N
ATOM    656  C   LYS A  81      53.722  -0.775  20.983  1.00158.86           C
ATOM    657  O   LYS A  81      53.341  -1.229  22.062  1.00158.86           O
ATOM    658  N   GLN A  82      53.904   0.543  20.790  1.00125.47           N
ATOM    659  CA  GLN A  82      53.585   1.495  21.817  1.00125.47           C
ATOM    660  CB  GLN A  82      54.828   2.104  22.494  1.00125.47           C
ATOM    661  CG  GLN A  82      54.532   3.117  23.602  1.00125.47           C
ATOM    662  CD  GLN A  82      54.644   4.510  23.011  1.00125.47           C
ATOM    663  OE1 GLN A  82      53.962   5.440  23.435  1.00125.47           O
ATOM    664  NE2 GLN A  82      55.551   4.665  22.011  1.00125.47           N
ATOM    665  C   GLN A  82      52.815   2.592  21.155  1.00125.47           C
ATOM    666  O   GLN A  82      53.015   2.869  19.973  1.00125.47           O
ATOM    667  N   LYS A  83      51.886   3.228  21.898  1.00128.92           N
ATOM    668  CA  LYS A  83      51.088   4.276  21.328  1.00128.92           C
ATOM    669  CB  LYS A  83      49.583   3.979  21.381  1.00128.92           C
ATOM    670  CG  LYS A  83      49.216   2.763  20.534  1.00128.92           C
ATOM    671  CD  LYS A  83      47.846   2.152  20.837  1.00128.92           C
ATOM    672  CE  LYS A  83      46.670   3.066  20.525  1.00128.92           C
ATOM    673  NZ  LYS A  83      46.589   4.140  21.538  1.00128.92           N
ATOM    674  C   LYS A  83      51.364   5.511  22.121  1.00128.92           C
ATOM    675  O   LYS A  83      51.426   5.468  23.348  1.00128.92           O
ATOM    676  N   TYR A  84      51.531   6.648  21.416  1.00180.93           N
ATOM    677  CA  TYR A  84      51.820   7.917  22.023  1.00180.93           C
ATOM    678  CB  TYR A  84      52.581   8.949  21.192  1.00180.93           C
ATOM    679  CG  TYR A  84      53.999   8.802  20.860  1.00180.93           C
ATOM    680  CD1 TYR A  84      54.651   7.608  20.685  1.00180.93           C
ATOM    681  CD2 TYR A  84      54.650   9.995  20.683  1.00180.93           C
ATOM    682  CE1 TYR A  84      55.983   7.643  20.343  1.00180.93           C
ATOM    683  CE2 TYR A  84      55.965  10.035  20.346  1.00180.93           C
ATOM    684  CZ  TYR A  84      56.623   8.853  20.170  1.00180.93           C
ATOM    685  OH  TYR A  84      57.982   8.921  19.825  1.00180.93           O
ATOM    686  C   TYR A  84      50.579   8.739  21.866  1.00180.93           C
ATOM    687  O   TYR A  84      49.913   8.725  20.826  1.00180.93           O
ATOM    688  N   PHE A  85      50.255   9.519  22.906  1.00148.22           N
ATOM    689  CA  PHE A  85      49.215  10.479  22.721  1.00148.22           C
ATOM    690  CB  PHE A  85      47.810   9.926  23.037  1.00148.22           C
ATOM    691  CG  PHE A  85      46.888  11.089  23.049  1.00148.22           C
ATOM    692  CD1 PHE A  85      46.613  11.774  21.890  1.00148.22           C
ATOM    693  CD2 PHE A  85      46.350  11.520  24.234  1.00148.22           C
ATOM    694  CE1 PHE A  85      45.772  12.859  21.908  1.00148.22           C
ATOM    695  CE2 PHE A  85      45.507  12.603  24.259  1.00148.22           C
ATOM    696  CZ  PHE A  85      45.219  13.272  23.094  1.00148.22           C
ATOM    697  C   PHE A  85      49.502  11.671  23.588  1.00148.22           C
ATOM    698  O   PHE A  85      49.884  11.532  24.749  1.00148.22           O
ATOM    699  N   ALA A  86      49.337  12.890  23.025  1.00 67.40           N
ATOM    700  CA  ALA A  86      49.583  14.094  23.770  1.00 67.40           C
ATOM    701  CB  ALA A  86      51.081  14.428  23.884  1.00 67.40           C
ATOM    702  C   ALA A  86      48.945  15.245  23.051  1.00 67.40           C
ATOM    703  O   ALA A  86      48.781  15.220  21.832  1.00 67.40           O
ATOM    704  N   PHE A  87      48.576  16.301  23.807  1.00142.03           N
ATOM    705  CA  PHE A  87      47.996  17.480  23.233  1.00142.03           C
ATOM    706  CB  PHE A  87      46.936  18.171  24.119  1.00142.03           C
ATOM    707  CG  PHE A  87      45.733  17.301  24.247  1.00142.03           C
ATOM    708  CD1 PHE A  87      44.798  17.266  23.241  1.00142.03           C
ATOM    709  CD2 PHE A  87      45.544  16.521  25.364  1.00142.03           C
ATOM    710  CE1 PHE A  87      43.685  16.467  23.345  1.00142.03           C
ATOM    711  CE2 PHE A  87      44.432  15.719  25.474  1.00142.03           C
ATOM    712  CZ  PHE A  87      43.497  15.699  24.469  1.00142.03           C
ATOM    713  C   PHE A  87      49.116  18.458  23.095  1.00142.03           C
ATOM    714  O   PHE A  87      50.076  18.439  23.863  1.00142.03           O
ATOM    715  N   PHE A  88      49.036  19.334  22.081  1.00147.49           N
ATOM    716  CA  PHE A  88      50.063  20.318  21.906  1.00147.49           C
ATOM    717  CB  PHE A  88      49.974  21.040  20.555  1.00147.49           C
ATOM    718  CG  PHE A  88      50.557  20.085  19.569  1.00147.49           C
ATOM    719  CD1 PHE A  88      49.848  19.009  19.086  1.00147.49           C
ATOM    720  CD2 PHE A  88      51.858  20.260  19.165  1.00147.49           C
ATOM    721  CE1 PHE A  88      50.426  18.144  18.186  1.00147.49           C
ATOM    722  CE2 PHE A  88      52.444  19.405  18.267  1.00147.49           C
ATOM    723  CZ  PHE A  88      51.724  18.345  17.774  1.00147.49           C
ATOM    724  C   PHE A  88      49.990  21.282  23.055  1.00147.49           C
ATOM    725  O   PHE A  88      48.931  21.533  23.630  1.00147.49           O
ATOM    726  N   ASN A  89      51.162  21.822  23.431  1.00106.79           N
ATOM    727  CA  ASN A  89      51.299  22.614  24.614  1.00106.79           C
ATOM    728  CB  ASN A  89      52.756  22.719  25.085  1.00106.79           C
ATOM    729  CG  ASN A  89      52.737  23.222  26.516  1.00106.79           C
ATOM    730  OD1 ASN A  89      52.516  22.453  27.451  1.00106.79           O
ATOM    731  ND2 ASN A  89      52.973  24.550  26.692  1.00106.79           N
ATOM    732  C   ASN A  89      50.791  24.011  24.457  1.00106.79           C
ATOM    733  O   ASN A  89      50.879  24.634  23.398  1.00106.79           O
ATOM    734  N   TYR A  90      50.182  24.519  25.548  1.00168.98           N
ATOM    735  CA  TYR A  90      49.824  25.900  25.593  1.00168.98           C
ATOM    736  CB  TYR A  90      48.444  26.211  24.987  1.00168.98           C
ATOM    737  CG  TYR A  90      47.354  25.767  25.884  1.00168.98           C
ATOM    738  CD1 TYR A  90      47.214  24.467  26.298  1.00168.98           C
ATOM    739  CD2 TYR A  90      46.418  26.686  26.255  1.00168.98           C
ATOM    740  CE1 TYR A  90      46.169  24.101  27.116  1.00168.98           C
ATOM    741  CE2 TYR A  90      45.375  26.332  27.068  1.00168.98           C
ATOM    742  CZ  TYR A  90      45.250  25.039  27.508  1.00168.98           C
ATOM    743  OH  TYR A  90      44.176  24.681  28.345  1.00168.98           O
ATOM    744  C   TYR A  90      49.902  26.307  27.028  1.00168.98           C
ATOM    745  O   TYR A  90      49.779  25.472  27.922  1.00168.98           O
ATOM    746  N   THR A  91      50.133  27.600  27.304  1.00 44.66           N
ATOM    747  CA  THR A  91      50.244  28.014  28.675  1.00 44.66           C
ATOM    748  CB  THR A  91      51.585  28.605  29.009  1.00 44.66           C
ATOM    749  OG1 THR A  91      52.616  27.656  28.780  1.00 44.66           O
ATOM    750  CG2 THR A  91      51.587  29.056  30.477  1.00 44.66           C
ATOM    751  C   THR A  91      49.221  29.064  28.912  1.00 44.66           C
ATOM    752  O   THR A  91      49.019  29.943  28.077  1.00 44.66           O
ATOM    753  N   GLN A  92      48.533  29.000  30.066  1.00116.53           N
ATOM    754  CA  GLN A  92      47.518  29.983  30.265  1.00116.53           C
ATOM    755  CB  GLN A  92      46.130  29.323  30.314  1.00116.53           C
ATOM    756  CG  GLN A  92      44.971  30.258  30.001  1.00116.53           C
ATOM    757  CD  GLN A  92      43.813  29.375  29.556  1.00116.53           C
ATOM    758  OE1 GLN A  92      43.761  28.928  28.410  1.00116.53           O
ATOM    759  NE2 GLN A  92      42.862  29.110  30.491  1.00116.53           N
ATOM    760  C   GLN A  92      47.825  30.706  31.534  1.00116.53           C
ATOM    761  O   GLN A  92      47.498  30.253  32.631  1.00116.53           O
ATOM    762  N   GLN A  93      48.481  31.873  31.388  1.00 95.21           N
ATOM    763  CA  GLN A  93      48.846  32.704  32.494  1.00 95.21           C
ATOM    764  CB  GLN A  93      49.731  33.904  32.100  0.00 95.21           C
ATOM    765  CG  GLN A  93      51.140  33.488  31.655  0.00 95.21           C
ATOM    766  CD  GLN A  93      51.999  34.729  31.437  0.00 95.21           C
ATOM    767  OE1 GLN A  93      53.136  34.639  30.974  0.00 95.21           O
ATOM    768  NE2 GLN A  93      51.449  35.922  31.787  1.00 95.21           N
ATOM    769  C   GLN A  93      47.573  33.205  33.087  1.00 95.21           C
ATOM    770  O   GLN A  93      47.473  33.423  34.290  1.00 95.21           O
ATOM    771  N   GLY A  94      46.551  33.369  32.231  1.00 62.48           N
ATOM    772  CA  GLY A  94      45.261  33.874  32.589  1.00 62.48           C
ATOM    773  C   GLY A  94      45.016  34.982  31.629  1.00 62.48           C
ATOM    774  O   GLY A  94      44.039  34.967  30.884  1.00 62.48           O
ATOM    775  N   LYS A  95      45.899  35.989  31.619  1.00244.44           N
ATOM    776  CA  LYS A  95      45.769  37.002  30.623  1.00244.44           C
ATOM    777  CB  LYS A  95      46.622  38.249  30.914  1.00244.44           C
ATOM    778  CG  LYS A  95      45.996  39.221  31.919  1.00244.44           C
ATOM    779  CD  LYS A  95      45.776  38.648  33.319  1.00244.44           C
ATOM    780  CE  LYS A  95      44.332  38.203  33.561  1.00244.44           C
ATOM    781  NZ  LYS A  95      43.422  39.364  33.432  1.00244.44           N
ATOM    782  C   LYS A  95      46.217  36.444  29.316  1.00244.44           C
ATOM    783  O   LYS A  95      45.598  36.668  28.278  1.00244.44           O
ATOM    784  N   VAL A  96      47.309  35.663  29.338  1.00129.97           N
ATOM    785  CA  VAL A  96      47.854  35.298  28.068  1.00129.97           C
ATOM    786  CB  VAL A  96      49.294  35.698  27.933  1.00129.97           C
ATOM    787  CG1 VAL A  96      49.400  37.228  28.031  1.00129.97           C
ATOM    788  CG2 VAL A  96      50.107  34.954  29.006  1.00129.97           C
ATOM    789  C   VAL A  96      47.811  33.822  27.860  1.00129.97           C
ATOM    790  O   VAL A  96      48.147  33.036  28.743  1.00129.97           O
ATOM    791  N   VAL A  97      47.370  33.420  26.652  1.00125.92           N
ATOM    792  CA  VAL A  97      47.424  32.047  26.251  1.00125.92           C
ATOM    793  CB  VAL A  97      46.133  31.450  25.789  1.00125.92           C
ATOM    794  CG1 VAL A  97      45.271  31.122  27.009  1.00125.92           C
ATOM    795  CG2 VAL A  97      45.468  32.448  24.829  1.00125.92           C
ATOM    796  C   VAL A  97      48.345  31.967  25.091  1.00125.92           C
ATOM    797  O   VAL A  97      48.177  32.662  24.090  1.00125.92           O
ATOM    798  N   THR A  98      49.366  31.109  25.216  1.00118.04           N
ATOM    799  CA  THR A  98      50.265  30.921  24.125  1.00118.04           C
ATOM    800  CB  THR A  98      51.682  31.318  24.400  1.00118.04           C
ATOM    801  OG1 THR A  98      52.151  30.682  25.579  1.00118.04           O
ATOM    802  CG2 THR A  98      51.767  32.843  24.515  1.00118.04           C
ATOM    803  C   THR A  98      50.279  29.471  23.822  1.00118.04           C
ATOM    804  O   THR A  98      50.211  28.630  24.717  1.00118.04           O
ATOM    805  N   SER A  99      50.362  29.141  22.525  1.00 49.01           N
ATOM    806  CA  SER A  99      50.407  27.760  22.180  1.00 49.01           C
ATOM    807  CB  SER A  99      49.381  27.362  21.105  1.00 49.01           C
ATOM    808  OG  SER A  99      48.062  27.578  21.587  1.00 49.01           O
ATOM    809  C   SER A  99      51.771  27.500  21.635  1.00 49.01           C
ATOM    810  O   SER A  99      52.405  28.389  21.067  1.00 49.01           O
ATOM    811  N   ASN A 100      52.282  26.276  21.866  1.00 60.15           N
ATOM    812  CA  ASN A 100      53.547  25.897  21.315  1.00 60.15           C
ATOM    813  CB  ASN A 100      54.667  25.721  22.350  1.00 60.15           C
ATOM    814  CG  ASN A 100      55.151  27.115  22.715  1.00 60.15           C
ATOM    815  OD1 ASN A 100      54.805  28.097  22.060  1.00 60.15           O
ATOM    816  ND2 ASN A 100      55.992  27.205  23.778  1.00 60.15           N
ATOM    817  C   ASN A 100      53.343  24.596  20.622  1.00 60.15           C
ATOM    818  O   ASN A 100      53.140  23.557  21.249  1.00 60.15           O
ATOM    819  N   CYS A 101      53.372  24.646  19.283  1.00 76.32           N
ATOM    820  CA  CYS A 101      53.191  23.504  18.440  1.00 76.32           C
ATOM    821  CB  CYS A 101      52.875  23.888  16.989  1.00 76.32           C
ATOM    822  SG  CYS A 101      51.225  24.636  16.930  1.00 76.32           S
ATOM    823  C   CYS A 101      54.402  22.626  18.495  1.00 76.32           C
ATOM    824  O   CYS A 101      54.359  21.468  18.084  1.00 76.32           O
ATOM    825  N   GLY A 102      55.538  23.220  18.904  1.00 59.66           N
ATOM    826  CA  GLY A 102      56.812  22.575  19.066  1.00 59.66           C
ATOM    827  C   GLY A 102      56.802  21.617  20.227  1.00 59.66           C
ATOM    828  O   GLY A 102      57.589  20.674  20.252  1.00 59.66           O
ATOM    829  N   GLN A 103      55.968  21.867  21.259  1.00 77.88           N
ATOM    830  CA  GLN A 103      56.013  21.065  22.456  1.00 77.88           C
ATOM    831  CB  GLN A 103      56.337  21.897  23.703  1.00 77.88           C
ATOM    832  CG  GLN A 103      57.676  22.629  23.659  1.00 77.88           C
ATOM    833  CD  GLN A 103      57.654  23.589  24.839  1.00 77.88           C
ATOM    834  OE1 GLN A 103      58.628  24.287  25.117  1.00 77.88           O
ATOM    835  NE2 GLN A 103      56.498  23.629  25.555  1.00 77.88           N
ATOM    836  C   GLN A 103      54.670  20.451  22.740  1.00 77.88           C
ATOM    837  O   GLN A 103      53.680  20.738  22.069  1.00 77.88           O
ATOM    838  N   THR A 104      54.615  19.563  23.764  1.00 59.64           N
ATOM    839  CA  THR A 104      53.372  18.931  24.113  1.00 59.64           C
ATOM    840  CB  THR A 104      53.338  17.453  23.843  1.00 59.64           C
ATOM    841  OG1 THR A 104      54.295  16.784  24.651  1.00 59.64           O
ATOM    842  CG2 THR A 104      53.632  17.210  22.353  1.00 59.64           C
ATOM    843  C   THR A 104      53.114  19.091  25.579  1.00 59.64           C
ATOM    844  O   THR A 104      54.007  19.401  26.365  1.00 59.64           O
ATOM    845  N   PHE A 105      51.836  18.924  25.972  1.00 90.26           N
ATOM    846  CA  PHE A 105      51.494  18.855  27.360  1.00 90.26           C
ATOM    847  CB  PHE A 105      50.007  19.020  27.713  1.00 90.26           C
ATOM    848  CG  PHE A 105      49.760  20.434  28.109  1.00 90.26           C
ATOM    849  CD1 PHE A 105      49.438  21.417  27.203  1.00 90.26           C
ATOM    850  CD2 PHE A 105      49.867  20.757  29.443  1.00 90.26           C
ATOM    851  CE1 PHE A 105      49.216  22.705  27.637  1.00 90.26           C
ATOM    852  CE2 PHE A 105      49.649  22.035  29.888  1.00 90.26           C
ATOM    853  CZ  PHE A 105      49.320  23.004  28.977  1.00 90.26           C
ATOM    854  C   PHE A 105      51.886  17.487  27.773  1.00 90.26           C
ATOM    855  O   PHE A 105      52.360  16.699  26.957  1.00 90.26           O
ATOM    856  N   THR A 106      51.764  17.176  29.071  1.00140.24           N
ATOM    857  CA  THR A 106      52.152  15.853  29.443  1.00140.24           C
ATOM    858  CB  THR A 106      52.251  15.640  30.922  1.00140.24           C
ATOM    859  OG1 THR A 106      52.792  14.359  31.206  1.00140.24           O
ATOM    860  CG2 THR A 106      50.862  15.794  31.535  1.00140.24           C
ATOM    861  C   THR A 106      51.182  14.899  28.812  1.00140.24           C
ATOM    862  O   THR A 106      49.968  15.104  28.854  1.00140.24           O
ATOM    863  N   GLY A 107      51.721  13.838  28.167  1.00 72.42           N
ATOM    864  CA  GLY A 107      50.914  12.889  27.452  1.00 72.42           C
ATOM    865  C   GLY A 107      50.978  11.513  28.055  1.00 72.42           C
ATOM    866  O   GLY A 107      51.610  11.287  29.090  1.00 72.42           O
ATOM    867  N   TRP A 108      50.315  10.550  27.360  1.00121.98           N
ATOM    868  CA  TRP A 108      50.211   9.178  27.791  1.00121.98           C
ATOM    869  CB  TRP A 108      48.759   8.701  27.874  1.00121.98           C
ATOM    870  CG  TRP A 108      47.927   9.526  28.815  1.00121.98           C
ATOM    871  CD2 TRP A 108      47.376  10.791  28.434  1.00121.98           C
ATOM    872  CD1 TRP A 108      47.538   9.300  30.101  1.00121.98           C
ATOM    873  NE1 TRP A 108      46.751  10.338  30.538  1.00121.98           N
ATOM    874  CE2 TRP A 108      46.648  11.266  29.521  1.00121.98           C
ATOM    875  CE3 TRP A 108      47.469  11.493  27.268  1.00121.98           C
ATOM    876  CZ2 TRP A 108      45.990  12.461  29.457  1.00121.98           C
ATOM    877  CZ3 TRP A 108      46.810  12.699  27.209  1.00121.98           C
ATOM    878  CH2 TRP A 108      46.083  13.173  28.281  1.00121.98           C
ATOM    879  C   TRP A 108      50.875   8.302  26.767  1.00121.98           C
ATOM    880  O   TRP A 108      50.678   8.449  25.563  1.00121.98           O
ATOM    881  N   TYR A 109      51.640   7.321  27.276  1.00213.44           N
ATOM    882  CA  TYR A 109      52.563   6.446  26.604  1.00213.44           C
ATOM    883  CB  TYR A 109      53.833   6.802  27.386  1.00213.44           C
ATOM    884  CG  TYR A 109      55.233   6.571  26.955  1.00213.44           C
ATOM    885  CD1 TYR A 109      55.890   5.358  26.905  1.00213.44           C
ATOM    886  CD2 TYR A 109      55.919   7.706  26.619  1.00213.44           C
ATOM    887  CE1 TYR A 109      57.219   5.311  26.523  1.00213.44           C
ATOM    888  CE2 TYR A 109      57.229   7.671  26.243  1.00213.44           C
ATOM    889  CZ  TYR A 109      57.879   6.476  26.197  1.00213.44           C
ATOM    890  OH  TYR A 109      59.228   6.509  25.807  1.00213.44           O
ATOM    891  C   TYR A 109      52.168   5.084  27.104  1.00213.44           C
ATOM    892  O   TYR A 109      52.156   4.885  28.318  1.00213.44           O
ATOM    893  N   HIS A 110      51.857   4.111  26.223  1.00111.22           N
ATOM    894  CA  HIS A 110      51.477   2.818  26.710  1.00111.22           C
ATOM    895  ND1 HIS A 110      48.382   4.368  25.963  1.00111.22           N
ATOM    896  CG  HIS A 110      48.947   3.119  26.144  1.00111.22           C
ATOM    897  CB  HIS A 110      50.007   2.755  27.159  1.00111.22           C
ATOM    898  NE2 HIS A 110      47.268   2.962  24.648  1.00111.22           N
ATOM    899  CD2 HIS A 110      48.255   2.276  25.329  1.00111.22           C
ATOM    900  CE1 HIS A 110      47.379   4.212  25.059  1.00111.22           C
ATOM    901  C   HIS A 110      51.672   1.831  25.610  1.00111.22           C
ATOM    902  O   HIS A 110      51.715   2.193  24.439  1.00111.22           O
ATOM    903  N   ASP A 111      51.793   0.543  25.972  1.00155.14           N
ATOM    904  CA  ASP A 111      51.945  -0.530  25.030  1.00155.14           C
ATOM    905  CB  ASP A 111      52.247  -1.811  25.828  1.00155.14           C
ATOM    906  CG  ASP A 111      52.460  -3.047  24.971  1.00155.14           C
ATOM    907  OD1 ASP A 111      51.506  -3.473  24.269  1.00155.14           O
ATOM    908  OD2 ASP A 111      53.586  -3.607  25.039  1.00155.14           O
ATOM    909  C   ASP A 111      50.617  -0.652  24.322  1.00155.14           C
ATOM    910  O   ASP A 111      49.609  -0.176  24.832  1.00155.14           O
ATOM    911  N   ALA A 112      50.563  -1.302  23.139  1.00 58.86           N
ATOM    912  CA  ALA A 112      49.333  -1.403  22.391  1.00 58.86           C
ATOM    913  CB  ALA A 112      49.467  -2.196  21.075  1.00 58.86           C
ATOM    914  C   ALA A 112      48.293  -2.081  23.231  1.00 58.86           C
ATOM    915  O   ALA A 112      47.105  -1.770  23.162  1.00 58.86           O
ATOM    916  N   GLY A 113      48.717  -3.063  24.034  1.00 91.32           N
ATOM    917  CA  GLY A 113      47.834  -3.820  24.870  1.00 91.32           C
ATOM    918  C   GLY A 113      47.213  -2.959  25.924  1.00 91.32           C
ATOM    919  O   GLY A 113      46.121  -3.289  26.369  1.00 91.32           O
ATOM    920  N   ILE A 114      47.941  -1.905  26.353  1.00365.39           N
ATOM    921  CA  ILE A 114      47.749  -0.960  27.432  1.00365.39           C
ATOM    922  CB  ILE A 114      46.460  -0.139  27.444  1.00365.39           C
ATOM    923  CG1 ILE A 114      46.459   0.900  28.594  1.00365.39           C
ATOM    924  CG2 ILE A 114      45.231  -1.034  27.573  1.00365.39           C
ATOM    925  CD1 ILE A 114      47.391   2.095  28.453  1.00365.39           C
ATOM    926  C   ILE A 114      47.907  -1.731  28.679  1.00365.39           C
ATOM    927  O   ILE A 114      47.188  -1.525  29.654  1.00365.39           O
ATOM    928  N   ALA A 115      48.905  -2.637  28.676  1.00120.89           N
ATOM    929  CA  ALA A 115      49.223  -3.307  29.892  1.00120.89           C
ATOM    930  CB  ALA A 115      50.169  -4.503  29.675  1.00120.89           C
ATOM    931  C   ALA A 115      49.949  -2.327  30.723  1.00120.89           C
ATOM    932  O   ALA A 115      49.546  -1.971  31.828  1.00120.89           O
ATOM    933  N   VAL A 116      51.015  -1.800  30.099  1.00193.34           N
ATOM    934  CA  VAL A 116      51.943  -0.902  30.692  1.00193.34           C
ATOM    935  CB  VAL A 116      52.723  -1.464  31.866  1.00193.34           C
ATOM    936  CG1 VAL A 116      51.870  -1.391  33.142  1.00193.34           C
ATOM    937  CG2 VAL A 116      53.135  -2.916  31.558  1.00193.34           C
ATOM    938  C   VAL A 116      52.906  -0.524  29.629  1.00193.34           C
ATOM    939  O   VAL A 116      52.885   0.616  29.156  1.00193.34           O
ATOM    940  N   LYS A 117      53.701  -1.526  29.178  1.00239.43           N
ATOM    941  CA  LYS A 117      54.891  -1.227  28.458  1.00239.43           C
ATOM    942  CB  LYS A 117      54.770  -0.358  27.189  1.00239.43           C
ATOM    943  CG  LYS A 117      56.168  -0.006  26.651  1.00239.43           C
ATOM    944  CD  LYS A 117      56.228   0.729  25.310  1.00239.43           C
ATOM    945  CE  LYS A 117      56.895  -0.082  24.204  1.00239.43           C
ATOM    946  NZ  LYS A 117      57.355   0.822  23.126  1.00239.43           N
ATOM    947  C   LYS A 117      55.481  -0.404  29.515  1.00239.43           C
ATOM    948  O   LYS A 117      55.865  -0.898  30.573  1.00239.43           O
ATOM    949  N   LYS A 118      55.577   0.893  29.255  1.00193.99           N
ATOM    950  CA  LYS A 118      55.799   1.693  30.395  1.00193.99           C
ATOM    951  CB  LYS A 118      57.108   2.492  30.362  1.00193.99           C
ATOM    952  CG  LYS A 118      58.320   1.604  30.666  1.00193.99           C
ATOM    953  CD  LYS A 118      59.670   2.311  30.573  1.00193.99           C
ATOM    954  CE  LYS A 118      60.809   1.519  31.219  1.00193.99           C
ATOM    955  NZ  LYS A 118      62.047   2.337  31.283  1.00193.99           N
ATOM    956  C   LYS A 118      54.628   2.599  30.380  1.00193.99           C
ATOM    957  O   LYS A 118      54.648   3.606  29.670  1.00193.99           O
ATOM    958  N   PHE A 119      53.548   2.212  31.108  1.00176.19           N
ATOM    959  CA  PHE A 119      52.461   3.127  31.140  1.00176.19           C
ATOM    960  CB  PHE A 119      51.256   2.712  31.942  1.00176.19           C
ATOM    961  CG  PHE A 119      50.393   3.925  32.012  1.00176.19           C
ATOM    962  CD1 PHE A 119      49.510   4.142  30.987  1.00176.19           C
ATOM    963  CD2 PHE A 119      50.479   4.855  33.026  1.00176.19           C
ATOM    964  CE1 PHE A 119      48.708   5.258  30.974  1.00176.19           C
ATOM    965  CE2 PHE A 119      49.679   5.974  33.019  1.00176.19           C
ATOM    966  CZ  PHE A 119      48.790   6.177  31.992  1.00176.19           C
ATOM    967  C   PHE A 119      53.121   4.229  31.828  1.00176.19           C
ATOM    968  O   PHE A 119      53.588   4.097  32.956  1.00176.19           O
ATOM    969  N   GLY A 120      53.274   5.327  31.094  1.00 43.36           N
ATOM    970  CA  GLY A 120      54.033   6.366  31.676  1.00 43.36           C
ATOM    971  C   GLY A 120      53.574   7.618  31.048  1.00 43.36           C
ATOM    972  O   GLY A 120      52.747   7.613  30.137  1.00 43.36           O
ATOM    973  N   CYS A 121      54.124   8.728  31.548  1.00 79.33           N
ATOM    974  CA  CYS A 121      53.772  10.019  31.056  1.00 79.33           C
ATOM    975  CB  CYS A 121      53.533  11.012  32.213  1.00 79.33           C
ATOM    976  SG  CYS A 121      52.216  10.415  33.299  1.00 79.33           S
ATOM    977  C   CYS A 121      54.983  10.498  30.318  1.00 79.33           C
ATOM    978  O   CYS A 121      56.090  10.229  30.767  1.00 79.33           O
ATOM    979  N   PHE A 122      54.850  11.164  29.150  1.00196.13           N
ATOM    980  CA  PHE A 122      56.044  11.749  28.591  1.00196.13           C
ATOM    981  CB  PHE A 122      56.664  11.172  27.255  1.00196.13           C
ATOM    982  CG  PHE A 122      55.840  11.294  25.970  1.00196.13           C
ATOM    983  CD1 PHE A 122      54.781  12.162  25.830  1.00196.13           C
ATOM    984  CD2 PHE A 122      56.087  10.524  24.852  1.00196.13           C
ATOM    985  CE1 PHE A 122      54.009  12.316  24.721  1.00196.13           C
ATOM    986  CE2 PHE A 122      55.317  10.655  23.703  1.00196.13           C
ATOM    987  CZ  PHE A 122      54.259  11.533  23.638  1.00196.13           C
ATOM    988  C   PHE A 122      55.770  13.187  28.306  1.00196.13           C
ATOM    989  O   PHE A 122      54.635  13.659  28.402  1.00196.13           O
ATOM    990  N   ARG A 123      56.833  13.890  27.874  1.00127.14           N
ATOM    991  CA  ARG A 123      56.767  15.239  27.389  1.00127.14           C
ATOM    992  CB  ARG A 123      57.643  16.210  28.193  1.00127.14           C
ATOM    993  CG  ARG A 123      57.244  16.345  29.660  1.00127.14           C
ATOM    994  CD  ARG A 123      58.150  17.292  30.457  1.00127.14           C
ATOM    995  NE  ARG A 123      59.434  16.574  30.750  1.00127.14           N
ATOM    996  CZ  ARG A 123      59.809  16.276  32.023  1.00127.14           C
ATOM    997  NH1 ARG A 123      59.017  16.635  33.078  1.00127.14           N
ATOM    998  NH2 ARG A 123      60.993  15.627  32.244  1.00127.14           N
ATOM    999  C   ARG A 123      57.444  15.160  26.060  1.00127.14           C
ATOM   1000  O   ARG A 123      58.375  14.375  25.890  1.00127.14           O
ATOM   1001  N   GLY A 124      57.008  15.969  25.075  1.00 45.48           N
ATOM   1002  CA  GLY A 124      57.667  15.914  23.794  1.00 45.48           C
ATOM   1003  C   GLY A 124      58.073  17.289  23.361  1.00 45.48           C
ATOM   1004  O   GLY A 124      57.354  18.267  23.563  1.00 45.48           O
ATOM   1005  N   ILE A 125      59.264  17.384  22.736  1.00 99.36           N
ATOM   1006  CA  ILE A 125      59.762  18.644  22.259  1.00 99.36           C
ATOM   1007  CB  ILE A 125      60.960  19.099  23.032  1.00 99.36           C
ATOM   1008  CG1 ILE A 125      60.616  19.216  24.526  1.00 99.36           C
ATOM   1009  CG2 ILE A 125      61.461  20.411  22.406  1.00 99.36           C
ATOM   1010  CD1 ILE A 125      59.526  20.243  24.826  1.00 99.36           C
ATOM   1011  C   ILE A 125      60.228  18.433  20.851  1.00 99.36           C
ATOM   1012  O   ILE A 125      60.918  17.453  20.571  1.00 99.36           O
ATOM   1013  N   ARG A 126      59.869  19.339  19.915  1.00208.04           N
ATOM   1014  CA  ARG A 126      60.349  19.155  18.578  1.00208.04           C
ATOM   1015  CB  ARG A 126      59.737  20.040  17.473  1.00208.04           C
ATOM   1016  CG  ARG A 126      58.446  19.560  16.829  1.00208.04           C
ATOM   1017  CD  ARG A 126      58.239  20.121  15.417  1.00208.04           C
ATOM   1018  NE  ARG A 126      58.332  21.609  15.482  1.00208.04           N
ATOM   1019  CZ  ARG A 126      59.537  22.223  15.308  1.00208.04           C
ATOM   1020  NH1 ARG A 126      60.669  21.487  15.121  1.00208.04           N
ATOM   1021  NH2 ARG A 126      59.609  23.591  15.301  1.00208.04           N
ATOM   1022  C   ARG A 126      61.766  19.567  18.537  1.00208.04           C
ATOM   1023  O   ARG A 126      62.152  20.631  19.018  1.00208.04           O
ATOM   1024  N   THR A 127      62.572  18.730  17.888  1.00120.81           N
ATOM   1025  CA  THR A 127      63.904  19.125  17.635  1.00120.81           C
ATOM   1026  CB  THR A 127      64.816  17.946  17.449  1.00120.81           C
ATOM   1027  OG1 THR A 127      64.317  17.067  16.452  1.00120.81           O
ATOM   1028  CG2 THR A 127      64.911  17.203  18.791  0.00120.81           C
ATOM   1029  C   THR A 127      63.689  19.900  16.380  1.00120.81           C
ATOM   1030  O   THR A 127      63.127  20.987  16.437  1.00120.81           O
ATOM   1031  N   GLY A 128      64.047  19.386  15.203  1.00 49.53           N
ATOM   1032  CA  GLY A 128      63.830  20.197  14.042  1.00 49.53           C
ATOM   1033  C   GLY A 128      62.472  19.900  13.410  1.00 49.53           C
ATOM   1034  O   GLY A 128      61.869  18.835  13.708  1.00 49.53           O
ATOM   1035  OXT GLY A 128      62.023  20.753  12.599  1.00 49.53           O
TER    1036      GLY A 128
ATOM   1037  N   LEU B 129      28.211  -1.943  -3.558  1.00154.96           N
ATOM   1038  CA  LEU B 129      27.555  -0.888  -2.756  1.00154.96           C
ATOM   1039  CB  LEU B 129      28.447   0.353  -2.579  1.00154.96           C
ATOM   1040  CG  LEU B 129      29.551   0.170  -1.525  1.00154.96           C
ATOM   1041  CD1 LEU B 129      30.406   1.437  -1.390  1.00154.96           C
ATOM   1042  CD2 LEU B 129      28.965  -0.267  -0.174  1.00154.96           C
ATOM   1043  C   LEU B 129      26.241  -0.429  -3.285  1.00154.96           C
ATOM   1044  O   LEU B 129      26.024  -0.292  -4.489  1.00154.96           O
ATOM   1045  N   PRO B 130      25.371  -0.216  -2.335  1.00 77.32           N
ATOM   1046  CA  PRO B 130      24.038   0.221  -2.640  1.00 77.32           C
ATOM   1047  CD  PRO B 130      25.391  -1.086  -1.169  1.00 77.32           C
ATOM   1048  CB  PRO B 130      23.187  -0.114  -1.418  1.00 77.32           C
ATOM   1049  CG  PRO B 130      23.920  -1.304  -0.780  1.00 77.32           C
ATOM   1050  C   PRO B 130      23.963   1.660  -3.017  1.00 77.32           C
ATOM   1051  O   PRO B 130      24.895   2.411  -2.734  1.00 77.32           O
ATOM   1052  N   LYS B 131      22.878   2.029  -3.724  1.00 45.87           N
ATOM   1053  CA  LYS B 131      22.584   3.375  -4.111  1.00 45.87           C
ATOM   1054  CB  LYS B 131      21.427   3.447  -5.121  1.00 45.87           C
ATOM   1055  CG  LYS B 131      21.749   2.757  -6.448  1.00 45.87           C
ATOM   1056  CD  LYS B 131      20.520   2.489  -7.318  1.00 45.87           C
ATOM   1057  CE  LYS B 131      20.848   1.800  -8.644  1.00 45.87           C
ATOM   1058  NZ  LYS B 131      19.603   1.544  -9.402  1.00 45.87           N
ATOM   1059  C   LYS B 131      22.166   4.137  -2.893  1.00 45.87           C
ATOM   1060  O   LYS B 131      22.487   5.316  -2.751  1.00 45.87           O
ATOM   1061  N   GLU B 132      21.412   3.474  -1.989  1.00 87.40           N
ATOM   1062  CA  GLU B 132      20.895   4.140  -0.827  1.00 87.40           C
ATOM   1063  CB  GLU B 132      19.384   4.412  -0.927  1.00 87.40           C
ATOM   1064  CG  GLU B 132      18.547   3.137  -1.075  1.00 87.40           C
ATOM   1065  CD  GLU B 132      17.095   3.540  -1.296  1.00 87.40           C
ATOM   1066  OE1 GLU B 132      16.829   4.769  -1.379  1.00 87.40           O
ATOM   1067  OE2 GLU B 132      16.234   2.626  -1.391  1.00 87.40           O
ATOM   1068  C   GLU B 132      21.112   3.272   0.374  1.00 87.40           C
ATOM   1069  O   GLU B 132      21.165   2.047   0.265  1.00 87.40           O
ATOM   1070  N   PHE B 133      21.282   3.900   1.561  1.00 54.53           N
ATOM   1071  CA  PHE B 133      21.436   3.124   2.760  1.00 54.53           C
ATOM   1072  CB  PHE B 133      22.878   2.657   3.014  1.00 54.53           C
ATOM   1073  CG  PHE B 133      22.864   1.814   4.242  1.00 54.53           C
ATOM   1074  CD1 PHE B 133      22.979   2.382   5.491  1.00 54.53           C
ATOM   1075  CD2 PHE B 133      22.730   0.449   4.143  1.00 54.53           C
ATOM   1076  CE1 PHE B 133      22.963   1.600   6.621  1.00 54.53           C
ATOM   1077  CE2 PHE B 133      22.714  -0.338   5.269  1.00 54.53           C
ATOM   1078  CZ  PHE B 133      22.830   0.237   6.512  1.00 54.53           C
ATOM   1079  C   PHE B 133      21.018   3.944   3.945  1.00 54.53           C
ATOM   1080  O   PHE B 133      21.265   5.148   4.011  1.00 54.53           O
ATOM   1081  N   SER B 134      20.357   3.286   4.922  1.00 94.45           N
ATOM   1082  CA  SER B 134      19.976   3.928   6.146  1.00 94.45           C
ATOM   1083  CB  SER B 134      18.547   4.499   6.120  1.00 94.45           C
ATOM   1084  OG  SER B 134      17.604   3.447   5.982  1.00 94.45           O
ATOM   1085  C   SER B 134      20.016   2.869   7.208  1.00 94.45           C
ATOM   1086  O   SER B 134      19.331   1.852   7.117  1.00 94.45           O
ATOM   1087  N   TRP B 135      20.817   3.099   8.264  1.00 92.57           N
ATOM   1088  CA  TRP B 135      20.979   2.155   9.334  1.00 92.57           C
ATOM   1089  CB  TRP B 135      22.167   2.448  10.258  1.00 92.57           C
ATOM   1090  CG  TRP B 135      23.477   2.058   9.619  1.00 92.57           C
ATOM   1091  CD2 TRP B 135      23.932   0.698   9.527  1.00 92.57           C
ATOM   1092  CD1 TRP B 135      24.424   2.824   9.007  1.00 92.57           C
ATOM   1093  NE1 TRP B 135      25.444   2.026   8.543  1.00 92.57           N
ATOM   1094  CE2 TRP B 135      25.153   0.715   8.856  1.00 92.57           C
ATOM   1095  CE3 TRP B 135      23.374  -0.468   9.965  1.00 92.57           C
ATOM   1096  CZ2 TRP B 135      25.839  -0.440   8.610  1.00 92.57           C
ATOM   1097  CZ3 TRP B 135      24.071  -1.630   9.718  1.00 92.57           C
ATOM   1098  CH2 TRP B 135      25.279  -1.618   9.054  1.00 92.57           C
ATOM   1099  C   TRP B 135      19.730   2.045  10.145  1.00 92.57           C
ATOM   1100  O   TRP B 135      19.564   1.084  10.896  1.00 92.57           O
ATOM   1101  N   THR B 136      18.884   3.089  10.103  1.00114.61           N
ATOM   1102  CA  THR B 136      17.626   3.090  10.794  1.00114.61           C
ATOM   1103  CB  THR B 136      16.945   4.428  10.754  1.00114.61           C
ATOM   1104  OG1 THR B 136      15.797   4.421  11.590  1.00114.61           O
ATOM   1105  CG2 THR B 136      16.547   4.744   9.302  1.00114.61           C
ATOM   1106  C   THR B 136      16.711   2.099  10.148  1.00114.61           C
ATOM   1107  O   THR B 136      15.906   1.461  10.822  1.00114.61           O
ATOM   1108  N   ASN B 137      16.770   1.969   8.808  1.00 63.37           N
ATOM   1109  CA  ASN B 137      15.860   1.047   8.196  1.00 63.37           C
ATOM   1110  CB  ASN B 137      14.775   1.769   7.371  1.00 63.37           C
ATOM   1111  CG  ASN B 137      13.697   0.775   6.962  1.00 63.37           C
ATOM   1112  OD1 ASN B 137      13.956  -0.418   6.817  1.00 63.37           O
ATOM   1113  ND2 ASN B 137      12.450   1.278   6.760  1.00 63.37           N
ATOM   1114  C   ASN B 137      16.604   0.140   7.268  1.00 63.37           C
ATOM   1115  O   ASN B 137      16.764   0.444   6.087  1.00 63.37           O
ATOM   1116  N   VAL B 138      17.071  -1.015   7.780  1.00123.44           N
ATOM   1117  CA  VAL B 138      17.674  -1.974   6.908  1.00123.44           C
ATOM   1118  CB  VAL B 138      19.037  -2.429   7.373  1.00123.44           C
ATOM   1119  CG1 VAL B 138      19.998  -1.235   7.234  1.00123.44           C
ATOM   1120  CG2 VAL B 138      18.961  -2.937   8.824  1.00123.44           C
ATOM   1121  C   VAL B 138      16.709  -3.121   6.868  1.00123.44           C
ATOM   1122  O   VAL B 138      16.712  -4.014   7.714  1.00123.44           O
ATOM   1123  N   ASN B 139      15.850  -3.127   5.837  1.00 50.16           N
ATOM   1124  CA  ASN B 139      14.857  -4.149   5.697  1.00 50.16           C
ATOM   1125  CB  ASN B 139      15.462  -5.561   5.604  1.00 50.16           C
ATOM   1126  CG  ASN B 139      16.281  -5.633   4.325  1.00 50.16           C
ATOM   1127  OD1 ASN B 139      16.087  -4.844   3.403  1.00 50.16           O
ATOM   1128  ND2 ASN B 139      17.225  -6.610   4.266  1.00 50.16           N
ATOM   1129  C   ASN B 139      13.910  -4.133   6.864  1.00 50.16           C
ATOM   1130  O   ASN B 139      13.411  -5.180   7.274  1.00 50.16           O
ATOM   1131  N   GLY B 140      13.623  -2.943   7.427  1.00 27.35           N
ATOM   1132  CA  GLY B 140      12.639  -2.830   8.471  1.00 27.35           C
ATOM   1133  C   GLY B 140      13.284  -2.772   9.827  1.00 27.35           C
ATOM   1134  O   GLY B 140      12.660  -2.317  10.784  1.00 27.35           O
ATOM   1135  N   MET B 141      14.547  -3.220   9.957  1.00 79.10           N
ATOM   1136  CA  MET B 141      15.187  -3.231  11.250  1.00 79.10           C
ATOM   1137  CB  MET B 141      16.323  -4.262  11.346  1.00 79.10           C
ATOM   1138  CG  MET B 141      15.862  -5.706  11.152  1.00 79.10           C
ATOM   1139  SD  MET B 141      17.218  -6.913  11.077  1.00 79.10           S
ATOM   1140  CE  MET B 141      17.855  -6.315   9.485  1.00 79.10           C
ATOM   1141  C   MET B 141      15.806  -1.890  11.537  1.00 79.10           C
ATOM   1142  O   MET B 141      16.234  -1.187  10.624  1.00 79.10           O
ATOM   1143  N   ASN B 142      15.870  -1.502  12.835  1.00 71.23           N
ATOM   1144  CA  ASN B 142      16.473  -0.249  13.230  1.00 71.23           C
ATOM   1145  CB  ASN B 142      15.519   0.673  14.008  1.00 71.23           C
ATOM   1146  CG  ASN B 142      16.275   1.946  14.361  1.00 71.23           C
ATOM   1147  OD1 ASN B 142      17.088   2.443  13.581  1.00 71.23           O
ATOM   1148  ND2 ASN B 142      16.014   2.483  15.583  1.00 71.23           N
ATOM   1149  C   ASN B 142      17.638  -0.535  14.144  1.00 71.23           C
ATOM   1150  O   ASN B 142      17.482  -1.162  15.190  1.00 71.23           O
ATOM   1151  N   LEU B 143      18.854  -0.179  13.683  1.00120.57           N
ATOM   1152  CA  LEU B 143      20.134  -0.291  14.340  1.00120.57           C
ATOM   1153  CB  LEU B 143      21.237  -0.632  13.332  1.00120.57           C
ATOM   1154  CG  LEU B 143      20.918  -1.962  12.619  1.00120.57           C
ATOM   1155  CD1 LEU B 143      22.086  -2.438  11.742  1.00120.57           C
ATOM   1156  CD2 LEU B 143      20.442  -3.026  13.622  1.00120.57           C
ATOM   1157  C   LEU B 143      20.549   0.894  15.185  1.00120.57           C
ATOM   1158  O   LEU B 143      21.517   0.796  15.938  1.00120.57           O
ATOM   1159  N   VAL B 144      19.934   2.081  15.006  1.00 65.70           N
ATOM   1160  CA  VAL B 144      20.411   3.266  15.675  1.00 65.70           C
ATOM   1161  CB  VAL B 144      20.258   4.489  14.818  1.00 65.70           C
ATOM   1162  CG1 VAL B 144      20.774   5.717  15.584  1.00 65.70           C
ATOM   1163  CG2 VAL B 144      20.967   4.232  13.474  1.00 65.70           C
ATOM   1164  C   VAL B 144      19.672   3.517  16.961  1.00 65.70           C
ATOM   1165  O   VAL B 144      18.462   3.322  17.056  1.00 65.70           O
ATOM   1166  N   VAL B 145      20.413   3.969  17.999  1.00117.92           N
ATOM   1167  CA  VAL B 145      19.854   4.267  19.293  1.00117.92           C
ATOM   1168  CB  VAL B 145      20.885   4.378  20.370  1.00117.92           C
ATOM   1169  CG1 VAL B 145      21.595   3.020  20.503  1.00117.92           C
ATOM   1170  CG2 VAL B 145      21.828   5.544  20.020  1.00117.92           C
ATOM   1171  C   VAL B 145      19.147   5.588  19.187  1.00117.92           C
ATOM   1172  O   VAL B 145      19.353   6.330  18.230  1.00117.92           O
ATOM   1173  N   PRO B 146      18.315   5.900  20.151  1.00 72.74           N
ATOM   1174  CA  PRO B 146      17.506   7.093  20.089  1.00 72.74           C
ATOM   1175  CD  PRO B 146      17.666   4.851  20.923  1.00 72.74           C
ATOM   1176  CB  PRO B 146      16.470   6.949  21.200  1.00 72.74           C
ATOM   1177  CG  PRO B 146      16.301   5.425  21.342  1.00 72.74           C
ATOM   1178  C   PRO B 146      18.249   8.391  20.123  1.00 72.74           C
ATOM   1179  O   PRO B 146      19.381   8.443  20.599  1.00 72.74           O
ATOM   1180  N   VAL B 147      17.607   9.449  19.587  1.00 40.75           N
ATOM   1181  CA  VAL B 147      18.148  10.775  19.526  1.00 40.75           C
ATOM   1182  CB  VAL B 147      17.280  11.717  18.738  1.00 40.75           C
ATOM   1183  CG1 VAL B 147      17.910  13.120  18.766  1.00 40.75           C
ATOM   1184  CG2 VAL B 147      17.063  11.136  17.331  1.00 40.75           C
ATOM   1185  C   VAL B 147      18.147  11.316  20.921  1.00 40.75           C
ATOM   1186  O   VAL B 147      17.226  11.060  21.694  1.00 40.75           O
ATOM   1187  N   ARG B 148      19.199  12.078  21.284  1.00124.55           N
ATOM   1188  CA  ARG B 148      19.249  12.656  22.596  1.00124.55           C
ATOM   1189  CB  ARG B 148      20.290  12.029  23.531  1.00124.55           C
ATOM   1190  CG  ARG B 148      19.883  10.634  23.993  1.00124.55           C
ATOM   1191  CD  ARG B 148      20.674  10.141  25.199  1.00124.55           C
ATOM   1192  NE  ARG B 148      22.095  10.029  24.779  1.00124.55           N
ATOM   1193  CZ  ARG B 148      22.884   9.074  25.345  1.00124.55           C
ATOM   1194  NH1 ARG B 148      22.367   8.215  26.271  1.00124.55           N
ATOM   1195  NH2 ARG B 148      24.190   8.966  24.978  1.00124.55           N
ATOM   1196  C   ARG B 148      19.580  14.107  22.461  1.00124.55           C
ATOM   1197  O   ARG B 148      19.841  14.603  21.365  1.00124.55           O
ATOM   1198  N   ASN B 149      19.524  14.845  23.589  1.00 40.31           N
ATOM   1199  CA  ASN B 149      19.834  16.244  23.550  1.00 40.31           C
ATOM   1200  CB  ASN B 149      18.692  17.135  24.073  1.00 40.31           C
ATOM   1201  CG  ASN B 149      18.965  18.572  23.652  1.00 40.31           C
ATOM   1202  OD1 ASN B 149      20.091  18.932  23.313  1.00 40.31           O
ATOM   1203  ND2 ASN B 149      17.903  19.422  23.677  1.00 40.31           N
ATOM   1204  C   ASN B 149      21.031  16.477  24.422  1.00 40.31           C
ATOM   1205  O   ASN B 149      21.042  16.121  25.599  1.00 40.31           O
ATOM   1206  N   GLN B 150      22.084  17.079  23.842  1.00 64.90           N
ATOM   1207  CA  GLN B 150      23.301  17.399  24.532  1.00 64.90           C
ATOM   1208  CB  GLN B 150      24.408  17.889  23.583  1.00 64.90           C
ATOM   1209  CG  GLN B 150      24.064  19.184  22.845  1.00 64.90           C
ATOM   1210  CD  GLN B 150      25.206  19.471  21.879  1.00 64.90           C
ATOM   1211  OE1 GLN B 150      26.366  19.575  22.274  1.00 64.90           O
ATOM   1212  NE2 GLN B 150      24.870  19.577  20.566  1.00 64.90           N
ATOM   1213  C   GLN B 150      23.009  18.478  25.509  1.00 64.90           C
ATOM   1214  O   GLN B 150      23.677  18.617  26.532  1.00 64.90           O
ATOM   1215  N   GLY B 151      22.011  19.309  25.180  1.00 37.20           N
ATOM   1216  CA  GLY B 151      21.698  20.418  26.014  1.00 37.20           C
ATOM   1217  C   GLY B 151      22.358  21.559  25.336  1.00 37.20           C
ATOM   1218  O   GLY B 151      23.449  21.425  24.786  1.00 37.20           O
ATOM   1219  N   VAL B 152      21.702  22.723  25.352  1.00119.00           N
ATOM   1220  CA  VAL B 152      22.295  23.849  24.710  1.00119.00           C
ATOM   1221  CB  VAL B 152      21.441  25.086  24.794  1.00119.00           C
ATOM   1222  CG1 VAL B 152      21.208  25.441  26.273  1.00119.00           C
ATOM   1223  CG2 VAL B 152      22.137  26.210  24.009  1.00119.00           C
ATOM   1224  C   VAL B 152      23.561  24.126  25.439  1.00119.00           C
ATOM   1225  O   VAL B 152      24.570  24.508  24.849  1.00119.00           O
ATOM   1226  N   PHE B 153      23.527  23.904  26.762  1.00 82.83           N
ATOM   1227  CA  PHE B 153      24.607  24.312  27.596  1.00 82.83           C
ATOM   1228  CB  PHE B 153      24.279  24.236  29.098  1.00 82.83           C
ATOM   1229  CG  PHE B 153      25.497  24.690  29.828  1.00 82.83           C
ATOM   1230  CD1 PHE B 153      25.705  26.029  30.071  1.00 82.83           C
ATOM   1231  CD2 PHE B 153      26.441  23.783  30.255  1.00 82.83           C
ATOM   1232  CE1 PHE B 153      26.826  26.453  30.743  1.00 82.83           C
ATOM   1233  CE2 PHE B 153      27.564  24.202  30.927  1.00 82.83           C
ATOM   1234  CZ  PHE B 153      27.758  25.540  31.173  1.00 82.83           C
ATOM   1235  C   PHE B 153      25.907  23.599  27.360  1.00 82.83           C
ATOM   1236  O   PHE B 153      26.930  24.271  27.240  1.00 82.83           O
ATOM   1237  N   CYS B 154      25.932  22.249  27.262  1.00 63.09           N
ATOM   1238  CA  CYS B 154      27.232  21.620  27.273  1.00 63.09           C
ATOM   1239  CB  CYS B 154      27.286  20.292  28.061  1.00 63.09           C
ATOM   1240  SG  CYS B 154      28.971  19.641  28.306  1.00 63.09           S
ATOM   1241  C   CYS B 154      27.685  21.319  25.888  1.00 63.09           C
ATOM   1242  O   CYS B 154      26.942  20.759  25.086  1.00 63.09           O
ATOM   1243  N   GLY B 155      28.950  21.667  25.577  1.00 51.61           N
ATOM   1244  CA  GLY B 155      29.427  21.393  24.258  1.00 51.61           C
ATOM   1245  C   GLY B 155      29.915  19.982  24.269  1.00 51.61           C
ATOM   1246  O   GLY B 155      31.110  19.724  24.130  1.00 51.61           O
ATOM   1247  N   SER B 156      28.969  19.045  24.485  1.00143.24           N
ATOM   1248  CA  SER B 156      29.194  17.627  24.548  1.00143.24           C
ATOM   1249  CB  SER B 156      28.234  16.864  25.483  1.00143.24           C
ATOM   1250  OG  SER B 156      28.603  17.071  26.837  1.00143.24           O
ATOM   1251  C   SER B 156      29.099  16.907  23.233  1.00143.24           C
ATOM   1252  O   SER B 156      29.109  15.681  23.245  1.00143.24           O
ATOM   1253  N   CYS B 157      29.026  17.590  22.077  1.00105.82           N
ATOM   1254  CA  CYS B 157      28.692  16.928  20.834  1.00105.82           C
ATOM   1255  CB  CYS B 157      28.808  17.865  19.613  1.00105.82           C
ATOM   1256  SG  CYS B 157      27.783  19.352  19.781  1.00105.82           S
ATOM   1257  C   CYS B 157      29.585  15.752  20.561  1.00105.82           C
ATOM   1258  O   CYS B 157      29.109  14.667  20.228  1.00105.82           O
ATOM   1259  N   TYR B 158      30.900  15.910  20.764  1.00 80.52           N
ATOM   1260  CA  TYR B 158      31.828  14.869  20.433  1.00 80.52           C
ATOM   1261  CB  TYR B 158      33.297  15.232  20.716  1.00 80.52           C
ATOM   1262  CG  TYR B 158      33.502  15.312  22.191  1.00 80.52           C
ATOM   1263  CD1 TYR B 158      33.157  16.444  22.897  1.00 80.52           C
ATOM   1264  CD2 TYR B 158      34.064  14.253  22.864  1.00 80.52           C
ATOM   1265  CE1 TYR B 158      33.358  16.505  24.259  1.00 80.52           C
ATOM   1266  CE2 TYR B 158      34.266  14.306  24.221  1.00 80.52           C
ATOM   1267  CZ  TYR B 158      33.914  15.433  24.922  1.00 80.52           C
ATOM   1268  OH  TYR B 158      34.124  15.479  26.316  1.00 80.52           O
ATOM   1269  C   TYR B 158      31.503  13.634  21.214  1.00 80.52           C
ATOM   1270  O   TYR B 158      31.655  12.524  20.711  1.00 80.52           O
ATOM   1271  N   ALA B 159      31.108  13.790  22.488  1.00 57.81           N
ATOM   1272  CA  ALA B 159      30.773  12.678  23.335  1.00 57.81           C
ATOM   1273  CB  ALA B 159      30.403  13.145  24.755  1.00 57.81           C
ATOM   1274  C   ALA B 159      29.566  11.965  22.805  1.00 57.81           C
ATOM   1275  O   ALA B 159      29.540  10.736  22.739  1.00 57.81           O
ATOM   1276  N   PHE B 160      28.531  12.731  22.415  1.00 69.42           N
ATOM   1277  CA  PHE B 160      27.312  12.147  21.937  1.00 69.42           C
ATOM   1278  CB  PHE B 160      26.205  13.188  21.681  1.00 69.42           C
ATOM   1279  CG  PHE B 160      25.674  13.601  23.014  1.00 69.42           C
ATOM   1280  CD1 PHE B 160      26.365  14.476  23.822  1.00 69.42           C
ATOM   1281  CD2 PHE B 160      24.466  13.103  23.451  1.00 69.42           C
ATOM   1282  CE1 PHE B 160      25.860  14.840  25.048  1.00 69.42           C
ATOM   1283  CE2 PHE B 160      23.956  13.463  24.675  1.00 69.42           C
ATOM   1284  CZ  PHE B 160      24.654  14.335  25.476  1.00 69.42           C
ATOM   1285  C   PHE B 160      27.577  11.396  20.667  1.00 69.42           C
ATOM   1286  O   PHE B 160      27.099  10.277  20.496  1.00 69.42           O
ATOM   1287  N   SER B 161      28.348  11.981  19.732  1.00 94.11           N
ATOM   1288  CA  SER B 161      28.625  11.307  18.491  1.00 94.11           C
ATOM   1289  CB  SER B 161      29.509  12.134  17.550  1.00 94.11           C
ATOM   1290  OG  SER B 161      28.809  13.281  17.100  1.00 94.11           O
ATOM   1291  C   SER B 161      29.389  10.046  18.777  1.00 94.11           C
ATOM   1292  O   SER B 161      29.170   8.996  18.175  1.00 94.11           O
ATOM   1293  N   SER B 162      30.334  10.111  19.717  1.00100.91           N
ATOM   1294  CA  SER B 162      31.117   8.944  19.976  1.00100.91           C
ATOM   1295  CB  SER B 162      32.228   9.204  20.997  1.00100.91           C
ATOM   1296  OG  SER B 162      32.983   8.023  21.207  1.00100.91           O
ATOM   1297  C   SER B 162      30.247   7.838  20.496  1.00100.91           C
ATOM   1298  O   SER B 162      30.312   6.711  20.010  1.00100.91           O
ATOM   1299  N   SER B 163      29.399   8.135  21.498  1.00 86.96           N
ATOM   1300  CA  SER B 163      28.561   7.133  22.091  1.00 86.96           C
ATOM   1301  CB  SER B 163      27.699   7.687  23.244  1.00 86.96           C
ATOM   1302  OG  SER B 163      26.919   6.646  23.823  1.00 86.96           O
ATOM   1303  C   SER B 163      27.625   6.622  21.049  1.00 86.96           C
ATOM   1304  O   SER B 163      27.393   5.416  20.964  1.00 86.96           O
ATOM   1305  N   ASP B 164      27.063   7.513  20.205  1.00143.42           N
ATOM   1306  CA  ASP B 164      26.111   6.953  19.296  1.00143.42           C
ATOM   1307  CB  ASP B 164      24.993   7.847  18.699  1.00143.42           C
ATOM   1308  CG  ASP B 164      25.483   8.979  17.816  1.00143.42           C
ATOM   1309  OD1 ASP B 164      26.703   9.271  17.846  1.00143.42           O
ATOM   1310  OD2 ASP B 164      24.627   9.575  17.106  1.00143.42           O
ATOM   1311  C   ASP B 164      26.760   6.046  18.302  1.00143.42           C
ATOM   1312  O   ASP B 164      26.143   5.065  17.893  1.00143.42           O
ATOM   1313  N   MET B 165      28.010   6.319  17.880  1.00 71.70           N
ATOM   1314  CA  MET B 165      28.625   5.402  16.967  1.00 71.70           C
ATOM   1315  CB  MET B 165      30.021   5.862  16.512  1.00 71.70           C
ATOM   1316  CG  MET B 165      30.705   4.872  15.567  1.00 71.70           C
ATOM   1317  SD  MET B 165      32.182   5.519  14.725  1.00 71.70           S
ATOM   1318  CE  MET B 165      33.219   5.689  16.206  1.00 71.70           C
ATOM   1319  C   MET B 165      28.785   4.063  17.626  1.00 71.70           C
ATOM   1320  O   MET B 165      28.381   3.042  17.069  1.00 71.70           O
ATOM   1321  N   PHE B 166      29.334   4.011  18.856  1.00221.29           N
ATOM   1322  CA  PHE B 166      29.515   2.701  19.397  1.00221.29           C
ATOM   1323  CB  PHE B 166      30.669   2.510  20.390  1.00221.29           C
ATOM   1324  CG  PHE B 166      30.620   3.243  21.672  1.00221.29           C
ATOM   1325  CD1 PHE B 166      30.955   4.575  21.756  1.00221.29           C
ATOM   1326  CD2 PHE B 166      30.301   2.552  22.813  1.00221.29           C
ATOM   1327  CE1 PHE B 166      30.930   5.214  22.971  1.00221.29           C
ATOM   1328  CE2 PHE B 166      30.281   3.191  24.021  1.00221.29           C
ATOM   1329  CZ  PHE B 166      30.582   4.524  24.106  1.00221.29           C
ATOM   1330  C   PHE B 166      28.231   2.014  19.754  1.00221.29           C
ATOM   1331  O   PHE B 166      28.155   0.787  19.713  1.00221.29           O
ATOM   1332  N   GLY B 167      27.189   2.768  20.142  1.00 43.64           N
ATOM   1333  CA  GLY B 167      25.921   2.153  20.461  1.00 43.64           C
ATOM   1334  C   GLY B 167      25.310   1.490  19.253  1.00 43.64           C
ATOM   1335  O   GLY B 167      24.740   0.405  19.354  1.00 43.64           O
ATOM   1336  N   SER B 168      25.356   2.139  18.075  1.00 81.12           N
ATOM   1337  CA  SER B 168      24.773   1.551  16.901  1.00 81.12           C
ATOM   1338  CB  SER B 168      24.758   2.527  15.711  1.00 81.12           C
ATOM   1339  OG  SER B 168      24.179   1.907  14.574  1.00 81.12           O
ATOM   1340  C   SER B 168      25.565   0.338  16.507  1.00 81.12           C
ATOM   1341  O   SER B 168      25.002  -0.708  16.187  1.00 81.12           O
ATOM   1342  N   ARG B 169      26.909   0.436  16.545  1.00100.05           N
ATOM   1343  CA  ARG B 169      27.737  -0.655  16.107  1.00100.05           C
ATOM   1344  CB  ARG B 169      29.222  -0.282  15.964  1.00100.05           C
ATOM   1345  CG  ARG B 169      29.419   0.661  14.771  1.00100.05           C
ATOM   1346  CD  ARG B 169      30.854   0.800  14.257  1.00100.05           C
ATOM   1347  NE  ARG B 169      30.774   1.624  13.015  1.00100.05           N
ATOM   1348  CZ  ARG B 169      31.804   1.665  12.119  1.00100.05           C
ATOM   1349  NH1 ARG B 169      32.962   0.986  12.361  1.00100.05           N
ATOM   1350  NH2 ARG B 169      31.673   2.388  10.968  1.00100.05           N
ATOM   1351  C   ARG B 169      27.568  -1.854  16.990  1.00100.05           C
ATOM   1352  O   ARG B 169      27.660  -2.986  16.517  1.00100.05           O
ATOM   1353  N   VAL B 170      27.357  -1.652  18.303  1.00 99.69           N
ATOM   1354  CA  VAL B 170      27.133  -2.788  19.156  1.00 99.69           C
ATOM   1355  CB  VAL B 170      27.019  -2.454  20.622  1.00 99.69           C
ATOM   1356  CG1 VAL B 170      25.744  -1.637  20.850  1.00 99.69           C
ATOM   1357  CG2 VAL B 170      27.021  -3.762  21.427  1.00 99.69           C
ATOM   1358  C   VAL B 170      25.845  -3.437  18.732  1.00 99.69           C
ATOM   1359  O   VAL B 170      25.716  -4.659  18.760  1.00 99.69           O
ATOM   1360  N   ARG B 171      24.836  -2.632  18.345  1.00 89.04           N
ATOM   1361  CA  ARG B 171      23.576  -3.198  17.948  1.00 89.04           C
ATOM   1362  CB  ARG B 171      22.475  -2.151  17.712  1.00 89.04           C
ATOM   1363  CG  ARG B 171      21.868  -1.635  19.019  1.00 89.04           C
ATOM   1364  CD  ARG B 171      20.631  -0.755  18.826  1.00 89.04           C
ATOM   1365  NE  ARG B 171      19.986  -0.593  20.161  1.00 89.04           N
ATOM   1366  CZ  ARG B 171      19.033   0.365  20.356  1.00 89.04           C
ATOM   1367  NH1 ARG B 171      18.724   1.233  19.351  1.00 89.04           N
ATOM   1368  NH2 ARG B 171      18.383   0.455  21.552  1.00 89.04           N
ATOM   1369  C   ARG B 171      23.731  -4.033  16.712  1.00 89.04           C
ATOM   1370  O   ARG B 171      23.239  -5.158  16.661  1.00 89.04           O
ATOM   1371  N   VAL B 172      24.440  -3.527  15.687  1.00 39.47           N
ATOM   1372  CA  VAL B 172      24.605  -4.270  14.468  1.00 39.47           C
ATOM   1373  CB  VAL B 172      25.390  -3.518  13.429  1.00 39.47           C
ATOM   1374  CG1 VAL B 172      25.560  -4.422  12.196  1.00 39.47           C
ATOM   1375  CG2 VAL B 172      24.675  -2.189  13.127  1.00 39.47           C
ATOM   1376  C   VAL B 172      25.359  -5.539  14.751  1.00 39.47           C
ATOM   1377  O   VAL B 172      24.998  -6.607  14.262  1.00 39.47           O
ATOM   1378  N   ILE B 173      26.423  -5.459  15.571  1.00149.49           N
ATOM   1379  CA  ILE B 173      27.265  -6.601  15.809  1.00149.49           C
ATOM   1380  CB  ILE B 173      28.486  -6.260  16.630  1.00149.49           C
ATOM   1381  CG1 ILE B 173      29.545  -7.379  16.570  1.00149.49           C
ATOM   1382  CG2 ILE B 173      28.042  -5.925  18.063  1.00149.49           C
ATOM   1383  CD1 ILE B 173      29.151  -8.681  17.271  1.00149.49           C
ATOM   1384  C   ILE B 173      26.490  -7.701  16.482  1.00149.49           C
ATOM   1385  O   ILE B 173      26.656  -8.872  16.149  1.00149.49           O
ATOM   1386  N   THR B 174      25.673  -7.346  17.489  1.00 84.74           N
ATOM   1387  CA  THR B 174      24.841  -8.226  18.263  1.00 84.74           C
ATOM   1388  CB  THR B 174      24.486  -7.663  19.606  1.00 84.74           C
ATOM   1389  OG1 THR B 174      23.736  -6.467  19.458  1.00 84.74           O
ATOM   1390  CG2 THR B 174      25.786  -7.381  20.376  1.00 84.74           C
ATOM   1391  C   THR B 174      23.565  -8.531  17.541  1.00 84.74           C
ATOM   1392  O   THR B 174      22.814  -9.405  17.966  1.00 84.74           O
ATOM   1393  N   ASN B 175      23.243  -7.773  16.474  1.00 95.45           N
ATOM   1394  CA  ASN B 175      21.995  -7.938  15.780  1.00 95.45           C
ATOM   1395  CB  ASN B 175      21.729  -9.367  15.272  1.00 95.45           C
ATOM   1396  CG  ASN B 175      22.464  -9.560  13.953  1.00 95.45           C
ATOM   1397  OD1 ASN B 175      22.855  -8.597  13.294  1.00 95.45           O
ATOM   1398  ND2 ASN B 175      22.632 -10.845  13.541  1.00 95.45           N
ATOM   1399  C   ASN B 175      20.865  -7.555  16.682  1.00 95.45           C
ATOM   1400  O   ASN B 175      19.826  -8.214  16.709  1.00 95.45           O
ATOM   1401  N   GLY B 176      21.058  -6.472  17.458  1.00 29.81           N
ATOM   1402  CA  GLY B 176      20.017  -5.929  18.282  1.00 29.81           C
ATOM   1403  C   GLY B 176      19.883  -6.738  19.531  1.00 29.81           C
ATOM   1404  O   GLY B 176      18.974  -6.507  20.326  1.00 29.81           O
ATOM   1405  N   THR B 177      20.775  -7.724  19.731  1.00 32.34           N
ATOM   1406  CA  THR B 177      20.722  -8.511  20.928  1.00 32.34           C
ATOM   1407  CB  THR B 177      21.702  -9.647  20.930  1.00 32.34           C
ATOM   1408  OG1 THR B 177      21.433 -10.526  19.848  1.00 32.34           O
ATOM   1409  CG2 THR B 177      21.585 -10.397  22.267  1.00 32.34           C
ATOM   1410  C   THR B 177      21.054  -7.615  22.080  1.00 32.34           C
ATOM   1411  O   THR B 177      20.452  -7.722  23.148  1.00 32.34           O
ATOM   1412  N   LYS B 178      22.036  -6.706  21.896  1.00156.07           N
ATOM   1413  CA  LYS B 178      22.405  -5.833  22.976  1.00156.07           C
ATOM   1414  CB  LYS B 178      23.877  -5.970  23.390  1.00156.07           C
ATOM   1415  CG  LYS B 178      24.128  -5.551  24.838  1.00156.07           C
ATOM   1416  CD  LYS B 178      23.620  -6.589  25.845  1.00156.07           C
ATOM   1417  CE  LYS B 178      22.128  -6.906  25.712  1.00156.07           C
ATOM   1418  NZ  LYS B 178      21.799  -8.138  26.468  1.00156.07           N
ATOM   1419  C   LYS B 178      22.194  -4.409  22.529  1.00156.07           C
ATOM   1420  O   LYS B 178      22.742  -3.967  21.523  1.00156.07           O
ATOM   1421  N   THR B 179      21.302  -3.706  23.252  1.00134.74           N
ATOM   1422  CA  THR B 179      20.830  -2.345  23.136  1.00134.74           C
ATOM   1423  CB  THR B 179      19.363  -2.237  23.427  1.00134.74           C
ATOM   1424  OG1 THR B 179      19.093  -2.632  24.764  1.00134.74           O
ATOM   1425  CG2 THR B 179      18.611  -3.154  22.445  1.00134.74           C
ATOM   1426  C   THR B 179      21.556  -1.283  23.943  1.00134.74           C
ATOM   1427  O   THR B 179      21.036  -0.168  23.973  1.00134.74           O
ATOM   1428  N   PRO B 180      22.622  -1.509  24.672  1.00112.25           N
ATOM   1429  CA  PRO B 180      23.118  -0.539  25.632  1.00112.25           C
ATOM   1430  CD  PRO B 180      23.696  -2.359  24.182  1.00112.25           C
ATOM   1431  CB  PRO B 180      24.484  -1.062  26.067  1.00112.25           C
ATOM   1432  CG  PRO B 180      24.983  -1.811  24.820  1.00112.25           C
ATOM   1433  C   PRO B 180      23.217   0.904  25.228  1.00112.25           C
ATOM   1434  O   PRO B 180      23.508   1.212  24.072  1.00112.25           O
ATOM   1435  N   VAL B 181      22.922   1.804  26.192  1.00110.91           N
ATOM   1436  CA  VAL B 181      23.074   3.216  26.009  1.00110.91           C
ATOM   1437  CB  VAL B 181      21.886   4.019  26.459  1.00110.91           C
ATOM   1438  CG1 VAL B 181      20.719   3.743  25.497  1.00110.91           C
ATOM   1439  CG2 VAL B 181      21.562   3.644  27.914  1.00110.91           C
ATOM   1440  C   VAL B 181      24.255   3.590  26.846  1.00110.91           C
ATOM   1441  O   VAL B 181      24.284   3.363  28.055  1.00110.91           O
ATOM   1442  N   TYR B 182      25.275   4.174  26.198  1.00 83.49           N
ATOM   1443  CA  TYR B 182      26.510   4.509  26.843  1.00 83.49           C
ATOM   1444  CB  TYR B 182      27.705   4.462  25.895  1.00 83.49           C
ATOM   1445  CG  TYR B 182      27.678   3.076  25.352  1.00 83.49           C
ATOM   1446  CD1 TYR B 182      28.331   2.052  25.998  1.00 83.49           C
ATOM   1447  CD2 TYR B 182      27.002   2.803  24.186  1.00 83.49           C
ATOM   1448  CE1 TYR B 182      28.307   0.773  25.493  1.00 83.49           C
ATOM   1449  CE2 TYR B 182      26.975   1.526  23.676  1.00 83.49           C
ATOM   1450  CZ  TYR B 182      27.629   0.508  24.328  1.00 83.49           C
ATOM   1451  OH  TYR B 182      27.603  -0.802  23.804  1.00 83.49           O
ATOM   1452  C   TYR B 182      26.384   5.880  27.438  1.00 83.49           C
ATOM   1453  O   TYR B 182      25.465   6.625  27.103  1.00 83.49           O
ATOM   1454  N   SER B 183      27.276   6.222  28.395  1.00 75.14           N
ATOM   1455  CA  SER B 183      27.167   7.480  29.093  1.00 75.14           C
ATOM   1456  CB  SER B 183      27.480   7.340  30.595  1.00 75.14           C
ATOM   1457  OG  SER B 183      27.456   8.612  31.226  1.00 75.14           O
ATOM   1458  C   SER B 183      28.105   8.540  28.563  1.00 75.14           C
ATOM   1459  O   SER B 183      29.325   8.415  28.634  1.00 75.14           O
ATOM   1460  N   PRO B 184      27.533   9.599  28.032  1.00 98.39           N
ATOM   1461  CA  PRO B 184      28.281  10.741  27.548  1.00 98.39           C
ATOM   1462  CD  PRO B 184      26.215   9.514  27.427  1.00 98.39           C
ATOM   1463  CB  PRO B 184      27.273  11.613  26.804  1.00 98.39           C
ATOM   1464  CG  PRO B 184      26.176  10.632  26.371  1.00 98.39           C
ATOM   1465  C   PRO B 184      28.883  11.514  28.681  1.00 98.39           C
ATOM   1466  O   PRO B 184      29.933  12.135  28.512  1.00 98.39           O
ATOM   1467  N   GLN B 185      28.200  11.517  29.838  1.00144.03           N
ATOM   1468  CA  GLN B 185      28.627  12.292  30.968  1.00144.03           C
ATOM   1469  CB  GLN B 185      27.654  12.297  32.153  1.00144.03           C
ATOM   1470  CG  GLN B 185      26.657  13.443  32.084  1.00144.03           C
ATOM   1471  CD  GLN B 185      27.469  14.704  32.353  1.00144.03           C
ATOM   1472  OE1 GLN B 185      27.166  15.777  31.837  1.00144.03           O
ATOM   1473  NE2 GLN B 185      28.540  14.570  33.181  1.00144.03           N
ATOM   1474  C   GLN B 185      29.914  11.800  31.511  1.00144.03           C
ATOM   1475  O   GLN B 185      30.759  12.596  31.917  1.00144.03           O
ATOM   1476  N   ASP B 186      30.098  10.472  31.544  1.00110.47           N
ATOM   1477  CA  ASP B 186      31.297   9.951  32.118  1.00110.47           C
ATOM   1478  CB  ASP B 186      31.361   8.411  32.041  1.00110.47           C
ATOM   1479  CG  ASP B 186      32.665   7.905  32.654  1.00110.47           C
ATOM   1480  OD1 ASP B 186      33.744   8.190  32.069  1.00110.47           O
ATOM   1481  OD2 ASP B 186      32.596   7.210  33.703  1.00110.47           O
ATOM   1482  C   ASP B 186      32.451  10.506  31.367  1.00110.47           C
ATOM   1483  O   ASP B 186      33.446  10.919  31.961  1.00110.47           O
ATOM   1484  N   ILE B 187      32.352  10.538  30.032  1.00123.50           N
ATOM   1485  CA  ILE B 187      33.463  11.065  29.314  1.00123.50           C
ATOM   1486  CB  ILE B 187      33.460  10.768  27.844  1.00123.50           C
ATOM   1487  CG1 ILE B 187      32.284  11.400  27.104  1.00123.50           C
ATOM   1488  CG2 ILE B 187      33.528   9.237  27.699  1.00123.50           C
ATOM   1489  CD1 ILE B 187      32.441  11.210  25.598  1.00123.50           C
ATOM   1490  C   ILE B 187      33.606  12.527  29.596  1.00123.50           C
ATOM   1491  O   ILE B 187      34.721  13.017  29.761  1.00123.50           O
ATOM   1492  N   VAL B 188      32.488  13.273  29.670  1.00 60.74           N
ATOM   1493  CA  VAL B 188      32.599  14.687  29.921  1.00 60.74           C
ATOM   1494  CB  VAL B 188      31.272  15.382  29.927  1.00 60.74           C
ATOM   1495  CG1 VAL B 188      31.492  16.858  30.309  1.00 60.74           C
ATOM   1496  CG2 VAL B 188      30.622  15.179  28.546  1.00 60.74           C
ATOM   1497  C   VAL B 188      33.234  14.935  31.260  1.00 60.74           C
ATOM   1498  O   VAL B 188      34.057  15.839  31.398  1.00 60.74           O
ATOM   1499  N   GLU B 189      32.811  14.188  32.297  1.00109.08           N
ATOM   1500  CA  GLU B 189      33.305  14.394  33.635  1.00109.08           C
ATOM   1501  CB  GLU B 189      32.441  13.614  34.636  1.00109.08           C
ATOM   1502  CG  GLU B 189      30.953  13.958  34.624  1.00109.08           C
ATOM   1503  CD  GLU B 189      30.246  12.734  35.194  1.00109.08           C
ATOM   1504  OE1 GLU B 189      30.635  11.601  34.802  1.00109.08           O
ATOM   1505  OE2 GLU B 189      29.318  12.909  36.026  1.00109.08           O
ATOM   1506  C   GLU B 189      34.701  13.864  33.859  1.00109.08           C
ATOM   1507  O   GLU B 189      35.542  14.546  34.444  1.00109.08           O
ATOM   1508  N   CYS B 190      34.918  12.572  33.521  1.00118.62           N
ATOM   1509  CA  CYS B 190      36.144  11.843  33.755  1.00118.62           C
ATOM   1510  CB  CYS B 190      35.921  10.330  33.933  1.00118.62           C
ATOM   1511  SG  CYS B 190      35.357   9.738  35.565  1.00118.62           S
ATOM   1512  C   CYS B 190      37.260  11.952  32.750  1.00118.62           C
ATOM   1513  O   CYS B 190      38.427  11.908  33.134  1.00118.62           O
ATOM   1514  N   SER B 191      36.951  12.042  31.442  1.00 88.16           N
ATOM   1515  CA  SER B 191      37.953  11.875  30.420  1.00 88.16           C
ATOM   1516  CB  SER B 191      37.336  11.629  29.032  1.00 88.16           C
ATOM   1517  OG  SER B 191      38.356  11.475  28.056  1.00 88.16           O
ATOM   1518  C   SER B 191      38.939  13.003  30.294  1.00 88.16           C
ATOM   1519  O   SER B 191      38.593  14.156  30.045  1.00 88.16           O
ATOM   1520  N   ALA B 192      40.229  12.645  30.459  1.00 88.48           N
ATOM   1521  CA  ALA B 192      41.391  13.479  30.305  1.00 88.48           C
ATOM   1522  CB  ALA B 192      42.675  12.828  30.852  1.00 88.48           C
ATOM   1523  C   ALA B 192      41.638  13.780  28.853  1.00 88.48           C
ATOM   1524  O   ALA B 192      42.354  14.723  28.516  1.00 88.48           O
ATOM   1525  N   TYR B 193      41.161  12.877  27.976  1.00189.53           N
ATOM   1526  CA  TYR B 193      41.295  12.891  26.546  1.00189.53           C
ATOM   1527  CB  TYR B 193      40.833  11.592  25.859  1.00189.53           C
ATOM   1528  CG  TYR B 193      41.855  10.548  26.149  1.00189.53           C
ATOM   1529  CD1 TYR B 193      43.181  10.872  25.999  1.00189.53           C
ATOM   1530  CD2 TYR B 193      41.520   9.258  26.497  1.00189.53           C
ATOM   1531  CE1 TYR B 193      44.171   9.950  26.232  1.00189.53           C
ATOM   1532  CE2 TYR B 193      42.509   8.328  26.730  1.00189.53           C
ATOM   1533  CZ  TYR B 193      43.834   8.674  26.602  1.00189.53           C
ATOM   1534  OH  TYR B 193      44.863   7.740  26.835  1.00189.53           O
ATOM   1535  C   TYR B 193      40.522  14.024  25.943  1.00189.53           C
ATOM   1536  O   TYR B 193      40.679  14.302  24.756  1.00189.53           O
ATOM   1537  N   SER B 194      39.551  14.584  26.689  1.00123.79           N
ATOM   1538  CA  SER B 194      38.728  15.652  26.200  1.00123.79           C
ATOM   1539  CB  SER B 194      37.282  15.202  25.894  1.00123.79           C
ATOM   1540  OG  SER B 194      37.259  14.163  24.916  1.00123.79           O
ATOM   1541  C   SER B 194      38.628  16.738  27.250  1.00123.79           C
ATOM   1542  O   SER B 194      39.133  16.633  28.368  1.00123.79           O
ATOM   1543  N   GLN B 195      38.036  17.862  26.811  1.00207.64           N
ATOM   1544  CA  GLN B 195      37.756  19.116  27.446  1.00207.64           C
ATOM   1545  CB  GLN B 195      37.841  20.238  26.404  1.00207.64           C
ATOM   1546  CG  GLN B 195      39.295  20.650  26.095  1.00207.64           C
ATOM   1547  CD  GLN B 195      40.208  19.432  25.967  1.00207.64           C
ATOM   1548  OE1 GLN B 195      41.095  19.249  26.797  1.00207.64           O
ATOM   1549  NE2 GLN B 195      39.989  18.560  24.945  1.00207.64           N
ATOM   1550  C   GLN B 195      36.493  19.156  28.285  1.00207.64           C
ATOM   1551  O   GLN B 195      36.147  20.194  28.838  1.00207.64           O
ATOM   1552  N   GLY B 196      35.647  18.116  28.302  1.00 51.97           N
ATOM   1553  CA  GLY B 196      34.463  18.257  29.114  1.00 51.97           C
ATOM   1554  C   GLY B 196      33.460  19.002  28.293  1.00 51.97           C
ATOM   1555  O   GLY B 196      33.218  18.651  27.143  1.00 51.97           O
ATOM   1556  N   CYS B 197      32.811  20.024  28.881  1.00 96.54           N
ATOM   1557  CA  CYS B 197      31.826  20.825  28.210  1.00 96.54           C
ATOM   1558  CB  CYS B 197      30.974  21.683  29.162  1.00 96.54           C
ATOM   1559  SG  CYS B 197      29.683  20.661  29.918  1.00 96.54           S
ATOM   1560  C   CYS B 197      32.459  21.710  27.181  1.00 96.54           C
ATOM   1561  O   CYS B 197      31.754  22.265  26.340  1.00 96.54           O
ATOM   1562  N   ASP B 198      33.776  21.978  27.280  1.00176.36           N
ATOM   1563  CA  ASP B 198      34.353  22.843  26.291  1.00176.36           C
ATOM   1564  CB  ASP B 198      35.531  23.734  26.724  1.00176.36           C
ATOM   1565  CG  ASP B 198      36.800  22.942  26.880  1.00176.36           C
ATOM   1566  OD1 ASP B 198      37.048  22.373  27.969  1.00176.36           O
ATOM   1567  OD2 ASP B 198      37.560  22.911  25.880  1.00176.36           O
ATOM   1568  C   ASP B 198      34.643  22.141  24.987  1.00176.36           C
ATOM   1569  O   ASP B 198      35.115  22.779  24.046  1.00176.36           O
ATOM   1570  N   GLY B 199      34.515  20.797  24.912  1.00 54.34           N
ATOM   1571  CA  GLY B 199      34.675  20.192  23.612  1.00 54.34           C
ATOM   1572  C   GLY B 199      35.588  19.005  23.684  1.00 54.34           C
ATOM   1573  O   GLY B 199      36.110  18.673  24.747  1.00 54.34           O
ATOM   1574  N   GLY B 200      35.801  18.337  22.521  1.00 40.45           N
ATOM   1575  CA  GLY B 200      36.651  17.176  22.424  1.00 40.45           C
ATOM   1576  C   GLY B 200      36.542  16.604  21.034  1.00 40.45           C
ATOM   1577  O   GLY B 200      35.887  17.183  20.167  1.00 40.45           O
ATOM   1578  N   PHE B 201      37.198  15.441  20.790  1.00102.08           N
ATOM   1579  CA  PHE B 201      37.135  14.821  19.489  1.00102.08           C
ATOM   1580  CB  PHE B 201      38.362  15.070  18.596  1.00102.08           C
ATOM   1581  CG  PHE B 201      38.194  16.454  18.070  1.00102.08           C
ATOM   1582  CD1 PHE B 201      38.410  17.540  18.884  1.00102.08           C
ATOM   1583  CD2 PHE B 201      37.821  16.670  16.764  1.00102.08           C
ATOM   1584  CE1 PHE B 201      38.252  18.821  18.413  1.00102.08           C
ATOM   1585  CE2 PHE B 201      37.662  17.950  16.285  1.00102.08           C
ATOM   1586  CZ  PHE B 201      37.875  19.028  17.109  1.00102.08           C
ATOM   1587  C   PHE B 201      36.883  13.343  19.585  1.00102.08           C
ATOM   1588  O   PHE B 201      37.451  12.634  20.413  1.00102.08           O
ATOM   1589  N   MET B 202      36.041  12.838  18.660  1.00151.41           N
ATOM   1590  CA  MET B 202      35.589  11.476  18.624  1.00151.41           C
ATOM   1591  CB  MET B 202      34.466  11.234  17.594  1.00151.41           C
ATOM   1592  CG  MET B 202      34.542  12.118  16.347  1.00151.41           C
ATOM   1593  SD  MET B 202      34.091  13.857  16.641  1.00151.41           S
ATOM   1594  CE  MET B 202      33.695  14.202  14.905  1.00151.41           C
ATOM   1595  C   MET B 202      36.731  10.524  18.441  1.00151.41           C
ATOM   1596  O   MET B 202      36.676   9.418  18.971  1.00151.41           O
ATOM   1597  N   TYR B 203      37.801  10.887  17.712  1.00 96.80           N
ATOM   1598  CA  TYR B 203      38.869   9.933  17.566  1.00 96.80           C
ATOM   1599  CB  TYR B 203      40.036  10.467  16.712  1.00 96.80           C
ATOM   1600  CG  TYR B 203      41.048   9.377  16.548  1.00 96.80           C
ATOM   1601  CD1 TYR B 203      41.930   9.074  17.560  1.00 96.80           C
ATOM   1602  CD2 TYR B 203      41.129   8.653  15.377  1.00 96.80           C
ATOM   1603  CE1 TYR B 203      42.860   8.072  17.409  1.00 96.80           C
ATOM   1604  CE2 TYR B 203      42.058   7.649  15.214  1.00 96.80           C
ATOM   1605  CZ  TYR B 203      42.928   7.361  16.235  1.00 96.80           C
ATOM   1606  OH  TYR B 203      43.885   6.337  16.081  1.00 96.80           O
ATOM   1607  C   TYR B 203      39.399   9.605  18.934  1.00 96.80           C
ATOM   1608  O   TYR B 203      39.755   8.461  19.218  1.00 96.80           O
ATOM   1609  N   LEU B 204      39.524  10.629  19.796  1.00194.31           N
ATOM   1610  CA  LEU B 204      40.075  10.484  21.110  1.00194.31           C
ATOM   1611  CB  LEU B 204      40.556  11.872  21.572  1.00194.31           C
ATOM   1612  CG  LEU B 204      41.772  11.855  22.506  1.00194.31           C
ATOM   1613  CD1 LEU B 204      42.915  11.035  21.895  1.00194.31           C
ATOM   1614  CD2 LEU B 204      42.262  13.285  22.770  1.00194.31           C
ATOM   1615  C   LEU B 204      39.084   9.828  22.050  1.00194.31           C
ATOM   1616  O   LEU B 204      39.482   9.170  23.008  1.00194.31           O
ATOM   1617  N   VAL B 205      37.770  10.093  21.886  1.00 95.12           N
ATOM   1618  CA  VAL B 205      36.735   9.507  22.715  1.00 95.12           C
ATOM   1619  CB  VAL B 205      35.464  10.287  22.645  1.00 95.12           C
ATOM   1620  CG1 VAL B 205      34.389   9.497  23.404  1.00 95.12           C
ATOM   1621  CG2 VAL B 205      35.727  11.697  23.200  1.00 95.12           C
ATOM   1622  C   VAL B 205      36.410   8.107  22.326  1.00 95.12           C
ATOM   1623  O   VAL B 205      36.354   7.183  23.138  1.00 95.12           O
ATOM   1624  N   SER B 206      36.169   7.912  21.031  1.00202.78           N
ATOM   1625  CA  SER B 206      35.973   6.579  20.625  1.00202.78           C
ATOM   1626  CB  SER B 206      35.756   6.442  19.108  1.00202.78           C
ATOM   1627  OG  SER B 206      36.911   6.879  18.407  1.00202.78           O
ATOM   1628  C   SER B 206      37.339   5.828  20.995  1.00202.78           C
ATOM   1629  O   SER B 206      37.129   4.612  20.912  1.00202.78           O
ATOM   1630  N   LYS B 207      38.634   6.491  21.291  1.00319.67           N
ATOM   1631  CA  LYS B 207      40.106   6.248  21.775  1.00319.67           C
ATOM   1632  CB  LYS B 207      41.030   7.449  21.487  1.00319.67           C
ATOM   1633  CG  LYS B 207      42.526   7.201  21.734  1.00319.67           C
ATOM   1634  CD  LYS B 207      42.947   7.104  23.197  1.00319.67           C
ATOM   1635  CE  LYS B 207      44.405   6.685  23.414  1.00319.67           C
ATOM   1636  NZ  LYS B 207      45.291   7.320  22.421  1.00319.67           N
ATOM   1637  C   LYS B 207      40.193   5.970  23.254  1.00319.67           C
ATOM   1638  O   LYS B 207      40.915   5.095  23.732  1.00319.67           O
ATOM   1639  N   TYR B 208      39.458   6.768  24.030  1.00110.58           N
ATOM   1640  CA  TYR B 208      39.333   6.680  25.446  1.00110.58           C
ATOM   1641  CB  TYR B 208      38.489   7.894  25.875  1.00110.58           C
ATOM   1642  CG  TYR B 208      38.061   7.886  27.292  1.00110.58           C
ATOM   1643  CD1 TYR B 208      38.961   8.017  28.321  1.00110.58           C
ATOM   1644  CD2 TYR B 208      36.730   7.733  27.575  1.00110.58           C
ATOM   1645  CE1 TYR B 208      38.522   8.015  29.623  1.00110.58           C
ATOM   1646  CE2 TYR B 208      36.285   7.732  28.872  1.00110.58           C
ATOM   1647  CZ  TYR B 208      37.183   7.875  29.897  1.00110.58           C
ATOM   1648  OH  TYR B 208      36.714   7.870  31.226  1.00110.58           O
ATOM   1649  C   TYR B 208      38.680   5.358  25.672  1.00110.58           C
ATOM   1650  O   TYR B 208      38.932   4.673  26.662  1.00110.58           O
ATOM   1651  N   ALA B 209      37.837   4.959  24.704  1.00 43.93           N
ATOM   1652  CA  ALA B 209      37.141   3.711  24.787  1.00 43.93           C
ATOM   1653  CB  ALA B 209      36.243   3.450  23.564  1.00 43.93           C
ATOM   1654  C   ALA B 209      38.132   2.580  24.882  1.00 43.93           C
ATOM   1655  O   ALA B 209      37.917   1.626  25.628  1.00 43.93           O
ATOM   1656  N   GLU B 210      39.235   2.632  24.106  1.00 90.14           N
ATOM   1657  CA  GLU B 210      40.199   1.561  24.131  1.00 90.14           C
ATOM   1658  CB  GLU B 210      41.305   1.750  23.063  1.00 90.14           C
ATOM   1659  CG  GLU B 210      42.269   0.566  22.928  1.00 90.14           C
ATOM   1660  CD  GLU B 210      43.280   0.893  21.833  1.00 90.14           C
ATOM   1661  OE1 GLU B 210      43.484   2.101  21.541  1.00 90.14           O
ATOM   1662  OE2 GLU B 210      43.862  -0.071  21.268  1.00 90.14           O
ATOM   1663  C   GLU B 210      40.886   1.485  25.467  1.00 90.14           C
ATOM   1664  O   GLU B 210      40.899   0.429  26.098  1.00 90.14           O
ATOM   1665  N   ASP B 211      41.518   2.583  25.937  1.00215.16           N
ATOM   1666  CA  ASP B 211      42.197   2.423  27.190  1.00215.16           C
ATOM   1667  CB  ASP B 211      43.596   3.071  27.321  1.00215.16           C
ATOM   1668  CG  ASP B 211      43.671   4.492  26.814  1.00215.16           C
ATOM   1669  OD1 ASP B 211      43.099   4.771  25.727  1.00215.16           O
ATOM   1670  OD2 ASP B 211      44.357   5.306  27.480  1.00215.16           O
ATOM   1671  C   ASP B 211      41.361   2.483  28.439  1.00215.16           C
ATOM   1672  O   ASP B 211      41.605   1.696  29.352  1.00215.16           O
ATOM   1673  N   TYR B 212      40.432   3.452  28.576  1.00143.19           N
ATOM   1674  CA  TYR B 212      39.574   3.530  29.733  1.00143.19           C
ATOM   1675  CB  TYR B 212      39.086   4.951  30.015  1.00143.19           C
ATOM   1676  CG  TYR B 212      40.272   5.693  30.497  1.00143.19           C
ATOM   1677  CD1 TYR B 212      40.569   5.666  31.837  1.00143.19           C
ATOM   1678  CD2 TYR B 212      41.084   6.385  29.629  1.00143.19           C
ATOM   1679  CE1 TYR B 212      41.661   6.342  32.318  1.00143.19           C
ATOM   1680  CE2 TYR B 212      42.179   7.063  30.107  1.00143.19           C
ATOM   1681  CZ  TYR B 212      42.464   7.043  31.453  1.00143.19           C
ATOM   1682  OH  TYR B 212      43.585   7.734  31.962  1.00143.19           O
ATOM   1683  C   TYR B 212      38.341   2.685  29.688  1.00143.19           C
ATOM   1684  O   TYR B 212      37.975   2.043  30.672  1.00143.19           O
ATOM   1685  N   GLY B 213      37.627   2.709  28.550  1.00 47.70           N
ATOM   1686  CA  GLY B 213      36.384   1.994  28.468  1.00 47.70           C
ATOM   1687  C   GLY B 213      35.266   2.941  28.802  1.00 47.70           C
ATOM   1688  O   GLY B 213      35.472   3.970  29.448  1.00 47.70           O
ATOM   1689  N   LEU B 214      34.034   2.608  28.355  1.00112.94           N
ATOM   1690  CA  LEU B 214      32.913   3.458  28.633  1.00112.94           C
ATOM   1691  CB  LEU B 214      32.209   4.057  27.396  1.00112.94           C
ATOM   1692  CG  LEU B 214      33.108   4.974  26.535  1.00112.94           C
ATOM   1693  CD1 LEU B 214      33.756   6.091  27.369  1.00112.94           C
ATOM   1694  CD2 LEU B 214      34.114   4.170  25.695  1.00112.94           C
ATOM   1695  C   LEU B 214      31.909   2.707  29.454  1.00112.94           C
ATOM   1696  O   LEU B 214      31.846   1.479  29.426  1.00112.94           O
ATOM   1697  N   ALA B 215      31.100   3.452  30.235  1.00 63.87           N
ATOM   1698  CA  ALA B 215      30.121   2.856  31.100  1.00 63.87           C
ATOM   1699  CB  ALA B 215      30.215   3.334  32.557  1.00 63.87           C
ATOM   1700  C   ALA B 215      28.760   3.214  30.599  1.00 63.87           C
ATOM   1701  O   ALA B 215      28.603   4.081  29.742  1.00 63.87           O
ATOM   1702  N   GLU B 216      27.728   2.518  31.114  1.00 64.35           N
ATOM   1703  CA  GLU B 216      26.383   2.753  30.668  1.00 64.35           C
ATOM   1704  CB  GLU B 216      25.386   1.648  31.041  1.00 64.35           C
ATOM   1705  CG  GLU B 216      25.617   0.330  30.309  1.00 64.35           C
ATOM   1706  CD  GLU B 216      24.541  -0.622  30.799  1.00 64.35           C
ATOM   1707  OE1 GLU B 216      24.568  -0.972  32.006  1.00 64.35           O
ATOM   1708  OE2 GLU B 216      23.667  -1.002  29.972  1.00 64.35           O
ATOM   1709  C   GLU B 216      25.858   4.024  31.259  1.00 64.35           C
ATOM   1710  O   GLU B 216      26.397   4.562  32.226  1.00 64.35           O
ATOM   1711  N   GLU B 217      24.753   4.516  30.658  1.00 96.42           N
ATOM   1712  CA  GLU B 217      24.114   5.754  31.006  1.00 96.42           C
ATOM   1713  CB  GLU B 217      22.861   6.017  30.145  1.00 96.42           C
ATOM   1714  CG  GLU B 217      22.252   7.414  30.299  1.00 96.42           C
ATOM   1715  CD  GLU B 217      22.929   8.363  29.318  1.00 96.42           C
ATOM   1716  OE1 GLU B 217      23.797   7.895  28.535  1.00 96.42           O
ATOM   1717  OE2 GLU B 217      22.579   9.572  29.335  1.00 96.42           O
ATOM   1718  C   GLU B 217      23.680   5.699  32.445  1.00 96.42           C
ATOM   1719  O   GLU B 217      23.850   6.665  33.190  1.00 96.42           O
ATOM   1720  N   SER B 218      23.137   4.549  32.888  1.00 38.44           N
ATOM   1721  CA  SER B 218      22.626   4.426  34.229  1.00 38.44           C
ATOM   1722  CB  SER B 218      21.990   3.052  34.503  1.00 38.44           C
ATOM   1723  OG  SER B 218      22.979   2.035  34.451  1.00 38.44           O
ATOM   1724  C   SER B 218      23.741   4.616  35.212  1.00 38.44           C
ATOM   1725  O   SER B 218      23.530   5.082  36.333  1.00 38.44           O
ATOM   1726  N   CYS B 219      24.970   4.246  34.821  1.00108.00           N
ATOM   1727  CA  CYS B 219      26.093   4.406  35.697  1.00108.00           C
ATOM   1728  CB  CYS B 219      27.419   4.054  35.029  1.00108.00           C
ATOM   1729  SG  CYS B 219      27.925   2.337  35.203  1.00108.00           S
ATOM   1730  C   CYS B 219      26.267   5.851  36.007  1.00108.00           C
ATOM   1731  O   CYS B 219      26.519   6.220  37.156  1.00108.00           O
ATOM   1732  N   ASP B 220      26.197   6.697  34.959  1.00 83.78           N
ATOM   1733  CA  ASP B 220      26.378   8.098  35.167  1.00 83.78           C
ATOM   1734  CB  ASP B 220      27.798   8.584  34.839  1.00 83.78           C
ATOM   1735  CG  ASP B 220      27.948   9.988  35.408  1.00 83.78           C
ATOM   1736  OD1 ASP B 220      27.065  10.846  35.139  1.00 83.78           O
ATOM   1737  OD2 ASP B 220      28.945  10.216  36.143  1.00 83.78           O
ATOM   1738  C   ASP B 220      25.436   8.824  34.264  1.00 83.78           C
ATOM   1739  O   ASP B 220      25.760   9.085  33.107  1.00 83.78           O
ATOM   1740  N   PRO B 221      24.304   9.216  34.780  1.00 73.91           N
ATOM   1741  CA  PRO B 221      23.308   9.862  33.967  1.00 73.91           C
ATOM   1742  CD  PRO B 221      23.719   8.539  35.925  1.00 73.91           C
ATOM   1743  CB  PRO B 221      22.063   9.964  34.843  1.00 73.91           C
ATOM   1744  CG  PRO B 221      22.201   8.762  35.797  1.00 73.91           C
ATOM   1745  C   PRO B 221      23.813  11.167  33.442  1.00 73.91           C
ATOM   1746  O   PRO B 221      24.681  11.766  34.072  1.00 73.91           O
ATOM   1747  N   TYR B 222      23.281  11.623  32.289  1.00114.07           N
ATOM   1748  CA  TYR B 222      23.811  12.799  31.656  1.00114.07           C
ATOM   1749  CB  TYR B 222      23.492  12.820  30.145  1.00114.07           C
ATOM   1750  CG  TYR B 222      24.182  13.982  29.521  1.00114.07           C
ATOM   1751  CD1 TYR B 222      25.550  13.994  29.378  1.00114.07           C
ATOM   1752  CD2 TYR B 222      23.458  15.052  29.052  1.00114.07           C
ATOM   1753  CE1 TYR B 222      26.190  15.064  28.798  1.00114.07           C
ATOM   1754  CE2 TYR B 222      24.090  16.125  28.469  1.00114.07           C
ATOM   1755  CZ  TYR B 222      25.458  16.133  28.344  1.00114.07           C
ATOM   1756  OH  TYR B 222      26.108  17.233  27.747  1.00114.07           O
ATOM   1757  C   TYR B 222      23.289  14.046  32.312  1.00114.07           C
ATOM   1758  O   TYR B 222      22.081  14.263  32.393  1.00114.07           O
ATOM   1759  N   LYS B 223      24.226  14.819  32.917  1.00105.25           N
ATOM   1760  CA  LYS B 223      24.020  16.101  33.545  1.00105.25           C
ATOM   1761  CB  LYS B 223      25.002  16.353  34.699  1.00105.25           C
ATOM   1762  CG  LYS B 223      24.667  15.504  35.926  1.00105.25           C
ATOM   1763  CD  LYS B 223      25.768  15.465  36.985  1.00105.25           C
ATOM   1764  CE  LYS B 223      25.398  14.617  38.205  1.00105.25           C
ATOM   1765  NZ  LYS B 223      25.085  13.232  37.786  1.00105.25           N
ATOM   1766  C   LYS B 223      24.069  17.269  32.596  1.00105.25           C
ATOM   1767  O   LYS B 223      23.259  18.190  32.698  1.00105.25           O
ATOM   1768  N   GLY B 224      25.025  17.273  31.642  1.00 34.52           N
ATOM   1769  CA  GLY B 224      25.157  18.401  30.757  1.00 34.52           C
ATOM   1770  C   GLY B 224      26.054  19.421  31.389  1.00 34.52           C
ATOM   1771  O   GLY B 224      26.053  20.588  30.993  1.00 34.52           O
ATOM   1772  N   VAL B 225      26.841  19.007  32.402  1.00112.69           N
ATOM   1773  CA  VAL B 225      27.721  19.935  33.049  1.00112.69           C
ATOM   1774  CB  VAL B 225      27.210  20.413  34.376  1.00112.69           C
ATOM   1775  CG1 VAL B 225      25.893  21.177  34.153  1.00112.69           C
ATOM   1776  CG2 VAL B 225      27.077  19.201  35.312  1.00112.69           C
ATOM   1777  C   VAL B 225      29.031  19.254  33.314  1.00112.69           C
ATOM   1778  O   VAL B 225      29.182  18.046  33.157  1.00112.69           O
ATOM   1779  N   ASP B 226      30.006  20.074  33.732  1.00168.93           N
ATOM   1780  CA  ASP B 226      31.368  19.807  34.098  1.00168.93           C
ATOM   1781  CB  ASP B 226      32.262  21.059  34.019  1.00168.93           C
ATOM   1782  CG  ASP B 226      31.611  22.182  34.802  1.00168.93           C
ATOM   1783  OD1 ASP B 226      30.598  21.916  35.501  1.00168.93           O
ATOM   1784  OD2 ASP B 226      32.113  23.331  34.692  1.00168.93           O
ATOM   1785  C   ASP B 226      31.442  19.140  35.443  1.00168.93           C
ATOM   1786  O   ASP B 226      32.448  19.246  36.145  1.00168.93           O
ATOM   1787  N   SER B 227      30.315  18.558  35.900  1.00 60.66           N
ATOM   1788  CA  SER B 227      30.239  17.914  37.184  1.00 60.66           C
ATOM   1789  CB  SER B 227      28.986  17.035  37.329  1.00 60.66           C
ATOM   1790  OG  SER B 227      29.028  15.977  36.381  1.00 60.66           O
ATOM   1791  C   SER B 227      31.433  17.026  37.399  1.00 60.66           C
ATOM   1792  O   SER B 227      32.088  16.594  36.454  1.00 60.66           O
ATOM   1793  N   VAL B 228      31.760  16.764  38.685  1.00 52.32           N
ATOM   1794  CA  VAL B 228      32.871  15.927  39.059  1.00 52.32           C
ATOM   1795  CB  VAL B 228      33.196  15.975  40.524  1.00 52.32           C
ATOM   1796  CG1 VAL B 228      34.373  15.024  40.805  1.00 52.32           C
ATOM   1797  CG2 VAL B 228      33.470  17.439  40.910  1.00 52.32           C
ATOM   1798  C   VAL B 228      32.486  14.527  38.712  1.00 52.32           C
ATOM   1799  O   VAL B 228      31.301  14.235  38.558  1.00 52.32           O
ATOM   1800  N   CYS B 229      33.459  13.607  38.536  1.00134.81           N
ATOM   1801  CA  CYS B 229      32.955  12.333  38.127  1.00134.81           C
ATOM   1802  CB  CYS B 229      33.556  11.747  36.826  1.00134.81           C
ATOM   1803  SG  CYS B 229      35.319  11.327  36.834  1.00134.81           S
ATOM   1804  C   CYS B 229      32.934  11.322  39.231  1.00134.81           C
ATOM   1805  O   CYS B 229      33.869  11.217  40.025  1.00134.81           O
ATOM   1806  N   LYS B 230      31.804  10.572  39.316  1.00 92.21           N
ATOM   1807  CA  LYS B 230      31.630   9.576  40.343  1.00 92.21           C
ATOM   1808  CB  LYS B 230      31.440  10.237  41.718  1.00 92.21           C
ATOM   1809  CG  LYS B 230      31.811   9.372  42.920  1.00 92.21           C
ATOM   1810  CD  LYS B 230      32.021  10.224  44.174  1.00 92.21           C
ATOM   1811  CE  LYS B 230      32.646   9.478  45.352  1.00 92.21           C
ATOM   1812  NZ  LYS B 230      33.043  10.447  46.398  1.00 92.21           N
ATOM   1813  C   LYS B 230      30.394   8.738  40.033  1.00 92.21           C
ATOM   1814  O   LYS B 230      29.459   9.225  39.398  1.00 92.21           O
ATOM   1815  N   LYS B 231      30.413   7.438  40.451  1.00166.50           N
ATOM   1816  CA  LYS B 231      29.427   6.376  40.414  1.00166.50           C
ATOM   1817  CB  LYS B 231      28.888   6.177  38.986  1.00166.50           C
ATOM   1818  CG  LYS B 231      30.014   6.150  37.946  1.00166.50           C
ATOM   1819  CD  LYS B 231      29.549   5.945  36.502  1.00166.50           C
ATOM   1820  CE  LYS B 231      30.666   6.166  35.477  1.00166.50           C
ATOM   1821  NZ  LYS B 231      30.113   6.136  34.104  1.00166.50           N
ATOM   1822  C   LYS B 231      30.199   5.163  40.817  1.00166.50           C
ATOM   1823  O   LYS B 231      31.329   4.990  40.368  1.00166.50           O
ATOM   1824  N   ASP B 232      29.595   4.263  41.622  1.00114.08           N
ATOM   1825  CA  ASP B 232      30.296   3.129  42.165  1.00114.08           C
ATOM   1826  CB  ASP B 232      29.414   2.262  43.083  1.00114.08           C
ATOM   1827  CG  ASP B 232      28.215   1.763  42.287  1.00114.08           C
ATOM   1828  OD1 ASP B 232      28.089   2.137  41.090  1.00114.08           O
ATOM   1829  OD2 ASP B 232      27.397   1.006  42.874  1.00114.08           O
ATOM   1830  C   ASP B 232      30.824   2.304  41.036  1.00114.08           C
ATOM   1831  O   ASP B 232      30.582   2.616  39.873  1.00114.08           O
ATOM   1832  N   GLN B 233      31.595   1.245  41.357  1.00156.91           N
ATOM   1833  CA  GLN B 233      32.245   0.469  40.340  1.00156.91           C
ATOM   1834  CB  GLN B 233      32.966  -0.774  40.886  1.00156.91           C
ATOM   1835  CG  GLN B 233      33.675  -1.591  39.807  1.00156.91           C
ATOM   1836  CD  GLN B 233      34.338  -2.782  40.480  1.00156.91           C
ATOM   1837  OE1 GLN B 233      35.559  -2.912  40.485  1.00156.91           O
ATOM   1838  NE2 GLN B 233      33.500  -3.682  41.063  1.00156.91           N
ATOM   1839  C   GLN B 233      31.242   0.023  39.325  1.00156.91           C
ATOM   1840  O   GLN B 233      30.303  -0.705  39.634  1.00156.91           O
ATOM   1841  N   CYS B 234      31.435   0.483  38.070  1.00 99.27           N
ATOM   1842  CA  CYS B 234      30.605   0.099  36.965  1.00 99.27           C
ATOM   1843  CB  CYS B 234      30.580   1.118  35.825  1.00 99.27           C
ATOM   1844  SG  CYS B 234      29.643   2.603  36.240  1.00 99.27           S
ATOM   1845  C   CYS B 234      31.278  -1.087  36.410  1.00 99.27           C
ATOM   1846  O   CYS B 234      32.233  -0.991  35.639  1.00 99.27           O
ATOM   1847  N   PRO B 235      30.744  -2.205  36.779  1.00210.46           N
ATOM   1848  CA  PRO B 235      31.261  -3.478  36.396  1.00210.46           C
ATOM   1849  CD  PRO B 235      29.458  -2.286  37.448  1.00210.46           C
ATOM   1850  CB  PRO B 235      30.270  -4.506  36.945  1.00210.46           C
ATOM   1851  CG  PRO B 235      29.408  -3.732  37.960  1.00210.46           C
ATOM   1852  C   PRO B 235      31.278  -3.499  34.906  1.00210.46           C
ATOM   1853  O   PRO B 235      32.054  -4.263  34.333  1.00210.46           O
ATOM   1854  N   LYS B 236      30.430  -2.676  34.257  1.00115.77           N
ATOM   1855  CA  LYS B 236      30.354  -2.802  32.844  1.00115.77           C
ATOM   1856  CB  LYS B 236      28.898  -2.694  32.347  1.00115.77           C
ATOM   1857  CG  LYS B 236      27.917  -3.577  33.129  1.00115.77           C
ATOM   1858  CD  LYS B 236      26.446  -3.172  32.968  1.00115.77           C
ATOM   1859  CE  LYS B 236      25.530  -3.706  34.074  1.00115.77           C
ATOM   1860  NZ  LYS B 236      25.597  -2.812  35.255  1.00115.77           N
ATOM   1861  C   LYS B 236      31.094  -1.672  32.199  1.00115.77           C
ATOM   1862  O   LYS B 236      30.710  -0.512  32.343  1.00115.77           O
ATOM   1863  N   ARG B 237      32.185  -1.988  31.467  1.00127.00           N
ATOM   1864  CA  ARG B 237      32.883  -0.972  30.731  1.00127.00           C
ATOM   1865  CB  ARG B 237      34.212  -0.559  31.383  1.00127.00           C
ATOM   1866  CG  ARG B 237      34.012   0.032  32.779  1.00127.00           C
ATOM   1867  CD  ARG B 237      33.745   1.539  32.799  1.00127.00           C
ATOM   1868  NE  ARG B 237      35.056   2.248  32.687  1.00127.00           N
ATOM   1869  CZ  ARG B 237      35.703   2.676  33.813  1.00127.00           C
ATOM   1870  NH1 ARG B 237      35.193   2.449  35.046  1.00127.00           N
ATOM   1871  NH2 ARG B 237      36.893   3.357  33.683  1.00127.00           N
ATOM   1872  C   ARG B 237      33.174  -1.539  29.370  1.00127.00           C
ATOM   1873  O   ARG B 237      33.846  -2.562  29.236  1.00127.00           O
ATOM   1874  N   ALA B 238      32.637  -0.890  28.317  1.00 51.50           N
ATOM   1875  CA  ALA B 238      32.838  -1.331  26.966  1.00 51.50           C
ATOM   1876  CB  ALA B 238      31.684  -0.922  26.034  1.00 51.50           C
ATOM   1877  C   ALA B 238      34.101  -0.721  26.436  1.00 51.50           C
ATOM   1878  O   ALA B 238      34.403   0.433  26.730  1.00 51.50           O
ATOM   1879  N   TYR B 239      34.839  -1.476  25.592  1.00 75.85           N
ATOM   1880  CA  TYR B 239      36.107  -1.041  25.061  1.00 75.85           C
ATOM   1881  CB  TYR B 239      37.284  -1.953  25.461  1.00 75.85           C
ATOM   1882  CG  TYR B 239      37.640  -1.809  26.902  1.00 75.85           C
ATOM   1883  CD1 TYR B 239      36.846  -2.332  27.895  1.00 75.85           C
ATOM   1884  CD2 TYR B 239      38.810  -1.177  27.253  1.00 75.85           C
ATOM   1885  CE1 TYR B 239      37.197  -2.196  29.218  1.00 75.85           C
ATOM   1886  CE2 TYR B 239      39.171  -1.037  28.574  1.00 75.85           C
ATOM   1887  CZ  TYR B 239      38.361  -1.552  29.561  1.00 75.85           C
ATOM   1888  OH  TYR B 239      38.712  -1.419  30.922  1.00 75.85           O
ATOM   1889  C   TYR B 239      36.069  -1.118  23.561  1.00 75.85           C
ATOM   1890  O   TYR B 239      35.269  -1.854  22.986  1.00 75.85           O
ATOM   1891  N   GLY B 240      36.956  -0.346  22.888  1.00 35.84           N
ATOM   1892  CA  GLY B 240      37.033  -0.351  21.451  1.00 35.84           C
ATOM   1893  C   GLY B 240      38.279  -1.087  21.038  1.00 35.84           C
ATOM   1894  O   GLY B 240      39.379  -0.781  21.492  1.00 35.84           O
ATOM   1895  N   THR B 241      38.113  -2.090  20.154  1.00112.31           N
ATOM   1896  CA  THR B 241      39.185  -2.929  19.689  1.00112.31           C
ATOM   1897  CB  THR B 241      38.704  -4.146  18.945  1.00112.31           C
ATOM   1898  OG1 THR B 241      39.796  -5.010  18.666  1.00112.31           O
ATOM   1899  CG2 THR B 241      38.002  -3.710  17.645  1.00112.31           C
ATOM   1900  C   THR B 241      40.066  -2.157  18.763  1.00112.31           C
ATOM   1901  O   THR B 241      41.283  -2.334  18.783  1.00112.31           O
ATOM   1902  N   ASN B 242      39.476  -1.310  17.894  1.00111.96           N
ATOM   1903  CA  ASN B 242      40.314  -0.539  17.026  1.00111.96           C
ATOM   1904  CB  ASN B 242      40.780  -1.272  15.748  1.00111.96           C
ATOM   1905  CG  ASN B 242      39.599  -1.546  14.833  1.00111.96           C
ATOM   1906  OD1 ASN B 242      38.671  -2.275  15.179  1.00111.96           O
ATOM   1907  ND2 ASN B 242      39.657  -0.945  13.615  1.00111.96           N
ATOM   1908  C   ASN B 242      39.605   0.721  16.630  1.00111.96           C
ATOM   1909  O   ASN B 242      38.384   0.839  16.747  1.00111.96           O
ATOM   1910  N   TYR B 243      40.391   1.736  16.209  1.00165.40           N
ATOM   1911  CA  TYR B 243      39.856   2.990  15.758  1.00165.40           C
ATOM   1912  CB  TYR B 243      39.667   4.027  16.872  1.00165.40           C
ATOM   1913  CG  TYR B 243      40.872   4.101  17.766  1.00165.40           C
ATOM   1914  CD1 TYR B 243      42.133   3.661  17.415  1.00165.40           C
ATOM   1915  CD2 TYR B 243      40.731   4.692  18.995  1.00165.40           C
ATOM   1916  CE1 TYR B 243      43.205   3.765  18.270  1.00165.40           C
ATOM   1917  CE2 TYR B 243      41.792   4.803  19.855  1.00165.40           C
ATOM   1918  CZ  TYR B 243      43.032   4.345  19.503  1.00165.40           C
ATOM   1919  OH  TYR B 243      44.102   4.483  20.401  1.00165.40           O
ATOM   1920  C   TYR B 243      40.784   3.594  14.746  1.00165.40           C
ATOM   1921  O   TYR B 243      41.976   3.294  14.722  1.00165.40           O
ATOM   1922  N   ALA B 244      40.258   4.474  13.871  1.00 53.17           N
ATOM   1923  CA  ALA B 244      41.116   5.139  12.936  1.00 53.17           C
ATOM   1924  CB  ALA B 244      41.704   4.210  11.859  1.00 53.17           C
ATOM   1925  C   ALA B 244      40.300   6.170  12.226  1.00 53.17           C
ATOM   1926  O   ALA B 244      39.071   6.129  12.233  1.00 53.17           O
ATOM   1927  N   TYR B 245      40.979   7.151  11.599  1.00 95.96           N
ATOM   1928  CA  TYR B 245      40.290   8.124  10.799  1.00 95.96           C
ATOM   1929  CB  TYR B 245      41.076   9.410  10.502  1.00 95.96           C
ATOM   1930  CG  TYR B 245      41.091  10.296  11.699  1.00 95.96           C
ATOM   1931  CD1 TYR B 245      39.984  11.058  12.002  1.00 95.96           C
ATOM   1932  CD2 TYR B 245      42.208  10.379  12.497  1.00 95.96           C
ATOM   1933  CE1 TYR B 245      39.984  11.892  13.097  1.00 95.96           C
ATOM   1934  CE2 TYR B 245      42.223  11.207  13.593  1.00 95.96           C
ATOM   1935  CZ  TYR B 245      41.110  11.962  13.886  1.00 95.96           C
ATOM   1936  OH  TYR B 245      41.131  12.810  15.006  1.00 95.96           O
ATOM   1937  C   TYR B 245      40.070   7.471   9.478  1.00 95.96           C
ATOM   1938  O   TYR B 245      40.964   6.803   8.968  1.00 95.96           O
ATOM   1939  N   THR B 246      38.873   7.626   8.884  1.00112.44           N
ATOM   1940  CA  THR B 246      38.676   7.010   7.609  1.00112.44           C
ATOM   1941  CB  THR B 246      37.313   7.231   7.018  1.00112.44           C
ATOM   1942  OG1 THR B 246      37.074   8.620   6.842  1.00112.44           O
ATOM   1943  CG2 THR B 246      36.258   6.618   7.952  1.00112.44           C
ATOM   1944  C   THR B 246      39.668   7.617   6.678  1.00112.44           C
ATOM   1945  O   THR B 246      39.858   8.833   6.673  1.00112.44           O
ATOM   1946  N   GLY B 247      40.318   6.768   5.853  1.00 39.89           N
ATOM   1947  CA  GLY B 247      41.325   7.242   4.958  1.00 39.89           C
ATOM   1948  C   GLY B 247      42.660   6.910   5.556  1.00 39.89           C
ATOM   1949  O   GLY B 247      43.685   7.004   4.887  1.00 39.89           O
ATOM   1950  N   GLY B 248      42.700   6.552   6.852  1.00 49.11           N
ATOM   1951  CA  GLY B 248      43.938   6.118   7.445  1.00 49.11           C
ATOM   1952  C   GLY B 248      44.534   7.131   8.405  1.00 49.11           C
ATOM   1953  O   GLY B 248      45.149   6.738   9.395  1.00 49.11           O
ATOM   1954  N   PHE B 249      44.393   8.449   8.136  1.00184.73           N
ATOM   1955  CA  PHE B 249      44.902   9.543   8.940  1.00184.73           C
ATOM   1956  CB  PHE B 249      46.383  10.053   8.726  1.00184.73           C
ATOM   1957  CG  PHE B 249      46.867  10.133   7.280  1.00184.73           C
ATOM   1958  CD1 PHE B 249      46.473   9.142   6.409  1.00184.73           C
ATOM   1959  CD2 PHE B 249      47.846  10.995   6.813  1.00184.73           C
ATOM   1960  CE1 PHE B 249      46.900   9.025   5.109  1.00184.73           C
ATOM   1961  CE2 PHE B 249      48.286  10.893   5.500  1.00184.73           C
ATOM   1962  CZ  PHE B 249      47.812   9.929   4.629  1.00184.73           C
ATOM   1963  C   PHE B 249      44.032  10.688   8.737  1.00184.73           C
ATOM   1964  O   PHE B 249      43.154  10.668   7.879  1.00184.73           O
ATOM   1965  N   TYR B 250      44.301  11.715   9.541  1.00158.93           N
ATOM   1966  CA  TYR B 250      43.543  12.895   9.391  1.00158.93           C
ATOM   1967  CB  TYR B 250      43.748  13.830  10.593  1.00158.93           C
ATOM   1968  CG  TYR B 250      42.938  15.059  10.397  1.00158.93           C
ATOM   1969  CD1 TYR B 250      41.632  15.088  10.820  1.00158.93           C
ATOM   1970  CD2 TYR B 250      43.478  16.171   9.793  1.00158.93           C
ATOM   1971  CE1 TYR B 250      40.867  16.214  10.643  1.00158.93           C
ATOM   1972  CE2 TYR B 250      42.714  17.301   9.615  1.00158.93           C
ATOM   1973  CZ  TYR B 250      41.410  17.324  10.040  1.00158.93           C
ATOM   1974  OH  TYR B 250      40.629  18.483   9.855  1.00158.93           O
ATOM   1975  C   TYR B 250      44.021  13.541   8.126  1.00158.93           C
ATOM   1976  O   TYR B 250      45.197  13.880   7.988  1.00158.93           O
ATOM   1977  N   GLY B 251      43.080  13.758   7.179  1.00 70.49           N
ATOM   1978  CA  GLY B 251      43.379  14.386   5.924  1.00 70.49           C
ATOM   1979  C   GLY B 251      43.107  13.449   4.777  1.00 70.49           C
ATOM   1980  O   GLY B 251      43.074  13.894   3.634  1.00 70.49           O
ATOM   1981  N   ALA B 252      42.993  12.134   5.055  1.00104.68           N
ATOM   1982  CA  ALA B 252      42.693  11.024   4.190  1.00104.68           C
ATOM   1983  CB  ALA B 252      43.142   9.698   4.800  1.00104.68           C
ATOM   1984  C   ALA B 252      41.239  10.887   3.805  1.00104.68           C
ATOM   1985  O   ALA B 252      40.907  10.111   2.917  1.00104.68           O
ATOM   1986  N   THR B 253      40.312  11.500   4.555  1.00148.08           N
ATOM   1987  CA  THR B 253      38.889  11.286   4.416  1.00148.08           C
ATOM   1988  CB  THR B 253      38.111  12.066   5.426  1.00148.08           C
ATOM   1989  OG1 THR B 253      38.369  13.451   5.258  1.00148.08           O
ATOM   1990  CG2 THR B 253      38.543  11.616   6.831  1.00148.08           C
ATOM   1991  C   THR B 253      38.350  11.632   3.059  1.00148.08           C
ATOM   1992  O   THR B 253      38.822  12.555   2.397  1.00148.08           O
ATOM   1993  N   ASN B 254      37.300  10.877   2.647  1.00175.74           N
ATOM   1994  CA  ASN B 254      36.725  10.947   1.335  1.00175.74           C
ATOM   1995  CB  ASN B 254      37.508   9.910   0.516  1.00175.74           C
ATOM   1996  CG  ASN B 254      37.344   9.982  -0.976  1.00175.74           C
ATOM   1997  OD1 ASN B 254      36.240  10.084  -1.507  1.00175.74           O
ATOM   1998  ND2 ASN B 254      38.509   9.859  -1.665  1.00175.74           N
ATOM   1999  C   ASN B 254      35.303  10.448   1.416  1.00175.74           C
ATOM   2000  O   ASN B 254      34.964   9.676   2.309  1.00175.74           O
ATOM   2001  N   ALA B 255      34.427  10.871   0.476  1.00 48.98           N
ATOM   2002  CA  ALA B 255      33.054  10.426   0.467  1.00 48.98           C
ATOM   2003  CB  ALA B 255      32.191  11.157  -0.578  1.00 48.98           C
ATOM   2004  C   ALA B 255      32.979   8.956   0.176  1.00 48.98           C
ATOM   2005  O   ALA B 255      32.211   8.232   0.810  1.00 48.98           O
ATOM   2006  N   LYS B 256      33.783   8.468  -0.792  1.00126.28           N
ATOM   2007  CA  LYS B 256      33.687   7.082  -1.153  1.00126.28           C
ATOM   2008  CB  LYS B 256      34.601   6.617  -2.290  1.00126.28           C
ATOM   2009  CG  LYS B 256      34.438   5.106  -2.477  1.00126.28           C
ATOM   2010  CD  LYS B 256      34.998   4.530  -3.775  1.00126.28           C
ATOM   2011  CE  LYS B 256      34.950   3.000  -3.787  1.00126.28           C
ATOM   2012  NZ  LYS B 256      33.725   2.539  -3.093  1.00126.28           N
ATOM   2013  C   LYS B 256      34.045   6.229   0.012  1.00126.28           C
ATOM   2014  O   LYS B 256      33.358   5.253   0.302  1.00126.28           O
ATOM   2015  N   ASN B 257      35.135   6.581   0.713  1.00 72.27           N
ATOM   2016  CA  ASN B 257      35.596   5.797   1.817  1.00 72.27           C
ATOM   2017  CB  ASN B 257      36.912   6.332   2.410  1.00 72.27           C
ATOM   2018  CG  ASN B 257      37.532   5.240   3.277  1.00 72.27           C
ATOM   2019  OD1 ASN B 257      36.870   4.638   4.120  1.00 72.27           O
ATOM   2020  ND2 ASN B 257      38.847   4.971   3.056  1.00 72.27           N
ATOM   2021  C   ASN B 257      34.549   5.830   2.882  1.00 72.27           C
ATOM   2022  O   ASN B 257      34.326   4.838   3.572  1.00 72.27           O
ATOM   2023  N   MET B 258      33.883   6.985   3.059  1.00150.28           N
ATOM   2024  CA  MET B 258      32.905   7.073   4.104  1.00150.28           C
ATOM   2025  CB  MET B 258      32.478   8.515   4.449  1.00150.28           C
ATOM   2026  CG  MET B 258      32.175   9.437   3.275  1.00150.28           C
ATOM   2027  SD  MET B 258      32.271  11.197   3.724  1.00150.28           S
ATOM   2028  CE  MET B 258      31.106  11.098   5.114  1.00150.28           C
ATOM   2029  C   MET B 258      31.738   6.164   3.839  1.00150.28           C
ATOM   2030  O   MET B 258      31.243   5.519   4.761  1.00150.28           O
ATOM   2031  N   MET B 259      31.273   6.055   2.580  1.00 59.24           N
ATOM   2032  CA  MET B 259      30.156   5.192   2.292  1.00 59.24           C
ATOM   2033  CB  MET B 259      29.744   5.195   0.808  1.00 59.24           C
ATOM   2034  CG  MET B 259      29.091   6.477   0.306  1.00 59.24           C
ATOM   2035  SD  MET B 259      28.721   6.464  -1.477  1.00 59.24           S
ATOM   2036  CE  MET B 259      27.520   5.104  -1.399  1.00 59.24           C
ATOM   2037  C   MET B 259      30.536   3.769   2.551  1.00 59.24           C
ATOM   2038  O   MET B 259      29.723   2.976   3.022  1.00 59.24           O
ATOM   2039  N   TYR B 260      31.781   3.402   2.203  1.00 94.89           N
ATOM   2040  CA  TYR B 260      32.253   2.052   2.331  1.00 94.89           C
ATOM   2041  CB  TYR B 260      33.697   1.944   1.808  1.00 94.89           C
ATOM   2042  CG  TYR B 260      34.170   0.535   1.836  1.00 94.89           C
ATOM   2043  CD1 TYR B 260      34.520  -0.063   3.023  1.00 94.89           C
ATOM   2044  CD2 TYR B 260      34.290  -0.177   0.664  1.00 94.89           C
ATOM   2045  CE1 TYR B 260      34.967  -1.363   3.041  1.00 94.89           C
ATOM   2046  CE2 TYR B 260      34.735  -1.477   0.676  1.00 94.89           C
ATOM   2047  CZ  TYR B 260      35.074  -2.071   1.868  1.00 94.89           C
ATOM   2048  OH  TYR B 260      35.533  -3.404   1.886  1.00 94.89           O
ATOM   2049  C   TYR B 260      32.237   1.691   3.785  1.00 94.89           C
ATOM   2050  O   TYR B 260      31.747   0.630   4.171  1.00 94.89           O
ATOM   2051  N   GLU B 261      32.754   2.593   4.639  1.00 84.27           N
ATOM   2052  CA  GLU B 261      32.802   2.332   6.051  1.00 84.27           C
ATOM   2053  CB  GLU B 261      33.519   3.435   6.848  1.00 84.27           C
ATOM   2054  CG  GLU B 261      33.568   3.182   8.359  1.00 84.27           C
ATOM   2055  CD  GLU B 261      34.490   2.005   8.647  1.00 84.27           C
ATOM   2056  OE1 GLU B 261      34.740   1.198   7.713  1.00 84.27           O
ATOM   2057  OE2 GLU B 261      34.954   1.896   9.813  1.00 84.27           O
ATOM   2058  C   GLU B 261      31.409   2.223   6.594  1.00 84.27           C
ATOM   2059  O   GLU B 261      31.112   1.338   7.395  1.00 84.27           O
ATOM   2060  N   LEU B 262      30.506   3.112   6.146  1.00 56.88           N
ATOM   2061  CA  LEU B 262      29.184   3.166   6.705  1.00 56.88           C
ATOM   2062  CB  LEU B 262      28.350   4.281   6.049  1.00 56.88           C
ATOM   2063  CG  LEU B 262      26.923   4.412   6.600  1.00 56.88           C
ATOM   2064  CD1 LEU B 262      26.946   4.821   8.080  1.00 56.88           C
ATOM   2065  CD2 LEU B 262      26.077   5.359   5.734  1.00 56.88           C
ATOM   2066  C   LEU B 262      28.459   1.871   6.497  1.00 56.88           C
ATOM   2067  O   LEU B 262      27.962   1.268   7.448  1.00 56.88           O
ATOM   2068  N   TYR B 263      28.389   1.390   5.241  1.00150.67           N
ATOM   2069  CA  TYR B 263      27.646   0.195   4.963  1.00150.67           C
ATOM   2070  CB  TYR B 263      27.491  -0.066   3.454  1.00150.67           C
ATOM   2071  CG  TYR B 263      26.829  -1.392   3.308  1.00150.67           C
ATOM   2072  CD1 TYR B 263      25.471  -1.523   3.485  1.00150.67           C
ATOM   2073  CD2 TYR B 263      27.570  -2.506   2.985  1.00150.67           C
ATOM   2074  CE1 TYR B 263      24.863  -2.749   3.351  1.00150.67           C
ATOM   2075  CE2 TYR B 263      26.968  -3.734   2.850  1.00150.67           C
ATOM   2076  CZ  TYR B 263      25.611  -3.856   3.031  1.00150.67           C
ATOM   2077  OH  TYR B 263      24.988  -5.115   2.894  1.00150.67           O
ATOM   2078  C   TYR B 263      28.313  -1.005   5.553  1.00150.67           C
ATOM   2079  O   TYR B 263      27.650  -1.892   6.088  1.00150.67           O
ATOM   2080  N   HIS B 264      29.644  -1.110   5.404  1.00103.90           N
ATOM   2081  CA  HIS B 264      30.291  -2.273   5.928  1.00103.90           C
ATOM   2082  ND1 HIS B 264      31.480  -1.853   2.979  1.00103.90           N
ATOM   2083  CG  HIS B 264      31.827  -2.720   3.992  1.00103.90           C
ATOM   2084  CB  HIS B 264      31.746  -2.390   5.452  1.00103.90           C
ATOM   2085  NE2 HIS B 264      32.127  -3.744   2.004  1.00103.90           N
ATOM   2086  CD2 HIS B 264      32.220  -3.869   3.378  1.00103.90           C
ATOM   2087  CE1 HIS B 264      31.678  -2.517   1.812  1.00103.90           C
ATOM   2088  C   HIS B 264      30.282  -2.282   7.429  1.00103.90           C
ATOM   2089  O   HIS B 264      29.784  -3.227   8.035  1.00103.90           O
ATOM   2090  N   GLY B 265      30.886  -1.238   8.041  1.00 74.07           N
ATOM   2091  CA  GLY B 265      31.099  -1.059   9.461  1.00 74.07           C
ATOM   2092  C   GLY B 265      29.952  -0.579  10.318  1.00 74.07           C
ATOM   2093  O   GLY B 265      29.796  -1.042  11.447  1.00 74.07           O
ATOM   2094  N   GLY B 266      29.163   0.415   9.857  1.00 51.22           N
ATOM   2095  CA  GLY B 266      28.127   0.963  10.697  1.00 51.22           C
ATOM   2096  C   GLY B 266      28.272   2.462  10.733  1.00 51.22           C
ATOM   2097  O   GLY B 266      29.149   3.021  10.076  1.00 51.22           O
ATOM   2098  N   PRO B 267      27.453   3.137  11.516  1.00 81.33           N
ATOM   2099  CA  PRO B 267      27.507   4.574  11.587  1.00 81.33           C
ATOM   2100  CD  PRO B 267      26.132   2.629  11.854  1.00 81.33           C
ATOM   2101  CB  PRO B 267      26.295   4.996  12.412  1.00 81.33           C
ATOM   2102  CG  PRO B 267      25.274   3.876  12.144  1.00 81.33           C
ATOM   2103  C   PRO B 267      28.816   5.014  12.152  1.00 81.33           C
ATOM   2104  O   PRO B 267      29.404   4.287  12.951  1.00 81.33           O
ATOM   2105  N   LEU B 268      29.308   6.191  11.724  1.00162.93           N
ATOM   2106  CA  LEU B 268      30.575   6.657  12.197  1.00162.93           C
ATOM   2107  CB  LEU B 268      31.705   6.447  11.174  1.00162.93           C
ATOM   2108  CG  LEU B 268      31.286   6.736   9.719  1.00162.93           C
ATOM   2109  CD1 LEU B 268      30.950   8.220   9.505  1.00162.93           C
ATOM   2110  CD2 LEU B 268      32.326   6.197   8.725  1.00162.93           C
ATOM   2111  C   LEU B 268      30.451   8.109  12.530  1.00162.93           C
ATOM   2112  O   LEU B 268      29.542   8.791  12.057  1.00162.93           O
ATOM   2113  N   ALA B 269      31.351   8.607  13.403  1.00 52.31           N
ATOM   2114  CA  ALA B 269      31.302   9.987  13.803  1.00 52.31           C
ATOM   2115  CB  ALA B 269      32.118  10.272  15.076  1.00 52.31           C
ATOM   2116  C   ALA B 269      31.867  10.856  12.717  1.00 52.31           C
ATOM   2117  O   ALA B 269      32.844  10.500  12.059  1.00 52.31           O
ATOM   2118  N   ILE B 270      31.252  12.041  12.511  1.00105.83           N
ATOM   2119  CA  ILE B 270      31.720  12.997  11.543  1.00105.83           C
ATOM   2120  CB  ILE B 270      30.934  13.035  10.257  1.00105.83           C
ATOM   2121  CG1 ILE B 270      29.468  13.431  10.509  1.00105.83           C
ATOM   2122  CG2 ILE B 270      31.104  11.678   9.552  1.00105.83           C
ATOM   2123  CD1 ILE B 270      28.699  12.419  11.354  1.00105.83           C
ATOM   2124  C   ILE B 270      31.607  14.353  12.172  1.00105.83           C
ATOM   2125  O   ILE B 270      30.922  14.521  13.179  1.00105.83           O
ATOM   2126  N   ALA B 271      32.324  15.355  11.620  1.00 49.68           N
ATOM   2127  CA  ALA B 271      32.234  16.693  12.140  1.00 49.68           C
ATOM   2128  CB  ALA B 271      33.489  17.149  12.904  1.00 49.68           C
ATOM   2129  C   ALA B 271      32.059  17.624  10.978  1.00 49.68           C
ATOM   2130  O   ALA B 271      32.474  17.315   9.862  1.00 49.68           O
ATOM   2131  N   PHE B 272      31.402  18.783  11.207  1.00185.22           N
ATOM   2132  CA  PHE B 272      31.206  19.734  10.148  1.00185.22           C
ATOM   2133  CB  PHE B 272      29.964  19.451   9.277  1.00185.22           C
ATOM   2134  CG  PHE B 272      28.699  19.673  10.041  1.00185.22           C
ATOM   2135  CD1 PHE B 272      28.164  18.688  10.838  1.00185.22           C
ATOM   2136  CD2 PHE B 272      28.040  20.878   9.952  1.00185.22           C
ATOM   2137  CE1 PHE B 272      26.994  18.903  11.531  1.00185.22           C
ATOM   2138  CE2 PHE B 272      26.870  21.098  10.641  1.00185.22           C
ATOM   2139  CZ  PHE B 272      26.343  20.109  11.434  1.00185.22           C
ATOM   2140  C   PHE B 272      31.077  21.101  10.747  1.00185.22           C
ATOM   2141  O   PHE B 272      31.030  21.263  11.966  1.00185.22           O
ATOM   2142  N   GLU B 273      31.038  22.133   9.882  1.00122.03           N
ATOM   2143  CA  GLU B 273      30.944  23.491  10.341  1.00122.03           C
ATOM   2144  CB  GLU B 273      31.689  24.482   9.431  1.00122.03           C
ATOM   2145  CG  GLU B 273      31.600  25.938   9.892  1.00122.03           C
ATOM   2146  CD  GLU B 273      32.528  26.133  11.081  1.00122.03           C
ATOM   2147  OE1 GLU B 273      32.756  25.149  11.832  1.00122.03           O
ATOM   2148  OE2 GLU B 273      33.018  27.280  11.252  1.00122.03           O
ATOM   2149  C   GLU B 273      29.509  23.901  10.345  1.00122.03           C
ATOM   2150  O   GLU B 273      28.860  23.951   9.300  1.00122.03           O
ATOM   2151  N   VAL B 274      28.983  24.209  11.546  1.00 66.19           N
ATOM   2152  CA  VAL B 274      27.632  24.663  11.664  1.00 66.19           C
ATOM   2153  CB  VAL B 274      27.061  24.491  13.044  1.00 66.19           C
ATOM   2154  CG1 VAL B 274      25.689  25.182  13.104  1.00 66.19           C
ATOM   2155  CG2 VAL B 274      27.003  22.987  13.362  1.00 66.19           C
ATOM   2156  C   VAL B 274      27.627  26.121  11.347  1.00 66.19           C
ATOM   2157  O   VAL B 274      28.524  26.864  11.742  1.00 66.19           O
ATOM   2158  N   TYR B 275      26.592  26.566  10.615  1.00 78.97           N
ATOM   2159  CA  TYR B 275      26.487  27.943  10.227  1.00 78.97           C
ATOM   2160  CB  TYR B 275      26.482  28.173   8.704  1.00 78.97           C
ATOM   2161  CG  TYR B 275      27.782  27.749   8.103  1.00 78.97           C
ATOM   2162  CD1 TYR B 275      28.892  28.560   8.165  1.00 78.97           C
ATOM   2163  CD2 TYR B 275      27.884  26.538   7.456  1.00 78.97           C
ATOM   2164  CE1 TYR B 275      30.082  28.164   7.597  1.00 78.97           C
ATOM   2165  CE2 TYR B 275      29.070  26.138   6.887  1.00 78.97           C
ATOM   2166  CZ  TYR B 275      30.175  26.951   6.958  1.00 78.97           C
ATOM   2167  OH  TYR B 275      31.394  26.546   6.375  1.00 78.97           O
ATOM   2168  C   TYR B 275      25.147  28.402  10.717  1.00 78.97           C
ATOM   2169  O   TYR B 275      24.293  27.590  11.067  1.00 78.97           O
ATOM   2170  N   ASP B 276      24.929  29.730  10.736  1.00 42.22           N
ATOM   2171  CA  ASP B 276      23.733  30.318  11.266  1.00 42.22           C
ATOM   2172  CB  ASP B 276      23.717  31.847  11.104  1.00 42.22           C
ATOM   2173  CG  ASP B 276      22.537  32.405  11.886  1.00 42.22           C
ATOM   2174  OD1 ASP B 276      22.005  31.675  12.765  1.00 42.22           O
ATOM   2175  OD2 ASP B 276      22.150  33.571  11.610  1.00 42.22           O
ATOM   2176  C   ASP B 276      22.541  29.782  10.535  1.00 42.22           C
ATOM   2177  O   ASP B 276      21.520  29.472  11.146  1.00 42.22           O
ATOM   2178  N   ASP B 277      22.644  29.632   9.204  1.00 54.43           N
ATOM   2179  CA  ASP B 277      21.522  29.180   8.431  1.00 54.43           C
ATOM   2180  CB  ASP B 277      21.772  29.208   6.906  1.00 54.43           C
ATOM   2181  CG  ASP B 277      22.947  28.316   6.523  1.00 54.43           C
ATOM   2182  OD1 ASP B 277      23.707  27.892   7.433  1.00 54.43           O
ATOM   2183  OD2 ASP B 277      23.106  28.059   5.300  1.00 54.43           O
ATOM   2184  C   ASP B 277      21.142  27.796   8.866  1.00 54.43           C
ATOM   2185  O   ASP B 277      19.976  27.412   8.794  1.00 54.43           O
ATOM   2186  N   PHE B 278      22.129  27.011   9.328  1.00126.60           N
ATOM   2187  CA  PHE B 278      21.931  25.657   9.760  1.00126.60           C
ATOM   2188  CB  PHE B 278      23.270  24.960  10.077  1.00126.60           C
ATOM   2189  CG  PHE B 278      23.047  23.511  10.361  1.00126.60           C
ATOM   2190  CD1 PHE B 278      22.985  22.599   9.332  1.00126.60           C
ATOM   2191  CD2 PHE B 278      22.900  23.061  11.653  1.00126.60           C
ATOM   2192  CE1 PHE B 278      22.783  21.261   9.585  1.00126.60           C
ATOM   2193  CE2 PHE B 278      22.699  21.725  11.912  1.00126.60           C
ATOM   2194  CZ  PHE B 278      22.639  20.821  10.878  1.00126.60           C
ATOM   2195  C   PHE B 278      21.068  25.662  10.988  1.00126.60           C
ATOM   2196  O   PHE B 278      20.255  24.757  11.178  1.00126.60           O
ATOM   2197  N   PHE B 279      21.205  26.696  11.845  1.00115.27           N
ATOM   2198  CA  PHE B 279      20.487  26.714  13.091  1.00115.27           C
ATOM   2199  CB  PHE B 279      20.598  28.031  13.887  1.00115.27           C
ATOM   2200  CG  PHE B 279      21.970  28.224  14.437  1.00115.27           C
ATOM   2201  CD1 PHE B 279      22.321  27.692  15.657  1.00115.27           C
ATOM   2202  CD2 PHE B 279      22.904  28.947  13.737  1.00115.27           C
ATOM   2203  CE1 PHE B 279      23.585  27.879  16.165  1.00115.27           C
ATOM   2204  CE2 PHE B 279      24.170  29.139  14.237  1.00115.27           C
ATOM   2205  CZ  PHE B 279      24.513  28.602  15.455  1.00115.27           C
ATOM   2206  C   PHE B 279      19.022  26.566  12.830  1.00115.27           C
ATOM   2207  O   PHE B 279      18.364  25.750  13.474  1.00115.27           O
ATOM   2208  N   ASN B 280      18.455  27.346  11.888  1.00121.11           N
ATOM   2209  CA  ASN B 280      17.040  27.215  11.692  1.00121.11           C
ATOM   2210  CB  ASN B 280      16.342  28.561  11.426  1.00121.11           C
ATOM   2211  CG  ASN B 280      16.936  29.180  10.168  0.00121.11           C
ATOM   2212  OD1 ASN B 280      16.323  29.155   9.101  1.00121.11           O
ATOM   2213  ND2 ASN B 280      18.163  29.751  10.293  1.00121.11           N
ATOM   2214  C   ASN B 280      16.772  26.311  10.527  1.00121.11           C
ATOM   2215  O   ASN B 280      16.020  26.654   9.616  1.00121.11           O
ATOM   2216  N   TYR B 281      17.339  25.092  10.565  1.00106.75           N
ATOM   2217  CA  TYR B 281      17.117  24.128   9.524  1.00106.75           C
ATOM   2218  CB  TYR B 281      18.350  23.220   9.352  1.00106.75           C
ATOM   2219  CG  TYR B 281      18.001  21.944   8.669  1.00106.75           C
ATOM   2220  CD1 TYR B 281      17.580  20.877   9.427  1.00106.75           C
ATOM   2221  CD2 TYR B 281      18.103  21.795   7.305  1.00106.75           C
ATOM   2222  CE1 TYR B 281      17.258  19.677   8.842  1.00106.75           C
ATOM   2223  CE2 TYR B 281      17.782  20.595   6.712  1.00106.75           C
ATOM   2224  CZ  TYR B 281      17.361  19.534   7.481  1.00106.75           C
ATOM   2225  OH  TYR B 281      17.031  18.300   6.882  1.00106.75           O
ATOM   2226  C   TYR B 281      15.938  23.304   9.939  1.00106.75           C
ATOM   2227  O   TYR B 281      15.939  22.729  11.024  1.00106.75           O
ATOM   2228  N   LYS B 282      14.839  23.374   9.153  1.00134.05           N
ATOM   2229  CA  LYS B 282      13.656  22.581   9.364  1.00134.05           C
ATOM   2230  CB  LYS B 282      12.396  23.256   8.798  1.00134.05           C
ATOM   2231  CG  LYS B 282      12.015  24.545   9.528  1.00134.05           C
ATOM   2232  CD  LYS B 282      13.031  25.674   9.346  1.00134.05           C
ATOM   2233  CE  LYS B 282      12.602  26.993   9.991  1.00134.05           C
ATOM   2234  NZ  LYS B 282      12.652  26.880  11.466  0.00134.05           N
ATOM   2235  C   LYS B 282      13.732  21.217   8.742  1.00134.05           C
ATOM   2236  O   LYS B 282      13.473  20.209   9.398  1.00134.05           O
ATOM   2237  N   GLY B 283      14.106  21.154   7.442  1.00 32.45           N
ATOM   2238  CA  GLY B 283      14.080  19.896   6.745  1.00 32.45           C
ATOM   2239  C   GLY B 283      14.649  20.086   5.370  1.00 32.45           C
ATOM   2240  O   GLY B 283      14.996  21.196   4.972  1.00 32.45           O
ATOM   2241  N   GLY B 284      14.738  18.981   4.598  1.00 21.16           N
ATOM   2242  CA  GLY B 284      15.274  19.039   3.267  1.00 21.16           C
ATOM   2243  C   GLY B 284      16.738  18.730   3.310  1.00 21.16           C
ATOM   2244  O   GLY B 284      17.262  18.248   4.313  1.00 21.16           O
ATOM   2245  N   VAL B 285      17.436  18.974   2.181  1.00103.40           N
ATOM   2246  CA  VAL B 285      18.846  18.715   2.128  1.00103.40           C
ATOM   2247  CB  VAL B 285      19.294  18.089   0.834  1.00103.40           C
ATOM   2248  CG1 VAL B 285      18.868  18.979  -0.347  1.00103.40           C
ATOM   2249  CG2 VAL B 285      20.811  17.853   0.917  1.00103.40           C
ATOM   2250  C   VAL B 285      19.550  20.023   2.313  1.00103.40           C
ATOM   2251  O   VAL B 285      19.457  20.925   1.484  1.00103.40           O
ATOM   2252  N   TYR B 286      20.307  20.130   3.420  1.00102.57           N
ATOM   2253  CA  TYR B 286      20.972  21.337   3.822  1.00102.57           C
ATOM   2254  CB  TYR B 286      21.392  21.312   5.304  1.00102.57           C
ATOM   2255  CG  TYR B 286      22.280  22.473   5.596  1.00102.57           C
ATOM   2256  CD1 TYR B 286      23.642  22.355   5.442  1.00102.57           C
ATOM   2257  CD2 TYR B 286      21.761  23.675   6.022  1.00102.57           C
ATOM   2258  CE1 TYR B 286      24.476  23.413   5.713  1.00102.57           C
ATOM   2259  CE2 TYR B 286      22.590  24.738   6.294  1.00102.57           C
ATOM   2260  CZ  TYR B 286      23.949  24.607   6.139  1.00102.57           C
ATOM   2261  OH  TYR B 286      24.800  25.695   6.419  1.00102.57           O
ATOM   2262  C   TYR B 286      22.190  21.581   2.995  1.00102.57           C
ATOM   2263  O   TYR B 286      22.912  20.652   2.634  1.00102.57           O
ATOM   2264  N   THR B 287      22.412  22.865   2.630  1.00148.67           N
ATOM   2265  CA  THR B 287      23.578  23.210   1.876  1.00148.67           C
ATOM   2266  CB  THR B 287      23.377  23.095   0.394  1.00148.67           C
ATOM   2267  OG1 THR B 287      22.367  23.997  -0.033  1.00148.67           O
ATOM   2268  CG2 THR B 287      22.976  21.648   0.058  1.00148.67           C
ATOM   2269  C   THR B 287      23.967  24.636   2.142  1.00148.67           C
ATOM   2270  O   THR B 287      23.190  25.435   2.662  1.00148.67           O
ATOM   2271  N   HIS B 288      25.233  24.945   1.797  1.00244.44           N
ATOM   2272  CA  HIS B 288      25.838  26.248   1.747  1.00244.44           C
ATOM   2273  ND1 HIS B 288      23.518  28.631   2.014  0.00244.44           N
ATOM   2274  CG  HIS B 288      23.802  27.652   1.089  0.00244.44           C
ATOM   2275  CB  HIS B 288      25.192  27.212   0.731  1.00244.44           C
ATOM   2276  NE2 HIS B 288      21.565  27.918   1.226  0.00244.44           N
ATOM   2277  CD2 HIS B 288      22.597  27.228   0.616  0.00244.44           C
ATOM   2278  CE1 HIS B 288      22.167  28.750   2.056  0.00244.44           C
ATOM   2279  C   HIS B 288      25.970  26.959   3.046  1.00244.44           C
ATOM   2280  O   HIS B 288      25.420  26.578   4.079  1.00244.44           O
ATOM   2281  N   SER B 289      26.813  28.011   2.962  1.00303.69           N
ATOM   2282  CA  SER B 289      27.140  28.986   3.956  1.00303.69           C
ATOM   2283  CB  SER B 289      26.674  28.629   5.378  1.00303.69           C
ATOM   2284  OG  SER B 289      26.751  29.767   6.221  1.00303.69           O
ATOM   2285  C   SER B 289      28.629  29.053   3.929  1.00303.69           C
ATOM   2286  O   SER B 289      29.275  28.187   3.343  1.00303.69           O
ATOM   2287  N   THR B 290      29.216  30.126   4.483  1.00175.68           N
ATOM   2288  CA  THR B 290      30.644  30.193   4.572  1.00175.68           C
ATOM   2289  CB  THR B 290      31.325  30.702   3.320  1.00175.68           C
ATOM   2290  OG1 THR B 290      30.756  31.939   2.915  1.00175.68           O
ATOM   2291  CG2 THR B 290      31.248  29.672   2.183  1.00175.68           C
ATOM   2292  C   THR B 290      30.984  31.170   5.644  1.00175.68           C
ATOM   2293  O   THR B 290      31.539  32.229   5.348  1.00175.68           O
ATOM   2294  N   ALA B 291      30.684  30.836   6.916  1.00 49.72           N
ATOM   2295  CA  ALA B 291      31.062  31.730   7.969  1.00 49.72           C
ATOM   2296  CB  ALA B 291      30.717  31.193   9.369  1.00 49.72           C
ATOM   2297  C   ALA B 291      32.537  31.759   7.845  1.00 49.72           C
ATOM   2298  O   ALA B 291      33.177  32.809   7.882  1.00 49.72           O
ATOM   2299  N   LEU B 292      33.097  30.554   7.662  1.00176.09           N
ATOM   2300  CA  LEU B 292      34.472  30.423   7.335  1.00176.09           C
ATOM   2301  CB  LEU B 292      35.329  29.802   8.452  1.00176.09           C
ATOM   2302  CG  LEU B 292      35.449  30.711   9.690  1.00176.09           C
ATOM   2303  CD1 LEU B 292      36.324  30.069  10.778  1.00176.09           C
ATOM   2304  CD2 LEU B 292      35.921  32.121   9.301  1.00176.09           C
ATOM   2305  C   LEU B 292      34.492  29.512   6.154  1.00176.09           C
ATOM   2306  O   LEU B 292      34.189  28.325   6.262  1.00176.09           O
ATOM   2307  N   LYS B 293      34.836  30.070   4.982  1.00268.10           N
ATOM   2308  CA  LYS B 293      34.950  29.315   3.777  1.00268.10           C
ATOM   2309  CB  LYS B 293      35.468  30.170   2.608  1.00268.10           C
ATOM   2310  CG  LYS B 293      35.306  29.531   1.228  0.00268.10           C
ATOM   2311  CD  LYS B 293      33.851  29.472   0.758  1.00268.10           C
ATOM   2312  CE  LYS B 293      33.695  29.078  -0.712  1.00268.10           C
ATOM   2313  NZ  LYS B 293      34.043  27.652  -0.895  1.00268.10           N
ATOM   2314  C   LYS B 293      36.008  28.339   4.125  1.00268.10           C
ATOM   2315  O   LYS B 293      35.953  27.166   3.761  1.00268.10           O
ATOM   2316  N   THR B 294      37.012  28.837   4.868  1.00 47.92           N
ATOM   2317  CA  THR B 294      38.063  28.004   5.351  1.00 47.92           C
ATOM   2318  CB  THR B 294      39.436  28.519   5.028  1.00 47.92           C
ATOM   2319  OG1 THR B 294      39.588  28.654   3.623  1.00 47.92           O
ATOM   2320  CG2 THR B 294      40.476  27.522   5.572  1.00 47.92           C
ATOM   2321  C   THR B 294      37.924  27.998   6.869  1.00 47.92           C
ATOM   2322  O   THR B 294      38.852  28.507   7.553  1.00 47.92           O
ATOM   2323  OXT THR B 294      36.883  27.491   7.365  1.00 47.92           O
TER    2324      THR B 294
ATOM   2325  N   LYS C 295      50.030  20.856  -1.702  1.00232.33           N
ATOM   2326  CA  LYS C 295      51.325  21.504  -1.411  1.00232.33           C
ATOM   2327  CB  LYS C 295      52.033  21.987  -2.688  1.00232.33           C
ATOM   2328  CG  LYS C 295      52.884  20.919  -3.371  0.00232.33           C
ATOM   2329  CD  LYS C 295      54.030  20.398  -2.510  1.00232.33           C
ATOM   2330  CE  LYS C 295      55.193  21.383  -2.422  1.00232.33           C
ATOM   2331  NZ  LYS C 295      54.823  22.512  -1.539  1.00232.33           N
ATOM   2332  C   LYS C 295      51.219  22.660  -0.490  1.00232.33           C
ATOM   2333  O   LYS C 295      50.691  23.715  -0.835  1.00232.33           O
ATOM   2334  N   ILE C 296      51.712  22.464   0.740  1.00239.59           N
ATOM   2335  CA  ILE C 296      52.268  21.199   1.113  1.00239.59           C
ATOM   2336  CB  ILE C 296      53.434  21.288   2.052  1.00239.59           C
ATOM   2337  CG1 ILE C 296      53.009  21.879   3.410  1.00239.59           C
ATOM   2338  CG2 ILE C 296      54.545  22.073   1.336  1.00239.59           C
ATOM   2339  CD1 ILE C 296      52.441  23.295   3.337  1.00239.59           C
ATOM   2340  C   ILE C 296      51.168  20.537   1.848  1.00239.59           C
ATOM   2341  O   ILE C 296      50.270  21.230   2.320  1.00239.59           O
ATOM   2342  N   ALA C 297      51.179  19.187   1.908  1.00 67.71           N
ATOM   2343  CA  ALA C 297      50.113  18.481   2.549  1.00 67.71           C
ATOM   2344  CB  ALA C 297      50.367  16.976   2.713  1.00 67.71           C
ATOM   2345  C   ALA C 297      49.942  19.042   3.896  1.00 67.71           C
ATOM   2346  O   ALA C 297      50.833  19.035   4.744  1.00 67.71           O
ATOM   2347  N   GLU C 298      48.745  19.599   4.073  1.00141.24           N
ATOM   2348  CA  GLU C 298      48.405  20.169   5.311  1.00141.24           C
ATOM   2349  CB  GLU C 298      48.539  21.701   5.308  1.00141.24           C
ATOM   2350  CG  GLU C 298      49.915  22.234   4.896  1.00141.24           C
ATOM   2351  CD  GLU C 298      50.869  22.139   6.077  1.00141.24           C
ATOM   2352  OE1 GLU C 298      51.343  21.012   6.383  1.00141.24           O
ATOM   2353  OE2 GLU C 298      51.149  23.210   6.678  1.00141.24           O
ATOM   2354  C   GLU C 298      46.961  19.920   5.389  1.00141.24           C
ATOM   2355  O   GLU C 298      46.195  20.779   4.951  1.00141.24           O
ATOM   2356  N   PRO C 299      46.484  18.814   5.877  1.00172.88           N
ATOM   2357  CA  PRO C 299      45.097  18.805   6.206  1.00172.88           C
ATOM   2358  CD  PRO C 299      47.050  17.493   5.693  1.00172.88           C
ATOM   2359  CB  PRO C 299      44.725  17.327   6.368  1.00172.88           C
ATOM   2360  CG  PRO C 299      46.078  16.592   6.476  1.00172.88           C
ATOM   2361  C   PRO C 299      45.297  19.557   7.476  1.00172.88           C
ATOM   2362  O   PRO C 299      45.330  18.916   8.521  1.00172.88           O
ATOM   2363  N   GLY C 300      45.427  20.901   7.446  1.00108.90           N
ATOM   2364  CA  GLY C 300      45.652  21.590   8.660  1.00108.90           C
ATOM   2365  C   GLY C 300      44.365  21.356   9.272  1.00108.90           C
ATOM   2366  O   GLY C 300      44.219  21.155  10.477  1.00108.90           O
ATOM   2367  N   TRP C 301      43.373  21.374   8.375  1.00291.99           N
ATOM   2368  CA  TRP C 301      42.127  21.212   8.948  1.00291.99           C
ATOM   2369  CB  TRP C 301      41.739  22.229  10.045  1.00291.99           C
ATOM   2370  CG  TRP C 301      42.543  23.515  10.090  1.00291.99           C
ATOM   2371  CD2 TRP C 301      42.530  24.434  11.192  1.00291.99           C
ATOM   2372  CD1 TRP C 301      43.301  24.100   9.111  1.00291.99           C
ATOM   2373  NE1 TRP C 301      43.777  25.308   9.548  1.00291.99           N
ATOM   2374  CE2 TRP C 301      43.304  25.534  10.823  1.00291.99           C
ATOM   2375  CE3 TRP C 301      41.904  24.377  12.406  1.00291.99           C
ATOM   2376  CZ2 TRP C 301      43.469  26.596  11.663  1.00291.99           C
ATOM   2377  CZ3 TRP C 301      42.083  25.439  13.263  1.00291.99           C
ATOM   2378  CH2 TRP C 301      42.853  26.519  12.895  1.00291.99           C
ATOM   2379  C   TRP C 301      41.220  21.741   7.948  1.00291.99           C
ATOM   2380  O   TRP C 301      41.582  22.379   6.958  1.00291.99           O
ATOM   2381  N   GLU C 302      39.971  21.470   8.264  1.00100.92           N
ATOM   2382  CA  GLU C 302      38.907  22.161   7.665  1.00100.92           C
ATOM   2383  CB  GLU C 302      38.051  21.293   6.727  1.00100.92           C
ATOM   2384  CG  GLU C 302      38.833  20.900   5.467  1.00100.92           C
ATOM   2385  CD  GLU C 302      37.904  20.334   4.398  1.00100.92           C
ATOM   2386  OE1 GLU C 302      36.674  20.601   4.460  1.00100.92           O
ATOM   2387  OE2 GLU C 302      38.426  19.636   3.489  1.00100.92           O
ATOM   2388  C   GLU C 302      38.181  22.534   8.908  1.00100.92           C
ATOM   2389  O   GLU C 302      37.984  21.692   9.783  1.00100.92           O
ATOM   2390  N   GLU C 303      37.825  23.816   9.069  1.00 83.43           N
ATOM   2391  CA  GLU C 303      37.255  24.184  10.329  1.00 83.43           C
ATOM   2392  CB  GLU C 303      37.008  25.695  10.491  1.00 83.43           C
ATOM   2393  CG  GLU C 303      36.435  26.081  11.858  1.00 83.43           C
ATOM   2394  CD  GLU C 303      37.479  25.769  12.920  1.00 83.43           C
ATOM   2395  OE1 GLU C 303      37.599  24.573  13.298  1.00 83.43           O
ATOM   2396  OE2 GLU C 303      38.173  26.720  13.367  1.00 83.43           O
ATOM   2397  C   GLU C 303      35.955  23.473  10.513  1.00 83.43           C
ATOM   2398  O   GLU C 303      35.143  23.362   9.594  1.00 83.43           O
ATOM   2399  N   THR C 304      35.751  22.944  11.735  1.00 69.82           N
ATOM   2400  CA  THR C 304      34.534  22.275  12.082  1.00 69.82           C
ATOM   2401  CB  THR C 304      34.693  20.787  12.133  1.00 69.82           C
ATOM   2402  OG1 THR C 304      35.682  20.424  13.086  1.00 69.82           O
ATOM   2403  CG2 THR C 304      35.104  20.317  10.730  1.00 69.82           C
ATOM   2404  C   THR C 304      34.164  22.757  13.450  1.00 69.82           C
ATOM   2405  O   THR C 304      34.995  23.344  14.141  1.00 69.82           O
ATOM   2406  N   ASN C 305      32.888  22.589  13.865  1.00136.88           N
ATOM   2407  CA  ASN C 305      32.572  22.999  15.203  1.00136.88           C
ATOM   2408  CB  ASN C 305      32.157  24.480  15.294  1.00136.88           C
ATOM   2409  CG  ASN C 305      30.941  24.719  14.410  1.00136.88           C
ATOM   2410  OD1 ASN C 305      30.433  23.805  13.762  1.00136.88           O
ATOM   2411  ND2 ASN C 305      30.471  25.994  14.364  1.00136.88           N
ATOM   2412  C   ASN C 305      31.463  22.153  15.765  1.00136.88           C
ATOM   2413  O   ASN C 305      30.938  22.467  16.833  1.00136.88           O
ATOM   2414  N   HIS C 306      31.090  21.041  15.094  1.00136.74           N
ATOM   2415  CA  HIS C 306      30.009  20.236  15.608  1.00136.74           C
ATOM   2416  ND1 HIS C 306      26.186  20.470  15.491  1.00136.74           N
ATOM   2417  CG  HIS C 306      27.461  19.977  15.627  1.00136.74           C
ATOM   2418  CB  HIS C 306      28.659  20.584  14.956  1.00136.74           C
ATOM   2419  NE2 HIS C 306      26.044  18.742  16.878  1.00136.74           N
ATOM   2420  CD2 HIS C 306      27.357  18.920  16.479  1.00136.74           C
ATOM   2421  CE1 HIS C 306      25.378  19.695  16.258  1.00136.74           C
ATOM   2422  C   HIS C 306      30.260  18.802  15.229  1.00136.74           C
ATOM   2423  O   HIS C 306      30.515  18.505  14.064  1.00136.74           O
ATOM   2424  N   ALA C 307      30.152  17.861  16.193  1.00 55.51           N
ATOM   2425  CA  ALA C 307      30.380  16.468  15.889  1.00 55.51           C
ATOM   2426  CB  ALA C 307      31.262  15.748  16.927  1.00 55.51           C
ATOM   2427  C   ALA C 307      29.050  15.767  15.889  1.00 55.51           C
ATOM   2428  O   ALA C 307      28.233  15.990  16.781  1.00 55.51           O
ATOM   2429  N   VAL C 308      28.809  14.876  14.893  1.00 76.98           N
ATOM   2430  CA  VAL C 308      27.547  14.183  14.763  1.00 76.98           C
ATOM   2431  CB  VAL C 308      26.609  14.872  13.809  1.00 76.98           C
ATOM   2432  CG1 VAL C 308      26.193  16.221  14.417  1.00 76.98           C
ATOM   2433  CG2 VAL C 308      27.311  15.024  12.449  1.00 76.98           C
ATOM   2434  C   VAL C 308      27.770  12.772  14.265  1.00 76.98           C
ATOM   2435  O   VAL C 308      28.905  12.335  14.090  1.00 76.98           O
ATOM   2436  N   LEU C 309      26.664  12.011  14.050  1.00147.63           N
ATOM   2437  CA  LEU C 309      26.716  10.618  13.666  1.00147.63           C
ATOM   2438  CB  LEU C 309      26.044   9.748  14.755  1.00147.63           C
ATOM   2439  CG  LEU C 309      26.006   8.223  14.549  1.00147.63           C
ATOM   2440  CD1 LEU C 309      24.855   7.806  13.620  1.00147.63           C
ATOM   2441  CD2 LEU C 309      27.375   7.681  14.118  1.00147.63           C
ATOM   2442  C   LEU C 309      26.082  10.395  12.312  1.00147.63           C
ATOM   2443  O   LEU C 309      24.901  10.665  12.106  1.00147.63           O
ATOM   2444  N   LEU C 310      26.869   9.864  11.346  1.00 87.77           N
ATOM   2445  CA  LEU C 310      26.411   9.591  10.000  1.00 87.77           C
ATOM   2446  CB  LEU C 310      27.575   9.537   8.996  1.00 87.77           C
ATOM   2447  CG  LEU C 310      27.173   9.241   7.544  1.00 87.77           C
ATOM   2448  CD1 LEU C 310      26.343  10.390   6.945  1.00 87.77           C
ATOM   2449  CD2 LEU C 310      28.409   8.891   6.704  1.00 87.77           C
ATOM   2450  C   LEU C 310      25.751   8.235  10.001  1.00 87.77           C
ATOM   2451  O   LEU C 310      26.352   7.241  10.407  1.00 87.77           O
ATOM   2452  N   VAL C 311      24.428   8.212   9.726  1.00120.50           N
ATOM   2453  CA  VAL C 311      23.600   7.034   9.649  1.00120.50           C
ATOM   2454  CB  VAL C 311      22.274   7.256  10.314  1.00120.50           C
ATOM   2455  CG1 VAL C 311      22.540   7.530  11.805  1.00120.50           C
ATOM   2456  CG2 VAL C 311      21.537   8.402   9.602  1.00120.50           C
ATOM   2457  C   VAL C 311      23.351   6.448   8.276  1.00120.50           C
ATOM   2458  O   VAL C 311      23.012   5.267   8.179  1.00120.50           O
ATOM   2459  N   GLY C 312      23.396   7.254   7.185  1.00 44.84           N
ATOM   2460  CA  GLY C 312      23.029   6.693   5.901  1.00 44.84           C
ATOM   2461  C   GLY C 312      23.233   7.684   4.781  1.00 44.84           C
ATOM   2462  O   GLY C 312      23.802   8.757   4.975  1.00 44.84           O
ATOM   2463  N   TRP C 313      22.786   7.322   3.550  1.00122.28           N
ATOM   2464  CA  TRP C 313      22.937   8.188   2.404  1.00122.28           C
ATOM   2465  CB  TRP C 313      24.241   7.964   1.622  1.00122.28           C
ATOM   2466  CG  TRP C 313      24.282   6.616   0.942  1.00122.28           C
ATOM   2467  CD2 TRP C 313      24.827   5.428   1.533  1.00122.28           C
ATOM   2468  CD1 TRP C 313      23.823   6.259  -0.292  1.00122.28           C
ATOM   2469  NE1 TRP C 313      24.041   4.919  -0.504  1.00122.28           N
ATOM   2470  CE2 TRP C 313      24.660   4.395   0.611  1.00122.28           C
ATOM   2471  CE3 TRP C 313      25.414   5.214   2.747  1.00122.28           C
ATOM   2472  CZ2 TRP C 313      25.080   3.126   0.890  1.00122.28           C
ATOM   2473  CZ3 TRP C 313      25.840   3.934   3.024  1.00122.28           C
ATOM   2474  CH2 TRP C 313      25.677   2.911   2.113  1.00122.28           C
ATOM   2475  C   TRP C 313      21.844   7.893   1.414  1.00122.28           C
ATOM   2476  O   TRP C 313      21.215   6.837   1.460  1.00122.28           O
ATOM   2477  N   GLY C 314      21.608   8.829   0.466  1.00 22.74           N
ATOM   2478  CA  GLY C 314      20.592   8.622  -0.531  1.00 22.74           C
ATOM   2479  C   GLY C 314      20.750   9.661  -1.596  1.00 22.74           C
ATOM   2480  O   GLY C 314      21.681  10.464  -1.563  1.00 22.74           O
ATOM   2481  N   GLU C 315      19.853   9.644  -2.603  1.00 78.32           N
ATOM   2482  CA  GLU C 315      19.902  10.651  -3.624  1.00 78.32           C
ATOM   2483  CB  GLU C 315      20.457  10.150  -4.969  1.00 78.32           C
ATOM   2484  CG  GLU C 315      20.659  11.264  -6.001  1.00 78.32           C
ATOM   2485  CD  GLU C 315      21.415  10.676  -7.185  1.00 78.32           C
ATOM   2486  OE1 GLU C 315      22.114   9.647  -6.986  1.00 78.32           O
ATOM   2487  OE2 GLU C 315      21.308  11.249  -8.303  1.00 78.32           O
ATOM   2488  C   GLU C 315      18.503  11.122  -3.846  1.00 78.32           C
ATOM   2489  O   GLU C 315      17.578  10.320  -3.969  1.00 78.32           O
ATOM   2490  N   GLU C 316      18.307  12.453  -3.891  1.00 91.58           N
ATOM   2491  CA  GLU C 316      16.979  12.945  -4.090  1.00 91.58           C
ATOM   2492  CB  GLU C 316      16.566  14.013  -3.065  1.00 91.58           C
ATOM   2493  CG  GLU C 316      16.432  13.468  -1.642  1.00 91.58           C
ATOM   2494  CD  GLU C 316      16.136  14.637  -0.716  1.00 91.58           C
ATOM   2495  OE1 GLU C 316      16.034  15.785  -1.224  1.00 91.58           O
ATOM   2496  OE2 GLU C 316      16.011  14.398   0.515  1.00 91.58           O
ATOM   2497  C   GLU C 316      16.922  13.589  -5.430  1.00 91.58           C
ATOM   2498  O   GLU C 316      17.373  14.719  -5.608  1.00 91.58           O
ATOM   2499  N   ASN C 317      16.357  12.863  -6.410  1.00189.24           N
ATOM   2500  CA  ASN C 317      16.155  13.382  -7.728  1.00189.24           C
ATOM   2501  CB  ASN C 317      15.056  14.457  -7.787  1.00189.24           C
ATOM   2502  CG  ASN C 317      13.730  13.790  -7.449  1.00189.24           C
ATOM   2503  OD1 ASN C 317      13.385  12.746  -8.001  1.00189.24           O
ATOM   2504  ND2 ASN C 317      12.965  14.404  -6.506  1.00189.24           N
ATOM   2505  C   ASN C 317      17.426  13.982  -8.239  1.00189.24           C
ATOM   2506  O   ASN C 317      17.402  15.019  -8.900  1.00189.24           O
ATOM   2507  N   GLY C 318      18.578  13.343  -7.958  1.00 56.97           N
ATOM   2508  CA  GLY C 318      19.798  13.853  -8.511  1.00 56.97           C
ATOM   2509  C   GLY C 318      20.692  14.481  -7.480  1.00 56.97           C
ATOM   2510  O   GLY C 318      21.884  14.631  -7.738  1.00 56.97           O
ATOM   2511  N   VAL C 319      20.186  14.875  -6.294  1.00 99.48           N
ATOM   2512  CA  VAL C 319      21.112  15.462  -5.360  1.00 99.48           C
ATOM   2513  CB  VAL C 319      20.592  16.700  -4.683  1.00 99.48           C
ATOM   2514  CG1 VAL C 319      19.317  16.355  -3.895  1.00 99.48           C
ATOM   2515  CG2 VAL C 319      21.721  17.279  -3.814  1.00 99.48           C
ATOM   2516  C   VAL C 319      21.420  14.444  -4.308  1.00 99.48           C
ATOM   2517  O   VAL C 319      20.529  13.908  -3.651  1.00 99.48           O
ATOM   2518  N   PRO C 320      22.682  14.145  -4.156  1.00 90.52           N
ATOM   2519  CA  PRO C 320      23.079  13.186  -3.162  1.00 90.52           C
ATOM   2520  CD  PRO C 320      23.602  14.171  -5.280  1.00 90.52           C
ATOM   2521  CB  PRO C 320      24.435  12.635  -3.611  1.00 90.52           C
ATOM   2522  CG  PRO C 320      24.911  13.611  -4.702  1.00 90.52           C
ATOM   2523  C   PRO C 320      23.085  13.791  -1.799  1.00 90.52           C
ATOM   2524  O   PRO C 320      23.367  14.982  -1.675  1.00 90.52           O
ATOM   2525  N   TYR C 321      22.768  12.995  -0.758  1.00 72.39           N
ATOM   2526  CA  TYR C 321      22.794  13.545   0.563  1.00 72.39           C
ATOM   2527  CB  TYR C 321      21.453  14.158   1.017  1.00 72.39           C
ATOM   2528  CG  TYR C 321      20.378  13.123   1.006  1.00 72.39           C
ATOM   2529  CD1 TYR C 321      20.224  12.253   2.061  1.00 72.39           C
ATOM   2530  CD2 TYR C 321      19.512  13.031  -0.059  1.00 72.39           C
ATOM   2531  CE1 TYR C 321      19.227  11.307   2.053  1.00 72.39           C
ATOM   2532  CE2 TYR C 321      18.513  12.087  -0.073  1.00 72.39           C
ATOM   2533  CZ  TYR C 321      18.372  11.219   0.982  1.00 72.39           C
ATOM   2534  OH  TYR C 321      17.348  10.249   0.971  1.00 72.39           O
ATOM   2535  C   TYR C 321      23.201  12.495   1.547  1.00 72.39           C
ATOM   2536  O   TYR C 321      23.218  11.302   1.242  1.00 72.39           O
ATOM   2537  N   TRP C 322      23.575  12.945   2.763  1.00 89.90           N
ATOM   2538  CA  TRP C 322      23.935  12.066   3.838  1.00 89.90           C
ATOM   2539  CB  TRP C 322      25.187  12.502   4.617  1.00 89.90           C
ATOM   2540  CG  TRP C 322      26.477  12.524   3.838  1.00 89.90           C
ATOM   2541  CD2 TRP C 322      27.200  11.350   3.441  1.00 89.90           C
ATOM   2542  CD1 TRP C 322      27.188  13.593   3.377  1.00 89.90           C
ATOM   2543  NE1 TRP C 322      28.318  13.159   2.726  1.00 89.90           N
ATOM   2544  CE2 TRP C 322      28.336  11.781   2.756  1.00 89.90           C
ATOM   2545  CE3 TRP C 322      26.938  10.024   3.633  1.00 89.90           C
ATOM   2546  CZ2 TRP C 322      29.232  10.885   2.249  1.00 89.90           C
ATOM   2547  CZ3 TRP C 322      27.844   9.122   3.121  1.00 89.90           C
ATOM   2548  CH2 TRP C 322      28.968   9.547   2.443  1.00 89.90           C
ATOM   2549  C   TRP C 322      22.821  12.201   4.828  1.00 89.90           C
ATOM   2550  O   TRP C 322      22.186  13.253   4.903  1.00 89.90           O
ATOM   2551  N   LEU C 323      22.526  11.128   5.590  1.00 89.52           N
ATOM   2552  CA  LEU C 323      21.522  11.218   6.613  1.00 89.52           C
ATOM   2553  CB  LEU C 323      20.568  10.010   6.656  1.00 89.52           C
ATOM   2554  CG  LEU C 323      19.702   9.875   5.391  1.00 89.52           C
ATOM   2555  CD1 LEU C 323      20.566   9.617   4.147  1.00 89.52           C
ATOM   2556  CD2 LEU C 323      18.594   8.826   5.578  1.00 89.52           C
ATOM   2557  C   LEU C 323      22.278  11.263   7.904  1.00 89.52           C
ATOM   2558  O   LEU C 323      23.034  10.342   8.215  1.00 89.52           O
ATOM   2559  N   VAL C 324      22.091  12.344   8.700  1.00 54.26           N
ATOM   2560  CA  VAL C 324      22.885  12.500   9.886  1.00 54.26           C
ATOM   2561  CB  VAL C 324      23.785  13.703   9.823  1.00 54.26           C
ATOM   2562  CG1 VAL C 324      24.589  13.794  11.129  1.00 54.26           C
ATOM   2563  CG2 VAL C 324      24.636  13.619   8.547  1.00 54.26           C
ATOM   2564  C   VAL C 324      22.011  12.673  11.101  1.00 54.26           C
ATOM   2565  O   VAL C 324      20.951  13.295  11.060  1.00 54.26           O
ATOM   2566  N   LYS C 325      22.491  12.124  12.236  1.00109.36           N
ATOM   2567  CA  LYS C 325      21.832  12.133  13.515  1.00109.36           C
ATOM   2568  CB  LYS C 325      22.125  10.814  14.234  1.00109.36           C
ATOM   2569  CG  LYS C 325      21.501  10.661  15.608  1.00109.36           C
ATOM   2570  CD  LYS C 325      21.710   9.255  16.163  1.00109.36           C
ATOM   2571  CE  LYS C 325      20.895   9.010  17.428  1.00109.36           C
ATOM   2572  NZ  LYS C 325      19.548   9.600  17.257  1.00109.36           N
ATOM   2573  C   LYS C 325      22.448  13.225  14.344  1.00109.36           C
ATOM   2574  O   LYS C 325      23.645  13.203  14.623  1.00109.36           O
ATOM   2575  N   ASN C 326      21.635  14.210  14.772  1.00 79.60           N
ATOM   2576  CA  ASN C 326      22.133  15.322  15.538  1.00 79.60           C
ATOM   2577  CB  ASN C 326      21.390  16.626  15.180  1.00 79.60           C
ATOM   2578  CG  ASN C 326      22.274  17.826  15.490  1.00 79.60           C
ATOM   2579  OD1 ASN C 326      23.227  17.734  16.261  1.00 79.60           O
ATOM   2580  ND2 ASN C 326      21.951  18.988  14.861  1.00 79.60           N
ATOM   2581  C   ASN C 326      21.924  15.010  16.998  1.00 79.60           C
ATOM   2582  O   ASN C 326      21.305  14.002  17.333  1.00 79.60           O
ATOM   2583  N   SER C 327      22.476  15.843  17.915  1.00106.32           N
ATOM   2584  CA  SER C 327      22.287  15.594  19.325  1.00106.32           C
ATOM   2585  CB  SER C 327      23.618  15.346  20.051  1.00106.32           C
ATOM   2586  OG  SER C 327      24.460  16.482  19.919  1.00106.32           O
ATOM   2587  C   SER C 327      21.642  16.791  19.979  1.00106.32           C
ATOM   2588  O   SER C 327      21.924  17.112  21.134  1.00106.32           O
ATOM   2589  N   TRP C 328      20.802  17.507  19.210  1.00152.50           N
ATOM   2590  CA  TRP C 328      20.000  18.642  19.583  1.00152.50           C
ATOM   2591  CB  TRP C 328      19.884  19.669  18.447  1.00152.50           C
ATOM   2592  CG  TRP C 328      21.236  20.311  18.232  1.00152.50           C
ATOM   2593  CD2 TRP C 328      21.569  21.272  17.217  1.00152.50           C
ATOM   2594  CD1 TRP C 328      22.378  20.096  18.948  1.00152.50           C
ATOM   2595  NE1 TRP C 328      23.402  20.860  18.445  1.00152.50           N
ATOM   2596  CE2 TRP C 328      22.920  21.589  17.379  1.00152.50           C
ATOM   2597  CE3 TRP C 328      20.816  21.844  16.232  1.00152.50           C
ATOM   2598  CZ2 TRP C 328      23.538  22.485  16.554  1.00152.50           C
ATOM   2599  CZ3 TRP C 328      21.444  22.748  15.404  1.00152.50           C
ATOM   2600  CH2 TRP C 328      22.778  23.062  15.562  1.00152.50           C
ATOM   2601  C   TRP C 328      18.658  18.245  20.129  1.00152.50           C
ATOM   2602  O   TRP C 328      17.847  19.104  20.470  1.00152.50           O
ATOM   2603  N   GLY C 329      18.321  16.945  20.097  1.00 35.66           N
ATOM   2604  CA  GLY C 329      17.030  16.539  20.573  1.00 35.66           C
ATOM   2605  C   GLY C 329      16.179  16.257  19.372  1.00 35.66           C
ATOM   2606  O   GLY C 329      16.512  16.634  18.251  1.00 35.66           O
ATOM   2607  N   THR C 330      15.053  15.557  19.600  1.00 47.40           N
ATOM   2608  CA  THR C 330      14.109  15.151  18.595  1.00 47.40           C
ATOM   2609  CB  THR C 330      13.098  14.174  19.119  1.00 47.40           C
ATOM   2610  OG1 THR C 330      12.325  14.770  20.150  1.00 47.40           O
ATOM   2611  CG2 THR C 330      13.847  12.944  19.660  1.00 47.40           C
ATOM   2612  C   THR C 330      13.361  16.339  18.068  1.00 47.40           C
ATOM   2613  O   THR C 330      12.850  16.315  16.950  1.00 47.40           O
ATOM   2614  N   SER C 331      13.237  17.399  18.883  1.00 41.36           N
ATOM   2615  CA  SER C 331      12.456  18.550  18.526  1.00 41.36           C
ATOM   2616  CB  SER C 331      12.342  19.567  19.675  1.00 41.36           C
ATOM   2617  OG  SER C 331      11.624  18.999  20.760  1.00 41.36           O
ATOM   2618  C   SER C 331      13.049  19.271  17.352  1.00 41.36           C
ATOM   2619  O   SER C 331      12.369  20.087  16.731  1.00 41.36           O
ATOM   2620  N   TRP C 332      14.324  19.002  17.007  1.00 69.98           N
ATOM   2621  CA  TRP C 332      14.948  19.754  15.952  1.00 69.98           C
ATOM   2622  CB  TRP C 332      16.382  20.179  16.318  1.00 69.98           C
ATOM   2623  CG  TRP C 332      17.126  20.956  15.258  1.00 69.98           C
ATOM   2624  CD2 TRP C 332      17.989  20.353  14.281  1.00 69.98           C
ATOM   2625  CD1 TRP C 332      17.163  22.301  15.030  1.00 69.98           C
ATOM   2626  NE1 TRP C 332      18.000  22.574  13.974  1.00 69.98           N
ATOM   2627  CE2 TRP C 332      18.515  21.384  13.504  1.00 69.98           C
ATOM   2628  CE3 TRP C 332      18.321  19.048  14.055  1.00 69.98           C
ATOM   2629  CZ2 TRP C 332      19.385  21.123  12.484  1.00 69.98           C
ATOM   2630  CZ3 TRP C 332      19.194  18.787  13.022  1.00 69.98           C
ATOM   2631  CH2 TRP C 332      19.716  19.806  12.252  1.00 69.98           C
ATOM   2632  C   TRP C 332      15.022  18.954  14.683  1.00 69.98           C
ATOM   2633  O   TRP C 332      15.105  17.728  14.694  1.00 69.98           O
ATOM   2634  N   GLY C 333      14.943  19.667  13.539  1.00 32.66           N
ATOM   2635  CA  GLY C 333      15.111  19.105  12.225  1.00 32.66           C
ATOM   2636  C   GLY C 333      14.090  18.052  11.953  1.00 32.66           C
ATOM   2637  O   GLY C 333      12.917  18.187  12.298  1.00 32.66           O
ATOM   2638  N   ILE C 334      14.532  16.962  11.291  1.00 99.98           N
ATOM   2639  CA  ILE C 334      13.622  15.908  10.971  1.00 99.98           C
ATOM   2640  CB  ILE C 334      13.910  15.257   9.651  1.00 99.98           C
ATOM   2641  CG1 ILE C 334      13.779  16.284   8.513  1.00 99.98           C
ATOM   2642  CG2 ILE C 334      12.972  14.048   9.502  1.00 99.98           C
ATOM   2643  CD1 ILE C 334      12.386  16.902   8.410  1.00 99.98           C
ATOM   2644  C   ILE C 334      13.775  14.861  12.026  1.00 99.98           C
ATOM   2645  O   ILE C 334      14.524  13.899  11.867  1.00 99.98           O
ATOM   2646  N   ASN C 335      13.022  15.024  13.128  1.00 46.18           N
ATOM   2647  CA  ASN C 335      13.025  14.099  14.222  1.00 46.18           C
ATOM   2648  CB  ASN C 335      12.471  12.715  13.843  1.00 46.18           C
ATOM   2649  CG  ASN C 335      10.983  12.876  13.570  1.00 46.18           C
ATOM   2650  OD1 ASN C 335      10.277  13.568  14.302  1.00 46.18           O
ATOM   2651  ND2 ASN C 335      10.491  12.225  12.482  1.00 46.18           N
ATOM   2652  C   ASN C 335      14.410  13.919  14.766  1.00 46.18           C
ATOM   2653  O   ASN C 335      14.772  12.821  15.187  1.00 46.18           O
ATOM   2654  N   GLY C 336      15.218  14.998  14.801  1.00 32.74           N
ATOM   2655  CA  GLY C 336      16.525  14.911  15.389  1.00 32.74           C
ATOM   2656  C   GLY C 336      17.568  14.650  14.343  1.00 32.74           C
ATOM   2657  O   GLY C 336      18.759  14.691  14.649  1.00 32.74           O
ATOM   2658  N   PHE C 337      17.163  14.395  13.083  1.00 67.59           N
ATOM   2659  CA  PHE C 337      18.103  14.086  12.034  1.00 67.59           C
ATOM   2660  CB  PHE C 337      17.761  12.799  11.258  1.00 67.59           C
ATOM   2661  CG  PHE C 337      17.994  11.597  12.108  1.00 67.59           C
ATOM   2662  CD1 PHE C 337      17.106  11.246  13.098  1.00 67.59           C
ATOM   2663  CD2 PHE C 337      19.096  10.803  11.890  1.00 67.59           C
ATOM   2664  CE1 PHE C 337      17.326  10.129  13.871  1.00 67.59           C
ATOM   2665  CE2 PHE C 337      19.320   9.685  12.658  1.00 67.59           C
ATOM   2666  CZ  PHE C 337      18.435   9.348  13.653  1.00 67.59           C
ATOM   2667  C   PHE C 337      18.078  15.171  10.998  1.00 67.59           C
ATOM   2668  O   PHE C 337      17.175  16.007  10.975  1.00 67.59           O
ATOM   2669  N   PHE C 338      19.119  15.203  10.131  1.00 77.41           N
ATOM   2670  CA  PHE C 338      19.129  16.144   9.044  1.00 77.41           C
ATOM   2671  CB  PHE C 338      19.790  17.500   9.372  1.00 77.41           C
ATOM   2672  CG  PHE C 338      21.243  17.324   9.669  1.00 77.41           C
ATOM   2673  CD1 PHE C 338      21.664  16.959  10.928  1.00 77.41           C
ATOM   2674  CD2 PHE C 338      22.189  17.543   8.693  1.00 77.41           C
ATOM   2675  CE1 PHE C 338      23.003  16.803  11.203  1.00 77.41           C
ATOM   2676  CE2 PHE C 338      23.529  17.390   8.961  1.00 77.41           C
ATOM   2677  CZ  PHE C 338      23.939  17.020  10.220  1.00 77.41           C
ATOM   2678  C   PHE C 338      19.851  15.533   7.880  1.00 77.41           C
ATOM   2679  O   PHE C 338      20.687  14.644   8.041  1.00 77.41           O
ATOM   2680  N   LYS C 339      19.511  15.984   6.654  1.00113.98           N
ATOM   2681  CA  LYS C 339      20.185  15.505   5.482  1.00113.98           C
ATOM   2682  CB  LYS C 339      19.263  15.123   4.307  1.00113.98           C
ATOM   2683  CG  LYS C 339      18.519  13.796   4.482  1.00113.98           C
ATOM   2684  CD  LYS C 339      17.332  13.854   5.440  1.00113.98           C
ATOM   2685  CE  LYS C 339      16.605  12.518   5.600  1.00113.98           C
ATOM   2686  NZ  LYS C 339      16.033  12.093   4.303  1.00113.98           N
ATOM   2687  C   LYS C 339      21.042  16.631   5.003  1.00113.98           C
ATOM   2688  O   LYS C 339      20.699  17.800   5.178  1.00113.98           O
ATOM   2689  N   ILE C 340      22.214  16.304   4.422  1.00 56.15           N
ATOM   2690  CA  ILE C 340      23.087  17.330   3.937  1.00 56.15           C
ATOM   2691  CB  ILE C 340      24.195  17.658   4.898  1.00 56.15           C
ATOM   2692  CG1 ILE C 340      24.969  18.903   4.434  1.00 56.15           C
ATOM   2693  CG2 ILE C 340      25.054  16.397   5.087  1.00 56.15           C
ATOM   2694  CD1 ILE C 340      25.907  19.469   5.501  1.00 56.15           C
ATOM   2695  C   ILE C 340      23.694  16.873   2.648  1.00 56.15           C
ATOM   2696  O   ILE C 340      23.879  15.676   2.431  1.00 56.15           O
ATOM   2697  N   LYS C 341      24.043  17.831   1.762  1.00 73.95           N
ATOM   2698  CA  LYS C 341      24.572  17.477   0.476  1.00 73.95           C
ATOM   2699  CB  LYS C 341      24.990  18.651  -0.417  1.00 73.95           C
ATOM   2700  CG  LYS C 341      25.531  18.130  -1.748  1.00 73.95           C
ATOM   2701  CD  LYS C 341      25.747  19.187  -2.822  0.00 73.95           C
ATOM   2702  CE  LYS C 341      26.213  18.601  -4.155  1.00 73.95           C
ATOM   2703  NZ  LYS C 341      26.382  19.682  -5.151  1.00 73.95           N
ATOM   2704  C   LYS C 341      25.788  16.641   0.659  1.00 73.95           C
ATOM   2705  O   LYS C 341      26.622  16.901   1.526  1.00 73.95           O
ATOM   2706  N   ARG C 342      25.907  15.604  -0.190  1.00140.88           N
ATOM   2707  CA  ARG C 342      26.992  14.672  -0.123  1.00140.88           C
ATOM   2708  CB  ARG C 342      26.507  13.219  -0.018  1.00140.88           C
ATOM   2709  CG  ARG C 342      27.616  12.179  -0.162  1.00140.88           C
ATOM   2710  CD  ARG C 342      27.077  10.749  -0.231  1.00140.88           C
ATOM   2711  NE  ARG C 342      26.020  10.734  -1.281  1.00140.88           N
ATOM   2712  CZ  ARG C 342      25.759   9.596  -1.984  1.00140.88           C
ATOM   2713  NH1 ARG C 342      26.476   8.461  -1.737  1.00140.88           N
ATOM   2714  NH2 ARG C 342      24.783   9.593  -2.937  1.00140.88           N
ATOM   2715  C   ARG C 342      27.799  14.761  -1.384  1.00140.88           C
ATOM   2716  O   ARG C 342      27.267  14.991  -2.469  1.00140.88           O
ATOM   2717  N   GLY C 343      29.131  14.583  -1.253  1.00 55.41           N
ATOM   2718  CA  GLY C 343      30.011  14.529  -2.389  1.00 55.41           C
ATOM   2719  C   GLY C 343      30.743  15.825  -2.595  1.00 55.41           C
ATOM   2720  O   GLY C 343      31.700  15.886  -3.367  1.00 55.41           O
ATOM   2721  N   THR C 344      30.232  16.904  -1.987  1.00173.14           N
ATOM   2722  CA  THR C 344      30.738  18.249  -2.012  1.00173.14           C
ATOM   2723  CB  THR C 344      29.629  19.239  -1.820  1.00173.14           C
ATOM   2724  OG1 THR C 344      28.598  19.012  -2.767  1.00173.14           O
ATOM   2725  CG2 THR C 344      30.193  20.648  -2.028  1.00173.14           C
ATOM   2726  C   THR C 344      31.743  18.511  -0.922  1.00173.14           C
ATOM   2727  O   THR C 344      32.451  19.518  -0.966  1.00173.14           O
ATOM   2728  N   ASP C 345      31.802  17.654   0.121  1.00 81.61           N
ATOM   2729  CA  ASP C 345      32.585  17.996   1.277  1.00 81.61           C
ATOM   2730  CB  ASP C 345      34.050  18.345   0.947  1.00 81.61           C
ATOM   2731  CG  ASP C 345      34.829  18.477   2.252  1.00 81.61           C
ATOM   2732  OD1 ASP C 345      34.259  18.151   3.327  1.00 81.61           O
ATOM   2733  OD2 ASP C 345      36.010  18.910   2.187  1.00 81.61           O
ATOM   2734  C   ASP C 345      31.928  19.207   1.862  1.00 81.61           C
ATOM   2735  O   ASP C 345      32.578  20.150   2.316  1.00 81.61           O
ATOM   2736  N   GLU C 346      30.579  19.182   1.863  1.00111.18           N
ATOM   2737  CA  GLU C 346      29.784  20.286   2.322  1.00111.18           C
ATOM   2738  CB  GLU C 346      28.272  20.028   2.195  1.00111.18           C
ATOM   2739  CG  GLU C 346      27.400  21.209   2.625  1.00111.18           C
ATOM   2740  CD  GLU C 346      27.486  22.263   1.533  1.00111.18           C
ATOM   2741  OE1 GLU C 346      27.287  21.895   0.345  1.00111.18           O
ATOM   2742  OE2 GLU C 346      27.754  23.447   1.870  1.00111.18           O
ATOM   2743  C   GLU C 346      30.076  20.569   3.763  1.00111.18           C
ATOM   2744  O   GLU C 346      29.917  19.720   4.635  1.00111.18           O
ATOM   2745  N   CYS C 347      30.512  21.809   4.044  1.00 69.87           N
ATOM   2746  CA  CYS C 347      30.740  22.255   5.388  1.00 69.87           C
ATOM   2747  CB  CYS C 347      29.450  22.303   6.226  1.00 69.87           C
ATOM   2748  SG  CYS C 347      28.236  23.485   5.565  1.00 69.87           S
ATOM   2749  C   CYS C 347      31.719  21.354   6.088  1.00 69.87           C
ATOM   2750  O   CYS C 347      31.649  21.211   7.307  1.00 69.87           O
ATOM   2751  N   ASP C 348      32.681  20.766   5.343  1.00 77.60           N
ATOM   2752  CA  ASP C 348      33.736  19.938   5.875  1.00 77.60           C
ATOM   2753  CB  ASP C 348      34.516  20.647   6.995  1.00 77.60           C
ATOM   2754  CG  ASP C 348      35.090  21.942   6.438  1.00 77.60           C
ATOM   2755  OD1 ASP C 348      34.868  22.219   5.230  1.00 77.60           O
ATOM   2756  OD2 ASP C 348      35.745  22.680   7.222  1.00 77.60           O
ATOM   2757  C   ASP C 348      33.217  18.654   6.468  1.00 77.60           C
ATOM   2758  O   ASP C 348      33.888  18.043   7.297  1.00 77.60           O
ATOM   2759  N   CYS C 349      32.039  18.175   6.030  1.00119.96           N
ATOM   2760  CA  CYS C 349      31.454  16.964   6.553  1.00119.96           C
ATOM   2761  CB  CYS C 349      30.028  16.716   6.039  1.00119.96           C
ATOM   2762  SG  CYS C 349      28.851  17.943   6.668  1.00119.96           S
ATOM   2763  C   CYS C 349      32.258  15.750   6.175  1.00119.96           C
ATOM   2764  O   CYS C 349      32.166  14.704   6.812  1.00119.96           O
ATOM   2765  N   GLU C 350      32.936  15.816   5.024  1.00181.97           N
ATOM   2766  CA  GLU C 350      33.774  14.782   4.480  1.00181.97           C
ATOM   2767  CB  GLU C 350      33.831  14.734   2.939  1.00181.97           C
ATOM   2768  CG  GLU C 350      32.719  13.890   2.297  1.00181.97           C
ATOM   2769  CD  GLU C 350      31.491  14.734   1.991  1.00181.97           C
ATOM   2770  OE1 GLU C 350      30.675  14.959   2.923  1.00181.97           O
ATOM   2771  OE2 GLU C 350      31.344  15.148   0.810  1.00181.97           O
ATOM   2772  C   GLU C 350      35.185  14.768   5.005  1.00181.97           C
ATOM   2773  O   GLU C 350      35.986  14.019   4.466  1.00181.97           O
ATOM   2774  N   SER C 351      35.606  15.716   5.865  1.00124.06           N
ATOM   2775  CA  SER C 351      36.993  15.808   6.275  1.00124.06           C
ATOM   2776  CB  SER C 351      37.410  17.261   6.560  1.00124.06           C
ATOM   2777  OG  SER C 351      36.651  17.795   7.634  1.00124.06           O
ATOM   2778  C   SER C 351      37.493  14.972   7.442  1.00124.06           C
ATOM   2779  O   SER C 351      38.683  14.674   7.509  1.00124.06           O
ATOM   2780  N   GLU C 352      36.672  14.818   8.495  1.00259.70           N
ATOM   2781  CA  GLU C 352      36.943  14.169   9.757  1.00259.70           C
ATOM   2782  CB  GLU C 352      36.825  15.094  10.985  1.00259.70           C
ATOM   2783  CG  GLU C 352      35.464  15.763  11.192  1.00259.70           C
ATOM   2784  CD  GLU C 352      35.602  17.244  10.851  1.00259.70           C
ATOM   2785  OE1 GLU C 352      36.166  17.996  11.693  1.00259.70           O
ATOM   2786  OE2 GLU C 352      35.144  17.641   9.746  1.00259.70           O
ATOM   2787  C   GLU C 352      36.277  12.862  10.116  1.00259.70           C
ATOM   2788  O   GLU C 352      36.095  12.657  11.316  1.00259.70           O
ATOM   2789  N   ALA C 353      35.686  12.062   9.212  1.00 70.66           N
ATOM   2790  CA  ALA C 353      34.957  10.916   9.712  1.00 70.66           C
ATOM   2791  CB  ALA C 353      34.297  10.081   8.598  1.00 70.66           C
ATOM   2792  C   ALA C 353      35.860  10.008  10.505  1.00 70.66           C
ATOM   2793  O   ALA C 353      37.008   9.774  10.129  1.00 70.66           O
ATOM   2794  N   VAL C 354      35.353   9.479  11.649  1.00134.65           N
ATOM   2795  CA  VAL C 354      36.112   8.574  12.467  1.00134.65           C
ATOM   2796  CB  VAL C 354      36.503   9.088  13.820  1.00134.65           C
ATOM   2797  CG1 VAL C 354      37.713  10.007  13.667  1.00134.65           C
ATOM   2798  CG2 VAL C 354      35.302   9.817  14.431  1.00134.65           C
ATOM   2799  C   VAL C 354      35.334   7.325  12.701  1.00134.65           C
ATOM   2800  O   VAL C 354      34.111   7.350  12.834  1.00134.65           O
ATOM   2801  N   SER C 355      36.054   6.182  12.750  1.00 55.41           N
ATOM   2802  CA  SER C 355      35.403   4.929  12.969  1.00 55.41           C
ATOM   2803  CB  SER C 355      35.457   3.980  11.762  1.00 55.41           C
ATOM   2804  OG  SER C 355      36.800   3.602  11.505  1.00 55.41           O
ATOM   2805  C   SER C 355      36.098   4.241  14.101  1.00 55.41           C
ATOM   2806  O   SER C 355      37.304   4.391  14.298  1.00 55.41           O
ATOM   2807  N   ALA C 356      35.318   3.487  14.902  1.00 48.10           N
ATOM   2808  CA  ALA C 356      35.864   2.714  15.975  1.00 48.10           C
ATOM   2809  CB  ALA C 356      35.805   3.420  17.339  1.00 48.10           C
ATOM   2810  C   ALA C 356      35.029   1.479  16.070  1.00 48.10           C
ATOM   2811  O   ALA C 356      33.857   1.481  15.698  1.00 48.10           O
ATOM   2812  N   ASP C 357      35.626   0.370  16.544  1.00 60.56           N
ATOM   2813  CA  ASP C 357      34.873  -0.843  16.679  1.00 60.56           C
ATOM   2814  CB  ASP C 357      35.408  -2.020  15.843  1.00 60.56           C
ATOM   2815  CG  ASP C 357      34.865  -1.834  14.432  1.00 60.56           C
ATOM   2816  OD1 ASP C 357      33.699  -1.367  14.323  1.00 60.56           O
ATOM   2817  OD2 ASP C 357      35.596  -2.143  13.453  1.00 60.56           O
ATOM   2818  C   ASP C 357      34.842  -1.233  18.117  1.00 60.56           C
ATOM   2819  O   ASP C 357      35.872  -1.521  18.723  1.00 60.56           O
ATOM   2820  N   ILE C 358      33.626  -1.249  18.697  1.00149.28           N
ATOM   2821  CA  ILE C 358      33.441  -1.582  20.079  1.00149.28           C
ATOM   2822  CB  ILE C 358      32.328  -0.825  20.729  1.00149.28           C
ATOM   2823  CG1 ILE C 358      32.831   0.611  20.913  1.00149.28           C
ATOM   2824  CG2 ILE C 358      31.889  -1.508  22.034  1.00149.28           C
ATOM   2825  CD1 ILE C 358      34.121   0.704  21.727  1.00149.28           C
ATOM   2826  C   ILE C 358      33.301  -3.052  20.278  1.00149.28           C
ATOM   2827  O   ILE C 358      32.927  -3.791  19.371  1.00149.28           O
ATOM   2828  N   TYR C 359      33.730  -3.558  21.453  1.00198.33           N
ATOM   2829  CA  TYR C 359      33.427  -4.945  21.624  1.00198.33           C
ATOM   2830  CB  TYR C 359      34.519  -6.031  21.414  1.00198.33           C
ATOM   2831  CG  TYR C 359      35.889  -5.699  21.883  1.00198.33           C
ATOM   2832  CD1 TYR C 359      36.471  -4.508  21.531  1.00198.33           C
ATOM   2833  CD2 TYR C 359      36.596  -6.569  22.674  1.00198.33           C
ATOM   2834  CE1 TYR C 359      37.744  -4.199  21.948  1.00198.33           C
ATOM   2835  CE2 TYR C 359      37.870  -6.252  23.082  1.00198.33           C
ATOM   2836  CZ  TYR C 359      38.456  -5.071  22.721  1.00198.33           C
ATOM   2837  OH  TYR C 359      39.767  -4.767  23.147  1.00198.33           O
ATOM   2838  C   TYR C 359      32.366  -5.171  22.649  1.00198.33           C
ATOM   2839  O   TYR C 359      32.442  -4.760  23.804  1.00198.33           O
ATOM   2840  N   SER C 360      31.279  -5.804  22.166  1.00106.71           N
ATOM   2841  CA  SER C 360      30.074  -6.044  22.902  1.00106.71           C
ATOM   2842  CB  SER C 360      28.971  -6.680  22.040  1.00106.71           C
ATOM   2843  OG  SER C 360      28.730  -5.896  20.883  1.00106.71           O
ATOM   2844  C   SER C 360      30.410  -7.041  23.949  1.00106.71           C
ATOM   2845  O   SER C 360      31.525  -7.560  23.973  1.00106.71           O
ATOM   2846  N   TYR C 361      29.490  -7.335  24.889  1.00257.00           N
ATOM   2847  CA  TYR C 361      29.959  -8.418  25.695  1.00257.00           C
ATOM   2848  CB  TYR C 361      30.405  -8.274  27.174  1.00257.00           C
ATOM   2849  CG  TYR C 361      29.565  -7.520  28.135  1.00257.00           C
ATOM   2850  CD1 TYR C 361      28.402  -8.019  28.673  1.00257.00           C
ATOM   2851  CD2 TYR C 361      30.026  -6.296  28.556  1.00257.00           C
ATOM   2852  CE1 TYR C 361      27.690  -7.270  29.587  1.00257.00           C
ATOM   2853  CE2 TYR C 361      29.325  -5.547  29.465  1.00257.00           C
ATOM   2854  CZ  TYR C 361      28.151  -6.033  29.981  1.00257.00           C
ATOM   2855  OH  TYR C 361      27.441  -5.248  30.917  1.00257.00           O
ATOM   2856  C   TYR C 361      29.265  -9.686  25.398  1.00257.00           C
ATOM   2857  O   TYR C 361      28.286  -9.701  24.664  1.00257.00           O
ATOM   2858  N   HIS C 362      29.881 -10.811  25.816  1.00104.20           N
ATOM   2859  CA  HIS C 362      29.294 -12.073  25.522  1.00104.20           C
ATOM   2860  ND1 HIS C 362      31.933 -14.112  23.661  1.00104.20           N
ATOM   2861  CG  HIS C 362      30.850 -13.348  24.034  1.00104.20           C
ATOM   2862  CB  HIS C 362      30.267 -13.264  25.417  1.00104.20           C
ATOM   2863  NE2 HIS C 362      31.211 -13.096  21.818  1.00104.20           N
ATOM   2864  CD2 HIS C 362      30.422 -12.736  22.894  1.00104.20           C
ATOM   2865  CE1 HIS C 362      32.104 -13.924  22.327  1.00104.20           C
ATOM   2866  C   HIS C 362      28.225 -12.326  26.575  1.00104.20           C
ATOM   2867  O   HIS C 362      27.127 -11.744  26.397  1.00104.20           O
ATOM   2868  OXT HIS C 362      28.485 -13.069  27.561  1.00104.20           O
TER    2869      HIS C 362
ATOM   2870  N   ASP D 363      52.365 -30.835  31.495  1.00 38.10           N
ATOM   2871  CA  ASP D 363      51.199 -31.358  30.748  1.00 38.10           C
ATOM   2872  CB  ASP D 363      51.612 -32.544  29.857  1.00 38.10           C
ATOM   2873  CG  ASP D 363      52.579 -32.050  28.790  1.00 38.10           C
ATOM   2874  OD1 ASP D 363      52.998 -30.865  28.867  1.00 38.10           O
ATOM   2875  OD2 ASP D 363      52.912 -32.856  27.880  1.00 38.10           O
ATOM   2876  C   ASP D 363      50.185 -31.855  31.718  1.00 38.10           C
ATOM   2877  O   ASP D 363      50.466 -32.057  32.897  1.00 38.10           O
ATOM   2878  N   ILE D 364      48.964 -32.085  31.218  1.00153.57           N
ATOM   2879  CA  ILE D 364      47.897 -32.579  32.022  1.00153.57           C
ATOM   2880  CB  ILE D 364      46.617 -31.824  31.797  1.00153.57           C
ATOM   2881  CG1 ILE D 364      45.613 -32.061  32.929  1.00153.57           C
ATOM   2882  CG2 ILE D 364      46.097 -32.201  30.407  1.00153.57           C
ATOM   2883  CD1 ILE D 364      46.077 -31.483  34.266  1.00153.57           C
ATOM   2884  C   ILE D 364      47.754 -33.978  31.521  1.00153.57           C
ATOM   2885  O   ILE D 364      48.393 -34.333  30.532  1.00153.57           O
ATOM   2886  N   PRO D 365      47.012 -34.804  32.188  1.00 86.15           N
ATOM   2887  CA  PRO D 365      46.892 -36.169  31.752  1.00 86.15           C
ATOM   2888  CD  PRO D 365      46.905 -34.696  33.637  1.00 86.15           C
ATOM   2889  CB  PRO D 365      46.242 -36.916  32.914  1.00 86.15           C
ATOM   2890  CG  PRO D 365      46.703 -36.129  34.153  1.00 86.15           C
ATOM   2891  C   PRO D 365      46.156 -36.326  30.451  1.00 86.15           C
ATOM   2892  O   PRO D 365      46.066 -37.459  29.980  1.00 86.15           O
ATOM   2893  N   VAL D 366      45.611 -35.237  29.861  1.00131.87           N
ATOM   2894  CA  VAL D 366      44.784 -35.373  28.683  1.00131.87           C
ATOM   2895  CB  VAL D 366      43.893 -34.194  28.409  1.00131.87           C
ATOM   2896  CG1 VAL D 366      43.026 -33.929  29.651  1.00131.87           C
ATOM   2897  CG2 VAL D 366      44.746 -33.011  27.924  1.00131.87           C
ATOM   2898  C   VAL D 366      45.573 -35.608  27.414  1.00131.87           C
ATOM   2899  O   VAL D 366      46.596 -34.978  27.150  1.00131.87           O
ATOM   2900  N   HIS D 367      45.107 -36.631  26.665  1.00203.91           N
ATOM   2901  CA  HIS D 367      45.462 -37.218  25.391  1.00203.91           C
ATOM   2902  ND1 HIS D 367      45.991 -39.614  27.689  1.00203.91           N
ATOM   2903  CG  HIS D 367      46.251 -39.431  26.349  1.00203.91           C
ATOM   2904  CB  HIS D 367      45.316 -38.749  25.395  1.00203.91           C
ATOM   2905  NE2 HIS D 367      47.987 -40.513  27.303  1.00203.91           N
ATOM   2906  CD2 HIS D 367      47.475 -39.987  26.130  1.00203.91           C
ATOM   2907  CE1 HIS D 367      47.061 -40.265  28.211  1.00203.91           C
ATOM   2908  C   HIS D 367      44.704 -36.727  24.174  1.00203.91           C
ATOM   2909  O   HIS D 367      44.777 -37.399  23.151  1.00203.91           O
ATOM   2910  N   CYS D 368      43.863 -35.677  24.238  1.00 90.53           N
ATOM   2911  CA  CYS D 368      42.905 -35.380  23.191  1.00 90.53           C
ATOM   2912  CB  CYS D 368      41.930 -34.273  23.610  1.00 90.53           C
ATOM   2913  SG  CYS D 368      41.048 -34.790  25.109  1.00 90.53           S
ATOM   2914  C   CYS D 368      43.465 -35.062  21.829  1.00 90.53           C
ATOM   2915  O   CYS D 368      44.610 -34.650  21.660  1.00 90.53           O
ATOM   2916  N   LEU D 369      42.613 -35.279  20.795  1.00 97.61           N
ATOM   2917  CA  LEU D 369      42.992 -35.098  19.423  1.00 97.61           C
ATOM   2918  CB  LEU D 369      42.758 -36.346  18.554  1.00 97.61           C
ATOM   2919  CG  LEU D 369      43.638 -37.544  18.961  1.00 97.61           C
ATOM   2920  CD1 LEU D 369      43.306 -38.024  20.383  1.00 97.61           C
ATOM   2921  CD2 LEU D 369      43.567 -38.671  17.918  1.00 97.61           C
ATOM   2922  C   LEU D 369      42.226 -33.969  18.801  1.00 97.61           C
ATOM   2923  O   LEU D 369      41.230 -33.480  19.333  1.00 97.61           O
ATOM   2924  N   PHE D 370      42.706 -33.552  17.613  1.00 67.47           N
ATOM   2925  CA  PHE D 370      42.195 -32.464  16.831  1.00 67.47           C
ATOM   2926  CB  PHE D 370      43.001 -32.326  15.526  1.00 67.47           C
ATOM   2927  CG  PHE D 370      42.656 -31.055  14.831  1.00 67.47           C
ATOM   2928  CD1 PHE D 370      43.312 -29.892  15.161  1.00 67.47           C
ATOM   2929  CD2 PHE D 370      41.698 -31.022  13.845  1.00 67.47           C
ATOM   2930  CE1 PHE D 370      43.017 -28.709  14.526  1.00 67.47           C
ATOM   2931  CE2 PHE D 370      41.402 -29.839  13.209  1.00 67.47           C
ATOM   2932  CZ  PHE D 370      42.057 -28.681  13.546  1.00 67.47           C
ATOM   2933  C   PHE D 370      40.772 -32.777  16.467  1.00 67.47           C
ATOM   2934  O   PHE D 370      39.906 -31.901  16.491  1.00 67.47           O
ATOM   2935  N   HIS D 371      40.498 -34.046  16.109  1.00115.88           N
ATOM   2936  CA  HIS D 371      39.179 -34.452  15.705  1.00115.88           C
ATOM   2937  ND1 HIS D 371      38.526 -37.430  17.169  1.00115.88           N
ATOM   2938  CG  HIS D 371      39.440 -36.933  16.264  1.00115.88           C
ATOM   2939  CB  HIS D 371      39.112 -35.912  15.215  1.00115.88           C
ATOM   2940  NE2 HIS D 371      40.456 -38.453  17.588  1.00115.88           N
ATOM   2941  CD2 HIS D 371      40.612 -37.568  16.535  1.00115.88           C
ATOM   2942  CE1 HIS D 371      39.187 -38.334  17.935  1.00115.88           C
ATOM   2943  C   HIS D 371      38.227 -34.294  16.851  1.00115.88           C
ATOM   2944  O   HIS D 371      37.072 -33.915  16.661  1.00115.88           O
ATOM   2945  N   GLN D 372      38.688 -34.568  18.084  1.00 78.45           N
ATOM   2946  CA  GLN D 372      37.820 -34.481  19.225  1.00 78.45           C
ATOM   2947  CB  GLN D 372      38.537 -34.805  20.546  1.00 78.45           C
ATOM   2948  CG  GLN D 372      38.981 -36.267  20.656  1.00 78.45           C
ATOM   2949  CD  GLN D 372      37.732 -37.122  20.809  1.00 78.45           C
ATOM   2950  OE1 GLN D 372      36.610 -36.620  20.758  1.00 78.45           O
ATOM   2951  NE2 GLN D 372      37.928 -38.453  21.001  1.00 78.45           N
ATOM   2952  C   GLN D 372      37.320 -33.072  19.318  1.00 78.45           C
ATOM   2953  O   GLN D 372      36.195 -32.832  19.753  1.00 78.45           O
ATOM   2954  N   VAL D 373      38.183 -32.106  18.960  1.00 73.96           N
ATOM   2955  CA  VAL D 373      37.879 -30.704  19.036  1.00 73.96           C
ATOM   2956  CB  VAL D 373      39.097 -29.862  19.069  1.00 73.96           C
ATOM   2957  CG1 VAL D 373      38.663 -28.384  19.133  1.00 73.96           C
ATOM   2958  CG2 VAL D 373      39.905 -30.348  20.277  1.00 73.96           C
ATOM   2959  C   VAL D 373      36.943 -30.227  17.948  1.00 73.96           C
ATOM   2960  O   VAL D 373      36.221 -29.250  18.147  1.00 73.96           O
ATOM   2961  N   PHE D 374      36.948 -30.853  16.744  1.00133.74           N
ATOM   2962  CA  PHE D 374      36.067 -30.401  15.693  1.00133.74           C
ATOM   2963  CB  PHE D 374      35.981 -31.320  14.462  1.00133.74           C
ATOM   2964  CG  PHE D 374      37.204 -31.438  13.623  1.00133.74           C
ATOM   2965  CD1 PHE D 374      37.478 -30.506  12.649  1.00133.74           C
ATOM   2966  CD2 PHE D 374      38.055 -32.507  13.787  1.00133.74           C
ATOM   2967  CE1 PHE D 374      38.598 -30.630  11.863  1.00133.74           C
ATOM   2968  CE2 PHE D 374      39.175 -32.636  13.004  1.00133.74           C
ATOM   2969  CZ  PHE D 374      39.448 -31.696  12.040  1.00133.74           C
ATOM   2970  C   PHE D 374      34.665 -30.542  16.190  1.00133.74           C
ATOM   2971  O   PHE D 374      34.343 -31.545  16.820  1.00133.74           O
ATOM   2972  N   GLY D 375      33.781 -29.560  15.905  1.00 37.89           N
ATOM   2973  CA  GLY D 375      32.406 -29.781  16.272  1.00 37.89           C
ATOM   2974  C   GLY D 375      31.811 -28.561  16.901  1.00 37.89           C
ATOM   2975  O   GLY D 375      32.351 -27.459  16.817  1.00 37.89           O
ATOM   2976  N   ASP D 376      30.638 -28.756  17.541  1.00 33.69           N
ATOM   2977  CA  ASP D 376      29.930 -27.691  18.187  1.00 33.69           C
ATOM   2978  CB  ASP D 376      28.406 -27.758  17.981  1.00 33.69           C
ATOM   2979  CG  ASP D 376      28.123 -27.480  16.512  1.00 33.69           C
ATOM   2980  OD1 ASP D 376      29.084 -27.116  15.782  1.00 33.69           O
ATOM   2981  OD2 ASP D 376      26.941 -27.624  16.099  1.00 33.69           O
ATOM   2982  C   ASP D 376      30.185 -27.778  19.657  1.00 33.69           C
ATOM   2983  O   ASP D 376      30.103 -28.853  20.253  1.00 33.69           O
ATOM   2984  N   TRP D 377      30.522 -26.629  20.277  1.00 56.21           N
ATOM   2985  CA  TRP D 377      30.779 -26.607  21.688  1.00 56.21           C
ATOM   2986  CB  TRP D 377      32.224 -26.209  22.042  1.00 56.21           C
ATOM   2987  CG  TRP D 377      33.265 -27.235  21.661  1.00 56.21           C
ATOM   2988  CD2 TRP D 377      33.884 -28.142  22.587  1.00 56.21           C
ATOM   2989  CD1 TRP D 377      33.816 -27.493  20.440  1.00 56.21           C
ATOM   2990  NE1 TRP D 377      34.733 -28.512  20.545  1.00 56.21           N
ATOM   2991  CE2 TRP D 377      34.787 -28.919  21.861  1.00 56.21           C
ATOM   2992  CE3 TRP D 377      33.715 -28.313  23.931  1.00 56.21           C
ATOM   2993  CZ2 TRP D 377      35.538 -29.883  22.471  1.00 56.21           C
ATOM   2994  CZ3 TRP D 377      34.473 -29.287  24.543  1.00 56.21           C
ATOM   2995  CH2 TRP D 377      35.366 -30.057  23.826  1.00 56.21           C
ATOM   2996  C   TRP D 377      29.884 -25.580  22.302  1.00 56.21           C
ATOM   2997  O   TRP D 377      29.573 -24.561  21.689  1.00 56.21           O
ATOM   2998  N   THR D 378      29.420 -25.843  23.538  1.00106.83           N
ATOM   2999  CA  THR D 378      28.609 -24.881  24.221  1.00106.83           C
ATOM   3000  CB  THR D 378      27.312 -25.439  24.731  1.00106.83           C
ATOM   3001  OG1 THR D 378      27.558 -26.464  25.682  1.00106.83           O
ATOM   3002  CG2 THR D 378      26.515 -25.999  23.540  1.00106.83           C
ATOM   3003  C   THR D 378      29.409 -24.444  25.400  1.00106.83           C
ATOM   3004  O   THR D 378      29.857 -25.270  26.195  1.00106.83           O
ATOM   3005  N   PHE D 379      29.631 -23.123  25.538  1.00 73.80           N
ATOM   3006  CA  PHE D 379      30.407 -22.699  26.660  1.00 73.80           C
ATOM   3007  CB  PHE D 379      31.568 -21.745  26.323  1.00 73.80           C
ATOM   3008  CG  PHE D 379      32.542 -22.458  25.444  1.00 73.80           C
ATOM   3009  CD1 PHE D 379      33.154 -23.616  25.866  1.00 73.80           C
ATOM   3010  CD2 PHE D 379      32.882 -21.945  24.212  1.00 73.80           C
ATOM   3011  CE1 PHE D 379      34.061 -24.269  25.064  1.00 73.80           C
ATOM   3012  CE2 PHE D 379      33.789 -22.591  23.405  1.00 73.80           C
ATOM   3013  CZ  PHE D 379      34.379 -23.757  23.830  1.00 73.80           C
ATOM   3014  C   PHE D 379      29.496 -21.986  27.609  1.00 73.80           C
ATOM   3015  O   PHE D 379      28.714 -21.120  27.219  1.00 73.80           O
ATOM   3016  N   TYR D 380      29.584 -22.356  28.900  1.00107.58           N
ATOM   3017  CA  TYR D 380      28.801 -21.720  29.915  1.00107.58           C
ATOM   3018  CB  TYR D 380      28.390 -22.667  31.061  1.00107.58           C
ATOM   3019  CG  TYR D 380      27.498 -23.749  30.547  1.00107.58           C
ATOM   3020  CD1 TYR D 380      28.013 -24.783  29.801  1.00107.58           C
ATOM   3021  CD2 TYR D 380      26.152 -23.753  30.839  1.00107.58           C
ATOM   3022  CE1 TYR D 380      27.195 -25.785  29.333  1.00107.58           C
ATOM   3023  CE2 TYR D 380      25.327 -24.749  30.375  1.00107.58           C
ATOM   3024  CZ  TYR D 380      25.850 -25.768  29.618  1.00107.58           C
ATOM   3025  OH  TYR D 380      25.010 -26.795  29.138  1.00107.58           O
ATOM   3026  C   TYR D 380      29.734 -20.716  30.504  1.00107.58           C
ATOM   3027  O   TYR D 380      30.855 -21.056  30.880  1.00107.58           O
ATOM   3028  N   ARG D 381      29.303 -19.443  30.592  1.00140.21           N
ATOM   3029  CA  ARG D 381      30.196 -18.421  31.055  1.00140.21           C
ATOM   3030  CB  ARG D 381      30.149 -17.145  30.195  1.00140.21           C
ATOM   3031  CG  ARG D 381      30.121 -17.394  28.683  1.00140.21           C
ATOM   3032  CD  ARG D 381      30.790 -18.689  28.217  1.00140.21           C
ATOM   3033  NE  ARG D 381      32.265 -18.522  28.322  1.00140.21           N
ATOM   3034  CZ  ARG D 381      33.055 -18.761  27.234  1.00140.21           C
ATOM   3035  NH1 ARG D 381      32.488 -19.045  26.026  1.00140.21           N
ATOM   3036  NH2 ARG D 381      34.414 -18.730  27.354  1.00140.21           N
ATOM   3037  C   ARG D 381      29.757 -18.012  32.425  1.00140.21           C
ATOM   3038  O   ARG D 381      28.579 -17.750  32.666  1.00140.21           O
ATOM   3039  N   THR D 382      30.734 -17.935  33.346  1.00 95.10           N
ATOM   3040  CA  THR D 382      30.543 -17.609  34.728  1.00 95.10           C
ATOM   3041  CB  THR D 382      31.490 -18.415  35.595  1.00 95.10           C
ATOM   3042  OG1 THR D 382      31.392 -19.787  35.243  1.00 95.10           O
ATOM   3043  CG2 THR D 382      31.127 -18.291  37.089  1.00 95.10           C
ATOM   3044  C   THR D 382      30.882 -16.155  34.855  1.00 95.10           C
ATOM   3045  O   THR D 382      30.575 -15.362  33.964  1.00 95.10           O
ATOM   3046  N   SER D 383      31.581 -15.780  35.948  1.00208.52           N
ATOM   3047  CA  SER D 383      31.802 -14.405  36.242  1.00208.52           C
ATOM   3048  CB  SER D 383      32.721 -13.674  35.255  1.00208.52           C
ATOM   3049  OG  SER D 383      34.066 -14.053  35.505  1.00208.52           O
ATOM   3050  C   SER D 383      30.441 -13.823  36.225  1.00208.52           C
ATOM   3051  O   SER D 383      30.149 -12.884  35.485  1.00208.52           O
ATOM   3052  N   THR D 384      29.579 -14.445  37.060  1.00252.16           N
ATOM   3053  CA  THR D 384      28.202 -14.097  37.195  1.00252.16           C
ATOM   3054  CB  THR D 384      27.506 -14.811  38.316  1.00252.16           C
ATOM   3055  OG1 THR D 384      28.096 -14.459  39.559  1.00252.16           O
ATOM   3056  CG2 THR D 384      27.629 -16.327  38.089  1.00252.16           C
ATOM   3057  C   THR D 384      28.170 -12.656  37.509  1.00252.16           C
ATOM   3058  O   THR D 384      29.091 -12.129  38.131  1.00252.16           O
ATOM   3059  N   SER D 385      27.107 -11.973  37.051  1.00194.97           N
ATOM   3060  CA  SER D 385      27.104 -10.572  37.282  1.00194.97           C
ATOM   3061  CB  SER D 385      27.287 -10.164  38.755  1.00194.97           C
ATOM   3062  OG  SER D 385      26.162 -10.576  39.518  1.00194.97           O
ATOM   3063  C   SER D 385      28.261 -10.087  36.496  1.00194.97           C
ATOM   3064  O   SER D 385      28.411 -10.404  35.316  1.00194.97           O
ATOM   3065  N   PHE D 386      29.123  -9.298  37.145  1.00245.37           N
ATOM   3066  CA  PHE D 386      30.251  -8.779  36.449  1.00245.37           C
ATOM   3067  CB  PHE D 386      30.783  -7.484  37.098  1.00245.37           C
ATOM   3068  CG  PHE D 386      30.847  -7.657  38.586  1.00245.37           C
ATOM   3069  CD1 PHE D 386      31.875  -8.313  39.222  1.00245.37           C
ATOM   3070  CD2 PHE D 386      29.846  -7.129  39.367  1.00245.37           C
ATOM   3071  CE1 PHE D 386      31.901  -8.449  40.592  1.00245.37           C
ATOM   3072  CE2 PHE D 386      29.861  -7.259  40.737  1.00245.37           C
ATOM   3073  CZ  PHE D 386      30.890  -7.922  41.357  1.00245.37           C
ATOM   3074  C   PHE D 386      31.369  -9.774  36.342  1.00245.37           C
ATOM   3075  O   PHE D 386      31.874 -10.292  37.337  1.00245.37           O
ATOM   3076  N   SER D 387      31.745 -10.098  35.085  1.00229.55           N
ATOM   3077  CA  SER D 387      32.966 -10.771  34.829  1.00229.55           C
ATOM   3078  CB  SER D 387      33.130 -11.189  33.373  1.00229.55           C
ATOM   3079  OG  SER D 387      32.084 -12.089  33.050  1.00229.55           O
ATOM   3080  C   SER D 387      33.894  -9.657  35.133  1.00229.55           C
ATOM   3081  O   SER D 387      33.490  -8.496  35.072  1.00229.55           O
ATOM   3082  N   ASN D 388      35.152  -9.936  35.482  1.00 95.37           N
ATOM   3083  CA  ASN D 388      35.881  -8.797  35.937  1.00 95.37           C
ATOM   3084  CB  ASN D 388      36.166  -8.841  37.437  1.00 95.37           C
ATOM   3085  CG  ASN D 388      34.862  -8.616  38.183  1.00 95.37           C
ATOM   3086  OD1 ASN D 388      34.216  -7.585  38.006  1.00 95.37           O
ATOM   3087  ND2 ASN D 388      34.464  -9.597  39.039  1.00 95.37           N
ATOM   3088  C   ASN D 388      37.181  -8.696  35.227  1.00 95.37           C
ATOM   3089  O   ASN D 388      37.284  -8.992  34.041  1.00 95.37           O
ATOM   3090  N   ASP D 389      38.193  -8.169  35.939  1.00173.39           N
ATOM   3091  CA  ASP D 389      39.499  -8.029  35.377  1.00173.39           C
ATOM   3092  CB  ASP D 389      40.321  -6.884  35.992  1.00173.39           C
ATOM   3093  CG  ASP D 389      39.736  -5.575  35.481  1.00173.39           C
ATOM   3094  OD1 ASP D 389      38.780  -5.640  34.662  1.00173.39           O
ATOM   3095  OD2 ASP D 389      40.235  -4.496  35.897  1.00173.39           O
ATOM   3096  C   ASP D 389      40.243  -9.301  35.602  1.00173.39           C
ATOM   3097  O   ASP D 389      39.722 -10.251  36.186  1.00173.39           O
ATOM   3098  N   VAL D 390      41.495  -9.341  35.112  1.00 59.60           N
ATOM   3099  CA  VAL D 390      42.332 -10.498  35.227  1.00 59.60           C
ATOM   3100  CB  VAL D 390      43.651 -10.330  34.529  1.00 59.60           C
ATOM   3101  CG1 VAL D 390      44.514 -11.575  34.791  1.00 59.60           C
ATOM   3102  CG2 VAL D 390      43.381 -10.063  33.038  1.00 59.60           C
ATOM   3103  C   VAL D 390      42.606 -10.744  36.674  1.00 59.60           C
ATOM   3104  O   VAL D 390      42.726 -11.889  37.104  1.00 59.60           O
ATOM   3105  N   VAL D 391      42.784  -9.663  37.450  1.00 98.35           N
ATOM   3106  CA  VAL D 391      43.043  -9.771  38.856  1.00 98.35           C
ATOM   3107  CB  VAL D 391      43.455  -8.461  39.461  1.00 98.35           C
ATOM   3108  CG1 VAL D 391      44.791  -8.033  38.830  1.00 98.35           C
ATOM   3109  CG2 VAL D 391      42.321  -7.442  39.252  1.00 98.35           C
ATOM   3110  C   VAL D 391      41.825 -10.247  39.584  1.00 98.35           C
ATOM   3111  O   VAL D 391      41.916 -11.081  40.483  1.00 98.35           O
ATOM   3112  N   HIS D 392      40.647  -9.718  39.205  1.00 87.20           N
ATOM   3113  CA  HIS D 392      39.424  -9.974  39.909  1.00 87.20           C
ATOM   3114  ND1 HIS D 392      39.287  -6.832  38.783  1.00 87.20           N
ATOM   3115  CG  HIS D 392      38.553  -7.608  39.654  0.00 87.20           C
ATOM   3116  CB  HIS D 392      38.278  -9.070  39.448  1.00 87.20           C
ATOM   3117  NE2 HIS D 392      38.657  -5.497  40.445  1.00 87.20           N
ATOM   3118  CD2 HIS D 392      38.176  -6.776  40.663  1.00 87.20           C
ATOM   3119  CE1 HIS D 392      39.317  -5.580  39.304  1.00 87.20           C
ATOM   3120  C   HIS D 392      38.992 -11.406  39.793  1.00 87.20           C
ATOM   3121  O   HIS D 392      38.444 -11.961  40.743  1.00 87.20           O
ATOM   3122  N   ASN D 393      39.201 -12.056  38.634  1.00105.64           N
ATOM   3123  CA  ASN D 393      38.702 -13.398  38.515  1.00105.64           C
ATOM   3124  CB  ASN D 393      37.811 -13.591  37.273  1.00105.64           C
ATOM   3125  CG  ASN D 393      36.919 -14.806  37.489  1.00105.64           C
ATOM   3126  OD1 ASN D 393      36.225 -15.248  36.575  1.00105.64           O
ATOM   3127  ND2 ASN D 393      36.917 -15.351  38.735  1.00105.64           N
ATOM   3128  C   ASN D 393      39.860 -14.344  38.397  1.00105.64           C
ATOM   3129  O   ASN D 393      40.957 -13.949  38.006  1.00105.64           O
ATOM   3130  N   THR D 394      39.645 -15.610  38.824  1.00 65.73           N
ATOM   3131  CA  THR D 394      40.594 -16.680  38.681  1.00 65.73           C
ATOM   3132  CB  THR D 394      41.386 -16.950  39.926  1.00 65.73           C
ATOM   3133  OG1 THR D 394      42.105 -15.788  40.311  1.00 65.73           O
ATOM   3134  CG2 THR D 394      42.360 -18.107  39.646  1.00 65.73           C
ATOM   3135  C   THR D 394      39.762 -17.892  38.399  1.00 65.73           C
ATOM   3136  O   THR D 394      38.812 -18.166  39.133  1.00 65.73           O
ATOM   3137  N   CYS D 395      40.105 -18.668  37.350  1.00 90.48           N
ATOM   3138  CA  CYS D 395      39.230 -19.741  36.966  1.00 90.48           C
ATOM   3139  CB  CYS D 395      39.069 -19.795  35.441  1.00 90.48           C
ATOM   3140  SG  CYS D 395      38.487 -18.186  34.847  1.00 90.48           S
ATOM   3141  C   CYS D 395      39.775 -21.057  37.420  1.00 90.48           C
ATOM   3142  O   CYS D 395      40.054 -21.940  36.608  1.00 90.48           O
ATOM   3143  N   ALA D 396      40.054 -21.186  38.728  1.00 78.19           N
ATOM   3144  CA  ALA D 396      40.410 -22.464  39.263  1.00 78.19           C
ATOM   3145  CB  ALA D 396      41.106 -22.354  40.629  1.00 78.19           C
ATOM   3146  C   ALA D 396      39.195 -23.338  39.455  1.00 78.19           C
ATOM   3147  O   ALA D 396      39.219 -24.527  39.143  1.00 78.19           O
ATOM   3148  N   LEU D 397      38.149 -22.785  40.120  1.00154.47           N
ATOM   3149  CA  LEU D 397      36.960 -23.531  40.461  1.00154.47           C
ATOM   3150  CB  LEU D 397      36.352 -22.949  41.762  1.00154.47           C
ATOM   3151  CG  LEU D 397      35.248 -23.751  42.491  1.00154.47           C
ATOM   3152  CD1 LEU D 397      34.852 -23.039  43.794  1.00154.47           C
ATOM   3153  CD2 LEU D 397      34.012 -24.021  41.624  1.00154.47           C
ATOM   3154  C   LEU D 397      35.891 -23.627  39.401  1.00154.47           C
ATOM   3155  O   LEU D 397      35.644 -24.704  38.861  1.00154.47           O
ATOM   3156  N   THR D 398      35.256 -22.466  39.086  1.00184.69           N
ATOM   3157  CA  THR D 398      34.128 -22.293  38.197  1.00184.69           C
ATOM   3158  CB  THR D 398      33.427 -23.559  37.740  1.00184.69           C
ATOM   3159  OG1 THR D 398      32.353 -23.220  36.877  1.00184.69           O
ATOM   3160  CG2 THR D 398      32.924 -24.412  38.919  1.00184.69           C
ATOM   3161  C   THR D 398      33.166 -21.348  38.891  1.00184.69           C
ATOM   3162  O   THR D 398      33.503 -20.186  39.103  1.00184.69           O
ATOM   3163  N   ASN D 399      31.919 -21.805  39.186  1.00 89.48           N
ATOM   3164  CA  ASN D 399      30.882 -21.103  39.917  1.00 89.48           C
ATOM   3165  CB  ASN D 399      31.080 -19.587  40.163  1.00 89.48           C
ATOM   3166  CG  ASN D 399      32.075 -19.390  41.299  1.00 89.48           C
ATOM   3167  OD1 ASN D 399      31.999 -20.054  42.331  1.00 89.48           O
ATOM   3168  ND2 ASN D 399      33.041 -18.452  41.101  1.00 89.48           N
ATOM   3169  C   ASN D 399      29.631 -21.225  39.110  1.00 89.48           C
ATOM   3170  O   ASN D 399      29.593 -21.937  38.110  1.00 89.48           O
ATOM   3171  N   PRO D 400      28.594 -20.556  39.540  1.00156.32           N
ATOM   3172  CA  PRO D 400      27.385 -20.553  38.760  1.00156.32           C
ATOM   3173  CD  PRO D 400      28.306 -20.476  40.965  1.00156.32           C
ATOM   3174  CB  PRO D 400      26.289 -20.032  39.684  1.00156.32           C
ATOM   3175  CG  PRO D 400      26.773 -20.456  41.081  1.00156.32           C
ATOM   3176  C   PRO D 400      27.612 -19.728  37.533  1.00156.32           C
ATOM   3177  O   PRO D 400      28.498 -18.877  37.556  1.00156.32           O
ATOM   3178  N   LEU D 401      26.850 -19.957  36.444  1.00102.43           N
ATOM   3179  CA  LEU D 401      27.166 -19.215  35.256  1.00102.43           C
ATOM   3180  CB  LEU D 401      27.692 -20.107  34.120  1.00102.43           C
ATOM   3181  CG  LEU D 401      28.939 -20.904  34.555  1.00102.43           C
ATOM   3182  CD1 LEU D 401      28.578 -22.009  35.560  1.00102.43           C
ATOM   3183  CD2 LEU D 401      29.745 -21.427  33.362  1.00102.43           C
ATOM   3184  C   LEU D 401      25.973 -18.455  34.760  1.00102.43           C
ATOM   3185  O   LEU D 401      24.848 -18.950  34.690  1.00102.43           O
ATOM   3186  N   PRO D 402      26.239 -17.202  34.493  1.00132.11           N
ATOM   3187  CA  PRO D 402      25.272 -16.268  33.979  1.00132.11           C
ATOM   3188  CD  PRO D 402      27.390 -16.538  35.073  1.00132.11           C
ATOM   3189  CB  PRO D 402      25.841 -14.877  34.251  1.00132.11           C
ATOM   3190  CG  PRO D 402      27.341 -15.120  34.483  1.00132.11           C
ATOM   3191  C   PRO D 402      24.867 -16.424  32.547  1.00132.11           C
ATOM   3192  O   PRO D 402      23.717 -16.118  32.232  1.00132.11           O
ATOM   3193  N   ASN D 403      25.764 -16.865  31.644  1.00 89.68           N
ATOM   3194  CA  ASN D 403      25.323 -16.856  30.280  1.00 89.68           C
ATOM   3195  CB  ASN D 403      25.735 -15.588  29.516  1.00 89.68           C
ATOM   3196  CG  ASN D 403      24.930 -15.519  28.225  1.00 89.68           C
ATOM   3197  OD1 ASN D 403      25.121 -16.317  27.310  1.00 89.68           O
ATOM   3198  ND2 ASN D 403      23.998 -14.532  28.146  1.00 89.68           N
ATOM   3199  C   ASN D 403      25.886 -18.027  29.559  1.00 89.68           C
ATOM   3200  O   ASN D 403      27.019 -18.447  29.793  1.00 89.68           O
ATOM   3201  N   VAL D 404      25.070 -18.574  28.645  1.00 78.61           N
ATOM   3202  CA  VAL D 404      25.412 -19.714  27.856  1.00 78.61           C
ATOM   3203  CB  VAL D 404      25.204 -21.022  28.580  1.00 78.61           C
ATOM   3204  CG1 VAL D 404      25.622 -22.194  27.661  1.00 78.61           C
ATOM   3205  CG2 VAL D 404      25.950 -20.965  29.918  1.00 78.61           C
ATOM   3206  C   VAL D 404      24.426 -19.641  26.747  1.00 78.61           C
ATOM   3207  O   VAL D 404      24.474 -18.709  25.946  1.00 78.61           O
ATOM   3208  N   ASN D 405      23.487 -20.611  26.727  1.00 46.79           N
ATOM   3209  CA  ASN D 405      22.485 -20.792  25.720  1.00 46.79           C
ATOM   3210  CB  ASN D 405      21.516 -21.939  26.046  1.00 46.79           C
ATOM   3211  CG  ASN D 405      22.289 -23.247  25.967  1.00 46.79           C
ATOM   3212  OD1 ASN D 405      22.871 -23.701  26.952  1.00 46.79           O
ATOM   3213  ND2 ASN D 405      22.291 -23.877  24.762  1.00 46.79           N
ATOM   3214  C   ASN D 405      21.670 -19.547  25.608  1.00 46.79           C
ATOM   3215  O   ASN D 405      21.328 -19.137  24.501  1.00 46.79           O
ATOM   3216  N   VAL D 406      21.300 -18.910  26.736  1.00128.08           N
ATOM   3217  CA  VAL D 406      20.613 -17.674  26.518  1.00128.08           C
ATOM   3218  CB  VAL D 406      20.075 -17.034  27.772  1.00128.08           C
ATOM   3219  CG1 VAL D 406      21.221 -16.792  28.771  1.00128.08           C
ATOM   3220  CG2 VAL D 406      19.324 -15.751  27.374  1.00128.08           C
ATOM   3221  C   VAL D 406      21.658 -16.806  25.906  1.00128.08           C
ATOM   3222  O   VAL D 406      22.727 -16.628  26.491  1.00128.08           O
ATOM   3223  N   ASP D 407      21.361 -16.226  24.721  1.00255.78           N
ATOM   3224  CA  ASP D 407      22.384 -15.547  23.975  1.00255.78           C
ATOM   3225  CB  ASP D 407      22.888 -14.261  24.651  1.00255.78           C
ATOM   3226  CG  ASP D 407      23.632 -13.451  23.601  1.00255.78           C
ATOM   3227  OD1 ASP D 407      24.208 -14.072  22.668  1.00255.78           O
ATOM   3228  OD2 ASP D 407      23.623 -12.196  23.712  1.00255.78           O
ATOM   3229  C   ASP D 407      23.499 -16.543  23.887  1.00255.78           C
ATOM   3230  O   ASP D 407      24.623 -16.292  24.318  1.00255.78           O
ATOM   3231  N   THR D 408      23.162 -17.713  23.306  1.00199.49           N
ATOM   3232  CA  THR D 408      23.945 -18.917  23.286  1.00199.49           C
ATOM   3233  CB  THR D 408      23.547 -19.867  22.191  1.00199.49           C
ATOM   3234  OG1 THR D 408      22.175 -20.215  22.316  1.00199.49           O
ATOM   3235  CG2 THR D 408      24.419 -21.130  22.293  1.00199.49           C
ATOM   3236  C   THR D 408      25.399 -18.635  23.125  1.00199.49           C
ATOM   3237  O   THR D 408      25.810 -17.917  22.215  1.00199.49           O
ATOM   3238  N   ILE D 409      26.219 -19.187  24.050  1.00144.57           N
ATOM   3239  CA  ILE D 409      27.632 -19.062  23.872  1.00144.57           C
ATOM   3240  CB  ILE D 409      28.391 -19.037  25.164  1.00144.57           C
ATOM   3241  CG1 ILE D 409      27.948 -17.843  26.028  1.00144.57           C
ATOM   3242  CG2 ILE D 409      29.887 -19.032  24.818  1.00144.57           C
ATOM   3243  CD1 ILE D 409      28.172 -16.486  25.363  1.00144.57           C
ATOM   3244  C   ILE D 409      27.982 -20.330  23.175  1.00144.57           C
ATOM   3245  O   ILE D 409      28.622 -21.218  23.737  1.00144.57           O
ATOM   3246  N   LYS D 410      27.569 -20.430  21.899  1.00 66.12           N
ATOM   3247  CA  LYS D 410      27.793 -21.635  21.163  1.00 66.12           C
ATOM   3248  CB  LYS D 410      26.526 -22.166  20.469  1.00 66.12           C
ATOM   3249  CG  LYS D 410      26.710 -23.532  19.803  1.00 66.12           C
ATOM   3250  CD  LYS D 410      25.390 -24.206  19.421  1.00 66.12           C
ATOM   3251  CE  LYS D 410      25.568 -25.576  18.761  1.00 66.12           C
ATOM   3252  NZ  LYS D 410      24.247 -26.201  18.521  1.00 66.12           N
ATOM   3253  C   LYS D 410      28.796 -21.321  20.108  1.00 66.12           C
ATOM   3254  O   LYS D 410      28.733 -20.269  19.473  1.00 66.12           O
ATOM   3255  N   LEU D 411      29.776 -22.224  19.915  1.00 86.86           N
ATOM   3256  CA  LEU D 411      30.777 -21.971  18.926  1.00 86.86           C
ATOM   3257  CB  LEU D 411      32.139 -21.592  19.528  1.00 86.86           C
ATOM   3258  CG  LEU D 411      32.051 -20.351  20.436  1.00 86.86           C
ATOM   3259  CD1 LEU D 411      31.499 -19.140  19.669  1.00 86.86           C
ATOM   3260  CD2 LEU D 411      31.270 -20.651  21.727  1.00 86.86           C
ATOM   3261  C   LEU D 411      30.961 -23.206  18.107  1.00 86.86           C
ATOM   3262  O   LEU D 411      30.875 -24.325  18.613  1.00 86.86           O
ATOM   3263  N   ARG D 412      31.208 -23.022  16.794  1.00 61.75           N
ATOM   3264  CA  ARG D 412      31.411 -24.147  15.933  1.00 61.75           C
ATOM   3265  CB  ARG D 412      30.430 -24.196  14.750  1.00 61.75           C
ATOM   3266  CG  ARG D 412      28.986 -24.434  15.200  1.00 61.75           C
ATOM   3267  CD  ARG D 412      28.002 -24.647  14.050  1.00 61.75           C
ATOM   3268  NE  ARG D 412      26.655 -24.867  14.648  1.00 61.75           N
ATOM   3269  CZ  ARG D 412      25.576 -25.071  13.838  1.00 61.75           C
ATOM   3270  NH1 ARG D 412      25.729 -25.070  12.482  1.00 61.75           N
ATOM   3271  NH2 ARG D 412      24.343 -25.279  14.386  1.00 61.75           N
ATOM   3272  C   ARG D 412      32.807 -24.064  15.394  1.00 61.75           C
ATOM   3273  O   ARG D 412      33.245 -23.017  14.918  1.00 61.75           O
ATOM   3274  N   LEU D 413      33.546 -25.188  15.473  1.00 57.11           N
ATOM   3275  CA  LEU D 413      34.908 -25.233  15.022  1.00 57.11           C
ATOM   3276  CB  LEU D 413      35.858 -25.823  16.080  1.00 57.11           C
ATOM   3277  CG  LEU D 413      35.816 -25.096  17.439  1.00 57.11           C
ATOM   3278  CD1 LEU D 413      36.802 -25.719  18.442  1.00 57.11           C
ATOM   3279  CD2 LEU D 413      35.999 -23.579  17.285  1.00 57.11           C
ATOM   3280  C   LEU D 413      34.971 -26.138  13.826  1.00 57.11           C
ATOM   3281  O   LEU D 413      34.545 -27.291  13.884  1.00 57.11           O
ATOM   3282  N   LEU D 414      35.523 -25.646  12.698  1.00117.08           N
ATOM   3283  CA  LEU D 414      35.532 -26.491  11.538  1.00117.08           C
ATOM   3284  CB  LEU D 414      34.606 -26.003  10.410  1.00117.08           C
ATOM   3285  CG  LEU D 414      33.119 -26.020  10.806  1.00117.08           C
ATOM   3286  CD1 LEU D 414      32.843 -24.992  11.908  1.00117.08           C
ATOM   3287  CD2 LEU D 414      32.202 -25.870   9.582  1.00117.08           C
ATOM   3288  C   LEU D 414      36.926 -26.667  11.006  1.00117.08           C
ATOM   3289  O   LEU D 414      37.798 -25.822  11.202  1.00117.08           O
ATOM   3290  N   ALA D 415      37.109 -27.763  10.231  1.00144.06           N
ATOM   3291  CA  ALA D 415      38.330 -28.296   9.666  1.00144.06           C
ATOM   3292  CB  ALA D 415      38.048 -29.096   8.379  1.00144.06           C
ATOM   3293  C   ALA D 415      39.317 -27.193   9.397  1.00144.06           C
ATOM   3294  O   ALA D 415      38.946 -26.106   8.963  1.00144.06           O
ATOM   3295  N   PRO D 416      40.556 -27.573   9.261  1.00357.41           N
ATOM   3296  CA  PRO D 416      41.685 -26.794   9.714  1.00357.41           C
ATOM   3297  CD  PRO D 416      40.845 -28.083   7.922  1.00357.41           C
ATOM   3298  CB  PRO D 416      42.517 -26.439   8.489  1.00357.41           C
ATOM   3299  CG  PRO D 416      42.256 -27.613   7.543  1.00357.41           C
ATOM   3300  C   PRO D 416      41.531 -25.637  10.671  1.00357.41           C
ATOM   3301  O   PRO D 416      42.028 -25.870  11.773  1.00357.41           O
ATOM   3302  N   ASP D 417      40.959 -24.436  10.439  1.00198.30           N
ATOM   3303  CA  ASP D 417      41.023 -23.647  11.651  1.00198.30           C
ATOM   3304  CB  ASP D 417      42.405 -23.006  11.875  1.00198.30           C
ATOM   3305  CG  ASP D 417      42.664 -22.001  10.762  1.00198.30           C
ATOM   3306  OD1 ASP D 417      42.714 -22.410   9.572  1.00198.30           O
ATOM   3307  OD2 ASP D 417      42.804 -20.796  11.096  1.00198.30           O
ATOM   3308  C   ASP D 417      40.017 -22.528  11.728  1.00198.30           C
ATOM   3309  O   ASP D 417      40.361 -21.431  12.169  1.00198.30           O
ATOM   3310  N   VAL D 418      38.733 -22.753  11.397  1.00116.54           N
ATOM   3311  CA  VAL D 418      37.841 -21.632  11.481  1.00116.54           C
ATOM   3312  CB  VAL D 418      37.053 -21.382  10.229  1.00116.54           C
ATOM   3313  CG1 VAL D 418      36.103 -22.569   9.994  1.00116.54           C
ATOM   3314  CG2 VAL D 418      36.344 -20.024  10.370  1.00116.54           C
ATOM   3315  C   VAL D 418      36.859 -21.840  12.596  1.00116.54           C
ATOM   3316  O   VAL D 418      36.417 -22.959  12.859  1.00116.54           O
ATOM   3317  N   VAL D 419      36.514 -20.740  13.303  1.00 47.05           N
ATOM   3318  CA  VAL D 419      35.554 -20.813  14.368  1.00 47.05           C
ATOM   3319  CB  VAL D 419      36.124 -20.433  15.699  1.00 47.05           C
ATOM   3320  CG1 VAL D 419      35.011 -20.541  16.755  1.00 47.05           C
ATOM   3321  CG2 VAL D 419      37.353 -21.312  15.974  1.00 47.05           C
ATOM   3322  C   VAL D 419      34.481 -19.808  14.067  1.00 47.05           C
ATOM   3323  O   VAL D 419      34.772 -18.743  13.525  1.00 47.05           O
ATOM   3324  N   TYR D 420      33.198 -20.138  14.349  1.00 79.93           N
ATOM   3325  CA  TYR D 420      32.164 -19.152  14.164  1.00 79.93           C
ATOM   3326  CB  TYR D 420      31.557 -19.090  12.745  1.00 79.93           C
ATOM   3327  CG  TYR D 420      30.757 -20.306  12.424  1.00 79.93           C
ATOM   3328  CD1 TYR D 420      31.363 -21.474  12.022  1.00 79.93           C
ATOM   3329  CD2 TYR D 420      29.383 -20.264  12.501  1.00 79.93           C
ATOM   3330  CE1 TYR D 420      30.610 -22.583  11.715  1.00 79.93           C
ATOM   3331  CE2 TYR D 420      28.625 -21.368  12.195  1.00 79.93           C
ATOM   3332  CZ  TYR D 420      29.239 -22.532  11.802  1.00 79.93           C
ATOM   3333  OH  TYR D 420      28.464 -23.667  11.486  1.00 79.93           O
ATOM   3334  C   TYR D 420      31.070 -19.392  15.164  1.00 79.93           C
ATOM   3335  O   TYR D 420      30.919 -20.502  15.671  1.00 79.93           O
ATOM   3336  N   ASP D 421      30.315 -18.323  15.514  1.00 88.24           N
ATOM   3337  CA  ASP D 421      29.237 -18.417  16.465  1.00 88.24           C
ATOM   3338  CB  ASP D 421      29.370 -17.413  17.628  1.00 88.24           C
ATOM   3339  CG  ASP D 421      29.415 -15.989  17.087  1.00 88.24           C
ATOM   3340  OD1 ASP D 421      29.111 -15.785  15.881  1.00 88.24           O
ATOM   3341  OD2 ASP D 421      29.759 -15.078  17.887  1.00 88.24           O
ATOM   3342  C   ASP D 421      27.898 -18.243  15.799  1.00 88.24           C
ATOM   3343  O   ASP D 421      27.780 -18.208  14.574  1.00 88.24           O
ATOM   3344  N   GLU D 422      26.848 -18.142  16.644  1.00119.93           N
ATOM   3345  CA  GLU D 422      25.468 -17.996  16.261  1.00119.93           C
ATOM   3346  CB  GLU D 422      24.521 -18.088  17.469  1.00119.93           C
ATOM   3347  CG  GLU D 422      23.040 -18.064  17.091  1.00119.93           C
ATOM   3348  CD  GLU D 422      22.680 -19.411  16.480  1.00119.93           C
ATOM   3349  OE1 GLU D 422      23.570 -20.301  16.438  1.00119.93           O
ATOM   3350  OE2 GLU D 422      21.506 -19.567  16.048  1.00119.93           O
ATOM   3351  C   GLU D 422      25.238 -16.668  15.598  1.00119.93           C
ATOM   3352  O   GLU D 422      24.448 -16.558  14.661  1.00119.93           O
ATOM   3353  N   GLN D 423      25.933 -15.622  16.075  1.00 79.50           N
ATOM   3354  CA  GLN D 423      25.795 -14.276  15.595  1.00 79.50           C
ATOM   3355  CB  GLN D 423      26.567 -13.240  16.435  1.00 79.50           C
ATOM   3356  CG  GLN D 423      26.000 -13.094  17.852  1.00 79.50           C
ATOM   3357  CD  GLN D 423      26.788 -12.026  18.601  1.00 79.50           C
ATOM   3358  OE1 GLN D 423      26.621 -11.848  19.807  1.00 79.50           O
ATOM   3359  NE2 GLN D 423      27.667 -11.289  17.871  1.00 79.50           N
ATOM   3360  C   GLN D 423      26.246 -14.199  14.170  1.00 79.50           C
ATOM   3361  O   GLN D 423      25.905 -13.249  13.470  1.00 79.50           O
ATOM   3362  N   GLY D 424      27.076 -15.155  13.708  1.00 33.89           N
ATOM   3363  CA  GLY D 424      27.497 -15.123  12.334  1.00 33.89           C
ATOM   3364  C   GLY D 424      28.905 -14.627  12.264  1.00 33.89           C
ATOM   3365  O   GLY D 424      29.442 -14.410  11.179  1.00 33.89           O
ATOM   3366  N   ASN D 425      29.540 -14.434  13.432  1.00 48.42           N
ATOM   3367  CA  ASN D 425      30.893 -13.956  13.469  1.00 48.42           C
ATOM   3368  CB  ASN D 425      31.321 -13.462  14.862  1.00 48.42           C
ATOM   3369  CG  ASN D 425      30.495 -12.232  15.208  1.00 48.42           C
ATOM   3370  OD1 ASN D 425      30.474 -11.250  14.468  1.00 48.42           O
ATOM   3371  ND2 ASN D 425      29.786 -12.289  16.367  1.00 48.42           N
ATOM   3372  C   ASN D 425      31.823 -15.075  13.090  1.00 48.42           C
ATOM   3373  O   ASN D 425      31.517 -16.251  13.283  1.00 48.42           O
ATOM   3374  N   GLU D 426      33.003 -14.713  12.535  1.00 51.57           N
ATOM   3375  CA  GLU D 426      33.974 -15.674  12.075  1.00 51.57           C
ATOM   3376  CB  GLU D 426      34.269 -15.511  10.577  1.00 51.57           C
ATOM   3377  CG  GLU D 426      33.036 -15.701   9.692  1.00 51.57           C
ATOM   3378  CD  GLU D 426      33.311 -15.018   8.360  1.00 51.57           C
ATOM   3379  OE1 GLU D 426      34.494 -14.668   8.104  1.00 51.57           O
ATOM   3380  OE2 GLU D 426      32.336 -14.829   7.584  1.00 51.57           O
ATOM   3381  C   GLU D 426      35.278 -15.424  12.783  1.00 51.57           C
ATOM   3382  O   GLU D 426      35.608 -14.283  13.100  1.00 51.57           O
ATOM   3383  N   GLY D 427      36.072 -16.494  13.029  1.00 28.93           N
ATOM   3384  CA  GLY D 427      37.329 -16.331  13.716  1.00 28.93           C
ATOM   3385  C   GLY D 427      38.158 -17.567  13.513  1.00 28.93           C
ATOM   3386  O   GLY D 427      37.906 -18.345  12.594  1.00 28.93           O
ATOM   3387  N   PHE D 428      39.197 -17.769  14.360  1.00114.72           N
ATOM   3388  CA  PHE D 428      40.019 -18.937  14.186  1.00114.72           C
ATOM   3389  CB  PHE D 428      41.347 -18.694  13.438  1.00114.72           C
ATOM   3390  CG  PHE D 428      42.222 -17.739  14.177  1.00114.72           C
ATOM   3391  CD1 PHE D 428      43.018 -18.168  15.214  1.00114.72           C
ATOM   3392  CD2 PHE D 428      42.264 -16.413  13.812  1.00114.72           C
ATOM   3393  CE1 PHE D 428      43.831 -17.284  15.885  1.00114.72           C
ATOM   3394  CE2 PHE D 428      43.075 -15.525  14.479  1.00114.72           C
ATOM   3395  CZ  PHE D 428      43.866 -15.961  15.515  1.00114.72           C
ATOM   3396  C   PHE D 428      40.303 -19.608  15.498  1.00114.72           C
ATOM   3397  O   PHE D 428      40.036 -19.070  16.570  1.00114.72           O
ATOM   3398  N   TRP D 429      40.823 -20.851  15.417  1.00173.66           N
ATOM   3399  CA  TRP D 429      41.098 -21.685  16.553  1.00173.66           C
ATOM   3400  CB  TRP D 429      39.867 -22.528  16.914  1.00173.66           C
ATOM   3401  CG  TRP D 429      40.165 -23.783  17.681  1.00173.66           C
ATOM   3402  CD2 TRP D 429      40.400 -25.015  16.993  1.00173.66           C
ATOM   3403  CD1 TRP D 429      40.274 -24.048  19.014  1.00173.66           C
ATOM   3404  NE1 TRP D 429      40.568 -25.380  19.197  1.00173.66           N
ATOM   3405  CE2 TRP D 429      40.646 -25.984  17.957  1.00173.66           C
ATOM   3406  CE3 TRP D 429      40.409 -25.310  15.659  1.00173.66           C
ATOM   3407  CZ2 TRP D 429      40.908 -27.271  17.596  1.00173.66           C
ATOM   3408  CZ3 TRP D 429      40.671 -26.612  15.299  1.00173.66           C
ATOM   3409  CH2 TRP D 429      40.915 -27.574  16.254  1.00173.66           C
ATOM   3410  C   TRP D 429      42.231 -22.616  16.237  1.00173.66           C
ATOM   3411  O   TRP D 429      42.567 -22.851  15.077  1.00173.66           O
ATOM   3412  N   THR D 430      42.886 -23.134  17.297  1.00124.59           N
ATOM   3413  CA  THR D 430      43.924 -24.108  17.125  1.00124.59           C
ATOM   3414  CB  THR D 430      45.297 -23.505  17.044  1.00124.59           C
ATOM   3415  OG1 THR D 430      46.269 -24.519  16.831  1.00124.59           O
ATOM   3416  CG2 THR D 430      45.588 -22.747  18.352  1.00124.59           C
ATOM   3417  C   THR D 430      43.899 -24.988  18.330  1.00124.59           C
ATOM   3418  O   THR D 430      43.574 -24.538  19.426  1.00124.59           O
ATOM   3419  N   LEU D 431      44.198 -26.288  18.155  1.00164.77           N
ATOM   3420  CA  LEU D 431      44.344 -27.111  19.319  1.00164.77           C
ATOM   3421  CB  LEU D 431      44.224 -28.625  19.098  1.00164.77           C
ATOM   3422  CG  LEU D 431      42.759 -29.044  19.035  1.00164.77           C
ATOM   3423  CD1 LEU D 431      42.585 -30.572  19.062  1.00164.77           C
ATOM   3424  CD2 LEU D 431      41.992 -28.297  20.139  1.00164.77           C
ATOM   3425  C   LEU D 431      45.715 -26.838  19.805  1.00164.77           C
ATOM   3426  O   LEU D 431      46.560 -26.375  19.044  1.00164.77           O
ATOM   3427  N   ILE D 432      45.955 -27.053  21.105  1.00 88.56           N
ATOM   3428  CA  ILE D 432      47.279 -26.862  21.597  1.00 88.56           C
ATOM   3429  CB  ILE D 432      47.323 -26.037  22.852  1.00 88.56           C
ATOM   3430  CG1 ILE D 432      46.772 -24.627  22.575  1.00 88.56           C
ATOM   3431  CG2 ILE D 432      48.762 -26.044  23.392  1.00 88.56           C
ATOM   3432  CD1 ILE D 432      46.503 -23.818  23.841  1.00 88.56           C
ATOM   3433  C   ILE D 432      47.771 -28.219  21.934  1.00 88.56           C
ATOM   3434  O   ILE D 432      47.448 -28.717  23.015  1.00 88.56           O
ATOM   3435  N   TYR D 433      48.586 -28.823  21.028  1.00208.21           N
ATOM   3436  CA  TYR D 433      49.060 -30.149  21.302  1.00208.21           C
ATOM   3437  CB  TYR D 433      50.002 -30.195  22.525  1.00208.21           C
ATOM   3438  CG  TYR D 433      50.796 -31.462  22.520  1.00208.21           C
ATOM   3439  CD1 TYR D 433      51.796 -31.643  21.590  1.00208.21           C
ATOM   3440  CD2 TYR D 433      50.585 -32.450  23.453  1.00208.21           C
ATOM   3441  CE1 TYR D 433      52.550 -32.793  21.571  1.00208.21           C
ATOM   3442  CE2 TYR D 433      51.335 -33.605  23.442  1.00208.21           C
ATOM   3443  CZ  TYR D 433      52.317 -33.780  22.498  1.00208.21           C
ATOM   3444  OH  TYR D 433      53.087 -34.962  22.483  1.00208.21           O
ATOM   3445  C   TYR D 433      47.803 -30.944  21.541  1.00208.21           C
ATOM   3446  O   TYR D 433      46.840 -30.802  20.790  1.00208.21           O
ATOM   3447  N   ASP D 434      47.862 -31.936  22.443  1.00137.92           N
ATOM   3448  CA  ASP D 434      46.739 -32.715  22.921  1.00137.92           C
ATOM   3449  CB  ASP D 434      47.121 -34.155  23.322  1.00137.92           C
ATOM   3450  CG  ASP D 434      48.053 -34.148  24.528  1.00137.92           C
ATOM   3451  OD1 ASP D 434      48.411 -33.043  25.015  1.00137.92           O
ATOM   3452  OD2 ASP D 434      48.420 -35.265  24.981  1.00137.92           O
ATOM   3453  C   ASP D 434      46.007 -32.089  24.103  1.00137.92           C
ATOM   3454  O   ASP D 434      45.036 -32.665  24.592  1.00137.92           O
ATOM   3455  N   GLN D 435      46.557 -31.006  24.696  1.00114.85           N
ATOM   3456  CA  GLN D 435      46.130 -30.410  25.949  1.00114.85           C
ATOM   3457  CB  GLN D 435      47.219 -29.481  26.500  1.00114.85           C
ATOM   3458  CG  GLN D 435      48.538 -30.213  26.737  1.00114.85           C
ATOM   3459  CD  GLN D 435      48.351 -31.114  27.945  1.00114.85           C
ATOM   3460  OE1 GLN D 435      48.445 -30.660  29.084  1.00114.85           O
ATOM   3461  NE2 GLN D 435      48.073 -32.423  27.698  1.00114.85           N
ATOM   3462  C   GLN D 435      44.840 -29.623  26.014  1.00114.85           C
ATOM   3463  O   GLN D 435      44.085 -29.773  26.976  1.00114.85           O
ATOM   3464  N   GLY D 436      44.559 -28.734  25.040  1.00 41.18           N
ATOM   3465  CA  GLY D 436      43.403 -27.883  25.143  1.00 41.18           C
ATOM   3466  C   GLY D 436      43.358 -27.068  23.889  1.00 41.18           C
ATOM   3467  O   GLY D 436      43.942 -27.467  22.883  1.00 41.18           O
ATOM   3468  N   PHE D 437      42.660 -25.906  23.912  1.00 73.07           N
ATOM   3469  CA  PHE D 437      42.539 -25.145  22.700  1.00 73.07           C
ATOM   3470  CB  PHE D 437      41.287 -25.538  21.893  1.00 73.07           C
ATOM   3471  CG  PHE D 437      40.108 -25.373  22.796  1.00 73.07           C
ATOM   3472  CD1 PHE D 437      39.730 -26.394  23.638  1.00 73.07           C
ATOM   3473  CD2 PHE D 437      39.379 -24.206  22.805  1.00 73.07           C
ATOM   3474  CE1 PHE D 437      38.648 -26.255  24.476  1.00 73.07           C
ATOM   3475  CE2 PHE D 437      38.296 -24.060  23.642  1.00 73.07           C
ATOM   3476  CZ  PHE D 437      37.927 -25.086  24.478  1.00 73.07           C
ATOM   3477  C   PHE D 437      42.446 -23.670  22.976  1.00 73.07           C
ATOM   3478  O   PHE D 437      42.251 -23.228  24.107  1.00 73.07           O
ATOM   3479  N   GLU D 438      42.639 -22.861  21.912  1.00 82.57           N
ATOM   3480  CA  GLU D 438      42.465 -21.442  21.998  1.00 82.57           C
ATOM   3481  CB  GLU D 438      43.754 -20.606  21.932  1.00 82.57           C
ATOM   3482  CG  GLU D 438      43.450 -19.108  22.036  1.00 82.57           C
ATOM   3483  CD  GLU D 438      44.742 -18.311  21.965  1.00 82.57           C
ATOM   3484  OE1 GLU D 438      45.147 -17.936  20.833  1.00 82.57           O
ATOM   3485  OE2 GLU D 438      45.336 -18.059  23.048  1.00 82.57           O
ATOM   3486  C   GLU D 438      41.638 -21.039  20.822  1.00 82.57           C
ATOM   3487  O   GLU D 438      41.892 -21.463  19.695  1.00 82.57           O
ATOM   3488  N   VAL D 439      40.602 -20.213  21.066  1.00 48.31           N
ATOM   3489  CA  VAL D 439      39.767 -19.761  19.994  1.00 48.31           C
ATOM   3490  CB  VAL D 439      38.358 -20.273  20.085  1.00 48.31           C
ATOM   3491  CG1 VAL D 439      37.537 -19.664  18.936  1.00 48.31           C
ATOM   3492  CG2 VAL D 439      38.396 -21.811  20.083  1.00 48.31           C
ATOM   3493  C   VAL D 439      39.695 -18.274  20.070  1.00 48.31           C
ATOM   3494  O   VAL D 439      39.497 -17.701  21.140  1.00 48.31           O
ATOM   3495  N   VAL D 440      39.888 -17.597  18.924  1.00129.30           N
ATOM   3496  CA  VAL D 440      39.738 -16.176  18.946  1.00129.30           C
ATOM   3497  CB  VAL D 440      40.970 -15.423  18.552  1.00129.30           C
ATOM   3498  CG1 VAL D 440      42.006 -15.564  19.674  1.00129.30           C
ATOM   3499  CG2 VAL D 440      41.471 -16.007  17.231  1.00129.30           C
ATOM   3500  C   VAL D 440      38.635 -15.836  18.005  1.00129.30           C
ATOM   3501  O   VAL D 440      38.723 -16.076  16.801  1.00129.30           O
ATOM   3502  N   ILE D 441      37.530 -15.304  18.560  1.00116.56           N
ATOM   3503  CA  ILE D 441      36.437 -14.922  17.725  1.00116.56           C
ATOM   3504  CB  ILE D 441      35.456 -16.028  17.470  1.00116.56           C
ATOM   3505  CG1 ILE D 441      34.806 -16.488  18.782  1.00116.56           C
ATOM   3506  CG2 ILE D 441      36.189 -17.148  16.710  1.00116.56           C
ATOM   3507  CD1 ILE D 441      33.601 -17.397  18.561  1.00116.56           C
ATOM   3508  C   ILE D 441      35.716 -13.789  18.388  1.00116.56           C
ATOM   3509  O   ILE D 441      35.674 -13.695  19.613  1.00116.56           O
ATOM   3510  N   ASN D 442      35.144 -12.880  17.572  1.00 86.40           N
ATOM   3511  CA  ASN D 442      34.334 -11.793  18.046  1.00 86.40           C
ATOM   3512  CB  ASN D 442      32.998 -12.295  18.629  1.00 86.40           C
ATOM   3513  CG  ASN D 442      32.016 -11.137  18.684  1.00 86.40           C
ATOM   3514  OD1 ASN D 442      31.906 -10.360  17.737  1.00 86.40           O
ATOM   3515  ND2 ASN D 442      31.273 -11.020  19.818  1.00 86.40           N
ATOM   3516  C   ASN D 442      35.060 -10.994  19.095  1.00 86.40           C
ATOM   3517  O   ASN D 442      34.464 -10.579  20.088  1.00 86.40           O
ATOM   3518  N   LYS D 443      36.365 -10.735  18.884  1.00142.90           N
ATOM   3519  CA  LYS D 443      37.184  -9.930  19.755  1.00142.90           C
ATOM   3520  CB  LYS D 443      36.694  -8.476  19.833  1.00142.90           C
ATOM   3521  CG  LYS D 443      37.085  -7.667  18.592  1.00142.90           C
ATOM   3522  CD  LYS D 443      36.575  -8.271  17.282  1.00142.90           C
ATOM   3523  CE  LYS D 443      37.520  -9.339  16.719  1.00142.90           C
ATOM   3524  NZ  LYS D 443      36.863 -10.091  15.627  1.00142.90           N
ATOM   3525  C   LYS D 443      37.297 -10.514  21.137  1.00142.90           C
ATOM   3526  O   LYS D 443      37.557  -9.792  22.099  1.00142.90           O
ATOM   3527  N   GLN D 444      37.150 -11.849  21.261  1.00103.07           N
ATOM   3528  CA  GLN D 444      37.284 -12.568  22.506  1.00103.07           C
ATOM   3529  CB  GLN D 444      35.969 -13.232  22.953  1.00103.07           C
ATOM   3530  CG  GLN D 444      34.946 -12.304  23.602  1.00103.07           C
ATOM   3531  CD  GLN D 444      35.093 -12.532  25.099  1.00103.07           C
ATOM   3532  OE1 GLN D 444      34.180 -12.262  25.878  1.00103.07           O
ATOM   3533  NE2 GLN D 444      36.268 -13.076  25.515  1.00103.07           N
ATOM   3534  C   GLN D 444      38.230 -13.712  22.274  1.00103.07           C
ATOM   3535  O   GLN D 444      38.357 -14.209  21.155  1.00103.07           O
ATOM   3536  N   LYS D 445      38.933 -14.158  23.337  1.00 71.70           N
ATOM   3537  CA  LYS D 445      39.811 -15.292  23.211  1.00 71.70           C
ATOM   3538  CB  LYS D 445      41.298 -14.973  23.443  1.00 71.70           C
ATOM   3539  CG  LYS D 445      41.914 -14.159  22.304  1.00 71.70           C
ATOM   3540  CD  LYS D 445      43.353 -13.708  22.556  1.00 71.70           C
ATOM   3541  CE  LYS D 445      43.938 -12.912  21.387  1.00 71.70           C
ATOM   3542  NZ  LYS D 445      45.330 -12.510  21.685  1.00 71.70           N
ATOM   3543  C   LYS D 445      39.381 -16.295  24.239  1.00 71.70           C
ATOM   3544  O   LYS D 445      39.144 -15.940  25.391  1.00 71.70           O
ATOM   3545  N   TYR D 446      39.280 -17.582  23.838  1.00141.53           N
ATOM   3546  CA  TYR D 446      38.851 -18.643  24.715  1.00141.53           C
ATOM   3547  CB  TYR D 446      37.926 -19.708  24.081  1.00141.53           C
ATOM   3548  CG  TYR D 446      36.627 -19.220  23.550  1.00141.53           C
ATOM   3549  CD1 TYR D 446      36.566 -18.562  22.344  1.00141.53           C
ATOM   3550  CD2 TYR D 446      35.460 -19.462  24.239  1.00141.53           C
ATOM   3551  CE1 TYR D 446      35.361 -18.129  21.845  1.00141.53           C
ATOM   3552  CE2 TYR D 446      34.252 -19.032  23.745  1.00141.53           C
ATOM   3553  CZ  TYR D 446      34.202 -18.364  22.546  1.00141.53           C
ATOM   3554  OH  TYR D 446      32.964 -17.921  22.035  1.00141.53           O
ATOM   3555  C   TYR D 446      40.043 -19.529  24.941  1.00141.53           C
ATOM   3556  O   TYR D 446      40.796 -19.832  24.014  1.00141.53           O
ATOM   3557  N   PHE D 447      40.254 -19.969  26.197  1.00129.04           N
ATOM   3558  CA  PHE D 447      41.280 -20.946  26.432  1.00129.04           C
ATOM   3559  CB  PHE D 447      42.663 -20.339  26.750  1.00129.04           C
ATOM   3560  CG  PHE D 447      43.556 -21.424  27.254  1.00129.04           C
ATOM   3561  CD1 PHE D 447      44.026 -22.413  26.420  1.00129.04           C
ATOM   3562  CD2 PHE D 447      43.895 -21.465  28.586  1.00129.04           C
ATOM   3563  CE1 PHE D 447      44.842 -23.410  26.906  1.00129.04           C
ATOM   3564  CE2 PHE D 447      44.710 -22.456  29.077  1.00129.04           C
ATOM   3565  CZ  PHE D 447      45.188 -23.432  28.235  1.00129.04           C
ATOM   3566  C   PHE D 447      40.869 -21.849  27.558  1.00129.04           C
ATOM   3567  O   PHE D 447      40.323 -21.402  28.566  1.00129.04           O
ATOM   3568  N   ALA D 448      41.116 -23.167  27.395  1.00 58.45           N
ATOM   3569  CA  ALA D 448      40.793 -24.120  28.420  1.00 58.45           C
ATOM   3570  CB  ALA D 448      39.290 -24.434  28.508  1.00 58.45           C
ATOM   3571  C   ALA D 448      41.492 -25.410  28.108  1.00 58.45           C
ATOM   3572  O   ALA D 448      41.813 -25.704  26.957  1.00 58.45           O
ATOM   3573  N   PHE D 449      41.745 -26.223  29.154  1.00133.60           N
ATOM   3574  CA  PHE D 449      42.362 -27.506  28.969  1.00133.60           C
ATOM   3575  CB  PHE D 449      43.277 -27.971  30.121  1.00133.60           C
ATOM   3576  CG  PHE D 449      44.525 -27.157  30.186  1.00133.60           C
ATOM   3577  CD1 PHE D 449      45.587 -27.453  29.364  1.00133.60           C
ATOM   3578  CD2 PHE D 449      44.640 -26.105  31.065  1.00133.60           C
ATOM   3579  CE1 PHE D 449      46.746 -26.715  29.417  1.00133.60           C
ATOM   3580  CE2 PHE D 449      45.797 -25.364  31.124  1.00133.60           C
ATOM   3581  CZ  PHE D 449      46.854 -25.668  30.300  1.00133.60           C
ATOM   3582  C   PHE D 449      41.252 -28.509  28.930  1.00133.60           C
ATOM   3583  O   PHE D 449      40.187 -28.291  29.504  1.00133.60           O
ATOM   3584  N   PHE D 450      41.467 -29.641  28.232  1.00 70.28           N
ATOM   3585  CA  PHE D 450      40.456 -30.661  28.174  1.00 70.28           C
ATOM   3586  CB  PHE D 450      40.771 -31.809  27.199  1.00 70.28           C
ATOM   3587  CG  PHE D 450      40.726 -31.248  25.818  1.00 70.28           C
ATOM   3588  CD1 PHE D 450      39.519 -30.995  25.206  1.00 70.28           C
ATOM   3589  CD2 PHE D 450      41.888 -30.984  25.130  1.00 70.28           C
ATOM   3590  CE1 PHE D 450      39.471 -30.480  23.932  1.00 70.28           C
ATOM   3591  CE2 PHE D 450      41.846 -30.470  23.855  1.00 70.28           C
ATOM   3592  CZ  PHE D 450      40.636 -30.215  23.255  1.00 70.28           C
ATOM   3593  C   PHE D 450      40.329 -31.232  29.557  1.00 70.28           C
ATOM   3594  O   PHE D 450      41.290 -31.248  30.323  1.00 70.28           O
ATOM   3595  N   ASN D 451      39.115 -31.705  29.908  1.00 89.87           N
ATOM   3596  CA  ASN D 451      38.802 -32.149  31.242  1.00 89.87           C
ATOM   3597  CB  ASN D 451      37.284 -32.237  31.492  1.00 89.87           C
ATOM   3598  CG  ASN D 451      37.014 -32.274  32.991  1.00 89.87           C
ATOM   3599  OD1 ASN D 451      37.924 -32.150  33.809  1.00 89.87           O
ATOM   3600  ND2 ASN D 451      35.717 -32.446  33.366  1.00 89.87           N
ATOM   3601  C   ASN D 451      39.389 -33.495  31.559  1.00 89.87           C
ATOM   3602  O   ASN D 451      39.494 -34.377  30.707  1.00 89.87           O
ATOM   3603  N   TYR D 452      39.828 -33.655  32.828  1.00148.49           N
ATOM   3604  CA  TYR D 452      40.311 -34.902  33.349  1.00148.49           C
ATOM   3605  CB  TYR D 452      41.841 -35.043  33.248  1.00148.49           C
ATOM   3606  CG  TYR D 452      42.451 -33.991  34.106  1.00148.49           C
ATOM   3607  CD1 TYR D 452      42.556 -32.696  33.653  1.00148.49           C
ATOM   3608  CD2 TYR D 452      42.895 -34.295  35.372  1.00148.49           C
ATOM   3609  CE1 TYR D 452      43.114 -31.723  34.446  1.00148.49           C
ATOM   3610  CE2 TYR D 452      43.456 -33.326  36.169  1.00148.49           C
ATOM   3611  CZ  TYR D 452      43.563 -32.038  35.706  1.00148.49           C
ATOM   3612  OH  TYR D 452      44.138 -31.039  36.520  1.00148.49           O
ATOM   3613  C   TYR D 452      39.920 -34.938  34.800  1.00148.49           C
ATOM   3614  O   TYR D 452      39.830 -33.891  35.440  1.00148.49           O
ATOM   3615  N   THR D 453      39.658 -36.139  35.364  1.00101.18           N
ATOM   3616  CA  THR D 453      39.290 -36.185  36.754  1.00101.18           C
ATOM   3617  CB  THR D 453      37.868 -36.601  37.000  1.00101.18           C
ATOM   3618  OG1 THR D 453      37.514 -36.354  38.352  1.00101.18           O
ATOM   3619  CG2 THR D 453      37.734 -38.100  36.691  1.00101.18           C
ATOM   3620  C   THR D 453      40.163 -37.182  37.442  1.00101.18           C
ATOM   3621  O   THR D 453      40.513 -38.217  36.878  1.00101.18           O
ATOM   3622  N   GLN D 454      40.545 -36.885  38.700  1.00 62.38           N
ATOM   3623  CA  GLN D 454      41.397 -37.790  39.409  1.00 62.38           C
ATOM   3624  CB  GLN D 454      42.656 -37.104  39.962  1.00 62.38           C
ATOM   3625  CG  GLN D 454      43.559 -36.547  38.859  1.00 62.38           C
ATOM   3626  CD  GLN D 454      44.745 -35.855  39.512  1.00 62.38           C
ATOM   3627  OE1 GLN D 454      45.590 -35.274  38.833  1.00 62.38           O
ATOM   3628  NE2 GLN D 454      44.809 -35.911  40.869  1.00 62.38           N
ATOM   3629  C   GLN D 454      40.633 -38.344  40.572  1.00 62.38           C
ATOM   3630  O   GLN D 454      40.394 -37.659  41.565  1.00 62.38           O
ATOM   3631  N   GLN D 455      40.217 -39.618  40.449  1.00 87.21           N
ATOM   3632  CA  GLN D 455      39.531 -40.336  41.484  1.00 87.21           C
ATOM   3633  CB  GLN D 455      38.966 -41.686  41.009  0.00 87.21           C
ATOM   3634  CG  GLN D 455      38.284 -42.488  42.122  0.00 87.21           C
ATOM   3635  CD  GLN D 455      37.052 -41.725  42.588  0.00 87.21           C
ATOM   3636  OE1 GLN D 455      36.733 -40.657  42.068  0.00 87.21           O
ATOM   3637  NE2 GLN D 455      36.340 -42.287  43.601  1.00 87.21           N
ATOM   3638  C   GLN D 455      40.509 -40.611  42.576  1.00 87.21           C
ATOM   3639  O   GLN D 455      40.155 -40.687  43.748  1.00 87.21           O
ATOM   3640  N   GLY D 456      41.787 -40.766  42.200  1.00 70.12           N
ATOM   3641  CA  GLY D 456      42.835 -41.141  43.096  1.00 70.12           C
ATOM   3642  C   GLY D 456      43.392 -42.369  42.472  1.00 70.12           C
ATOM   3643  O   GLY D 456      42.835 -43.461  42.578  1.00 70.12           O
ATOM   3644  N   LYS D 457      44.528 -42.187  41.780  1.00 59.96           N
ATOM   3645  CA  LYS D 457      45.188 -43.225  41.048  1.00 59.96           C
ATOM   3646  CB  LYS D 457      45.438 -44.488  41.890  1.00 59.96           C
ATOM   3647  CG  LYS D 457      46.454 -44.275  43.015  1.00 59.96           C
ATOM   3648  CD  LYS D 457      46.487 -45.409  44.041  1.00 59.96           C
ATOM   3649  CE  LYS D 457      47.504 -45.187  45.163  1.00 59.96           C
ATOM   3650  NZ  LYS D 457      47.472 -46.325  46.109  1.00 59.96           N
ATOM   3651  C   LYS D 457      44.330 -43.597  39.878  1.00 59.96           C
ATOM   3652  O   LYS D 457      44.707 -44.435  39.062  1.00 59.96           O
ATOM   3653  N   VAL D 458      43.161 -42.949  39.723  1.00 42.13           N
ATOM   3654  CA  VAL D 458      42.365 -43.259  38.574  1.00 42.13           C
ATOM   3655  CB  VAL D 458      40.994 -43.768  38.911  1.00 42.13           C
ATOM   3656  CG1 VAL D 458      40.205 -43.956  37.604  1.00 42.13           C
ATOM   3657  CG2 VAL D 458      41.140 -45.054  39.743  1.00 42.13           C
ATOM   3658  C   VAL D 458      42.194 -41.973  37.839  1.00 42.13           C
ATOM   3659  O   VAL D 458      41.671 -41.003  38.383  1.00 42.13           O
ATOM   3660  N   VAL D 459      42.634 -41.926  36.570  1.00 39.16           N
ATOM   3661  CA  VAL D 459      42.514 -40.693  35.854  1.00 39.16           C
ATOM   3662  CB  VAL D 459      43.829 -40.165  35.358  1.00 39.16           C
ATOM   3663  CG1 VAL D 459      43.571 -38.891  34.536  1.00 39.16           C
ATOM   3664  CG2 VAL D 459      44.758 -39.952  36.566  1.00 39.16           C
ATOM   3665  C   VAL D 459      41.657 -40.934  34.660  1.00 39.16           C
ATOM   3666  O   VAL D 459      41.847 -41.903  33.925  1.00 39.16           O
ATOM   3667  N   THR D 460      40.666 -40.053  34.442  1.00102.67           N
ATOM   3668  CA  THR D 460      39.855 -40.233  33.280  1.00102.67           C
ATOM   3669  CB  THR D 460      38.434 -40.602  33.586  1.00102.67           C
ATOM   3670  OG1 THR D 460      37.824 -41.159  32.435  1.00102.67           O
ATOM   3671  CG2 THR D 460      37.668 -39.342  34.019  1.00102.67           C
ATOM   3672  C   THR D 460      39.859 -38.932  32.545  1.00102.67           C
ATOM   3673  O   THR D 460      39.807 -37.861  33.150  1.00102.67           O
ATOM   3674  N   SER D 461      39.935 -38.989  31.202  1.00 36.37           N
ATOM   3675  CA  SER D 461      39.967 -37.770  30.454  1.00 36.37           C
ATOM   3676  CB  SER D 461      41.115 -37.708  29.433  1.00 36.37           C
ATOM   3677  OG  SER D 461      42.366 -37.749  30.104  1.00 36.37           O
ATOM   3678  C   SER D 461      38.689 -37.672  29.692  1.00 36.37           C
ATOM   3679  O   SER D 461      38.081 -38.683  29.340  1.00 36.37           O
ATOM   3680  N   ASN D 462      38.224 -36.426  29.469  1.00 94.42           N
ATOM   3681  CA  ASN D 462      37.035 -36.209  28.701  1.00 94.42           C
ATOM   3682  CB  ASN D 462      35.864 -35.653  29.532  1.00 94.42           C
ATOM   3683  CG  ASN D 462      34.593 -35.724  28.694  1.00 94.42           C
ATOM   3684  OD1 ASN D 462      33.514 -35.352  29.154  1.00 94.42           O
ATOM   3685  ND2 ASN D 462      34.715 -36.221  27.435  1.00 94.42           N
ATOM   3686  C   ASN D 462      37.377 -35.182  27.669  1.00 94.42           C
ATOM   3687  O   ASN D 462      37.504 -33.997  27.970  1.00 94.42           O
ATOM   3688  N   CYS D 463      37.543 -35.632  26.414  1.00 64.72           N
ATOM   3689  CA  CYS D 463      37.871 -34.789  25.300  1.00 64.72           C
ATOM   3690  CB  CYS D 463      38.351 -35.589  24.081  1.00 64.72           C
ATOM   3691  SG  CYS D 463      39.939 -36.369  24.474  1.00 64.72           S
ATOM   3692  C   CYS D 463      36.685 -33.955  24.927  1.00 64.72           C
ATOM   3693  O   CYS D 463      36.813 -32.953  24.224  1.00 64.72           O
ATOM   3694  N   GLY D 464      35.489 -34.434  25.307  1.00 56.11           N
ATOM   3695  CA  GLY D 464      34.226 -33.787  25.086  1.00 56.11           C
ATOM   3696  C   GLY D 464      34.085 -32.549  25.924  1.00 56.11           C
ATOM   3697  O   GLY D 464      33.335 -31.645  25.564  1.00 56.11           O
ATOM   3698  N   GLN D 465      34.730 -32.493  27.109  1.00 53.29           N
ATOM   3699  CA  GLN D 465      34.512 -31.371  27.984  1.00 53.29           C
ATOM   3700  CB  GLN D 465      33.813 -31.765  29.297  1.00 53.29           C
ATOM   3701  CG  GLN D 465      32.391 -32.285  29.075  1.00 53.29           C
ATOM   3702  CD  GLN D 465      31.796 -32.643  30.429  1.00 53.29           C
ATOM   3703  OE1 GLN D 465      32.478 -32.605  31.451  1.00 53.29           O
ATOM   3704  NE2 GLN D 465      30.485 -33.005  30.439  1.00 53.29           N
ATOM   3705  C   GLN D 465      35.802 -30.689  28.337  1.00 53.29           C
ATOM   3706  O   GLN D 465      36.881 -31.128  27.942  1.00 53.29           O
ATOM   3707  N   THR D 466      35.705 -29.560  29.079  1.00 49.99           N
ATOM   3708  CA  THR D 466      36.880 -28.813  29.434  1.00 49.99           C
ATOM   3709  CB  THR D 466      36.953 -27.461  28.786  1.00 49.99           C
ATOM   3710  OG1 THR D 466      35.902 -26.632  29.263  1.00 49.99           O
ATOM   3711  CG2 THR D 466      36.840 -27.636  27.262  1.00 49.99           C
ATOM   3712  C   THR D 466      36.911 -28.567  30.911  1.00 49.99           C
ATOM   3713  O   THR D 466      35.920 -28.720  31.623  1.00 49.99           O
ATOM   3714  N   PHE D 467      38.108 -28.202  31.405  1.00111.98           N
ATOM   3715  CA  PHE D 467      38.298 -27.810  32.769  1.00111.98           C
ATOM   3716  CB  PHE D 467      39.768 -27.898  33.222  1.00111.98           C
ATOM   3717  CG  PHE D 467      39.856 -27.528  34.664  1.00111.98           C
ATOM   3718  CD1 PHE D 467      39.475 -28.423  35.638  1.00111.98           C
ATOM   3719  CD2 PHE D 467      40.336 -26.296  35.045  1.00111.98           C
ATOM   3720  CE1 PHE D 467      39.556 -28.088  36.969  1.00111.98           C
ATOM   3721  CE2 PHE D 467      40.420 -25.956  36.375  1.00111.98           C
ATOM   3722  CZ  PHE D 467      40.028 -26.852  37.340  1.00111.98           C
ATOM   3723  C   PHE D 467      37.871 -26.377  32.764  1.00111.98           C
ATOM   3724  O   PHE D 467      37.533 -25.838  31.713  1.00111.98           O
ATOM   3725  N   THR D 468      37.803 -25.727  33.936  1.00 48.29           N
ATOM   3726  CA  THR D 468      37.399 -24.349  33.932  1.00 48.29           C
ATOM   3727  CB  THR D 468      37.311 -23.751  35.305  1.00 48.29           C
ATOM   3728  OG1 THR D 468      36.400 -24.494  36.102  1.00 48.29           O
ATOM   3729  CG2 THR D 468      36.826 -22.297  35.178  1.00 48.29           C
ATOM   3730  C   THR D 468      38.423 -23.583  33.147  1.00 48.29           C
ATOM   3731  O   THR D 468      39.623 -23.744  33.367  1.00 48.29           O
ATOM   3732  N   GLY D 469      37.966 -22.723  32.206  1.00 59.35           N
ATOM   3733  CA  GLY D 469      38.870 -21.996  31.357  1.00 59.35           C
ATOM   3734  C   GLY D 469      38.690 -20.510  31.514  1.00 59.35           C
ATOM   3735  O   GLY D 469      37.872 -20.034  32.304  1.00 59.35           O
ATOM   3736  N   TRP D 470      39.481 -19.743  30.724  1.00 98.37           N
ATOM   3737  CA  TRP D 470      39.506 -18.306  30.803  1.00 98.37           C
ATOM   3738  CB  TRP D 470      40.932 -17.775  31.015  1.00 98.37           C
ATOM   3739  CG  TRP D 470      41.589 -18.250  32.288  1.00 98.37           C
ATOM   3740  CD2 TRP D 470      42.224 -19.531  32.425  1.00 98.37           C
ATOM   3741  CD1 TRP D 470      41.719 -17.622  33.492  1.00 98.37           C
ATOM   3742  NE1 TRP D 470      42.406 -18.428  34.369  1.00 98.37           N
ATOM   3743  CE2 TRP D 470      42.721 -19.607  33.725  1.00 98.37           C
ATOM   3744  CE3 TRP D 470      42.379 -20.559  31.539  1.00 98.37           C
ATOM   3745  CZ2 TRP D 470      43.386 -20.717  34.161  1.00 98.37           C
ATOM   3746  CZ3 TRP D 470      43.050 -21.677  31.982  1.00 98.37           C
ATOM   3747  CH2 TRP D 470      43.545 -21.753  33.268  1.00 98.37           C
ATOM   3748  C   TRP D 470      39.055 -17.728  29.491  1.00 98.37           C
ATOM   3749  O   TRP D 470      39.490 -18.166  28.427  1.00 98.37           O
ATOM   3750  N   TYR D 471      38.171 -16.708  29.544  1.00172.22           N
ATOM   3751  CA  TYR D 471      37.672 -16.068  28.360  1.00172.22           C
ATOM   3752  CB  TYR D 471      36.195 -16.467  28.174  1.00172.22           C
ATOM   3753  CG  TYR D 471      35.696 -16.222  26.796  1.00172.22           C
ATOM   3754  CD1 TYR D 471      36.402 -16.712  25.724  1.00172.22           C
ATOM   3755  CD2 TYR D 471      34.547 -15.498  26.569  1.00172.22           C
ATOM   3756  CE1 TYR D 471      35.956 -16.498  24.444  1.00172.22           C
ATOM   3757  CE2 TYR D 471      34.095 -15.287  25.288  1.00172.22           C
ATOM   3758  CZ  TYR D 471      34.793 -15.807  24.225  1.00172.22           C
ATOM   3759  OH  TYR D 471      34.346 -15.605  22.904  1.00172.22           O
ATOM   3760  C   TYR D 471      37.797 -14.597  28.642  1.00172.22           C
ATOM   3761  O   TYR D 471      37.460 -14.144  29.734  1.00172.22           O
ATOM   3762  N   HIS D 472      38.328 -13.814  27.679  1.00 76.55           N
ATOM   3763  CA  HIS D 472      38.506 -12.398  27.876  1.00 76.55           C
ATOM   3764  ND1 HIS D 472      41.637 -13.789  28.351  1.00 76.55           N
ATOM   3765  CG  HIS D 472      41.055 -12.592  28.003  1.00 76.55           C
ATOM   3766  CB  HIS D 472      39.802 -12.038  28.629  1.00 76.55           C
ATOM   3767  NE2 HIS D 472      42.909 -12.910  26.756  1.00 76.55           N
ATOM   3768  CD2 HIS D 472      41.846 -12.068  27.027  1.00 76.55           C
ATOM   3769  CE1 HIS D 472      42.743 -13.930  27.575  1.00 76.55           C
ATOM   3770  C   HIS D 472      38.600 -11.757  26.528  1.00 76.55           C
ATOM   3771  O   HIS D 472      38.909 -12.422  25.542  1.00 76.55           O
ATOM   3772  N   ASP D 473      38.339 -10.435  26.442  1.00 74.77           N
ATOM   3773  CA  ASP D 473      38.442  -9.803  25.157  1.00 74.77           C
ATOM   3774  CB  ASP D 473      37.875  -8.381  25.076  1.00 74.77           C
ATOM   3775  CG  ASP D 473      38.474  -7.478  26.149  1.00 74.77           C
ATOM   3776  OD1 ASP D 473      39.585  -7.782  26.654  1.00 74.77           O
ATOM   3777  OD2 ASP D 473      37.795  -6.475  26.500  1.00 74.77           O
ATOM   3778  C   ASP D 473      39.875  -9.752  24.767  1.00 74.77           C
ATOM   3779  O   ASP D 473      40.768  -9.959  25.582  1.00 74.77           O
ATOM   3780  N   ALA D 474      40.127  -9.429  23.490  1.00 55.10           N
ATOM   3781  CA  ALA D 474      41.448  -9.446  22.936  1.00 55.10           C
ATOM   3782  CB  ALA D 474      41.484  -9.016  21.463  1.00 55.10           C
ATOM   3783  C   ALA D 474      42.345  -8.519  23.707  1.00 55.10           C
ATOM   3784  O   ALA D 474      43.536  -8.785  23.854  1.00 55.10           O
ATOM   3785  N   GLY D 475      41.814  -7.382  24.183  1.00 83.28           N
ATOM   3786  CA  GLY D 475      42.598  -6.430  24.929  1.00 83.28           C
ATOM   3787  C   GLY D 475      43.043  -7.002  26.251  1.00 83.28           C
ATOM   3788  O   GLY D 475      44.105  -6.661  26.766  1.00 83.28           O
ATOM   3789  N   ILE D 476      42.193  -7.861  26.836  1.00308.44           N
ATOM   3790  CA  ILE D 476      42.257  -8.519  28.115  1.00308.44           C
ATOM   3791  CB  ILE D 476      43.615  -9.090  28.498  1.00308.44           C
ATOM   3792  CG1 ILE D 476      44.141 -10.058  27.427  1.00308.44           C
ATOM   3793  CG2 ILE D 476      43.479  -9.853  29.834  1.00308.44           C
ATOM   3794  CD1 ILE D 476      44.772  -9.380  26.223  1.00308.44           C
ATOM   3795  C   ILE D 476      41.831  -7.501  29.126  1.00308.44           C
ATOM   3796  O   ILE D 476      42.361  -7.410  30.233  1.00308.44           O
ATOM   3797  N   ALA D 477      40.822  -6.681  28.761  1.00106.79           N
ATOM   3798  CA  ALA D 477      40.263  -5.787  29.731  1.00106.79           C
ATOM   3799  CB  ALA D 477      39.471  -4.622  29.109  1.00106.79           C
ATOM   3800  C   ALA D 477      39.316  -6.529  30.619  1.00106.79           C
ATOM   3801  O   ALA D 477      39.472  -6.595  31.838  1.00106.79           O
ATOM   3802  N   VAL D 478      38.341  -7.187  29.963  1.00118.58           N
ATOM   3803  CA  VAL D 478      37.245  -7.825  30.618  1.00118.58           C
ATOM   3804  CB  VAL D 478      36.206  -6.863  31.141  1.00118.58           C
ATOM   3805  CG1 VAL D 478      35.077  -7.678  31.790  1.00118.58           C
ATOM   3806  CG2 VAL D 478      36.855  -5.836  32.085  1.00118.58           C
ATOM   3807  C   VAL D 478      36.581  -8.621  29.555  1.00118.58           C
ATOM   3808  O   VAL D 478      36.969  -9.763  29.290  1.00118.58           O
ATOM   3809  N   LYS D 479      35.552  -7.990  28.927  1.00340.46           N
ATOM   3810  CA  LYS D 479      34.750  -8.624  27.916  1.00340.46           C
ATOM   3811  CB  LYS D 479      35.528  -9.004  26.665  1.00340.46           C
ATOM   3812  CG  LYS D 479      34.734  -9.591  25.496  1.00340.46           C
ATOM   3813  CD  LYS D 479      33.999  -8.595  24.599  1.00340.46           C
ATOM   3814  CE  LYS D 479      33.598  -9.207  23.249  1.00340.46           C
ATOM   3815  NZ  LYS D 479      32.418 -10.074  23.448  1.00340.46           N
ATOM   3816  C   LYS D 479      34.308  -9.872  28.551  1.00340.46           C
ATOM   3817  O   LYS D 479      34.526 -10.970  28.038  1.00340.46           O
ATOM   3818  N   LYS D 480      33.653  -9.709  29.713  1.00272.85           N
ATOM   3819  CA  LYS D 480      33.306 -10.860  30.459  1.00272.85           C
ATOM   3820  CB  LYS D 480      32.271 -11.757  29.742  1.00272.85           C
ATOM   3821  CG  LYS D 480      31.923 -13.066  30.464  1.00272.85           C
ATOM   3822  CD  LYS D 480      30.551 -13.629  30.101  1.00272.85           C
ATOM   3823  CE  LYS D 480      29.464 -13.158  31.076  1.00272.85           C
ATOM   3824  NZ  LYS D 480      28.171 -13.819  30.788  1.00272.85           N
ATOM   3825  C   LYS D 480      34.574 -11.609  30.698  1.00272.85           C
ATOM   3826  O   LYS D 480      34.646 -12.789  30.358  1.00272.85           O
ATOM   3827  N   PHE D 481      35.632 -10.924  31.229  1.00230.37           N
ATOM   3828  CA  PHE D 481      36.800 -11.681  31.583  1.00230.37           C
ATOM   3829  CB  PHE D 481      37.958 -10.884  32.200  1.00230.37           C
ATOM   3830  CG  PHE D 481      39.070 -11.831  32.507  1.00230.37           C
ATOM   3831  CD1 PHE D 481      39.068 -12.545  33.685  1.00230.37           C
ATOM   3832  CD2 PHE D 481      40.114 -12.006  31.627  1.00230.37           C
ATOM   3833  CE1 PHE D 481      40.086 -13.422  33.980  1.00230.37           C
ATOM   3834  CE2 PHE D 481      41.136 -12.881  31.916  1.00230.37           C
ATOM   3835  CZ  PHE D 481      41.122 -13.592  33.093  1.00230.37           C
ATOM   3836  C   PHE D 481      36.189 -12.533  32.593  1.00230.37           C
ATOM   3837  O   PHE D 481      35.717 -12.065  33.626  1.00230.37           O
ATOM   3838  N   GLY D 482      36.109 -13.818  32.259  1.00 43.48           N
ATOM   3839  CA  GLY D 482      35.324 -14.634  33.100  1.00 43.48           C
ATOM   3840  C   GLY D 482      35.786 -16.024  32.915  1.00 43.48           C
ATOM   3841  O   GLY D 482      36.730 -16.295  32.175  1.00 43.48           O
ATOM   3842  N   CYS D 483      35.097 -16.942  33.604  1.00 53.00           N
ATOM   3843  CA  CYS D 483      35.474 -18.315  33.564  1.00 53.00           C
ATOM   3844  CB  CYS D 483      35.598 -18.912  34.971  1.00 53.00           C
ATOM   3845  SG  CYS D 483      36.791 -17.940  35.925  1.00 53.00           S
ATOM   3846  C   CYS D 483      34.389 -19.036  32.848  1.00 53.00           C
ATOM   3847  O   CYS D 483      33.235 -18.611  32.871  1.00 53.00           O
ATOM   3848  N   PHE D 484      34.741 -20.136  32.156  1.00 62.24           N
ATOM   3849  CA  PHE D 484      33.729 -20.856  31.451  1.00 62.24           C
ATOM   3850  CB  PHE D 484      33.596 -20.444  29.976  1.00 62.24           C
ATOM   3851  CG  PHE D 484      34.828 -20.875  29.252  1.00 62.24           C
ATOM   3852  CD1 PHE D 484      35.987 -20.136  29.324  1.00 62.24           C
ATOM   3853  CD2 PHE D 484      34.820 -22.020  28.489  1.00 62.24           C
ATOM   3854  CE1 PHE D 484      37.118 -20.539  28.652  1.00 62.24           C
ATOM   3855  CE2 PHE D 484      35.947 -22.428  27.813  1.00 62.24           C
ATOM   3856  CZ  PHE D 484      37.101 -21.687  27.895  1.00 62.24           C
ATOM   3857  C   PHE D 484      34.088 -22.303  31.445  1.00 62.24           C
ATOM   3858  O   PHE D 484      35.218 -22.690  31.745  1.00 62.24           O
ATOM   3859  N   ARG D 485      33.090 -23.147  31.125  1.00 93.56           N
ATOM   3860  CA  ARG D 485      33.305 -24.555  30.990  1.00 93.56           C
ATOM   3861  CB  ARG D 485      32.606 -25.397  32.069  1.00 93.56           C
ATOM   3862  CG  ARG D 485      33.130 -25.132  33.483  1.00 93.56           C
ATOM   3863  CD  ARG D 485      32.494 -26.028  34.547  1.00 93.56           C
ATOM   3864  NE  ARG D 485      33.137 -27.368  34.444  1.00 93.56           N
ATOM   3865  CZ  ARG D 485      32.596 -28.439  35.095  1.00 93.56           C
ATOM   3866  NH1 ARG D 485      31.450 -28.289  35.820  1.00 93.56           N
ATOM   3867  NH2 ARG D 485      33.202 -29.660  35.019  1.00 93.56           N
ATOM   3868  C   ARG D 485      32.680 -24.900  29.679  1.00 93.56           C
ATOM   3869  O   ARG D 485      31.664 -24.318  29.302  1.00 93.56           O
ATOM   3870  N   GLY D 486      33.273 -25.851  28.934  1.00 31.95           N
ATOM   3871  CA  GLY D 486      32.703 -26.153  27.653  1.00 31.95           C
ATOM   3872  C   GLY D 486      32.367 -27.606  27.571  1.00 31.95           C
ATOM   3873  O   GLY D 486      33.044 -28.455  28.150  1.00 31.95           O
ATOM   3874  N   ILE D 487      31.277 -27.914  26.838  1.00132.93           N
ATOM   3875  CA  ILE D 487      30.867 -29.269  26.619  1.00132.93           C
ATOM   3876  CB  ILE D 487      29.622 -29.626  27.393  1.00132.93           C
ATOM   3877  CG1 ILE D 487      29.431 -31.149  27.487  1.00132.93           C
ATOM   3878  CG2 ILE D 487      28.432 -28.876  26.773  1.00132.93           C
ATOM   3879  CD1 ILE D 487      29.214 -31.837  26.146  1.00132.93           C
ATOM   3880  C   ILE D 487      30.597 -29.387  25.147  1.00132.93           C
ATOM   3881  O   ILE D 487      29.989 -28.501  24.548  1.00132.93           O
ATOM   3882  N   ARG D 488      31.074 -30.476  24.511  1.00117.56           N
ATOM   3883  CA  ARG D 488      30.876 -30.624  23.097  1.00117.56           C
ATOM   3884  CB  ARG D 488      31.909 -31.565  22.452  1.00117.56           C
ATOM   3885  CG  ARG D 488      31.890 -31.571  20.924  1.00117.56           C
ATOM   3886  CD  ARG D 488      32.929 -32.512  20.309  1.00117.56           C
ATOM   3887  NE  ARG D 488      32.489 -33.907  20.597  1.00117.56           N
ATOM   3888  CZ  ARG D 488      32.903 -34.934  19.797  1.00117.56           C
ATOM   3889  NH1 ARG D 488      33.711 -34.681  18.726  1.00117.56           N
ATOM   3890  NH2 ARG D 488      32.509 -36.212  20.068  1.00117.56           N
ATOM   3891  C   ARG D 488      29.512 -31.199  22.884  1.00117.56           C
ATOM   3892  O   ARG D 488      29.177 -32.246  23.437  1.00117.56           O
ATOM   3893  N   THR D 489      28.676 -30.524  22.069  1.00 97.64           N
ATOM   3894  CA  THR D 489      27.361 -31.049  21.845  1.00 97.64           C
ATOM   3895  CB  THR D 489      26.286 -30.009  21.954  1.00 97.64           C
ATOM   3896  OG1 THR D 489      26.466 -29.009  20.962  1.00 97.64           O
ATOM   3897  CG2 THR D 489      26.350 -29.381  23.357  0.00 97.64           C
ATOM   3898  C   THR D 489      27.317 -31.583  20.452  1.00 97.64           C
ATOM   3899  O   THR D 489      26.426 -31.246  19.673  1.00 97.64           O
ATOM   3900  N   GLY D 490      28.259 -32.482  20.120  1.00 20.44           N
ATOM   3901  CA  GLY D 490      28.283 -33.026  18.797  1.00 20.44           C
ATOM   3902  C   GLY D 490      28.894 -31.967  17.888  1.00 20.44           C
ATOM   3903  O   GLY D 490      30.137 -31.767  17.958  1.00 20.44           O
ATOM   3904  OXT GLY D 490      28.124 -31.342  17.111  1.00 20.44           O
TER    3905      GLY D 490
ATOM   3906  N   LEU E 491      66.437 -15.157   1.043  1.00 54.43           N
ATOM   3907  CA  LEU E 491      66.646 -16.075   2.184  1.00 54.43           C
ATOM   3908  CB  LEU E 491      65.604 -17.209   2.132  1.00 54.43           C
ATOM   3909  CG  LEU E 491      65.584 -18.122   3.372  1.00 54.43           C
ATOM   3910  CD1 LEU E 491      65.132 -17.344   4.620  1.00 54.43           C
ATOM   3911  CD2 LEU E 491      64.739 -19.383   3.124  1.00 54.43           C
ATOM   3912  C   LEU E 491      68.025 -16.652   2.084  1.00 54.43           C
ATOM   3913  O   LEU E 491      68.434 -17.133   1.028  1.00 54.43           O
ATOM   3914  N   PRO E 492      68.753 -16.576   3.171  1.00 70.87           N
ATOM   3915  CA  PRO E 492      70.115 -17.051   3.178  1.00 70.87           C
ATOM   3916  CD  PRO E 492      68.582 -15.433   4.056  1.00 70.87           C
ATOM   3917  CB  PRO E 492      70.790 -16.383   4.374  1.00 70.87           C
ATOM   3918  CG  PRO E 492      69.987 -15.087   4.572  1.00 70.87           C
ATOM   3919  C   PRO E 492      70.229 -18.541   3.219  1.00 70.87           C
ATOM   3920  O   PRO E 492      69.262 -19.215   3.570  1.00 70.87           O
ATOM   3921  N   LYS E 493      71.397 -19.066   2.800  1.00107.51           N
ATOM   3922  CA  LYS E 493      71.696 -20.467   2.837  1.00107.51           C
ATOM   3923  CB  LYS E 493      72.966 -20.825   2.047  1.00107.51           C
ATOM   3924  CG  LYS E 493      73.270 -22.323   2.023  1.00107.51           C
ATOM   3925  CD  LYS E 493      74.272 -22.724   0.938  1.00107.51           C
ATOM   3926  CE  LYS E 493      75.657 -22.100   1.116  1.00107.51           C
ATOM   3927  NZ  LYS E 493      76.554 -22.543   0.025  1.00107.51           N
ATOM   3928  C   LYS E 493      71.900 -20.880   4.261  1.00107.51           C
ATOM   3929  O   LYS E 493      71.523 -21.984   4.654  1.00107.51           O
ATOM   3930  N   GLU E 494      72.533 -20.000   5.069  1.00 79.00           N
ATOM   3931  CA  GLU E 494      72.807 -20.339   6.436  1.00 79.00           C
ATOM   3932  CB  GLU E 494      74.290 -20.649   6.703  1.00 79.00           C
ATOM   3933  CG  GLU E 494      74.568 -21.088   8.141  1.00 79.00           C
ATOM   3934  CD  GLU E 494      76.059 -21.364   8.266  1.00 79.00           C
ATOM   3935  OE1 GLU E 494      76.781 -21.190   7.248  1.00 79.00           O
ATOM   3936  OE2 GLU E 494      76.496 -21.757   9.381  1.00 79.00           O
ATOM   3937  C   GLU E 494      72.430 -19.179   7.307  1.00 79.00           C
ATOM   3938  O   GLU E 494      72.419 -18.033   6.857  1.00 79.00           O
ATOM   3939  N   PHE E 495      72.067 -19.458   8.581  1.00 58.70           N
ATOM   3940  CA  PHE E 495      71.726 -18.378   9.463  1.00 58.70           C
ATOM   3941  CB  PHE E 495      70.253 -17.952   9.338  1.00 58.70           C
ATOM   3942  CG  PHE E 495      70.098 -16.626   9.998  1.00 58.70           C
ATOM   3943  CD1 PHE E 495      69.920 -16.523  11.358  1.00 58.70           C
ATOM   3944  CD2 PHE E 495      70.128 -15.478   9.240  1.00 58.70           C
ATOM   3945  CE1 PHE E 495      69.777 -15.290  11.950  1.00 58.70           C
ATOM   3946  CE2 PHE E 495      69.986 -14.243   9.826  1.00 58.70           C
ATOM   3947  CZ  PHE E 495      69.810 -14.148  11.185  1.00 58.70           C
ATOM   3948  C   PHE E 495      71.954 -18.820  10.881  1.00 58.70           C
ATOM   3949  O   PHE E 495      71.685 -19.965  11.244  1.00 58.70           O
ATOM   3950  N   SER E 496      72.482 -17.906  11.723  1.00 95.65           N
ATOM   3951  CA  SER E 496      72.676 -18.192  13.114  1.00 95.65           C
ATOM   3952  CB  SER E 496      74.087 -18.708  13.443  1.00 95.65           C
ATOM   3953  OG  SER E 496      75.051 -17.705  13.158  1.00 95.65           O
ATOM   3954  C   SER E 496      72.492 -16.893  13.837  1.00 95.65           C
ATOM   3955  O   SER E 496      73.195 -15.918  13.578  1.00 95.65           O
ATOM   3956  N   TRP E 497      71.542 -16.860  14.787  1.00 92.16           N
ATOM   3957  CA  TRP E 497      71.229 -15.670  15.523  1.00 92.16           C
ATOM   3958  CB  TRP E 497      69.906 -15.743  16.297  1.00 92.16           C
ATOM   3959  CG  TRP E 497      68.721 -15.626  15.370  1.00 92.16           C
ATOM   3960  CD2 TRP E 497      68.355 -14.401  14.716  1.00 92.16           C
ATOM   3961  CD1 TRP E 497      67.837 -16.572  14.943  1.00 92.16           C
ATOM   3962  NE1 TRP E 497      66.937 -16.010  14.067  1.00 92.16           N
ATOM   3963  CE2 TRP E 497      67.247 -14.674  13.917  1.00 92.16           C
ATOM   3964  CE3 TRP E 497      68.904 -13.154  14.771  1.00 92.16           C
ATOM   3965  CZ2 TRP E 497      66.666 -13.696  13.158  1.00 92.16           C
ATOM   3966  CZ3 TRP E 497      68.314 -12.167  14.012  1.00 92.16           C
ATOM   3967  CH2 TRP E 497      67.215 -12.434  13.221  1.00 92.16           C
ATOM   3968  C   TRP E 497      72.345 -15.306  16.444  1.00 92.16           C
ATOM   3969  O   TRP E 497      72.411 -14.174  16.921  1.00 92.16           O
ATOM   3970  N   THR E 498      73.181 -16.296  16.805  1.00 48.78           N
ATOM   3971  CA  THR E 498      74.325 -16.074  17.641  1.00 48.78           C
ATOM   3972  CB  THR E 498      75.004 -17.353  18.032  1.00 48.78           C
ATOM   3973  OG1 THR E 498      74.099 -18.195  18.729  1.00 48.78           O
ATOM   3974  CG2 THR E 498      76.210 -17.017  18.926  1.00 48.78           C
ATOM   3975  C   THR E 498      75.320 -15.250  16.890  1.00 48.78           C
ATOM   3976  O   THR E 498      76.006 -14.415  17.475  1.00 48.78           O
ATOM   3977  N   ASN E 499      75.471 -15.484  15.572  1.00 63.48           N
ATOM   3978  CA  ASN E 499      76.449 -14.688  14.891  1.00 63.48           C
ATOM   3979  CB  ASN E 499      77.710 -15.486  14.510  1.00 63.48           C
ATOM   3980  CG  ASN E 499      78.745 -14.526  13.937  1.00 63.48           C
ATOM   3981  OD1 ASN E 499      78.512 -13.872  12.922  1.00 63.48           O
ATOM   3982  ND2 ASN E 499      79.927 -14.436  14.605  1.00 63.48           N
ATOM   3983  C   ASN E 499      75.875 -14.125  13.633  1.00 63.48           C
ATOM   3984  O   ASN E 499      75.910 -14.765  12.583  1.00 63.48           O
ATOM   3985  N   VAL E 500      75.336 -12.893  13.706  1.00120.00           N
ATOM   3986  CA  VAL E 500      74.899 -12.246  12.510  1.00120.00           C
ATOM   3987  CB  VAL E 500      73.489 -11.714  12.594  1.00120.00           C
ATOM   3988  CG1 VAL E 500      72.539 -12.923  12.656  1.00120.00           C
ATOM   3989  CG2 VAL E 500      73.340 -10.799  13.823  1.00120.00           C
ATOM   3990  C   VAL E 500      75.877 -11.134  12.291  1.00120.00           C
ATOM   3991  O   VAL E 500      75.784 -10.050  12.865  1.00120.00           O
ATOM   3992  N   ASN E 501      76.864 -11.393  11.419  1.00 61.84           N
ATOM   3993  CA  ASN E 501      77.882 -10.429  11.136  1.00 61.84           C
ATOM   3994  CB  ASN E 501      77.328  -9.141  10.503  1.00 61.84           C
ATOM   3995  CG  ASN E 501      76.772  -9.498   9.131  1.00 61.84           C
ATOM   3996  OD1 ASN E 501      75.595  -9.279   8.850  1.00 61.84           O
ATOM   3997  ND2 ASN E 501      77.640 -10.066   8.251  1.00 61.84           N
ATOM   3998  C   ASN E 501      78.619 -10.066  12.395  1.00 61.84           C
ATOM   3999  O   ASN E 501      79.019  -8.916  12.572  1.00 61.84           O
ATOM   4000  N   GLY E 502      78.826 -11.038  13.308  1.00 29.71           N
ATOM   4001  CA  GLY E 502      79.639 -10.801  14.471  1.00 29.71           C
ATOM   4002  C   GLY E 502      78.812 -10.548  15.701  1.00 29.71           C
ATOM   4003  O   GLY E 502      79.292 -10.760  16.814  1.00 29.71           O
ATOM   4004  N   MET E 503      77.552 -10.092  15.561  1.00109.95           N
ATOM   4005  CA  MET E 503      76.776  -9.791  16.737  1.00109.95           C
ATOM   4006  CB  MET E 503      75.728  -8.688  16.515  1.00109.95           C
ATOM   4007  CG  MET E 503      76.347  -7.320  16.220  1.00109.95           C
ATOM   4008  SD  MET E 503      77.333  -6.636  17.585  1.00109.95           S
ATOM   4009  CE  MET E 503      75.906  -6.305  18.659  1.00109.95           C
ATOM   4010  C   MET E 503      76.047 -11.012  17.228  1.00109.95           C
ATOM   4011  O   MET E 503      75.695 -11.895  16.447  1.00109.95           O
ATOM   4012  N   ASN E 504      75.804 -11.083  18.561  1.00 70.41           N
ATOM   4013  CA  ASN E 504      75.105 -12.195  19.163  1.00 70.41           C
ATOM   4014  CB  ASN E 504      75.909 -12.890  20.274  1.00 70.41           C
ATOM   4015  CG  ASN E 504      75.070 -14.033  20.830  1.00 70.41           C
ATOM   4016  OD1 ASN E 504      74.447 -14.789  20.084  1.00 70.41           O
ATOM   4017  ND2 ASN E 504      75.043 -14.158  22.183  1.00 70.41           N
ATOM   4018  C   ASN E 504      73.828 -11.705  19.797  1.00 70.41           C
ATOM   4019  O   ASN E 504      73.843 -10.812  20.642  1.00 70.41           O
ATOM   4020  N   LEU E 505      72.680 -12.215  19.295  1.00149.70           N
ATOM   4021  CA  LEU E 505      71.321 -11.988  19.725  1.00149.70           C
ATOM   4022  CB  LEU E 505      70.315 -12.065  18.566  1.00149.70           C
ATOM   4023  CG  LEU E 505      70.518 -10.953  17.520  1.00149.70           C
ATOM   4024  CD1 LEU E 505      71.863 -11.108  16.790  1.00149.70           C
ATOM   4025  CD2 LEU E 505      69.320 -10.852  16.564  1.00149.70           C
ATOM   4026  C   LEU E 505      70.813 -12.906  20.819  1.00149.70           C
ATOM   4027  O   LEU E 505      69.762 -12.633  21.400  1.00149.70           O
ATOM   4028  N   VAL E 506      71.446 -14.077  21.052  1.00 66.80           N
ATOM   4029  CA  VAL E 506      70.868 -15.041  21.957  1.00 66.80           C
ATOM   4030  CB  VAL E 506      71.109 -16.455  21.509  1.00 66.80           C
ATOM   4031  CG1 VAL E 506      70.466 -17.421  22.516  1.00 66.80           C
ATOM   4032  CG2 VAL E 506      70.572 -16.599  20.076  1.00 66.80           C
ATOM   4033  C   VAL E 506      71.415 -14.902  23.355  1.00 66.80           C
ATOM   4034  O   VAL E 506      72.599 -14.640  23.566  1.00 66.80           O
ATOM   4035  N   VAL E 507      70.524 -15.084  24.357  1.00111.41           N
ATOM   4036  CA  VAL E 507      70.847 -15.009  25.762  1.00111.41           C
ATOM   4037  CB  VAL E 507      69.611 -14.919  26.615  1.00111.41           C
ATOM   4038  CG1 VAL E 507      68.824 -16.232  26.455  1.00111.41           C
ATOM   4039  CG2 VAL E 507      69.996 -14.599  28.069  1.00111.41           C
ATOM   4040  C   VAL E 507      71.578 -16.274  26.113  1.00111.41           C
ATOM   4041  O   VAL E 507      71.495 -17.255  25.378  1.00111.41           O
ATOM   4042  N   PRO E 508      72.302 -16.286  27.205  1.00 77.28           N
ATOM   4043  CA  PRO E 508      73.086 -17.447  27.543  1.00 77.28           C
ATOM   4044  CD  PRO E 508      72.955 -15.065  27.658  1.00 77.28           C
ATOM   4045  CB  PRO E 508      74.025 -17.003  28.662  1.00 77.28           C
ATOM   4046  CG  PRO E 508      74.247 -15.511  28.364  1.00 77.28           C
ATOM   4047  C   PRO E 508      72.321 -18.695  27.848  1.00 77.28           C
ATOM   4048  O   PRO E 508      71.139 -18.629  28.182  1.00 77.28           O
ATOM   4049  N   VAL E 509      73.001 -19.850  27.695  1.00 32.66           N
ATOM   4050  CA  VAL E 509      72.435 -21.145  27.938  1.00 32.66           C
ATOM   4051  CB  VAL E 509      73.320 -22.271  27.483  1.00 32.66           C
ATOM   4052  CG1 VAL E 509      72.671 -23.606  27.884  1.00 32.66           C
ATOM   4053  CG2 VAL E 509      73.568 -22.125  25.972  1.00 32.66           C
ATOM   4054  C   VAL E 509      72.263 -21.283  29.414  1.00 32.66           C
ATOM   4055  O   VAL E 509      73.079 -20.795  30.193  1.00 32.66           O
ATOM   4056  N   ARG E 510      71.170 -21.949  29.833  1.00120.28           N
ATOM   4057  CA  ARG E 510      70.899 -22.124  31.230  1.00120.28           C
ATOM   4058  CB  ARG E 510      69.671 -21.335  31.713  1.00120.28           C
ATOM   4059  CG  ARG E 510      69.888 -19.821  31.729  1.00120.28           C
ATOM   4060  CD  ARG E 510      68.667 -19.031  32.204  1.00120.28           C
ATOM   4061  NE  ARG E 510      68.175 -19.668  33.459  1.00120.28           N
ATOM   4062  CZ  ARG E 510      67.498 -18.927  34.385  1.00120.28           C
ATOM   4063  NH1 ARG E 510      67.333 -17.587  34.198  1.00120.28           N
ATOM   4064  NH2 ARG E 510      66.980 -19.522  35.498  1.00120.28           N
ATOM   4065  C   ARG E 510      70.614 -23.573  31.465  1.00120.28           C
ATOM   4066  O   ARG E 510      70.527 -24.365  30.527  1.00120.28           O
ATOM   4067  N   ASN E 511      70.508 -23.964  32.751  1.00 39.44           N
ATOM   4068  CA  ASN E 511      70.210 -25.331  33.064  1.00 39.44           C
ATOM   4069  CB  ASN E 511      71.263 -25.995  33.969  1.00 39.44           C
ATOM   4070  CG  ASN E 511      71.001 -27.495  33.988  1.00 39.44           C
ATOM   4071  OD1 ASN E 511      69.942 -27.960  33.570  1.00 39.44           O
ATOM   4072  ND2 ASN E 511      71.993 -28.275  34.494  1.00 39.44           N
ATOM   4073  C   ASN E 511      68.903 -25.363  33.797  1.00 39.44           C
ATOM   4074  O   ASN E 511      68.733 -24.712  34.826  1.00 39.44           O
ATOM   4075  N   GLN E 512      67.935 -26.120  33.249  1.00 58.79           N
ATOM   4076  CA  GLN E 512      66.629 -26.292  33.822  1.00 58.79           C
ATOM   4077  CB  GLN E 512      65.671 -27.026  32.868  1.00 58.79           C
ATOM   4078  CG  GLN E 512      66.117 -28.450  32.533  1.00 58.79           C
ATOM   4079  CD  GLN E 512      65.089 -29.053  31.586  1.00 58.79           C
ATOM   4080  OE1 GLN E 512      63.917 -29.203  31.930  1.00 58.79           O
ATOM   4081  NE2 GLN E 512      65.538 -29.401  30.351  1.00 58.79           N
ATOM   4082  C   GLN E 512      66.760 -27.099  35.064  1.00 58.79           C
ATOM   4083  O   GLN E 512      65.985 -26.953  36.008  1.00 58.79           O
ATOM   4084  N   GLY E 513      67.746 -28.007  35.068  1.00 41.45           N
ATOM   4085  CA  GLY E 513      67.936 -28.887  36.171  1.00 41.45           C
ATOM   4086  C   GLY E 513      67.279 -30.143  35.729  1.00 41.45           C
ATOM   4087  O   GLY E 513      66.212 -30.115  35.120  1.00 41.45           O
ATOM   4088  N   VAL E 514      67.901 -31.290  36.023  1.00121.93           N
ATOM   4089  CA  VAL E 514      67.283 -32.519  35.648  1.00121.93           C
ATOM   4090  CB  VAL E 514      68.087 -33.723  36.041  1.00121.93           C
ATOM   4091  CG1 VAL E 514      69.421 -33.695  35.277  1.00121.93           C
ATOM   4092  CG2 VAL E 514      68.245 -33.729  37.571  1.00121.93           C
ATOM   4093  C   VAL E 514      66.022 -32.547  36.432  1.00121.93           C
ATOM   4094  O   VAL E 514      65.012 -33.114  36.020  1.00121.93           O
ATOM   4095  N   PHE E 515      66.076 -31.886  37.599  1.00120.39           N
ATOM   4096  CA  PHE E 515      65.029 -31.925  38.564  1.00120.39           C
ATOM   4097  CB  PHE E 515      65.362 -31.096  39.816  1.00120.39           C
ATOM   4098  CG  PHE E 515      66.521 -31.748  40.489  1.00120.39           C
ATOM   4099  CD1 PHE E 515      67.806 -31.499  40.064  1.00120.39           C
ATOM   4100  CD2 PHE E 515      66.325 -32.606  41.547  1.00120.39           C
ATOM   4101  CE1 PHE E 515      68.878 -32.100  40.682  1.00120.39           C
ATOM   4102  CE2 PHE E 515      67.393 -33.208  42.169  1.00120.39           C
ATOM   4103  CZ  PHE E 515      68.672 -32.955  41.738  1.00120.39           C
ATOM   4104  C   PHE E 515      63.717 -31.425  38.041  1.00120.39           C
ATOM   4105  O   PHE E 515      62.710 -32.115  38.188  1.00120.39           O
ATOM   4106  N   CYS E 516      63.666 -30.243  37.396  1.00 55.26           N
ATOM   4107  CA  CYS E 516      62.356 -29.733  37.089  1.00 55.26           C
ATOM   4108  CB  CYS E 516      62.194 -28.256  37.497  1.00 55.26           C
ATOM   4109  SG  CYS E 516      60.516 -27.589  37.279  1.00 55.26           S
ATOM   4110  C   CYS E 516      62.072 -29.848  35.621  1.00 55.26           C
ATOM   4111  O   CYS E 516      62.917 -29.532  34.786  1.00 55.26           O
ATOM   4112  N   GLY E 517      60.843 -30.287  35.265  1.00 49.53           N
ATOM   4113  CA  GLY E 517      60.514 -30.437  33.872  1.00 49.53           C
ATOM   4114  C   GLY E 517      60.036 -29.109  33.384  1.00 49.53           C
ATOM   4115  O   GLY E 517      58.884 -28.946  32.980  1.00 49.53           O
ATOM   4116  N   SER E 518      60.945 -28.119  33.451  1.00147.42           N
ATOM   4117  CA  SER E 518      60.712 -26.753  33.084  1.00147.42           C
ATOM   4118  CB  SER E 518      61.405 -25.747  34.020  1.00147.42           C
ATOM   4119  OG  SER E 518      62.814 -25.868  33.931  1.00147.42           O
ATOM   4120  C   SER E 518      61.068 -26.398  31.662  1.00147.42           C
ATOM   4121  O   SER E 518      61.084 -25.212  31.339  1.00147.42           O
ATOM   4122  N   CYS E 519      61.331 -27.365  30.762  1.00 61.02           N
ATOM   4123  CA  CYS E 519      61.850 -27.040  29.452  1.00 61.02           C
ATOM   4124  CB  CYS E 519      61.990 -28.279  28.548  1.00 61.02           C
ATOM   4125  SG  CYS E 519      60.405 -29.116  28.252  1.00 61.02           S
ATOM   4126  C   CYS E 519      60.987 -26.036  28.734  1.00 61.02           C
ATOM   4127  O   CYS E 519      61.503 -25.077  28.161  1.00 61.02           O
ATOM   4128  N   TYR E 520      59.653 -26.180  28.787  1.00 68.96           N
ATOM   4129  CA  TYR E 520      58.783 -25.297  28.058  1.00 68.96           C
ATOM   4130  CB  TYR E 520      57.290 -25.645  28.226  1.00 68.96           C
ATOM   4131  CG  TYR E 520      56.906 -25.508  29.661  1.00 68.96           C
ATOM   4132  CD1 TYR E 520      57.203 -26.502  30.565  1.00 68.96           C
ATOM   4133  CD2 TYR E 520      56.232 -24.391  30.101  1.00 68.96           C
ATOM   4134  CE1 TYR E 520      56.845 -26.380  31.887  1.00 68.96           C
ATOM   4135  CE2 TYR E 520      55.871 -24.263  31.422  1.00 68.96           C
ATOM   4136  CZ  TYR E 520      56.177 -25.258  32.318  1.00 68.96           C
ATOM   4137  OH  TYR E 520      55.809 -25.130  33.674  1.00 68.96           O
ATOM   4138  C   TYR E 520      58.996 -23.880  28.504  1.00 68.96           C
ATOM   4139  O   TYR E 520      58.939 -22.959  27.690  1.00 68.96           O
ATOM   4140  N   ALA E 521      59.194 -23.656  29.816  1.00 48.89           N
ATOM   4141  CA  ALA E 521      59.403 -22.329  30.332  1.00 48.89           C
ATOM   4142  CB  ALA E 521      59.475 -22.300  31.869  1.00 48.89           C
ATOM   4143  C   ALA E 521      60.691 -21.760  29.815  1.00 48.89           C
ATOM   4144  O   ALA E 521      60.748 -20.595  29.422  1.00 48.89           O
ATOM   4145  N   PHE E 522      61.768 -22.571  29.808  1.00 61.93           N
ATOM   4146  CA  PHE E 522      63.047 -22.095  29.357  1.00 61.93           C
ATOM   4147  CB  PHE E 522      64.184 -23.117  29.546  1.00 61.93           C
ATOM   4148  CG  PHE E 522      64.613 -23.059  30.973  1.00 61.93           C
ATOM   4149  CD1 PHE E 522      63.896 -23.682  31.969  1.00 61.93           C
ATOM   4150  CD2 PHE E 522      65.757 -22.373  31.310  1.00 61.93           C
ATOM   4151  CE1 PHE E 522      64.314 -23.613  33.278  1.00 61.93           C
ATOM   4152  CE2 PHE E 522      66.178 -22.301  32.616  1.00 61.93           C
ATOM   4153  CZ  PHE E 522      65.455 -22.921  33.605  1.00 61.93           C
ATOM   4154  C   PHE E 522      62.976 -21.734  27.904  1.00 61.93           C
ATOM   4155  O   PHE E 522      63.483 -20.692  27.495  1.00 61.93           O
ATOM   4156  N   SER E 523      62.339 -22.585  27.079  1.00 39.37           N
ATOM   4157  CA  SER E 523      62.264 -22.312  25.673  1.00 39.37           C
ATOM   4158  CB  SER E 523      61.511 -23.405  24.894  1.00 39.37           C
ATOM   4159  OG  SER E 523      60.155 -23.455  25.312  1.00 39.37           O
ATOM   4160  C   SER E 523      61.523 -21.028  25.480  1.00 39.37           C
ATOM   4161  O   SER E 523      61.919 -20.179  24.685  1.00 39.37           O
ATOM   4162  N   SER E 524      60.427 -20.845  26.233  1.00 96.24           N
ATOM   4163  CA  SER E 524      59.604 -19.681  26.091  1.00 96.24           C
ATOM   4164  CB  SER E 524      58.383 -19.732  27.020  1.00 96.24           C
ATOM   4165  OG  SER E 524      57.508 -18.653  26.738  1.00 96.24           O
ATOM   4166  C   SER E 524      60.392 -18.444  26.411  1.00 96.24           C
ATOM   4167  O   SER E 524      60.410 -17.498  25.627  1.00 96.24           O
ATOM   4168  N   SER E 525      61.085 -18.420  27.564  1.00 85.36           N
ATOM   4169  CA  SER E 525      61.829 -17.255  27.962  1.00 85.36           C
ATOM   4170  CB  SER E 525      62.500 -17.420  29.337  1.00 85.36           C
ATOM   4171  OG  SER E 525      61.513 -17.578  30.346  1.00 85.36           O
ATOM   4172  C   SER E 525      62.912 -17.008  26.963  1.00 85.36           C
ATOM   4173  O   SER E 525      63.189 -15.863  26.609  1.00 85.36           O
ATOM   4174  N   ASP E 526      63.537 -18.086  26.462  1.00 41.74           N
ATOM   4175  CA  ASP E 526      64.637 -17.943  25.554  1.00 41.74           C
ATOM   4176  CB  ASP E 526      65.241 -19.288  25.118  1.00 41.74           C
ATOM   4177  CG  ASP E 526      65.982 -19.879  26.309  1.00 41.74           C
ATOM   4178  OD1 ASP E 526      66.111 -19.166  27.340  1.00 41.74           O
ATOM   4179  OD2 ASP E 526      66.426 -21.053  26.204  1.00 41.74           O
ATOM   4180  C   ASP E 526      64.179 -17.236  24.321  1.00 41.74           C
ATOM   4181  O   ASP E 526      64.880 -16.365  23.808  1.00 41.74           O
ATOM   4182  N   MET E 527      62.990 -17.592  23.802  1.00 62.77           N
ATOM   4183  CA  MET E 527      62.526 -16.958  22.605  1.00 62.77           C
ATOM   4184  CB  MET E 527      61.190 -17.542  22.115  1.00 62.77           C
ATOM   4185  CG  MET E 527      60.660 -16.883  20.841  1.00 62.77           C
ATOM   4186  SD  MET E 527      59.210 -17.707  20.112  1.00 62.77           S
ATOM   4187  CE  MET E 527      58.099 -17.433  21.523  1.00 62.77           C
ATOM   4188  C   MET E 527      62.313 -15.494  22.855  1.00 62.77           C
ATOM   4189  O   MET E 527      62.790 -14.649  22.099  1.00 62.77           O
ATOM   4190  N   PHE E 528      61.629 -15.146  23.961  1.00117.04           N
ATOM   4191  CA  PHE E 528      61.333 -13.765  24.220  1.00117.04           C
ATOM   4192  CB  PHE E 528      60.449 -13.554  25.450  1.00117.04           C
ATOM   4193  CG  PHE E 528      59.257 -14.375  25.153  1.00117.04           C
ATOM   4194  CD1 PHE E 528      58.587 -14.186  23.967  1.00117.04           C
ATOM   4195  CD2 PHE E 528      58.809 -15.306  26.056  1.00117.04           C
ATOM   4196  CE1 PHE E 528      57.479 -14.926  23.663  1.00117.04           C
ATOM   4197  CE2 PHE E 528      57.699 -16.052  25.761  1.00117.04           C
ATOM   4198  CZ  PHE E 528      57.049 -15.855  24.570  1.00117.04           C
ATOM   4199  C   PHE E 528      62.582 -12.980  24.441  1.00117.04           C
ATOM   4200  O   PHE E 528      62.674 -11.823  24.038  1.00117.04           O
ATOM   4201  N   GLY E 529      63.564 -13.572  25.136  1.00 39.72           N
ATOM   4202  CA  GLY E 529      64.777 -12.858  25.442  1.00 39.72           C
ATOM   4203  C   GLY E 529      65.536 -12.502  24.192  1.00 39.72           C
ATOM   4204  O   GLY E 529      66.062 -11.395  24.080  1.00 39.72           O
ATOM   4205  N   SER E 530      65.651 -13.443  23.232  1.00 81.06           N
ATOM   4206  CA  SER E 530      66.381 -13.180  22.024  1.00 81.06           C
ATOM   4207  CB  SER E 530      66.535 -14.432  21.143  1.00 81.06           C
ATOM   4208  OG  SER E 530      67.265 -14.113  19.967  1.00 81.06           O
ATOM   4209  C   SER E 530      65.660 -12.149  21.210  1.00 81.06           C
ATOM   4210  O   SER E 530      66.269 -11.214  20.691  1.00 81.06           O
ATOM   4211  N   ARG E 531      64.324 -12.281  21.099  1.00111.25           N
ATOM   4212  CA  ARG E 531      63.535 -11.397  20.280  1.00111.25           C
ATOM   4213  CB  ARG E 531      62.047 -11.787  20.267  1.00111.25           C
ATOM   4214  CG  ARG E 531      61.745 -13.115  19.571  1.00111.25           C
ATOM   4215  CD  ARG E 531      60.978 -12.954  18.256  1.00111.25           C
ATOM   4216  NE  ARG E 531      60.750 -14.314  17.689  1.00111.25           N
ATOM   4217  CZ  ARG E 531      59.698 -14.532  16.846  1.00111.25           C
ATOM   4218  NH1 ARG E 531      58.827 -13.518  16.566  1.00111.25           N
ATOM   4219  NH2 ARG E 531      59.515 -15.760  16.280  1.00111.25           N
ATOM   4220  C   ARG E 531      63.632  -9.998  20.803  1.00111.25           C
ATOM   4221  O   ARG E 531      63.639  -9.041  20.031  1.00111.25           O
ATOM   4222  N   VAL E 532      63.673  -9.839  22.136  1.00 41.70           N
ATOM   4223  CA  VAL E 532      63.801  -8.529  22.710  1.00 41.70           C
ATOM   4224  CB  VAL E 532      63.839  -8.544  24.212  1.00 41.70           C
ATOM   4225  CG1 VAL E 532      64.091  -7.110  24.709  1.00 41.70           C
ATOM   4226  CG2 VAL E 532      62.536  -9.164  24.741  1.00 41.70           C
ATOM   4227  C   VAL E 532      65.111  -7.962  22.259  1.00 41.70           C
ATOM   4228  O   VAL E 532      65.196  -6.784  21.919  1.00 41.70           O
ATOM   4229  N   ARG E 533      66.170  -8.796  22.250  1.00 70.64           N
ATOM   4230  CA  ARG E 533      67.489  -8.344  21.911  1.00 70.64           C
ATOM   4231  CB  ARG E 533      68.559  -9.433  22.097  1.00 70.64           C
ATOM   4232  CG  ARG E 533      68.763  -9.815  23.567  1.00 70.64           C
ATOM   4233  CD  ARG E 533      69.932 -10.771  23.809  1.00 70.64           C
ATOM   4234  NE  ARG E 533      69.993 -11.035  25.275  1.00 70.64           N
ATOM   4235  CZ  ARG E 533      71.135 -11.510  25.840  1.00 70.64           C
ATOM   4236  NH1 ARG E 533      72.239 -11.739  25.067  1.00 70.64           N
ATOM   4237  NH2 ARG E 533      71.187 -11.757  27.182  1.00 70.64           N
ATOM   4238  C   ARG E 533      67.534  -7.862  20.492  1.00 70.64           C
ATOM   4239  O   ARG E 533      68.062  -6.788  20.218  1.00 70.64           O
ATOM   4240  N   VAL E 534      66.966  -8.631  19.547  1.00 96.96           N
ATOM   4241  CA  VAL E 534      66.999  -8.244  18.164  1.00 96.96           C
ATOM   4242  CB  VAL E 534      66.426  -9.289  17.248  1.00 96.96           C
ATOM   4243  CG1 VAL E 534      64.936  -9.486  17.576  1.00 96.96           C
ATOM   4244  CG2 VAL E 534      66.688  -8.854  15.796  1.00 96.96           C
ATOM   4245  C   VAL E 534      66.222  -6.976  17.966  1.00 96.96           C
ATOM   4246  O   VAL E 534      66.663  -6.074  17.255  1.00 96.96           O
ATOM   4247  N   ILE E 535      65.046  -6.861  18.611  1.00101.46           N
ATOM   4248  CA  ILE E 535      64.183  -5.733  18.400  1.00101.46           C
ATOM   4249  CB  ILE E 535      62.905  -5.829  19.184  1.00101.46           C
ATOM   4250  CG1 ILE E 535      62.091  -7.057  18.740  1.00101.46           C
ATOM   4251  CG2 ILE E 535      62.148  -4.501  19.023  1.00101.46           C
ATOM   4252  CD1 ILE E 535      61.676  -7.015  17.270  1.00101.46           C
ATOM   4253  C   ILE E 535      64.881  -4.481  18.829  1.00101.46           C
ATOM   4254  O   ILE E 535      64.788  -3.448  18.171  1.00101.46           O
ATOM   4255  N   THR E 536      65.544  -4.548  19.990  1.00148.63           N
ATOM   4256  CA  THR E 536      66.293  -3.508  20.632  1.00148.63           C
ATOM   4257  CB  THR E 536      66.500  -3.784  22.080  1.00148.63           C
ATOM   4258  OG1 THR E 536      67.219  -2.710  22.647  1.00148.63           O
ATOM   4259  CG2 THR E 536      67.311  -5.078  22.233  1.00148.63           C
ATOM   4260  C   THR E 536      67.653  -3.353  20.034  1.00148.63           C
ATOM   4261  O   THR E 536      68.340  -2.375  20.316  1.00148.63           O
ATOM   4262  N   ASN E 537      68.115  -4.352  19.265  1.00 65.73           N
ATOM   4263  CA  ASN E 537      69.443  -4.326  18.730  1.00 65.73           C
ATOM   4264  CB  ASN E 537      69.745  -3.060  17.910  1.00 65.73           C
ATOM   4265  CG  ASN E 537      70.976  -3.337  17.057  1.00 65.73           C
ATOM   4266  OD1 ASN E 537      71.612  -4.383  17.179  1.00 65.73           O
ATOM   4267  ND2 ASN E 537      71.323  -2.372  16.165  1.00 65.73           N
ATOM   4268  C   ASN E 537      70.425  -4.415  19.860  1.00 65.73           C
ATOM   4269  O   ASN E 537      71.463  -3.755  19.852  1.00 65.73           O
ATOM   4270  N   GLY E 538      70.094  -5.230  20.884  1.00 31.51           N
ATOM   4271  CA  GLY E 538      70.996  -5.524  21.963  1.00 31.51           C
ATOM   4272  C   GLY E 538      70.984  -4.431  22.983  1.00 31.51           C
ATOM   4273  O   GLY E 538      71.752  -4.474  23.944  1.00 31.51           O
ATOM   4274  N   THR E 539      70.140  -3.402  22.805  1.00 45.46           N
ATOM   4275  CA  THR E 539      70.124  -2.380  23.810  1.00 45.46           C
ATOM   4276  CB  THR E 539      69.363  -1.141  23.432  1.00 45.46           C
ATOM   4277  OG1 THR E 539      69.925  -0.556  22.266  1.00 45.46           O
ATOM   4278  CG2 THR E 539      69.421  -0.147  24.605  1.00 45.46           C
ATOM   4279  C   THR E 539      69.528  -2.956  25.063  1.00 45.46           C
ATOM   4280  O   THR E 539      69.970  -2.628  26.164  1.00 45.46           O
ATOM   4281  N   LYS E 540      68.496  -3.823  24.925  1.00126.82           N
ATOM   4282  CA  LYS E 540      67.857  -4.430  26.068  1.00126.82           C
ATOM   4283  CB  LYS E 540      66.315  -4.396  26.027  1.00126.82           C
ATOM   4284  CG  LYS E 540      65.669  -3.013  26.144  1.00126.82           C
ATOM   4285  CD  LYS E 540      65.643  -2.176  24.869  1.00126.82           C
ATOM   4286  CE  LYS E 540      64.460  -2.494  23.952  1.00126.82           C
ATOM   4287  NZ  LYS E 540      64.499  -1.624  22.755  1.00126.82           N
ATOM   4288  C   LYS E 540      68.209  -5.895  26.102  1.00126.82           C
ATOM   4289  O   LYS E 540      67.902  -6.641  25.177  1.00126.82           O
ATOM   4290  N   THR E 541      68.943  -6.297  27.157  1.00200.07           N
ATOM   4291  CA  THR E 541      69.472  -7.598  27.500  1.00200.07           C
ATOM   4292  CB  THR E 541      70.850  -7.426  28.076  1.00200.07           C
ATOM   4293  OG1 THR E 541      71.588  -6.552  27.237  1.00200.07           O
ATOM   4294  CG2 THR E 541      71.590  -8.769  28.062  1.00200.07           C
ATOM   4295  C   THR E 541      68.614  -8.452  28.439  1.00200.07           C
ATOM   4296  O   THR E 541      69.092  -9.515  28.833  1.00200.07           O
ATOM   4297  N   PRO E 542      67.445  -8.082  28.912  1.00114.44           N
ATOM   4298  CA  PRO E 542      66.810  -8.776  30.023  1.00114.44           C
ATOM   4299  CD  PRO E 542      66.450  -7.465  28.047  1.00114.44           C
ATOM   4300  CB  PRO E 542      65.396  -8.207  30.095  1.00114.44           C
ATOM   4301  CG  PRO E 542      65.085  -7.866  28.629  1.00114.44           C
ATOM   4302  C   PRO E 542      66.758 -10.276  30.025  1.00114.44           C
ATOM   4303  O   PRO E 542      66.653 -10.900  28.970  1.00114.44           O
ATOM   4304  N   VAL E 543      66.885 -10.866  31.235  1.00 52.51           N
ATOM   4305  CA  VAL E 543      66.756 -12.281  31.412  1.00 52.51           C
ATOM   4306  CB  VAL E 543      67.835 -12.881  32.262  1.00 52.51           C
ATOM   4307  CG1 VAL E 543      67.515 -14.370  32.477  1.00 52.51           C
ATOM   4308  CG2 VAL E 543      69.192 -12.626  31.583  1.00 52.51           C
ATOM   4309  C   VAL E 543      65.462 -12.454  32.141  1.00 52.51           C
ATOM   4310  O   VAL E 543      65.289 -11.947  33.249  1.00 52.51           O
ATOM   4311  N   TYR E 544      64.514 -13.174  31.516  1.00 83.09           N
ATOM   4312  CA  TYR E 544      63.205 -13.400  32.058  1.00 83.09           C
ATOM   4313  CB  TYR E 544      62.118 -13.599  30.989  1.00 83.09           C
ATOM   4314  CG  TYR E 544      61.904 -12.234  30.428  1.00 83.09           C
ATOM   4315  CD1 TYR E 544      61.026 -11.372  31.045  1.00 83.09           C
ATOM   4316  CD2 TYR E 544      62.583 -11.805  29.311  1.00 83.09           C
ATOM   4317  CE1 TYR E 544      60.819 -10.105  30.554  1.00 83.09           C
ATOM   4318  CE2 TYR E 544      62.380 -10.538  28.815  1.00 83.09           C
ATOM   4319  CZ  TYR E 544      61.496  -9.687  29.434  1.00 83.09           C
ATOM   4320  OH  TYR E 544      61.288  -8.387  28.927  1.00 83.09           O
ATOM   4321  C   TYR E 544      63.240 -14.556  33.008  1.00 83.09           C
ATOM   4322  O   TYR E 544      64.198 -15.327  33.024  1.00 83.09           O
ATOM   4323  N   SER E 545      62.221 -14.652  33.893  1.00 73.13           N
ATOM   4324  CA  SER E 545      62.229 -15.674  34.909  1.00 73.13           C
ATOM   4325  CB  SER E 545      61.749 -15.151  36.273  1.00 73.13           C
ATOM   4326  OG  SER E 545      61.650 -16.223  37.197  1.00 73.13           O
ATOM   4327  C   SER E 545      61.348 -16.851  34.574  1.00 73.13           C
ATOM   4328  O   SER E 545      60.125 -16.742  34.485  1.00 73.13           O
ATOM   4329  N   PRO E 546      61.971 -17.994  34.394  1.00 92.41           N
ATOM   4330  CA  PRO E 546      61.251 -19.222  34.150  1.00 92.41           C
ATOM   4331  CD  PRO E 546      63.298 -18.021  33.801  1.00 92.41           C
ATOM   4332  CB  PRO E 546      62.284 -20.223  33.640  1.00 92.41           C
ATOM   4333  CG  PRO E 546      63.370 -19.337  33.008  1.00 92.41           C
ATOM   4334  C   PRO E 546      60.549 -19.705  35.383  1.00 92.41           C
ATOM   4335  O   PRO E 546      59.547 -20.407  35.276  1.00 92.41           O
ATOM   4336  N   GLN E 547      61.074 -19.359  36.568  1.00 56.05           N
ATOM   4337  CA  GLN E 547      60.529 -19.848  37.801  1.00 56.05           C
ATOM   4338  CB  GLN E 547      61.395 -19.490  39.022  1.00 56.05           C
ATOM   4339  CG  GLN E 547      60.827 -20.005  40.348  1.00 56.05           C
ATOM   4340  CD  GLN E 547      60.938 -21.525  40.357  1.00 56.05           C
ATOM   4341  OE1 GLN E 547      61.871 -22.096  39.794  1.00 56.05           O
ATOM   4342  NE2 GLN E 547      59.957 -22.202  41.011  1.00 56.05           N
ATOM   4343  C   GLN E 547      59.163 -19.278  38.027  1.00 56.05           C
ATOM   4344  O   GLN E 547      58.268 -19.966  38.515  1.00 56.05           O
ATOM   4345  N   ASP E 548      58.958 -17.997  37.671  1.00 91.92           N
ATOM   4346  CA  ASP E 548      57.692 -17.374  37.914  1.00 91.92           C
ATOM   4347  CB  ASP E 548      57.659 -15.922  37.401  1.00 91.92           C
ATOM   4348  CG  ASP E 548      56.348 -15.271  37.821  1.00 91.92           C
ATOM   4349  OD1 ASP E 548      55.518 -15.967  38.465  1.00 91.92           O
ATOM   4350  OD2 ASP E 548      56.161 -14.066  37.506  1.00 91.92           O
ATOM   4351  C   ASP E 548      56.644 -18.145  37.186  1.00 91.92           C
ATOM   4352  O   ASP E 548      55.560 -18.394  37.713  1.00 91.92           O
ATOM   4353  N   ILE E 549      56.942 -18.550  35.941  1.00127.98           N
ATOM   4354  CA  ILE E 549      55.962 -19.286  35.202  1.00127.98           C
ATOM   4355  CB  ILE E 549      56.310 -19.517  33.749  1.00127.98           C
ATOM   4356  CG1 ILE E 549      55.040 -19.857  32.953  1.00127.98           C
ATOM   4357  CG2 ILE E 549      57.373 -20.617  33.636  1.00127.98           C
ATOM   4358  CD1 ILE E 549      54.089 -18.672  32.792  1.00127.98           C
ATOM   4359  C   ILE E 549      55.739 -20.605  35.876  1.00127.98           C
ATOM   4360  O   ILE E 549      54.602 -21.049  36.019  1.00127.98           O
ATOM   4361  N   VAL E 550      56.825 -21.264  36.325  1.00 59.33           N
ATOM   4362  CA  VAL E 550      56.687 -22.556  36.938  1.00 59.33           C
ATOM   4363  CB  VAL E 550      58.011 -23.166  37.318  1.00 59.33           C
ATOM   4364  CG1 VAL E 550      57.750 -24.472  38.090  1.00 59.33           C
ATOM   4365  CG2 VAL E 550      58.849 -23.362  36.041  1.00 59.33           C
ATOM   4366  C   VAL E 550      55.851 -22.454  38.183  1.00 59.33           C
ATOM   4367  O   VAL E 550      54.994 -23.303  38.423  1.00 59.33           O
ATOM   4368  N   GLU E 551      56.113 -21.453  39.046  1.00 83.91           N
ATOM   4369  CA  GLU E 551      55.376 -21.356  40.282  1.00 83.91           C
ATOM   4370  CB  GLU E 551      56.105 -20.476  41.312  1.00 83.91           C
ATOM   4371  CG  GLU E 551      57.448 -21.043  41.769  1.00 83.91           C
ATOM   4372  CD  GLU E 551      58.122 -19.997  42.645  1.00 83.91           C
ATOM   4373  OE1 GLU E 551      57.540 -18.890  42.795  1.00 83.91           O
ATOM   4374  OE2 GLU E 551      59.229 -20.289  43.171  1.00 83.91           O
ATOM   4375  C   GLU E 551      53.985 -20.785  40.137  1.00 83.91           C
ATOM   4376  O   GLU E 551      53.051 -21.270  40.773  1.00 83.91           O
ATOM   4377  N   CYS E 552      53.857 -19.652  39.411  1.00102.01           N
ATOM   4378  CA  CYS E 552      52.634 -18.898  39.239  1.00102.01           C
ATOM   4379  CB  CYS E 552      52.926 -17.416  38.987  1.00102.01           C
ATOM   4380  SG  CYS E 552      53.673 -16.720  40.472  1.00102.01           S
ATOM   4381  C   CYS E 552      51.661 -19.307  38.175  1.00102.01           C
ATOM   4382  O   CYS E 552      50.452 -19.192  38.372  1.00102.01           O
ATOM   4383  N   SER E 553      52.145 -19.760  37.007  1.00 82.89           N
ATOM   4384  CA  SER E 553      51.267 -19.850  35.873  1.00 82.89           C
ATOM   4385  CB  SER E 553      52.029 -19.859  34.538  1.00 82.89           C
ATOM   4386  OG  SER E 553      51.119 -19.905  33.450  1.00 82.89           O
ATOM   4387  C   SER E 553      50.321 -21.017  35.885  1.00 82.89           C
ATOM   4388  O   SER E 553      50.707 -22.179  35.993  1.00 82.89           O
ATOM   4389  N   ALA E 554      49.019 -20.675  35.771  1.00 82.20           N
ATOM   4390  CA  ALA E 554      47.875 -21.541  35.672  1.00 82.20           C
ATOM   4391  CB  ALA E 554      46.547 -20.786  35.853  1.00 82.20           C
ATOM   4392  C   ALA E 554      47.830 -22.212  34.328  1.00 82.20           C
ATOM   4393  O   ALA E 554      47.164 -23.234  34.155  1.00 82.20           O
ATOM   4394  N   TYR E 555      48.436 -21.562  33.316  1.00168.11           N
ATOM   4395  CA  TYR E 555      48.494 -22.008  31.950  1.00168.11           C
ATOM   4396  CB  TYR E 555      49.000 -20.980  30.920  1.00168.11           C
ATOM   4397  CG  TYR E 555      47.977 -19.907  30.759  1.00168.11           C
ATOM   4398  CD1 TYR E 555      46.638 -20.219  30.691  1.00168.11           C
ATOM   4399  CD2 TYR E 555      48.360 -18.595  30.597  1.00168.11           C
ATOM   4400  CE1 TYR E 555      45.693 -19.233  30.523  1.00168.11           C
ATOM   4401  CE2 TYR E 555      47.422 -17.605  30.426  1.00168.11           C
ATOM   4402  CZ  TYR E 555      46.086 -17.922  30.394  1.00168.11           C
ATOM   4403  OH  TYR E 555      45.123 -16.905  30.220  1.00168.11           O
ATOM   4404  C   TYR E 555      49.347 -23.236  31.811  1.00168.11           C
ATOM   4405  O   TYR E 555      49.373 -23.835  30.737  1.00168.11           O
ATOM   4406  N   SER E 556      50.202 -23.533  32.811  1.00 73.66           N
ATOM   4407  CA  SER E 556      51.060 -24.688  32.747  1.00 73.66           C
ATOM   4408  CB  SER E 556      52.526 -24.335  32.444  1.00 73.66           C
ATOM   4409  OG  SER E 556      53.075 -23.575  33.510  1.00 73.66           O
ATOM   4410  C   SER E 556      51.044 -25.433  34.059  1.00 73.66           C
ATOM   4411  O   SER E 556      50.399 -25.045  35.030  1.00 73.66           O
ATOM   4412  N   GLN E 557      51.709 -26.603  34.032  1.00179.01           N
ATOM   4413  CA  GLN E 557      51.907 -27.626  35.024  1.00179.01           C
ATOM   4414  CB  GLN E 557      52.036 -29.012  34.380  1.00179.01           C
ATOM   4415  CG  GLN E 557      50.698 -29.486  33.802  1.00179.01           C
ATOM   4416  CD  GLN E 557      50.297 -28.597  32.628  1.00179.01           C
ATOM   4417  OE1 GLN E 557      51.016 -28.496  31.635  1.00179.01           O
ATOM   4418  NE2 GLN E 557      49.120 -27.924  32.746  1.00179.01           N
ATOM   4419  C   GLN E 557      53.018 -27.413  36.023  1.00179.01           C
ATOM   4420  O   GLN E 557      53.239 -28.297  36.847  1.00179.01           O
ATOM   4421  N   GLY E 558      53.865 -26.371  35.910  1.00 50.09           N
ATOM   4422  CA  GLY E 558      54.929 -26.257  36.878  1.00 50.09           C
ATOM   4423  C   GLY E 558      56.034 -27.157  36.408  1.00 50.09           C
ATOM   4424  O   GLY E 558      56.417 -27.117  35.243  1.00 50.09           O
ATOM   4425  N   CYS E 559      56.603 -27.964  37.323  1.00 82.60           N
ATOM   4426  CA  CYS E 559      57.656 -28.899  37.029  1.00 82.60           C
ATOM   4427  CB  CYS E 559      58.372 -29.447  38.274  1.00 82.60           C
ATOM   4428  SG  CYS E 559      59.516 -28.206  38.940  1.00 82.60           S
ATOM   4429  C   CYS E 559      57.117 -30.046  36.226  1.00 82.60           C
ATOM   4430  O   CYS E 559      57.882 -30.864  35.716  1.00 82.60           O
ATOM   4431  N   ASP E 560      55.779 -30.182  36.199  1.00 78.22           N
ATOM   4432  CA  ASP E 560      55.034 -31.197  35.500  1.00 78.22           C
ATOM   4433  CB  ASP E 560      53.560 -31.259  35.934  1.00 78.22           C
ATOM   4434  CG  ASP E 560      53.521 -31.797  37.357  1.00 78.22           C
ATOM   4435  OD1 ASP E 560      54.594 -32.231  37.855  1.00 78.22           O
ATOM   4436  OD2 ASP E 560      52.416 -31.786  37.963  1.00 78.22           O
ATOM   4437  C   ASP E 560      55.062 -30.988  34.005  1.00 78.22           C
ATOM   4438  O   ASP E 560      54.665 -31.883  33.258  1.00 78.22           O
ATOM   4439  N   GLY E 561      55.434 -29.786  33.514  1.00 42.92           N
ATOM   4440  CA  GLY E 561      55.475 -29.586  32.084  1.00 42.92           C
ATOM   4441  C   GLY E 561      54.533 -28.480  31.692  1.00 42.92           C
ATOM   4442  O   GLY E 561      53.814 -27.931  32.526  1.00 42.92           O
ATOM   4443  N   GLY E 562      54.537 -28.117  30.387  1.00 33.61           N
ATOM   4444  CA  GLY E 562      53.702 -27.060  29.874  1.00 33.61           C
ATOM   4445  C   GLY E 562      54.001 -26.876  28.409  1.00 33.61           C
ATOM   4446  O   GLY E 562      54.757 -27.649  27.821  1.00 33.61           O
ATOM   4447  N   PHE E 563      53.395 -25.840  27.773  1.00 72.90           N
ATOM   4448  CA  PHE E 563      53.621 -25.622  26.364  1.00 72.90           C
ATOM   4449  CB  PHE E 563      52.425 -26.033  25.490  1.00 72.90           C
ATOM   4450  CG  PHE E 563      52.298 -27.510  25.629  1.00 72.90           C
ATOM   4451  CD1 PHE E 563      51.637 -28.053  26.706  1.00 72.90           C
ATOM   4452  CD2 PHE E 563      52.842 -28.351  24.685  1.00 72.90           C
ATOM   4453  CE1 PHE E 563      51.521 -29.416  26.841  1.00 72.90           C
ATOM   4454  CE2 PHE E 563      52.729 -29.715  24.815  1.00 72.90           C
ATOM   4455  CZ  PHE E 563      52.066 -30.249  25.894  1.00 72.90           C
ATOM   4456  C   PHE E 563      53.909 -24.167  26.094  1.00 72.90           C
ATOM   4457  O   PHE E 563      53.254 -23.274  26.626  1.00 72.90           O
ATOM   4458  N   MET E 564      54.861 -23.909  25.171  1.00132.68           N
ATOM   4459  CA  MET E 564      55.356 -22.599  24.827  1.00132.68           C
ATOM   4460  CB  MET E 564      56.479 -22.643  23.776  1.00132.68           C
ATOM   4461  CG  MET E 564      56.035 -23.214  22.429  1.00132.68           C
ATOM   4462  SD  MET E 564      55.569 -24.971  22.476  1.00132.68           S
ATOM   4463  CE  MET E 564      57.267 -25.585  22.668  1.00132.68           C
ATOM   4464  C   MET E 564      54.253 -21.742  24.283  1.00132.68           C
ATOM   4465  O   MET E 564      54.243 -20.536  24.498  1.00132.68           O
ATOM   4466  N   TYR E 565      53.289 -22.315  23.551  1.00 73.23           N
ATOM   4467  CA  TYR E 565      52.239 -21.506  22.995  1.00 73.23           C
ATOM   4468  CB  TYR E 565      51.219 -22.387  22.250  1.00 73.23           C
ATOM   4469  CG  TYR E 565      50.121 -21.581  21.643  1.00 73.23           C
ATOM   4470  CD1 TYR E 565      49.003 -21.233  22.368  1.00 73.23           C
ATOM   4471  CD2 TYR E 565      50.209 -21.188  20.327  1.00 73.23           C
ATOM   4472  CE1 TYR E 565      47.992 -20.503  21.785  1.00 73.23           C
ATOM   4473  CE2 TYR E 565      49.203 -20.460  19.740  1.00 73.23           C
ATOM   4474  CZ  TYR E 565      48.093 -20.114  20.470  1.00 73.23           C
ATOM   4475  OH  TYR E 565      47.061 -19.368  19.864  1.00 73.23           O
ATOM   4476  C   TYR E 565      51.541 -20.819  24.141  1.00 73.23           C
ATOM   4477  O   TYR E 565      51.224 -19.633  24.063  1.00 73.23           O
ATOM   4478  N   LEU E 566      51.265 -21.566  25.227  1.00 89.23           N
ATOM   4479  CA  LEU E 566      50.599 -21.069  26.400  1.00 89.23           C
ATOM   4480  CB  LEU E 566      50.128 -22.204  27.325  1.00 89.23           C
ATOM   4481  CG  LEU E 566      48.989 -23.043  26.715  1.00 89.23           C
ATOM   4482  CD1 LEU E 566      48.547 -24.169  27.664  1.00 89.23           C
ATOM   4483  CD2 LEU E 566      47.821 -22.142  26.285  1.00 89.23           C
ATOM   4484  C   LEU E 566      51.464 -20.151  27.221  1.00 89.23           C
ATOM   4485  O   LEU E 566      50.934 -19.266  27.887  1.00 89.23           O
ATOM   4486  N   VAL E 567      52.783 -20.421  27.332  1.00146.02           N
ATOM   4487  CA  VAL E 567      53.668 -19.582  28.111  1.00146.02           C
ATOM   4488  CB  VAL E 567      54.927 -20.301  28.516  1.00146.02           C
ATOM   4489  CG1 VAL E 567      55.652 -20.818  27.261  1.00146.02           C
ATOM   4490  CG2 VAL E 567      55.773 -19.344  29.371  1.00146.02           C
ATOM   4491  C   VAL E 567      54.038 -18.342  27.384  1.00146.02           C
ATOM   4492  O   VAL E 567      53.986 -17.218  27.883  1.00146.02           O
ATOM   4493  N   SER E 568      54.438 -18.536  26.136  1.00250.69           N
ATOM   4494  CA  SER E 568      54.684 -17.413  25.335  1.00250.69           C
ATOM   4495  CB  SER E 568      54.981 -17.819  23.879  1.00250.69           C
ATOM   4496  OG  SER E 568      56.178 -18.582  23.819  1.00250.69           O
ATOM   4497  C   SER E 568      53.307 -16.598  25.322  1.00250.69           C
ATOM   4498  O   SER E 568      53.563 -15.439  24.970  1.00250.69           O
ATOM   4499  N   LYS E 569      51.966 -17.170  25.601  1.00242.14           N
ATOM   4500  CA  LYS E 569      50.458 -16.799  25.815  1.00242.14           C
ATOM   4501  CB  LYS E 569      49.486 -17.995  25.813  1.00242.14           C
ATOM   4502  CG  LYS E 569      48.065 -17.568  26.213  1.00242.14           C
ATOM   4503  CD  LYS E 569      46.978 -18.626  26.001  1.00242.14           C
ATOM   4504  CE  LYS E 569      45.588 -18.172  26.462  1.00242.14           C
ATOM   4505  NZ  LYS E 569      45.099 -17.059  25.614  1.00242.14           N
ATOM   4506  C   LYS E 569      50.207 -16.131  27.146  1.00242.14           C
ATOM   4507  O   LYS E 569      49.462 -15.160  27.270  1.00242.14           O
ATOM   4508  N   TYR E 570      50.815 -16.686  28.200  1.00 95.41           N
ATOM   4509  CA  TYR E 570      50.745 -16.211  29.546  1.00 95.41           C
ATOM   4510  CB  TYR E 570      51.616 -17.123  30.433  1.00 95.41           C
ATOM   4511  CG  TYR E 570      51.744 -16.640  31.835  1.00 95.41           C
ATOM   4512  CD1 TYR E 570      50.743 -16.855  32.754  1.00 95.41           C
ATOM   4513  CD2 TYR E 570      52.895 -16.002  32.235  1.00 95.41           C
ATOM   4514  CE1 TYR E 570      50.883 -16.417  34.050  1.00 95.41           C
ATOM   4515  CE2 TYR E 570      53.040 -15.562  33.529  1.00 95.41           C
ATOM   4516  CZ  TYR E 570      52.031 -15.770  34.438  1.00 95.41           C
ATOM   4517  OH  TYR E 570      52.175 -15.320  35.768  1.00 95.41           O
ATOM   4518  C   TYR E 570      51.353 -14.855  29.475  1.00 95.41           C
ATOM   4519  O   TYR E 570      50.965 -13.930  30.188  1.00 95.41           O
ATOM   4520  N   ALA E 571      52.341 -14.716  28.576  1.00 44.93           N
ATOM   4521  CA  ALA E 571      53.035 -13.474  28.435  1.00 44.93           C
ATOM   4522  CB  ALA E 571      54.120 -13.516  27.345  1.00 44.93           C
ATOM   4523  C   ALA E 571      52.066 -12.384  28.081  1.00 44.93           C
ATOM   4524  O   ALA E 571      52.181 -11.267  28.582  1.00 44.93           O
ATOM   4525  N   GLU E 572      51.099 -12.651  27.184  1.00 70.98           N
ATOM   4526  CA  GLU E 572      50.184 -11.605  26.818  1.00 70.98           C
ATOM   4527  CB  GLU E 572      49.328 -11.973  25.592  1.00 70.98           C
ATOM   4528  CG  GLU E 572      48.584 -10.782  24.983  1.00 70.98           C
ATOM   4529  CD  GLU E 572      47.849 -11.267  23.740  1.00 70.98           C
ATOM   4530  OE1 GLU E 572      46.927 -12.113  23.890  1.00 70.98           O
ATOM   4531  OE2 GLU E 572      48.201 -10.800  22.624  1.00 70.98           O
ATOM   4532  C   GLU E 572      49.250 -11.271  27.949  1.00 70.98           C
ATOM   4533  O   GLU E 572      49.032 -10.099  28.254  1.00 70.98           O
ATOM   4534  N   ASP E 573      48.629 -12.290  28.581  1.00113.99           N
ATOM   4535  CA  ASP E 573      47.661 -12.002  29.602  1.00113.99           C
ATOM   4536  CB  ASP E 573      46.827 -13.242  29.971  1.00113.99           C
ATOM   4537  CG  ASP E 573      46.006 -13.647  28.753  1.00113.99           C
ATOM   4538  OD1 ASP E 573      45.906 -12.829  27.800  1.00113.99           O
ATOM   4539  OD2 ASP E 573      45.476 -14.790  28.759  1.00113.99           O
ATOM   4540  C   ASP E 573      48.269 -11.494  30.880  1.00113.99           C
ATOM   4541  O   ASP E 573      47.889 -10.431  31.371  1.00113.99           O
ATOM   4542  N   TYR E 574      49.146 -12.312  31.504  1.00165.26           N
ATOM   4543  CA  TYR E 574      49.787 -11.996  32.755  1.00165.26           C
ATOM   4544  CB  TYR E 574      50.044 -13.256  33.591  1.00165.26           C
ATOM   4545  CG  TYR E 574      48.689 -13.839  33.815  1.00165.26           C
ATOM   4546  CD1 TYR E 574      48.156 -14.720  32.902  1.00165.26           C
ATOM   4547  CD2 TYR E 574      47.941 -13.494  34.917  1.00165.26           C
ATOM   4548  CE1 TYR E 574      46.906 -15.260  33.088  1.00165.26           C
ATOM   4549  CE2 TYR E 574      46.689 -14.031  35.109  1.00165.26           C
ATOM   4550  CZ  TYR E 574      46.170 -14.917  34.195  1.00165.26           C
ATOM   4551  OH  TYR E 574      44.886 -15.471  34.385  1.00165.26           O
ATOM   4552  C   TYR E 574      51.055 -11.200  32.655  1.00165.26           C
ATOM   4553  O   TYR E 574      51.277 -10.274  33.431  1.00165.26           O
ATOM   4554  N   GLY E 575      51.949 -11.558  31.712  1.00 52.93           N
ATOM   4555  CA  GLY E 575      53.206 -10.863  31.613  1.00 52.93           C
ATOM   4556  C   GLY E 575      54.264 -11.654  32.325  1.00 52.93           C
ATOM   4557  O   GLY E 575      53.974 -12.514  33.156  1.00 52.93           O
ATOM   4558  N   LEU E 576      55.544 -11.361  32.009  1.00 82.87           N
ATOM   4559  CA  LEU E 576      56.642 -12.077  32.588  1.00 82.87           C
ATOM   4560  CB  LEU E 576      57.452 -12.839  31.535  1.00 82.87           C
ATOM   4561  CG  LEU E 576      56.603 -13.967  30.920  1.00 82.87           C
ATOM   4562  CD1 LEU E 576      57.365 -14.726  29.839  1.00 82.87           C
ATOM   4563  CD2 LEU E 576      56.067 -14.916  32.002  1.00 82.87           C
ATOM   4564  C   LEU E 576      57.520 -11.118  33.328  1.00 82.87           C
ATOM   4565  O   LEU E 576      57.588  -9.933  33.008  1.00 82.87           O
ATOM   4566  N   ALA E 577      58.210 -11.627  34.368  1.00 64.08           N
ATOM   4567  CA  ALA E 577      59.050 -10.805  35.193  1.00 64.08           C
ATOM   4568  CB  ALA E 577      58.740 -10.935  36.693  1.00 64.08           C
ATOM   4569  C   ALA E 577      60.470 -11.225  34.987  1.00 64.08           C
ATOM   4570  O   ALA E 577      60.751 -12.272  34.409  1.00 64.08           O
ATOM   4571  N   GLU E 578      61.413 -10.379  35.440  1.00 98.48           N
ATOM   4572  CA  GLU E 578      62.806 -10.657  35.245  1.00 98.48           C
ATOM   4573  CB  GLU E 578      63.691  -9.407  35.371  1.00 98.48           C
ATOM   4574  CG  GLU E 578      65.097  -9.604  34.808  1.00 98.48           C
ATOM   4575  CD  GLU E 578      65.761  -8.238  34.719  1.00 98.48           C
ATOM   4576  OE1 GLU E 578      65.052  -7.257  34.371  1.00 98.48           O
ATOM   4577  OE2 GLU E 578      66.987  -8.157  34.998  1.00 98.48           O
ATOM   4578  C   GLU E 578      63.261 -11.691  36.233  1.00 98.48           C
ATOM   4579  O   GLU E 578      62.598 -11.962  37.235  1.00 98.48           O
ATOM   4580  N   GLU E 579      64.434 -12.296  35.949  1.00 93.23           N
ATOM   4581  CA  GLU E 579      64.999 -13.361  36.732  1.00 93.23           C
ATOM   4582  CB  GLU E 579      66.365 -13.829  36.195  1.00 93.23           C
ATOM   4583  CG  GLU E 579      67.038 -14.900  37.057  1.00 93.23           C
ATOM   4584  CD  GLU E 579      66.380 -16.246  36.791  1.00 93.23           C
ATOM   4585  OE1 GLU E 579      65.536 -16.330  35.859  1.00 93.23           O
ATOM   4586  OE2 GLU E 579      66.721 -17.213  37.522  1.00 93.23           O
ATOM   4587  C   GLU E 579      65.211 -12.895  38.144  1.00 93.23           C
ATOM   4588  O   GLU E 579      64.928 -13.628  39.092  1.00 93.23           O
ATOM   4589  N   SER E 580      65.688 -11.649  38.327  1.00 37.14           N
ATOM   4590  CA  SER E 580      65.993 -11.154  39.643  1.00 37.14           C
ATOM   4591  CB  SER E 580      66.556  -9.722  39.623  1.00 37.14           C
ATOM   4592  OG  SER E 580      65.576  -8.817  39.135  1.00 37.14           O
ATOM   4593  C   SER E 580      64.746 -11.135  40.472  1.00 37.14           C
ATOM   4594  O   SER E 580      64.784 -11.314  41.689  1.00 37.14           O
ATOM   4595  N   CYS E 581      63.595 -10.912  39.823  1.00111.33           N
ATOM   4596  CA  CYS E 581      62.351 -10.860  40.529  1.00111.33           C
ATOM   4597  CB  CYS E 581      61.170 -10.692  39.578  1.00111.33           C
ATOM   4598  SG  CYS E 581      60.989  -8.995  39.015  1.00111.33           S
ATOM   4599  C   CYS E 581      62.105 -12.176  41.182  1.00111.33           C
ATOM   4600  O   CYS E 581      61.682 -12.230  42.338  1.00111.33           O
ATOM   4601  N   ASP E 582      62.324 -13.271  40.425  1.00 72.95           N
ATOM   4602  CA  ASP E 582      62.084 -14.575  40.961  1.00 72.95           C
ATOM   4603  CB  ASP E 582      60.731 -15.164  40.523  1.00 72.95           C
ATOM   4604  CG  ASP E 582      60.509 -16.454  41.297  1.00 72.95           C
ATOM   4605  OD1 ASP E 582      61.388 -16.802  42.130  1.00 72.95           O
ATOM   4606  OD2 ASP E 582      59.458 -17.110  41.066  1.00 72.95           O
ATOM   4607  C   ASP E 582      63.154 -15.486  40.450  1.00 72.95           C
ATOM   4608  O   ASP E 582      63.021 -16.064  39.374  1.00 72.95           O
ATOM   4609  N   PRO E 583      64.188 -15.673  41.223  1.00 72.23           N
ATOM   4610  CA  PRO E 583      65.290 -16.490  40.792  1.00 72.23           C
ATOM   4611  CD  PRO E 583      64.605 -14.657  42.175  1.00 72.23           C
ATOM   4612  CB  PRO E 583      66.381 -16.293  41.840  1.00 72.23           C
ATOM   4613  CG  PRO E 583      66.119 -14.864  42.357  1.00 72.23           C
ATOM   4614  C   PRO E 583      64.859 -17.905  40.585  1.00 72.23           C
ATOM   4615  O   PRO E 583      63.905 -18.338  41.228  1.00 72.23           O
ATOM   4616  N   TYR E 584      65.553 -18.637  39.691  1.00 99.30           N
ATOM   4617  CA  TYR E 584      65.133 -19.960  39.315  1.00 99.30           C
ATOM   4618  CB  TYR E 584      65.733 -20.370  37.956  1.00 99.30           C
ATOM   4619  CG  TYR E 584      65.246 -21.721  37.570  1.00 99.30           C
ATOM   4620  CD1 TYR E 584      63.941 -21.900  37.175  1.00 99.30           C
ATOM   4621  CD2 TYR E 584      66.100 -22.798  37.569  1.00 99.30           C
ATOM   4622  CE1 TYR E 584      63.487 -23.144  36.807  1.00 99.30           C
ATOM   4623  CE2 TYR E 584      65.652 -24.045  37.201  1.00 99.30           C
ATOM   4624  CZ  TYR E 584      64.343 -24.218  36.820  1.00 99.30           C
ATOM   4625  OH  TYR E 584      63.880 -25.496  36.442  1.00 99.30           O
ATOM   4626  C   TYR E 584      65.526 -20.960  40.363  1.00 99.30           C
ATOM   4627  O   TYR E 584      66.702 -21.096  40.697  1.00 99.30           O
ATOM   4628  N   LYS E 585      64.496 -21.580  40.990  1.00 76.74           N
ATOM   4629  CA  LYS E 585      64.581 -22.632  41.973  1.00 76.74           C
ATOM   4630  CB  LYS E 585      63.388 -22.602  42.938  1.00 76.74           C
ATOM   4631  CG  LYS E 585      63.370 -21.333  43.792  1.00 76.74           C
ATOM   4632  CD  LYS E 585      62.047 -21.081  44.516  1.00 76.74           C
ATOM   4633  CE  LYS E 585      62.052 -19.808  45.364  1.00 76.74           C
ATOM   4634  NZ  LYS E 585      60.742 -19.639  46.031  1.00 76.74           N
ATOM   4635  C   LYS E 585      64.684 -24.015  41.383  1.00 76.74           C
ATOM   4636  O   LYS E 585      65.471 -24.839  41.849  1.00 76.74           O
ATOM   4637  N   GLY E 586      63.883 -24.311  40.335  1.00 34.57           N
ATOM   4638  CA  GLY E 586      63.855 -25.638  39.777  1.00 34.57           C
ATOM   4639  C   GLY E 586      62.892 -26.479  40.560  1.00 34.57           C
ATOM   4640  O   GLY E 586      62.975 -27.708  40.540  1.00 34.57           O
ATOM   4641  N   VAL E 587      61.941 -25.836  41.276  1.00 63.61           N
ATOM   4642  CA  VAL E 587      61.019 -26.578  42.088  1.00 63.61           C
ATOM   4643  CB  VAL E 587      61.481 -26.611  43.528  1.00 63.61           C
ATOM   4644  CG1 VAL E 587      60.510 -27.394  44.431  1.00 63.61           C
ATOM   4645  CG2 VAL E 587      62.909 -27.182  43.536  1.00 63.61           C
ATOM   4646  C   VAL E 587      59.672 -25.896  41.993  1.00 63.61           C
ATOM   4647  O   VAL E 587      59.545 -24.794  41.466  1.00 63.61           O
ATOM   4648  N   ASP E 588      58.638 -26.581  42.513  1.00106.32           N
ATOM   4649  CA  ASP E 588      57.235 -26.280  42.603  1.00106.32           C
ATOM   4650  CB  ASP E 588      56.394 -27.504  43.004  1.00106.32           C
ATOM   4651  CG  ASP E 588      56.415 -28.479  41.833  1.00106.32           C
ATOM   4652  OD1 ASP E 588      56.598 -28.010  40.678  1.00106.32           O
ATOM   4653  OD2 ASP E 588      56.251 -29.704  42.076  1.00106.32           O
ATOM   4654  C   ASP E 588      57.006 -25.204  43.628  1.00106.32           C
ATOM   4655  O   ASP E 588      55.910 -25.102  44.180  1.00106.32           O
ATOM   4656  N   SER E 589      58.072 -24.475  44.012  1.00104.86           N
ATOM   4657  CA  SER E 589      58.008 -23.459  45.032  1.00104.86           C
ATOM   4658  CB  SER E 589      59.217 -22.510  45.012  1.00104.86           C
ATOM   4659  OG  SER E 589      60.419 -23.246  45.163  1.00104.86           O
ATOM   4660  C   SER E 589      56.795 -22.596  44.845  1.00104.86           C
ATOM   4661  O   SER E 589      56.192 -22.555  43.775  1.00104.86           O
ATOM   4662  N   VAL E 590      56.393 -21.906  45.935  1.00 49.32           N
ATOM   4663  CA  VAL E 590      55.238 -21.050  45.953  1.00 49.32           C
ATOM   4664  CB  VAL E 590      54.773 -20.725  47.345  1.00 49.32           C
ATOM   4665  CG1 VAL E 590      53.546 -19.800  47.264  1.00 49.32           C
ATOM   4666  CG2 VAL E 590      54.512 -22.045  48.089  1.00 49.32           C
ATOM   4667  C   VAL E 590      55.584 -19.761  45.264  1.00 49.32           C
ATOM   4668  O   VAL E 590      56.752 -19.391  45.162  1.00 49.32           O
ATOM   4669  N   CYS E 591      54.558 -19.058  44.735  1.00113.48           N
ATOM   4670  CA  CYS E 591      54.761 -17.805  44.056  1.00113.48           C
ATOM   4671  CB  CYS E 591      53.497 -17.255  43.391  1.00113.48           C
ATOM   4672  SG  CYS E 591      53.075 -18.082  41.846  1.00113.48           S
ATOM   4673  C   CYS E 591      55.124 -16.748  45.056  1.00113.48           C
ATOM   4674  O   CYS E 591      54.470 -16.655  46.089  1.00113.48           O
ATOM   4675  N   LYS E 592      56.170 -15.920  44.785  1.00141.50           N
ATOM   4676  CA  LYS E 592      56.487 -14.835  45.693  1.00141.50           C
ATOM   4677  CB  LYS E 592      56.921 -15.318  47.087  1.00141.50           C
ATOM   4678  CG  LYS E 592      57.128 -14.180  48.088  1.00141.50           C
ATOM   4679  CD  LYS E 592      55.834 -13.458  48.465  1.00141.50           C
ATOM   4680  CE  LYS E 592      56.037 -12.320  49.467  1.00141.50           C
ATOM   4681  NZ  LYS E 592      56.658 -11.159  48.790  1.00141.50           N
ATOM   4682  C   LYS E 592      57.622 -13.966  45.152  1.00141.50           C
ATOM   4683  O   LYS E 592      58.579 -14.490  44.586  1.00141.50           O
ATOM   4684  N   LYS E 593      57.508 -12.613  45.323  1.00183.59           N
ATOM   4685  CA  LYS E 593      58.403 -11.508  45.023  1.00183.59           C
ATOM   4686  CB  LYS E 593      59.063 -11.647  43.641  1.00183.59           C
ATOM   4687  CG  LYS E 593      58.032 -11.669  42.507  1.00183.59           C
ATOM   4688  CD  LYS E 593      58.626 -11.603  41.099  1.00183.59           C
ATOM   4689  CE  LYS E 593      58.623 -12.952  40.376  1.00183.59           C
ATOM   4690  NZ  LYS E 593      59.002 -12.767  38.956  1.00183.59           N
ATOM   4691  C   LYS E 593      57.512 -10.303  44.966  1.00183.59           C
ATOM   4692  O   LYS E 593      56.435 -10.376  44.379  1.00183.59           O
ATOM   4693  N   ASP E 594      57.960  -9.146  45.504  1.00 59.00           N
ATOM   4694  CA  ASP E 594      57.122  -7.977  45.590  1.00 59.00           C
ATOM   4695  CB  ASP E 594      57.822  -6.767  46.229  1.00 59.00           C
ATOM   4696  CG  ASP E 594      58.012  -7.078  47.707  1.00 59.00           C
ATOM   4697  OD1 ASP E 594      57.426  -8.090  48.175  1.00 59.00           O
ATOM   4698  OD2 ASP E 594      58.740  -6.307  48.387  1.00 59.00           O
ATOM   4699  C   ASP E 594      56.704  -7.601  44.209  1.00 59.00           C
ATOM   4700  O   ASP E 594      57.140  -8.206  43.233  1.00 59.00           O
ATOM   4701  N   GLN E 595      55.804  -6.605  44.090  1.00190.88           N
ATOM   4702  CA  GLN E 595      55.299  -6.281  42.790  1.00190.88           C
ATOM   4703  CB  GLN E 595      54.278  -5.130  42.796  1.00190.88           C
ATOM   4704  CG  GLN E 595      53.452  -5.039  41.511  1.00190.88           C
ATOM   4705  CD  GLN E 595      52.400  -6.141  41.558  1.00190.88           C
ATOM   4706  OE1 GLN E 595      52.066  -6.746  40.540  1.00190.88           O
ATOM   4707  NE2 GLN E 595      51.854  -6.407  42.776  1.00190.88           N
ATOM   4708  C   GLN E 595      56.456  -5.894  41.927  1.00190.88           C
ATOM   4709  O   GLN E 595      57.143  -4.908  42.186  1.00190.88           O
ATOM   4710  N   CYS E 596      56.714  -6.693  40.871  1.00 97.76           N
ATOM   4711  CA  CYS E 596      57.772  -6.351  39.969  1.00 97.76           C
ATOM   4712  CB  CYS E 596      58.438  -7.528  39.265  1.00 97.76           C
ATOM   4713  SG  CYS E 596      59.637  -8.325  40.352  1.00 97.76           S
ATOM   4714  C   CYS E 596      57.157  -5.498  38.939  1.00 97.76           C
ATOM   4715  O   CYS E 596      56.398  -5.938  38.076  1.00 97.76           O
ATOM   4716  N   PRO E 597      57.531  -4.261  39.028  1.00122.98           N
ATOM   4717  CA  PRO E 597      57.048  -3.258  38.133  1.00122.98           C
ATOM   4718  CD  PRO E 597      58.779  -3.884  39.669  1.00122.98           C
ATOM   4719  CB  PRO E 597      57.837  -1.997  38.483  1.00122.98           C
ATOM   4720  CG  PRO E 597      59.173  -2.553  39.014  1.00122.98           C
ATOM   4721  C   PRO E 597      57.361  -3.724  36.753  1.00122.98           C
ATOM   4722  O   PRO E 597      56.689  -3.298  35.815  1.00122.98           O
ATOM   4723  N   LYS E 598      58.383  -4.583  36.595  1.00188.29           N
ATOM   4724  CA  LYS E 598      58.716  -4.965  35.271  1.00188.29           C
ATOM   4725  CB  LYS E 598      60.197  -5.357  35.129  1.00188.29           C
ATOM   4726  CG  LYS E 598      61.201  -4.215  35.291  1.00188.29           C
ATOM   4727  CD  LYS E 598      61.255  -3.253  34.106  1.00188.29           C
ATOM   4728  CE  LYS E 598      62.017  -3.824  32.906  1.00188.29           C
ATOM   4729  NZ  LYS E 598      63.407  -4.161  33.295  1.00188.29           N
ATOM   4730  C   LYS E 598      57.964  -6.205  34.902  1.00188.29           C
ATOM   4731  O   LYS E 598      58.202  -7.271  35.469  1.00188.29           O
ATOM   4732  N   ARG E 599      57.034  -6.097  33.931  1.00150.96           N
ATOM   4733  CA  ARG E 599      56.371  -7.277  33.454  1.00150.96           C
ATOM   4734  CB  ARG E 599      54.949  -7.422  34.028  1.00150.96           C
ATOM   4735  CG  ARG E 599      54.455  -8.866  34.116  1.00150.96           C
ATOM   4736  CD  ARG E 599      53.248  -9.014  35.047  1.00150.96           C
ATOM   4737  NE  ARG E 599      53.087 -10.461  35.367  1.00150.96           N
ATOM   4738  CZ  ARG E 599      53.795 -11.023  36.389  1.00150.96           C
ATOM   4739  NH1 ARG E 599      54.687 -10.277  37.101  1.00150.96           N
ATOM   4740  NH2 ARG E 599      53.610 -12.341  36.699  1.00150.96           N
ATOM   4741  C   ARG E 599      56.293  -7.119  31.959  1.00150.96           C
ATOM   4742  O   ARG E 599      55.660  -6.188  31.462  1.00150.96           O
ATOM   4743  N   ALA E 600      56.976  -8.006  31.199  1.00 54.88           N
ATOM   4744  CA  ALA E 600      56.969  -7.933  29.761  1.00 54.88           C
ATOM   4745  CB  ALA E 600      58.223  -8.528  29.098  1.00 54.88           C
ATOM   4746  C   ALA E 600      55.793  -8.700  29.246  1.00 54.88           C
ATOM   4747  O   ALA E 600      55.434  -9.737  29.798  1.00 54.88           O
ATOM   4748  N   TYR E 601      55.206  -8.228  28.127  1.00 89.38           N
ATOM   4749  CA  TYR E 601      54.032  -8.817  27.534  1.00 89.38           C
ATOM   4750  CB  TYR E 601      52.854  -7.837  27.387  1.00 89.38           C
ATOM   4751  CG  TYR E 601      52.111  -7.636  28.660  1.00 89.38           C
ATOM   4752  CD1 TYR E 601      52.677  -7.012  29.746  1.00 89.38           C
ATOM   4753  CD2 TYR E 601      50.803  -8.053  28.729  1.00 89.38           C
ATOM   4754  CE1 TYR E 601      51.945  -6.833  30.898  1.00 89.38           C
ATOM   4755  CE2 TYR E 601      50.066  -7.876  29.875  1.00 89.38           C
ATOM   4756  CZ  TYR E 601      50.639  -7.263  30.962  1.00 89.38           C
ATOM   4757  OH  TYR E 601      49.883  -7.080  32.140  1.00 89.38           O
ATOM   4758  C   TYR E 601      54.335  -9.180  26.114  1.00 89.38           C
ATOM   4759  O   TYR E 601      55.273  -8.659  25.513  1.00 89.38           O
ATOM   4760  N   GLY E 602      53.528 -10.102  25.543  1.00 33.68           N
ATOM   4761  CA  GLY E 602      53.682 -10.479  24.169  1.00 33.68           C
ATOM   4762  C   GLY E 602      52.518  -9.915  23.411  1.00 33.68           C
ATOM   4763  O   GLY E 602      51.360 -10.179  23.731  1.00 33.68           O
ATOM   4764  N   THR E 603      52.819  -9.118  22.367  1.00101.69           N
ATOM   4765  CA  THR E 603      51.825  -8.488  21.546  1.00101.69           C
ATOM   4766  CB  THR E 603      52.418  -7.501  20.585  1.00101.69           C
ATOM   4767  OG1 THR E 603      53.135  -6.501  21.295  1.00101.69           O
ATOM   4768  CG2 THR E 603      51.276  -6.857  19.781  1.00101.69           C
ATOM   4769  C   THR E 603      51.093  -9.522  20.747  1.00101.69           C
ATOM   4770  O   THR E 603      49.891  -9.385  20.531  1.00101.69           O
ATOM   4771  N   ASN E 604      51.794 -10.562  20.239  1.00 96.12           N
ATOM   4772  CA  ASN E 604      51.075 -11.557  19.488  1.00 96.12           C
ATOM   4773  CB  ASN E 604      50.833 -11.186  18.015  1.00 96.12           C
ATOM   4774  CG  ASN E 604      49.659 -12.032  17.534  1.00 96.12           C
ATOM   4775  OD1 ASN E 604      49.674 -12.579  16.433  1.00 96.12           O
ATOM   4776  ND2 ASN E 604      48.602 -12.131  18.384  1.00 96.12           N
ATOM   4777  C   ASN E 604      51.820 -12.861  19.524  1.00 96.12           C
ATOM   4778  O   ASN E 604      53.007 -12.905  19.846  1.00 96.12           O
ATOM   4779  N   TYR E 605      51.105 -13.977  19.248  1.00 83.00           N
ATOM   4780  CA  TYR E 605      51.710 -15.281  19.224  1.00 83.00           C
ATOM   4781  CB  TYR E 605      51.777 -15.923  20.620  1.00 83.00           C
ATOM   4782  CG  TYR E 605      50.403 -15.845  21.193  1.00 83.00           C
ATOM   4783  CD1 TYR E 605      49.973 -14.684  21.795  1.00 83.00           C
ATOM   4784  CD2 TYR E 605      49.547 -16.919  21.130  1.00 83.00           C
ATOM   4785  CE1 TYR E 605      48.710 -14.591  22.329  1.00 83.00           C
ATOM   4786  CE2 TYR E 605      48.282 -16.832  21.663  1.00 83.00           C
ATOM   4787  CZ  TYR E 605      47.862 -15.669  22.262  1.00 83.00           C
ATOM   4788  OH  TYR E 605      46.564 -15.582  22.808  1.00 83.00           O
ATOM   4789  C   TYR E 605      50.911 -16.181  18.331  1.00 83.00           C
ATOM   4790  O   TYR E 605      49.714 -15.971  18.146  1.00 83.00           O
ATOM   4791  N   ALA E 606      51.562 -17.214  17.745  1.00 48.76           N
ATOM   4792  CA  ALA E 606      50.851 -18.148  16.913  1.00 48.76           C
ATOM   4793  CB  ALA E 606      50.419 -17.559  15.559  1.00 48.76           C
ATOM   4794  C   ALA E 606      51.746 -19.318  16.624  1.00 48.76           C
ATOM   4795  O   ALA E 606      52.962 -19.252  16.800  1.00 48.76           O
ATOM   4796  N   TYR E 607      51.146 -20.447  16.193  1.00 86.06           N
ATOM   4797  CA  TYR E 607      51.925 -21.584  15.786  1.00 86.06           C
ATOM   4798  CB  TYR E 607      51.156 -22.916  15.704  1.00 86.06           C
ATOM   4799  CG  TYR E 607      50.903 -23.480  17.060  1.00 86.06           C
ATOM   4800  CD1 TYR E 607      51.924 -24.101  17.742  1.00 86.06           C
ATOM   4801  CD2 TYR E 607      49.654 -23.421  17.635  1.00 86.06           C
ATOM   4802  CE1 TYR E 607      51.711 -24.644  18.986  1.00 86.06           C
ATOM   4803  CE2 TYR E 607      49.435 -23.964  18.880  1.00 86.06           C
ATOM   4804  CZ  TYR E 607      50.465 -24.573  19.558  1.00 86.06           C
ATOM   4805  OH  TYR E 607      50.243 -25.131  20.835  1.00 86.06           O
ATOM   4806  C   TYR E 607      52.355 -21.284  14.386  1.00 86.06           C
ATOM   4807  O   TYR E 607      51.572 -20.766  13.594  1.00 86.06           O
ATOM   4808  N   THR E 608      53.621 -21.570  14.034  1.00110.15           N
ATOM   4809  CA  THR E 608      54.032 -21.296  12.690  1.00110.15           C
ATOM   4810  CB  THR E 608      55.477 -21.605  12.424  1.00110.15           C
ATOM   4811  OG1 THR E 608      55.841 -21.174  11.122  1.00110.15           O
ATOM   4812  CG2 THR E 608      55.693 -23.121  12.568  1.00110.15           C
ATOM   4813  C   THR E 608      53.199 -22.155  11.799  1.00110.15           C
ATOM   4814  O   THR E 608      52.998 -23.339  12.073  1.00110.15           O
ATOM   4815  N   GLY E 609      52.702 -21.568  10.691  1.00 37.84           N
ATOM   4816  CA  GLY E 609      51.831 -22.284   9.816  1.00 37.84           C
ATOM   4817  C   GLY E 609      50.433 -21.812  10.095  1.00 37.84           C
ATOM   4818  O   GLY E 609      49.511 -22.120   9.343  1.00 37.84           O
ATOM   4819  N   GLY E 610      50.234 -21.074  11.206  1.00 41.21           N
ATOM   4820  CA  GLY E 610      48.955 -20.485  11.501  1.00 41.21           C
ATOM   4821  C   GLY E 610      48.212 -21.234  12.571  1.00 41.21           C
ATOM   4822  O   GLY E 610      47.431 -20.636  13.310  1.00 41.21           O
ATOM   4823  N   PHE E 611      48.412 -22.560  12.682  1.00 74.80           N
ATOM   4824  CA  PHE E 611      47.737 -23.330  13.692  1.00 74.80           C
ATOM   4825  CB  PHE E 611      46.269 -23.641  13.341  1.00 74.80           C
ATOM   4826  CG  PHE E 611      46.221 -24.226  11.970  1.00 74.80           C
ATOM   4827  CD1 PHE E 611      46.168 -23.395  10.874  1.00 74.80           C
ATOM   4828  CD2 PHE E 611      46.224 -25.587  11.772  1.00 74.80           C
ATOM   4829  CE1 PHE E 611      46.122 -23.909   9.601  1.00 74.80           C
ATOM   4830  CE2 PHE E 611      46.178 -26.107  10.500  1.00 74.80           C
ATOM   4831  CZ  PHE E 611      46.128 -25.270   9.412  1.00 74.80           C
ATOM   4832  C   PHE E 611      48.498 -24.605  13.864  1.00 74.80           C
ATOM   4833  O   PHE E 611      49.420 -24.901  13.108  1.00 74.80           O
ATOM   4834  N   TYR E 612      48.122 -25.402  14.879  1.00166.26           N
ATOM   4835  CA  TYR E 612      48.849 -26.601  15.192  1.00166.26           C
ATOM   4836  CB  TYR E 612      48.361 -27.124  16.555  1.00166.26           C
ATOM   4837  CG  TYR E 612      49.254 -28.169  17.110  1.00166.26           C
ATOM   4838  CD1 TYR E 612      50.592 -27.901  17.273  1.00166.26           C
ATOM   4839  CD2 TYR E 612      48.765 -29.409  17.444  1.00166.26           C
ATOM   4840  CE1 TYR E 612      51.440 -28.844  17.794  1.00166.26           C
ATOM   4841  CE2 TYR E 612      49.608 -30.354  17.973  1.00166.26           C
ATOM   4842  CZ  TYR E 612      50.946 -30.076  18.142  1.00166.26           C
ATOM   4843  OH  TYR E 612      51.826 -31.040  18.679  1.00166.26           O
ATOM   4844  C   TYR E 612      48.603 -27.591  14.088  1.00166.26           C
ATOM   4845  O   TYR E 612      47.466 -27.984  13.825  1.00166.26           O
ATOM   4846  N   GLY E 613      49.700 -28.041  13.433  1.00 65.54           N
ATOM   4847  CA  GLY E 613      49.624 -28.979  12.338  1.00 65.54           C
ATOM   4848  C   GLY E 613      50.054 -28.349  11.029  1.00 65.54           C
ATOM   4849  O   GLY E 613      50.242 -29.046  10.031  1.00 65.54           O
ATOM   4850  N   ALA E 614      50.123 -27.007  10.989  1.00103.75           N
ATOM   4851  CA  ALA E 614      50.541 -26.154   9.904  1.00103.75           C
ATOM   4852  CB  ALA E 614      50.034 -24.720  10.083  1.00103.75           C
ATOM   4853  C   ALA E 614      52.029 -26.084   9.694  1.00103.75           C
ATOM   4854  O   ALA E 614      52.480 -25.584   8.669  1.00103.75           O
ATOM   4855  N   THR E 615      52.841 -26.433  10.701  1.00 70.76           N
ATOM   4856  CA  THR E 615      54.264 -26.193  10.659  1.00 70.76           C
ATOM   4857  CB  THR E 615      54.945 -26.527  11.956  1.00 70.76           C
ATOM   4858  OG1 THR E 615      54.364 -25.780  13.015  1.00 70.76           O
ATOM   4859  CG2 THR E 615      56.440 -26.183  11.841  1.00 70.76           C
ATOM   4860  C   THR E 615      54.978 -26.938   9.567  1.00 70.76           C
ATOM   4861  O   THR E 615      54.581 -28.026   9.154  1.00 70.76           O
ATOM   4862  N   ASN E 616      56.061 -26.311   9.044  1.00 80.90           N
ATOM   4863  CA  ASN E 616      56.917 -26.924   8.067  1.00 80.90           C
ATOM   4864  CB  ASN E 616      56.374 -26.839   6.626  1.00 80.90           C
ATOM   4865  CG  ASN E 616      56.289 -25.381   6.207  1.00 80.90           C
ATOM   4866  OD1 ASN E 616      57.266 -24.805   5.733  1.00 80.90           O
ATOM   4867  ND2 ASN E 616      55.088 -24.764   6.369  1.00 80.90           N
ATOM   4868  C   ASN E 616      58.260 -26.245   8.136  1.00 80.90           C
ATOM   4869  O   ASN E 616      58.419 -25.209   8.781  1.00 80.90           O
ATOM   4870  N   ALA E 617      59.279 -26.844   7.486  1.00 45.49           N
ATOM   4871  CA  ALA E 617      60.629 -26.347   7.530  1.00 45.49           C
ATOM   4872  CB  ALA E 617      61.623 -27.275   6.810  1.00 45.49           C
ATOM   4873  C   ALA E 617      60.738 -24.998   6.884  1.00 45.49           C
ATOM   4874  O   ALA E 617      61.399 -24.107   7.418  1.00 45.49           O
ATOM   4875  N   LYS E 618      60.082 -24.809   5.721  1.00115.66           N
ATOM   4876  CA  LYS E 618      60.205 -23.579   4.984  1.00115.66           C
ATOM   4877  CB  LYS E 618      59.385 -23.583   3.683  1.00115.66           C
ATOM   4878  CG  LYS E 618      59.492 -22.282   2.885  1.00115.66           C
ATOM   4879  CD  LYS E 618      60.883 -22.007   2.310  1.00115.66           C
ATOM   4880  CE  LYS E 618      60.961 -20.699   1.519  1.00115.66           C
ATOM   4881  NZ  LYS E 618      62.332 -20.503   0.997  1.00115.66           N
ATOM   4882  C   LYS E 618      59.705 -22.443   5.816  1.00115.66           C
ATOM   4883  O   LYS E 618      60.356 -21.403   5.913  1.00115.66           O
ATOM   4884  N   ASN E 619      58.532 -22.625   6.450  1.00 73.35           N
ATOM   4885  CA  ASN E 619      57.935 -21.595   7.249  1.00 73.35           C
ATOM   4886  CB  ASN E 619      56.548 -21.990   7.782  1.00 73.35           C
ATOM   4887  CG  ASN E 619      55.868 -20.743   8.330  1.00 73.35           C
ATOM   4888  OD1 ASN E 619      56.485 -19.688   8.462  1.00 73.35           O
ATOM   4889  ND2 ASN E 619      54.555 -20.865   8.662  1.00 73.35           N
ATOM   4890  C   ASN E 619      58.813 -21.329   8.430  1.00 73.35           C
ATOM   4891  O   ASN E 619      58.938 -20.192   8.882  1.00 73.35           O
ATOM   4892  N   MET E 620      59.438 -22.385   8.977  1.00 47.91           N
ATOM   4893  CA  MET E 620      60.255 -22.217  10.147  1.00 47.91           C
ATOM   4894  CB  MET E 620      60.819 -23.552  10.662  1.00 47.91           C
ATOM   4895  CG  MET E 620      59.738 -24.485  11.216  1.00 47.91           C
ATOM   4896  SD  MET E 620      60.309 -26.161  11.629  1.00 47.91           S
ATOM   4897  CE  MET E 620      61.378 -25.647  13.004  1.00 47.91           C
ATOM   4898  C   MET E 620      61.410 -21.312   9.836  1.00 47.91           C
ATOM   4899  O   MET E 620      61.724 -20.410  10.611  1.00 47.91           O
ATOM   4900  N   MET E 621      62.069 -21.514   8.680  1.00 51.40           N
ATOM   4901  CA  MET E 621      63.221 -20.725   8.336  1.00 51.40           C
ATOM   4902  CB  MET E 621      63.882 -21.183   7.024  1.00 51.40           C
ATOM   4903  CG  MET E 621      64.463 -22.595   7.074  1.00 51.40           C
ATOM   4904  SD  MET E 621      65.166 -23.180   5.502  1.00 51.40           S
ATOM   4905  CE  MET E 621      66.590 -22.054   5.528  1.00 51.40           C
ATOM   4906  C   MET E 621      62.818 -19.299   8.117  1.00 51.40           C
ATOM   4907  O   MET E 621      63.561 -18.378   8.449  1.00 51.40           O
ATOM   4908  N   TYR E 622      61.641 -19.083   7.507  1.00 90.33           N
ATOM   4909  CA  TYR E 622      61.177 -17.756   7.216  1.00 90.33           C
ATOM   4910  CB  TYR E 622      59.827 -17.801   6.474  1.00 90.33           C
ATOM   4911  CG  TYR E 622      59.348 -16.424   6.172  1.00 90.33           C
ATOM   4912  CD1 TYR E 622      58.689 -15.686   7.127  1.00 90.33           C
ATOM   4913  CD2 TYR E 622      59.542 -15.877   4.923  1.00 90.33           C
ATOM   4914  CE1 TYR E 622      58.238 -14.417   6.844  1.00 90.33           C
ATOM   4915  CE2 TYR E 622      59.095 -14.611   4.635  1.00 90.33           C
ATOM   4916  CZ  TYR E 622      58.440 -13.879   5.597  1.00 90.33           C
ATOM   4917  OH  TYR E 622      57.978 -12.578   5.303  1.00 90.33           O
ATOM   4918  C   TYR E 622      60.982 -17.036   8.516  1.00 90.33           C
ATOM   4919  O   TYR E 622      61.431 -15.904   8.682  1.00 90.33           O
ATOM   4920  N   GLU E 623      60.326 -17.699   9.482  1.00 79.50           N
ATOM   4921  CA  GLU E 623      60.054 -17.094  10.757  1.00 79.50           C
ATOM   4922  CB  GLU E 623      59.245 -18.014  11.690  1.00 79.50           C
ATOM   4923  CG  GLU E 623      58.959 -17.400  13.063  1.00 79.50           C
ATOM   4924  CD  GLU E 623      57.869 -16.349  12.915  1.00 79.50           C
ATOM   4925  OE1 GLU E 623      57.214 -16.316  11.839  1.00 79.50           O
ATOM   4926  OE2 GLU E 623      57.678 -15.562  13.881  1.00 79.50           O
ATOM   4927  C   GLU E 623      61.342 -16.786  11.455  1.00 79.50           C
ATOM   4928  O   GLU E 623      61.511 -15.706  12.018  1.00 79.50           O
ATOM   4929  N   LEU E 624      62.300 -17.727  11.408  1.00 56.48           N
ATOM   4930  CA  LEU E 624      63.520 -17.581  12.150  1.00 56.48           C
ATOM   4931  CB  LEU E 624      64.431 -18.809  11.968  1.00 56.48           C
ATOM   4932  CG  LEU E 624      65.735 -18.770  12.783  1.00 56.48           C
ATOM   4933  CD1 LEU E 624      65.443 -18.776  14.292  1.00 56.48           C
ATOM   4934  CD2 LEU E 624      66.687 -19.903  12.362  1.00 56.48           C
ATOM   4935  C   LEU E 624      64.276 -16.365  11.703  1.00 56.48           C
ATOM   4936  O   LEU E 624      64.634 -15.514  12.516  1.00 56.48           O
ATOM   4937  N   TYR E 625      64.521 -16.237  10.388  1.00106.94           N
ATOM   4938  CA  TYR E 625      65.303 -15.153   9.866  1.00106.94           C
ATOM   4939  CB  TYR E 625      65.597 -15.363   8.368  1.00106.94           C
ATOM   4940  CG  TYR E 625      66.382 -14.219   7.826  1.00106.94           C
ATOM   4941  CD1 TYR E 625      65.746 -13.068   7.419  1.00106.94           C
ATOM   4942  CD2 TYR E 625      67.750 -14.301   7.707  1.00106.94           C
ATOM   4943  CE1 TYR E 625      66.464 -12.011   6.912  1.00106.94           C
ATOM   4944  CE2 TYR E 625      68.473 -13.248   7.200  1.00106.94           C
ATOM   4945  CZ  TYR E 625      67.830 -12.101   6.801  1.00106.94           C
ATOM   4946  OH  TYR E 625      68.570 -11.019   6.279  1.00106.94           O
ATOM   4947  C   TYR E 625      64.585 -13.849  10.017  1.00106.94           C
ATOM   4948  O   TYR E 625      65.186 -12.839  10.381  1.00106.94           O
ATOM   4949  N   HIS E 626      63.287 -13.809   9.669  1.00 73.56           N
ATOM   4950  CA  HIS E 626      62.611 -12.553   9.771  1.00 73.56           C
ATOM   4951  ND1 HIS E 626      61.959 -11.762   6.729  1.00 73.56           N
ATOM   4952  CG  HIS E 626      61.460 -12.736   7.561  1.00 73.56           C
ATOM   4953  CB  HIS E 626      61.263 -12.550   9.035  1.00 73.56           C
ATOM   4954  NE2 HIS E 626      61.590 -13.551   5.462  1.00 73.56           N
ATOM   4955  CD2 HIS E 626      61.237 -13.823   6.771  1.00 73.56           C
ATOM   4956  CE1 HIS E 626      62.017 -12.302   5.485  1.00 73.56           C
ATOM   4957  C   HIS E 626      62.380 -12.161  11.204  1.00 73.56           C
ATOM   4958  O   HIS E 626      62.773 -11.071  11.612  1.00 73.56           O
ATOM   4959  N   GLY E 627      61.682 -13.034  11.968  1.00 73.31           N
ATOM   4960  CA  GLY E 627      61.253 -12.846  13.338  1.00 73.31           C
ATOM   4961  C   GLY E 627      62.249 -13.052  14.454  1.00 73.31           C
ATOM   4962  O   GLY E 627      62.243 -12.299  15.427  1.00 73.31           O
ATOM   4963  N   GLY E 628      63.081 -14.114  14.401  1.00 50.73           N
ATOM   4964  CA  GLY E 628      63.968 -14.387  15.505  1.00 50.73           C
ATOM   4965  C   GLY E 628      63.804 -15.828  15.919  1.00 50.73           C
ATOM   4966  O   GLY E 628      63.028 -16.569  15.318  1.00 50.73           O
ATOM   4967  N   PRO E 629      64.498 -16.237  16.960  1.00 81.09           N
ATOM   4968  CA  PRO E 629      64.436 -17.604  17.411  1.00 81.09           C
ATOM   4969  CD  PRO E 629      65.743 -15.593  17.343  1.00 81.09           C
ATOM   4970  CB  PRO E 629      65.515 -17.734  18.481  1.00 81.09           C
ATOM   4971  CG  PRO E 629      66.558 -16.677  18.073  1.00 81.09           C
ATOM   4972  C   PRO E 629      63.056 -17.924  17.885  1.00 81.09           C
ATOM   4973  O   PRO E 629      62.368 -17.029  18.373  1.00 81.09           O
ATOM   4974  N   LEU E 630      62.617 -19.187  17.721  1.00110.38           N
ATOM   4975  CA  LEU E 630      61.287 -19.549  18.121  1.00110.38           C
ATOM   4976  CB  LEU E 630      60.315 -19.749  16.943  1.00110.38           C
ATOM   4977  CG  LEU E 630      60.649 -20.949  16.034  1.00110.38           C
ATOM   4978  CD1 LEU E 630      59.638 -21.069  14.885  1.00110.38           C
ATOM   4979  CD2 LEU E 630      62.101 -20.904  15.537  1.00110.38           C
ATOM   4980  C   LEU E 630      61.356 -20.841  18.867  1.00110.38           C
ATOM   4981  O   LEU E 630      62.320 -21.594  18.734  1.00110.38           O
ATOM   4982  N   ALA E 631      60.332 -21.113  19.704  1.00 49.39           N
ATOM   4983  CA  ALA E 631      60.310 -22.334  20.463  1.00 49.39           C
ATOM   4984  CB  ALA E 631      59.338 -22.288  21.656  1.00 49.39           C
ATOM   4985  C   ALA E 631      59.891 -23.479  19.584  1.00 49.39           C
ATOM   4986  O   ALA E 631      59.028 -23.337  18.718  1.00 49.39           O
ATOM   4987  N   ILE E 632      60.504 -24.662  19.806  1.00127.45           N
ATOM   4988  CA  ILE E 632      60.194 -25.849  19.056  1.00127.45           C
ATOM   4989  CB  ILE E 632      61.222 -26.142  17.994  1.00127.45           C
ATOM   4990  CG1 ILE E 632      61.303 -24.964  17.008  1.00127.45           C
ATOM   4991  CG2 ILE E 632      60.883 -27.471  17.301  1.00127.45           C
ATOM   4992  CD1 ILE E 632      62.499 -25.044  16.063  1.00127.45           C
ATOM   4993  C   ILE E 632      60.187 -26.990  20.038  1.00127.45           C
ATOM   4994  O   ILE E 632      60.718 -26.864  21.140  1.00127.45           O
ATOM   4995  N   ALA E 633      59.536 -28.122  19.687  1.00 45.13           N
ATOM   4996  CA  ALA E 633      59.540 -29.272  20.550  1.00 45.13           C
ATOM   4997  CB  ALA E 633      58.185 -29.541  21.224  1.00 45.13           C
ATOM   4998  C   ALA E 633      59.866 -30.473  19.710  1.00 45.13           C
ATOM   4999  O   ALA E 633      59.605 -30.487  18.508  1.00 45.13           O
ATOM   5000  N   PHE E 634      60.484 -31.508  20.322  1.00179.72           N
ATOM   5001  CA  PHE E 634      60.813 -32.702  19.591  1.00179.72           C
ATOM   5002  CB  PHE E 634      62.165 -32.630  18.847  1.00179.72           C
ATOM   5003  CG  PHE E 634      63.301 -32.585  19.815  1.00179.72           C
ATOM   5004  CD1 PHE E 634      63.699 -31.398  20.385  1.00179.72           C
ATOM   5005  CD2 PHE E 634      63.975 -33.737  20.153  1.00179.72           C
ATOM   5006  CE1 PHE E 634      64.750 -31.362  21.274  1.00179.72           C
ATOM   5007  CE2 PHE E 634      65.027 -33.707  21.039  1.00179.72           C
ATOM   5008  CZ  PHE E 634      65.418 -32.517  21.603  1.00179.72           C
ATOM   5009  C   PHE E 634      60.845 -33.853  20.549  1.00179.72           C
ATOM   5010  O   PHE E 634      60.728 -33.674  21.761  1.00179.72           O
ATOM   5011  N   GLU E 635      60.981 -35.085  20.016  1.00125.78           N
ATOM   5012  CA  GLU E 635      60.986 -36.239  20.872  1.00125.78           C
ATOM   5013  CB  GLU E 635      60.283 -37.463  20.255  1.00125.78           C
ATOM   5014  CG  GLU E 635      60.284 -38.700  21.157  1.00125.78           C
ATOM   5015  CD  GLU E 635      59.282 -38.483  22.284  1.00125.78           C
ATOM   5016  OE1 GLU E 635      58.677 -37.379  22.336  1.00125.78           O
ATOM   5017  OE2 GLU E 635      59.109 -39.420  23.109  1.00125.78           O
ATOM   5018  C   GLU E 635      62.401 -36.627  21.150  1.00125.78           C
ATOM   5019  O   GLU E 635      63.149 -37.000  20.245  1.00125.78           O
ATOM   5020  N   VAL E 636      62.790 -36.543  22.439  1.00 72.05           N
ATOM   5021  CA  VAL E 636      64.110 -36.913  22.850  1.00 72.05           C
ATOM   5022  CB  VAL E 636      64.522 -36.308  24.163  1.00 72.05           C
ATOM   5023  CG1 VAL E 636      65.863 -36.925  24.592  1.00 72.05           C
ATOM   5024  CG2 VAL E 636      64.579 -34.779  24.002  1.00 72.05           C
ATOM   5025  C   VAL E 636      64.132 -38.399  22.999  1.00 72.05           C
ATOM   5026  O   VAL E 636      63.174 -39.013  23.465  1.00 72.05           O
ATOM   5027  N   TYR E 637      65.247 -39.017  22.580  1.00149.90           N
ATOM   5028  CA  TYR E 637      65.408 -40.436  22.688  1.00149.90           C
ATOM   5029  CB  TYR E 637      65.445 -41.172  21.337  1.00149.90           C
ATOM   5030  CG  TYR E 637      64.056 -41.241  20.790  1.00149.90           C
[truncated: 509,163 more chars]
