# Supplementary material for: Evolutionary Analysis of Dipeptidyl Peptidase I
Source: Int J Mol Sci. 2022 Feb 6;23(3):1852. doi: 10.3390/ijms23031852 (PMC8836896; doi:10.3390/ijms23031852)
Supplement: Supplementary file 1 [file ijms-23-01852-s001.zip › Supplementary File S2 Homology models/Modeller/Strongylocentrotus purpuratus/mod.B99990001.pdb]

EXPDTA    THEORETICAL MODEL, MODELLER 10.1 2021/11/04 15:46:24
REMARK   6 MODELLER OBJECTIVE FUNCTION:     12867.9727
REMARK   6 MODELLER BEST TEMPLATE % SEQ ID:  54.545
REMARK   6 SEQUENCE: mod
REMARK   6 ALIGNMENT: alignment.pir
REMARK   6 SCRIPT: model.py
REMARK   6 DOPE score: -157187.09375
REMARK   6 GA341 score: 1.00000
REMARK   6 DOPE-HR score: -122859.74219
REMARK   6 TEMPLATE: 1K3B 1:A - 119:A MODELS 1:A - 121:A AT 54.5%
REMARK   6 TEMPLATE: 1K3B 120:B - 283:B MODELS 122:B - 284:B AT 54.5%
REMARK   6 TEMPLATE: 1K3B 284:C - 351:C MODELS 285:C - 355:C AT 54.5%
REMARK   6 TEMPLATE: 1K3B 353:D - 471:D MODELS 356:D - 476:D AT 54.5%
REMARK   6 TEMPLATE: 1K3B 472:E - 635:E MODELS 477:E - 639:E AT 54.5%
REMARK   6 TEMPLATE: 1K3B 636:F - 703:F MODELS 640:F - 710:F AT 54.5%
REMARK   6 TEMPLATE: 1K3B 705:G - 823:G MODELS 711:G - 831:G AT 54.5%
REMARK   6 TEMPLATE: 1K3B 824:H - 987:H MODELS 832:H - 994:H AT 54.5%
REMARK   6 TEMPLATE: 1K3B 988:I - 1055:I MODELS 995:I - 1065:I AT 54.5%
REMARK   6 TEMPLATE: 1K3B 1057:J - 1175:J MODELS 1066:J - 1186:J AT 54.5%
REMARK   6 TEMPLATE: 1K3B 1176:K - 1339:K MODELS 1187:K - 1349:K AT 54.5%
REMARK   6 TEMPLATE: 1K3B 1340:L - 1407:L MODELS 1350:L - 1420:L AT 54.5%
SSBOND   1 CYS A    6    CYS A   96                          1555   1555  2.03
SSBOND   2 CYS A   30    CYS A  113                          1555   1555  2.03
SSBOND   3 CYS B  146    CYS B  189                          1555   1555  2.03
SSBOND   4 CYS B  182    CYS B  222                          1555   1555  2.04
SSBOND   5 CYS B  212    CYS B  227                          1555   1555  2.02
SSBOND   6 CYS D  361    CYS D  451                          1555   1555  2.03
SSBOND   7 CYS D  385    CYS D  468                          1555   1555  2.03
SSBOND   8 CYS E  501    CYS E  544                          1555   1555  2.03
SSBOND   9 CYS E  537    CYS E  577                          1555   1555  2.03
SSBOND  10 CYS E  567    CYS E  582                          1555   1555  2.02
SSBOND  11 CYS G  716    CYS G  806                          1555   1555  2.03
SSBOND  12 CYS G  740    CYS G  823                          1555   1555  2.03
SSBOND  13 CYS H  856    CYS H  899                          1555   1555  2.03
SSBOND  14 CYS H  892    CYS H  932                          1555   1555  2.04
SSBOND  15 CYS H  922    CYS H  937                          1555   1555  2.02
SSBOND  16 CYS J 1071    CYS J 1161                          1555   1555  2.03
SSBOND  17 CYS J 1095    CYS J 1178                          1555   1555  2.03
SSBOND  18 CYS K 1211    CYS K 1254                          1555   1555  2.03
SSBOND  19 CYS K 1247    CYS K 1287                          1555   1555  2.03
SSBOND  20 CYS K 1277    CYS K 1292                          1555   1555  2.02
ATOM      1  N   ASP A   1      38.164  27.910  24.595  1.00110.40           N
ATOM      2  CA  ASP A   1      39.488  28.025  23.945  1.00110.40           C
ATOM      3  CB  ASP A   1      39.375  28.531  22.490  1.00110.40           C
ATOM      4  CG  ASP A   1      38.710  29.895  22.433  1.00110.40           C
ATOM      5  OD1 ASP A   1      38.234  30.375  23.494  1.00110.40           O
ATOM      6  OD2 ASP A   1      38.660  30.469  21.313  1.00110.40           O
ATOM      7  C   ASP A   1      40.458  28.825  24.739  1.00110.40           C
ATOM      8  O   ASP A   1      40.124  29.403  25.772  1.00110.40           O
ATOM      9  N   THR A   2      41.714  28.815  24.273  1.00139.84           N
ATOM     10  CA  THR A   2      42.825  29.447  24.902  1.00139.84           C
ATOM     11  CB  THR A   2      44.074  28.691  24.546  1.00139.84           C
ATOM     12  OG1 THR A   2      43.879  27.311  24.805  1.00139.84           O
ATOM     13  CG2 THR A   2      45.241  29.171  25.399  1.00139.84           C
ATOM     14  C   THR A   2      42.894  30.805  24.278  1.00139.84           C
ATOM     15  O   THR A   2      42.207  31.071  23.294  1.00139.84           O
ATOM     16  N   PRO A   3      43.681  31.679  24.829  1.00 74.73           N
ATOM     17  CA  PRO A   3      43.806  32.991  24.253  1.00 74.73           C
ATOM     18  CD  PRO A   3      43.843  31.708  26.276  1.00 74.73           C
ATOM     19  CB  PRO A   3      44.489  33.845  25.320  1.00 74.73           C
ATOM     20  CG  PRO A   3      44.058  33.185  26.641  1.00 74.73           C
ATOM     21  C   PRO A   3      44.538  32.961  22.946  1.00 74.73           C
ATOM     22  O   PRO A   3      44.571  33.986  22.267  1.00 74.73           O
ATOM     23  N   ALA A   4      45.150  31.817  22.582  1.00 67.75           N
ATOM     24  CA  ALA A   4      45.973  31.753  21.404  1.00 67.75           C
ATOM     25  CB  ALA A   4      46.855  30.493  21.351  1.00 67.75           C
ATOM     26  C   ALA A   4      45.176  31.790  20.136  1.00 67.75           C
ATOM     27  O   ALA A   4      44.116  31.177  20.019  1.00 67.75           O
ATOM     28  N   ASN A   5      45.690  32.554  19.147  1.00195.04           N
ATOM     29  CA  ASN A   5      45.123  32.569  17.830  1.00195.04           C
ATOM     30  CB  ASN A   5      44.302  33.837  17.515  1.00195.04           C
ATOM     31  CG  ASN A   5      45.181  35.051  17.722  1.00195.04           C
ATOM     32  OD1 ASN A   5      46.303  34.926  18.207  1.00195.04           O
ATOM     33  ND2 ASN A   5      44.666  36.255  17.354  1.00195.04           N
ATOM     34  C   ASN A   5      46.262  32.409  16.862  1.00195.04           C
ATOM     35  O   ASN A   5      46.749  33.364  16.257  1.00195.04           O
ATOM     36  N   CYS A   6      46.701  31.152  16.663  1.00 64.56           N
ATOM     37  CA  CYS A   6      47.829  30.899  15.814  1.00 64.56           C
ATOM     38  CB  CYS A   6      48.829  29.900  16.417  1.00 64.56           C
ATOM     39  SG  CYS A   6      49.626  30.616  17.884  1.00 64.56           S
ATOM     40  C   CYS A   6      47.352  30.391  14.490  1.00 64.56           C
ATOM     41  O   CYS A   6      46.198  29.996  14.336  1.00 64.56           O
ATOM     42  N   SER A   7      48.258  30.390  13.492  1.00 91.08           N
ATOM     43  CA  SER A   7      47.893  30.047  12.149  1.00 91.08           C
ATOM     44  CB  SER A   7      48.277  31.149  11.147  1.00 91.08           C
ATOM     45  OG  SER A   7      47.928  30.768   9.827  1.00 91.08           O
ATOM     46  C   SER A   7      48.592  28.797  11.709  1.00 91.08           C
ATOM     47  O   SER A   7      49.567  28.347  12.308  1.00 91.08           O
ATOM     48  N   PHE A   8      48.075  28.226  10.604  1.00 79.43           N
ATOM     49  CA  PHE A   8      48.553  27.033   9.963  1.00 79.43           C
ATOM     50  CB  PHE A   8      47.720  26.717   8.707  1.00 79.43           C
ATOM     51  CG  PHE A   8      48.239  25.491   8.039  1.00 79.43           C
ATOM     52  CD1 PHE A   8      47.865  24.241   8.475  1.00 79.43           C
ATOM     53  CD2 PHE A   8      49.087  25.597   6.962  1.00 79.43           C
ATOM     54  CE1 PHE A   8      48.342  23.113   7.850  1.00 79.43           C
ATOM     55  CE2 PHE A   8      49.567  24.472   6.334  1.00 79.43           C
ATOM     56  CZ  PHE A   8      49.193  23.227   6.777  1.00 79.43           C
ATOM     57  C   PHE A   8      49.970  27.280   9.539  1.00 79.43           C
ATOM     58  O   PHE A   8      50.825  26.403   9.637  1.00 79.43           O
ATOM     59  N   GLU A   9      50.257  28.494   9.042  1.00 77.47           N
ATOM     60  CA  GLU A   9      51.586  28.808   8.602  1.00 77.47           C
ATOM     61  CB  GLU A   9      51.693  30.217   7.994  1.00 77.47           C
ATOM     62  CG  GLU A   9      53.104  30.571   7.518  1.00 77.47           C
ATOM     63  CD  GLU A   9      53.066  31.979   6.942  1.00 77.47           C
ATOM     64  OE1 GLU A   9      51.966  32.595   6.956  1.00 77.47           O
ATOM     65  OE2 GLU A   9      54.135  32.457   6.477  1.00 77.47           O
ATOM     66  C   GLU A   9      52.514  28.755   9.780  1.00 77.47           C
ATOM     67  O   GLU A   9      53.655  28.313   9.662  1.00 77.47           O
ATOM     68  N   GLU A  10      52.038  29.190  10.960  1.00 81.10           N
ATOM     69  CA  GLU A  10      52.874  29.229  12.125  1.00 81.10           C
ATOM     70  CB  GLU A  10      52.123  29.745  13.363  1.00 81.10           C
ATOM     71  CG  GLU A  10      51.690  31.207  13.243  1.00 81.10           C
ATOM     72  CD  GLU A  10      52.940  32.073  13.286  1.00 81.10           C
ATOM     73  OE1 GLU A  10      54.055  31.497  13.399  1.00 81.10           O
ATOM     74  OE2 GLU A  10      52.798  33.322  13.204  1.00 81.10           O
ATOM     75  C   GLU A  10      53.341  27.835  12.419  1.00 81.10           C
ATOM     76  O   GLU A  10      54.463  27.641  12.889  1.00 81.10           O
ATOM     77  N   ILE A  11      52.462  26.833  12.202  1.00132.09           N
ATOM     78  CA  ILE A  11      52.784  25.449  12.458  1.00132.09           C
ATOM     79  CB  ILE A  11      51.644  24.475  12.587  1.00132.09           C
ATOM     80  CG1 ILE A  11      52.207  23.197  13.241  1.00132.09           C
ATOM     81  CG2 ILE A  11      51.029  24.187  11.212  1.00132.09           C
ATOM     82  CD1 ILE A  11      51.162  22.148  13.614  1.00132.09           C
ATOM     83  C   ILE A  11      53.750  24.848  11.471  1.00132.09           C
ATOM     84  O   ILE A  11      54.481  23.923  11.818  1.00132.09           O
ATOM     85  N   GLU A  12      53.731  25.266  10.189  1.00 47.68           N
ATOM     86  CA  GLU A  12      54.610  24.622   9.239  1.00 47.68           C
ATOM     87  CB  GLU A  12      54.408  25.115   7.795  1.00 47.68           C
ATOM     88  CG  GLU A  12      53.041  24.760   7.206  1.00 47.68           C
ATOM     89  CD  GLU A  12      52.993  25.309   5.788  1.00 47.68           C
ATOM     90  OE1 GLU A  12      54.008  25.916   5.354  1.00 47.68           O
ATOM     91  OE2 GLU A  12      51.939  25.132   5.119  1.00 47.68           O
ATOM     92  C   GLU A  12      56.035  24.920   9.609  1.00 47.68           C
ATOM     93  O   GLU A  12      56.355  26.040   9.997  1.00 47.68           O
ATOM     94  N   GLY A  13      56.935  23.913   9.505  1.00 37.44           N
ATOM     95  CA  GLY A  13      58.321  24.163   9.798  1.00 37.44           C
ATOM     96  C   GLY A  13      58.877  23.049  10.634  1.00 37.44           C
ATOM     97  O   GLY A  13      58.305  21.961  10.713  1.00 37.44           O
ATOM     98  N   ARG A  14      60.039  23.303  11.277  1.00122.96           N
ATOM     99  CA  ARG A  14      60.633  22.279  12.086  1.00122.96           C
ATOM    100  CB  ARG A  14      62.135  22.041  11.849  1.00122.96           C
ATOM    101  CG  ARG A  14      62.705  20.936  12.744  1.00122.96           C
ATOM    102  CD  ARG A  14      64.096  20.438  12.340  1.00122.96           C
ATOM    103  NE  ARG A  14      65.071  21.542  12.563  1.00122.96           N
ATOM    104  CZ  ARG A  14      65.475  22.314  11.513  1.00122.96           C
ATOM    105  NH1 ARG A  14      64.994  22.066  10.259  1.00122.96           N
ATOM    106  NH2 ARG A  14      66.360  23.333  11.716  1.00122.96           N
ATOM    107  C   ARG A  14      60.432  22.613  13.527  1.00122.96           C
ATOM    108  O   ARG A  14      60.567  23.762  13.950  1.00122.96           O
ATOM    109  N   TRP A  15      60.079  21.577  14.315  1.00 63.79           N
ATOM    110  CA  TRP A  15      59.827  21.759  15.715  1.00 63.79           C
ATOM    111  CB  TRP A  15      58.377  21.446  16.122  1.00 63.79           C
ATOM    112  CG  TRP A  15      57.363  22.462  15.657  1.00 63.79           C
ATOM    113  CD2 TRP A  15      56.770  23.446  16.519  1.00 63.79           C
ATOM    114  CD1 TRP A  15      56.810  22.644  14.423  1.00 63.79           C
ATOM    115  NE1 TRP A  15      55.915  23.687  14.460  1.00 63.79           N
ATOM    116  CE2 TRP A  15      55.879  24.188  15.746  1.00 63.79           C
ATOM    117  CE3 TRP A  15      56.953  23.707  17.848  1.00 63.79           C
ATOM    118  CZ2 TRP A  15      55.153  25.208  16.293  1.00 63.79           C
ATOM    119  CZ3 TRP A  15      56.221  24.737  18.396  1.00 63.79           C
ATOM    120  CH2 TRP A  15      55.339  25.472  17.632  1.00 63.79           C
ATOM    121  C   TRP A  15      60.698  20.813  16.474  1.00 63.79           C
ATOM    122  O   TRP A  15      60.978  19.705  16.022  1.00 63.79           O
ATOM    123  N   LYS A  16      61.172  21.248  17.657  1.00 76.04           N
ATOM    124  CA  LYS A  16      61.967  20.390  18.485  1.00 76.04           C
ATOM    125  CB  LYS A  16      63.285  21.043  18.940  1.00 76.04           C
ATOM    126  CG  LYS A  16      64.170  20.140  19.800  1.00 76.04           C
ATOM    127  CD  LYS A  16      65.594  20.676  19.966  1.00 76.04           C
ATOM    128  CE  LYS A  16      66.496  19.786  20.824  1.00 76.04           C
ATOM    129  NZ  LYS A  16      67.846  20.383  20.928  1.00 76.04           N
ATOM    130  C   LYS A  16      61.148  20.127  19.703  1.00 76.04           C
ATOM    131  O   LYS A  16      60.675  21.059  20.354  1.00 76.04           O
ATOM    132  N   PHE A  17      60.937  18.839  20.037  1.00 81.93           N
ATOM    133  CA  PHE A  17      60.142  18.561  21.197  1.00 81.93           C
ATOM    134  CB  PHE A  17      58.987  17.566  20.970  1.00 81.93           C
ATOM    135  CG  PHE A  17      58.027  18.140  19.982  1.00 81.93           C
ATOM    136  CD1 PHE A  17      57.408  19.346  20.217  1.00 81.93           C
ATOM    137  CD2 PHE A  17      57.708  17.445  18.838  1.00 81.93           C
ATOM    138  CE1 PHE A  17      56.514  19.866  19.310  1.00 81.93           C
ATOM    139  CE2 PHE A  17      56.813  17.958  17.929  1.00 81.93           C
ATOM    140  CZ  PHE A  17      56.216  19.173  18.162  1.00 81.93           C
ATOM    141  C   PHE A  17      61.028  17.952  22.243  1.00 81.93           C
ATOM    142  O   PHE A  17      61.722  16.968  21.990  1.00 81.93           O
ATOM    143  N   LEU A  18      61.027  18.534  23.461  1.00 90.25           N
ATOM    144  CA  LEU A  18      61.797  17.982  24.539  1.00 90.25           C
ATOM    145  CB  LEU A  18      62.415  19.043  25.465  1.00 90.25           C
ATOM    146  CG  LEU A  18      63.455  19.938  24.766  1.00 90.25           C
ATOM    147  CD1 LEU A  18      62.812  20.769  23.645  1.00 90.25           C
ATOM    148  CD2 LEU A  18      64.223  20.799  25.782  1.00 90.25           C
ATOM    149  C   LEU A  18      60.829  17.185  25.347  1.00 90.25           C
ATOM    150  O   LEU A  18      59.782  17.695  25.738  1.00 90.25           O
ATOM    151  N   MET A  19      61.156  15.907  25.623  1.00121.31           N
ATOM    152  CA  MET A  19      60.218  15.054  26.295  1.00121.31           C
ATOM    153  CB  MET A  19      59.967  13.731  25.550  1.00121.31           C
ATOM    154  CG  MET A  19      58.812  12.908  26.125  1.00121.31           C
ATOM    155  SD  MET A  19      57.164  13.610  25.810  1.00121.31           S
ATOM    156  CE  MET A  19      57.197  13.303  24.021  1.00121.31           C
ATOM    157  C   MET A  19      60.716  14.709  27.665  1.00121.31           C
ATOM    158  O   MET A  19      61.873  14.341  27.851  1.00121.31           O
ATOM    159  N   GLY A  20      59.811  14.801  28.660  1.00 75.80           N
ATOM    160  CA  GLY A  20      60.091  14.518  30.038  1.00 75.80           C
ATOM    161  C   GLY A  20      59.661  13.115  30.264  1.00 75.80           C
ATOM    162  O   GLY A  20      59.954  12.282  29.420  1.00 75.80           O
ATOM    163  N   PRO A  21      58.838  12.918  31.272  1.00184.77           N
ATOM    164  CA  PRO A  21      58.455  11.649  31.884  1.00184.77           C
ATOM    165  CD  PRO A  21      57.849  13.953  31.531  1.00184.77           C
ATOM    166  CB  PRO A  21      57.243  11.971  32.759  1.00184.77           C
ATOM    167  CG  PRO A  21      56.633  13.224  32.116  1.00184.77           C
ATOM    168  C   PRO A  21      58.189  10.425  31.036  1.00184.77           C
ATOM    169  O   PRO A  21      58.728  10.252  29.951  1.00184.77           O
ATOM    170  N   SER A  22      57.549   9.402  31.610  1.00226.66           N
ATOM    171  CA  SER A  22      57.203   8.302  30.759  1.00226.66           C
ATOM    172  CB  SER A  22      58.421   7.546  30.180  1.00226.66           C
ATOM    173  OG  SER A  22      59.265   7.065  31.217  1.00226.66           O
ATOM    174  C   SER A  22      56.418   7.332  31.567  1.00226.66           C
ATOM    175  O   SER A  22      56.941   6.319  32.028  1.00226.66           O
ATOM    176  N   THR A  23      55.111   7.575  31.735  1.00100.25           N
ATOM    177  CA  THR A  23      54.431   6.593  32.513  1.00100.25           C
ATOM    178  CB  THR A  23      54.318   6.928  33.967  1.00100.25           C
ATOM    179  OG1 THR A  23      55.575   7.374  34.455  1.00100.25           O
ATOM    180  CG2 THR A  23      54.017   5.598  34.687  1.00100.25           C
ATOM    181  C   THR A  23      53.074   6.394  31.906  1.00100.25           C
ATOM    182  O   THR A  23      52.926   6.438  30.687  1.00100.25           O
ATOM    183  N   GLU A  24      52.054   6.108  32.735  1.00 81.72           N
ATOM    184  CA  GLU A  24      50.722   5.871  32.257  1.00 81.72           C
ATOM    185  CB  GLU A  24      49.940   4.866  33.125  1.00 81.72           C
ATOM    186  CG  GLU A  24      48.619   4.401  32.508  1.00 81.72           C
ATOM    187  CD  GLU A  24      47.965   3.422  33.472  1.00 81.72           C
ATOM    188  OE1 GLU A  24      48.563   3.164  34.550  1.00 81.72           O
ATOM    189  OE2 GLU A  24      46.859   2.917  33.142  1.00 81.72           O
ATOM    190  C   GLU A  24      49.969   7.166  32.247  1.00 81.72           C
ATOM    191  O   GLU A  24      50.488   8.210  32.637  1.00 81.72           O
ATOM    192  N   ASN A  25      48.716   7.121  31.751  1.00 96.49           N
ATOM    193  CA  ASN A  25      47.860   8.271  31.675  1.00 96.49           C
ATOM    194  CB  ASN A  25      46.512   7.976  30.993  1.00 96.49           C
ATOM    195  CG  ASN A  25      45.764   6.958  31.842  1.00 96.49           C
ATOM    196  OD1 ASN A  25      46.309   5.920  32.214  1.00 96.49           O
ATOM    197  ND2 ASN A  25      44.479   7.265  32.166  1.00 96.49           N
ATOM    198  C   ASN A  25      47.566   8.743  33.067  1.00 96.49           C
ATOM    199  O   ASN A  25      47.313   9.926  33.289  1.00 96.49           O
ATOM    200  N   SER A  26      47.487   7.802  34.027  1.00 82.77           N
ATOM    201  CA  SER A  26      47.253   8.135  35.405  1.00 82.77           C
ATOM    202  CB  SER A  26      46.786   6.925  36.233  1.00 82.77           C
ATOM    203  OG  SER A  26      46.568   7.308  37.582  1.00 82.77           O
ATOM    204  C   SER A  26      48.499   8.654  36.050  1.00 82.77           C
ATOM    205  O   SER A  26      48.450   9.559  36.880  1.00 82.77           O
ATOM    206  N   ARG A  27      49.650   8.065  35.683  1.00105.16           N
ATOM    207  CA  ARG A  27      50.920   8.363  36.282  1.00105.16           C
ATOM    208  CB  ARG A  27      51.999   7.354  35.897  1.00105.16           C
ATOM    209  CG  ARG A  27      51.717   5.967  36.482  0.00105.16           C
ATOM    210  CD  ARG A  27      52.097   5.837  37.959  1.00105.16           C
ATOM    211  NE  ARG A  27      51.770   4.448  38.386  1.00105.16           N
ATOM    212  CZ  ARG A  27      52.194   3.991  39.602  1.00105.16           C
ATOM    213  NH1 ARG A  27      52.918   4.807  40.422  1.00105.16           N
ATOM    214  NH2 ARG A  27      51.892   2.720  39.996  1.00105.16           N
ATOM    215  C   ARG A  27      51.384   9.741  35.949  1.00105.16           C
ATOM    216  O   ARG A  27      52.075  10.373  36.746  1.00105.16           O
ATOM    217  N   VAL A  28      51.054  10.250  34.753  1.00112.06           N
ATOM    218  CA  VAL A  28      51.568  11.545  34.435  1.00112.06           C
ATOM    219  CB  VAL A  28      52.385  11.568  33.174  1.00112.06           C
ATOM    220  CG1 VAL A  28      51.433  11.416  31.974  1.00112.06           C
ATOM    221  CG2 VAL A  28      53.233  12.849  33.149  1.00112.06           C
ATOM    222  C   VAL A  28      50.427  12.491  34.235  1.00112.06           C
ATOM    223  O   VAL A  28      49.297  12.092  33.955  1.00112.06           O
ATOM    224  N   ASN A  29      50.695  13.789  34.464  1.00 97.51           N
ATOM    225  CA  ASN A  29      49.745  14.824  34.177  1.00 97.51           C
ATOM    226  CB  ASN A  29      48.935  15.282  35.404  1.00 97.51           C
ATOM    227  CG  ASN A  29      47.719  16.064  34.919  0.00 97.51           C
ATOM    228  OD1 ASN A  29      46.609  15.538  34.868  0.00 97.51           O
ATOM    229  ND2 ASN A  29      47.927  17.356  34.552  0.00 97.51           N
ATOM    230  C   ASN A  29      50.589  15.965  33.714  1.00 97.51           C
ATOM    231  O   ASN A  29      51.453  16.439  34.452  1.00 97.51           O
ATOM    232  N   CYS A  30      50.352  16.448  32.480  1.00 99.49           N
ATOM    233  CA  CYS A  30      51.239  17.433  31.931  1.00 99.49           C
ATOM    234  CB  CYS A  30      51.390  17.266  30.413  1.00 99.49           C
ATOM    235  SG  CYS A  30      51.882  15.563  30.024  1.00 99.49           S
ATOM    236  C   CYS A  30      50.702  18.795  32.198  1.00 99.49           C
ATOM    237  O   CYS A  30      50.352  19.542  31.285  1.00 99.49           O
ATOM    238  N   SER A  31      50.559  19.130  33.485  1.00137.65           N
ATOM    239  CA  SER A  31      50.182  20.459  33.817  1.00137.65           C
ATOM    240  CB  SER A  31      49.713  20.597  35.274  1.00137.65           C
ATOM    241  OG  SER A  31      48.547  19.817  35.487  1.00137.65           O
ATOM    242  C   SER A  31      51.375  21.347  33.649  1.00137.65           C
ATOM    243  O   SER A  31      51.340  22.290  32.864  1.00137.65           O
ATOM    244  N   MET A  32      52.392  21.205  34.532  1.00238.03           N
ATOM    245  CA  MET A  32      53.521  22.070  34.337  1.00238.03           C
ATOM    246  CB  MET A  32      54.002  22.648  35.691  1.00238.03           C
ATOM    247  CG  MET A  32      55.018  23.783  35.542  1.00238.03           C
ATOM    248  SD  MET A  32      55.591  24.498  37.112  1.00238.03           S
ATOM    249  CE  MET A  32      54.079  25.462  37.401  1.00238.03           C
ATOM    250  C   MET A  32      54.645  21.656  33.377  1.00238.03           C
ATOM    251  O   MET A  32      54.740  22.292  32.332  1.00238.03           O
ATOM    252  N   PRO A  33      55.546  20.697  33.676  1.00305.17           N
ATOM    253  CA  PRO A  33      56.505  20.246  32.692  1.00305.17           C
ATOM    254  CD  PRO A  33      56.415  21.225  34.709  1.00305.17           C
ATOM    255  CB  PRO A  33      57.422  21.454  32.511  1.00305.17           C
ATOM    256  CG  PRO A  33      57.386  22.126  33.911  1.00305.17           C
ATOM    257  C   PRO A  33      57.263  19.189  33.472  1.00305.17           C
ATOM    258  O   PRO A  33      56.752  18.114  33.765  1.00305.17           O
ATOM    259  N   TRP A  34      58.555  19.503  33.757  1.00390.26           N
ATOM    260  CA  TRP A  34      59.464  18.812  34.636  1.00390.26           C
ATOM    261  CB  TRP A  34      59.024  17.402  35.080  1.00390.26           C
ATOM    262  CG  TRP A  34      59.770  16.859  36.274  1.00390.26           C
ATOM    263  CD2 TRP A  34      59.416  17.167  37.631  1.00390.26           C
ATOM    264  CD1 TRP A  34      60.849  16.031  36.337  1.00390.26           C
ATOM    265  NE1 TRP A  34      61.191  15.801  37.648  1.00390.26           N
ATOM    266  CE2 TRP A  34      60.316  16.495  38.456  1.00390.26           C
ATOM    267  CE3 TRP A  34      58.420  17.947  38.146  1.00390.26           C
ATOM    268  CZ2 TRP A  34      60.235  16.593  39.815  1.00390.26           C
ATOM    269  CZ3 TRP A  34      58.341  18.044  39.517  1.00390.26           C
ATOM    270  CH2 TRP A  34      59.231  17.380  40.336  1.00390.26           C
ATOM    271  C   TRP A  34      60.742  18.695  33.868  1.00390.26           C
ATOM    272  O   TRP A  34      60.885  19.322  32.819  1.00390.26           O
ATOM    273  N   LYS A  35      61.711  17.897  34.366  1.00219.06           N
ATOM    274  CA  LYS A  35      62.960  17.793  33.655  1.00219.06           C
ATOM    275  CB  LYS A  35      64.128  17.197  34.466  1.00219.06           C
ATOM    276  CG  LYS A  35      64.285  15.676  34.356  1.00219.06           C
ATOM    277  CD  LYS A  35      63.076  14.864  34.812  1.00219.06           C
ATOM    278  CE  LYS A  35      63.266  13.352  34.689  1.00219.06           C
ATOM    279  NZ  LYS A  35      63.345  12.966  33.263  1.00219.06           N
ATOM    280  C   LYS A  35      62.766  16.909  32.455  1.00219.06           C
ATOM    281  O   LYS A  35      61.954  15.984  32.461  1.00219.06           O
ATOM    282  N   PRO A  36      63.443  17.260  31.387  1.00101.65           N
ATOM    283  CA  PRO A  36      63.366  16.461  30.180  1.00101.65           C
ATOM    284  CD  PRO A  36      63.557  18.677  31.079  1.00101.65           C
ATOM    285  CB  PRO A  36      63.341  17.450  29.013  1.00101.65           C
ATOM    286  CG  PRO A  36      63.946  18.736  29.595  1.00101.65           C
ATOM    287  C   PRO A  36      64.410  15.389  29.985  1.00101.65           C
ATOM    288  O   PRO A  36      65.585  15.641  30.251  1.00101.65           O
ATOM    289  N   VAL A  37      63.990  14.181  29.540  1.00131.18           N
ATOM    290  CA  VAL A  37      64.859  13.087  29.182  1.00131.18           C
ATOM    291  CB  VAL A  37      64.179  11.757  29.321  1.00131.18           C
ATOM    292  CG1 VAL A  37      63.911  11.501  30.814  1.00131.18           C
ATOM    293  CG2 VAL A  37      62.894  11.777  28.482  1.00131.18           C
ATOM    294  C   VAL A  37      65.428  13.179  27.784  1.00131.18           C
ATOM    295  O   VAL A  37      66.633  13.011  27.603  1.00131.18           O
ATOM    296  N   LYS A  38      64.592  13.453  26.748  1.00156.67           N
ATOM    297  CA  LYS A  38      65.133  13.392  25.409  1.00156.67           C
ATOM    298  CB  LYS A  38      65.055  12.000  24.750  1.00156.67           C
ATOM    299  CG  LYS A  38      63.646  11.520  24.389  1.00156.67           C
ATOM    300  CD  LYS A  38      62.730  11.281  25.586  1.00156.67           C
ATOM    301  CE  LYS A  38      61.330  10.803  25.198  1.00156.67           C
ATOM    302  NZ  LYS A  38      60.521  10.571  26.415  1.00156.67           N
ATOM    303  C   LYS A  38      64.467  14.359  24.476  1.00156.67           C
ATOM    304  O   LYS A  38      63.468  14.993  24.808  1.00156.67           O
ATOM    305  N   THR A  39      65.039  14.494  23.256  1.00 35.49           N
ATOM    306  CA  THR A  39      64.513  15.406  22.278  1.00 35.49           C
ATOM    307  CB  THR A  39      65.496  16.453  21.847  1.00 35.49           C
ATOM    308  OG1 THR A  39      65.922  17.218  22.965  1.00 35.49           O
ATOM    309  CG2 THR A  39      64.816  17.361  20.809  1.00 35.49           C
ATOM    310  C   THR A  39      64.127  14.642  21.049  1.00 35.49           C
ATOM    311  O   THR A  39      64.711  13.607  20.734  1.00 35.49           O
ATOM    312  N   TRP A  40      63.093  15.142  20.338  1.00147.61           N
ATOM    313  CA  TRP A  40      62.621  14.525  19.131  1.00147.61           C
ATOM    314  CB  TRP A  40      61.299  13.773  19.360  1.00147.61           C
ATOM    315  CG  TRP A  40      60.787  12.977  18.190  1.00147.61           C
ATOM    316  CD2 TRP A  40      61.175  11.621  17.923  1.00147.61           C
ATOM    317  CD1 TRP A  40      59.899  13.325  17.215  1.00147.61           C
ATOM    318  NE1 TRP A  40      59.705  12.268  16.362  1.00147.61           N
ATOM    319  CE2 TRP A  40      60.486  11.212  16.783  1.00147.61           C
ATOM    320  CE3 TRP A  40      62.033  10.785  18.578  1.00147.61           C
ATOM    321  CZ2 TRP A  40      60.645   9.953  16.278  1.00147.61           C
ATOM    322  CZ3 TRP A  40      62.195   9.518  18.063  1.00147.61           C
ATOM    323  CH2 TRP A  40      61.514   9.110  16.935  1.00147.61           C
ATOM    324  C   TRP A  40      62.370  15.646  18.163  1.00147.61           C
ATOM    325  O   TRP A  40      61.720  16.632  18.501  1.00147.61           O
ATOM    326  N   ILE A  41      62.857  15.524  16.914  1.00 78.99           N
ATOM    327  CA  ILE A  41      62.692  16.610  15.985  1.00 78.99           C
ATOM    328  CB  ILE A  41      63.955  16.977  15.259  1.00 78.99           C
ATOM    329  CG1 ILE A  41      65.028  17.461  16.250  1.00 78.99           C
ATOM    330  CG2 ILE A  41      63.592  18.021  14.190  1.00 78.99           C
ATOM    331  CD1 ILE A  41      65.544  16.365  17.180  1.00 78.99           C
ATOM    332  C   ILE A  41      61.698  16.191  14.948  1.00 78.99           C
ATOM    333  O   ILE A  41      61.755  15.071  14.442  1.00 78.99           O
ATOM    334  N   VAL A  42      60.735  17.086  14.624  1.00 43.73           N
ATOM    335  CA  VAL A  42      59.735  16.751  13.648  1.00 43.73           C
ATOM    336  CB  VAL A  42      58.372  16.535  14.237  1.00 43.73           C
ATOM    337  CG1 VAL A  42      58.439  15.328  15.188  1.00 43.73           C
ATOM    338  CG2 VAL A  42      57.913  17.840  14.911  1.00 43.73           C
ATOM    339  C   VAL A  42      59.615  17.866  12.654  1.00 43.73           C
ATOM    340  O   VAL A  42      59.737  19.042  12.995  1.00 43.73           O
ATOM    341  N   SER A  43      59.373  17.505  11.376  1.00 43.13           N
ATOM    342  CA  SER A  43      59.207  18.475  10.332  1.00 43.13           C
ATOM    343  CB  SER A  43      60.147  18.255   9.134  1.00 43.13           C
ATOM    344  OG  SER A  43      61.499  18.411   9.540  1.00 43.13           O
ATOM    345  C   SER A  43      57.805  18.358   9.826  1.00 43.13           C
ATOM    346  O   SER A  43      57.317  17.267   9.531  1.00 43.13           O
ATOM    347  N   LEU A  44      57.116  19.509   9.710  1.00 62.77           N
ATOM    348  CA  LEU A  44      55.748  19.504   9.257  1.00 62.77           C
ATOM    349  CB  LEU A  44      54.807  20.252  10.214  1.00 62.77           C
ATOM    350  CG  LEU A  44      54.821  19.681  11.646  1.00 62.77           C
ATOM    351  CD1 LEU A  44      53.863  20.453  12.568  1.00 62.77           C
ATOM    352  CD2 LEU A  44      54.571  18.164  11.648  1.00 62.77           C
ATOM    353  C   LEU A  44      55.694  20.213   7.937  1.00 62.77           C
ATOM    354  O   LEU A  44      56.121  21.361   7.817  1.00 62.77           O
ATOM    355  N   ARG A  45      55.139  19.561   6.896  1.00155.51           N
ATOM    356  CA  ARG A  45      55.153  20.217   5.620  1.00155.51           C
ATOM    357  CB  ARG A  45      56.086  19.538   4.608  1.00155.51           C
ATOM    358  CG  ARG A  45      57.561  19.592   5.007  1.00155.51           C
ATOM    359  CD  ARG A  45      58.226  20.939   4.714  1.00155.51           C
ATOM    360  NE  ARG A  45      58.235  21.122   3.235  1.00155.51           N
ATOM    361  CZ  ARG A  45      58.583  22.328   2.699  1.00155.51           C
ATOM    362  NH1 ARG A  45      58.922  23.367   3.518  1.00155.51           N
ATOM    363  NH2 ARG A  45      58.594  22.495   1.345  1.00155.51           N
ATOM    364  C   ARG A  45      53.772  20.315   5.037  1.00155.51           C
ATOM    365  O   ARG A  45      52.896  19.501   5.325  1.00155.51           O
ATOM    366  N   PHE A  46      53.616  21.314   4.135  1.00220.84           N
ATOM    367  CA  PHE A  46      52.447  21.785   3.425  1.00220.84           C
ATOM    368  CB  PHE A  46      52.883  22.331   2.040  1.00220.84           C
ATOM    369  CG  PHE A  46      51.959  23.384   1.520  1.00220.84           C
ATOM    370  CD1 PHE A  46      51.688  24.499   2.280  1.00220.84           C
ATOM    371  CD2 PHE A  46      51.430  23.308   0.250  1.00220.84           C
ATOM    372  CE1 PHE A  46      50.854  25.486   1.810  1.00220.84           C
ATOM    373  CE2 PHE A  46      50.595  24.291  -0.226  1.00220.84           C
ATOM    374  CZ  PHE A  46      50.300  25.380   0.557  1.00220.84           C
ATOM    375  C   PHE A  46      51.441  20.664   3.338  1.00220.84           C
ATOM    376  O   PHE A  46      51.787  19.519   3.060  1.00220.84           O
ATOM    377  N   PRO A  47      50.215  21.040   3.156  1.00292.59           N
ATOM    378  CA  PRO A  47      49.082  20.428   3.798  1.00292.59           C
ATOM    379  CD  PRO A  47      49.917  21.167   1.736  1.00292.59           C
ATOM    380  CB  PRO A  47      48.085  20.004   2.717  1.00292.59           C
ATOM    381  CG  PRO A  47      48.871  20.102   1.413  1.00292.59           C
ATOM    382  C   PRO A  47      49.170  19.394   4.900  1.00292.59           C
ATOM    383  O   PRO A  47      48.813  19.820   5.996  1.00292.59           O
ATOM    384  N   ASP A  48      49.445  18.090   4.729  1.00202.97           N
ATOM    385  CA  ASP A  48      49.380  17.213   5.887  1.00202.97           C
ATOM    386  CB  ASP A  48      48.225  16.204   5.769  1.00202.97           C
ATOM    387  CG  ASP A  48      48.385  15.363   4.518  1.00202.97           C
ATOM    388  OD1 ASP A  48      49.313  15.647   3.714  1.00202.97           O
ATOM    389  OD2 ASP A  48      47.566  14.421   4.348  1.00202.97           O
ATOM    390  C   ASP A  48      50.596  16.506   6.456  1.00202.97           C
ATOM    391  O   ASP A  48      50.439  15.853   7.484  1.00202.97           O
ATOM    392  N   LEU A  49      51.792  16.487   5.833  1.00125.78           N
ATOM    393  CA  LEU A  49      52.738  15.483   6.283  1.00125.78           C
ATOM    394  CB  LEU A  49      53.597  14.861   5.171  1.00125.78           C
ATOM    395  CG  LEU A  49      52.811  13.932   4.234  1.00125.78           C
ATOM    396  CD1 LEU A  49      51.866  14.717   3.311  1.00125.78           C
ATOM    397  CD2 LEU A  49      53.759  12.971   3.503  1.00125.78           C
ATOM    398  C   LEU A  49      53.688  15.878   7.372  1.00125.78           C
ATOM    399  O   LEU A  49      54.149  17.014   7.460  1.00125.78           O
ATOM    400  N   ALA A  50      54.017  14.881   8.234  1.00 40.32           N
ATOM    401  CA  ALA A  50      54.959  15.053   9.302  1.00 40.32           C
ATOM    402  CB  ALA A  50      54.342  14.886  10.700  1.00 40.32           C
ATOM    403  C   ALA A  50      56.008  13.986   9.150  1.00 40.32           C
ATOM    404  O   ALA A  50      55.705  12.870   8.734  1.00 40.32           O
ATOM    405  N   ILE A  51      57.287  14.315   9.444  1.00152.90           N
ATOM    406  CA  ILE A  51      58.338  13.334   9.345  1.00152.90           C
ATOM    407  CB  ILE A  51      59.056  13.338   8.025  1.00152.90           C
ATOM    408  CG1 ILE A  51      59.820  14.658   7.814  1.00152.90           C
ATOM    409  CG2 ILE A  51      58.019  13.039   6.929  1.00152.90           C
ATOM    410  CD1 ILE A  51      58.932  15.900   7.782  1.00152.90           C
ATOM    411  C   ILE A  51      59.369  13.644  10.391  1.00152.90           C
ATOM    412  O   ILE A  51      59.455  14.776  10.862  1.00152.90           O
ATOM    413  N   ASP A  52      60.174  12.631  10.788  1.00125.42           N
ATOM    414  CA  ASP A  52      61.204  12.819  11.780  1.00125.42           C
ATOM    415  CB  ASP A  52      61.106  11.825  12.944  1.00125.42           C
ATOM    416  CG  ASP A  52      59.742  11.996  13.592  1.00125.42           C
ATOM    417  OD1 ASP A  52      59.179  13.119  13.515  1.00125.42           O
ATOM    418  OD2 ASP A  52      59.237  10.994  14.165  1.00125.42           O
ATOM    419  C   ASP A  52      62.532  12.591  11.107  1.00125.42           C
ATOM    420  O   ASP A  52      62.602  11.925  10.078  1.00125.42           O
ATOM    421  N   GLU A  53      63.613  13.208  11.637  1.00124.96           N
ATOM    422  CA  GLU A  53      64.926  13.138  11.045  1.00124.96           C
ATOM    423  CB  GLU A  53      65.868  14.226  11.588  1.00124.96           C
ATOM    424  CG  GLU A  53      65.448  15.644  11.197  1.00124.96           C
ATOM    425  CD  GLU A  53      65.667  15.801   9.699  1.00124.96           C
ATOM    426  OE1 GLU A  53      66.129  14.816   9.064  1.00124.96           O
ATOM    427  OE2 GLU A  53      65.374  16.906   9.171  1.00124.96           O
ATOM    428  C   GLU A  53      65.631  11.852  11.212  1.00124.96           C
ATOM    429  O   GLU A  53      66.061  11.230  10.239  1.00124.96           O
ATOM    430  N   THR A  54      65.761  11.417  12.469  1.00 96.39           N
ATOM    431  CA  THR A  54      66.525  10.239  12.675  1.00 96.39           C
ATOM    432  CB  THR A  54      66.644   9.865  14.122  1.00 96.39           C
ATOM    433  OG1 THR A  54      65.361   9.585  14.664  1.00 96.39           O
ATOM    434  CG2 THR A  54      67.298  11.032  14.881  1.00 96.39           C
ATOM    435  C   THR A  54      65.778   9.166  11.996  1.00 96.39           C
ATOM    436  O   THR A  54      66.345   8.321  11.306  1.00 96.39           O
ATOM    437  N   VAL A  55      64.451   9.200  12.168  1.00142.01           N
ATOM    438  CA  VAL A  55      63.751   8.072  11.653  1.00142.01           C
ATOM    439  CB  VAL A  55      62.385   7.895  12.250  1.00142.01           C
ATOM    440  CG1 VAL A  55      62.542   7.654  13.761  1.00142.01           C
ATOM    441  CG2 VAL A  55      61.524   9.112  11.899  1.00142.01           C
ATOM    442  C   VAL A  55      63.617   8.039  10.170  1.00142.01           C
ATOM    443  O   VAL A  55      63.898   7.017   9.546  1.00142.01           O
ATOM    444  N   GLY A  56      63.209   9.161   9.553  1.00 24.07           N
ATOM    445  CA  GLY A  56      62.909   9.081   8.158  1.00 24.07           C
ATOM    446  C   GLY A  56      61.503   8.560   8.079  1.00 24.07           C
ATOM    447  O   GLY A  56      61.022   8.186   7.011  1.00 24.07           O
ATOM    448  N   ARG A  57      60.811   8.518   9.237  1.00119.65           N
ATOM    449  CA  ARG A  57      59.462   8.033   9.327  1.00119.65           C
ATOM    450  CB  ARG A  57      59.053   7.605  10.746  1.00119.65           C
ATOM    451  CG  ARG A  57      59.827   6.375  11.220  1.00119.65           C
ATOM    452  CD  ARG A  57      59.632   5.164  10.304  1.00119.65           C
ATOM    453  NE  ARG A  57      60.531   4.077  10.783  1.00119.65           N
ATOM    454  CZ  ARG A  57      60.554   2.879  10.127  1.00119.65           C
ATOM    455  NH1 ARG A  57      59.740   2.675   9.051  1.00119.65           N
ATOM    456  NH2 ARG A  57      61.393   1.887  10.545  1.00119.65           N
ATOM    457  C   ARG A  57      58.534   9.112   8.865  1.00119.65           C
ATOM    458  O   ARG A  57      58.837  10.298   8.983  1.00119.65           O
ATOM    459  N   THR A  58      57.369   8.714   8.311  1.00100.24           N
ATOM    460  CA  THR A  58      56.435   9.676   7.801  1.00100.24           C
ATOM    461  CB  THR A  58      56.131   9.496   6.342  1.00100.24           C
ATOM    462  OG1 THR A  58      55.520   8.233   6.121  1.00100.24           O
ATOM    463  CG2 THR A  58      57.446   9.594   5.551  1.00100.24           C
ATOM    464  C   THR A  58      55.142   9.533   8.541  1.00100.24           C
ATOM    465  O   THR A  58      54.827   8.463   9.058  1.00100.24           O
ATOM    466  N   GLY A  59      54.352  10.630   8.603  1.00 27.05           N
ATOM    467  CA  GLY A  59      53.112  10.618   9.326  1.00 27.05           C
ATOM    468  C   GLY A  59      52.289  11.803   8.897  1.00 27.05           C
ATOM    469  O   GLY A  59      52.521  12.385   7.839  1.00 27.05           O
ATOM    470  N   PHE A  60      51.294  12.184   9.733  1.00111.97           N
ATOM    471  CA  PHE A  60      50.352  13.227   9.403  1.00111.97           C
ATOM    472  CB  PHE A  60      48.972  12.613   9.077  1.00111.97           C
ATOM    473  CG  PHE A  60      47.891  13.641   9.090  1.00111.97           C
ATOM    474  CD1 PHE A  60      47.551  14.349   7.962  1.00111.97           C
ATOM    475  CD2 PHE A  60      47.210  13.889  10.260  1.00111.97           C
ATOM    476  CE1 PHE A  60      46.545  15.288   8.009  1.00111.97           C
ATOM    477  CE2 PHE A  60      46.207  14.827  10.311  1.00111.97           C
ATOM    478  CZ  PHE A  60      45.872  15.530   9.181  1.00111.97           C
ATOM    479  C   PHE A  60      50.173  14.176  10.561  1.00111.97           C
ATOM    480  O   PHE A  60      50.470  13.834  11.704  1.00111.97           O
ATOM    481  N   TRP A  61      49.716  15.424  10.281  1.00146.33           N
ATOM    482  CA  TRP A  61      49.415  16.352  11.338  1.00146.33           C
ATOM    483  CB  TRP A  61      50.539  17.328  11.740  1.00146.33           C
ATOM    484  CG  TRP A  61      50.471  18.692  11.087  1.00146.33           C
ATOM    485  CD2 TRP A  61      51.177  19.116   9.910  1.00146.33           C
ATOM    486  CD1 TRP A  61      49.755  19.773  11.512  1.00146.33           C
ATOM    487  NE1 TRP A  61      49.962  20.839  10.675  1.00146.33           N
ATOM    488  CE2 TRP A  61      50.836  20.452   9.685  1.00146.33           C
ATOM    489  CE3 TRP A  61      52.037  18.453   9.087  1.00146.33           C
ATOM    490  CZ2 TRP A  61      51.353  21.148   8.630  1.00146.33           C
ATOM    491  CZ3 TRP A  61      52.550  19.162   8.024  1.00146.33           C
ATOM    492  CH2 TRP A  61      52.219  20.480   7.798  1.00146.33           C
ATOM    493  C   TRP A  61      48.298  17.236  10.866  1.00146.33           C
ATOM    494  O   TRP A  61      47.979  17.288   9.677  1.00146.33           O
ATOM    495  N   THR A  62      47.640  17.927  11.820  1.00126.50           N
ATOM    496  CA  THR A  62      46.626  18.882  11.483  1.00126.50           C
ATOM    497  CB  THR A  62      45.240  18.302  11.489  1.00126.50           C
ATOM    498  OG1 THR A  62      44.289  19.292  11.127  1.00126.50           O
ATOM    499  CG2 THR A  62      44.938  17.753  12.894  1.00126.50           C
ATOM    500  C   THR A  62      46.666  19.932  12.544  1.00126.50           C
ATOM    501  O   THR A  62      46.984  19.635  13.692  1.00126.50           O
ATOM    502  N   LEU A  63      46.397  21.204  12.189  1.00161.08           N
ATOM    503  CA  LEU A  63      46.270  22.174  13.236  1.00161.08           C
ATOM    504  CB  LEU A  63      46.430  23.647  12.828  1.00161.08           C
ATOM    505  CG  LEU A  63      47.894  24.091  12.719  1.00161.08           C
ATOM    506  CD1 LEU A  63      47.992  25.600  12.467  1.00161.08           C
ATOM    507  CD2 LEU A  63      48.673  23.675  13.974  1.00161.08           C
ATOM    508  C   LEU A  63      44.883  21.997  13.748  1.00161.08           C
ATOM    509  O   LEU A  63      44.034  21.439  13.057  1.00161.08           O
ATOM    510  N   ILE A  64      44.632  22.412  15.002  1.00145.59           N
ATOM    511  CA  ILE A  64      43.315  22.309  15.559  1.00145.59           C
ATOM    512  CB  ILE A  64      43.329  21.817  16.983  1.00145.59           C
ATOM    513  CG1 ILE A  64      43.946  20.412  17.115  1.00145.59           C
ATOM    514  CG2 ILE A  64      41.889  21.899  17.517  1.00145.59           C
ATOM    515  CD1 ILE A  64      43.072  19.285  16.575  1.00145.59           C
ATOM    516  C   ILE A  64      42.830  23.717  15.644  1.00145.59           C
ATOM    517  O   ILE A  64      43.140  24.388  16.630  1.00145.59           O
ATOM    518  N   TYR A  65      42.040  24.190  14.645  1.00171.24           N
ATOM    519  CA  TYR A  65      41.573  25.547  14.727  1.00171.24           C
ATOM    520  CB  TYR A  65      40.632  25.765  15.931  1.00171.24           C
ATOM    521  CG  TYR A  65      39.853  27.024  15.738  1.00171.24           C
ATOM    522  CD1 TYR A  65      38.969  27.127  14.687  1.00171.24           C
ATOM    523  CD2 TYR A  65      39.959  28.074  16.621  1.00171.24           C
ATOM    524  CE1 TYR A  65      38.230  28.270  14.496  1.00171.24           C
ATOM    525  CE2 TYR A  65      39.221  29.220  16.437  1.00171.24           C
ATOM    526  CZ  TYR A  65      38.358  29.321  15.372  1.00171.24           C
ATOM    527  OH  TYR A  65      37.601  30.496  15.182  1.00171.24           O
ATOM    528  C   TYR A  65      42.823  26.379  14.827  1.00171.24           C
ATOM    529  O   TYR A  65      43.738  26.189  14.026  1.00171.24           O
ATOM    530  N   ASN A  66      42.850  27.403  15.707  1.00136.97           N
ATOM    531  CA  ASN A  66      44.078  28.138  15.901  1.00136.97           C
ATOM    532  CB  ASN A  66      43.883  29.664  15.774  1.00136.97           C
ATOM    533  CG  ASN A  66      42.905  30.146  16.844  1.00136.97           C
ATOM    534  OD1 ASN A  66      42.359  29.358  17.614  1.00136.97           O
ATOM    535  ND2 ASN A  66      42.657  31.482  16.881  1.00136.97           N
ATOM    536  C   ASN A  66      44.636  27.869  17.285  1.00136.97           C
ATOM    537  O   ASN A  66      45.463  28.634  17.782  1.00136.97           O
ATOM    538  N   GLN A  67      44.153  26.801  17.956  1.00120.99           N
ATOM    539  CA  GLN A  67      44.505  26.416  19.306  1.00120.99           C
ATOM    540  CB  GLN A  67      43.400  25.562  19.939  1.00120.99           C
ATOM    541  CG  GLN A  67      42.088  26.321  20.103  1.00120.99           C
ATOM    542  CD  GLN A  67      42.268  27.268  21.275  1.00120.99           C
ATOM    543  OE1 GLN A  67      41.707  27.047  22.346  1.00120.99           O
ATOM    544  NE2 GLN A  67      43.081  28.341  21.079  1.00120.99           N
ATOM    545  C   GLN A  67      45.784  25.650  19.515  1.00120.99           C
ATOM    546  O   GLN A  67      46.517  25.915  20.468  1.00120.99           O
ATOM    547  N   GLY A  68      46.063  24.644  18.662  1.00 45.77           N
ATOM    548  CA  GLY A  68      47.193  23.781  18.870  1.00 45.77           C
ATOM    549  C   GLY A  68      47.197  22.794  17.743  1.00 45.77           C
ATOM    550  O   GLY A  68      46.580  23.041  16.709  1.00 45.77           O
ATOM    551  N   TYR A  69      47.907  21.652  17.906  1.00 87.07           N
ATOM    552  CA  TYR A  69      48.024  20.712  16.823  1.00 87.07           C
ATOM    553  CB  TYR A  69      49.311  20.942  16.010  1.00 87.07           C
ATOM    554  CG  TYR A  69      50.461  20.859  16.964  1.00 87.07           C
ATOM    555  CD1 TYR A  69      50.843  21.958  17.703  1.00 87.07           C
ATOM    556  CD2 TYR A  69      51.163  19.686  17.128  1.00 87.07           C
ATOM    557  CE1 TYR A  69      51.899  21.891  18.583  1.00 87.07           C
ATOM    558  CE2 TYR A  69      52.220  19.610  18.007  1.00 87.07           C
ATOM    559  CZ  TYR A  69      52.591  20.714  18.737  1.00 87.07           C
ATOM    560  OH  TYR A  69      53.674  20.639  19.638  1.00 87.07           O
ATOM    561  C   TYR A  69      48.091  19.295  17.322  1.00 87.07           C
ATOM    562  O   TYR A  69      48.355  19.030  18.497  1.00 87.07           O
ATOM    563  N   GLU A  70      47.822  18.338  16.404  1.00 76.85           N
ATOM    564  CA  GLU A  70      47.976  16.940  16.683  1.00 76.85           C
ATOM    565  CB  GLU A  70      46.671  16.126  16.738  1.00 76.85           C
ATOM    566  CG  GLU A  70      46.946  14.648  17.040  1.00 76.85           C
ATOM    567  CD  GLU A  70      45.631  13.927  17.289  1.00 76.85           C
ATOM    568  OE1 GLU A  70      45.171  13.925  18.463  1.00 76.85           O
ATOM    569  OE2 GLU A  70      45.071  13.364  16.310  1.00 76.85           O
ATOM    570  C   GLU A  70      48.819  16.357  15.592  1.00 76.85           C
ATOM    571  O   GLU A  70      48.592  16.614  14.409  1.00 76.85           O
ATOM    572  N   ALA A  71      49.845  15.573  15.980  1.00 47.08           N
ATOM    573  CA  ALA A  71      50.690  14.946  15.009  1.00 47.08           C
ATOM    574  CB  ALA A  71      52.149  15.431  15.060  1.00 47.08           C
ATOM    575  C   ALA A  71      50.701  13.491  15.318  1.00 47.08           C
ATOM    576  O   ALA A  71      50.863  13.087  16.471  1.00 47.08           O
ATOM    577  N   VAL A  72      50.497  12.663  14.279  1.00125.90           N
ATOM    578  CA  VAL A  72      50.570  11.259  14.509  1.00125.90           C
ATOM    579  CB  VAL A  72      49.282  10.540  14.198  1.00125.90           C
ATOM    580  CG1 VAL A  72      49.006  10.529  12.687  1.00125.90           C
ATOM    581  CG2 VAL A  72      49.331   9.163  14.865  1.00125.90           C
ATOM    582  C   VAL A  72      51.712  10.770  13.677  1.00125.90           C
ATOM    583  O   VAL A  72      51.708  10.855  12.447  1.00125.90           O
ATOM    584  N   ILE A  73      52.776  10.308  14.355  1.00110.34           N
ATOM    585  CA  ILE A  73      53.906   9.841  13.623  1.00110.34           C
ATOM    586  CB  ILE A  73      54.959  10.891  13.424  1.00110.34           C
ATOM    587  CG1 ILE A  73      55.529  11.342  14.779  1.00110.34           C
ATOM    588  CG2 ILE A  73      54.344  12.033  12.597  1.00110.34           C
ATOM    589  CD1 ILE A  73      56.800  12.181  14.657  1.00110.34           C
ATOM    590  C   ILE A  73      54.533   8.737  14.406  1.00110.34           C
ATOM    591  O   ILE A  73      54.619   8.803  15.631  1.00110.34           O
ATOM    592  N   ARG A  74      54.982   7.685  13.698  1.00166.22           N
ATOM    593  CA  ARG A  74      55.692   6.587  14.285  1.00166.22           C
ATOM    594  CB  ARG A  74      57.138   6.934  14.681  1.00166.22           C
ATOM    595  CG  ARG A  74      57.952   5.708  15.106  1.00166.22           C
ATOM    596  CD  ARG A  74      58.151   4.685  13.982  1.00166.22           C
ATOM    597  NE  ARG A  74      56.839   4.020  13.740  1.00166.22           N
ATOM    598  CZ  ARG A  74      56.423   3.754  12.468  1.00166.22           C
ATOM    599  NH1 ARG A  74      57.206   4.102  11.405  1.00166.22           N
ATOM    600  NH2 ARG A  74      55.222   3.142  12.257  1.00166.22           N
ATOM    601  C   ARG A  74      54.977   6.028  15.486  1.00166.22           C
ATOM    602  O   ARG A  74      55.585   5.807  16.532  1.00166.22           O
ATOM    603  N   ASN A  75      53.663   5.760  15.352  1.00 85.12           N
ATOM    604  CA  ASN A  75      52.849   5.149  16.372  1.00 85.12           C
ATOM    605  CB  ASN A  75      53.292   3.713  16.716  1.00 85.12           C
ATOM    606  CG  ASN A  75      52.925   2.826  15.529  1.00 85.12           C
ATOM    607  OD1 ASN A  75      53.403   1.700  15.398  1.00 85.12           O
ATOM    608  ND2 ASN A  75      52.052   3.355  14.630  1.00 85.12           N
ATOM    609  C   ASN A  75      52.780   5.971  17.633  1.00 85.12           C
ATOM    610  O   ASN A  75      52.531   5.435  18.712  1.00 85.12           O
ATOM    611  N   ARG A  76      52.960   7.304  17.537  1.00119.29           N
ATOM    612  CA  ARG A  76      52.827   8.153  18.692  1.00119.29           C
ATOM    613  CB  ARG A  76      54.168   8.693  19.218  1.00119.29           C
ATOM    614  CG  ARG A  76      55.088   7.600  19.764  1.00119.29           C
ATOM    615  CD  ARG A  76      56.422   8.129  20.293  1.00119.29           C
ATOM    616  NE  ARG A  76      56.135   8.890  21.541  1.00119.29           N
ATOM    617  CZ  ARG A  76      56.040   8.233  22.733  1.00119.29           C
ATOM    618  NH1 ARG A  76      56.207   6.879  22.781  1.00119.29           N
ATOM    619  NH2 ARG A  76      55.776   8.929  23.877  1.00119.29           N
ATOM    620  C   ARG A  76      52.005   9.334  18.278  1.00119.29           C
ATOM    621  O   ARG A  76      52.035   9.744  17.119  1.00119.29           O
ATOM    622  N   LYS A  77      51.223   9.899  19.222  1.00 54.30           N
ATOM    623  CA  LYS A  77      50.423  11.046  18.912  1.00 54.30           C
ATOM    624  CB  LYS A  77      48.915  10.855  19.153  1.00 54.30           C
ATOM    625  CG  LYS A  77      48.251   9.903  18.156  1.00 54.30           C
ATOM    626  CD  LYS A  77      46.791   9.589  18.488  1.00 54.30           C
ATOM    627  CE  LYS A  77      46.104   8.690  17.459  1.00 54.30           C
ATOM    628  NZ  LYS A  77      44.698   8.452  17.855  1.00 54.30           N
ATOM    629  C   LYS A  77      50.883  12.163  19.789  1.00 54.30           C
ATOM    630  O   LYS A  77      51.029  12.008  21.003  1.00 54.30           O
ATOM    631  N   PHE A  78      51.128  13.335  19.173  1.00 60.97           N
ATOM    632  CA  PHE A  78      51.600  14.458  19.913  1.00 60.97           C
ATOM    633  CB  PHE A  78      52.855  15.105  19.297  1.00 60.97           C
ATOM    634  CG  PHE A  78      53.946  14.090  19.309  1.00 60.97           C
ATOM    635  CD1 PHE A  78      54.008  13.123  18.332  1.00 60.97           C
ATOM    636  CD2 PHE A  78      54.913  14.108  20.288  1.00 60.97           C
ATOM    637  CE1 PHE A  78      55.013  12.185  18.335  1.00 60.97           C
ATOM    638  CE2 PHE A  78      55.920  13.172  20.296  1.00 60.97           C
ATOM    639  CZ  PHE A  78      55.971  12.207  19.319  1.00 60.97           C
ATOM    640  C   PHE A  78      50.529  15.507  19.889  1.00 60.97           C
ATOM    641  O   PHE A  78      49.993  15.840  18.834  1.00 60.97           O
ATOM    642  N   PHE A  79      50.170  16.051  21.067  1.00152.37           N
ATOM    643  CA  PHE A  79      49.185  17.094  21.117  1.00152.37           C
ATOM    644  CB  PHE A  79      47.768  16.591  21.462  1.00152.37           C
ATOM    645  CG  PHE A  79      46.899  17.752  21.822  1.00152.37           C
ATOM    646  CD1 PHE A  79      46.437  18.633  20.868  1.00152.37           C
ATOM    647  CD2 PHE A  79      46.567  17.970  23.140  1.00152.37           C
ATOM    648  CE1 PHE A  79      45.642  19.700  21.227  1.00152.37           C
ATOM    649  CE2 PHE A  79      45.772  19.031  23.504  1.00152.37           C
ATOM    650  CZ  PHE A  79      45.307  19.899  22.545  1.00152.37           C
ATOM    651  C   PHE A  79      49.590  18.118  22.128  1.00152.37           C
ATOM    652  O   PHE A  79      50.100  17.784  23.197  1.00152.37           O
ATOM    653  N   GLY A  80      49.357  19.409  21.795  1.00 66.37           N
ATOM    654  CA  GLY A  80      49.692  20.488  22.677  1.00 66.37           C
ATOM    655  C   GLY A  80      49.014  21.730  22.181  1.00 66.37           C
ATOM    656  O   GLY A  80      48.708  21.863  20.995  1.00 66.37           O
ATOM    657  N   PHE A  81      48.764  22.678  23.109  1.00154.23           N
ATOM    658  CA  PHE A  81      48.184  23.941  22.746  1.00154.23           C
ATOM    659  CB  PHE A  81      47.317  24.624  23.824  1.00154.23           C
ATOM    660  CG  PHE A  81      46.016  23.930  24.024  1.00154.23           C
ATOM    661  CD1 PHE A  81      44.977  24.149  23.152  1.00154.23           C
ATOM    662  CD2 PHE A  81      45.829  23.069  25.079  1.00154.23           C
ATOM    663  CE1 PHE A  81      43.768  23.520  23.328  1.00154.23           C
ATOM    664  CE2 PHE A  81      44.621  22.439  25.261  1.00154.23           C
ATOM    665  CZ  PHE A  81      43.587  22.664  24.386  1.00154.23           C
ATOM    666  C   PHE A  81      49.322  24.889  22.561  1.00154.23           C
ATOM    667  O   PHE A  81      50.373  24.741  23.180  1.00154.23           O
ATOM    668  N   SER A  82      49.141  25.900  21.695  1.00 90.48           N
ATOM    669  CA  SER A  82      50.191  26.860  21.500  1.00 90.48           C
ATOM    670  CB  SER A  82      49.878  27.907  20.415  1.00 90.48           C
ATOM    671  OG  SER A  82      50.959  28.820  20.294  1.00 90.48           O
ATOM    672  C   SER A  82      50.335  27.577  22.810  1.00 90.48           C
ATOM    673  O   SER A  82      49.375  27.704  23.569  1.00 90.48           O
ATOM    674  N   ASP A  83      51.558  28.058  23.111  1.00101.88           N
ATOM    675  CA  ASP A  83      51.843  28.656  24.386  1.00101.88           C
ATOM    676  CB  ASP A  83      53.350  28.758  24.680  1.00101.88           C
ATOM    677  CG  ASP A  83      53.553  29.020  26.167  1.00101.88           C
ATOM    678  OD1 ASP A  83      52.590  28.806  26.950  1.00101.88           O
ATOM    679  OD2 ASP A  83      54.683  29.437  26.539  1.00101.88           O
ATOM    680  C   ASP A  83      51.270  30.034  24.505  1.00101.88           C
ATOM    681  O   ASP A  83      51.138  30.767  23.526  1.00101.88           O
ATOM    682  N   PHE A  84      50.893  30.398  25.750  1.00148.14           N
ATOM    683  CA  PHE A  84      50.416  31.712  26.065  1.00148.14           C
ATOM    684  CB  PHE A  84      48.895  31.873  25.869  1.00148.14           C
ATOM    685  CG  PHE A  84      48.198  30.969  26.828  1.00148.14           C
ATOM    686  CD1 PHE A  84      48.003  29.641  26.525  1.00148.14           C
ATOM    687  CD2 PHE A  84      47.750  31.448  28.037  1.00148.14           C
ATOM    688  CE1 PHE A  84      47.362  28.807  27.411  1.00148.14           C
ATOM    689  CE2 PHE A  84      47.108  30.619  28.926  1.00148.14           C
ATOM    690  CZ  PHE A  84      46.912  29.296  28.614  1.00148.14           C
ATOM    691  C   PHE A  84      50.729  31.928  27.514  1.00148.14           C
ATOM    692  O   PHE A  84      50.740  30.977  28.296  1.00148.14           O
ATOM    693  N   GLU A  85      51.025  33.181  27.914  1.00 93.53           N
ATOM    694  CA  GLU A  85      51.309  33.401  29.303  1.00 93.53           C
ATOM    695  CB  GLU A  85      52.810  33.527  29.622  1.00 93.53           C
ATOM    696  CG  GLU A  85      53.488  34.715  28.942  1.00 93.53           C
ATOM    697  CD  GLU A  85      54.957  34.713  29.341  1.00 93.53           C
ATOM    698  OE1 GLU A  85      55.357  33.803  30.115  1.00 93.53           O
ATOM    699  OE2 GLU A  85      55.697  35.624  28.882  1.00 93.53           O
ATOM    700  C   GLU A  85      50.655  34.673  29.726  1.00 93.53           C
ATOM    701  O   GLU A  85      50.711  35.682  29.026  1.00 93.53           O
ATOM    702  N   LYS A  86      50.003  34.655  30.903  1.00 35.15           N
ATOM    703  CA  LYS A  86      49.385  35.858  31.369  1.00 35.15           C
ATOM    704  CB  LYS A  86      47.939  35.657  31.854  1.00 35.15           C
ATOM    705  CG  LYS A  86      46.969  35.257  30.740  1.00 35.15           C
ATOM    706  CD  LYS A  86      45.620  34.751  31.257  1.00 35.15           C
ATOM    707  CE  LYS A  86      44.648  34.351  30.146  1.00 35.15           C
ATOM    708  NZ  LYS A  86      43.377  33.872  30.735  1.00 35.15           N
ATOM    709  C   LYS A  86      50.179  36.323  32.541  1.00 35.15           C
ATOM    710  O   LYS A  86      50.175  35.691  33.596  1.00 35.15           O
ATOM    711  N   ILE A  87      50.900  37.447  32.380  1.00152.97           N
ATOM    712  CA  ILE A  87      51.657  37.933  33.490  1.00152.97           C
ATOM    713  CB  ILE A  87      52.548  39.101  33.128  0.00152.97           C
ATOM    714  CG1 ILE A  87      53.549  39.419  34.256  1.00152.97           C
ATOM    715  CG2 ILE A  87      51.680  40.293  32.689  1.00152.97           C
ATOM    716  CD1 ILE A  87      52.918  39.911  35.559  1.00152.97           C
ATOM    717  C   ILE A  87      50.665  38.317  34.537  1.00152.97           C
ATOM    718  O   ILE A  87      50.807  37.964  35.706  1.00152.97           O
ATOM    719  N   SER A  88      49.609  39.041  34.128  1.00166.40           N
ATOM    720  CA  SER A  88      48.585  39.426  35.046  1.00166.40           C
ATOM    721  CB  SER A  88      49.020  40.518  36.038  1.00166.40           C
ATOM    722  OG  SER A  88      49.315  41.721  35.343  1.00166.40           O
ATOM    723  C   SER A  88      47.484  39.994  34.222  1.00166.40           C
ATOM    724  O   SER A  88      47.678  40.332  33.055  1.00166.40           O
ATOM    725  N   LYS A  89      46.281  40.102  34.807  1.00149.28           N
ATOM    726  CA  LYS A  89      45.206  40.682  34.067  1.00149.28           C
ATOM    727  CB  LYS A  89      45.510  42.108  33.569  1.00149.28           C
ATOM    728  CG  LYS A  89      44.294  42.846  33.002  1.00149.28           C
ATOM    729  CD  LYS A  89      44.521  44.347  32.815  1.00149.28           C
ATOM    730  CE  LYS A  89      43.306  45.084  32.248  1.00149.28           C
ATOM    731  NZ  LYS A  89      43.608  46.526  32.109  1.00149.28           N
ATOM    732  C   LYS A  89      44.913  39.805  32.895  1.00149.28           C
ATOM    733  O   LYS A  89      45.565  38.786  32.674  1.00149.28           O
ATOM    734  N   LYS A  90      43.885  40.194  32.122  1.00 97.41           N
ATOM    735  CA  LYS A  90      43.455  39.463  30.971  1.00 97.41           C
ATOM    736  CB  LYS A  90      42.233  40.099  30.286  1.00 97.41           C
ATOM    737  CG  LYS A  90      42.504  41.498  29.731  1.00 97.41           C
ATOM    738  CD  LYS A  90      41.404  42.011  28.798  1.00 97.41           C
ATOM    739  CE  LYS A  90      41.325  41.256  27.469  1.00 97.41           C
ATOM    740  NZ  LYS A  90      40.728  39.919  27.683  1.00 97.41           N
ATOM    741  C   LYS A  90      44.575  39.454  29.986  1.00 97.41           C
ATOM    742  O   LYS A  90      44.739  38.487  29.244  1.00 97.41           O
ATOM    743  N   LYS A  91      45.374  40.540  29.967  1.00 53.35           N
ATOM    744  CA  LYS A  91      46.435  40.679  29.012  1.00 53.35           C
ATOM    745  CB  LYS A  91      47.337  41.897  29.274  1.00 53.35           C
ATOM    746  CG  LYS A  91      48.448  42.074  28.238  1.00 53.35           C
ATOM    747  CD  LYS A  91      49.131  43.442  28.305  0.00 53.35           C
ATOM    748  CE  LYS A  91      50.243  43.626  27.270  0.00 53.35           C
ATOM    749  NZ  LYS A  91      50.846  44.971  27.410  0.00 53.35           N
ATOM    750  C   LYS A  91      47.289  39.457  29.054  1.00 53.35           C
ATOM    751  O   LYS A  91      47.741  39.020  30.111  1.00 53.35           O
ATOM    752  N   VAL A  92      47.508  38.863  27.867  1.00 91.00           N
ATOM    753  CA  VAL A  92      48.287  37.670  27.767  1.00 91.00           C
ATOM    754  CB  VAL A  92      47.448  36.433  27.616  1.00 91.00           C
ATOM    755  CG1 VAL A  92      46.668  36.533  26.295  1.00 91.00           C
ATOM    756  CG2 VAL A  92      48.360  35.199  27.696  1.00 91.00           C
ATOM    757  C   VAL A  92      49.119  37.788  26.533  1.00 91.00           C
ATOM    758  O   VAL A  92      48.844  38.611  25.662  1.00 91.00           O
ATOM    759  N   ILE A  93      50.187  36.973  26.448  1.00130.36           N
ATOM    760  CA  ILE A  93      51.033  36.988  25.293  1.00130.36           C
ATOM    761  CB  ILE A  93      52.453  37.377  25.615  1.00130.36           C
ATOM    762  CG1 ILE A  93      53.257  37.713  24.347  1.00130.36           C
ATOM    763  CG2 ILE A  93      53.071  36.256  26.462  1.00130.36           C
ATOM    764  CD1 ILE A  93      53.489  36.523  23.421  1.00130.36           C
ATOM    765  C   ILE A  93      51.012  35.598  24.740  1.00130.36           C
ATOM    766  O   ILE A  93      51.096  34.622  25.485  1.00130.36           O
ATOM    767  N   SER A  94      50.870  35.467  23.407  1.00 37.91           N
ATOM    768  CA  SER A  94      50.802  34.156  22.835  1.00 37.91           C
ATOM    769  CB  SER A  94      49.614  33.964  21.877  1.00 37.91           C
ATOM    770  OG  SER A  94      48.390  34.095  22.584  1.00 37.91           O
ATOM    771  C   SER A  94      52.045  33.923  22.043  1.00 37.91           C
ATOM    772  O   SER A  94      52.596  34.845  21.442  1.00 37.91           O
ATOM    773  N   TYR A  95      52.542  32.670  22.067  1.00 59.02           N
ATOM    774  CA  TYR A  95      53.707  32.333  21.305  1.00 59.02           C
ATOM    775  CB  TYR A  95      54.888  31.899  22.188  1.00 59.02           C
ATOM    776  CG  TYR A  95      55.268  33.084  23.007  1.00 59.02           C
ATOM    777  CD1 TYR A  95      56.157  34.016  22.521  1.00 59.02           C
ATOM    778  CD2 TYR A  95      54.727  33.270  24.259  1.00 59.02           C
ATOM    779  CE1 TYR A  95      56.507  35.111  23.274  1.00 59.02           C
ATOM    780  CE2 TYR A  95      55.073  34.365  25.017  1.00 59.02           C
ATOM    781  CZ  TYR A  95      55.965  35.287  24.524  1.00 59.02           C
ATOM    782  OH  TYR A  95      56.322  36.411  25.299  1.00 59.02           O
ATOM    783  C   TYR A  95      53.343  31.179  20.423  1.00 59.02           C
ATOM    784  O   TYR A  95      53.172  30.054  20.888  1.00 59.02           O
ATOM    785  N   CYS A  96      53.208  31.450  19.113  1.00 65.22           N
ATOM    786  CA  CYS A  96      52.862  30.474  18.120  1.00 65.22           C
ATOM    787  CB  CYS A  96      52.394  31.117  16.807  1.00 65.22           C
ATOM    788  SG  CYS A  96      50.854  32.033  17.100  1.00 65.22           S
ATOM    789  C   CYS A  96      54.027  29.569  17.862  1.00 65.22           C
ATOM    790  O   CYS A  96      53.876  28.486  17.296  1.00 65.22           O
ATOM    791  N   ASN A  97      55.238  30.058  18.178  1.00 68.14           N
ATOM    792  CA  ASN A  97      56.464  29.328  18.025  1.00 68.14           C
ATOM    793  CB  ASN A  97      57.719  30.220  18.100  1.00 68.14           C
ATOM    794  CG  ASN A  97      57.810  30.842  19.485  1.00 68.14           C
ATOM    795  OD1 ASN A  97      56.839  31.396  19.995  1.00 68.14           O
ATOM    796  ND2 ASN A  97      59.012  30.747  20.115  1.00 68.14           N
ATOM    797  C   ASN A  97      56.592  28.254  19.069  1.00 68.14           C
ATOM    798  O   ASN A  97      57.332  27.292  18.873  1.00 68.14           O
ATOM    799  N   VAL A  98      55.920  28.393  20.231  1.00109.98           N
ATOM    800  CA  VAL A  98      56.129  27.439  21.295  1.00109.98           C
ATOM    801  CB  VAL A  98      56.799  28.071  22.488  1.00109.98           C
ATOM    802  CG1 VAL A  98      55.830  29.078  23.119  1.00109.98           C
ATOM    803  CG2 VAL A  98      57.307  26.973  23.444  1.00109.98           C
ATOM    804  C   VAL A  98      54.817  26.839  21.728  1.00109.98           C
ATOM    805  O   VAL A  98      53.756  27.233  21.249  1.00109.98           O
ATOM    806  N   THR A  99      54.865  25.827  22.628  1.00137.00           N
ATOM    807  CA  THR A  99      53.666  25.145  23.037  1.00137.00           C
ATOM    808  CB  THR A  99      53.486  23.872  22.231  1.00137.00           C
ATOM    809  OG1 THR A  99      52.315  23.156  22.592  1.00137.00           O
ATOM    810  CG2 THR A  99      54.729  22.990  22.377  1.00137.00           C
ATOM    811  C   THR A  99      53.647  24.874  24.532  1.00137.00           C
ATOM    812  O   THR A  99      54.568  25.239  25.263  1.00137.00           O
ATOM    813  N   ILE A 100      52.541  24.233  25.000  1.00196.94           N
ATOM    814  CA  ILE A 100      52.248  23.760  26.345  1.00196.94           C
ATOM    815  CB  ILE A 100      50.801  23.880  26.723  1.00196.94           C
ATOM    816  CG1 ILE A 100      50.610  23.586  28.221  1.00196.94           C
ATOM    817  CG2 ILE A 100      49.986  22.966  25.794  1.00196.94           C
ATOM    818  CD1 ILE A 100      49.228  23.971  28.746  1.00196.94           C
ATOM    819  C   ILE A 100      52.577  22.244  26.240  1.00196.94           C
ATOM    820  O   ILE A 100      53.296  21.929  25.302  1.00196.94           O
ATOM    821  N   GLY A 101      52.161  21.266  27.136  1.00230.79           N
ATOM    822  CA  GLY A 101      52.631  19.834  27.029  1.00230.79           C
ATOM    823  C   GLY A 101      51.544  18.616  26.835  1.00230.79           C
ATOM    824  O   GLY A 101      50.463  18.887  27.356  1.00230.79           O
ATOM    825  N   TRP A 102      51.756  17.359  26.069  1.00271.87           N
ATOM    826  CA  TRP A 102      51.098  15.944  26.013  1.00271.87           C
ATOM    827  CB  TRP A 102      49.555  15.915  25.969  1.00271.87           C
ATOM    828  CG  TRP A 102      48.842  16.313  27.236  1.00271.87           C
ATOM    829  CD2 TRP A 102      48.087  17.522  27.381  1.00271.87           C
ATOM    830  CD1 TRP A 102      48.695  15.623  28.406  1.00271.87           C
ATOM    831  NE1 TRP A 102      47.914  16.342  29.278  1.00271.87           N
ATOM    832  CE2 TRP A 102      47.526  17.511  28.656  1.00271.87           C
ATOM    833  CE3 TRP A 102      47.870  18.556  26.513  1.00271.87           C
ATOM    834  CZ2 TRP A 102      46.740  18.539  29.088  1.00271.87           C
ATOM    835  CZ3 TRP A 102      47.083  19.595  26.955  1.00271.87           C
ATOM    836  CH2 TRP A 102      46.529  19.586  28.217  1.00271.87           C
ATOM    837  C   TRP A 102      51.510  14.964  24.836  1.00271.87           C
ATOM    838  O   TRP A 102      51.233  15.251  23.672  1.00271.87           O
ATOM    839  N   SER A 103      52.072  13.714  25.081  1.00134.59           N
ATOM    840  CA  SER A 103      52.429  12.747  24.020  1.00134.59           C
ATOM    841  CB  SER A 103      53.887  12.869  23.548  1.00134.59           C
ATOM    842  OG  SER A 103      54.098  14.139  22.951  1.00134.59           O
ATOM    843  C   SER A 103      52.256  11.314  24.514  1.00134.59           C
ATOM    844  O   SER A 103      52.543  11.018  25.673  1.00134.59           O
ATOM    845  N   HIS A 104      51.792  10.369  23.643  1.00 74.92           N
ATOM    846  CA  HIS A 104      51.627   8.981  24.035  1.00 74.92           C
ATOM    847  ND1 HIS A 104      48.501  10.398  24.427  1.00 74.92           N
ATOM    848  CG  HIS A 104      49.095   9.174  24.210  1.00 74.92           C
ATOM    849  CB  HIS A 104      50.362   8.723  24.875  1.00 74.92           C
ATOM    850  NE2 HIS A 104      47.218   9.324  22.964  1.00 74.92           N
ATOM    851  CD2 HIS A 104      48.296   8.532  23.312  1.00 74.92           C
ATOM    852  CE1 HIS A 104      47.383  10.435  23.660  1.00 74.92           C
ATOM    853  C   HIS A 104      51.519   8.129  22.801  1.00 74.92           C
ATOM    854  O   HIS A 104      51.236   8.627  21.715  1.00 74.92           O
ATOM    855  N   ASN A 105      51.731   6.800  22.938  1.00 59.39           N
ATOM    856  CA  ASN A 105      51.653   5.919  21.801  1.00 59.39           C
ATOM    857  CB  ASN A 105      52.163   4.491  22.075  1.00 59.39           C
ATOM    858  CG  ASN A 105      51.283   3.848  23.137  1.00 59.39           C
ATOM    859  OD1 ASN A 105      50.465   4.512  23.770  1.00 59.39           O
ATOM    860  ND2 ASN A 105      51.459   2.515  23.344  1.00 59.39           N
ATOM    861  C   ASN A 105      50.218   5.851  21.381  1.00 59.39           C
ATOM    862  O   ASN A 105      49.320   6.230  22.128  1.00 59.39           O
ATOM    863  N   ASP A 106      49.967   5.347  20.158  1.00106.76           N
ATOM    864  CA  ASP A 106      48.646   5.318  19.591  1.00106.76           C
ATOM    865  CB  ASP A 106      48.609   4.700  18.181  1.00106.76           C
ATOM    866  CG  ASP A 106      49.050   3.244  18.268  1.00106.76           C
ATOM    867  OD1 ASP A 106      49.847   2.915  19.186  1.00106.76           O
ATOM    868  OD2 ASP A 106      48.593   2.441  17.412  1.00106.76           O
ATOM    869  C   ASP A 106      47.715   4.527  20.467  1.00106.76           C
ATOM    870  O   ASP A 106      46.513   4.786  20.489  1.00106.76           O
ATOM    871  N   ASP A 107      48.229   3.500  21.164  1.00 92.82           N
ATOM    872  CA  ASP A 107      47.432   2.673  22.034  1.00 92.82           C
ATOM    873  CB  ASP A 107      48.191   1.418  22.502  1.00 92.82           C
ATOM    874  CG  ASP A 107      47.198   0.445  23.124  1.00 92.82           C
ATOM    875  OD1 ASP A 107      45.973   0.737  23.088  1.00 92.82           O
ATOM    876  OD2 ASP A 107      47.654  -0.612  23.636  1.00 92.82           O
ATOM    877  C   ASP A 107      47.019   3.436  23.261  1.00 92.82           C
ATOM    878  O   ASP A 107      45.966   3.163  23.836  1.00 92.82           O
ATOM    879  N   GLY A 108      47.850   4.398  23.712  1.00 43.35           N
ATOM    880  CA  GLY A 108      47.552   5.149  24.901  1.00 43.35           C
ATOM    881  C   GLY A 108      48.220   4.514  26.090  1.00 43.35           C
ATOM    882  O   GLY A 108      47.877   4.835  27.227  1.00 43.35           O
ATOM    883  N   GLY A 109      49.127   3.537  25.869  1.00 62.30           N
ATOM    884  CA  GLY A 109      49.802   2.892  26.970  1.00 62.30           C
ATOM    885  C   GLY A 109      50.837   3.754  27.643  1.00 62.30           C
ATOM    886  O   GLY A 109      50.744   4.039  28.836  1.00 62.30           O
ATOM    887  N   ASP A 110      51.837   4.235  26.879  1.00117.56           N
ATOM    888  CA  ASP A 110      52.919   4.981  27.465  1.00117.56           C
ATOM    889  CB  ASP A 110      54.302   4.563  26.935  1.00117.56           C
ATOM    890  CG  ASP A 110      54.357   4.804  25.432  1.00117.56           C
ATOM    891  OD1 ASP A 110      53.287   4.773  24.768  1.00117.56           O
ATOM    892  OD2 ASP A 110      55.488   5.020  24.924  1.00117.56           O
ATOM    893  C   ASP A 110      52.714   6.430  27.164  1.00117.56           C
ATOM    894  O   ASP A 110      52.441   6.810  26.026  1.00117.56           O
ATOM    895  N   TRP A 111      52.846   7.272  28.209  1.00 95.23           N
ATOM    896  CA  TRP A 111      52.621   8.684  28.115  1.00 95.23           C
ATOM    897  CB  TRP A 111      51.452   9.165  28.994  1.00 95.23           C
ATOM    898  CG  TRP A 111      50.076   8.743  28.537  1.00 95.23           C
ATOM    899  CD2 TRP A 111      49.019   9.664  28.221  1.00 95.23           C
ATOM    900  CD1 TRP A 111      49.553   7.491  28.395  1.00 95.23           C
ATOM    901  NE1 TRP A 111      48.240   7.573  27.998  1.00 95.23           N
ATOM    902  CE2 TRP A 111      47.897   8.905  27.892  1.00 95.23           C
ATOM    903  CE3 TRP A 111      48.985  11.031  28.214  1.00 95.23           C
ATOM    904  CZ2 TRP A 111      46.718   9.505  27.549  1.00 95.23           C
ATOM    905  CZ3 TRP A 111      47.796  11.633  27.861  1.00 95.23           C
ATOM    906  CH2 TRP A 111      46.685  10.882  27.535  1.00 95.23           C
ATOM    907  C   TRP A 111      53.829   9.407  28.626  1.00 95.23           C
ATOM    908  O   TRP A 111      54.623   8.871  29.396  1.00 95.23           O
ATOM    909  N   ALA A 112      53.995  10.666  28.175  1.00 64.11           N
ATOM    910  CA  ALA A 112      55.065  11.515  28.613  1.00 64.11           C
ATOM    911  CB  ALA A 112      56.376  11.305  27.837  1.00 64.11           C
ATOM    912  C   ALA A 112      54.613  12.920  28.356  1.00 64.11           C
ATOM    913  O   ALA A 112      53.605  13.144  27.688  1.00 64.11           O
ATOM    914  N   CYS A 113      55.340  13.909  28.912  1.00 70.82           N
ATOM    915  CA  CYS A 113      54.970  15.285  28.716  1.00 70.82           C
ATOM    916  CB  CYS A 113      54.851  16.062  30.036  1.00 70.82           C
ATOM    917  SG  CYS A 113      53.584  15.322  31.103  1.00 70.82           S
ATOM    918  C   CYS A 113      56.062  15.906  27.900  1.00 70.82           C
ATOM    919  O   CYS A 113      57.209  15.476  27.989  1.00 70.82           O
ATOM    920  N   PHE A 114      55.733  16.913  27.054  1.00 87.82           N
ATOM    921  CA  PHE A 114      56.756  17.519  26.249  1.00 87.82           C
ATOM    922  CB  PHE A 114      56.894  16.889  24.851  1.00 87.82           C
ATOM    923  CG  PHE A 114      55.689  17.252  24.045  1.00 87.82           C
ATOM    924  CD1 PHE A 114      54.495  16.591  24.213  1.00 87.82           C
ATOM    925  CD2 PHE A 114      55.761  18.254  23.104  1.00 87.82           C
ATOM    926  CE1 PHE A 114      53.394  16.932  23.462  1.00 87.82           C
ATOM    927  CE2 PHE A 114      54.664  18.600  22.349  1.00 87.82           C
ATOM    928  CZ  PHE A 114      53.475  17.937  22.527  1.00 87.82           C
ATOM    929  C   PHE A 114      56.436  18.965  26.022  1.00 87.82           C
ATOM    930  O   PHE A 114      55.325  19.430  26.270  1.00 87.82           O
ATOM    931  N   ARG A 115      57.450  19.723  25.560  1.00108.62           N
ATOM    932  CA  ARG A 115      57.249  21.097  25.205  1.00108.62           C
ATOM    933  CB  ARG A 115      57.931  22.100  26.149  1.00108.62           C
ATOM    934  CG  ARG A 115      57.700  23.559  25.747  1.00108.62           C
ATOM    935  CD  ARG A 115      58.380  24.570  26.673  1.00108.62           C
ATOM    936  NE  ARG A 115      58.066  25.930  26.152  1.00108.62           N
ATOM    937  CZ  ARG A 115      58.401  27.035  26.881  1.00108.62           C
ATOM    938  NH1 ARG A 115      59.027  26.893  28.085  1.00108.62           N
ATOM    939  NH2 ARG A 115      58.111  28.280  26.404  1.00108.62           N
ATOM    940  C   ARG A 115      57.891  21.239  23.866  1.00108.62           C
ATOM    941  O   ARG A 115      58.891  20.584  23.581  1.00108.62           O
ATOM    942  N   GLY A 116      57.335  22.097  22.993  1.00 33.13           N
ATOM    943  CA  GLY A 116      57.898  22.202  21.679  1.00 33.13           C
ATOM    944  C   GLY A 116      58.231  23.626  21.379  1.00 33.13           C
ATOM    945  O   GLY A 116      57.582  24.551  21.865  1.00 33.13           O
ATOM    946  N   GLU A 117      59.285  23.819  20.557  1.00 80.15           N
ATOM    947  CA  GLU A 117      59.690  25.122  20.112  1.00 80.15           C
ATOM    948  CB  GLU A 117      60.979  25.632  20.779  1.00 80.15           C
ATOM    949  CG  GLU A 117      62.197  24.745  20.520  1.00 80.15           C
ATOM    950  CD  GLU A 117      63.389  25.368  21.234  1.00 80.15           C
ATOM    951  OE1 GLU A 117      63.201  26.436  21.876  1.00 80.15           O
ATOM    952  OE2 GLU A 117      64.502  24.784  21.149  1.00 80.15           O
ATOM    953  C   GLU A 117      59.967  24.993  18.643  1.00 80.15           C
ATOM    954  O   GLU A 117      60.476  23.964  18.200  1.00 80.15           O
ATOM    955  N   GLN A 118      59.631  26.033  17.846  1.00 92.14           N
ATOM    956  CA  GLN A 118      59.832  25.969  16.420  1.00 92.14           C
ATOM    957  CB  GLN A 118      58.901  26.907  15.637  1.00 92.14           C
ATOM    958  CG  GLN A 118      59.099  26.844  14.120  1.00 92.14           C
ATOM    959  CD  GLN A 118      58.119  27.818  13.482  1.00 92.14           C
ATOM    960  OE1 GLN A 118      58.040  28.982  13.868  1.00 92.14           O
ATOM    961  NE2 GLN A 118      57.340  27.327  12.480  1.00 92.14           N
ATOM    962  C   GLN A 118      61.243  26.383  16.127  1.00 92.14           C
ATOM    963  O   GLN A 118      61.569  27.570  16.110  1.00 92.14           O
ATOM    964  N   ILE A 119      62.126  25.382  15.965  1.00 89.40           N
ATOM    965  CA  ILE A 119      63.530  25.568  15.724  1.00 89.40           C
ATOM    966  CB  ILE A 119      64.333  24.359  16.108  1.00 89.40           C
ATOM    967  CG1 ILE A 119      63.936  23.147  15.248  0.00 89.40           C
ATOM    968  CG2 ILE A 119      64.151  24.130  17.617  0.00 89.40           C
ATOM    969  CD1 ILE A 119      64.889  21.962  15.394  1.00 89.40           C
ATOM    970  C   ILE A 119      63.913  25.916  14.327  1.00 89.40           C
ATOM    971  O   ILE A 119      64.621  26.893  14.127  1.00 89.40           O
ATOM    972  N   MET A 120      63.467  25.153  13.311  1.00156.29           N
ATOM    973  CA  MET A 120      63.978  25.440  11.997  1.00156.29           C
ATOM    974  CB  MET A 120      63.534  24.450  10.905  1.00156.29           C
ATOM    975  CG  MET A 120      62.206  24.760  10.218  1.00156.29           C
ATOM    976  SD  MET A 120      62.295  26.032   8.926  1.00156.29           S
ATOM    977  CE  MET A 120      60.530  25.966   8.507  1.00156.29           C
ATOM    978  C   MET A 120      63.477  26.788  11.661  1.00156.29           C
ATOM    979  O   MET A 120      64.157  27.589  11.022  1.00156.29           O
ATOM    980  N   ARG A 121      62.257  27.037  12.159  1.00126.72           N
ATOM    981  CA  ARG A 121      61.495  28.233  12.033  1.00126.72           C
ATOM    982  CB  ARG A 121      62.080  29.358  11.151  1.00126.72           C
ATOM    983  CG  ARG A 121      62.239  29.005   9.672  1.00126.72           C
ATOM    984  CD  ARG A 121      62.822  30.140   8.830  1.00126.72           C
ATOM    985  NE  ARG A 121      62.916  29.653   7.425  1.00126.72           N
ATOM    986  CZ  ARG A 121      63.232  30.520   6.420  1.00126.72           C
ATOM    987  NH1 ARG A 121      63.461  31.837   6.701  1.00126.72           N
ATOM    988  NH2 ARG A 121      63.319  30.072   5.133  1.00126.72           N
ATOM    989  C   ARG A 121      60.213  27.760  11.376  1.00126.72           C
ATOM    990  O   ARG A 121      60.114  26.521  11.165  1.00126.72           O
ATOM    991  OXT ARG A 121      59.327  28.605  11.083  1.00126.72           O
TER     992      ARG A 121
ATOM    993  N   LEU B 122      23.892   8.144  -2.859  1.00 45.39           N
ATOM    994  CA  LEU B 122      23.738   9.349  -2.023  1.00 45.39           C
ATOM    995  CB  LEU B 122      24.810  10.384  -2.407  1.00 45.39           C
ATOM    996  CG  LEU B 122      24.772  11.674  -1.574  1.00 45.39           C
ATOM    997  CD1 LEU B 122      25.062  11.388  -0.091  1.00 45.39           C
ATOM    998  CD2 LEU B 122      25.717  12.734  -2.161  1.00 45.39           C
ATOM    999  C   LEU B 122      22.377   9.928  -2.237  1.00 45.39           C
ATOM   1000  O   LEU B 122      21.994  10.282  -3.351  1.00 45.39           O
ATOM   1001  N   PRO B 123      21.632   9.997  -1.170  1.00145.79           N
ATOM   1002  CA  PRO B 123      20.289  10.498  -1.252  1.00145.79           C
ATOM   1003  CD  PRO B 123      21.741   8.966  -0.158  1.00145.79           C
ATOM   1004  CB  PRO B 123      19.545   9.954  -0.027  1.00145.79           C
ATOM   1005  CG  PRO B 123      20.639   9.318   0.848  1.00145.79           C
ATOM   1006  C   PRO B 123      20.205  11.974  -1.399  1.00145.79           C
ATOM   1007  O   PRO B 123      21.168  12.675  -1.094  1.00145.79           O
ATOM   1008  N   GLU B 124      19.065  12.450  -1.932  1.00 33.94           N
ATOM   1009  CA  GLU B 124      18.807  13.850  -2.080  1.00 33.94           C
ATOM   1010  CB  GLU B 124      17.545  14.135  -2.912  1.00 33.94           C
ATOM   1011  CG  GLU B 124      17.687  13.736  -4.382  1.00 33.94           C
ATOM   1012  CD  GLU B 124      16.383  14.067  -5.092  1.00 33.94           C
ATOM   1013  OE1 GLU B 124      15.447  14.564  -4.409  1.00 33.94           O
ATOM   1014  OE2 GLU B 124      16.304  13.828  -6.327  1.00 33.94           O
ATOM   1015  C   GLU B 124      18.595  14.428  -0.718  1.00 33.94           C
ATOM   1016  O   GLU B 124      19.021  15.548  -0.446  1.00 33.94           O
ATOM   1017  N   LYS B 125      17.914  13.675   0.173  1.00106.17           N
ATOM   1018  CA  LYS B 125      17.628  14.181   1.484  1.00106.17           C
ATOM   1019  CB  LYS B 125      16.138  14.526   1.691  1.00106.17           C
ATOM   1020  CG  LYS B 125      15.170  13.354   1.480  1.00106.17           C
ATOM   1021  CD  LYS B 125      15.199  12.291   2.581  1.00106.17           C
ATOM   1022  CE  LYS B 125      14.226  11.134   2.346  1.00106.17           C
ATOM   1023  NZ  LYS B 125      14.322  10.158   3.455  1.00106.17           N
ATOM   1024  C   LYS B 125      18.009  13.160   2.511  1.00106.17           C
ATOM   1025  O   LYS B 125      17.999  11.960   2.242  1.00106.17           O
ATOM   1026  N   PHE B 126      18.388  13.626   3.723  1.00 53.61           N
ATOM   1027  CA  PHE B 126      18.723  12.710   4.777  1.00 53.61           C
ATOM   1028  CB  PHE B 126      20.203  12.288   4.766  1.00 53.61           C
ATOM   1029  CG  PHE B 126      20.400  11.270   5.836  1.00 53.61           C
ATOM   1030  CD1 PHE B 126      20.608  11.650   7.141  1.00 53.61           C
ATOM   1031  CD2 PHE B 126      20.382   9.929   5.528  1.00 53.61           C
ATOM   1032  CE1 PHE B 126      20.790  10.706   8.124  1.00 53.61           C
ATOM   1033  CE2 PHE B 126      20.564   8.981   6.507  1.00 53.61           C
ATOM   1034  CZ  PHE B 126      20.769   9.369   7.808  1.00 53.61           C
ATOM   1035  C   PHE B 126      18.460  13.381   6.094  1.00 53.61           C
ATOM   1036  O   PHE B 126      18.721  14.572   6.266  1.00 53.61           O
ATOM   1037  N   ASP B 127      17.923  12.615   7.066  1.00 91.80           N
ATOM   1038  CA  ASP B 127      17.650  13.136   8.375  1.00 91.80           C
ATOM   1039  CB  ASP B 127      16.217  13.685   8.502  1.00 91.80           C
ATOM   1040  CG  ASP B 127      16.091  14.475   9.797  1.00 91.80           C
ATOM   1041  OD1 ASP B 127      16.895  14.223  10.733  1.00 91.80           O
ATOM   1042  OD2 ASP B 127      15.183  15.346   9.864  1.00 91.80           O
ATOM   1043  C   ASP B 127      17.790  11.981   9.321  1.00 91.80           C
ATOM   1044  O   ASP B 127      17.017  11.027   9.267  1.00 91.80           O
ATOM   1045  N   TRP B 128      18.783  12.041  10.227  1.00111.24           N
ATOM   1046  CA  TRP B 128      19.050  10.963  11.138  1.00111.24           C
ATOM   1047  CB  TRP B 128      20.378  11.088  11.899  1.00111.24           C
ATOM   1048  CG  TRP B 128      21.547  10.688  11.034  1.00111.24           C
ATOM   1049  CD2 TRP B 128      21.822   9.323  10.678  1.00111.24           C
ATOM   1050  CD1 TRP B 128      22.495  11.448  10.416  1.00111.24           C
ATOM   1051  NE1 TRP B 128      23.349  10.641   9.700  1.00111.24           N
ATOM   1052  CE2 TRP B 128      22.945   9.332   9.852  1.00111.24           C
ATOM   1053  CE3 TRP B 128      21.187   8.161  11.010  1.00111.24           C
ATOM   1054  CZ2 TRP B 128      23.454   8.169   9.344  1.00111.24           C
ATOM   1055  CZ3 TRP B 128      21.704   6.991  10.499  1.00111.24           C
ATOM   1056  CH2 TRP B 128      22.816   6.996   9.683  1.00111.24           C
ATOM   1057  C   TRP B 128      17.937  10.774  12.111  1.00111.24           C
ATOM   1058  O   TRP B 128      17.844   9.721  12.740  1.00111.24           O
ATOM   1059  N   ARG B 129      17.142  11.828  12.362  1.00198.87           N
ATOM   1060  CA  ARG B 129      16.019  11.679  13.237  1.00198.87           C
ATOM   1061  CB  ARG B 129      15.554  12.973  13.935  1.00198.87           C
ATOM   1062  CG  ARG B 129      15.218  14.180  13.072  1.00198.87           C
ATOM   1063  CD  ARG B 129      14.976  15.416  13.942  1.00198.87           C
ATOM   1064  NE  ARG B 129      14.649  16.570  13.061  1.00198.87           N
ATOM   1065  CZ  ARG B 129      15.644  17.385  12.609  1.00198.87           C
ATOM   1066  NH1 ARG B 129      16.951  17.043  12.808  1.00198.87           N
ATOM   1067  NH2 ARG B 129      15.331  18.557  11.989  1.00198.87           N
ATOM   1068  C   ARG B 129      14.912  10.905  12.589  1.00198.87           C
ATOM   1069  O   ARG B 129      14.095  10.304  13.285  1.00198.87           O
ATOM   1070  N   ASP B 130      14.811  10.921  11.244  1.00 63.61           N
ATOM   1071  CA  ASP B 130      13.753  10.158  10.645  1.00 63.61           C
ATOM   1072  CB  ASP B 130      12.624  11.042  10.085  1.00 63.61           C
ATOM   1073  CG  ASP B 130      11.455  10.154   9.677  1.00 63.61           C
ATOM   1074  OD1 ASP B 130      11.593   8.904   9.762  1.00 63.61           O
ATOM   1075  OD2 ASP B 130      10.404  10.718   9.271  1.00 63.61           O
ATOM   1076  C   ASP B 130      14.289   9.351   9.503  1.00 63.61           C
ATOM   1077  O   ASP B 130      14.243   9.785   8.353  1.00 63.61           O
ATOM   1078  N   VAL B 131      14.819   8.146   9.789  1.00124.21           N
ATOM   1079  CA  VAL B 131      15.252   7.294   8.724  1.00124.21           C
ATOM   1080  CB  VAL B 131      16.657   6.794   8.922  1.00124.21           C
ATOM   1081  CG1 VAL B 131      16.793   6.232  10.346  1.00124.21           C
ATOM   1082  CG2 VAL B 131      16.978   5.774   7.817  1.00124.21           C
ATOM   1083  C   VAL B 131      14.294   6.146   8.697  1.00124.21           C
ATOM   1084  O   VAL B 131      14.492   5.123   9.351  1.00124.21           O
ATOM   1085  N   GLY B 132      13.211   6.294   7.911  1.00 24.85           N
ATOM   1086  CA  GLY B 132      12.247   5.242   7.798  1.00 24.85           C
ATOM   1087  C   GLY B 132      11.414   5.175   9.045  1.00 24.85           C
ATOM   1088  O   GLY B 132      10.861   4.124   9.366  1.00 24.85           O
ATOM   1089  N   GLY B 133      11.301   6.290   9.792  1.00 27.36           N
ATOM   1090  CA  GLY B 133      10.463   6.298  10.960  1.00 27.36           C
ATOM   1091  C   GLY B 133      11.292   6.120  12.200  1.00 27.36           C
ATOM   1092  O   GLY B 133      10.820   6.392  13.303  1.00 27.36           O
ATOM   1093  N   ILE B 134      12.557   5.679  12.065  1.00104.05           N
ATOM   1094  CA  ILE B 134      13.383   5.450  13.226  1.00104.05           C
ATOM   1095  CB  ILE B 134      14.381   4.343  13.039  1.00104.05           C
ATOM   1096  CG1 ILE B 134      13.678   2.997  12.793  1.00104.05           C
ATOM   1097  CG2 ILE B 134      15.294   4.329  14.276  1.00104.05           C
ATOM   1098  CD1 ILE B 134      12.870   2.502  13.991  1.00104.05           C
ATOM   1099  C   ILE B 134      14.177   6.690  13.538  1.00104.05           C
ATOM   1100  O   ILE B 134      14.677   7.360  12.635  1.00104.05           O
ATOM   1101  N   ASP B 135      14.290   7.036  14.845  1.00 71.93           N
ATOM   1102  CA  ASP B 135      15.024   8.200  15.284  1.00 71.93           C
ATOM   1103  CB  ASP B 135      14.239   9.082  16.271  1.00 71.93           C
ATOM   1104  CG  ASP B 135      15.091  10.299  16.605  1.00 71.93           C
ATOM   1105  OD1 ASP B 135      16.059  10.575  15.847  1.00 71.93           O
ATOM   1106  OD2 ASP B 135      14.789  10.967  17.629  1.00 71.93           O
ATOM   1107  C   ASP B 135      16.281   7.773  16.003  1.00 71.93           C
ATOM   1108  O   ASP B 135      16.233   7.023  16.975  1.00 71.93           O
ATOM   1109  N   TYR B 136      17.447   8.152  15.439  1.00148.32           N
ATOM   1110  CA  TYR B 136      18.790   7.955  15.927  1.00148.32           C
ATOM   1111  CB  TYR B 136      19.787   7.636  14.804  1.00148.32           C
ATOM   1112  CG  TYR B 136      19.399   6.261  14.368  1.00148.32           C
ATOM   1113  CD1 TYR B 136      19.809   5.164  15.093  1.00148.32           C
ATOM   1114  CD2 TYR B 136      18.620   6.061  13.251  1.00148.32           C
ATOM   1115  CE1 TYR B 136      19.459   3.888  14.714  1.00148.32           C
ATOM   1116  CE2 TYR B 136      18.266   4.787  12.866  1.00148.32           C
ATOM   1117  CZ  TYR B 136      18.685   3.699  13.595  1.00148.32           C
ATOM   1118  OH  TYR B 136      18.320   2.395  13.198  1.00148.32           O
ATOM   1119  C   TYR B 136      19.335   9.029  16.844  1.00148.32           C
ATOM   1120  O   TYR B 136      20.379   8.831  17.462  1.00148.32           O
ATOM   1121  N   VAL B 137      18.752  10.245  16.851  1.00130.75           N
ATOM   1122  CA  VAL B 137      19.341  11.344  17.579  1.00130.75           C
ATOM   1123  CB  VAL B 137      19.079  12.646  16.876  1.00130.75           C
ATOM   1124  CG1 VAL B 137      17.633  13.082  17.159  1.00130.75           C
ATOM   1125  CG2 VAL B 137      20.156  13.661  17.262  1.00130.75           C
ATOM   1126  C   VAL B 137      18.800  11.446  18.985  1.00130.75           C
ATOM   1127  O   VAL B 137      17.608  11.267  19.229  1.00130.75           O
ATOM   1128  N   SER B 138      19.693  11.751  19.959  1.00 98.84           N
ATOM   1129  CA  SER B 138      19.316  11.895  21.345  1.00 98.84           C
ATOM   1130  CB  SER B 138      20.506  11.922  22.316  1.00 98.84           C
ATOM   1131  OG  SER B 138      21.216  10.697  22.263  1.00 98.84           O
ATOM   1132  C   SER B 138      18.623  13.214  21.485  1.00 98.84           C
ATOM   1133  O   SER B 138      18.688  14.053  20.589  1.00 98.84           O
ATOM   1134  N   PRO B 139      17.982  13.423  22.607  1.00 75.88           N
ATOM   1135  CA  PRO B 139      17.205  14.619  22.808  1.00 75.88           C
ATOM   1136  CD  PRO B 139      17.442  12.299  23.357  1.00 75.88           C
ATOM   1137  CB  PRO B 139      16.367  14.363  24.058  1.00 75.88           C
ATOM   1138  CG  PRO B 139      16.185  12.835  24.062  1.00 75.88           C
ATOM   1139  C   PRO B 139      17.999  15.881  22.866  1.00 75.88           C
ATOM   1140  O   PRO B 139      19.188  15.844  23.180  1.00 75.88           O
ATOM   1141  N   VAL B 140      17.340  17.010  22.533  1.00 35.96           N
ATOM   1142  CA  VAL B 140      17.962  18.301  22.562  1.00 35.96           C
ATOM   1143  CB  VAL B 140      17.153  19.366  21.878  1.00 35.96           C
ATOM   1144  CG1 VAL B 140      17.859  20.720  22.064  1.00 35.96           C
ATOM   1145  CG2 VAL B 140      16.955  18.964  20.406  1.00 35.96           C
ATOM   1146  C   VAL B 140      18.096  18.681  23.998  1.00 35.96           C
ATOM   1147  O   VAL B 140      17.236  18.365  24.818  1.00 35.96           O
ATOM   1148  N   ARG B 141      19.209  19.349  24.347  1.00184.11           N
ATOM   1149  CA  ARG B 141      19.402  19.760  25.706  1.00184.11           C
ATOM   1150  CB  ARG B 141      20.364  18.853  26.493  1.00184.11           C
ATOM   1151  CG  ARG B 141      21.735  18.649  25.858  1.00184.11           C
ATOM   1152  CD  ARG B 141      22.491  17.481  26.498  1.00184.11           C
ATOM   1153  NE  ARG B 141      22.531  17.735  27.967  1.00184.11           N
ATOM   1154  CZ  ARG B 141      22.869  16.738  28.837  1.00184.11           C
ATOM   1155  NH1 ARG B 141      23.201  15.500  28.369  1.00184.11           N
ATOM   1156  NH2 ARG B 141      22.873  16.984  30.180  1.00184.11           N
ATOM   1157  C   ARG B 141      19.833  21.195  25.728  1.00184.11           C
ATOM   1158  O   ARG B 141      20.009  21.816  24.680  1.00184.11           O
ATOM   1159  N   ASP B 142      19.937  21.784  26.939  1.00 49.73           N
ATOM   1160  CA  ASP B 142      20.286  23.174  27.046  1.00 49.73           C
ATOM   1161  CB  ASP B 142      19.234  23.994  27.814  1.00 49.73           C
ATOM   1162  CG  ASP B 142      19.495  25.477  27.592  1.00 49.73           C
ATOM   1163  OD1 ASP B 142      20.594  25.820  27.081  1.00 49.73           O
ATOM   1164  OD2 ASP B 142      18.592  26.287  27.932  1.00 49.73           O
ATOM   1165  C   ASP B 142      21.594  23.302  27.775  1.00 49.73           C
ATOM   1166  O   ASP B 142      21.756  22.803  28.887  1.00 49.73           O
ATOM   1167  N   GLN B 143      22.573  23.971  27.133  1.00 65.75           N
ATOM   1168  CA  GLN B 143      23.886  24.221  27.668  1.00 65.75           C
ATOM   1169  CB  GLN B 143      24.872  24.739  26.603  1.00 65.75           C
ATOM   1170  CG  GLN B 143      24.496  26.087  25.987  1.00 65.75           C
ATOM   1171  CD  GLN B 143      25.570  26.440  24.967  1.00 65.75           C
ATOM   1172  OE1 GLN B 143      26.671  25.893  24.992  1.00 65.75           O
ATOM   1173  NE2 GLN B 143      25.243  27.377  24.038  1.00 65.75           N
ATOM   1174  C   GLN B 143      23.811  25.209  28.790  1.00 65.75           C
ATOM   1175  O   GLN B 143      24.661  25.212  29.681  1.00 65.75           O
ATOM   1176  N   GLY B 144      22.822  26.120  28.747  1.00 29.34           N
ATOM   1177  CA  GLY B 144      22.696  27.084  29.798  1.00 29.34           C
ATOM   1178  C   GLY B 144      23.719  28.149  29.559  1.00 29.34           C
ATOM   1179  O   GLY B 144      24.149  28.379  28.431  1.00 29.34           O
ATOM   1180  N   ILE B 145      24.123  28.825  30.649  1.00 51.97           N
ATOM   1181  CA  ILE B 145      25.040  29.929  30.663  1.00 51.97           C
ATOM   1182  CB  ILE B 145      25.160  30.555  32.021  1.00 51.97           C
ATOM   1183  CG1 ILE B 145      23.801  31.112  32.476  1.00 51.97           C
ATOM   1184  CG2 ILE B 145      26.271  31.617  31.958  1.00 51.97           C
ATOM   1185  CD1 ILE B 145      23.765  31.500  33.954  1.00 51.97           C
ATOM   1186  C   ILE B 145      26.422  29.518  30.243  1.00 51.97           C
ATOM   1187  O   ILE B 145      27.131  30.298  29.610  1.00 51.97           O
ATOM   1188  N   CYS B 146      26.858  28.300  30.615  1.00 71.72           N
ATOM   1189  CA  CYS B 146      28.215  27.853  30.415  1.00 71.72           C
ATOM   1190  CB  CYS B 146      28.444  26.484  31.091  1.00 71.72           C
ATOM   1191  SG  CYS B 146      30.129  25.819  30.969  1.00 71.72           S
ATOM   1192  C   CYS B 146      28.543  27.740  28.948  1.00 71.72           C
ATOM   1193  O   CYS B 146      27.717  27.319  28.142  1.00 71.72           O
ATOM   1194  N   GLY B 147      29.786  28.108  28.556  1.00 55.80           N
ATOM   1195  CA  GLY B 147      30.154  28.058  27.161  1.00 55.80           C
ATOM   1196  C   GLY B 147      30.584  26.657  26.858  1.00 55.80           C
ATOM   1197  O   GLY B 147      31.730  26.402  26.486  1.00 55.80           O
ATOM   1198  N   SER B 148      29.637  25.718  27.046  1.00157.46           N
ATOM   1199  CA  SER B 148      29.819  24.305  26.888  1.00157.46           C
ATOM   1200  CB  SER B 148      29.087  23.482  27.963  1.00157.46           C
ATOM   1201  OG  SER B 148      27.685  23.654  27.857  1.00157.46           O
ATOM   1202  C   SER B 148      29.466  23.743  25.531  1.00157.46           C
ATOM   1203  O   SER B 148      29.430  22.522  25.393  1.00157.46           O
ATOM   1204  N   CYS B 149      29.233  24.563  24.488  1.00 65.68           N
ATOM   1205  CA  CYS B 149      28.720  24.058  23.234  1.00 65.68           C
ATOM   1206  CB  CYS B 149      28.640  25.146  22.149  1.00 65.68           C
ATOM   1207  SG  CYS B 149      30.263  25.859  21.748  1.00 65.68           S
ATOM   1208  C   CYS B 149      29.556  22.926  22.695  1.00 65.68           C
ATOM   1209  O   CYS B 149      29.009  21.912  22.262  1.00 65.68           O
ATOM   1210  N   TYR B 150      30.895  23.025  22.750  1.00 70.90           N
ATOM   1211  CA  TYR B 150      31.758  22.017  22.186  1.00 70.90           C
ATOM   1212  CB  TYR B 150      33.257  22.338  22.350  1.00 70.90           C
ATOM   1213  CG  TYR B 150      33.605  22.369  23.800  1.00 70.90           C
ATOM   1214  CD1 TYR B 150      33.344  23.485  24.562  1.00 70.90           C
ATOM   1215  CD2 TYR B 150      34.210  21.285  24.395  1.00 70.90           C
ATOM   1216  CE1 TYR B 150      33.669  23.514  25.898  1.00 70.90           C
ATOM   1217  CE2 TYR B 150      34.538  21.308  25.730  1.00 70.90           C
ATOM   1218  CZ  TYR B 150      34.269  22.425  26.484  1.00 70.90           C
ATOM   1219  OH  TYR B 150      34.606  22.452  27.854  1.00 70.90           O
ATOM   1220  C   TYR B 150      31.486  20.689  22.823  1.00 70.90           C
ATOM   1221  O   TYR B 150      31.523  19.655  22.153  1.00 70.90           O
ATOM   1222  N   ALA B 151      31.259  20.678  24.147  1.00 45.69           N
ATOM   1223  CA  ALA B 151      30.997  19.456  24.853  1.00 45.69           C
ATOM   1224  CB  ALA B 151      30.910  19.664  26.374  1.00 45.69           C
ATOM   1225  C   ALA B 151      29.690  18.864  24.412  1.00 45.69           C
ATOM   1226  O   ALA B 151      29.591  17.657  24.195  1.00 45.69           O
ATOM   1227  N   PHE B 152      28.645  19.704  24.275  1.00 63.66           N
ATOM   1228  CA  PHE B 152      27.347  19.218  23.893  1.00 63.66           C
ATOM   1229  CB  PHE B 152      26.260  20.309  23.921  1.00 63.66           C
ATOM   1230  CG  PHE B 152      25.839  20.492  25.340  1.00 63.66           C
ATOM   1231  CD1 PHE B 152      26.624  21.164  26.248  1.00 63.66           C
ATOM   1232  CD2 PHE B 152      24.630  19.989  25.761  1.00 63.66           C
ATOM   1233  CE1 PHE B 152      26.210  21.316  27.552  1.00 63.66           C
ATOM   1234  CE2 PHE B 152      24.213  20.139  27.062  1.00 63.66           C
ATOM   1235  CZ  PHE B 152      25.004  20.805  27.964  1.00 63.66           C
ATOM   1236  C   PHE B 152      27.403  18.638  22.512  1.00 63.66           C
ATOM   1237  O   PHE B 152      26.866  17.560  22.264  1.00 63.66           O
ATOM   1238  N   ALA B 153      28.065  19.334  21.571  1.00 29.72           N
ATOM   1239  CA  ALA B 153      28.136  18.846  20.222  1.00 29.72           C
ATOM   1240  CB  ALA B 153      28.920  19.785  19.291  1.00 29.72           C
ATOM   1241  C   ALA B 153      28.845  17.527  20.235  1.00 29.72           C
ATOM   1242  O   ALA B 153      28.429  16.577  19.573  1.00 29.72           O
ATOM   1243  N   SER B 154      29.933  17.430  21.018  1.00 38.28           N
ATOM   1244  CA  SER B 154      30.722  16.231  21.065  1.00 38.28           C
ATOM   1245  CB  SER B 154      31.941  16.358  21.993  1.00 38.28           C
ATOM   1246  OG  SER B 154      32.839  17.335  21.488  1.00 38.28           O
ATOM   1247  C   SER B 154      29.899  15.082  21.563  1.00 38.28           C
ATOM   1248  O   SER B 154      29.888  14.018  20.947  1.00 38.28           O
ATOM   1249  N   THR B 155      29.180  15.265  22.688  1.00102.14           N
ATOM   1250  CA  THR B 155      28.401  14.200  23.259  1.00102.14           C
ATOM   1251  CB  THR B 155      27.761  14.575  24.566  1.00102.14           C
ATOM   1252  OG1 THR B 155      27.132  13.442  25.146  1.00102.14           O
ATOM   1253  CG2 THR B 155      26.734  15.695  24.329  1.00102.14           C
ATOM   1254  C   THR B 155      27.315  13.827  22.301  1.00102.14           C
ATOM   1255  O   THR B 155      27.012  12.648  22.122  1.00102.14           O
ATOM   1256  N   ALA B 156      26.712  14.832  21.640  1.00 32.90           N
ATOM   1257  CA  ALA B 156      25.614  14.586  20.753  1.00 32.90           C
ATOM   1258  CB  ALA B 156      25.073  15.874  20.107  1.00 32.90           C
ATOM   1259  C   ALA B 156      26.058  13.682  19.646  1.00 32.90           C
ATOM   1260  O   ALA B 156      25.335  12.761  19.268  1.00 32.90           O
ATOM   1261  N   THR B 157      27.259  13.917  19.089  1.00106.79           N
ATOM   1262  CA  THR B 157      27.716  13.093  18.006  1.00106.79           C
ATOM   1263  CB  THR B 157      29.039  13.538  17.453  1.00106.79           C
ATOM   1264  OG1 THR B 157      30.050  13.419  18.442  1.00106.79           O
ATOM   1265  CG2 THR B 157      28.913  15.000  16.995  1.00106.79           C
ATOM   1266  C   THR B 157      27.878  11.679  18.479  1.00106.79           C
ATOM   1267  O   THR B 157      27.381  10.739  17.861  1.00106.79           O
ATOM   1268  N   GLN B 158      28.552  11.490  19.626  1.00 41.46           N
ATOM   1269  CA  GLN B 158      28.828  10.169  20.126  1.00 41.46           C
ATOM   1270  CB  GLN B 158      29.688  10.190  21.403  1.00 41.46           C
ATOM   1271  CG  GLN B 158      31.097  10.743  21.182  1.00 41.46           C
ATOM   1272  CD  GLN B 158      31.832  10.703  22.514  1.00 41.46           C
ATOM   1273  OE1 GLN B 158      32.995  11.091  22.608  1.00 41.46           O
ATOM   1274  NE2 GLN B 158      31.133  10.224  23.578  1.00 41.46           N
ATOM   1275  C   GLN B 158      27.554   9.454  20.461  1.00 41.46           C
ATOM   1276  O   GLN B 158      27.445   8.246  20.256  1.00 41.46           O
ATOM   1277  N   GLU B 159      26.564  10.174  21.013  1.00 48.07           N
ATOM   1278  CA  GLU B 159      25.333   9.558  21.433  1.00 48.07           C
ATOM   1279  CB  GLU B 159      24.421  10.550  22.178  1.00 48.07           C
ATOM   1280  CG  GLU B 159      25.023  11.021  23.505  1.00 48.07           C
ATOM   1281  CD  GLU B 159      24.096  12.057  24.124  1.00 48.07           C
ATOM   1282  OE1 GLU B 159      23.093  12.430  23.460  1.00 48.07           O
ATOM   1283  OE2 GLU B 159      24.383  12.492  25.272  1.00 48.07           O
ATOM   1284  C   GLU B 159      24.572   9.022  20.252  1.00 48.07           C
ATOM   1285  O   GLU B 159      24.035   7.916  20.310  1.00 48.07           O
ATOM   1286  N   SER B 160      24.489   9.797  19.150  1.00 81.65           N
ATOM   1287  CA  SER B 160      23.750   9.361  17.997  1.00 81.65           C
ATOM   1288  CB  SER B 160      23.619  10.459  16.927  1.00 81.65           C
ATOM   1289  OG  SER B 160      22.870  11.552  17.439  1.00 81.65           O
ATOM   1290  C   SER B 160      24.443   8.195  17.357  1.00 81.65           C
ATOM   1291  O   SER B 160      23.810   7.206  16.989  1.00 81.65           O
ATOM   1292  N   ARG B 161      25.780   8.274  17.228  1.00 77.36           N
ATOM   1293  CA  ARG B 161      26.540   7.251  16.561  1.00 77.36           C
ATOM   1294  CB  ARG B 161      28.029   7.609  16.410  1.00 77.36           C
ATOM   1295  CG  ARG B 161      28.239   8.839  15.524  1.00 77.36           C
ATOM   1296  CD  ARG B 161      29.682   9.062  15.068  1.00 77.36           C
ATOM   1297  NE  ARG B 161      29.679  10.291  14.224  1.00 77.36           N
ATOM   1298  CZ  ARG B 161      30.612  10.475  13.245  1.00 77.36           C
ATOM   1299  NH1 ARG B 161      31.552   9.520  12.990  1.00 77.36           N
ATOM   1300  NH2 ARG B 161      30.599  11.624  12.509  1.00 77.36           N
ATOM   1301  C   ARG B 161      26.422   5.954  17.300  1.00 77.36           C
ATOM   1302  O   ARG B 161      26.429   4.882  16.696  1.00 77.36           O
ATOM   1303  N   LEU B 162      26.351   6.014  18.639  1.00126.14           N
ATOM   1304  CA  LEU B 162      26.199   4.831  19.439  1.00126.14           C
ATOM   1305  CB  LEU B 162      26.130   5.165  20.938  1.00126.14           C
ATOM   1306  CG  LEU B 162      25.968   3.931  21.836  1.00126.14           C
ATOM   1307  CD1 LEU B 162      27.269   3.123  21.882  1.00126.14           C
ATOM   1308  CD2 LEU B 162      25.436   4.296  23.225  1.00126.14           C
ATOM   1309  C   LEU B 162      24.876   4.223  19.086  1.00126.14           C
ATOM   1310  O   LEU B 162      24.748   3.006  18.960  1.00126.14           O
ATOM   1311  N   ARG B 163      23.849   5.078  18.923  1.00 68.02           N
ATOM   1312  CA  ARG B 163      22.518   4.613  18.646  1.00 68.02           C
ATOM   1313  CB  ARG B 163      21.477   5.745  18.636  1.00 68.02           C
ATOM   1314  CG  ARG B 163      21.215   6.328  20.027  1.00 68.02           C
ATOM   1315  CD  ARG B 163      20.024   7.287  20.084  1.00 68.02           C
ATOM   1316  NE  ARG B 163      19.899   7.767  21.490  1.00 68.02           N
ATOM   1317  CZ  ARG B 163      18.720   8.300  21.926  1.00 68.02           C
ATOM   1318  NH1 ARG B 163      17.655   8.387  21.077  1.00 68.02           N
ATOM   1319  NH2 ARG B 163      18.605   8.748  23.211  1.00 68.02           N
ATOM   1320  C   ARG B 163      22.476   3.915  17.323  1.00 68.02           C
ATOM   1321  O   ARG B 163      21.914   2.829  17.214  1.00 68.02           O
ATOM   1322  N   VAL B 164      23.078   4.511  16.278  1.00 99.88           N
ATOM   1323  CA  VAL B 164      23.052   3.914  14.972  1.00 99.88           C
ATOM   1324  CB  VAL B 164      23.679   4.781  13.916  1.00 99.88           C
ATOM   1325  CG1 VAL B 164      22.854   6.074  13.798  1.00 99.88           C
ATOM   1326  CG2 VAL B 164      25.157   5.015  14.269  1.00 99.88           C
ATOM   1327  C   VAL B 164      23.795   2.613  14.995  1.00 99.88           C
ATOM   1328  O   VAL B 164      23.339   1.625  14.423  1.00 99.88           O
ATOM   1329  N   MET B 165      24.957   2.571  15.674  1.00115.98           N
ATOM   1330  CA  MET B 165      25.779   1.392  15.658  1.00115.98           C
ATOM   1331  CB  MET B 165      27.086   1.570  16.451  1.00115.98           C
ATOM   1332  CG  MET B 165      28.059   2.564  15.816  1.00115.98           C
ATOM   1333  SD  MET B 165      28.763   2.017  14.232  1.00115.98           S
ATOM   1334  CE  MET B 165      29.780   3.501  13.988  1.00115.98           C
ATOM   1335  C   MET B 165      25.051   0.228  16.265  1.00115.98           C
ATOM   1336  O   MET B 165      25.129  -0.887  15.758  1.00115.98           O
ATOM   1337  N   THR B 166      24.383   0.466  17.406  1.00 95.11           N
ATOM   1338  CA  THR B 166      23.621  -0.464  18.198  1.00 95.11           C
ATOM   1339  CB  THR B 166      23.540  -0.055  19.638  1.00 95.11           C
ATOM   1340  OG1 THR B 166      22.875   1.193  19.767  1.00 95.11           O
ATOM   1341  CG2 THR B 166      24.974   0.052  20.183  1.00 95.11           C
ATOM   1342  C   THR B 166      22.228  -0.640  17.673  1.00 95.11           C
ATOM   1343  O   THR B 166      21.486  -1.481  18.176  1.00 95.11           O
ATOM   1344  N   ASN B 167      21.805   0.211  16.720  1.00147.34           N
ATOM   1345  CA  ASN B 167      20.467   0.245  16.191  1.00147.34           C
ATOM   1346  CB  ASN B 167      20.038  -0.935  15.280  1.00147.34           C
ATOM   1347  CG  ASN B 167      19.834  -2.246  16.023  1.00147.34           C
ATOM   1348  OD1 ASN B 167      18.726  -2.551  16.463  1.00147.34           O
ATOM   1349  ND2 ASN B 167      20.910  -3.072  16.119  1.00147.34           N
ATOM   1350  C   ASN B 167      19.499   0.463  17.313  1.00147.34           C
ATOM   1351  O   ASN B 167      18.503  -0.240  17.474  1.00147.34           O
ATOM   1352  N   ASN B 168      19.799   1.501  18.118  1.00 61.92           N
ATOM   1353  CA  ASN B 168      19.002   1.961  19.219  1.00 61.92           C
ATOM   1354  CB  ASN B 168      17.551   2.289  18.824  1.00 61.92           C
ATOM   1355  CG  ASN B 168      17.566   3.558  17.980  1.00 61.92           C
ATOM   1356  OD1 ASN B 168      18.306   4.498  18.264  1.00 61.92           O
ATOM   1357  ND2 ASN B 168      16.726   3.587  16.911  1.00 61.92           N
ATOM   1358  C   ASN B 168      18.975   0.950  20.318  1.00 61.92           C
ATOM   1359  O   ASN B 168      18.142   1.036  21.218  1.00 61.92           O
ATOM   1360  N   ASN B 169      19.900  -0.026  20.291  1.00 35.01           N
ATOM   1361  CA  ASN B 169      19.965  -0.968  21.367  1.00 35.01           C
ATOM   1362  CB  ASN B 169      20.975  -2.098  21.111  1.00 35.01           C
ATOM   1363  CG  ASN B 169      20.800  -3.142  22.204  1.00 35.01           C
ATOM   1364  OD1 ASN B 169      20.781  -2.821  23.391  1.00 35.01           O
ATOM   1365  ND2 ASN B 169      20.659  -4.431  21.793  1.00 35.01           N
ATOM   1366  C   ASN B 169      20.415  -0.217  22.585  1.00 35.01           C
ATOM   1367  O   ASN B 169      19.875  -0.415  23.674  1.00 35.01           O
ATOM   1368  N   VAL B 170      21.424   0.673  22.421  1.00112.79           N
ATOM   1369  CA  VAL B 170      21.939   1.447  23.523  1.00112.79           C
ATOM   1370  CB  VAL B 170      23.407   1.245  23.769  1.00112.79           C
ATOM   1371  CG1 VAL B 170      23.633  -0.222  24.169  1.00112.79           C
ATOM   1372  CG2 VAL B 170      24.189   1.675  22.518  1.00112.79           C
ATOM   1373  C   VAL B 170      21.714   2.912  23.247  1.00112.79           C
ATOM   1374  O   VAL B 170      22.114   3.443  22.214  1.00112.79           O
ATOM   1375  N   LYS B 171      20.948   3.541  24.159  1.00178.44           N
ATOM   1376  CA  LYS B 171      20.477   4.903  24.281  1.00178.44           C
ATOM   1377  CB  LYS B 171      19.053   4.956  24.869  1.00178.44           C
ATOM   1378  CG  LYS B 171      18.318   6.280  24.644  1.00178.44           C
ATOM   1379  CD  LYS B 171      16.817   6.203  24.931  1.00178.44           C
ATOM   1380  CE  LYS B 171      16.082   7.526  24.706  1.00178.44           C
ATOM   1381  NZ  LYS B 171      15.940   7.786  23.255  1.00178.44           N
ATOM   1382  C   LYS B 171      21.336   5.875  25.071  1.00178.44           C
ATOM   1383  O   LYS B 171      20.880   6.993  25.302  1.00178.44           O
ATOM   1384  N   VAL B 172      22.508   5.484  25.613  1.00141.18           N
ATOM   1385  CA  VAL B 172      23.222   6.270  26.605  1.00141.18           C
ATOM   1386  CB  VAL B 172      24.629   5.806  26.843  1.00141.18           C
ATOM   1387  CG1 VAL B 172      24.596   4.340  27.302  1.00141.18           C
ATOM   1388  CG2 VAL B 172      25.460   6.072  25.578  1.00141.18           C
ATOM   1389  C   VAL B 172      23.288   7.750  26.342  1.00141.18           C
ATOM   1390  O   VAL B 172      23.391   8.218  25.208  1.00141.18           O
ATOM   1391  N   VAL B 173      23.175   8.530  27.444  1.00 48.64           N
ATOM   1392  CA  VAL B 173      23.317   9.958  27.413  1.00 48.64           C
ATOM   1393  CB  VAL B 173      22.250  10.685  28.177  1.00 48.64           C
ATOM   1394  CG1 VAL B 173      22.581  12.187  28.171  1.00 48.64           C
ATOM   1395  CG2 VAL B 173      20.885  10.344  27.556  1.00 48.64           C
ATOM   1396  C   VAL B 173      24.620  10.223  28.102  1.00 48.64           C
ATOM   1397  O   VAL B 173      24.779   9.908  29.281  1.00 48.64           O
ATOM   1398  N   MET B 174      25.590  10.807  27.373  1.00 99.77           N
ATOM   1399  CA  MET B 174      26.898  11.056  27.911  1.00 99.77           C
ATOM   1400  CB  MET B 174      27.987  11.198  26.834  1.00 99.77           C
ATOM   1401  CG  MET B 174      28.318   9.883  26.125  1.00 99.77           C
ATOM   1402  SD  MET B 174      27.004   9.247  25.043  1.00 99.77           S
ATOM   1403  CE  MET B 174      27.923   7.768  24.527  1.00 99.77           C
ATOM   1404  C   MET B 174      26.871  12.321  28.713  1.00 99.77           C
ATOM   1405  O   MET B 174      25.913  13.089  28.643  1.00 99.77           O
ATOM   1406  N   SER B 175      27.939  12.564  29.510  1.00 64.83           N
ATOM   1407  CA  SER B 175      27.957  13.707  30.386  1.00 64.83           C
ATOM   1408  CB  SER B 175      28.441  13.353  31.802  1.00 64.83           C
ATOM   1409  OG  SER B 175      28.559  14.530  32.586  1.00 64.83           O
ATOM   1410  C   SER B 175      28.872  14.795  29.886  1.00 64.83           C
ATOM   1411  O   SER B 175      30.091  14.637  29.831  1.00 64.83           O
ATOM   1412  N   PRO B 176      28.289  15.913  29.521  1.00 87.56           N
ATOM   1413  CA  PRO B 176      29.057  17.058  29.092  1.00 87.56           C
ATOM   1414  CD  PRO B 176      26.973  15.887  28.904  1.00 87.56           C
ATOM   1415  CB  PRO B 176      28.063  18.003  28.422  1.00 87.56           C
ATOM   1416  CG  PRO B 176      26.953  17.066  27.917  1.00 87.56           C
ATOM   1417  C   PRO B 176      29.784  17.698  30.234  1.00 87.56           C
ATOM   1418  O   PRO B 176      30.821  18.325  30.023  1.00 87.56           O
ATOM   1419  N   GLN B 177      29.243  17.567  31.455  1.00 63.09           N
ATOM   1420  CA  GLN B 177      29.805  18.227  32.594  1.00 63.09           C
ATOM   1421  CB  GLN B 177      28.903  18.157  33.833  1.00 63.09           C
ATOM   1422  CG  GLN B 177      29.416  19.029  34.978  1.00 63.09           C
ATOM   1423  CD  GLN B 177      29.429  20.475  34.511  1.00 63.09           C
ATOM   1424  OE1 GLN B 177      28.410  21.017  34.086  1.00 63.09           O
ATOM   1425  NE2 GLN B 177      30.625  21.116  34.587  1.00 63.09           N
ATOM   1426  C   GLN B 177      31.145  17.652  32.930  1.00 63.09           C
ATOM   1427  O   GLN B 177      32.059  18.376  33.324  1.00 63.09           O
ATOM   1428  N   GLU B 178      31.308  16.327  32.779  1.00102.41           N
ATOM   1429  CA  GLU B 178      32.553  15.722  33.140  1.00102.41           C
ATOM   1430  CB  GLU B 178      32.523  14.195  32.943  1.00102.41           C
ATOM   1431  CG  GLU B 178      33.744  13.464  33.501  1.00102.41           C
ATOM   1432  CD  GLU B 178      34.778  13.344  32.391  1.00102.41           C
ATOM   1433  OE1 GLU B 178      34.394  13.494  31.201  1.00102.41           O
ATOM   1434  OE2 GLU B 178      35.967  13.090  32.721  1.00102.41           O
ATOM   1435  C   GLU B 178      33.629  16.319  32.292  1.00102.41           C
ATOM   1436  O   GLU B 178      34.727  16.605  32.772  1.00102.41           O
ATOM   1437  N   VAL B 179      33.345  16.529  30.996  1.00112.10           N
ATOM   1438  CA  VAL B 179      34.353  17.099  30.155  1.00112.10           C
ATOM   1439  CB  VAL B 179      34.007  17.085  28.689  1.00112.10           C
ATOM   1440  CG1 VAL B 179      33.094  18.269  28.340  1.00112.10           C
ATOM   1441  CG2 VAL B 179      35.318  17.034  27.891  1.00112.10           C
ATOM   1442  C   VAL B 179      34.617  18.506  30.604  1.00112.10           C
ATOM   1443  O   VAL B 179      35.767  18.938  30.673  1.00112.10           O
ATOM   1444  N   VAL B 180      33.552  19.259  30.947  1.00 58.20           N
ATOM   1445  CA  VAL B 180      33.726  20.629  31.351  1.00 58.20           C
ATOM   1446  CB  VAL B 180      32.424  21.331  31.629  1.00 58.20           C
ATOM   1447  CG1 VAL B 180      32.730  22.735  32.184  1.00 58.20           C
ATOM   1448  CG2 VAL B 180      31.581  21.344  30.341  1.00 58.20           C
ATOM   1449  C   VAL B 180      34.557  20.704  32.599  1.00 58.20           C
ATOM   1450  O   VAL B 180      35.428  21.565  32.715  1.00 58.20           O
ATOM   1451  N   SER B 181      34.280  19.846  33.598  1.00 78.45           N
ATOM   1452  CA  SER B 181      35.012  19.935  34.835  1.00 78.45           C
ATOM   1453  CB  SER B 181      34.252  19.282  36.003  1.00 78.45           C
ATOM   1454  OG  SER B 181      33.032  19.972  36.235  1.00 78.45           O
ATOM   1455  C   SER B 181      36.383  19.304  34.791  1.00 78.45           C
ATOM   1456  O   SER B 181      37.334  19.855  35.343  1.00 78.45           O
ATOM   1457  N   CYS B 182      36.470  18.063  34.266  1.00110.36           N
ATOM   1458  CA  CYS B 182      37.665  17.252  34.266  1.00110.36           C
ATOM   1459  CB  CYS B 182      37.273  15.764  34.298  1.00110.36           C
ATOM   1460  SG  CYS B 182      35.824  15.456  35.372  1.00110.36           S
ATOM   1461  C   CYS B 182      38.664  17.453  33.146  1.00110.36           C
ATOM   1462  O   CYS B 182      39.869  17.335  33.365  1.00110.36           O
ATOM   1463  N   SER B 183      38.201  17.737  31.909  1.00 81.23           N
ATOM   1464  CA  SER B 183      39.056  17.661  30.747  1.00 81.23           C
ATOM   1465  CB  SER B 183      38.244  17.568  29.442  1.00 81.23           C
ATOM   1466  OG  SER B 183      39.109  17.495  28.320  1.00 81.23           O
ATOM   1467  C   SER B 183      40.043  18.787  30.607  1.00 81.23           C
ATOM   1468  O   SER B 183      39.696  19.965  30.557  1.00 81.23           O
ATOM   1469  N   GLU B 184      41.332  18.391  30.523  1.00119.57           N
ATOM   1470  CA  GLU B 184      42.501  19.208  30.334  1.00119.57           C
ATOM   1471  CB  GLU B 184      43.790  18.422  30.629  1.00119.57           C
ATOM   1472  CG  GLU B 184      43.906  17.917  32.072  1.00119.57           C
ATOM   1473  CD  GLU B 184      44.779  18.873  32.876  1.00119.57           C
ATOM   1474  OE1 GLU B 184      45.300  19.852  32.280  1.00119.57           O
ATOM   1475  OE2 GLU B 184      44.944  18.626  34.101  1.00119.57           O
ATOM   1476  C   GLU B 184      42.585  19.660  28.897  1.00119.57           C
ATOM   1477  O   GLU B 184      43.299  20.610  28.575  1.00119.57           O
ATOM   1478  N   TYR B 185      41.940  18.900  27.990  1.00176.76           N
ATOM   1479  CA  TYR B 185      41.904  19.113  26.569  1.00176.76           C
ATOM   1480  CB  TYR B 185      41.408  17.918  25.736  1.00176.76           C
ATOM   1481  CG  TYR B 185      42.446  16.855  25.866  1.00176.76           C
ATOM   1482  CD1 TYR B 185      43.771  17.152  25.641  1.00176.76           C
ATOM   1483  CD2 TYR B 185      42.099  15.558  26.161  1.00176.76           C
ATOM   1484  CE1 TYR B 185      44.739  16.181  25.748  1.00176.76           C
ATOM   1485  CE2 TYR B 185      43.062  14.581  26.267  1.00176.76           C
ATOM   1486  CZ  TYR B 185      44.384  14.891  26.066  1.00176.76           C
ATOM   1487  OH  TYR B 185      45.370  13.887  26.176  1.00176.76           O
ATOM   1488  C   TYR B 185      41.095  20.323  26.213  1.00176.76           C
ATOM   1489  O   TYR B 185      41.109  20.742  25.056  1.00176.76           O
ATOM   1490  N   ALA B 186      40.246  20.806  27.143  1.00 76.41           N
ATOM   1491  CA  ALA B 186      39.403  21.945  26.897  1.00 76.41           C
ATOM   1492  CB  ALA B 186      37.929  21.566  26.666  1.00 76.41           C
ATOM   1493  C   ALA B 186      39.437  22.890  28.074  1.00 76.41           C
ATOM   1494  O   ALA B 186      40.060  22.636  29.103  1.00 76.41           O
ATOM   1495  N   GLN B 187      38.821  24.068  27.855  1.00183.08           N
ATOM   1496  CA  GLN B 187      38.646  25.234  28.682  1.00183.08           C
ATOM   1497  CB  GLN B 187      38.529  26.519  27.845  1.00183.08           C
ATOM   1498  CG  GLN B 187      39.874  26.939  27.237  1.00183.08           C
ATOM   1499  CD  GLN B 187      40.360  25.849  26.288  1.00183.08           C
ATOM   1500  OE1 GLN B 187      39.704  25.537  25.296  1.00183.08           O
ATOM   1501  NE2 GLN B 187      41.542  25.250  26.597  1.00183.08           N
ATOM   1502  C   GLN B 187      37.536  25.194  29.705  1.00183.08           C
ATOM   1503  O   GLN B 187      37.359  26.182  30.414  1.00183.08           O
ATOM   1504  N   GLY B 188      36.652  24.176  29.732  1.00 53.26           N
ATOM   1505  CA  GLY B 188      35.587  24.226  30.704  1.00 53.26           C
ATOM   1506  C   GLY B 188      34.499  25.077  30.115  1.00 53.26           C
ATOM   1507  O   GLY B 188      34.104  24.878  28.970  1.00 53.26           O
ATOM   1508  N   CYS B 189      33.961  26.024  30.909  1.00 89.28           N
ATOM   1509  CA  CYS B 189      32.930  26.947  30.515  1.00 89.28           C
ATOM   1510  CB  CYS B 189      32.312  27.709  31.698  1.00 89.28           C
ATOM   1511  SG  CYS B 189      31.108  26.654  32.544  1.00 89.28           S
ATOM   1512  C   CYS B 189      33.479  27.936  29.536  1.00 89.28           C
ATOM   1513  O   CYS B 189      32.734  28.676  28.895  1.00 89.28           O
ATOM   1514  N   GLU B 190      34.815  28.028  29.493  1.00145.62           N
ATOM   1515  CA  GLU B 190      35.614  28.888  28.667  1.00145.62           C
ATOM   1516  CB  GLU B 190      37.064  28.958  29.176  1.00145.62           C
ATOM   1517  CG  GLU B 190      37.202  29.751  30.484  1.00145.62           C
ATOM   1518  CD  GLU B 190      36.384  29.086  31.593  1.00145.62           C
ATOM   1519  OE1 GLU B 190      36.916  28.159  32.259  1.00145.62           O
ATOM   1520  OE2 GLU B 190      35.212  29.504  31.791  1.00145.62           O
ATOM   1521  C   GLU B 190      35.596  28.464  27.215  1.00145.62           C
ATOM   1522  O   GLU B 190      36.019  29.234  26.352  1.00145.62           O
ATOM   1523  N   GLY B 191      35.201  27.209  26.898  1.00 43.25           N
ATOM   1524  CA  GLY B 191      35.159  26.802  25.511  1.00 43.25           C
ATOM   1525  C   GLY B 191      36.051  25.609  25.294  1.00 43.25           C
ATOM   1526  O   GLY B 191      36.746  25.165  26.206  1.00 43.25           O
ATOM   1527  N   GLY B 192      36.035  25.051  24.057  1.00 34.25           N
ATOM   1528  CA  GLY B 192      36.831  23.898  23.711  1.00 34.25           C
ATOM   1529  C   GLY B 192      36.533  23.511  22.284  1.00 34.25           C
ATOM   1530  O   GLY B 192      35.803  24.213  21.584  1.00 34.25           O
ATOM   1531  N   PHE B 193      37.109  22.377  21.807  1.00 83.31           N
ATOM   1532  CA  PHE B 193      36.875  21.974  20.439  1.00 83.31           C
ATOM   1533  CB  PHE B 193      38.065  22.305  19.520  1.00 83.31           C
ATOM   1534  CG  PHE B 193      38.177  23.797  19.518  1.00 83.31           C
ATOM   1535  CD1 PHE B 193      38.819  24.454  20.546  1.00 83.31           C
ATOM   1536  CD2 PHE B 193      37.641  24.548  18.496  1.00 83.31           C
ATOM   1537  CE1 PHE B 193      38.924  25.826  20.557  1.00 83.31           C
ATOM   1538  CE2 PHE B 193      37.744  25.921  18.502  1.00 83.31           C
ATOM   1539  CZ  PHE B 193      38.386  26.565  19.532  1.00 83.31           C
ATOM   1540  C   PHE B 193      36.567  20.495  20.367  1.00 83.31           C
ATOM   1541  O   PHE B 193      37.214  19.670  21.011  1.00 83.31           O
ATOM   1542  N   PRO B 194      35.600  20.145  19.544  1.00 73.47           N
ATOM   1543  CA  PRO B 194      35.127  18.784  19.409  1.00 73.47           C
ATOM   1544  CD  PRO B 194      34.605  21.111  19.106  1.00 73.47           C
ATOM   1545  CB  PRO B 194      33.931  18.858  18.463  1.00 73.47           C
ATOM   1546  CG  PRO B 194      33.378  20.278  18.695  1.00 73.47           C
ATOM   1547  C   PRO B 194      36.183  17.808  18.990  1.00 73.47           C
ATOM   1548  O   PRO B 194      36.116  16.647  19.391  1.00 73.47           O
ATOM   1549  N   TYR B 195      37.173  18.244  18.200  1.00 63.53           N
ATOM   1550  CA  TYR B 195      38.198  17.350  17.746  1.00 63.53           C
ATOM   1551  CB  TYR B 195      39.228  18.105  16.884  1.00 63.53           C
ATOM   1552  CG  TYR B 195      40.307  17.202  16.393  1.00 63.53           C
ATOM   1553  CD1 TYR B 195      41.407  16.917  17.174  1.00 63.53           C
ATOM   1554  CD2 TYR B 195      40.226  16.652  15.136  1.00 63.53           C
ATOM   1555  CE1 TYR B 195      42.403  16.091  16.702  1.00 63.53           C
ATOM   1556  CE2 TYR B 195      41.215  15.828  14.660  1.00 63.53           C
ATOM   1557  CZ  TYR B 195      42.307  15.546  15.444  1.00 63.53           C
ATOM   1558  OH  TYR B 195      43.326  14.701  14.956  1.00 63.53           O
ATOM   1559  C   TYR B 195      38.883  16.819  18.973  1.00 63.53           C
ATOM   1560  O   TYR B 195      39.186  15.632  19.069  1.00 63.53           O
ATOM   1561  N   LEU B 196      39.171  17.709  19.940  1.00 98.39           N
ATOM   1562  CA  LEU B 196      39.826  17.355  21.170  1.00 98.39           C
ATOM   1563  CB  LEU B 196      40.359  18.589  21.917  1.00 98.39           C
ATOM   1564  CG  LEU B 196      41.516  19.278  21.165  1.00 98.39           C
ATOM   1565  CD1 LEU B 196      42.031  20.511  21.925  1.00 98.39           C
ATOM   1566  CD2 LEU B 196      42.638  18.275  20.854  1.00 98.39           C
ATOM   1567  C   LEU B 196      38.939  16.576  22.110  1.00 98.39           C
ATOM   1568  O   LEU B 196      39.451  15.822  22.932  1.00 98.39           O
ATOM   1569  N   ILE B 197      37.625  16.886  22.177  1.00146.29           N
ATOM   1570  CA  ILE B 197      36.733  16.167  23.065  1.00146.29           C
ATOM   1571  CB  ILE B 197      35.611  17.033  23.560  1.00146.29           C
ATOM   1572  CG1 ILE B 197      36.185  18.234  24.329  1.00146.29           C
ATOM   1573  CG2 ILE B 197      34.671  16.163  24.413  1.00146.29           C
ATOM   1574  CD1 ILE B 197      37.044  17.832  25.525  1.00146.29           C
ATOM   1575  C   ILE B 197      36.119  14.916  22.505  1.00146.29           C
ATOM   1576  O   ILE B 197      36.268  13.823  23.051  1.00146.29           O
ATOM   1577  N   ALA B 198      35.402  15.051  21.372  1.00 60.95           N
ATOM   1578  CA  ALA B 198      34.726  13.914  20.826  1.00 60.95           C
ATOM   1579  CB  ALA B 198      33.910  14.252  19.568  1.00 60.95           C
ATOM   1580  C   ALA B 198      35.785  12.943  20.435  1.00 60.95           C
ATOM   1581  O   ALA B 198      35.591  11.733  20.550  1.00 60.95           O
ATOM   1582  N   GLY B 199      36.869  13.451  19.809  1.00 86.11           N
ATOM   1583  CA  GLY B 199      37.939  12.569  19.435  1.00 86.11           C
ATOM   1584  C   GLY B 199      38.978  12.224  20.480  1.00 86.11           C
ATOM   1585  O   GLY B 199      38.993  11.124  21.029  1.00 86.11           O
ATOM   1586  N   LYS B 200      39.836  13.209  20.839  1.00110.80           N
ATOM   1587  CA  LYS B 200      41.016  12.916  21.623  1.00110.80           C
ATOM   1588  CB  LYS B 200      42.008  14.089  21.669  1.00110.80           C
ATOM   1589  CG  LYS B 200      43.373  13.679  22.221  1.00110.80           C
ATOM   1590  CD  LYS B 200      44.484  14.687  21.929  1.00110.80           C
ATOM   1591  CE  LYS B 200      45.873  14.180  22.317  1.00110.80           C
ATOM   1592  NZ  LYS B 200      46.272  13.071  21.422  1.00110.80           N
ATOM   1593  C   LYS B 200      40.719  12.524  23.036  1.00110.80           C
ATOM   1594  O   LYS B 200      41.187  11.492  23.514  1.00110.80           O
ATOM   1595  N   TYR B 201      39.912  13.335  23.740  1.00 71.46           N
ATOM   1596  CA  TYR B 201      39.618  13.085  25.121  1.00 71.46           C
ATOM   1597  CB  TYR B 201      38.720  14.191  25.711  1.00 71.46           C
ATOM   1598  CG  TYR B 201      38.548  13.989  27.179  1.00 71.46           C
ATOM   1599  CD1 TYR B 201      39.553  14.344  28.048  1.00 71.46           C
ATOM   1600  CD2 TYR B 201      37.379  13.472  27.691  1.00 71.46           C
ATOM   1601  CE1 TYR B 201      39.405  14.173  29.404  1.00 71.46           C
ATOM   1602  CE2 TYR B 201      37.224  13.298  29.048  1.00 71.46           C
ATOM   1603  CZ  TYR B 201      38.239  13.648  29.905  1.00 71.46           C
ATOM   1604  OH  TYR B 201      38.086  13.473  31.297  1.00 71.46           O
ATOM   1605  C   TYR B 201      38.886  11.783  25.205  1.00 71.46           C
ATOM   1606  O   TYR B 201      39.141  10.963  26.085  1.00 71.46           O
ATOM   1607  N   GLY B 202      37.954  11.550  24.266  1.00 29.75           N
ATOM   1608  CA  GLY B 202      37.187  10.339  24.297  1.00 29.75           C
ATOM   1609  C   GLY B 202      38.110   9.159  24.178  1.00 29.75           C
ATOM   1610  O   GLY B 202      37.908   8.144  24.843  1.00 29.75           O
ATOM   1611  N   GLN B 203      39.123   9.233  23.290  1.00126.70           N
ATOM   1612  CA  GLN B 203      40.017   8.116  23.126  1.00126.70           C
ATOM   1613  CB  GLN B 203      41.032   8.273  21.979  1.00126.70           C
ATOM   1614  CG  GLN B 203      40.446   8.357  20.576  1.00126.70           C
ATOM   1615  CD  GLN B 203      41.575   8.041  19.605  1.00126.70           C
ATOM   1616  OE1 GLN B 203      42.732   8.386  19.841  1.00126.70           O
ATOM   1617  NE2 GLN B 203      41.234   7.351  18.483  1.00126.70           N
ATOM   1618  C   GLN B 203      40.896   7.922  24.330  1.00126.70           C
ATOM   1619  O   GLN B 203      41.072   6.801  24.807  1.00126.70           O
ATOM   1620  N   ASP B 204      41.527   9.014  24.806  1.00117.46           N
ATOM   1621  CA  ASP B 204      42.488   8.918  25.869  1.00117.46           C
ATOM   1622  CB  ASP B 204      43.292  10.221  26.041  1.00117.46           C
ATOM   1623  CG  ASP B 204      44.154  10.427  24.803  1.00117.46           C
ATOM   1624  OD1 ASP B 204      44.227   9.487  23.967  1.00117.46           O
ATOM   1625  OD2 ASP B 204      44.746  11.532  24.673  1.00117.46           O
ATOM   1626  C   ASP B 204      41.881   8.614  27.211  1.00117.46           C
ATOM   1627  O   ASP B 204      42.304   7.675  27.886  1.00117.46           O
ATOM   1628  N   PHE B 205      40.972   9.498  27.683  1.00184.89           N
ATOM   1629  CA  PHE B 205      40.319   9.375  28.961  1.00184.89           C
ATOM   1630  CB  PHE B 205      40.127  10.737  29.640  1.00184.89           C
ATOM   1631  CG  PHE B 205      41.514  11.242  29.854  1.00184.89           C
ATOM   1632  CD1 PHE B 205      42.214  10.914  30.992  1.00184.89           C
ATOM   1633  CD2 PHE B 205      42.127  12.023  28.901  1.00184.89           C
ATOM   1634  CE1 PHE B 205      43.497  11.372  31.182  1.00184.89           C
ATOM   1635  CE2 PHE B 205      43.409  12.485  29.086  1.00184.89           C
ATOM   1636  CZ  PHE B 205      44.097  12.160  30.230  1.00184.89           C
ATOM   1637  C   PHE B 205      39.013   8.630  28.970  1.00184.89           C
ATOM   1638  O   PHE B 205      38.722   7.890  29.908  1.00184.89           O
ATOM   1639  N   GLY B 206      38.161   8.839  27.947  1.00 36.88           N
ATOM   1640  CA  GLY B 206      36.866   8.204  27.930  1.00 36.88           C
ATOM   1641  C   GLY B 206      35.825   9.150  28.468  1.00 36.88           C
ATOM   1642  O   GLY B 206      36.142  10.144  29.119  1.00 36.88           O
ATOM   1643  N   LEU B 207      34.534   8.849  28.193  1.00109.15           N
ATOM   1644  CA  LEU B 207      33.435   9.662  28.642  1.00109.15           C
ATOM   1645  CB  LEU B 207      32.586  10.273  27.511  1.00109.15           C
ATOM   1646  CG  LEU B 207      33.262  11.471  26.813  1.00109.15           C
ATOM   1647  CD1 LEU B 207      34.604  11.082  26.177  1.00109.15           C
ATOM   1648  CD2 LEU B 207      32.305  12.142  25.817  1.00109.15           C
ATOM   1649  C   LEU B 207      32.535   8.846  29.523  1.00109.15           C
ATOM   1650  O   LEU B 207      32.451   7.627  29.391  1.00109.15           O
ATOM   1651  N   VAL B 208      31.837   9.516  30.467  1.00 62.79           N
ATOM   1652  CA  VAL B 208      30.966   8.833  31.387  1.00 62.79           C
ATOM   1653  CB  VAL B 208      31.250   9.141  32.829  1.00 62.79           C
ATOM   1654  CG1 VAL B 208      32.672   8.659  33.163  1.00 62.79           C
ATOM   1655  CG2 VAL B 208      31.024  10.644  33.068  1.00 62.79           C
ATOM   1656  C   VAL B 208      29.561   9.268  31.123  1.00 62.79           C
ATOM   1657  O   VAL B 208      29.320  10.233  30.400  1.00 62.79           O
ATOM   1658  N   ASP B 209      28.586   8.536  31.699  1.00 45.17           N
ATOM   1659  CA  ASP B 209      27.197   8.831  31.480  1.00 45.17           C
ATOM   1660  CB  ASP B 209      26.261   7.674  31.871  1.00 45.17           C
ATOM   1661  CG  ASP B 209      26.496   6.536  30.887  1.00 45.17           C
ATOM   1662  OD1 ASP B 209      27.211   6.765  29.875  1.00 45.17           O
ATOM   1663  OD2 ASP B 209      25.967   5.420  31.138  1.00 45.17           O
ATOM   1664  C   ASP B 209      26.798  10.036  32.282  1.00 45.17           C
ATOM   1665  O   ASP B 209      27.491  10.458  33.209  1.00 45.17           O
ATOM   1666  N   GLU B 210      25.626  10.603  31.930  1.00 86.13           N
ATOM   1667  CA  GLU B 210      25.108  11.805  32.527  1.00 86.13           C
ATOM   1668  CB  GLU B 210      23.755  12.223  31.925  1.00 86.13           C
ATOM   1669  CG  GLU B 210      23.174  13.497  32.542  1.00 86.13           C
ATOM   1670  CD  GLU B 210      23.927  14.694  31.975  1.00 86.13           C
ATOM   1671  OE1 GLU B 210      24.678  14.510  30.980  1.00 86.13           O
ATOM   1672  OE2 GLU B 210      23.757  15.810  32.534  1.00 86.13           O
ATOM   1673  C   GLU B 210      24.891  11.583  33.999  1.00 86.13           C
ATOM   1674  O   GLU B 210      25.220  12.439  34.820  1.00 86.13           O
ATOM   1675  N   THR B 211      24.366  10.403  34.373  1.00110.91           N
ATOM   1676  CA  THR B 211      24.037  10.124  35.746  1.00110.91           C
ATOM   1677  CB  THR B 211      23.455   8.755  35.933  1.00110.91           C
ATOM   1678  OG1 THR B 211      24.402   7.764  35.563  1.00110.91           O
ATOM   1679  CG2 THR B 211      22.192   8.634  35.063  1.00110.91           C
ATOM   1680  C   THR B 211      25.282  10.198  36.569  1.00110.91           C
ATOM   1681  O   THR B 211      25.265  10.615  37.728  1.00110.91           O
ATOM   1682  N   CYS B 212      26.406   9.761  35.990  1.00110.05           N
ATOM   1683  CA  CYS B 212      27.634   9.756  36.718  1.00110.05           C
ATOM   1684  CB  CYS B 212      28.769   9.166  35.886  1.00110.05           C
ATOM   1685  SG  CYS B 212      28.445   7.408  35.650  1.00110.05           S
ATOM   1686  C   CYS B 212      28.006  11.152  37.090  1.00110.05           C
ATOM   1687  O   CYS B 212      28.481  11.386  38.202  1.00110.05           O
ATOM   1688  N   TYR B 213      27.857  12.111  36.153  1.00158.29           N
ATOM   1689  CA  TYR B 213      28.186  13.461  36.503  1.00158.29           C
ATOM   1690  CB  TYR B 213      29.509  13.897  35.848  1.00158.29           C
ATOM   1691  CG  TYR B 213      30.026  15.089  36.568  1.00158.29           C
ATOM   1692  CD1 TYR B 213      29.252  16.215  36.689  1.00158.29           C
ATOM   1693  CD2 TYR B 213      31.300  15.091  37.090  1.00158.29           C
ATOM   1694  CE1 TYR B 213      29.730  17.318  37.348  1.00158.29           C
ATOM   1695  CE2 TYR B 213      31.786  16.196  37.750  1.00158.29           C
ATOM   1696  CZ  TYR B 213      30.992  17.310  37.880  1.00158.29           C
ATOM   1697  OH  TYR B 213      31.450  18.461  38.548  1.00158.29           O
ATOM   1698  C   TYR B 213      27.101  14.333  35.927  1.00158.29           C
ATOM   1699  O   TYR B 213      27.210  14.739  34.772  1.00158.29           O
ATOM   1700  N   PRO B 214      26.103  14.708  36.687  1.00 80.91           N
ATOM   1701  CA  PRO B 214      25.016  15.481  36.133  1.00 80.91           C
ATOM   1702  CD  PRO B 214      25.663  13.878  37.795  1.00 80.91           C
ATOM   1703  CB  PRO B 214      23.928  15.483  37.201  1.00 80.91           C
ATOM   1704  CG  PRO B 214      24.155  14.151  37.942  1.00 80.91           C
ATOM   1705  C   PRO B 214      25.459  16.841  35.691  1.00 80.91           C
ATOM   1706  O   PRO B 214      26.424  17.359  36.249  1.00 80.91           O
ATOM   1707  N   TYR B 215      24.763  17.438  34.699  1.00 99.73           N
ATOM   1708  CA  TYR B 215      25.194  18.686  34.121  1.00 99.73           C
ATOM   1709  CB  TYR B 215      24.535  18.936  32.751  1.00 99.73           C
ATOM   1710  CG  TYR B 215      25.075  20.186  32.148  1.00 99.73           C
ATOM   1711  CD1 TYR B 215      26.364  20.221  31.668  1.00 99.73           C
ATOM   1712  CD2 TYR B 215      24.286  21.306  32.028  1.00 99.73           C
ATOM   1713  CE1 TYR B 215      26.868  21.367  31.099  1.00 99.73           C
ATOM   1714  CE2 TYR B 215      24.785  22.454  31.458  1.00 99.73           C
ATOM   1715  CZ  TYR B 215      26.078  22.486  30.995  1.00 99.73           C
ATOM   1716  OH  TYR B 215      26.593  23.662  30.410  1.00 99.73           O
ATOM   1717  C   TYR B 215      24.872  19.828  35.045  1.00 99.73           C
ATOM   1718  O   TYR B 215      23.723  20.009  35.445  1.00 99.73           O
ATOM   1719  N   ARG B 216      25.945  20.517  35.510  1.00138.99           N
ATOM   1720  CA  ARG B 216      25.965  21.698  36.341  1.00138.99           C
ATOM   1721  CB  ARG B 216      27.236  21.771  37.204  1.00138.99           C
ATOM   1722  CG  ARG B 216      27.353  20.632  38.218  1.00138.99           C
ATOM   1723  CD  ARG B 216      26.463  20.808  39.449  1.00138.99           C
ATOM   1724  NE  ARG B 216      26.682  19.628  40.332  1.00138.99           N
ATOM   1725  CZ  ARG B 216      26.166  19.615  41.595  1.00138.99           C
ATOM   1726  NH1 ARG B 216      25.443  20.681  42.049  1.00138.99           N
ATOM   1727  NH2 ARG B 216      26.374  18.537  42.406  1.00138.99           N
ATOM   1728  C   ARG B 216      25.867  22.997  35.585  1.00138.99           C
ATOM   1729  O   ARG B 216      25.192  23.925  36.031  1.00138.99           O
ATOM   1730  N   GLU B 217      26.520  23.082  34.403  1.00111.13           N
ATOM   1731  CA  GLU B 217      26.634  24.312  33.660  1.00111.13           C
ATOM   1732  CB  GLU B 217      25.275  25.026  33.525  1.00111.13           C
ATOM   1733  CG  GLU B 217      25.269  26.283  32.655  1.00111.13           C
ATOM   1734  CD  GLU B 217      23.853  26.839  32.700  1.00111.13           C
ATOM   1735  OE1 GLU B 217      22.910  26.083  32.345  1.00111.13           O
ATOM   1736  OE2 GLU B 217      23.693  28.021  33.106  1.00111.13           O
ATOM   1737  C   GLU B 217      27.602  25.239  34.350  1.00111.13           C
ATOM   1738  O   GLU B 217      27.540  26.457  34.179  1.00111.13           O
ATOM   1739  N   ARG B 218      28.560  24.681  35.120  1.00115.69           N
ATOM   1740  CA  ARG B 218      29.526  25.502  35.799  1.00115.69           C
ATOM   1741  CB  ARG B 218      29.140  25.805  37.258  1.00115.69           C
ATOM   1742  CG  ARG B 218      30.118  26.724  37.992  1.00115.69           C
ATOM   1743  CD  ARG B 218      29.717  27.008  39.441  1.00115.69           C
ATOM   1744  NE  ARG B 218      30.750  27.909  40.025  1.00115.69           N
ATOM   1745  CZ  ARG B 218      30.585  28.408  41.285  1.00115.69           C
ATOM   1746  NH1 ARG B 218      29.474  28.081  42.008  1.00115.69           N
ATOM   1747  NH2 ARG B 218      31.530  29.234  41.821  1.00115.69           N
ATOM   1748  C   ARG B 218      30.842  24.775  35.821  1.00115.69           C
ATOM   1749  O   ARG B 218      30.928  23.586  35.529  1.00115.69           O
ATOM   1750  N   ASP B 219      31.907  25.511  36.175  1.00188.10           N
ATOM   1751  CA  ASP B 219      33.279  25.097  36.296  1.00188.10           C
ATOM   1752  CB  ASP B 219      34.325  26.205  36.028  1.00188.10           C
ATOM   1753  CG  ASP B 219      34.009  27.482  36.783  1.00188.10           C
ATOM   1754  OD1 ASP B 219      32.816  27.886  36.798  1.00188.10           O
ATOM   1755  OD2 ASP B 219      34.969  28.099  37.314  1.00188.10           O
ATOM   1756  C   ASP B 219      33.536  24.290  37.544  1.00188.10           C
ATOM   1757  O   ASP B 219      34.637  24.308  38.096  1.00188.10           O
ATOM   1758  N   ALA B 220      32.478  23.657  38.093  1.00 62.55           N
ATOM   1759  CA  ALA B 220      32.567  22.868  39.297  1.00 62.55           C
ATOM   1760  CB  ALA B 220      31.278  22.089  39.611  1.00 62.55           C
ATOM   1761  C   ALA B 220      33.693  21.870  39.210  1.00 62.55           C
ATOM   1762  O   ALA B 220      34.235  21.593  38.142  1.00 62.55           O
ATOM   1763  N   PRO B 221      34.088  21.376  40.365  1.00 89.46           N
ATOM   1764  CA  PRO B 221      35.168  20.420  40.498  1.00 89.46           C
ATOM   1765  CD  PRO B 221      33.861  22.109  41.598  1.00 89.46           C
ATOM   1766  CB  PRO B 221      35.568  20.435  41.977  1.00 89.46           C
ATOM   1767  CG  PRO B 221      34.428  21.188  42.688  1.00 89.46           C
ATOM   1768  C   PRO B 221      34.799  19.058  39.984  1.00 89.46           C
ATOM   1769  O   PRO B 221      33.612  18.762  39.900  1.00 89.46           O
ATOM   1770  N   CYS B 222      35.798  18.207  39.654  1.00 70.83           N
ATOM   1771  CA  CYS B 222      35.560  16.929  39.024  1.00 70.83           C
ATOM   1772  CB  CYS B 222      36.723  16.555  38.074  1.00 70.83           C
ATOM   1773  SG  CYS B 222      36.544  14.963  37.212  1.00 70.83           S
ATOM   1774  C   CYS B 222      35.396  15.811  40.041  1.00 70.83           C
ATOM   1775  O   CYS B 222      36.288  15.605  40.861  1.00 70.83           O
ATOM   1776  N   ARG B 223      34.250  15.061  40.023  1.00178.92           N
ATOM   1777  CA  ARG B 223      34.081  13.929  40.929  1.00178.92           C
ATOM   1778  CB  ARG B 223      34.017  14.343  42.411  1.00178.92           C
ATOM   1779  CG  ARG B 223      33.835  13.158  43.362  1.00178.92           C
ATOM   1780  CD  ARG B 223      35.023  12.191  43.373  1.00178.92           C
ATOM   1781  NE  ARG B 223      36.126  12.838  44.139  1.00178.92           N
ATOM   1782  CZ  ARG B 223      37.277  12.149  44.385  1.00178.92           C
ATOM   1783  NH1 ARG B 223      37.421  10.873  43.920  1.00178.92           N
ATOM   1784  NH2 ARG B 223      38.285  12.734  45.095  1.00178.92           N
ATOM   1785  C   ARG B 223      32.811  13.094  40.654  1.00178.92           C
ATOM   1786  O   ARG B 223      31.811  13.623  40.175  1.00178.92           O
ATOM   1787  N   GLN B 224      32.898  11.749  40.949  1.00154.30           N
ATOM   1788  CA  GLN B 224      32.024  10.578  41.056  1.00154.30           C
ATOM   1789  CB  GLN B 224      30.644  10.681  40.382  1.00154.30           C
ATOM   1790  CG  GLN B 224      29.775  11.684  41.155  1.00154.30           C
ATOM   1791  CD  GLN B 224      28.299  11.395  40.925  1.00154.30           C
ATOM   1792  OE1 GLN B 224      27.930  10.325  40.444  1.00154.30           O
ATOM   1793  NE2 GLN B 224      27.427  12.374  41.284  1.00154.30           N
ATOM   1794  C   GLN B 224      32.836   9.386  40.601  1.00154.30           C
ATOM   1795  O   GLN B 224      33.584   9.491  39.631  1.00154.30           O
ATOM   1796  N   VAL B 225      32.709   8.211  41.276  1.00127.50           N
ATOM   1797  CA  VAL B 225      33.630   7.119  41.029  1.00127.50           C
ATOM   1798  CB  VAL B 225      34.380   6.715  42.269  1.00127.50           C
ATOM   1799  CG1 VAL B 225      33.396   6.025  43.228  1.00127.50           C
ATOM   1800  CG2 VAL B 225      35.600   5.861  41.881  1.00127.50           C
ATOM   1801  C   VAL B 225      32.949   5.886  40.485  1.00127.50           C
ATOM   1802  O   VAL B 225      31.730   5.740  40.545  1.00127.50           O
ATOM   1803  N   SER B 226      33.778   4.969  39.923  1.00 58.10           N
ATOM   1804  CA  SER B 226      33.427   3.675  39.386  1.00 58.10           C
ATOM   1805  CB  SER B 226      32.881   2.712  40.454  1.00 58.10           C
ATOM   1806  OG  SER B 226      33.880   2.443  41.427  1.00 58.10           O
ATOM   1807  C   SER B 226      32.415   3.765  38.288  1.00 58.10           C
ATOM   1808  O   SER B 226      31.500   2.946  38.219  1.00 58.10           O
ATOM   1809  N   CYS B 227      32.558   4.742  37.375  1.00 55.31           N
ATOM   1810  CA  CYS B 227      31.621   4.817  36.291  1.00 55.31           C
ATOM   1811  CB  CYS B 227      31.106   6.226  36.008  1.00 55.31           C
ATOM   1812  SG  CYS B 227      29.663   6.587  37.032  1.00 55.31           S
ATOM   1813  C   CYS B 227      32.250   4.298  35.039  1.00 55.31           C
ATOM   1814  O   CYS B 227      33.451   4.442  34.818  1.00 55.31           O
ATOM   1815  N   ARG B 228      31.417   3.667  34.185  1.00 73.77           N
ATOM   1816  CA  ARG B 228      31.859   3.103  32.942  1.00 73.77           C
ATOM   1817  CB  ARG B 228      30.780   2.251  32.251  1.00 73.77           C
ATOM   1818  CG  ARG B 228      30.349   1.030  33.065  1.00 73.77           C
ATOM   1819  CD  ARG B 228      29.143   0.296  32.473  1.00 73.77           C
ATOM   1820  NE  ARG B 228      28.838  -0.861  33.361  1.00 73.77           N
ATOM   1821  CZ  ARG B 228      29.359  -2.091  33.087  1.00 73.77           C
ATOM   1822  NH1 ARG B 228      30.137  -2.267  31.982  1.00 73.77           N
ATOM   1823  NH2 ARG B 228      29.094  -3.146  33.915  1.00 73.77           N
ATOM   1824  C   ARG B 228      32.189   4.236  32.023  1.00 73.77           C
ATOM   1825  O   ARG B 228      31.555   5.290  32.068  1.00 73.77           O
ATOM   1826  N   ARG B 229      33.213   4.048  31.165  1.00 56.63           N
ATOM   1827  CA  ARG B 229      33.595   5.108  30.273  1.00 56.63           C
ATOM   1828  CB  ARG B 229      35.002   5.669  30.548  1.00 56.63           C
ATOM   1829  CG  ARG B 229      35.108   6.501  31.829  1.00 56.63           C
ATOM   1830  CD  ARG B 229      36.513   7.066  32.051  1.00 56.63           C
ATOM   1831  NE  ARG B 229      36.453   8.053  33.166  1.00 56.63           N
ATOM   1832  CZ  ARG B 229      36.048   9.330  32.905  1.00 56.63           C
ATOM   1833  NH1 ARG B 229      35.571   9.644  31.667  1.00 56.63           N
ATOM   1834  NH2 ARG B 229      36.119  10.296  33.867  1.00 56.63           N
ATOM   1835  C   ARG B 229      33.590   4.615  28.857  1.00 56.63           C
ATOM   1836  O   ARG B 229      34.084   3.529  28.558  1.00 56.63           O
ATOM   1837  N   PHE B 230      33.015   5.428  27.943  1.00 54.87           N
ATOM   1838  CA  PHE B 230      32.966   5.117  26.539  1.00 54.87           C
ATOM   1839  CB  PHE B 230      31.705   5.652  25.835  1.00 54.87           C
ATOM   1840  CG  PHE B 230      30.505   4.977  26.409  1.00 54.87           C
ATOM   1841  CD1 PHE B 230      29.923   5.450  27.563  1.00 54.87           C
ATOM   1842  CD2 PHE B 230      29.954   3.879  25.790  1.00 54.87           C
ATOM   1843  CE1 PHE B 230      28.815   4.834  28.095  1.00 54.87           C
ATOM   1844  CE2 PHE B 230      28.846   3.259  26.318  1.00 54.87           C
ATOM   1845  CZ  PHE B 230      28.273   3.736  27.472  1.00 54.87           C
ATOM   1846  C   PHE B 230      34.136   5.798  25.885  1.00 54.87           C
ATOM   1847  O   PHE B 230      34.461   6.937  26.216  1.00 54.87           O
ATOM   1848  N   ARG B 231      34.788   5.121  24.915  1.00115.54           N
ATOM   1849  CA  ARG B 231      35.949   5.685  24.273  1.00115.54           C
ATOM   1850  CB  ARG B 231      37.214   4.831  24.458  1.00115.54           C
ATOM   1851  CG  ARG B 231      37.076   3.413  23.900  1.00115.54           C
ATOM   1852  CD  ARG B 231      38.331   2.558  24.086  1.00115.54           C
ATOM   1853  NE  ARG B 231      38.480   2.301  25.547  1.00115.54           N
ATOM   1854  CZ  ARG B 231      39.176   3.180  26.324  1.00115.54           C
ATOM   1855  NH1 ARG B 231      39.743   4.287  25.761  1.00115.54           N
ATOM   1856  NH2 ARG B 231      39.305   2.955  27.664  1.00115.54           N
ATOM   1857  C   ARG B 231      35.692   5.782  22.797  1.00115.54           C
ATOM   1858  O   ARG B 231      34.730   5.210  22.289  1.00115.54           O
ATOM   1859  N   THR B 232      36.541   6.551  22.075  1.00110.60           N
ATOM   1860  CA  THR B 232      36.401   6.703  20.650  1.00110.60           C
ATOM   1861  CB  THR B 232      36.430   8.133  20.197  1.00110.60           C
ATOM   1862  OG1 THR B 232      37.684   8.722  20.511  1.00110.60           O
ATOM   1863  CG2 THR B 232      35.296   8.895  20.903  1.00110.60           C
ATOM   1864  C   THR B 232      37.549   5.998  19.990  1.00110.60           C
ATOM   1865  O   THR B 232      38.711   6.264  20.287  1.00110.60           O
ATOM   1866  N   SER B 233      37.249   5.050  19.079  1.00 53.87           N
ATOM   1867  CA  SER B 233      38.280   4.301  18.417  1.00 53.87           C
ATOM   1868  CB  SER B 233      37.782   2.992  17.771  1.00 53.87           C
ATOM   1869  OG  SER B 233      36.869   3.260  16.720  1.00 53.87           O
ATOM   1870  C   SER B 233      38.972   5.132  17.372  1.00 53.87           C
ATOM   1871  O   SER B 233      40.110   4.826  17.016  1.00 53.87           O
ATOM   1872  N   GLU B 234      38.311   6.179  16.820  1.00125.95           N
ATOM   1873  CA  GLU B 234      38.988   6.979  15.826  1.00125.95           C
ATOM   1874  CB  GLU B 234      38.958   6.386  14.403  1.00125.95           C
ATOM   1875  CG  GLU B 234      37.616   6.521  13.675  1.00125.95           C
ATOM   1876  CD  GLU B 234      37.601   7.855  12.929  1.00125.95           C
ATOM   1877  OE1 GLU B 234      38.627   8.185  12.276  1.00125.95           O
ATOM   1878  OE2 GLU B 234      36.559   8.559  13.003  1.00125.95           O
ATOM   1879  C   GLU B 234      38.341   8.334  15.733  1.00125.95           C
ATOM   1880  O   GLU B 234      37.184   8.508  16.114  1.00125.95           O
ATOM   1881  N   TYR B 235      39.104   9.348  15.257  1.00 86.55           N
ATOM   1882  CA  TYR B 235      38.562  10.664  15.032  1.00 86.55           C
ATOM   1883  CB  TYR B 235      38.498  11.543  16.296  1.00 86.55           C
ATOM   1884  CG  TYR B 235      39.854  11.625  16.908  1.00 86.55           C
ATOM   1885  CD1 TYR B 235      40.302  10.618  17.729  1.00 86.55           C
ATOM   1886  CD2 TYR B 235      40.672  12.705  16.675  1.00 86.55           C
ATOM   1887  CE1 TYR B 235      41.549  10.686  18.303  1.00 86.55           C
ATOM   1888  CE2 TYR B 235      41.921  12.777  17.249  1.00 86.55           C
ATOM   1889  CZ  TYR B 235      42.362  11.765  18.065  1.00 86.55           C
ATOM   1890  OH  TYR B 235      43.641  11.832  18.657  1.00 86.55           O
ATOM   1891  C   TYR B 235      39.381  11.368  13.987  1.00 86.55           C
ATOM   1892  O   TYR B 235      40.559  11.063  13.804  1.00 86.55           O
ATOM   1893  N   HIS B 236      38.768  12.334  13.262  1.00 66.10           N
ATOM   1894  CA  HIS B 236      39.487  13.063  12.250  1.00 66.10           C
ATOM   1895  ND1 HIS B 236      37.815  12.416   9.384  1.00 66.10           N
ATOM   1896  CG  HIS B 236      38.503  11.719  10.351  1.00 66.10           C
ATOM   1897  CB  HIS B 236      39.765  12.207  11.002  1.00 66.10           C
ATOM   1898  NE2 HIS B 236      36.675  10.542   9.741  1.00 66.10           N
ATOM   1899  CD2 HIS B 236      37.792  10.574  10.557  1.00 66.10           C
ATOM   1900  CE1 HIS B 236      36.730  11.668   9.055  1.00 66.10           C
ATOM   1901  C   HIS B 236      38.650  14.227  11.794  1.00 66.10           C
ATOM   1902  O   HIS B 236      37.435  14.247  11.982  1.00 66.10           O
ATOM   1903  N   TYR B 237      39.295  15.250  11.190  1.00 90.51           N
ATOM   1904  CA  TYR B 237      38.561  16.344  10.609  1.00 90.51           C
ATOM   1905  CB  TYR B 237      39.378  17.620  10.318  1.00 90.51           C
ATOM   1906  CG  TYR B 237      39.644  18.410  11.554  1.00 90.51           C
ATOM   1907  CD1 TYR B 237      38.646  19.184  12.100  1.00 90.51           C
ATOM   1908  CD2 TYR B 237      40.887  18.413  12.144  1.00 90.51           C
ATOM   1909  CE1 TYR B 237      38.873  19.934  13.229  1.00 90.51           C
ATOM   1910  CE2 TYR B 237      41.122  19.162  13.274  1.00 90.51           C
ATOM   1911  CZ  TYR B 237      40.114  19.922  13.818  1.00 90.51           C
ATOM   1912  OH  TYR B 237      40.352  20.692  14.977  1.00 90.51           O
ATOM   1913  C   TYR B 237      38.125  15.848   9.267  1.00 90.51           C
ATOM   1914  O   TYR B 237      38.894  15.196   8.568  1.00 90.51           O
ATOM   1915  N   ILE B 238      36.869  16.113   8.870  1.00179.24           N
ATOM   1916  CA  ILE B 238      36.443  15.672   7.574  1.00179.24           C
ATOM   1917  CB  ILE B 238      35.018  16.020   7.255  1.00179.24           C
ATOM   1918  CG1 ILE B 238      34.061  15.304   8.222  1.00179.24           C
ATOM   1919  CG2 ILE B 238      34.771  15.672   5.778  1.00179.24           C
ATOM   1920  CD1 ILE B 238      34.174  15.788   9.666  1.00179.24           C
ATOM   1921  C   ILE B 238      37.311  16.362   6.574  1.00179.24           C
ATOM   1922  O   ILE B 238      37.545  17.566   6.672  1.00179.24           O
ATOM   1923  N   GLY B 239      37.808  15.600   5.576  1.00 40.01           N
ATOM   1924  CA  GLY B 239      38.697  16.156   4.604  1.00 40.01           C
ATOM   1925  C   GLY B 239      40.077  15.677   4.944  1.00 40.01           C
ATOM   1926  O   GLY B 239      40.999  15.819   4.145  1.00 40.01           O
ATOM   1927  N   GLY B 240      40.265  15.121   6.156  1.00 39.97           N
ATOM   1928  CA  GLY B 240      41.531  14.548   6.523  1.00 39.97           C
ATOM   1929  C   GLY B 240      42.290  15.427   7.473  1.00 39.97           C
ATOM   1930  O   GLY B 240      43.043  14.925   8.306  1.00 39.97           O
ATOM   1931  N   PHE B 241      42.133  16.760   7.372  1.00 82.66           N
ATOM   1932  CA  PHE B 241      42.821  17.654   8.264  1.00 82.66           C
ATOM   1933  CB  PHE B 241      44.310  17.847   7.900  1.00 82.66           C
ATOM   1934  CG  PHE B 241      44.420  18.161   6.446  1.00 82.66           C
ATOM   1935  CD1 PHE B 241      44.540  17.138   5.532  1.00 82.66           C
ATOM   1936  CD2 PHE B 241      44.407  19.460   5.993  1.00 82.66           C
ATOM   1937  CE1 PHE B 241      44.644  17.403   4.188  1.00 82.66           C
ATOM   1938  CE2 PHE B 241      44.510  19.731   4.649  1.00 82.66           C
ATOM   1939  CZ  PHE B 241      44.627  18.703   3.744  1.00 82.66           C
ATOM   1940  C   PHE B 241      42.094  18.962   8.239  1.00 82.66           C
ATOM   1941  O   PHE B 241      41.176  19.154   7.446  1.00 82.66           O
ATOM   1942  N   TYR B 242      42.474  19.904   9.124  1.00141.09           N
ATOM   1943  CA  TYR B 242      41.754  21.145   9.184  1.00141.09           C
ATOM   1944  CB  TYR B 242      42.132  21.977  10.425  1.00141.09           C
ATOM   1945  CG  TYR B 242      41.390  23.269  10.417  1.00141.09           C
ATOM   1946  CD1 TYR B 242      40.080  23.326  10.829  1.00141.09           C
ATOM   1947  CD2 TYR B 242      42.001  24.426   9.985  1.00141.09           C
ATOM   1948  CE1 TYR B 242      39.400  24.520  10.821  1.00141.09           C
ATOM   1949  CE2 TYR B 242      41.323  25.623   9.978  1.00141.09           C
ATOM   1950  CZ  TYR B 242      40.016  25.671  10.400  1.00141.09           C
ATOM   1951  OH  TYR B 242      39.308  26.891  10.398  1.00141.09           O
ATOM   1952  C   TYR B 242      42.060  21.930   7.945  1.00141.09           C
ATOM   1953  O   TYR B 242      43.217  22.248   7.666  1.00141.09           O
ATOM   1954  N   GLY B 243      40.992  22.294   7.197  1.00 51.55           N
ATOM   1955  CA  GLY B 243      41.109  23.053   5.983  1.00 51.55           C
ATOM   1956  C   GLY B 243      40.639  22.252   4.793  1.00 51.55           C
ATOM   1957  O   GLY B 243      40.433  22.810   3.718  1.00 51.55           O
ATOM   1958  N   ALA B 244      40.545  20.919   4.948  1.00102.40           N
ATOM   1959  CA  ALA B 244      40.096  19.912   4.020  1.00102.40           C
ATOM   1960  CB  ALA B 244      40.579  18.518   4.421  1.00102.40           C
ATOM   1961  C   ALA B 244      38.600  19.847   3.829  1.00102.40           C
ATOM   1962  O   ALA B 244      38.117  19.203   2.905  1.00102.40           O
ATOM   1963  N   CYS B 245      37.819  20.384   4.773  1.00156.73           N
ATOM   1964  CA  CYS B 245      36.378  20.274   4.838  1.00156.73           C
ATOM   1965  CB  CYS B 245      35.836  21.172   5.933  1.00156.73           C
ATOM   1966  SG  CYS B 245      36.407  22.836   5.514  1.00156.73           S
ATOM   1967  C   CYS B 245      35.692  20.743   3.589  1.00156.73           C
ATOM   1968  O   CYS B 245      36.130  21.675   2.917  1.00156.73           O
ATOM   1969  N   ASN B 246      34.543  20.099   3.286  1.00180.85           N
ATOM   1970  CA  ASN B 246      33.811  20.360   2.086  1.00180.85           C
ATOM   1971  CB  ASN B 246      34.421  19.428   1.030  1.00180.85           C
ATOM   1972  CG  ASN B 246      34.095  19.819  -0.379  1.00180.85           C
ATOM   1973  OD1 ASN B 246      32.938  19.823  -0.793  1.00180.85           O
ATOM   1974  ND2 ASN B 246      35.177  20.118  -1.144  1.00180.85           N
ATOM   1975  C   ASN B 246      32.396  19.895   2.313  1.00180.85           C
ATOM   1976  O   ASN B 246      32.153  19.042   3.163  1.00180.85           O
ATOM   1977  N   GLU B 247      31.422  20.439   1.549  1.00 75.72           N
ATOM   1978  CA  GLU B 247      30.038  20.051   1.665  1.00 75.72           C
ATOM   1979  CB  GLU B 247      29.122  20.854   0.737  1.00 75.72           C
ATOM   1980  CG  GLU B 247      27.660  20.422   0.826  1.00 75.72           C
ATOM   1981  CD  GLU B 247      26.969  20.941  -0.422  1.00 75.72           C
ATOM   1982  OE1 GLU B 247      27.668  21.575  -1.256  1.00 75.72           O
ATOM   1983  OE2 GLU B 247      25.741  20.700  -0.565  1.00 75.72           O
ATOM   1984  C   GLU B 247      29.871  18.624   1.237  1.00 75.72           C
ATOM   1985  O   GLU B 247      29.186  17.842   1.896  1.00 75.72           O
ATOM   1986  N   ASP B 248      30.510  18.250   0.111  1.00 44.41           N
ATOM   1987  CA  ASP B 248      30.347  16.937  -0.442  1.00 44.41           C
ATOM   1988  CB  ASP B 248      31.166  16.731  -1.728  1.00 44.41           C
ATOM   1989  CG  ASP B 248      30.545  17.589  -2.820  1.00 44.41           C
ATOM   1990  OD1 ASP B 248      29.443  18.150  -2.577  1.00 44.41           O
ATOM   1991  OD2 ASP B 248      31.161  17.693  -3.914  1.00 44.41           O
ATOM   1992  C   ASP B 248      30.812  15.924   0.554  1.00 44.41           C
ATOM   1993  O   ASP B 248      30.140  14.925   0.805  1.00 44.41           O
ATOM   1994  N   LEU B 249      31.979  16.176   1.167  1.00 58.38           N
ATOM   1995  CA  LEU B 249      32.583  15.284   2.112  1.00 58.38           C
ATOM   1996  CB  LEU B 249      33.949  15.825   2.566  1.00 58.38           C
ATOM   1997  CG  LEU B 249      34.922  16.047   1.392  1.00 58.38           C
ATOM   1998  CD1 LEU B 249      36.277  16.587   1.875  1.00 58.38           C
ATOM   1999  CD2 LEU B 249      35.055  14.780   0.534  1.00 58.38           C
ATOM   2000  C   LEU B 249      31.703  15.172   3.320  1.00 58.38           C
ATOM   2001  O   LEU B 249      31.565  14.102   3.911  1.00 58.38           O
ATOM   2002  N   MET B 250      31.091  16.296   3.728  1.00 55.84           N
ATOM   2003  CA  MET B 250      30.286  16.323   4.917  1.00 55.84           C
ATOM   2004  CB  MET B 250      29.806  17.749   5.246  1.00 55.84           C
ATOM   2005  CG  MET B 250      30.964  18.680   5.632  1.00 55.84           C
ATOM   2006  SD  MET B 250      30.544  20.448   5.727  1.00 55.84           S
ATOM   2007  CE  MET B 250      29.399  20.277   7.125  1.00 55.84           C
ATOM   2008  C   MET B 250      29.100  15.422   4.749  1.00 55.84           C
ATOM   2009  O   MET B 250      28.754  14.653   5.644  1.00 55.84           O
ATOM   2010  N   ARG B 251      28.452  15.478   3.577  1.00194.58           N
ATOM   2011  CA  ARG B 251      27.277  14.698   3.324  1.00194.58           C
ATOM   2012  CB  ARG B 251      26.664  15.086   1.971  1.00194.58           C
ATOM   2013  CG  ARG B 251      25.408  14.323   1.582  1.00194.58           C
ATOM   2014  CD  ARG B 251      24.715  14.927   0.358  1.00194.58           C
ATOM   2015  NE  ARG B 251      25.763  15.190  -0.668  1.00194.58           N
ATOM   2016  CZ  ARG B 251      25.411  15.656  -1.902  1.00194.58           C
ATOM   2017  NH1 ARG B 251      24.095  15.850  -2.209  1.00194.58           N
ATOM   2018  NH2 ARG B 251      26.375  15.923  -2.831  1.00194.58           N
ATOM   2019  C   ARG B 251      27.622  13.238   3.311  1.00194.58           C
ATOM   2020  O   ARG B 251      26.844  12.408   3.781  1.00194.58           O
ATOM   2021  N   LEU B 252      28.790  12.880   2.749  1.00 37.61           N
ATOM   2022  CA  LEU B 252      29.165  11.495   2.686  1.00 37.61           C
ATOM   2023  CB  LEU B 252      30.489  11.270   1.929  1.00 37.61           C
ATOM   2024  CG  LEU B 252      30.421  11.651   0.437  1.00 37.61           C
ATOM   2025  CD1 LEU B 252      31.770  11.403  -0.261  1.00 37.61           C
ATOM   2026  CD2 LEU B 252      29.247  10.949  -0.272  1.00 37.61           C
ATOM   2027  C   LEU B 252      29.354  10.987   4.085  1.00 37.61           C
ATOM   2028  O   LEU B 252      28.894   9.904   4.434  1.00 37.61           O
ATOM   2029  N   GLU B 253      30.026  11.788   4.934  1.00102.46           N
ATOM   2030  CA  GLU B 253      30.337  11.388   6.276  1.00102.46           C
ATOM   2031  CB  GLU B 253      31.152  12.488   6.992  1.00102.46           C
ATOM   2032  CG  GLU B 253      32.333  11.998   7.840  1.00102.46           C
ATOM   2033  CD  GLU B 253      31.864  11.254   9.073  1.00102.46           C
ATOM   2034  OE1 GLU B 253      31.157  11.869   9.915  1.00102.46           O
ATOM   2035  OE2 GLU B 253      32.218  10.051   9.193  1.00102.46           O
ATOM   2036  C   GLU B 253      29.045  11.201   7.018  1.00102.46           C
ATOM   2037  O   GLU B 253      28.858  10.218   7.734  1.00102.46           O
ATOM   2038  N   LEU B 254      28.096  12.135   6.829  1.00 57.28           N
ATOM   2039  CA  LEU B 254      26.865  12.118   7.570  1.00 57.28           C
ATOM   2040  CB  LEU B 254      25.970  13.318   7.209  1.00 57.28           C
ATOM   2041  CG  LEU B 254      24.639  13.370   7.975  1.00 57.28           C
ATOM   2042  CD1 LEU B 254      24.873  13.576   9.478  1.00 57.28           C
ATOM   2043  CD2 LEU B 254      23.691  14.421   7.372  1.00 57.28           C
ATOM   2044  C   LEU B 254      26.081  10.868   7.311  1.00 57.28           C
ATOM   2045  O   LEU B 254      25.703  10.163   8.245  1.00 57.28           O
ATOM   2046  N   LEU B 255      25.823  10.544   6.034  1.00105.47           N
ATOM   2047  CA  LEU B 255      25.004   9.403   5.734  1.00105.47           C
ATOM   2048  CB  LEU B 255      24.660   9.320   4.231  1.00105.47           C
ATOM   2049  CG  LEU B 255      23.608   8.273   3.792  1.00105.47           C
ATOM   2050  CD1 LEU B 255      23.417   8.355   2.277  1.00105.47           C
ATOM   2051  CD2 LEU B 255      23.913   6.827   4.221  1.00105.47           C
ATOM   2052  C   LEU B 255      25.728   8.144   6.099  1.00105.47           C
ATOM   2053  O   LEU B 255      25.135   7.215   6.647  1.00105.47           O
ATOM   2054  N   ARG B 256      27.020   8.050   5.742  1.00 83.82           N
ATOM   2055  CA  ARG B 256      27.713   6.826   6.009  1.00 83.82           C
ATOM   2056  CB  ARG B 256      29.101   6.771   5.345  1.00 83.82           C
ATOM   2057  CG  ARG B 256      29.045   6.718   3.817  1.00 83.82           C
ATOM   2058  CD  ARG B 256      30.422   6.661   3.155  1.00 83.82           C
ATOM   2059  NE  ARG B 256      30.211   6.603   1.682  1.00 83.82           N
ATOM   2060  CZ  ARG B 256      31.269   6.764   0.834  1.00 83.82           C
ATOM   2061  NH1 ARG B 256      32.519   6.980   1.335  1.00 83.82           N
ATOM   2062  NH2 ARG B 256      31.076   6.707  -0.516  1.00 83.82           N
ATOM   2063  C   ARG B 256      27.923   6.612   7.481  1.00 83.82           C
ATOM   2064  O   ARG B 256      27.582   5.550   7.997  1.00 83.82           O
ATOM   2065  N   SER B 257      28.533   7.604   8.171  1.00133.31           N
ATOM   2066  CA  SER B 257      28.921   7.496   9.560  1.00133.31           C
ATOM   2067  CB  SER B 257      30.173   8.311   9.900  1.00133.31           C
ATOM   2068  OG  SER B 257      29.810   9.672  10.067  1.00133.31           O
ATOM   2069  C   SER B 257      27.911   7.924  10.594  1.00133.31           C
ATOM   2070  O   SER B 257      27.837   7.318  11.662  1.00133.31           O
ATOM   2071  N   GLY B 258      27.160   9.020  10.363  1.00 50.92           N
ATOM   2072  CA  GLY B 258      26.258   9.492  11.383  1.00 50.92           C
ATOM   2073  C   GLY B 258      26.465  10.973  11.568  1.00 50.92           C
ATOM   2074  O   GLY B 258      27.275  11.585  10.872  1.00 50.92           O
ATOM   2075  N   PRO B 259      25.775  11.564  12.523  1.00 75.89           N
ATOM   2076  CA  PRO B 259      25.876  12.982  12.748  1.00 75.89           C
ATOM   2077  CD  PRO B 259      24.512  11.024  12.998  1.00 75.89           C
ATOM   2078  CB  PRO B 259      24.796  13.316  13.774  1.00 75.89           C
ATOM   2079  CG  PRO B 259      23.725  12.234  13.535  1.00 75.89           C
ATOM   2080  C   PRO B 259      27.264  13.328  13.180  1.00 75.89           C
ATOM   2081  O   PRO B 259      27.918  12.498  13.809  1.00 75.89           O
ATOM   2082  N   LEU B 260      27.745  14.535  12.824  1.00156.07           N
ATOM   2083  CA  LEU B 260      29.077  14.920  13.186  1.00156.07           C
ATOM   2084  CB  LEU B 260      30.097  14.827  12.030  1.00156.07           C
ATOM   2085  CG  LEU B 260      29.698  15.551  10.727  1.00156.07           C
ATOM   2086  CD1 LEU B 260      28.438  14.926  10.109  1.00156.07           C
ATOM   2087  CD2 LEU B 260      29.602  17.074  10.914  1.00156.07           C
ATOM   2088  C   LEU B 260      29.045  16.322  13.706  1.00156.07           C
ATOM   2089  O   LEU B 260      28.105  17.073  13.448  1.00156.07           O
ATOM   2090  N   ALA B 261      30.072  16.691  14.497  1.00 41.82           N
ATOM   2091  CA  ALA B 261      30.143  18.010  15.066  1.00 41.82           C
ATOM   2092  CB  ALA B 261      31.119  18.108  16.252  1.00 41.82           C
ATOM   2093  C   ALA B 261      30.597  18.993  14.026  1.00 41.82           C
ATOM   2094  O   ALA B 261      31.462  18.700  13.201  1.00 41.82           O
ATOM   2095  N   ILE B 262      30.008  20.208  14.050  1.00 98.04           N
ATOM   2096  CA  ILE B 262      30.384  21.260  13.145  1.00 98.04           C
ATOM   2097  CB  ILE B 262      29.434  21.468  11.998  1.00 98.04           C
ATOM   2098  CG1 ILE B 262      28.044  21.894  12.495  1.00 98.04           C
ATOM   2099  CG2 ILE B 262      29.422  20.177  11.162  1.00 98.04           C
ATOM   2100  CD1 ILE B 262      27.341  20.830  13.337  1.00 98.04           C
ATOM   2101  C   ILE B 262      30.414  22.532  13.943  1.00 98.04           C
ATOM   2102  O   ILE B 262      29.879  22.588  15.048  1.00 98.04           O
ATOM   2103  N   SER B 263      31.093  23.576  13.418  1.00 80.71           N
ATOM   2104  CA  SER B 263      31.123  24.844  14.093  1.00 80.71           C
ATOM   2105  CB  SER B 263      32.489  25.175  14.723  1.00 80.71           C
ATOM   2106  OG  SER B 263      32.431  26.436  15.373  1.00 80.71           O
ATOM   2107  C   SER B 263      30.840  25.908  13.073  1.00 80.71           C
ATOM   2108  O   SER B 263      31.095  25.724  11.885  1.00 80.71           O
ATOM   2109  N   PHE B 264      30.265  27.048  13.517  1.00182.33           N
ATOM   2110  CA  PHE B 264      29.976  28.122  12.604  1.00182.33           C
ATOM   2111  CB  PHE B 264      28.630  27.967  11.864  1.00182.33           C
ATOM   2112  CG  PHE B 264      27.486  28.079  12.817  1.00182.33           C
ATOM   2113  CD1 PHE B 264      27.070  26.994  13.554  1.00182.33           C
ATOM   2114  CD2 PHE B 264      26.826  29.276  12.979  1.00182.33           C
ATOM   2115  CE1 PHE B 264      26.013  27.100  14.429  1.00182.33           C
ATOM   2116  CE2 PHE B 264      25.768  29.388  13.851  1.00182.33           C
ATOM   2117  CZ  PHE B 264      25.359  28.298  14.580  1.00182.33           C
ATOM   2118  C   PHE B 264      29.969  29.402  13.377  1.00182.33           C
ATOM   2119  O   PHE B 264      30.076  29.401  14.602  1.00182.33           O
ATOM   2120  N   GLU B 265      29.867  30.544  12.668  1.00117.11           N
ATOM   2121  CA  GLU B 265      29.884  31.798  13.365  1.00117.11           C
ATOM   2122  CB  GLU B 265      30.642  32.915  12.626  1.00117.11           C
ATOM   2123  CG  GLU B 265      30.762  34.209  13.437  1.00117.11           C
ATOM   2124  CD  GLU B 265      31.777  33.998  14.552  1.00117.11           C
ATOM   2125  OE1 GLU B 265      32.331  32.871  14.641  1.00117.11           O
ATOM   2126  OE2 GLU B 265      32.010  34.962  15.330  1.00117.11           O
ATOM   2127  C   GLU B 265      28.475  32.245  13.568  1.00117.11           C
ATOM   2128  O   GLU B 265      27.717  32.442  12.619  1.00117.11           O
ATOM   2129  N   VAL B 266      28.085  32.394  14.847  1.00 74.46           N
ATOM   2130  CA  VAL B 266      26.767  32.837  15.173  1.00 74.46           C
ATOM   2131  CB  VAL B 266      26.296  32.374  16.524  1.00 74.46           C
ATOM   2132  CG1 VAL B 266      24.963  33.069  16.847  1.00 74.46           C
ATOM   2133  CG2 VAL B 266      26.198  30.839  16.517  1.00 74.46           C
ATOM   2134  C   VAL B 266      26.791  34.325  15.199  1.00 74.46           C
ATOM   2135  O   VAL B 266      27.723  34.935  15.720  1.00 74.46           O
ATOM   2136  N   TYR B 267      25.757  34.955  14.616  1.00 88.04           N
ATOM   2137  CA  TYR B 267      25.688  36.381  14.674  1.00 88.04           C
ATOM   2138  CB  TYR B 267      25.880  37.104  13.343  1.00 88.04           C
ATOM   2139  CG  TYR B 267      27.309  36.986  12.915  1.00 88.04           C
ATOM   2140  CD1 TYR B 267      28.231  37.913  13.341  1.00 88.04           C
ATOM   2141  CD2 TYR B 267      27.739  35.961  12.100  1.00 88.04           C
ATOM   2142  CE1 TYR B 267      29.547  37.831  12.949  1.00 88.04           C
ATOM   2143  CE2 TYR B 267      29.052  35.870  11.704  1.00 88.04           C
ATOM   2144  CZ  TYR B 267      29.960  36.810  12.128  1.00 88.04           C
ATOM   2145  OH  TYR B 267      31.309  36.725  11.724  1.00 88.04           O
ATOM   2146  C   TYR B 267      24.339  36.719  15.217  1.00 88.04           C
ATOM   2147  O   TYR B 267      23.485  35.848  15.367  1.00 88.04           O
ATOM   2148  N   ASP B 268      24.116  38.013  15.511  1.00 50.89           N
ATOM   2149  CA  ASP B 268      22.942  38.458  16.207  1.00 50.89           C
ATOM   2150  CB  ASP B 268      22.900  39.983  16.389  1.00 50.89           C
ATOM   2151  CG  ASP B 268      21.747  40.318  17.327  1.00 50.89           C
ATOM   2152  OD1 ASP B 268      21.168  39.373  17.926  1.00 50.89           O
ATOM   2153  OD2 ASP B 268      21.428  41.531  17.452  1.00 50.89           O
ATOM   2154  C   ASP B 268      21.699  38.067  15.472  1.00 50.89           C
ATOM   2155  O   ASP B 268      20.713  37.673  16.094  1.00 50.89           O
ATOM   2156  N   ASP B 269      21.703  38.136  14.131  1.00 58.09           N
ATOM   2157  CA  ASP B 269      20.505  37.835  13.404  1.00 58.09           C
ATOM   2158  CB  ASP B 269      20.647  38.020  11.877  1.00 58.09           C
ATOM   2159  CG  ASP B 269      21.707  37.081  11.309  1.00 58.09           C
ATOM   2160  OD1 ASP B 269      22.603  36.640  12.076  1.00 58.09           O
ATOM   2161  OD2 ASP B 269      21.636  36.803  10.082  1.00 58.09           O
ATOM   2162  C   ASP B 269      20.111  36.420  13.695  1.00 58.09           C
ATOM   2163  O   ASP B 269      18.928  36.087  13.711  1.00 58.09           O
ATOM   2164  N   PHE B 270      21.108  35.553  13.931  1.00126.72           N
ATOM   2165  CA  PHE B 270      20.914  34.158  14.203  1.00126.72           C
ATOM   2166  CB  PHE B 270      22.254  33.395  14.246  1.00126.72           C
ATOM   2167  CG  PHE B 270      22.012  31.926  14.362  1.00126.72           C
ATOM   2168  CD1 PHE B 270      21.809  31.159  13.236  1.00126.72           C
ATOM   2169  CD2 PHE B 270      21.989  31.310  15.592  1.00126.72           C
ATOM   2170  CE1 PHE B 270      21.590  29.805  13.334  1.00126.72           C
ATOM   2171  CE2 PHE B 270      21.770  29.956  15.696  1.00126.72           C
ATOM   2172  CZ  PHE B 270      21.570  29.199  14.567  1.00126.72           C
ATOM   2173  C   PHE B 270      20.204  33.996  15.517  1.00126.72           C
ATOM   2174  O   PHE B 270      19.383  33.095  15.678  1.00126.72           O
ATOM   2175  N   LEU B 271      20.485  34.877  16.496  1.00 99.75           N
ATOM   2176  CA  LEU B 271      19.914  34.728  17.809  1.00 99.75           C
ATOM   2177  CB  LEU B 271      20.295  35.874  18.763  1.00 99.75           C
ATOM   2178  CG  LEU B 271      21.772  35.869  19.200  1.00 99.75           C
ATOM   2179  CD1 LEU B 271      22.075  34.675  20.114  1.00 99.75           C
ATOM   2180  CD2 LEU B 271      22.722  35.937  17.999  1.00 99.75           C
ATOM   2181  C   LEU B 271      18.413  34.715  17.719  1.00 99.75           C
ATOM   2182  O   LEU B 271      17.751  33.926  18.391  1.00 99.75           O
ATOM   2183  N   PHE B 272      17.848  35.594  16.878  1.00186.15           N
ATOM   2184  CA  PHE B 272      16.438  35.799  16.677  1.00186.15           C
ATOM   2185  CB  PHE B 272      16.145  37.073  15.863  1.00186.15           C
ATOM   2186  CG  PHE B 272      14.667  37.216  15.738  1.00186.15           C
ATOM   2187  CD1 PHE B 272      13.936  37.798  16.748  1.00186.15           C
ATOM   2188  CD2 PHE B 272      14.012  36.771  14.613  1.00186.15           C
ATOM   2189  CE1 PHE B 272      12.572  37.933  16.639  1.00186.15           C
ATOM   2190  CE2 PHE B 272      12.648  36.904  14.498  1.00186.15           C
ATOM   2191  CZ  PHE B 272      11.925  37.485  15.513  1.00186.15           C
ATOM   2192  C   PHE B 272      15.792  34.645  15.962  1.00186.15           C
ATOM   2193  O   PHE B 272      14.579  34.491  16.037  1.00186.15           O
ATOM   2194  N   TYR B 273      16.561  33.851  15.195  1.00118.88           N
ATOM   2195  CA  TYR B 273      16.067  32.812  14.319  1.00118.88           C
ATOM   2196  CB  TYR B 273      17.207  31.858  13.905  1.00118.88           C
ATOM   2197  CG  TYR B 273      16.689  30.639  13.219  1.00118.88           C
ATOM   2198  CD1 TYR B 273      16.298  29.544  13.956  1.00118.88           C
ATOM   2199  CD2 TYR B 273      16.612  30.577  11.847  1.00118.88           C
ATOM   2200  CE1 TYR B 273      15.828  28.409  13.338  1.00118.88           C
ATOM   2201  CE2 TYR B 273      16.143  29.444  11.223  1.00118.88           C
ATOM   2202  CZ  TYR B 273      15.750  28.356  11.967  1.00118.88           C
ATOM   2203  OH  TYR B 273      15.270  27.192  11.328  1.00118.88           O
ATOM   2204  C   TYR B 273      14.948  32.011  14.919  1.00118.88           C
ATOM   2205  O   TYR B 273      15.102  31.381  15.964  1.00118.88           O
ATOM   2206  N   ARG B 274      13.740  32.150  14.318  1.00153.31           N
ATOM   2207  CA  ARG B 274      12.567  31.369  14.619  1.00153.31           C
ATOM   2208  CB  ARG B 274      11.268  32.142  14.344  1.00153.31           C
ATOM   2209  CG  ARG B 274      11.162  33.434  15.154  1.00153.31           C
ATOM   2210  CD  ARG B 274      11.559  33.264  16.622  1.00153.31           C
ATOM   2211  NE  ARG B 274      10.595  32.310  17.239  1.00153.31           N
ATOM   2212  CZ  ARG B 274       9.434  32.771  17.787  1.00153.31           C
ATOM   2213  NH1 ARG B 274       9.152  34.107  17.767  1.00153.31           N
ATOM   2214  NH2 ARG B 274       8.554  31.897  18.357  1.00153.31           N
ATOM   2215  C   ARG B 274      12.486  30.086  13.839  1.00153.31           C
ATOM   2216  O   ARG B 274      12.237  29.020  14.401  1.00153.31           O
ATOM   2217  N   GLY B 275      12.710  30.161  12.504  1.00 37.11           N
ATOM   2218  CA  GLY B 275      12.522  29.006  11.665  1.00 37.11           C
ATOM   2219  C   GLY B 275      12.906  29.348  10.253  1.00 37.11           C
ATOM   2220  O   GLY B 275      13.239  30.490   9.942  1.00 37.11           O
ATOM   2221  N   GLY B 276      12.843  28.346   9.347  1.00 25.85           N
ATOM   2222  CA  GLY B 276      13.197  28.555   7.968  1.00 25.85           C
ATOM   2223  C   GLY B 276      14.638  28.199   7.765  1.00 25.85           C
ATOM   2224  O   GLY B 276      15.260  27.549   8.605  1.00 25.85           O
ATOM   2225  N   ILE B 277      15.199  28.604   6.605  1.00 94.66           N
ATOM   2226  CA  ILE B 277      16.569  28.299   6.305  1.00 94.66           C
ATOM   2227  CB  ILE B 277      16.812  27.875   4.881  1.00 94.66           C
ATOM   2228  CG1 ILE B 277      16.081  26.561   4.556  1.00 94.66           C
ATOM   2229  CG2 ILE B 277      18.333  27.788   4.675  1.00 94.66           C
ATOM   2230  CD1 ILE B 277      14.566  26.700   4.433  1.00 94.66           C
ATOM   2231  C   ILE B 277      17.355  29.555   6.524  1.00 94.66           C
ATOM   2232  O   ILE B 277      17.219  30.525   5.781  1.00 94.66           O
ATOM   2233  N   TYR B 278      18.227  29.537   7.553  1.00191.88           N
ATOM   2234  CA  TYR B 278      19.013  30.660   7.990  1.00191.88           C
ATOM   2235  CB  TYR B 278      19.658  30.429   9.371  1.00191.88           C
ATOM   2236  CG  TYR B 278      20.678  31.486   9.636  1.00191.88           C
ATOM   2237  CD1 TYR B 278      20.337  32.670  10.250  1.00191.88           C
ATOM   2238  CD2 TYR B 278      21.989  31.286   9.265  1.00191.88           C
ATOM   2239  CE1 TYR B 278      21.291  33.632  10.492  1.00191.88           C
ATOM   2240  CE2 TYR B 278      22.946  32.244   9.505  1.00191.88           C
ATOM   2241  CZ  TYR B 278      22.597  33.421  10.120  1.00191.88           C
ATOM   2242  OH  TYR B 278      23.578  34.405  10.368  1.00191.88           O
ATOM   2243  C   TYR B 278      20.103  30.987   7.017  1.00191.88           C
ATOM   2244  O   TYR B 278      20.712  30.098   6.423  1.00191.88           O
ATOM   2245  N   HIS B 279      20.343  32.305   6.815  1.00104.51           N
ATOM   2246  CA  HIS B 279      21.364  32.760   5.913  1.00104.51           C
ATOM   2247  ND1 HIS B 279      21.879  34.646   3.038  1.00104.51           N
ATOM   2248  CG  HIS B 279      21.867  33.339   3.469  1.00104.51           C
ATOM   2249  CB  HIS B 279      20.871  32.797   4.452  1.00104.51           C
ATOM   2250  NE2 HIS B 279      23.562  33.626   2.007  1.00104.51           N
ATOM   2251  CD2 HIS B 279      22.903  32.729   2.828  1.00104.51           C
ATOM   2252  CE1 HIS B 279      22.911  34.764   2.165  1.00104.51           C
ATOM   2253  C   HIS B 279      21.807  34.154   6.276  1.00104.51           C
ATOM   2254  O   HIS B 279      21.115  34.886   6.979  1.00104.51           O
ATOM   2255  N   HIS B 280      23.027  34.511   5.811  1.00240.02           N
ATOM   2256  CA  HIS B 280      23.655  35.813   5.835  1.00240.02           C
ATOM   2257  ND1 HIS B 280      21.938  38.239   7.229  0.00240.02           N
ATOM   2258  CG  HIS B 280      21.722  37.482   6.099  0.00240.02           C
ATOM   2259  CB  HIS B 280      22.821  36.959   5.223  1.00240.02           C
ATOM   2260  NE2 HIS B 280      19.734  38.045   7.007  0.00240.02           N
ATOM   2261  CD2 HIS B 280      20.370  37.373   5.978  0.00240.02           C
ATOM   2262  CE1 HIS B 280      20.716  38.548   7.732  0.00240.02           C
ATOM   2263  C   HIS B 280      24.146  36.242   7.168  1.00240.02           C
ATOM   2264  O   HIS B 280      23.633  35.812   8.203  1.00240.02           O
ATOM   2265  N   VAL B 281      25.184  37.123   7.137  1.00185.72           N
ATOM   2266  CA  VAL B 281      25.791  37.578   8.350  1.00185.72           C
ATOM   2267  CB  VAL B 281      26.087  36.375   9.200  1.00185.72           C
ATOM   2268  CG1 VAL B 281      27.569  35.966   9.156  1.00185.72           C
ATOM   2269  CG2 VAL B 281      25.353  36.581  10.519  1.00185.72           C
ATOM   2270  C   VAL B 281      27.060  38.309   7.999  1.00185.72           C
ATOM   2271  O   VAL B 281      27.378  38.453   6.822  1.00185.72           O
ATOM   2272  N   PRO B 282      27.839  38.717   8.977  1.00277.23           N
ATOM   2273  CA  PRO B 282      28.933  39.612   8.742  1.00277.23           C
ATOM   2274  CD  PRO B 282      27.342  38.863  10.339  1.00277.23           C
ATOM   2275  CB  PRO B 282      29.524  39.916  10.115  1.00277.23           C
ATOM   2276  CG  PRO B 282      28.287  39.864  11.026  1.00277.23           C
ATOM   2277  C   PRO B 282      29.944  39.575   7.642  1.00277.23           C
ATOM   2278  O   PRO B 282      29.874  40.488   6.820  1.00277.23           O
ATOM   2279  N   MET B 283      30.859  38.594   7.554  1.00149.15           N
ATOM   2280  CA  MET B 283      31.869  38.730   6.537  1.00149.15           C
ATOM   2281  CB  MET B 283      32.548  40.115   6.476  1.00149.15           C
ATOM   2282  CG  MET B 283      33.464  40.303   5.264  0.00149.15           C
ATOM   2283  SD  MET B 283      34.272  41.929   5.176  1.00149.15           S
ATOM   2284  CE  MET B 283      32.765  42.831   4.714  1.00149.15           C
ATOM   2285  C   MET B 283      32.960  37.794   6.900  1.00149.15           C
ATOM   2286  O   MET B 283      32.804  36.579   6.878  1.00149.15           O
ATOM   2287  N   TYR B 284      34.132  38.367   7.210  1.00 48.70           N
ATOM   2288  CA  TYR B 284      35.247  37.557   7.584  1.00 48.70           C
ATOM   2289  CB  TYR B 284      36.598  38.176   7.176  1.00 48.70           C
ATOM   2290  CG  TYR B 284      37.685  37.190   7.454  1.00 48.70           C
ATOM   2291  CD1 TYR B 284      37.824  36.074   6.660  1.00 48.70           C
ATOM   2292  CD2 TYR B 284      38.579  37.386   8.482  1.00 48.70           C
ATOM   2293  CE1 TYR B 284      38.823  35.160   6.900  1.00 48.70           C
ATOM   2294  CE2 TYR B 284      39.580  36.476   8.728  1.00 48.70           C
ATOM   2295  CZ  TYR B 284      39.701  35.360   7.937  1.00 48.70           C
ATOM   2296  OH  TYR B 284      40.727  34.423   8.187  1.00 48.70           O
ATOM   2297  C   TYR B 284      35.212  37.419   9.102  1.00 48.70           C
ATOM   2298  O   TYR B 284      36.201  37.827   9.767  1.00 48.70           O
ATOM   2299  OXT TYR B 284      34.185  36.900   9.617  1.00 48.70           O
TER    2300      TYR B 284
ATOM   2301  N   ASP C 285      47.001  29.819  -0.922  1.00123.17           N
ATOM   2302  CA  ASP C 285      47.873  30.843  -1.533  1.00123.17           C
ATOM   2303  CB  ASP C 285      47.109  31.556  -2.663  1.00123.17           C
ATOM   2304  CG  ASP C 285      48.091  32.392  -3.470  0.00123.17           C
ATOM   2305  OD1 ASP C 285      49.300  32.393  -3.117  0.00123.17           O
ATOM   2306  OD2 ASP C 285      47.644  33.043  -4.452  0.00123.17           O
ATOM   2307  C   ASP C 285      48.310  31.865  -0.532  1.00123.17           C
ATOM   2308  O   ASP C 285      47.967  33.040  -0.653  1.00123.17           O
ATOM   2309  N   ARG C 286      49.083  31.457   0.498  1.00122.09           N
ATOM   2310  CA  ARG C 286      49.476  30.098   0.727  1.00122.09           C
ATOM   2311  CB  ARG C 286      50.817  29.957   1.466  1.00122.09           C
ATOM   2312  CG  ARG C 286      52.012  30.470   0.659  1.00122.09           C
ATOM   2313  CD  ARG C 286      53.351  30.320   1.383  1.00122.09           C
ATOM   2314  NE  ARG C 286      54.407  30.860   0.483  1.00122.09           N
ATOM   2315  CZ  ARG C 286      54.989  30.050  -0.452  1.00122.09           C
ATOM   2316  NH1 ARG C 286      54.595  28.750  -0.566  1.00122.09           N
ATOM   2317  NH2 ARG C 286      55.963  30.545  -1.271  1.00122.09           N
ATOM   2318  C   ARG C 286      48.416  29.478   1.583  1.00122.09           C
ATOM   2319  O   ARG C 286      47.639  30.178   2.231  1.00122.09           O
ATOM   2320  N   PHE C 287      48.355  28.133   1.596  1.00128.04           N
ATOM   2321  CA  PHE C 287      47.334  27.433   2.319  1.00128.04           C
ATOM   2322  CB  PHE C 287      47.578  25.909   2.244  1.00128.04           C
ATOM   2323  CG  PHE C 287      46.492  25.118   2.887  1.00128.04           C
ATOM   2324  CD1 PHE C 287      45.284  24.951   2.249  1.00128.04           C
ATOM   2325  CD2 PHE C 287      46.677  24.543   4.124  1.00128.04           C
ATOM   2326  CE1 PHE C 287      44.277  24.219   2.831  1.00128.04           C
ATOM   2327  CE2 PHE C 287      45.673  23.807   4.709  1.00128.04           C
ATOM   2328  CZ  PHE C 287      44.471  23.643   4.063  1.00128.04           C
ATOM   2329  C   PHE C 287      47.348  27.900   3.744  1.00128.04           C
ATOM   2330  O   PHE C 287      48.361  27.804   4.434  1.00128.04           O
ATOM   2331  N   ASN C 288      46.209  28.473   4.193  1.00 89.22           N
ATOM   2332  CA  ASN C 288      46.017  28.899   5.553  1.00 89.22           C
ATOM   2333  CB  ASN C 288      46.343  30.384   5.807  1.00 89.22           C
ATOM   2334  CG  ASN C 288      47.846  30.551   5.988  1.00 89.22           C
ATOM   2335  OD1 ASN C 288      48.451  29.924   6.857  1.00 89.22           O
ATOM   2336  ND2 ASN C 288      48.467  31.428   5.157  1.00 89.22           N
ATOM   2337  C   ASN C 288      44.562  28.736   5.854  1.00 89.22           C
ATOM   2338  O   ASN C 288      43.773  29.652   5.625  1.00 89.22           O
ATOM   2339  N   PRO C 289      44.172  27.596   6.355  1.00103.71           N
ATOM   2340  CA  PRO C 289      42.795  27.377   6.689  1.00103.71           C
ATOM   2341  CD  PRO C 289      44.898  26.357   6.154  1.00103.71           C
ATOM   2342  CB  PRO C 289      42.597  25.862   6.719  1.00103.71           C
ATOM   2343  CG  PRO C 289      44.024  25.298   6.848  1.00103.71           C
ATOM   2344  C   PRO C 289      42.475  28.047   7.979  1.00103.71           C
ATOM   2345  O   PRO C 289      43.151  27.788   8.974  1.00103.71           O
ATOM   2346  N   TRP C 290      41.430  28.885   7.991  1.00 87.16           N
ATOM   2347  CA  TRP C 290      41.009  29.538   9.187  1.00 87.16           C
ATOM   2348  CB  TRP C 290      42.005  30.594   9.689  1.00 87.16           C
ATOM   2349  CG  TRP C 290      41.434  31.515  10.740  1.00 87.16           C
ATOM   2350  CD2 TRP C 290      41.279  31.184  12.128  1.00 87.16           C
ATOM   2351  CD1 TRP C 290      40.941  32.777  10.585  1.00 87.16           C
ATOM   2352  NE1 TRP C 290      40.492  33.258  11.791  1.00 87.16           N
ATOM   2353  CE2 TRP C 290      40.692  32.288  12.749  1.00 87.16           C
ATOM   2354  CE3 TRP C 290      41.594  30.055  12.826  1.00 87.16           C
ATOM   2355  CZ2 TRP C 290      40.410  32.278  14.084  1.00 87.16           C
ATOM   2356  CZ3 TRP C 290      41.312  30.050  14.174  1.00 87.16           C
ATOM   2357  CH2 TRP C 290      40.732  31.141  14.787  1.00 87.16           C
ATOM   2358  C   TRP C 290      39.754  30.257   8.854  1.00 87.16           C
ATOM   2359  O   TRP C 290      39.737  31.111   7.968  1.00 87.16           O
ATOM   2360  N   GLU C 291      38.669  29.917   9.567  1.00 53.75           N
ATOM   2361  CA  GLU C 291      37.432  30.606   9.380  1.00 53.75           C
ATOM   2362  CB  GLU C 291      36.396  29.784   8.593  1.00 53.75           C
ATOM   2363  CG  GLU C 291      36.831  29.524   7.149  1.00 53.75           C
ATOM   2364  CD  GLU C 291      35.753  28.705   6.454  1.00 53.75           C
ATOM   2365  OE1 GLU C 291      34.676  28.494   7.071  1.00 53.75           O
ATOM   2366  OE2 GLU C 291      35.994  28.281   5.292  1.00 53.75           O
ATOM   2367  C   GLU C 291      36.919  30.817  10.765  1.00 53.75           C
ATOM   2368  O   GLU C 291      36.842  29.878  11.555  1.00 53.75           O
ATOM   2369  N   THR C 292      36.550  32.064  11.097  1.00 38.53           N
ATOM   2370  CA  THR C 292      36.143  32.350  12.441  1.00 38.53           C
ATOM   2371  CB  THR C 292      35.935  33.814  12.702  1.00 38.53           C
ATOM   2372  OG1 THR C 292      37.132  34.532  12.443  1.00 38.53           O
ATOM   2373  CG2 THR C 292      35.515  33.996  14.170  1.00 38.53           C
ATOM   2374  C   THR C 292      34.853  31.651  12.737  1.00 38.53           C
ATOM   2375  O   THR C 292      33.923  31.662  11.932  1.00 38.53           O
ATOM   2376  N   THR C 293      34.789  31.000  13.918  1.00 61.58           N
ATOM   2377  CA  THR C 293      33.601  30.329  14.365  1.00 61.58           C
ATOM   2378  CB  THR C 293      33.692  28.836  14.250  1.00 61.58           C
ATOM   2379  OG1 THR C 293      34.780  28.352  15.024  1.00 61.58           O
ATOM   2380  CG2 THR C 293      33.883  28.462  12.771  1.00 61.58           C
ATOM   2381  C   THR C 293      33.440  30.656  15.821  1.00 61.58           C
ATOM   2382  O   THR C 293      34.364  31.171  16.447  1.00 61.58           O
ATOM   2383  N   ASN C 294      32.240  30.423  16.400  1.00133.10           N
ATOM   2384  CA  ASN C 294      32.113  30.704  17.804  1.00133.10           C
ATOM   2385  CB  ASN C 294      31.669  32.151  18.084  1.00133.10           C
ATOM   2386  CG  ASN C 294      30.286  32.373  17.488  1.00133.10           C
ATOM   2387  OD1 ASN C 294      29.751  31.520  16.781  1.00133.10           O
ATOM   2388  ND2 ASN C 294      29.693  33.564  17.770  1.00133.10           N
ATOM   2389  C   ASN C 294      31.098  29.791  18.433  1.00133.10           C
ATOM   2390  O   ASN C 294      30.769  29.962  19.607  1.00133.10           O
ATOM   2391  N   HIS C 295      30.580  28.784  17.698  1.00 95.54           N
ATOM   2392  CA  HIS C 295      29.579  27.953  18.312  1.00 95.54           C
ATOM   2393  ND1 HIS C 295      25.974  27.291  18.302  1.00 95.54           N
ATOM   2394  CG  HIS C 295      27.080  27.858  18.893  1.00 95.54           C
ATOM   2395  CB  HIS C 295      28.171  28.554  18.137  1.00 95.54           C
ATOM   2396  NE2 HIS C 295      25.759  26.969  20.491  1.00 95.54           N
ATOM   2397  CD2 HIS C 295      26.934  27.651  20.230  1.00 95.54           C
ATOM   2398  CE1 HIS C 295      25.218  26.775  19.303  1.00 95.54           C
ATOM   2399  C   HIS C 295      29.622  26.585  17.688  1.00 95.54           C
ATOM   2400  O   HIS C 295      29.607  26.452  16.465  1.00 95.54           O
ATOM   2401  N   VAL C 296      29.660  25.515  18.515  1.00129.22           N
ATOM   2402  CA  VAL C 296      29.727  24.207  17.918  1.00129.22           C
ATOM   2403  CB  VAL C 296      30.754  23.287  18.483  1.00129.22           C
ATOM   2404  CG1 VAL C 296      32.130  23.972  18.468  1.00129.22           C
ATOM   2405  CG2 VAL C 296      30.240  22.816  19.834  1.00129.22           C
ATOM   2406  C   VAL C 296      28.398  23.529  18.093  1.00129.22           C
ATOM   2407  O   VAL C 296      27.743  23.673  19.125  1.00129.22           O
ATOM   2408  N   VAL C 297      27.973  22.762  17.063  1.00 67.61           N
ATOM   2409  CA  VAL C 297      26.690  22.108  17.060  1.00 67.61           C
ATOM   2410  CB  VAL C 297      25.628  22.912  16.367  1.00 67.61           C
ATOM   2411  CG1 VAL C 297      25.349  24.175  17.201  1.00 67.61           C
ATOM   2412  CG2 VAL C 297      26.108  23.227  14.939  1.00 67.61           C
ATOM   2413  C   VAL C 297      26.794  20.772  16.366  1.00 67.61           C
ATOM   2414  O   VAL C 297      27.884  20.347  15.982  1.00 67.61           O
ATOM   2415  N   THR C 298      25.645  20.055  16.227  1.00125.00           N
ATOM   2416  CA  THR C 298      25.623  18.742  15.622  1.00125.00           C
ATOM   2417  CB  THR C 298      25.069  17.678  16.529  1.00125.00           C
ATOM   2418  OG1 THR C 298      25.198  16.401  15.922  1.00125.00           O
ATOM   2419  CG2 THR C 298      23.593  17.983  16.836  1.00125.00           C
ATOM   2420  C   THR C 298      24.816  18.720  14.344  1.00125.00           C
ATOM   2421  O   THR C 298      23.637  19.069  14.319  1.00125.00           O
ATOM   2422  N   ILE C 299      25.434  18.243  13.238  1.00155.16           N
ATOM   2423  CA  ILE C 299      24.749  18.181  11.971  1.00155.16           C
ATOM   2424  CB  ILE C 299      25.654  18.346  10.780  1.00155.16           C
ATOM   2425  CG1 ILE C 299      24.823  18.475   9.492  1.00155.16           C
ATOM   2426  CG2 ILE C 299      26.658  17.184  10.767  1.00155.16           C
ATOM   2427  CD1 ILE C 299      23.992  19.756   9.428  1.00155.16           C
ATOM   2428  C   ILE C 299      24.075  16.836  11.887  1.00155.16           C
ATOM   2429  O   ILE C 299      24.699  15.798  12.092  1.00155.16           O
ATOM   2430  N   VAL C 300      22.727  16.856  11.803  1.00123.19           N
ATOM   2431  CA  VAL C 300      21.871  15.701  11.694  1.00123.19           C
ATOM   2432  CB  VAL C 300      20.667  15.808  12.586  1.00123.19           C
ATOM   2433  CG1 VAL C 300      21.170  15.872  14.039  1.00123.19           C
ATOM   2434  CG2 VAL C 300      19.822  17.022  12.168  1.00123.19           C
ATOM   2435  C   VAL C 300      21.410  15.306  10.311  1.00123.19           C
ATOM   2436  O   VAL C 300      21.003  14.158  10.122  1.00123.19           O
ATOM   2437  N   GLY C 301      21.344  16.239   9.330  1.00 45.94           N
ATOM   2438  CA  GLY C 301      20.787  15.848   8.053  1.00 45.94           C
ATOM   2439  C   GLY C 301      20.862  16.970   7.050  1.00 45.94           C
ATOM   2440  O   GLY C 301      21.465  18.011   7.303  1.00 45.94           O
ATOM   2441  N   TYR C 302      20.285  16.751   5.842  1.00 70.54           N
ATOM   2442  CA  TYR C 302      20.275  17.766   4.818  1.00 70.54           C
ATOM   2443  CB  TYR C 302      21.527  17.754   3.918  1.00 70.54           C
ATOM   2444  CG  TYR C 302      21.626  16.428   3.246  1.00 70.54           C
ATOM   2445  CD1 TYR C 302      20.919  16.168   2.093  1.00 70.54           C
ATOM   2446  CD2 TYR C 302      22.433  15.444   3.768  1.00 70.54           C
ATOM   2447  CE1 TYR C 302      21.015  14.944   1.474  1.00 70.54           C
ATOM   2448  CE2 TYR C 302      22.533  14.218   3.154  1.00 70.54           C
ATOM   2449  CZ  TYR C 302      21.821  13.966   2.006  1.00 70.54           C
ATOM   2450  OH  TYR C 302      21.924  12.708   1.375  1.00 70.54           O
ATOM   2451  C   TYR C 302      19.065  17.604   3.946  1.00 70.54           C
ATOM   2452  O   TYR C 302      18.432  16.549   3.927  1.00 70.54           O
ATOM   2453  N   GLY C 303      18.709  18.663   3.183  1.00 32.76           N
ATOM   2454  CA  GLY C 303      17.557  18.570   2.331  1.00 32.76           C
ATOM   2455  C   GLY C 303      17.559  19.718   1.373  1.00 32.76           C
ATOM   2456  O   GLY C 303      18.518  20.486   1.296  1.00 32.76           O
ATOM   2457  N   HIS C 304      16.468  19.825   0.585  1.00 87.92           N
ATOM   2458  CA  HIS C 304      16.304  20.901  -0.354  1.00 87.92           C
ATOM   2459  ND1 HIS C 304      18.204  18.643  -1.952  1.00 87.92           N
ATOM   2460  CG  HIS C 304      17.799  19.942  -2.160  1.00 87.92           C
ATOM   2461  CB  HIS C 304      16.433  20.461  -1.821  1.00 87.92           C
ATOM   2462  NE2 HIS C 304      19.937  19.712  -2.845  1.00 87.92           N
ATOM   2463  CD2 HIS C 304      18.870  20.581  -2.707  1.00 87.92           C
ATOM   2464  CE1 HIS C 304      19.490  18.560  -2.379  1.00 87.92           C
ATOM   2465  C   HIS C 304      14.910  21.425  -0.171  1.00 87.92           C
ATOM   2466  O   HIS C 304      13.962  20.659  -0.008  1.00 87.92           O
ATOM   2467  N   LYS C 305      14.745  22.761  -0.210  1.00218.45           N
ATOM   2468  CA  LYS C 305      13.458  23.342   0.055  1.00218.45           C
ATOM   2469  CB  LYS C 305      13.483  24.877   0.051  1.00218.45           C
ATOM   2470  CG  LYS C 305      12.146  25.501   0.455  1.00218.45           C
ATOM   2471  CD  LYS C 305      11.772  25.242   1.917  1.00218.45           C
ATOM   2472  CE  LYS C 305      10.435  25.862   2.329  1.00218.45           C
ATOM   2473  NZ  LYS C 305      10.155  25.560   3.751  1.00218.45           N
ATOM   2474  C   LYS C 305      12.444  22.888  -0.948  1.00218.45           C
ATOM   2475  O   LYS C 305      11.362  22.450  -0.573  1.00218.45           O
ATOM   2476  N   GLY C 306      12.750  22.967  -2.253  1.00210.96           N
ATOM   2477  CA  GLY C 306      11.806  22.515  -3.237  1.00210.96           C
ATOM   2478  C   GLY C 306      11.167  23.709  -3.869  1.00210.96           C
ATOM   2479  O   GLY C 306      11.120  23.807  -5.094  1.00210.96           O
ATOM   2480  N   ASN C 307      10.653  24.660  -3.060  1.00116.65           N
ATOM   2481  CA  ASN C 307      10.125  25.837  -3.685  1.00116.65           C
ATOM   2482  CB  ASN C 307       9.566  26.855  -2.677  1.00116.65           C
ATOM   2483  CG  ASN C 307       8.935  27.997  -3.460  1.00116.65           C
ATOM   2484  OD1 ASN C 307       9.533  28.534  -4.391  1.00116.65           O
ATOM   2485  ND2 ASN C 307       7.685  28.374  -3.080  1.00116.65           N
ATOM   2486  C   ASN C 307      11.326  26.433  -4.321  1.00116.65           C
ATOM   2487  O   ASN C 307      11.348  26.750  -5.509  1.00116.65           O
ATOM   2488  N   ASN C 308      12.377  26.568  -3.495  1.00211.25           N
ATOM   2489  CA  ASN C 308      13.677  26.920  -3.962  1.00211.25           C
ATOM   2490  CB  ASN C 308      14.286  28.155  -3.268  1.00211.25           C
ATOM   2491  CG  ASN C 308      14.278  27.970  -1.758  1.00211.25           C
ATOM   2492  OD1 ASN C 308      13.401  27.312  -1.202  1.00211.25           O
ATOM   2493  ND2 ASN C 308      15.267  28.595  -1.067  1.00211.25           N
ATOM   2494  C   ASN C 308      14.468  25.685  -3.673  1.00211.25           C
ATOM   2495  O   ASN C 308      14.835  25.397  -2.538  1.00211.25           O
ATOM   2496  N   PRO C 309      14.672  24.947  -4.725  1.00129.76           N
ATOM   2497  CA  PRO C 309      15.302  23.647  -4.683  1.00129.76           C
ATOM   2498  CD  PRO C 309      13.714  25.034  -5.815  1.00129.76           C
ATOM   2499  CB  PRO C 309      14.715  22.843  -5.846  1.00129.76           C
ATOM   2500  CG  PRO C 309      14.097  23.899  -6.774  1.00129.76           C
ATOM   2501  C   PRO C 309      16.791  23.679  -4.726  1.00129.76           C
ATOM   2502  O   PRO C 309      17.398  24.515  -4.069  1.00129.76           O
ATOM   2503  N   LYS C 310      17.418  22.707  -5.408  1.00 51.32           N
ATOM   2504  CA  LYS C 310      18.842  22.780  -5.521  1.00 51.32           C
ATOM   2505  CB  LYS C 310      19.429  21.683  -6.425  1.00 51.32           C
ATOM   2506  CG  LYS C 310      19.263  20.271  -5.861  1.00 51.32           C
ATOM   2507  CD  LYS C 310      19.547  19.166  -6.881  1.00 51.32           C
ATOM   2508  CE  LYS C 310      18.451  19.012  -7.938  1.00 51.32           C
ATOM   2509  NZ  LYS C 310      17.208  18.513  -7.310  1.00 51.32           N
ATOM   2510  C   LYS C 310      19.094  24.096  -6.179  1.00 51.32           C
ATOM   2511  O   LYS C 310      20.005  24.833  -5.806  1.00 51.32           O
ATOM   2512  N   LYS C 311      18.253  24.424  -7.177  1.00 58.91           N
ATOM   2513  CA  LYS C 311      18.322  25.686  -7.852  1.00 58.91           C
ATOM   2514  CB  LYS C 311      17.312  25.806  -9.005  1.00 58.91           C
ATOM   2515  CG  LYS C 311      17.598  24.856 -10.170  1.00 58.91           C
ATOM   2516  CD  LYS C 311      16.447  24.754 -11.174  1.00 58.91           C
ATOM   2517  CE  LYS C 311      15.229  24.001 -10.637  1.00 58.91           C
ATOM   2518  NZ  LYS C 311      15.564  22.574 -10.435  1.00 58.91           N
ATOM   2519  C   LYS C 311      17.982  26.734  -6.841  1.00 58.91           C
ATOM   2520  O   LYS C 311      18.528  27.836  -6.860  1.00 58.91           O
ATOM   2521  N   GLY C 312      17.074  26.389  -5.909  1.00107.95           N
ATOM   2522  CA  GLY C 312      16.619  27.303  -4.901  1.00107.95           C
ATOM   2523  C   GLY C 312      17.575  27.191  -3.765  1.00107.95           C
ATOM   2524  O   GLY C 312      18.739  27.566  -3.894  1.00107.95           O
ATOM   2525  N   GLU C 313      17.120  26.669  -2.606  1.00134.36           N
ATOM   2526  CA  GLU C 313      18.096  26.592  -1.562  1.00134.36           C
ATOM   2527  CB  GLU C 313      17.886  27.622  -0.439  1.00134.36           C
ATOM   2528  CG  GLU C 313      18.094  29.069  -0.892  1.00134.36           C
ATOM   2529  CD  GLU C 313      17.856  29.973   0.309  1.00134.36           C
ATOM   2530  OE1 GLU C 313      17.529  29.434   1.400  1.00134.36           O
ATOM   2531  OE2 GLU C 313      17.997  31.215   0.151  1.00134.36           O
ATOM   2532  C   GLU C 313      18.164  25.247  -0.888  1.00134.36           C
ATOM   2533  O   GLU C 313      17.172  24.724  -0.381  1.00134.36           O
ATOM   2534  N   LYS C 314      19.385  24.669  -0.849  1.00 91.57           N
ATOM   2535  CA  LYS C 314      19.660  23.446  -0.142  1.00 91.57           C
ATOM   2536  CB  LYS C 314      20.811  22.632  -0.761  1.00 91.57           C
ATOM   2537  CG  LYS C 314      22.087  23.439  -1.013  1.00 91.57           C
ATOM   2538  CD  LYS C 314      23.255  22.586  -1.514  1.00 91.57           C
ATOM   2539  CE  LYS C 314      24.429  23.408  -2.053  1.00 91.57           C
ATOM   2540  NZ  LYS C 314      25.490  22.510  -2.560  1.00 91.57           N
ATOM   2541  C   LYS C 314      20.008  23.824   1.265  1.00 91.57           C
ATOM   2542  O   LYS C 314      20.468  24.937   1.515  1.00 91.57           O
ATOM   2543  N   TYR C 315      19.759  22.925   2.243  1.00 74.88           N
ATOM   2544  CA  TYR C 315      20.058  23.290   3.599  1.00 74.88           C
ATOM   2545  CB  TYR C 315      18.864  23.909   4.352  1.00 74.88           C
ATOM   2546  CG  TYR C 315      17.699  22.978   4.290  1.00 74.88           C
ATOM   2547  CD1 TYR C 315      17.621  21.883   5.120  1.00 74.88           C
ATOM   2548  CD2 TYR C 315      16.672  23.217   3.406  1.00 74.88           C
ATOM   2549  CE1 TYR C 315      16.539  21.035   5.059  1.00 74.88           C
ATOM   2550  CE2 TYR C 315      15.588  22.374   3.340  1.00 74.88           C
ATOM   2551  CZ  TYR C 315      15.521  21.280   4.169  1.00 74.88           C
ATOM   2552  OH  TYR C 315      14.410  20.411   4.105  1.00 74.88           O
ATOM   2553  C   TYR C 315      20.564  22.118   4.386  1.00 74.88           C
ATOM   2554  O   TYR C 315      20.493  20.969   3.952  1.00 74.88           O
ATOM   2555  N   TRP C 316      21.131  22.416   5.579  1.00 94.82           N
ATOM   2556  CA  TRP C 316      21.611  21.418   6.494  1.00 94.82           C
ATOM   2557  CB  TRP C 316      22.991  21.732   7.111  1.00 94.82           C
ATOM   2558  CG  TRP C 316      24.178  21.801   6.170  1.00 94.82           C
ATOM   2559  CD2 TRP C 316      24.859  20.659   5.627  1.00 94.82           C
ATOM   2560  CD1 TRP C 316      24.829  22.901   5.687  1.00 94.82           C
ATOM   2561  NE1 TRP C 316      25.882  22.516   4.891  1.00 94.82           N
ATOM   2562  CE2 TRP C 316      25.911  21.138   4.842  1.00 94.82           C
ATOM   2563  CE3 TRP C 316      24.632  19.320   5.774  1.00 94.82           C
ATOM   2564  CZ2 TRP C 316      26.752  20.281   4.192  1.00 94.82           C
ATOM   2565  CZ3 TRP C 316      25.479  18.459   5.111  1.00 94.82           C
ATOM   2566  CH2 TRP C 316      26.519  18.931   4.336  1.00 94.82           C
ATOM   2567  C   TRP C 316      20.648  21.459   7.643  1.00 94.82           C
ATOM   2568  O   TRP C 316      20.049  22.498   7.917  1.00 94.82           O
ATOM   2569  N   ILE C 317      20.452  20.316   8.333  1.00 56.50           N
ATOM   2570  CA  ILE C 317      19.574  20.286   9.471  1.00 56.50           C
ATOM   2571  CB  ILE C 317      18.648  19.104   9.468  1.00 56.50           C
ATOM   2572  CG1 ILE C 317      17.729  19.147   8.239  1.00 56.50           C
ATOM   2573  CG2 ILE C 317      17.887  19.096  10.803  1.00 56.50           C
ATOM   2574  CD1 ILE C 317      16.958  17.844   8.015  1.00 56.50           C
ATOM   2575  C   ILE C 317      20.483  20.149  10.659  1.00 56.50           C
ATOM   2576  O   ILE C 317      21.224  19.171  10.763  1.00 56.50           O
ATOM   2577  N   VAL C 318      20.453  21.131  11.590  1.00 51.82           N
ATOM   2578  CA  VAL C 318      21.392  21.110  12.680  1.00 51.82           C
ATOM   2579  CB  VAL C 318      22.343  22.268  12.644  1.00 51.82           C
ATOM   2580  CG1 VAL C 318      23.302  22.166  13.839  1.00 51.82           C
ATOM   2581  CG2 VAL C 318      23.042  22.287  11.270  1.00 51.82           C
ATOM   2582  C   VAL C 318      20.703  21.152  14.019  1.00 51.82           C
ATOM   2583  O   VAL C 318      19.684  21.820  14.195  1.00 51.82           O
ATOM   2584  N   GLN C 319      21.280  20.430  15.013  1.00 44.87           N
ATOM   2585  CA  GLN C 319      20.745  20.383  16.353  1.00 44.87           C
ATOM   2586  CB  GLN C 319      20.809  18.981  16.984  1.00 44.87           C
ATOM   2587  CG  GLN C 319      20.237  18.927  18.406  1.00 44.87           C
ATOM   2588  CD  GLN C 319      20.366  17.498  18.910  1.00 44.87           C
ATOM   2589  OE1 GLN C 319      20.864  16.621  18.206  1.00 44.87           O
ATOM   2590  NE2 GLN C 319      19.901  17.254  20.164  1.00 44.87           N
ATOM   2591  C   GLN C 319      21.536  21.316  17.221  1.00 44.87           C
ATOM   2592  O   GLN C 319      22.758  21.213  17.321  1.00 44.87           O
ATOM   2593  N   ASN C 320      20.833  22.263  17.870  1.00 80.71           N
ATOM   2594  CA  ASN C 320      21.451  23.252  18.709  1.00 80.71           C
ATOM   2595  CB  ASN C 320      20.718  24.605  18.618  1.00 80.71           C
ATOM   2596  CG  ASN C 320      21.676  25.740  18.948  1.00 80.71           C
ATOM   2597  OD1 ASN C 320      22.695  25.548  19.609  1.00 80.71           O
ATOM   2598  ND2 ASN C 320      21.341  26.964  18.460  1.00 80.71           N
ATOM   2599  C   ASN C 320      21.402  22.761  20.140  1.00 80.71           C
ATOM   2600  O   ASN C 320      20.762  21.760  20.449  1.00 80.71           O
ATOM   2601  N   THR C 321      22.221  23.388  21.007  1.00191.54           N
ATOM   2602  CA  THR C 321      22.411  23.201  22.427  1.00191.54           C
ATOM   2603  CB  THR C 321      23.850  23.383  22.820  1.00191.54           C
ATOM   2604  OG1 THR C 321      24.072  22.913  24.142  1.00191.54           O
ATOM   2605  CG2 THR C 321      24.201  24.876  22.718  1.00191.54           C
ATOM   2606  C   THR C 321      21.588  24.091  23.326  1.00191.54           C
ATOM   2607  O   THR C 321      21.802  24.069  24.539  1.00191.54           O
ATOM   2608  N   TRP C 322      20.819  25.030  22.743  1.00151.54           N
ATOM   2609  CA  TRP C 322      20.036  26.069  23.371  1.00151.54           C
ATOM   2610  CB  TRP C 322      19.814  27.253  22.418  1.00151.54           C
ATOM   2611  CG  TRP C 322      21.148  27.900  22.120  1.00151.54           C
ATOM   2612  CD2 TRP C 322      21.396  28.925  21.143  1.00151.54           C
ATOM   2613  CD1 TRP C 322      22.352  27.620  22.697  1.00151.54           C
ATOM   2614  NE1 TRP C 322      23.336  28.400  22.141  1.00151.54           N
ATOM   2615  CE2 TRP C 322      22.763  29.209  21.183  1.00151.54           C
ATOM   2616  CE3 TRP C 322      20.560  29.574  20.281  1.00151.54           C
ATOM   2617  CZ2 TRP C 322      23.314  30.149  20.359  1.00151.54           C
ATOM   2618  CZ3 TRP C 322      21.120  30.525  19.455  1.00151.54           C
ATOM   2619  CH2 TRP C 322      22.470  30.806  19.492  1.00151.54           C
ATOM   2620  C   TRP C 322      18.743  25.608  23.992  1.00151.54           C
ATOM   2621  O   TRP C 322      17.991  26.424  24.521  1.00151.54           O
ATOM   2622  N   GLY C 323      18.359  24.330  23.847  1.00 37.78           N
ATOM   2623  CA  GLY C 323      17.122  23.907  24.446  1.00 37.78           C
ATOM   2624  C   GLY C 323      16.106  23.799  23.351  1.00 37.78           C
ATOM   2625  O   GLY C 323      16.297  24.325  22.257  1.00 37.78           O
ATOM   2626  N   SER C 324      14.999  23.081  23.631  1.00 78.61           N
ATOM   2627  CA  SER C 324      13.947  22.838  22.681  1.00 78.61           C
ATOM   2628  CB  SER C 324      12.977  21.741  23.146  1.00 78.61           C
ATOM   2629  OG  SER C 324      11.965  21.549  22.171  1.00 78.61           O
ATOM   2630  C   SER C 324      13.134  24.079  22.463  1.00 78.61           C
ATOM   2631  O   SER C 324      12.386  24.176  21.492  1.00 78.61           O
ATOM   2632  N   GLU C 325      13.248  25.057  23.375  1.00115.67           N
ATOM   2633  CA  GLU C 325      12.475  26.265  23.312  1.00115.67           C
ATOM   2634  CB  GLU C 325      12.673  27.170  24.538  1.00115.67           C
ATOM   2635  CG  GLU C 325      11.770  28.401  24.529  1.00115.67           C
ATOM   2636  CD  GLU C 325      10.342  27.936  24.786  1.00115.67           C
ATOM   2637  OE1 GLU C 325      10.146  26.702  24.952  1.00115.67           O
ATOM   2638  OE2 GLU C 325       9.431  28.805  24.820  1.00115.67           O
ATOM   2639  C   GLU C 325      12.857  27.059  22.102  1.00115.67           C
ATOM   2640  O   GLU C 325      12.045  27.822  21.577  1.00115.67           O
ATOM   2641  N   TRP C 326      14.114  26.921  21.642  1.00 78.52           N
ATOM   2642  CA  TRP C 326      14.604  27.753  20.575  1.00 78.52           C
ATOM   2643  CB  TRP C 326      16.086  28.118  20.773  1.00 78.52           C
ATOM   2644  CG  TRP C 326      16.702  28.973  19.692  1.00 78.52           C
ATOM   2645  CD2 TRP C 326      17.405  28.443  18.556  1.00 78.52           C
ATOM   2646  CD1 TRP C 326      16.752  30.331  19.580  1.00 78.52           C
ATOM   2647  NE1 TRP C 326      17.447  30.682  18.447  1.00 78.52           N
ATOM   2648  CE2 TRP C 326      17.853  29.530  17.807  1.00 78.52           C
ATOM   2649  CE3 TRP C 326      17.658  27.157  18.173  1.00 78.52           C
ATOM   2650  CZ2 TRP C 326      18.567  29.345  16.657  1.00 78.52           C
ATOM   2651  CZ3 TRP C 326      18.373  26.974  17.010  1.00 78.52           C
ATOM   2652  CH2 TRP C 326      18.819  28.048  16.267  1.00 78.52           C
ATOM   2653  C   TRP C 326      14.477  27.090  19.233  1.00 78.52           C
ATOM   2654  O   TRP C 326      14.532  25.870  19.100  1.00 78.52           O
ATOM   2655  N   GLY C 327      14.254  27.922  18.195  1.00 37.42           N
ATOM   2656  CA  GLY C 327      14.231  27.523  16.813  1.00 37.42           C
ATOM   2657  C   GLY C 327      13.148  26.532  16.548  1.00 37.42           C
ATOM   2658  O   GLY C 327      12.034  26.645  17.058  1.00 37.42           O
ATOM   2659  N   GLU C 328      13.466  25.537  15.692  1.00 62.74           N
ATOM   2660  CA  GLU C 328      12.513  24.534  15.337  1.00 62.74           C
ATOM   2661  CB  GLU C 328      12.697  24.031  13.892  1.00 62.74           C
ATOM   2662  CG  GLU C 328      12.443  25.110  12.834  1.00 62.74           C
ATOM   2663  CD  GLU C 328      12.775  24.545  11.455  1.00 62.74           C
ATOM   2664  OE1 GLU C 328      13.488  23.508  11.390  1.00 62.74           O
ATOM   2665  OE2 GLU C 328      12.324  25.150  10.446  1.00 62.74           O
ATOM   2666  C   GLU C 328      12.744  23.374  16.251  1.00 62.74           C
ATOM   2667  O   GLU C 328      13.432  22.417  15.900  1.00 62.74           O
ATOM   2668  N   ARG C 329      12.140  23.427  17.452  1.00106.32           N
ATOM   2669  CA  ARG C 329      12.244  22.367  18.410  1.00106.32           C
ATOM   2670  CB  ARG C 329      11.632  21.047  17.909  1.00106.32           C
ATOM   2671  CG  ARG C 329      10.118  21.119  17.697  1.00106.32           C
ATOM   2672  CD  ARG C 329       9.506  19.809  17.196  1.00106.32           C
ATOM   2673  NE  ARG C 329       9.653  18.799  18.282  1.00106.32           N
ATOM   2674  CZ  ARG C 329       8.952  17.629  18.224  1.00106.32           C
ATOM   2675  NH1 ARG C 329       8.111  17.389  17.177  1.00106.32           N
ATOM   2676  NH2 ARG C 329       9.093  16.699  19.214  1.00106.32           N
ATOM   2677  C   ARG C 329      13.679  22.107  18.764  1.00106.32           C
ATOM   2678  O   ARG C 329      14.054  20.963  19.018  1.00106.32           O
ATOM   2679  N   GLY C 330      14.517  23.160  18.819  1.00 37.16           N
ATOM   2680  CA  GLY C 330      15.883  22.980  19.226  1.00 37.16           C
ATOM   2681  C   GLY C 330      16.777  22.804  18.033  1.00 37.16           C
ATOM   2682  O   GLY C 330      17.995  22.737  18.191  1.00 37.16           O
ATOM   2683  N   TYR C 331      16.211  22.764  16.810  1.00 97.20           N
ATOM   2684  CA  TYR C 331      16.994  22.545  15.620  1.00 97.20           C
ATOM   2685  CB  TYR C 331      16.487  21.398  14.723  1.00 97.20           C
ATOM   2686  CG  TYR C 331      16.675  20.060  15.352  1.00 97.20           C
ATOM   2687  CD1 TYR C 331      15.807  19.601  16.315  1.00 97.20           C
ATOM   2688  CD2 TYR C 331      17.712  19.250  14.949  1.00 97.20           C
ATOM   2689  CE1 TYR C 331      15.982  18.358  16.877  1.00 97.20           C
ATOM   2690  CE2 TYR C 331      17.892  18.007  15.506  1.00 97.20           C
ATOM   2691  CZ  TYR C 331      17.025  17.560  16.473  1.00 97.20           C
ATOM   2692  OH  TYR C 331      17.205  16.285  17.048  1.00 97.20           O
ATOM   2693  C   TYR C 331      16.879  23.747  14.732  1.00 97.20           C
ATOM   2694  O   TYR C 331      16.017  24.603  14.928  1.00 97.20           O
ATOM   2695  N   PHE C 332      17.805  23.859  13.751  1.00 76.54           N
ATOM   2696  CA  PHE C 332      17.717  24.925  12.793  1.00 76.54           C
ATOM   2697  CB  PHE C 332      18.492  26.203  13.179  1.00 76.54           C
ATOM   2698  CG  PHE C 332      19.958  25.933  13.247  1.00 76.54           C
ATOM   2699  CD1 PHE C 332      20.524  25.401  14.383  1.00 76.54           C
ATOM   2700  CD2 PHE C 332      20.773  26.230  12.177  1.00 76.54           C
ATOM   2701  CE1 PHE C 332      21.877  25.160  14.447  1.00 76.54           C
ATOM   2702  CE2 PHE C 332      22.127  25.991  12.234  1.00 76.54           C
ATOM   2703  CZ  PHE C 332      22.681  25.456  13.372  1.00 76.54           C
ATOM   2704  C   PHE C 332      18.238  24.433  11.477  1.00 76.54           C
ATOM   2705  O   PHE C 332      19.012  23.480  11.409  1.00 76.54           O
ATOM   2706  N   ARG C 333      17.795  25.072  10.378  1.00 85.01           N
ATOM   2707  CA  ARG C 333      18.265  24.684   9.083  1.00 85.01           C
ATOM   2708  CB  ARG C 333      17.128  24.356   8.108  1.00 85.01           C
ATOM   2709  CG  ARG C 333      16.296  23.176   8.617  1.00 85.01           C
ATOM   2710  CD  ARG C 333      15.226  22.688   7.646  1.00 85.01           C
ATOM   2711  NE  ARG C 333      14.339  23.841   7.335  1.00 85.01           N
ATOM   2712  CZ  ARG C 333      13.043  23.613   6.980  1.00 85.01           C
ATOM   2713  NH1 ARG C 333      12.531  22.350   7.053  1.00 85.01           N
ATOM   2714  NH2 ARG C 333      12.262  24.642   6.544  1.00 85.01           N
ATOM   2715  C   ARG C 333      19.058  25.845   8.578  1.00 85.01           C
ATOM   2716  O   ARG C 333      18.761  26.994   8.903  1.00 85.01           O
ATOM   2717  N   ILE C 334      20.133  25.563   7.817  1.00 66.91           N
ATOM   2718  CA  ILE C 334      20.981  26.613   7.337  1.00 66.91           C
ATOM   2719  CB  ILE C 334      22.235  26.755   8.154  1.00 66.91           C
ATOM   2720  CG1 ILE C 334      23.032  28.001   7.736  1.00 66.91           C
ATOM   2721  CG2 ILE C 334      23.016  25.435   8.066  1.00 66.91           C
ATOM   2722  CD1 ILE C 334      24.163  28.347   8.705  1.00 66.91           C
ATOM   2723  C   ILE C 334      21.374  26.302   5.926  1.00 66.91           C
ATOM   2724  O   ILE C 334      21.483  25.138   5.546  1.00 66.91           O
ATOM   2725  N   ARG C 335      21.629  27.356   5.122  1.00135.33           N
ATOM   2726  CA  ARG C 335      21.942  27.187   3.732  1.00135.33           C
ATOM   2727  CB  ARG C 335      22.217  28.519   3.009  1.00135.33           C
ATOM   2728  CG  ARG C 335      22.087  28.440   1.485  1.00135.33           C
ATOM   2729  CD  ARG C 335      23.406  28.218   0.745  0.00135.33           C
ATOM   2730  NE  ARG C 335      23.093  28.165  -0.713  0.00135.33           N
ATOM   2731  CZ  ARG C 335      23.018  29.315  -1.443  0.00135.33           C
ATOM   2732  NH1 ARG C 335      23.229  30.522  -0.842  0.00135.33           N
ATOM   2733  NH2 ARG C 335      22.733  29.258  -2.778  0.00135.33           N
ATOM   2734  C   ARG C 335      23.154  26.320   3.626  1.00135.33           C
ATOM   2735  O   ARG C 335      24.121  26.472   4.372  1.00135.33           O
ATOM   2736  N   ARG C 336      23.104  25.368   2.674  1.00161.22           N
ATOM   2737  CA  ARG C 336      24.142  24.398   2.475  1.00161.22           C
ATOM   2738  CB  ARG C 336      23.580  22.963   2.488  1.00161.22           C
ATOM   2739  CG  ARG C 336      24.528  21.880   1.970  1.00161.22           C
ATOM   2740  CD  ARG C 336      24.037  20.457   2.266  1.00161.22           C
ATOM   2741  NE  ARG C 336      22.643  20.320   1.752  1.00161.22           N
ATOM   2742  CZ  ARG C 336      22.407  19.796   0.514  1.00161.22           C
ATOM   2743  NH1 ARG C 336      23.448  19.381  -0.265  1.00161.22           N
ATOM   2744  NH2 ARG C 336      21.126  19.669   0.061  1.00161.22           N
ATOM   2745  C   ARG C 336      24.773  24.625   1.134  1.00161.22           C
ATOM   2746  O   ARG C 336      24.098  24.980   0.171  1.00161.22           O
ATOM   2747  N   GLY C 337      26.107  24.438   1.048  1.00 54.11           N
ATOM   2748  CA  GLY C 337      26.798  24.528  -0.211  1.00 54.11           C
ATOM   2749  C   GLY C 337      27.570  25.811  -0.360  1.00 54.11           C
ATOM   2750  O   GLY C 337      28.439  25.914  -1.225  1.00 54.11           O
ATOM   2751  N   ASP C 338      27.184  26.851   0.397  1.00169.10           N
ATOM   2752  CA  ASP C 338      27.798  28.154   0.433  1.00169.10           C
ATOM   2753  CB  ASP C 338      26.784  29.266   0.753  1.00169.10           C
ATOM   2754  CG  ASP C 338      27.395  30.612   0.386  1.00169.10           C
ATOM   2755  OD1 ASP C 338      28.436  30.621  -0.324  1.00169.10           O
ATOM   2756  OD2 ASP C 338      26.823  31.652   0.809  1.00169.10           O
ATOM   2757  C   ASP C 338      28.908  28.262   1.448  1.00169.10           C
ATOM   2758  O   ASP C 338      29.622  29.263   1.461  1.00169.10           O
ATOM   2759  N   ASN C 339      29.055  27.288   2.373  1.00 80.28           N
ATOM   2760  CA  ASN C 339      29.988  27.463   3.458  1.00 80.28           C
ATOM   2761  CB  ASN C 339      31.410  27.820   2.987  1.00 80.28           C
ATOM   2762  CG  ASN C 339      32.367  27.651   4.160  1.00 80.28           C
ATOM   2763  OD1 ASN C 339      31.959  27.318   5.272  1.00 80.28           O
ATOM   2764  ND2 ASN C 339      33.682  27.888   3.907  1.00 80.28           N
ATOM   2765  C   ASN C 339      29.464  28.592   4.294  1.00 80.28           C
ATOM   2766  O   ASN C 339      30.213  29.440   4.777  1.00 80.28           O
ATOM   2767  N   GLU C 340      28.128  28.600   4.491  1.00121.25           N
ATOM   2768  CA  GLU C 340      27.443  29.637   5.210  1.00121.25           C
ATOM   2769  CB  GLU C 340      25.922  29.414   5.274  1.00121.25           C
ATOM   2770  CG  GLU C 340      25.175  30.523   6.015  1.00121.25           C
ATOM   2771  CD  GLU C 340      25.183  31.750   5.120  1.00121.25           C
ATOM   2772  OE1 GLU C 340      25.211  31.567   3.873  1.00121.25           O
ATOM   2773  OE2 GLU C 340      25.165  32.884   5.668  1.00121.25           O
ATOM   2774  C   GLU C 340      27.947  29.719   6.617  1.00121.25           C
ATOM   2775  O   GLU C 340      27.883  28.761   7.385  1.00121.25           O
ATOM   2776  N   CYS C 341      28.464  30.909   6.975  1.00132.82           N
ATOM   2777  CA  CYS C 341      28.962  31.237   8.282  1.00132.82           C
ATOM   2778  CB  CYS C 341      27.877  31.492   9.353  1.00132.82           C
ATOM   2779  SG  CYS C 341      26.814  30.071   9.736  1.00132.82           S
ATOM   2780  C   CYS C 341      29.953  30.209   8.748  1.00132.82           C
ATOM   2781  O   CYS C 341      30.007  29.885   9.933  1.00132.82           O
ATOM   2782  N   ASN C 342      30.790  29.709   7.814  1.00 86.72           N
ATOM   2783  CA  ASN C 342      31.866  28.789   8.079  1.00 86.72           C
ATOM   2784  CB  ASN C 342      32.866  29.341   9.110  1.00 86.72           C
ATOM   2785  CG  ASN C 342      33.531  30.571   8.509  1.00 86.72           C
ATOM   2786  OD1 ASN C 342      34.209  31.327   9.203  1.00 86.72           O
ATOM   2787  ND2 ASN C 342      33.324  30.787   7.182  1.00 86.72           N
ATOM   2788  C   ASN C 342      31.378  27.460   8.591  1.00 86.72           C
ATOM   2789  O   ASN C 342      32.129  26.727   9.230  1.00 86.72           O
ATOM   2790  N   ILE C 343      30.127  27.078   8.284  1.00 92.89           N
ATOM   2791  CA  ILE C 343      29.567  25.834   8.747  1.00 92.89           C
ATOM   2792  CB  ILE C 343      28.085  25.720   8.521  1.00 92.89           C
ATOM   2793  CG1 ILE C 343      27.519  24.574   9.377  1.00 92.89           C
ATOM   2794  CG2 ILE C 343      27.818  25.569   7.014  1.00 92.89           C
ATOM   2795  CD1 ILE C 343      26.000  24.611   9.531  1.00 92.89           C
ATOM   2796  C   ILE C 343      30.254  24.649   8.120  1.00 92.89           C
ATOM   2797  O   ILE C 343      30.206  23.533   8.632  1.00 92.89           O
ATOM   2798  N   GLU C 344      30.751  24.826   6.893  1.00163.14           N
ATOM   2799  CA  GLU C 344      31.434  23.833   6.115  1.00163.14           C
ATOM   2800  CB  GLU C 344      31.118  23.967   4.619  1.00163.14           C
ATOM   2801  CG  GLU C 344      29.636  23.638   4.403  1.00163.14           C
ATOM   2802  CD  GLU C 344      29.261  23.754   2.937  1.00163.14           C
ATOM   2803  OE1 GLU C 344      30.152  24.089   2.112  1.00163.14           O
ATOM   2804  OE2 GLU C 344      28.064  23.508   2.628  1.00163.14           O
ATOM   2805  C   GLU C 344      32.911  23.722   6.378  1.00163.14           C
ATOM   2806  O   GLU C 344      33.569  23.041   5.605  1.00163.14           O
ATOM   2807  N   THR C 345      33.504  24.553   7.264  1.00182.30           N
ATOM   2808  CA  THR C 345      34.931  24.591   7.529  1.00182.30           C
ATOM   2809  CB  THR C 345      35.361  25.939   8.029  1.00182.30           C
ATOM   2810  OG1 THR C 345      36.779  26.026   8.044  1.00182.30           O
ATOM   2811  CG2 THR C 345      34.803  26.142   9.448  1.00182.30           C
ATOM   2812  C   THR C 345      35.566  23.571   8.472  1.00182.30           C
ATOM   2813  O   THR C 345      36.732  23.223   8.322  1.00182.30           O
ATOM   2814  N   LEU C 346      34.906  23.320   9.609  1.00302.91           N
ATOM   2815  CA  LEU C 346      35.216  22.550  10.793  1.00302.91           C
ATOM   2816  CB  LEU C 346      34.886  23.337  12.073  1.00302.91           C
ATOM   2817  CG  LEU C 346      35.856  24.473  12.433  1.00302.91           C
ATOM   2818  CD1 LEU C 346      35.335  25.290  13.627  1.00302.91           C
ATOM   2819  CD2 LEU C 346      37.251  23.906  12.726  1.00302.91           C
ATOM   2820  C   LEU C 346      34.627  21.191  11.049  1.00302.91           C
ATOM   2821  O   LEU C 346      34.612  20.845  12.229  1.00302.91           O
ATOM   2822  N   ALA C 347      33.923  20.501  10.140  1.00 67.19           N
ATOM   2823  CA  ALA C 347      33.238  19.308  10.589  1.00 67.19           C
ATOM   2824  CB  ALA C 347      32.475  18.600   9.457  1.00 67.19           C
ATOM   2825  C   ALA C 347      34.212  18.322  11.178  1.00 67.19           C
ATOM   2826  O   ALA C 347      35.308  18.138  10.652  1.00 67.19           O
ATOM   2827  N   VAL C 348      33.820  17.657  12.300  1.00 45.07           N
ATOM   2828  CA  VAL C 348      34.669  16.700  12.961  1.00 45.07           C
ATOM   2829  CB  VAL C 348      35.097  17.131  14.336  1.00 45.07           C
ATOM   2830  CG1 VAL C 348      35.860  15.973  14.999  1.00 45.07           C
ATOM   2831  CG2 VAL C 348      35.918  18.426  14.217  1.00 45.07           C
ATOM   2832  C   VAL C 348      33.910  15.420  13.138  1.00 45.07           C
ATOM   2833  O   VAL C 348      32.723  15.437  13.457  1.00 45.07           O
ATOM   2834  N   ALA C 349      34.588  14.266  12.945  1.00 37.74           N
ATOM   2835  CA  ALA C 349      33.931  13.000  13.095  1.00 37.74           C
ATOM   2836  CB  ALA C 349      33.842  12.201  11.784  1.00 37.74           C
ATOM   2837  C   ALA C 349      34.720  12.170  14.062  1.00 37.74           C
ATOM   2838  O   ALA C 349      35.943  12.274  14.138  1.00 37.74           O
ATOM   2839  N   THR C 350      34.016  11.345  14.866  1.00111.27           N
ATOM   2840  CA  THR C 350      34.669  10.463  15.789  1.00111.27           C
ATOM   2841  CB  THR C 350      34.764  11.014  17.181  1.00111.27           C
ATOM   2842  OG1 THR C 350      35.568  10.168  17.991  1.00111.27           O
ATOM   2843  CG2 THR C 350      33.346  11.124  17.767  1.00111.27           C
ATOM   2844  C   THR C 350      33.820   9.237  15.855  1.00111.27           C
ATOM   2845  O   THR C 350      32.615   9.306  15.620  1.00111.27           O
ATOM   2846  N   THR C 351      34.420   8.070  16.158  1.00132.18           N
ATOM   2847  CA  THR C 351      33.603   6.896  16.236  1.00132.18           C
ATOM   2848  CB  THR C 351      33.959   5.862  15.206  1.00132.18           C
ATOM   2849  OG1 THR C 351      32.953   4.866  15.152  1.00132.18           O
ATOM   2850  CG2 THR C 351      35.323   5.242  15.531  1.00132.18           C
ATOM   2851  C   THR C 351      33.707   6.331  17.625  1.00132.18           C
ATOM   2852  O   THR C 351      34.788   5.998  18.108  1.00132.18           O
ATOM   2853  N   PRO C 352      32.578   6.256  18.288  1.00 82.20           N
ATOM   2854  CA  PRO C 352      32.521   5.753  19.639  1.00 82.20           C
ATOM   2855  CD  PRO C 352      31.493   7.182  18.013  1.00 82.20           C
ATOM   2856  CB  PRO C 352      31.279   6.376  20.279  1.00 82.20           C
ATOM   2857  CG  PRO C 352      30.441   6.872  19.089  1.00 82.20           C
ATOM   2858  C   PRO C 352      32.515   4.259  19.694  1.00 82.20           C
ATOM   2859  O   PRO C 352      32.155   3.623  18.704  1.00 82.20           O
ATOM   2860  N   LEU C 353      32.918   3.675  20.843  1.00 99.39           N
ATOM   2861  CA  LEU C 353      32.859   2.249  20.960  1.00 99.39           C
ATOM   2862  CB  LEU C 353      34.148   1.591  21.487  1.00 99.39           C
ATOM   2863  CG  LEU C 353      35.384   1.870  20.611  1.00 99.39           C
ATOM   2864  CD1 LEU C 353      35.082   1.592  19.135  1.00 99.39           C
ATOM   2865  CD2 LEU C 353      35.988   3.254  20.857  1.00 99.39           C
ATOM   2866  C   LEU C 353      31.759   1.935  21.926  1.00 99.39           C
ATOM   2867  O   LEU C 353      31.863   2.216  23.119  1.00 99.39           O
ATOM   2868  N   THR C 354      30.681   1.303  21.421  1.00 92.37           N
ATOM   2869  CA  THR C 354      29.524   0.991  22.214  1.00 92.37           C
ATOM   2870  CB  THR C 354      28.385   0.449  21.398  1.00 92.37           C
ATOM   2871  OG1 THR C 354      27.217   0.340  22.198  1.00 92.37           O
ATOM   2872  CG2 THR C 354      28.785  -0.931  20.847  1.00 92.37           C
ATOM   2873  C   THR C 354      29.885  -0.086  23.184  1.00 92.37           C
ATOM   2874  O   THR C 354      30.979  -0.643  23.137  1.00 92.37           O
ATOM   2875  N   ASN C 355      28.963  -0.378  24.122  1.00 34.73           N
ATOM   2876  CA  ASN C 355      29.201  -1.411  25.085  1.00 34.73           C
ATOM   2877  CB  ASN C 355      28.322  -1.292  26.342  1.00 34.73           C
ATOM   2878  CG  ASN C 355      28.769  -0.061  27.119  1.00 34.73           C
ATOM   2879  OD1 ASN C 355      27.971   0.829  27.409  1.00 34.73           O
ATOM   2880  ND2 ASN C 355      30.081  -0.009  27.470  1.00 34.73           N
ATOM   2881  C   ASN C 355      28.843  -2.725  24.407  1.00 34.73           C
ATOM   2882  O   ASN C 355      28.346  -2.672  23.250  1.00 34.73           O
ATOM   2883  OXT ASN C 355      29.057  -3.796  25.035  1.00 34.73           O
TER    2884      ASN C 355
ATOM   2885  N   ASP D 356      51.680 -24.947  24.770  1.00108.71           N
ATOM   2886  CA  ASP D 356      50.269 -25.076  24.344  1.00108.71           C
ATOM   2887  CB  ASP D 356      50.152 -25.565  22.883  1.00108.71           C
ATOM   2888  CG  ASP D 356      50.826 -26.914  22.696  1.00108.71           C
ATOM   2889  OD1 ASP D 356      51.490 -27.397  23.649  1.00108.71           O
ATOM   2890  OD2 ASP D 356      50.692 -27.474  21.574  1.00108.71           O
ATOM   2891  C   ASP D 356      49.454 -25.904  25.274  1.00108.71           C
ATOM   2892  O   ASP D 356      49.974 -26.504  26.212  1.00108.71           O
ATOM   2893  N   THR D 357      48.128 -25.896  25.056  1.00 42.95           N
ATOM   2894  CA  THR D 357      47.220 -26.630  25.877  1.00 42.95           C
ATOM   2895  CB  THR D 357      45.858 -26.004  25.950  1.00 42.95           C
ATOM   2896  OG1 THR D 357      45.257 -25.994  24.664  1.00 42.95           O
ATOM   2897  CG2 THR D 357      46.007 -24.562  26.473  1.00 42.95           C
ATOM   2898  C   THR D 357      47.071 -27.964  25.231  1.00 42.95           C
ATOM   2899  O   THR D 357      47.609 -28.222  24.156  1.00 42.95           O
ATOM   2900  N   PRO D 358      46.362 -28.821  25.895  1.00 68.97           N
ATOM   2901  CA  PRO D 358      46.144 -30.146  25.384  1.00 68.97           C
ATOM   2902  CD  PRO D 358      46.363 -28.791  27.350  1.00 68.97           C
ATOM   2903  CB  PRO D 358      45.608 -30.958  26.560  1.00 68.97           C
ATOM   2904  CG  PRO D 358      46.202 -30.254  27.792  1.00 68.97           C
ATOM   2905  C   PRO D 358      45.230 -30.149  24.196  1.00 68.97           C
ATOM   2906  O   PRO D 358      45.090 -31.196  23.568  1.00 68.97           O
ATOM   2907  N   ALA D 359      44.582 -29.010  23.883  1.00 58.88           N
ATOM   2908  CA  ALA D 359      43.593 -28.985  22.840  1.00 58.88           C
ATOM   2909  CB  ALA D 359      42.733 -27.714  22.863  1.00 58.88           C
ATOM   2910  C   ALA D 359      44.192 -29.096  21.471  1.00 58.88           C
ATOM   2911  O   ALA D 359      45.226 -28.503  21.164  1.00 58.88           O
ATOM   2912  N   ASN D 360      43.523 -29.892  20.608  1.00142.71           N
ATOM   2913  CA  ASN D 360      43.888 -30.024  19.227  1.00142.71           C
ATOM   2914  CB  ASN D 360      44.427 -31.423  18.873  1.00142.71           C
ATOM   2915  CG  ASN D 360      44.929 -31.396  17.435  1.00142.71           C
ATOM   2916  OD1 ASN D 360      45.508 -30.410  16.984  1.00142.71           O
ATOM   2917  ND2 ASN D 360      44.689 -32.506  16.686  1.00142.71           N
ATOM   2918  C   ASN D 360      42.616 -29.841  18.456  1.00142.71           C
ATOM   2919  O   ASN D 360      42.010 -30.814  18.011  1.00142.71           O
ATOM   2920  N   CYS D 361      42.194 -28.578  18.246  1.00 57.18           N
ATOM   2921  CA  CYS D 361      40.947 -28.329  17.575  1.00 57.18           C
ATOM   2922  CB  CYS D 361      40.085 -27.262  18.271  1.00 57.18           C
ATOM   2923  SG  CYS D 361      39.577 -27.825  19.923  1.00 57.18           S
ATOM   2924  C   CYS D 361      41.221 -27.884  16.173  1.00 57.18           C
ATOM   2925  O   CYS D 361      42.333 -27.476  15.839  1.00 57.18           O
ATOM   2926  N   SER D 362      40.191 -27.952  15.305  1.00 47.21           N
ATOM   2927  CA  SER D 362      40.401 -27.633  13.923  1.00 47.21           C
ATOM   2928  CB  SER D 362      40.000 -28.763  12.958  1.00 47.21           C
ATOM   2929  OG  SER D 362      38.593 -28.959  12.987  1.00 47.21           O
ATOM   2930  C   SER D 362      39.608 -26.427  13.533  1.00 47.21           C
ATOM   2931  O   SER D 362      38.718 -25.966  14.244  1.00 47.21           O
ATOM   2932  N   PHE D 363      39.950 -25.905  12.342  1.00165.86           N
ATOM   2933  CA  PHE D 363      39.392 -24.748  11.710  1.00165.86           C
ATOM   2934  CB  PHE D 363      40.002 -24.615  10.308  1.00165.86           C
ATOM   2935  CG  PHE D 363      39.849 -23.227   9.818  1.00165.86           C
ATOM   2936  CD1 PHE D 363      38.647 -22.714   9.398  1.00165.86           C
ATOM   2937  CD2 PHE D 363      40.969 -22.441   9.767  1.00165.86           C
ATOM   2938  CE1 PHE D 363      38.565 -21.416   8.949  1.00165.86           C
ATOM   2939  CE2 PHE D 363      40.894 -21.145   9.319  1.00165.86           C
ATOM   2940  CZ  PHE D 363      39.692 -20.627   8.908  1.00165.86           C
ATOM   2941  C   PHE D 363      37.928 -25.031  11.504  1.00165.86           C
ATOM   2942  O   PHE D 363      37.060 -24.182  11.694  1.00165.86           O
ATOM   2943  N   GLU D 364      37.603 -26.259  11.085  1.00 86.83           N
ATOM   2944  CA  GLU D 364      36.229 -26.582  10.841  1.00 86.83           C
ATOM   2945  CB  GLU D 364      36.031 -28.045  10.395  1.00 86.83           C
ATOM   2946  CG  GLU D 364      36.358 -28.347   8.934  1.00 86.83           C
ATOM   2947  CD  GLU D 364      35.062 -28.447   8.156  1.00 86.83           C
ATOM   2948  OE1 GLU D 364      34.121 -29.086   8.689  1.00 86.83           O
ATOM   2949  OE2 GLU D 364      34.999 -27.896   7.022  1.00 86.83           O
ATOM   2950  C   GLU D 364      35.467 -26.443  12.119  1.00 86.83           C
ATOM   2951  O   GLU D 364      34.334 -25.964  12.136  1.00 86.83           O
ATOM   2952  N   GLU D 365      36.069 -26.858  13.243  1.00 87.20           N
ATOM   2953  CA  GLU D 365      35.331 -26.817  14.466  1.00 87.20           C
ATOM   2954  CB  GLU D 365      35.988 -27.609  15.609  1.00 87.20           C
ATOM   2955  CG  GLU D 365      35.926 -29.100  15.250  1.00 87.20           C
ATOM   2956  CD  GLU D 365      36.135 -29.975  16.472  1.00 87.20           C
ATOM   2957  OE1 GLU D 365      37.284 -30.011  16.982  1.00 87.20           O
ATOM   2958  OE2 GLU D 365      35.149 -30.634  16.900  1.00 87.20           O
ATOM   2959  C   GLU D 365      35.004 -25.395  14.820  1.00 87.20           C
ATOM   2960  O   GLU D 365      33.998 -25.157  15.491  1.00 87.20           O
ATOM   2961  N   ILE D 366      35.856 -24.414  14.434  1.00225.97           N
ATOM   2962  CA  ILE D 366      35.512 -23.052  14.769  1.00225.97           C
ATOM   2963  CB  ILE D 366      36.570 -21.987  14.934  1.00225.97           C
ATOM   2964  CG1 ILE D 366      37.041 -21.229  13.667  1.00225.97           C
ATOM   2965  CG2 ILE D 366      37.666 -22.705  15.730  1.00225.97           C
ATOM   2966  CD1 ILE D 366      38.013 -21.886  12.710  1.00225.97           C
ATOM   2967  C   ILE D 366      34.432 -22.476  13.891  1.00225.97           C
ATOM   2968  O   ILE D 366      33.748 -21.541  14.300  1.00225.97           O
ATOM   2969  N   GLU D 367      34.304 -22.917  12.622  1.00 58.60           N
ATOM   2970  CA  GLU D 367      33.294 -22.298  11.793  1.00 58.60           C
ATOM   2971  CB  GLU D 367      33.258 -22.782  10.329  1.00 58.60           C
ATOM   2972  CG  GLU D 367      34.422 -22.301   9.463  1.00 58.60           C
ATOM   2973  CD  GLU D 367      34.077 -22.631   8.015  1.00 58.60           C
ATOM   2974  OE1 GLU D 367      32.971 -23.188   7.785  1.00 58.60           O
ATOM   2975  OE2 GLU D 367      34.910 -22.325   7.121  1.00 58.60           O
ATOM   2976  C   GLU D 367      31.942 -22.596  12.365  1.00 58.60           C
ATOM   2977  O   GLU D 367      31.689 -23.706  12.827  1.00 58.60           O
ATOM   2978  N   GLY D 368      31.028 -21.598  12.358  1.00 37.55           N
ATOM   2979  CA  GLY D 368      29.702 -21.848  12.846  1.00 37.55           C
ATOM   2980  C   GLY D 368      29.249 -20.709  13.702  1.00 37.55           C
ATOM   2981  O   GLY D 368      29.804 -19.612  13.654  1.00 37.55           O
ATOM   2982  N   ARG D 369      28.200 -20.957  14.516  1.00139.71           N
ATOM   2983  CA  ARG D 369      27.681 -19.917  15.351  1.00139.71           C
ATOM   2984  CB  ARG D 369      26.152 -19.839  15.319  1.00139.71           C
ATOM   2985  CG  ARG D 369      25.538 -18.674  16.091  1.00139.71           C
ATOM   2986  CD  ARG D 369      24.010 -18.671  16.011  1.00139.71           C
ATOM   2987  NE  ARG D 369      23.635 -18.527  14.578  1.00139.71           N
ATOM   2988  CZ  ARG D 369      22.360 -18.801  14.175  1.00139.71           C
ATOM   2989  NH1 ARG D 369      21.424 -19.181  15.094  1.00139.71           N
ATOM   2990  NH2 ARG D 369      22.023 -18.705  12.856  1.00139.71           N
ATOM   2991  C   ARG D 369      28.104 -20.175  16.761  1.00139.71           C
ATOM   2992  O   ARG D 369      28.057 -21.305  17.249  1.00139.71           O
ATOM   2993  N   TRP D 370      28.547 -19.102  17.448  1.00 65.31           N
ATOM   2994  CA  TRP D 370      28.998 -19.224  18.805  1.00 65.31           C
ATOM   2995  CB  TRP D 370      30.490 -18.905  18.995  1.00 65.31           C
ATOM   2996  CG  TRP D 370      31.428 -19.970  18.481  1.00 65.31           C
ATOM   2997  CD2 TRP D 370      32.095 -20.914  19.332  1.00 65.31           C
ATOM   2998  CD1 TRP D 370      31.832 -20.244  17.207  1.00 65.31           C
ATOM   2999  NE1 TRP D 370      32.705 -21.306  17.211  1.00 65.31           N
ATOM   3000  CE2 TRP D 370      32.877 -21.728  18.514  1.00 65.31           C
ATOM   3001  CE3 TRP D 370      32.061 -21.087  20.687  1.00 65.31           C
ATOM   3002  CZ2 TRP D 370      33.639 -22.731  19.042  1.00 65.31           C
ATOM   3003  CZ3 TRP D 370      32.828 -22.099  21.216  1.00 65.31           C
ATOM   3004  CH2 TRP D 370      33.601 -22.908  20.408  1.00 65.31           C
ATOM   3005  C   TRP D 370      28.237 -18.251  19.646  1.00 65.31           C
ATOM   3006  O   TRP D 370      27.886 -17.162  19.196  1.00 65.31           O
ATOM   3007  N   LYS D 371      27.944 -18.640  20.902  1.00105.13           N
ATOM   3008  CA  LYS D 371      27.274 -17.754  21.806  1.00105.13           C
ATOM   3009  CB  LYS D 371      26.058 -18.390  22.501  1.00105.13           C
ATOM   3010  CG  LYS D 371      25.336 -17.441  23.460  1.00105.13           C
ATOM   3011  CD  LYS D 371      23.993 -17.981  23.959  1.00105.13           C
ATOM   3012  CE  LYS D 371      22.908 -18.018  22.882  1.00105.13           C
ATOM   3013  NZ  LYS D 371      21.649 -18.549  23.452  1.00105.13           N
ATOM   3014  C   LYS D 371      28.265 -17.438  22.875  1.00105.13           C
ATOM   3015  O   LYS D 371      28.843 -18.340  23.480  1.00105.13           O
ATOM   3016  N   PHE D 372      28.503 -16.139  23.131  1.00 81.79           N
ATOM   3017  CA  PHE D 372      29.453 -15.811  24.152  1.00 81.79           C
ATOM   3018  CB  PHE D 372      30.552 -14.821  23.722  1.00 81.79           C
ATOM   3019  CG  PHE D 372      31.365 -15.438  22.634  1.00 81.79           C
ATOM   3020  CD1 PHE D 372      32.016 -16.633  22.833  1.00 81.79           C
ATOM   3021  CD2 PHE D 372      31.513 -14.795  21.427  1.00 81.79           C
ATOM   3022  CE1 PHE D 372      32.776 -17.195  21.834  1.00 81.79           C
ATOM   3023  CE2 PHE D 372      32.273 -15.351  20.425  1.00 81.79           C
ATOM   3024  CZ  PHE D 372      32.905 -16.555  20.625  1.00 81.79           C
ATOM   3025  C   PHE D 372      28.719 -15.167  25.290  1.00 81.79           C
ATOM   3026  O   PHE D 372      27.980 -14.202  25.100  1.00 81.79           O
ATOM   3027  N   LEU D 373      28.906 -15.698  26.516  1.00 91.25           N
ATOM   3028  CA  LEU D 373      28.291 -15.109  27.672  1.00 91.25           C
ATOM   3029  CB  LEU D 373      27.849 -16.138  28.726  1.00 91.25           C
ATOM   3030  CG  LEU D 373      26.753 -17.098  28.230  1.00 91.25           C
ATOM   3031  CD1 LEU D 373      27.255 -17.961  27.061  1.00 91.25           C
ATOM   3032  CD2 LEU D 373      26.179 -17.935  29.384  1.00 91.25           C
ATOM   3033  C   LEU D 373      29.350 -14.260  28.292  1.00 91.25           C
ATOM   3034  O   LEU D 373      30.456 -14.736  28.537  1.00 91.25           O
ATOM   3035  N   MET D 374      29.037 -12.978  28.568  1.00 94.48           N
ATOM   3036  CA  MET D 374      30.041 -12.072  29.056  1.00 94.48           C
ATOM   3037  CB  MET D 374      30.093 -10.759  28.256  1.00 94.48           C
ATOM   3038  CG  MET D 374      30.523 -10.953  26.800  1.00 94.48           C
ATOM   3039  SD  MET D 374      30.487  -9.439  25.795  1.00 94.48           S
ATOM   3040  CE  MET D 374      28.678  -9.401  25.640  1.00 94.48           C
ATOM   3041  C   MET D 374      29.752 -11.697  30.477  1.00 94.48           C
ATOM   3042  O   MET D 374      28.631 -11.339  30.826  1.00 94.48           O
ATOM   3043  N   GLY D 375      30.797 -11.748  31.329  1.00 76.79           N
ATOM   3044  CA  GLY D 375      30.723 -11.402  32.719  1.00 76.79           C
ATOM   3045  C   GLY D 375      31.182  -9.992  32.802  1.00 76.79           C
ATOM   3046  O   GLY D 375      30.819  -9.222  31.925  1.00 76.79           O
ATOM   3047  N   PRO D 376      32.111  -9.731  33.697  1.00270.95           N
ATOM   3048  CA  PRO D 376      32.560  -8.433  34.194  1.00270.95           C
ATOM   3049  CD  PRO D 376      33.033 -10.797  34.057  1.00270.95           C
ATOM   3050  CB  PRO D 376      33.923  -8.693  34.841  1.00270.95           C
ATOM   3051  CG  PRO D 376      33.938 -10.199  35.141  1.00270.95           C
ATOM   3052  C   PRO D 376      32.624  -7.228  33.279  1.00270.95           C
ATOM   3053  O   PRO D 376      31.795  -7.043  32.398  1.00270.95           O
ATOM   3054  N   SER D 377      33.432  -6.223  33.638  1.00173.66           N
ATOM   3055  CA  SER D 377      33.594  -5.132  32.716  1.00173.66           C
ATOM   3056  CB  SER D 377      32.301  -4.361  32.391  1.00173.66           C
ATOM   3057  OG  SER D 377      32.579  -3.313  31.475  1.00173.66           O
ATOM   3058  C   SER D 377      34.478  -4.142  33.375  1.00173.66           C
ATOM   3059  O   SER D 377      34.009  -3.138  33.909  1.00173.66           O
ATOM   3060  N   THR D 378      35.795  -4.356  33.308  1.00148.25           N
ATOM   3061  CA  THR D 378      36.614  -3.418  33.997  1.00148.25           C
ATOM   3062  CB  THR D 378      36.941  -3.860  35.379  1.00148.25           C
ATOM   3063  OG1 THR D 378      37.502  -2.773  36.099  1.00148.25           O
ATOM   3064  CG2 THR D 378      37.888  -5.070  35.293  1.00148.25           C
ATOM   3065  C   THR D 378      37.864  -3.202  33.205  1.00148.25           C
ATOM   3066  O   THR D 378      37.845  -3.261  31.979  1.00148.25           O
ATOM   3067  N   GLU D 379      38.978  -2.875  33.886  1.00 88.82           N
ATOM   3068  CA  GLU D 379      40.229  -2.643  33.223  1.00 88.82           C
ATOM   3069  CB  GLU D 379      41.132  -1.631  33.947  1.00 88.82           C
ATOM   3070  CG  GLU D 379      41.534  -2.071  35.356  1.00 88.82           C
ATOM   3071  CD  GLU D 379      42.419  -0.986  35.953  1.00 88.82           C
ATOM   3072  OE1 GLU D 379      42.663   0.030  35.250  1.00 88.82           O
ATOM   3073  OE2 GLU D 379      42.862  -1.159  37.119  1.00 88.82           O
ATOM   3074  C   GLU D 379      40.984  -3.937  33.147  1.00 88.82           C
ATOM   3075  O   GLU D 379      40.539  -4.968  33.647  1.00 88.82           O
ATOM   3076  N   ASN D 380      42.151  -3.901  32.471  1.00 96.73           N
ATOM   3077  CA  ASN D 380      42.996  -5.053  32.314  1.00 96.73           C
ATOM   3078  CB  ASN D 380      44.221  -4.784  31.423  1.00 96.73           C
ATOM   3079  CG  ASN D 380      45.074  -3.722  32.101  1.00 96.73           C
ATOM   3080  OD1 ASN D 380      44.578  -2.669  32.497  1.00 96.73           O
ATOM   3081  ND2 ASN D 380      46.396  -4.008  32.248  1.00 96.73           N
ATOM   3082  C   ASN D 380      43.497  -5.463  33.663  1.00 96.73           C
ATOM   3083  O   ASN D 380      43.793  -6.635  33.895  1.00 96.73           O
ATOM   3084  N   SER D 381      43.705  -4.480  34.558  1.00 46.87           N
ATOM   3085  CA  SER D 381      44.155  -4.754  35.893  1.00 46.87           C
ATOM   3086  CB  SER D 381      44.707  -3.503  36.598  1.00 46.87           C
ATOM   3087  OG  SER D 381      45.861  -3.030  35.917  1.00 46.87           O
ATOM   3088  C   SER D 381      43.041  -5.278  36.741  1.00 46.87           C
ATOM   3089  O   SER D 381      43.237  -6.187  37.546  1.00 46.87           O
ATOM   3090  N   ARG D 382      41.839  -4.693  36.591  1.00116.21           N
ATOM   3091  CA  ARG D 382      40.727  -5.023  37.434  1.00116.21           C
ATOM   3092  CB  ARG D 382      39.610  -3.986  37.411  1.00116.21           C
ATOM   3093  CG  ARG D 382      40.015  -2.637  38.010  0.00116.21           C
ATOM   3094  CD  ARG D 382      39.989  -2.616  39.540  1.00116.21           C
ATOM   3095  NE  ARG D 382      40.402  -1.253  39.977  1.00116.21           N
ATOM   3096  CZ  ARG D 382      40.283  -0.891  41.288  1.00116.21           C
ATOM   3097  NH1 ARG D 382      39.785  -1.778  42.199  1.00116.21           N
ATOM   3098  NH2 ARG D 382      40.666   0.357  41.689  1.00116.21           N
ATOM   3099  C   ARG D 382      40.189  -6.392  37.167  1.00116.21           C
ATOM   3100  O   ARG D 382      39.619  -7.016  38.060  1.00116.21           O
ATOM   3101  N   VAL D 383      40.305  -6.902  35.932  1.00110.75           N
ATOM   3102  CA  VAL D 383      39.747  -8.202  35.715  1.00110.75           C
ATOM   3103  CB  VAL D 383      38.778  -8.256  34.568  1.00110.75           C
ATOM   3104  CG1 VAL D 383      39.571  -8.159  33.255  1.00110.75           C
ATOM   3105  CG2 VAL D 383      37.922  -9.526  34.698  1.00110.75           C
ATOM   3106  C   VAL D 383      40.852  -9.164  35.401  1.00110.75           C
ATOM   3107  O   VAL D 383      41.931  -8.782  34.950  1.00110.75           O
ATOM   3108  N   ASN D 384      40.623 -10.451  35.725  1.00 91.29           N
ATOM   3109  CA  ASN D 384      41.526 -11.505  35.362  1.00 91.29           C
ATOM   3110  CB  ASN D 384      42.478 -11.931  36.496  1.00 91.29           C
ATOM   3111  CG  ASN D 384      43.553 -12.838  35.907  0.00 91.29           C
ATOM   3112  OD1 ASN D 384      44.405 -12.394  35.139  0.00 91.29           O
ATOM   3113  ND2 ASN D 384      43.520 -14.145  36.282  0.00 91.29           N
ATOM   3114  C   ASN D 384      40.633 -12.662  35.059  1.00 91.29           C
ATOM   3115  O   ASN D 384      39.869 -13.100  35.920  1.00 91.29           O
ATOM   3116  N   CYS D 385      40.718 -13.203  33.829  1.00 99.59           N
ATOM   3117  CA  CYS D 385      39.774 -14.210  33.439  1.00 99.59           C
ATOM   3118  CB  CYS D 385      39.412 -14.093  31.953  1.00 99.59           C
ATOM   3119  SG  CYS D 385      38.852 -12.407  31.578  1.00 99.59           S
ATOM   3120  C   CYS D 385      40.358 -15.559  33.666  1.00 99.59           C
ATOM   3121  O   CYS D 385      40.558 -16.342  32.738  1.00 99.59           O
ATOM   3122  N   SER D 386      40.723 -15.848  34.918  1.00 98.89           N
ATOM   3123  CA  SER D 386      41.147 -17.171  35.213  1.00 98.89           C
ATOM   3124  CB  SER D 386      41.948 -17.247  36.523  1.00 98.89           C
ATOM   3125  OG  SER D 386      41.179 -16.726  37.596  1.00 98.89           O
ATOM   3126  C   SER D 386      39.940 -18.053  35.323  1.00 98.89           C
ATOM   3127  O   SER D 386      39.843 -19.065  34.633  1.00 98.89           O
ATOM   3128  N   MET D 387      39.080 -17.809  36.338  1.00238.26           N
ATOM   3129  CA  MET D 387      37.917 -18.644  36.452  1.00238.26           C
ATOM   3130  CB  MET D 387      37.667 -18.935  37.955  1.00238.26           C
ATOM   3131  CG  MET D 387      38.050 -17.774  38.883  1.00238.26           C
ATOM   3132  SD  MET D 387      36.984 -16.301  38.832  1.00238.26           S
ATOM   3133  CE  MET D 387      35.662 -17.020  39.848  1.00238.26           C
ATOM   3134  C   MET D 387      36.671 -18.349  35.604  1.00238.26           C
ATOM   3135  O   MET D 387      36.475 -19.059  34.622  1.00238.26           O
ATOM   3136  N   PRO D 388      35.771 -17.415  35.950  1.00301.18           N
ATOM   3137  CA  PRO D 388      34.713 -16.998  35.059  1.00301.18           C
ATOM   3138  CD  PRO D 388      35.006 -17.982  37.049  1.00301.18           C
ATOM   3139  CB  PRO D 388      33.802 -18.218  34.961  1.00301.18           C
ATOM   3140  CG  PRO D 388      33.955 -18.874  36.354  1.00301.18           C
ATOM   3141  C   PRO D 388      34.051 -15.935  35.913  1.00301.18           C
ATOM   3142  O   PRO D 388      34.593 -14.856  36.119  1.00301.18           O
ATOM   3143  N   TRP D 389      32.797 -16.233  36.345  1.00392.41           N
ATOM   3144  CA  TRP D 389      32.000 -15.505  37.303  1.00392.41           C
ATOM   3145  CB  TRP D 389      32.443 -14.044  37.567  1.00392.41           C
ATOM   3146  CG  TRP D 389      31.731 -13.309  38.682  1.00392.41           C
ATOM   3147  CD2 TRP D 389      32.050 -13.462  40.075  1.00392.41           C
ATOM   3148  CD1 TRP D 389      30.700 -12.416  38.619  1.00392.41           C
ATOM   3149  NE1 TRP D 389      30.360 -12.001  39.884  1.00392.41           N
ATOM   3150  CE2 TRP D 389      31.183 -12.637  40.790  1.00392.41           C
ATOM   3151  CE3 TRP D 389      32.989 -14.227  40.704  1.00392.41           C
ATOM   3152  CZ2 TRP D 389      31.242 -12.564  42.152  1.00392.41           C
ATOM   3153  CZ3 TRP D 389      33.047 -14.151  42.078  1.00392.41           C
ATOM   3154  CH2 TRP D 389      32.190 -13.336  42.788  1.00392.41           C
ATOM   3155  C   TRP D 389      30.629 -15.479  36.713  1.00392.41           C
ATOM   3156  O   TRP D 389      30.375 -16.141  35.708  1.00392.41           O
ATOM   3157  N   LYS D 390      29.704 -14.725  37.334  1.00151.96           N
ATOM   3158  CA  LYS D 390      28.369 -14.616  36.818  1.00151.96           C
ATOM   3159  CB  LYS D 390      27.374 -13.991  37.812  1.00151.96           C
ATOM   3160  CG  LYS D 390      27.064 -14.875  39.023  1.00151.96           C
ATOM   3161  CD  LYS D 390      28.247 -15.073  39.974  1.00151.96           C
ATOM   3162  CE  LYS D 390      29.126 -16.275  39.626  1.00151.96           C
ATOM   3163  NZ  LYS D 390      30.241 -16.383  40.595  1.00151.96           N
ATOM   3164  C   LYS D 390      28.399 -13.754  35.587  1.00151.96           C
ATOM   3165  O   LYS D 390      29.188 -12.815  35.471  1.00151.96           O
ATOM   3166  N   PRO D 391      27.606 -14.150  34.622  1.00102.50           N
ATOM   3167  CA  PRO D 391      27.517 -13.388  33.392  1.00102.50           C
ATOM   3168  CD  PRO D 391      27.483 -15.577  34.371  1.00102.50           C
ATOM   3169  CB  PRO D 391      27.415 -14.413  32.261  1.00102.50           C
ATOM   3170  CG  PRO D 391      26.913 -15.690  32.951  1.00102.50           C
ATOM   3171  C   PRO D 391      26.435 -12.342  33.303  1.00102.50           C
ATOM   3172  O   PRO D 391      25.311 -12.603  33.734  1.00102.50           O
ATOM   3173  N   VAL D 392      26.765 -11.142  32.771  1.00 76.72           N
ATOM   3174  CA  VAL D 392      25.818 -10.086  32.517  1.00 76.72           C
ATOM   3175  CB  VAL D 392      26.456  -8.729  32.539  1.00 76.72           C
ATOM   3176  CG1 VAL D 392      25.367  -7.680  32.256  1.00 76.72           C
ATOM   3177  CG2 VAL D 392      27.176  -8.544  33.885  1.00 76.72           C
ATOM   3178  C   VAL D 392      25.093 -10.211  31.195  1.00 76.72           C
ATOM   3179  O   VAL D 392      23.870 -10.077  31.150  1.00 76.72           O
ATOM   3180  N   LYS D 393      25.822 -10.479  30.073  1.00111.18           N
ATOM   3181  CA  LYS D 393      25.196 -10.382  28.770  1.00111.18           C
ATOM   3182  CB  LYS D 393      25.600  -9.135  27.964  1.00111.18           C
ATOM   3183  CG  LYS D 393      25.557  -7.810  28.718  1.00111.18           C
ATOM   3184  CD  LYS D 393      26.754  -7.626  29.653  1.00111.18           C
ATOM   3185  CE  LYS D 393      26.893  -6.209  30.208  1.00111.18           C
ATOM   3186  NZ  LYS D 393      28.070  -6.130  31.102  1.00111.18           N
ATOM   3187  C   LYS D 393      25.610 -11.506  27.868  1.00111.18           C
ATOM   3188  O   LYS D 393      26.537 -12.264  28.152  1.00111.18           O
ATOM   3189  N   THR D 394      24.907 -11.614  26.715  1.00 99.17           N
ATOM   3190  CA  THR D 394      25.202 -12.603  25.718  1.00 99.17           C
ATOM   3191  CB  THR D 394      24.076 -13.567  25.484  1.00 99.17           C
ATOM   3192  OG1 THR D 394      24.494 -14.611  24.618  1.00 99.17           O
ATOM   3193  CG2 THR D 394      22.891 -12.803  24.869  1.00 99.17           C
ATOM   3194  C   THR D 394      25.458 -11.892  24.422  1.00 99.17           C
ATOM   3195  O   THR D 394      24.889 -10.834  24.159  1.00 99.17           O
ATOM   3196  N   TRP D 395      26.358 -12.457  23.588  1.00150.87           N
ATOM   3197  CA  TRP D 395      26.692 -11.888  22.311  1.00150.87           C
ATOM   3198  CB  TRP D 395      28.078 -11.220  22.333  1.00150.87           C
ATOM   3199  CG  TRP D 395      28.469 -10.465  21.087  1.00150.87           C
ATOM   3200  CD2 TRP D 395      28.348  -9.042  20.949  1.00150.87           C
ATOM   3201  CD1 TRP D 395      29.029 -10.920  19.928  1.00150.87           C
ATOM   3202  NE1 TRP D 395      29.259  -9.868  19.075  1.00150.87           N
ATOM   3203  CE2 TRP D 395      28.847  -8.704  19.692  1.00150.87           C
ATOM   3204  CE3 TRP D 395      27.868  -8.092  21.806  1.00150.87           C
ATOM   3205  CZ2 TRP D 395      28.872  -7.407  19.269  1.00150.87           C
ATOM   3206  CZ3 TRP D 395      27.888  -6.785  21.374  1.00150.87           C
ATOM   3207  CH2 TRP D 395      28.382  -6.449  20.130  1.00150.87           C
ATOM   3208  C   TRP D 395      26.777 -13.046  21.358  1.00150.87           C
ATOM   3209  O   TRP D 395      27.438 -14.042  21.644  1.00150.87           O
ATOM   3210  N   ILE D 396      26.137 -12.950  20.178  1.00 91.01           N
ATOM   3211  CA  ILE D 396      26.166 -14.068  19.272  1.00 91.01           C
ATOM   3212  CB  ILE D 396      24.808 -14.430  18.748  1.00 91.01           C
ATOM   3213  CG1 ILE D 396      24.861 -15.749  17.969  1.00 91.01           C
ATOM   3214  CG2 ILE D 396      24.262 -13.248  17.931  1.00 91.01           C
ATOM   3215  CD1 ILE D 396      23.469 -16.301  17.674  1.00 91.01           C
ATOM   3216  C   ILE D 396      27.016 -13.702  18.095  1.00 91.01           C
ATOM   3217  O   ILE D 396      26.900 -12.602  17.560  1.00 91.01           O
ATOM   3218  N   VAL D 397      27.922 -14.614  17.677  1.00 44.90           N
ATOM   3219  CA  VAL D 397      28.777 -14.307  16.561  1.00 44.90           C
ATOM   3220  CB  VAL D 397      30.204 -14.062  16.955  1.00 44.90           C
ATOM   3221  CG1 VAL D 397      30.252 -12.820  17.859  1.00 44.90           C
ATOM   3222  CG2 VAL D 397      30.759 -15.339  17.611  1.00 44.90           C
ATOM   3223  C   VAL D 397      28.771 -15.458  15.599  1.00 44.90           C
ATOM   3224  O   VAL D 397      28.710 -16.622  16.000  1.00 44.90           O
ATOM   3225  N   SER D 398      28.833 -15.141  14.289  1.00 81.19           N
ATOM   3226  CA  SER D 398      28.858 -16.154  13.273  1.00 81.19           C
ATOM   3227  CB  SER D 398      27.760 -15.982  12.209  1.00 81.19           C
ATOM   3228  OG  SER D 398      27.857 -17.017  11.240  1.00 81.19           O
ATOM   3229  C   SER D 398      30.174 -16.053  12.564  1.00 81.19           C
ATOM   3230  O   SER D 398      30.609 -14.971  12.162  1.00 81.19           O
ATOM   3231  N   LEU D 399      30.848 -17.207  12.390  1.00 65.61           N
ATOM   3232  CA  LEU D 399      32.135 -17.227  11.749  1.00 65.61           C
ATOM   3233  CB  LEU D 399      33.193 -17.962  12.588  1.00 65.61           C
ATOM   3234  CG  LEU D 399      33.385 -17.351  13.990  1.00 65.61           C
ATOM   3235  CD1 LEU D 399      34.453 -18.113  14.794  1.00 65.61           C
ATOM   3236  CD2 LEU D 399      33.652 -15.840  13.910  1.00 65.61           C
ATOM   3237  C   LEU D 399      31.996 -17.979  10.456  1.00 65.61           C
ATOM   3238  O   LEU D 399      31.565 -19.130  10.441  1.00 65.61           O
ATOM   3239  N   ARG D 400      32.386 -17.360   9.321  1.00176.86           N
ATOM   3240  CA  ARG D 400      32.185 -18.036   8.066  1.00176.86           C
ATOM   3241  CB  ARG D 400      31.209 -17.302   7.131  1.00176.86           C
ATOM   3242  CG  ARG D 400      30.846 -18.110   5.884  1.00176.86           C
ATOM   3243  CD  ARG D 400      30.047 -19.375   6.205  1.00176.86           C
ATOM   3244  NE  ARG D 400      28.704 -18.945   6.688  1.00176.86           N
ATOM   3245  CZ  ARG D 400      27.965 -19.770   7.486  1.00176.86           C
ATOM   3246  NH1 ARG D 400      28.461 -20.985   7.864  1.00176.86           N
ATOM   3247  NH2 ARG D 400      26.730 -19.374   7.911  1.00176.86           N
ATOM   3248  C   ARG D 400      33.474 -18.199   7.321  1.00176.86           C
ATOM   3249  O   ARG D 400      34.360 -17.351   7.422  1.00176.86           O
ATOM   3250  N   PHE D 401      33.539 -19.270   6.485  1.00278.01           N
ATOM   3251  CA  PHE D 401      34.690 -19.697   5.725  1.00278.01           C
ATOM   3252  CB  PHE D 401      34.415 -20.742   4.618  1.00278.01           C
ATOM   3253  CG  PHE D 401      33.043 -20.590   4.063  1.00278.01           C
ATOM   3254  CD1 PHE D 401      32.680 -19.569   3.219  1.00278.01           C
ATOM   3255  CD2 PHE D 401      32.104 -21.538   4.405  1.00278.01           C
ATOM   3256  CE1 PHE D 401      31.389 -19.512   2.744  1.00278.01           C
ATOM   3257  CE2 PHE D 401      30.818 -21.481   3.930  1.00278.01           C
ATOM   3258  CZ  PHE D 401      30.455 -20.455   3.097  1.00278.01           C
ATOM   3259  C   PHE D 401      35.610 -18.577   5.356  1.00278.01           C
ATOM   3260  O   PHE D 401      35.203 -17.462   5.039  1.00278.01           O
ATOM   3261  N   PRO D 402      36.791 -18.991   5.036  1.00290.70           N
ATOM   3262  CA  PRO D 402      38.004 -18.334   5.442  1.00290.70           C
ATOM   3263  CD  PRO D 402      36.889 -19.324   3.621  1.00290.70           C
ATOM   3264  CB  PRO D 402      38.773 -17.953   4.174  1.00290.70           C
ATOM   3265  CG  PRO D 402      37.809 -18.258   3.024  1.00290.70           C
ATOM   3266  C   PRO D 402      38.070 -17.252   6.504  1.00290.70           C
ATOM   3267  O   PRO D 402      38.607 -17.622   7.547  1.00290.70           O
ATOM   3268  N   ASP D 403      37.717 -15.970   6.322  1.00270.97           N
ATOM   3269  CA  ASP D 403      37.985 -14.981   7.353  1.00270.97           C
ATOM   3270  CB  ASP D 403      38.839 -13.874   6.715  1.00270.97           C
ATOM   3271  CG  ASP D 403      39.679 -13.165   7.754  1.00270.97           C
ATOM   3272  OD1 ASP D 403      39.702 -13.607   8.931  1.00270.97           O
ATOM   3273  OD2 ASP D 403      40.345 -12.174   7.362  1.00270.97           O
ATOM   3274  C   ASP D 403      36.868 -14.307   8.132  1.00270.97           C
ATOM   3275  O   ASP D 403      37.171 -13.627   9.109  1.00270.97           O
ATOM   3276  N   LEU D 404      35.584 -14.364   7.724  1.00122.10           N
ATOM   3277  CA  LEU D 404      34.671 -13.352   8.219  1.00122.10           C
ATOM   3278  CB  LEU D 404      33.631 -12.935   7.164  1.00122.10           C
ATOM   3279  CG  LEU D 404      34.241 -12.298   5.899  1.00122.10           C
ATOM   3280  CD1 LEU D 404      34.931 -10.963   6.221  1.00122.10           C
ATOM   3281  CD2 LEU D 404      35.151 -13.284   5.148  1.00122.10           C
ATOM   3282  C   LEU D 404      33.904 -13.689   9.464  1.00122.10           C
ATOM   3283  O   LEU D 404      33.489 -14.824   9.685  1.00122.10           O
ATOM   3284  N   ALA D 405      33.680 -12.647  10.308  1.00 41.75           N
ATOM   3285  CA  ALA D 405      32.906 -12.780  11.510  1.00 41.75           C
ATOM   3286  CB  ALA D 405      33.737 -12.585  12.786  1.00 41.75           C
ATOM   3287  C   ALA D 405      31.840 -11.716  11.488  1.00 41.75           C
ATOM   3288  O   ALA D 405      32.074 -10.613  10.996  1.00 41.75           O
ATOM   3289  N   ILE D 406      30.617 -12.032  11.982  1.00104.82           N
ATOM   3290  CA  ILE D 406      29.559 -11.052  12.014  1.00104.82           C
ATOM   3291  CB  ILE D 406      28.707 -11.053  10.780  1.00104.82           C
ATOM   3292  CG1 ILE D 406      27.981 -12.398  10.615  1.00104.82           C
ATOM   3293  CG2 ILE D 406      29.614 -10.688   9.595  1.00104.82           C
ATOM   3294  CD1 ILE D 406      26.888 -12.367   9.549  1.00104.82           C
ATOM   3295  C   ILE D 406      28.666 -11.327  13.194  1.00104.82           C
ATOM   3296  O   ILE D 406      28.632 -12.444  13.706  1.00104.82           O
ATOM   3297  N   ASP D 407      27.927 -10.290  13.656  1.00138.35           N
ATOM   3298  CA  ASP D 407      27.030 -10.351  14.789  1.00138.35           C
ATOM   3299  CB  ASP D 407      27.308  -9.197  15.775  1.00138.35           C
ATOM   3300  CG  ASP D 407      26.410  -9.267  17.004  1.00138.35           C
ATOM   3301  OD1 ASP D 407      25.800 -10.339  17.258  1.00138.35           O
ATOM   3302  OD2 ASP D 407      26.326  -8.231  17.714  1.00138.35           O
ATOM   3303  C   ASP D 407      25.619 -10.194  14.276  1.00138.35           C
ATOM   3304  O   ASP D 407      25.405  -9.597  13.225  1.00138.35           O
ATOM   3305  N   GLU D 408      24.627 -10.797  14.970  1.00129.18           N
ATOM   3306  CA  GLU D 408      23.243 -10.786  14.563  1.00129.18           C
ATOM   3307  CB  GLU D 408      22.431 -11.878  15.284  1.00129.18           C
ATOM   3308  CG  GLU D 408      21.042 -12.120  14.694  1.00129.18           C
ATOM   3309  CD  GLU D 408      20.379 -13.222  15.511  1.00129.18           C
ATOM   3310  OE1 GLU D 408      20.870 -13.500  16.638  1.00129.18           O
ATOM   3311  OE2 GLU D 408      19.367 -13.794  15.023  1.00129.18           O
ATOM   3312  C   GLU D 408      22.525  -9.508  14.766  1.00129.18           C
ATOM   3313  O   GLU D 408      21.969  -8.931  13.830  1.00129.18           O
ATOM   3314  N   THR D 409      22.528  -9.021  16.012  1.00 97.76           N
ATOM   3315  CA  THR D 409      21.775  -7.840  16.252  1.00 97.76           C
ATOM   3316  CB  THR D 409      21.802  -7.409  17.689  1.00 97.76           C
ATOM   3317  OG1 THR D 409      23.129  -7.085  18.079  1.00 97.76           O
ATOM   3318  CG2 THR D 409      21.260  -8.557  18.558  1.00 97.76           C
ATOM   3319  C   THR D 409      22.449  -6.794  15.464  1.00 97.76           C
ATOM   3320  O   THR D 409      21.817  -5.955  14.824  1.00 97.76           O
ATOM   3321  N   VAL D 410      23.785  -6.851  15.483  1.00 80.21           N
ATOM   3322  CA  VAL D 410      24.459  -5.757  14.873  1.00 80.21           C
ATOM   3323  CB  VAL D 410      25.910  -5.694  15.240  1.00 80.21           C
ATOM   3324  CG1 VAL D 410      26.522  -4.479  14.523  1.00 80.21           C
ATOM   3325  CG2 VAL D 410      26.037  -5.651  16.772  1.00 80.21           C
ATOM   3326  C   VAL D 410      24.383  -5.741  13.385  1.00 80.21           C
ATOM   3327  O   VAL D 410      24.023  -4.727  12.789  1.00 80.21           O
ATOM   3328  N   GLY D 411      24.696  -6.877  12.736  1.00 24.11           N
ATOM   3329  CA  GLY D 411      24.810  -6.829  11.315  1.00 24.11           C
ATOM   3330  C   GLY D 411      26.198  -6.324  11.037  1.00 24.11           C
ATOM   3331  O   GLY D 411      26.535  -5.983   9.904  1.00 24.11           O
ATOM   3332  N   ARG D 412      27.042  -6.257  12.092  1.00150.75           N
ATOM   3333  CA  ARG D 412      28.396  -5.782  11.974  1.00150.75           C
ATOM   3334  CB  ARG D 412      29.049  -5.392  13.310  1.00150.75           C
ATOM   3335  CG  ARG D 412      30.488  -4.890  13.156  1.00150.75           C
ATOM   3336  CD  ARG D 412      30.595  -3.557  12.410  1.00150.75           C
ATOM   3337  NE  ARG D 412      32.039  -3.200  12.337  1.00150.75           N
ATOM   3338  CZ  ARG D 412      32.431  -2.077  11.667  1.00150.75           C
ATOM   3339  NH1 ARG D 412      31.495  -1.275  11.078  1.00150.75           N
ATOM   3340  NH2 ARG D 412      33.755  -1.753  11.588  1.00150.75           N
ATOM   3341  C   ARG D 412      29.238  -6.871  11.386  1.00150.75           C
ATOM   3342  O   ARG D 412      28.945  -8.055  11.552  1.00150.75           O
ATOM   3343  N   THR D 413      30.317  -6.488  10.671  1.00100.52           N
ATOM   3344  CA  THR D 413      31.178  -7.455  10.053  1.00100.52           C
ATOM   3345  CB  THR D 413      31.256  -7.314   8.562  1.00100.52           C
ATOM   3346  OG1 THR D 413      31.799  -6.047   8.219  1.00100.52           O
ATOM   3347  CG2 THR D 413      29.839  -7.459   7.981  1.00100.52           C
ATOM   3348  C   THR D 413      32.568  -7.272  10.586  1.00100.52           C
ATOM   3349  O   THR D 413      32.942  -6.176  11.000  1.00100.52           O
ATOM   3350  N   GLY D 414      33.373  -8.360  10.583  1.00 26.19           N
ATOM   3351  CA  GLY D 414      34.713  -8.306  11.104  1.00 26.19           C
ATOM   3352  C   GLY D 414      35.451  -9.530  10.639  1.00 26.19           C
ATOM   3353  O   GLY D 414      35.052 -10.170   9.667  1.00 26.19           O
ATOM   3354  N   PHE D 415      36.567  -9.884  11.321  1.00 54.60           N
ATOM   3355  CA  PHE D 415      37.353 -11.007  10.869  1.00 54.60           C
ATOM   3356  CB  PHE D 415      38.652 -10.598  10.143  1.00 54.60           C
ATOM   3357  CG  PHE D 415      38.285  -9.880   8.889  1.00 54.60           C
ATOM   3358  CD1 PHE D 415      38.110  -8.516   8.885  1.00 54.60           C
ATOM   3359  CD2 PHE D 415      38.105 -10.575   7.718  1.00 54.60           C
ATOM   3360  CE1 PHE D 415      37.773  -7.839   7.740  1.00 54.60           C
ATOM   3361  CE2 PHE D 415      37.766  -9.909   6.565  1.00 54.60           C
ATOM   3362  CZ  PHE D 415      37.603  -8.545   6.576  1.00 54.60           C
ATOM   3363  C   PHE D 415      37.773 -11.863  12.032  1.00 54.60           C
ATOM   3364  O   PHE D 415      37.683 -11.447  13.186  1.00 54.60           O
ATOM   3365  N   TRP D 416      38.212 -13.117  11.751  1.00148.65           N
ATOM   3366  CA  TRP D 416      38.721 -13.954  12.803  1.00148.65           C
ATOM   3367  CB  TRP D 416      37.670 -14.782  13.574  1.00148.65           C
ATOM   3368  CG  TRP D 416      37.381 -16.186  13.099  1.00148.65           C
ATOM   3369  CD2 TRP D 416      36.729 -16.567  11.878  1.00148.65           C
ATOM   3370  CD1 TRP D 416      37.691 -17.347  13.746  1.00148.65           C
ATOM   3371  NE1 TRP D 416      37.262 -18.425  13.017  1.00148.65           N
ATOM   3372  CE2 TRP D 416      36.673 -17.963  11.863  1.00148.65           C
ATOM   3373  CE3 TRP D 416      36.223 -15.820  10.854  1.00148.65           C
ATOM   3374  CZ2 TRP D 416      36.103 -18.637  10.825  1.00148.65           C
ATOM   3375  CZ3 TRP D 416      35.651 -16.506   9.806  1.00148.65           C
ATOM   3376  CH2 TRP D 416      35.594 -17.884   9.797  1.00148.65           C
ATOM   3377  C   TRP D 416      39.731 -14.904  12.222  1.00148.65           C
ATOM   3378  O   TRP D 416      39.844 -15.053  11.005  1.00148.65           O
ATOM   3379  N   THR D 417      40.548 -15.532  13.097  1.00157.33           N
ATOM   3380  CA  THR D 417      41.498 -16.511  12.645  1.00157.33           C
ATOM   3381  CB  THR D 417      42.925 -16.043  12.560  1.00157.33           C
ATOM   3382  OG1 THR D 417      43.443 -15.839  13.864  1.00157.33           O
ATOM   3383  CG2 THR D 417      43.012 -14.731  11.780  1.00157.33           C
ATOM   3384  C   THR D 417      41.577 -17.526  13.730  1.00157.33           C
ATOM   3385  O   THR D 417      41.403 -17.197  14.901  1.00157.33           O
ATOM   3386  N   LEU D 418      41.821 -18.799  13.379  1.00174.55           N
ATOM   3387  CA  LEU D 418      42.106 -19.719  14.435  1.00174.55           C
ATOM   3388  CB  LEU D 418      41.900 -21.198  14.113  1.00174.55           C
ATOM   3389  CG  LEU D 418      40.439 -21.555  14.312  1.00174.55           C
ATOM   3390  CD1 LEU D 418      40.211 -23.076  14.287  1.00174.55           C
ATOM   3391  CD2 LEU D 418      39.927 -20.847  15.576  1.00174.55           C
ATOM   3392  C   LEU D 418      43.544 -19.516  14.745  1.00174.55           C
ATOM   3393  O   LEU D 418      44.285 -18.971  13.931  1.00174.55           O
ATOM   3394  N   ILE D 419      43.963 -19.890  15.963  1.00 89.99           N
ATOM   3395  CA  ILE D 419      45.345 -19.766  16.306  1.00 89.99           C
ATOM   3396  CB  ILE D 419      45.547 -19.057  17.617  1.00 89.99           C
ATOM   3397  CG1 ILE D 419      45.011 -17.617  17.512  1.00 89.99           C
ATOM   3398  CG2 ILE D 419      47.032 -19.139  18.005  1.00 89.99           C
ATOM   3399  CD1 ILE D 419      44.893 -16.906  18.858  1.00 89.99           C
ATOM   3400  C   ILE D 419      45.843 -21.161  16.427  1.00 89.99           C
ATOM   3401  O   ILE D 419      45.679 -21.774  17.484  1.00 89.99           O
ATOM   3402  N   TYR D 420      46.482 -21.684  15.348  1.00175.38           N
ATOM   3403  CA  TYR D 420      46.950 -23.037  15.416  1.00175.38           C
ATOM   3404  CB  TYR D 420      48.043 -23.224  16.488  1.00175.38           C
ATOM   3405  CG  TYR D 420      48.814 -24.469  16.193  1.00175.38           C
ATOM   3406  CD1 TYR D 420      49.645 -24.506  15.097  1.00175.38           C
ATOM   3407  CD2 TYR D 420      48.749 -25.574  17.009  1.00175.38           C
ATOM   3408  CE1 TYR D 420      50.378 -25.630  14.800  1.00175.38           C
ATOM   3409  CE2 TYR D 420      49.480 -26.704  16.719  1.00175.38           C
ATOM   3410  CZ  TYR D 420      50.294 -26.735  15.612  1.00175.38           C
ATOM   3411  OH  TYR D 420      51.044 -27.892  15.315  1.00175.38           O
ATOM   3412  C   TYR D 420      45.709 -23.832  15.735  1.00175.38           C
ATOM   3413  O   TYR D 420      44.671 -23.618  15.112  1.00175.38           O
ATOM   3414  N   ASN D 421      45.849 -24.899  16.538  1.00130.05           N
ATOM   3415  CA  ASN D 421      44.790 -25.722  17.082  1.00130.05           C
ATOM   3416  CB  ASN D 421      45.213 -27.191  17.268  1.00130.05           C
ATOM   3417  CG  ASN D 421      46.307 -27.273  18.325  1.00130.05           C
ATOM   3418  OD1 ASN D 421      46.798 -26.258  18.815  1.00130.05           O
ATOM   3419  ND2 ASN D 421      46.707 -28.523  18.682  1.00130.05           N
ATOM   3420  C   ASN D 421      44.260 -25.229  18.420  1.00130.05           C
ATOM   3421  O   ASN D 421      43.378 -25.864  18.998  1.00130.05           O
ATOM   3422  N   GLN D 422      44.916 -24.217  19.025  1.00118.52           N
ATOM   3423  CA  GLN D 422      44.707 -23.734  20.378  1.00118.52           C
ATOM   3424  CB  GLN D 422      45.887 -22.861  20.816  1.00118.52           C
ATOM   3425  CG  GLN D 422      47.204 -23.630  20.809  1.00118.52           C
ATOM   3426  CD  GLN D 422      47.162 -24.576  21.993  1.00118.52           C
ATOM   3427  OE1 GLN D 422      47.719 -24.275  23.046  1.00118.52           O
ATOM   3428  NE2 GLN D 422      46.473 -25.738  21.829  1.00118.52           N
ATOM   3429  C   GLN D 422      43.469 -22.942  20.712  1.00118.52           C
ATOM   3430  O   GLN D 422      42.869 -23.168  21.763  1.00118.52           O
ATOM   3431  N   GLY D 423      43.077 -21.964  19.875  1.00 45.50           N
ATOM   3432  CA  GLY D 423      41.972 -21.109  20.208  1.00 45.50           C
ATOM   3433  C   GLY D 423      41.801 -20.165  19.058  1.00 45.50           C
ATOM   3434  O   GLY D 423      42.276 -20.451  17.960  1.00 45.50           O
ATOM   3435  N   TYR D 424      41.104 -19.023  19.271  1.00 84.42           N
ATOM   3436  CA  TYR D 424      40.852 -18.125  18.177  1.00 84.42           C
ATOM   3437  CB  TYR D 424      39.495 -18.393  17.501  1.00 84.42           C
ATOM   3438  CG  TYR D 424      38.445 -18.335  18.565  1.00 84.42           C
ATOM   3439  CD1 TYR D 424      38.130 -19.463  19.291  1.00 84.42           C
ATOM   3440  CD2 TYR D 424      37.779 -17.163  18.846  1.00 84.42           C
ATOM   3441  CE1 TYR D 424      37.169 -19.423  20.274  1.00 84.42           C
ATOM   3442  CE2 TYR D 424      36.816 -17.117  19.829  1.00 84.42           C
ATOM   3443  CZ  TYR D 424      36.509 -18.249  20.545  1.00 84.42           C
ATOM   3444  OH  TYR D 424      35.522 -18.206  21.552  1.00 84.42           O
ATOM   3445  C   TYR D 424      40.837 -16.690  18.628  1.00 84.42           C
ATOM   3446  O   TYR D 424      40.740 -16.382  19.817  1.00 84.42           O
ATOM   3447  N   GLU D 425      40.963 -15.770  17.646  1.00 76.22           N
ATOM   3448  CA  GLU D 425      40.854 -14.362  17.883  1.00 76.22           C
ATOM   3449  CB  GLU D 425      42.152 -13.561  17.686  1.00 76.22           C
ATOM   3450  CG  GLU D 425      41.936 -12.072  17.964  1.00 76.22           C
ATOM   3451  CD  GLU D 425      43.277 -11.359  17.936  1.00 76.22           C
ATOM   3452  OE1 GLU D 425      43.916 -11.275  19.019  1.00 76.22           O
ATOM   3453  OE2 GLU D 425      43.678 -10.889  16.838  1.00 76.22           O
ATOM   3454  C   GLU D 425      39.862 -13.821  16.908  1.00 76.22           C
ATOM   3455  O   GLU D 425      39.922 -14.115  15.715  1.00 76.22           O
ATOM   3456  N   ALA D 426      38.898 -13.024  17.410  1.00 47.56           N
ATOM   3457  CA  ALA D 426      37.922 -12.430  16.545  1.00 47.56           C
ATOM   3458  CB  ALA D 426      36.490 -12.925  16.805  1.00 47.56           C
ATOM   3459  C   ALA D 426      37.936 -10.964  16.808  1.00 47.56           C
ATOM   3460  O   ALA D 426      37.918 -10.525  17.959  1.00 47.56           O
ATOM   3461  N   VAL D 427      37.998 -10.167  15.726  1.00124.17           N
ATOM   3462  CA  VAL D 427      37.933  -8.748  15.882  1.00124.17           C
ATOM   3463  CB  VAL D 427      39.107  -8.027  15.291  1.00124.17           C
ATOM   3464  CG1 VAL D 427      40.339  -8.326  16.155  1.00124.17           C
ATOM   3465  CG2 VAL D 427      39.294  -8.515  13.850  1.00124.17           C
ATOM   3466  C   VAL D 427      36.681  -8.314  15.205  1.00124.17           C
ATOM   3467  O   VAL D 427      36.532  -8.440  13.989  1.00124.17           O
ATOM   3468  N   ILE D 428      35.717  -7.827  16.009  1.00 60.74           N
ATOM   3469  CA  ILE D 428      34.482  -7.399  15.440  1.00 60.74           C
ATOM   3470  CB  ILE D 428      33.407  -8.443  15.505  1.00 60.74           C
ATOM   3471  CG1 ILE D 428      33.815  -9.711  14.743  1.00 60.74           C
ATOM   3472  CG2 ILE D 428      32.104  -7.807  14.992  1.00 60.74           C
ATOM   3473  CD1 ILE D 428      32.903 -10.897  15.051  1.00 60.74           C
ATOM   3474  C   ILE D 428      33.975  -6.254  16.257  1.00 60.74           C
ATOM   3475  O   ILE D 428      34.075  -6.266  17.482  1.00 60.74           O
ATOM   3476  N   ARG D 429      33.408  -5.236  15.582  1.00144.07           N
ATOM   3477  CA  ARG D 429      32.771  -4.127  16.235  1.00144.07           C
ATOM   3478  CB  ARG D 429      31.429  -4.511  16.890  1.00144.07           C
ATOM   3479  CG  ARG D 429      30.641  -3.321  17.448  1.00144.07           C
ATOM   3480  CD  ARG D 429      30.128  -2.362  16.371  1.00144.07           C
ATOM   3481  NE  ARG D 429      29.390  -1.266  17.060  1.00144.07           N
ATOM   3482  CZ  ARG D 429      30.058  -0.172  17.523  1.00144.07           C
ATOM   3483  NH1 ARG D 429      31.411  -0.073  17.352  1.00144.07           N
ATOM   3484  NH2 ARG D 429      29.377   0.827  18.156  1.00144.07           N
ATOM   3485  C   ARG D 429      33.660  -3.504  17.278  1.00144.07           C
ATOM   3486  O   ARG D 429      33.216  -3.218  18.389  1.00144.07           O
ATOM   3487  N   ASN D 430      34.939  -3.253  16.933  1.00 71.14           N
ATOM   3488  CA  ASN D 430      35.880  -2.582  17.793  1.00 71.14           C
ATOM   3489  CB  ASN D 430      35.416  -1.169  18.171  1.00 71.14           C
ATOM   3490  CG  ASN D 430      35.476  -0.304  16.917  1.00 71.14           C
ATOM   3491  OD1 ASN D 430      36.552   0.071  16.453  1.00 71.14           O
ATOM   3492  ND2 ASN D 430      34.283   0.028  16.354  1.00 71.14           N
ATOM   3493  C   ASN D 430      36.157  -3.351  19.058  1.00 71.14           C
ATOM   3494  O   ASN D 430      36.589  -2.770  20.053  1.00 71.14           O
ATOM   3495  N   ARG D 431      35.953  -4.683  19.057  1.00141.45           N
ATOM   3496  CA  ARG D 431      36.276  -5.479  20.213  1.00141.45           C
ATOM   3497  CB  ARG D 431      35.041  -5.934  21.015  1.00141.45           C
ATOM   3498  CG  ARG D 431      33.997  -6.718  20.212  1.00141.45           C
ATOM   3499  CD  ARG D 431      34.447  -8.113  19.778  1.00141.45           C
ATOM   3500  NE  ARG D 431      33.273  -8.795  19.170  1.00141.45           N
ATOM   3501  CZ  ARG D 431      33.443  -9.983  18.521  1.00141.45           C
ATOM   3502  NH1 ARG D 431      34.694 -10.516  18.407  1.00141.45           N
ATOM   3503  NH2 ARG D 431      32.370 -10.634  17.987  1.00141.45           N
ATOM   3504  C   ARG D 431      37.021  -6.687  19.740  1.00141.45           C
ATOM   3505  O   ARG D 431      36.818  -7.149  18.618  1.00141.45           O
ATOM   3506  N   LYS D 432      37.931  -7.219  20.583  1.00 63.67           N
ATOM   3507  CA  LYS D 432      38.668  -8.385  20.199  1.00 63.67           C
ATOM   3508  CB  LYS D 432      40.194  -8.192  20.161  1.00 63.67           C
ATOM   3509  CG  LYS D 432      40.656  -7.277  19.025  1.00 63.67           C
ATOM   3510  CD  LYS D 432      42.152  -6.966  19.054  1.00 63.67           C
ATOM   3511  CE  LYS D 432      42.617  -6.111  17.874  1.00 63.67           C
ATOM   3512  NZ  LYS D 432      44.095  -6.044  17.849  1.00 63.67           N
ATOM   3513  C   LYS D 432      38.365  -9.465  21.187  1.00 63.67           C
ATOM   3514  O   LYS D 432      38.441  -9.264  22.401  1.00 63.67           O
ATOM   3515  N   PHE D 433      37.993 -10.653  20.670  1.00 69.64           N
ATOM   3516  CA  PHE D 433      37.699 -11.760  21.520  1.00 69.64           C
ATOM   3517  CB  PHE D 433      36.368 -12.479  21.224  1.00 69.64           C
ATOM   3518  CG  PHE D 433      35.243 -11.747  21.868  1.00 69.64           C
ATOM   3519  CD1 PHE D 433      34.673 -10.643  21.283  1.00 69.64           C
ATOM   3520  CD2 PHE D 433      34.748 -12.194  23.072  1.00 69.64           C
ATOM   3521  CE1 PHE D 433      33.632  -9.989  21.899  1.00 69.64           C
ATOM   3522  CE2 PHE D 433      33.707 -11.543  23.690  1.00 69.64           C
ATOM   3523  CZ  PHE D 433      33.146 -10.436  23.103  1.00 69.64           C
ATOM   3524  C   PHE D 433      38.767 -12.797  21.365  1.00 69.64           C
ATOM   3525  O   PHE D 433      39.150 -13.163  20.256  1.00 69.64           O
ATOM   3526  N   PHE D 434      39.292 -13.295  22.499  1.00153.25           N
ATOM   3527  CA  PHE D 434      40.275 -14.336  22.443  1.00153.25           C
ATOM   3528  CB  PHE D 434      41.724 -13.818  22.540  1.00153.25           C
ATOM   3529  CG  PHE D 434      42.641 -14.971  22.781  1.00153.25           C
ATOM   3530  CD1 PHE D 434      42.895 -15.904  21.801  1.00153.25           C
ATOM   3531  CD2 PHE D 434      43.225 -15.130  24.017  1.00153.25           C
ATOM   3532  CE1 PHE D 434      43.738 -16.963  22.047  1.00153.25           C
ATOM   3533  CE2 PHE D 434      44.069 -16.184  24.268  1.00153.25           C
ATOM   3534  CZ  PHE D 434      44.329 -17.103  23.280  1.00153.25           C
ATOM   3535  C   PHE D 434      40.028 -15.313  23.546  1.00153.25           C
ATOM   3536  O   PHE D 434      39.679 -14.932  24.663  1.00153.25           O
ATOM   3537  N   GLY D 435      40.210 -16.617  23.237  1.00 67.17           N
ATOM   3538  CA  GLY D 435      40.012 -17.662  24.199  1.00 67.17           C
ATOM   3539  C   GLY D 435      40.620 -18.919  23.659  1.00 67.17           C
ATOM   3540  O   GLY D 435      40.753 -19.102  22.447  1.00 67.17           O
ATOM   3541  N   PHE D 436      41.007 -19.829  24.577  1.00145.03           N
ATOM   3542  CA  PHE D 436      41.540 -21.097  24.171  1.00145.03           C
ATOM   3543  CB  PHE D 436      42.623 -21.695  25.095  1.00145.03           C
ATOM   3544  CG  PHE D 436      43.893 -20.914  25.016  1.00145.03           C
ATOM   3545  CD1 PHE D 436      44.744 -21.072  23.946  1.00145.03           C
ATOM   3546  CD2 PHE D 436      44.238 -20.021  26.005  1.00145.03           C
ATOM   3547  CE1 PHE D 436      45.919 -20.361  23.865  1.00145.03           C
ATOM   3548  CE2 PHE D 436      45.412 -19.308  25.930  1.00145.03           C
ATOM   3549  CZ  PHE D 436      46.257 -19.477  24.860  1.00145.03           C
ATOM   3550  C   PHE D 436      40.396 -22.057  24.205  1.00145.03           C
ATOM   3551  O   PHE D 436      39.442 -21.876  24.957  1.00145.03           O
ATOM   3552  N   SER D 437      40.449 -23.104  23.364  1.00 86.38           N
ATOM   3553  CA  SER D 437      39.386 -24.069  23.373  1.00 86.38           C
ATOM   3554  CB  SER D 437      39.491 -25.133  22.268  1.00 86.38           C
ATOM   3555  OG  SER D 437      40.669 -25.901  22.444  1.00 86.38           O
ATOM   3556  C   SER D 437      39.450 -24.746  24.707  1.00 86.38           C
ATOM   3557  O   SER D 437      40.516 -24.854  25.309  1.00 86.38           O
ATOM   3558  N   ASP D 438      38.290 -25.210  25.211  1.00 94.50           N
ATOM   3559  CA  ASP D 438      38.210 -25.756  26.538  1.00 94.50           C
ATOM   3560  CB  ASP D 438      36.768 -25.831  27.072  1.00 94.50           C
ATOM   3561  CG  ASP D 438      36.807 -26.003  28.585  1.00 94.50           C
ATOM   3562  OD1 ASP D 438      37.891 -25.771  29.185  1.00 94.50           O
ATOM   3563  OD2 ASP D 438      35.747 -26.364  29.162  1.00 94.50           O
ATOM   3564  C   ASP D 438      38.795 -27.131  26.625  1.00 94.50           C
ATOM   3565  O   ASP D 438      38.777 -27.905  25.669  1.00 94.50           O
ATOM   3566  N   PHE D 439      39.358 -27.447  27.810  1.00 63.67           N
ATOM   3567  CA  PHE D 439      39.869 -28.755  28.103  1.00 63.67           C
ATOM   3568  CB  PHE D 439      41.332 -28.966  27.663  1.00 63.67           C
ATOM   3569  CG  PHE D 439      42.207 -27.986  28.366  1.00 63.67           C
ATOM   3570  CD1 PHE D 439      42.730 -28.272  29.606  1.00 63.67           C
ATOM   3571  CD2 PHE D 439      42.508 -26.778  27.781  1.00 63.67           C
ATOM   3572  CE1 PHE D 439      43.540 -27.368  30.251  1.00 63.67           C
ATOM   3573  CE2 PHE D 439      43.318 -25.869  28.421  1.00 63.67           C
ATOM   3574  CZ  PHE D 439      43.835 -26.163  29.659  1.00 63.67           C
ATOM   3575  C   PHE D 439      39.773 -28.933  29.586  1.00 63.67           C
ATOM   3576  O   PHE D 439      39.837 -27.961  30.338  1.00 63.67           O
ATOM   3577  N   GLU D 440      39.586 -30.186  30.050  1.00 86.15           N
ATOM   3578  CA  GLU D 440      39.473 -30.392  31.465  1.00 86.15           C
ATOM   3579  CB  GLU D 440      38.026 -30.598  31.944  1.00 86.15           C
ATOM   3580  CG  GLU D 440      37.355 -31.832  31.338  1.00 86.15           C
ATOM   3581  CD  GLU D 440      35.939 -31.918  31.888  1.00 86.15           C
ATOM   3582  OE1 GLU D 440      35.536 -30.987  32.635  1.00 86.15           O
ATOM   3583  OE2 GLU D 440      35.240 -32.917  31.568  1.00 86.15           O
ATOM   3584  C   GLU D 440      40.221 -31.634  31.825  1.00 86.15           C
ATOM   3585  O   GLU D 440      40.220 -32.617  31.085  1.00 86.15           O
ATOM   3586  N   LYS D 441      40.905 -31.618  32.986  1.00 68.60           N
ATOM   3587  CA  LYS D 441      41.584 -32.809  33.393  1.00 68.60           C
ATOM   3588  CB  LYS D 441      43.069 -32.591  33.730  1.00 68.60           C
ATOM   3589  CG  LYS D 441      43.923 -32.189  32.526  1.00 68.60           C
ATOM   3590  CD  LYS D 441      45.318 -31.689  32.911  1.00 68.60           C
ATOM   3591  CE  LYS D 441      45.306 -30.346  33.643  1.00 68.60           C
ATOM   3592  NZ  LYS D 441      46.689 -29.942  33.985  1.00 68.60           N
ATOM   3593  C   LYS D 441      40.924 -33.278  34.646  1.00 68.60           C
ATOM   3594  O   LYS D 441      41.184 -32.751  35.727  1.00 68.60           O
ATOM   3595  N   ILE D 442      40.034 -34.281  34.534  1.00 96.42           N
ATOM   3596  CA  ILE D 442      39.395 -34.780  35.714  1.00 96.42           C
ATOM   3597  CB  ILE D 442      38.278 -35.749  35.431  0.00 96.42           C
ATOM   3598  CG1 ILE D 442      37.526 -36.081  36.730  1.00 96.42           C
ATOM   3599  CG2 ILE D 442      38.840 -36.976  34.697  1.00 96.42           C
ATOM   3600  CD1 ILE D 442      36.205 -36.813  36.500  1.00 96.42           C
ATOM   3601  C   ILE D 442      40.437 -35.450  36.547  1.00 96.42           C
ATOM   3602  O   ILE D 442      40.517 -35.236  37.755  1.00 96.42           O
ATOM   3603  N   SER D 443      41.290 -36.271  35.907  1.00136.01           N
ATOM   3604  CA  SER D 443      42.321 -36.944  36.634  1.00136.01           C
ATOM   3605  CB  SER D 443      42.099 -38.459  36.793  1.00136.01           C
ATOM   3606  OG  SER D 443      42.183 -39.108  35.533  1.00136.01           O
ATOM   3607  C   SER D 443      43.576 -36.752  35.858  1.00136.01           C
ATOM   3608  O   SER D 443      43.555 -36.281  34.723  1.00136.01           O
ATOM   3609  N   LYS D 444      44.718 -37.101  36.469  1.00199.87           N
ATOM   3610  CA  LYS D 444      45.970 -36.906  35.807  1.00199.87           C
ATOM   3611  CB  LYS D 444      47.189 -37.117  36.720  1.00199.87           C
ATOM   3612  CG  LYS D 444      48.530 -36.905  36.016  1.00199.87           C
ATOM   3613  CD  LYS D 444      49.714 -36.788  36.977  1.00199.87           C
ATOM   3614  CE  LYS D 444      50.057 -38.099  37.688  1.00199.87           C
ATOM   3615  NZ  LYS D 444      51.209 -37.895  38.595  1.00199.87           N
ATOM   3616  C   LYS D 444      46.068 -37.875  34.681  1.00199.87           C
ATOM   3617  O   LYS D 444      45.396 -38.904  34.659  1.00199.87           O
ATOM   3618  N   LYS D 445      46.901 -37.523  33.687  1.00270.47           N
ATOM   3619  CA  LYS D 445      47.161 -38.351  32.551  1.00270.47           C
ATOM   3620  CB  LYS D 445      47.668 -39.754  32.934  1.00270.47           C
ATOM   3621  CG  LYS D 445      48.131 -40.588  31.737  1.00270.47           C
ATOM   3622  CD  LYS D 445      48.902 -41.851  32.127  1.00270.47           C
ATOM   3623  CE  LYS D 445      47.999 -43.031  32.494  1.00270.47           C
ATOM   3624  NZ  LYS D 445      47.245 -42.729  33.730  1.00270.47           N
ATOM   3625  C   LYS D 445      45.911 -38.506  31.752  1.00270.47           C
ATOM   3626  O   LYS D 445      45.840 -39.354  30.864  1.00270.47           O
ATOM   3627  N   LYS D 446      44.883 -37.686  32.027  1.00126.29           N
ATOM   3628  CA  LYS D 446      43.728 -37.799  31.190  1.00126.29           C
ATOM   3629  CB  LYS D 446      42.613 -38.698  31.747  1.00126.29           C
ATOM   3630  CG  LYS D 446      41.874 -38.118  32.949  1.00126.29           C
ATOM   3631  CD  LYS D 446      40.582 -38.871  33.264  0.00126.29           C
ATOM   3632  CE  LYS D 446      39.475 -38.648  32.232  0.00126.29           C
ATOM   3633  NZ  LYS D 446      38.267 -39.414  32.611  0.00126.29           N
ATOM   3634  C   LYS D 446      43.171 -36.430  31.020  1.00126.29           C
ATOM   3635  O   LYS D 446      43.007 -35.686  31.985  1.00126.29           O
ATOM   3636  N   VAL D 447      42.880 -36.055  29.764  1.00 31.30           N
ATOM   3637  CA  VAL D 447      42.343 -34.752  29.535  1.00 31.30           C
ATOM   3638  CB  VAL D 447      43.349 -33.786  28.979  1.00 31.30           C
ATOM   3639  CG1 VAL D 447      42.640 -32.458  28.670  1.00 31.30           C
ATOM   3640  CG2 VAL D 447      44.509 -33.658  29.982  1.00 31.30           C
ATOM   3641  C   VAL D 447      41.263 -34.892  28.516  1.00 31.30           C
ATOM   3642  O   VAL D 447      41.294 -35.795  27.681  1.00 31.30           O
ATOM   3643  N   ILE D 448      40.255 -34.004  28.585  1.00 35.80           N
ATOM   3644  CA  ILE D 448      39.198 -34.028  27.620  1.00 35.80           C
ATOM   3645  CB  ILE D 448      37.844 -34.286  28.211  1.00 35.80           C
ATOM   3646  CG1 ILE D 448      37.805 -35.674  28.872  1.00 35.80           C
ATOM   3647  CG2 ILE D 448      36.798 -34.103  27.098  1.00 35.80           C
ATOM   3648  CD1 ILE D 448      36.566 -35.904  29.735  1.00 35.80           C
ATOM   3649  C   ILE D 448      39.165 -32.668  27.007  1.00 35.80           C
ATOM   3650  O   ILE D 448      39.276 -31.661  27.704  1.00 35.80           O
ATOM   3651  N   SER D 449      39.025 -32.604  25.670  1.00 37.28           N
ATOM   3652  CA  SER D 449      39.016 -31.322  25.034  1.00 37.28           C
ATOM   3653  CB  SER D 449      40.025 -31.204  23.880  1.00 37.28           C
ATOM   3654  OG  SER D 449      41.349 -31.351  24.372  1.00 37.28           O
ATOM   3655  C   SER D 449      37.658 -31.107  24.458  1.00 37.28           C
ATOM   3656  O   SER D 449      37.000 -32.051  24.021  1.00 37.28           O
ATOM   3657  N   TYR D 450      37.184 -29.846  24.497  1.00 62.50           N
ATOM   3658  CA  TYR D 450      35.912 -29.527  23.922  1.00 62.50           C
ATOM   3659  CB  TYR D 450      34.905 -29.018  24.966  1.00 62.50           C
ATOM   3660  CG  TYR D 450      34.695 -30.123  25.944  1.00 62.50           C
ATOM   3661  CD1 TYR D 450      33.746 -31.093  25.715  1.00 62.50           C
ATOM   3662  CD2 TYR D 450      35.458 -30.194  27.088  1.00 62.50           C
ATOM   3663  CE1 TYR D 450      33.556 -32.113  26.619  1.00 62.50           C
ATOM   3664  CE2 TYR D 450      35.272 -31.211  27.994  1.00 62.50           C
ATOM   3665  CZ  TYR D 450      34.319 -32.172  27.760  1.00 62.50           C
ATOM   3666  OH  TYR D 450      34.125 -33.217  28.688  1.00 62.50           O
ATOM   3667  C   TYR D 450      36.149 -28.420  22.942  1.00 62.50           C
ATOM   3668  O   TYR D 450      36.377 -27.274  23.322  1.00 62.50           O
ATOM   3669  N   CYS D 451      36.111 -28.754  21.641  1.00 71.57           N
ATOM   3670  CA  CYS D 451      36.324 -27.816  20.578  1.00 71.57           C
ATOM   3671  CB  CYS D 451      36.709 -28.511  19.267  1.00 71.57           C
ATOM   3672  SG  CYS D 451      38.300 -29.352  19.523  1.00 71.57           S
ATOM   3673  C   CYS D 451      35.121 -26.938  20.420  1.00 71.57           C
ATOM   3674  O   CYS D 451      35.178 -25.891  19.775  1.00 71.57           O
ATOM   3675  N   ASN D 452      33.971 -27.413  20.929  1.00 70.33           N
ATOM   3676  CA  ASN D 452      32.728 -26.699  20.915  1.00 70.33           C
ATOM   3677  CB  ASN D 452      31.506 -27.597  21.198  1.00 70.33           C
ATOM   3678  CG  ASN D 452      31.604 -28.160  22.609  1.00 70.33           C
ATOM   3679  OD1 ASN D 452      32.689 -28.476  23.093  1.00 70.33           O
ATOM   3680  ND2 ASN D 452      30.434 -28.291  23.291  1.00 70.33           N
ATOM   3681  C   ASN D 452      32.736 -25.577  21.921  1.00 70.33           C
ATOM   3682  O   ASN D 452      31.962 -24.633  21.788  1.00 70.33           O
ATOM   3683  N   VAL D 453      33.567 -25.655  22.983  1.00107.71           N
ATOM   3684  CA  VAL D 453      33.499 -24.657  24.025  1.00107.71           C
ATOM   3685  CB  VAL D 453      33.014 -25.233  25.327  1.00107.71           C
ATOM   3686  CG1 VAL D 453      34.097 -26.178  25.872  1.00107.71           C
ATOM   3687  CG2 VAL D 453      32.607 -24.097  26.281  1.00107.71           C
ATOM   3688  C   VAL D 453      34.853 -24.032  24.254  1.00107.71           C
ATOM   3689  O   VAL D 453      35.842 -24.443  23.649  1.00107.71           O
ATOM   3690  N   THR D 454      34.923 -22.985  25.120  1.00 64.58           N
ATOM   3691  CA  THR D 454      36.175 -22.305  25.350  1.00 64.58           C
ATOM   3692  CB  THR D 454      36.263 -20.977  24.655  1.00 64.58           C
ATOM   3693  OG1 THR D 454      35.296 -20.083  25.185  1.00 64.58           O
ATOM   3694  CG2 THR D 454      36.020 -21.188  23.151  1.00 64.58           C
ATOM   3695  C   THR D 454      36.415 -22.019  26.815  1.00 64.58           C
ATOM   3696  O   THR D 454      35.635 -22.394  27.691  1.00 64.58           O
ATOM   3697  N   ILE D 455      37.546 -21.309  27.070  1.00152.31           N
ATOM   3698  CA  ILE D 455      38.051 -20.789  28.333  1.00152.31           C
ATOM   3699  CB  ILE D 455      39.544 -20.914  28.462  1.00152.31           C
ATOM   3700  CG1 ILE D 455      39.962 -22.387  28.325  1.00152.31           C
ATOM   3701  CG2 ILE D 455      39.975 -20.299  29.806  1.00152.31           C
ATOM   3702  CD1 ILE D 455      41.468 -22.581  28.153  1.00152.31           C
ATOM   3703  C   ILE D 455      37.691 -19.277  28.215  1.00152.31           C
ATOM   3704  O   ILE D 455      36.842 -19.009  27.376  1.00152.31           O
ATOM   3705  N   GLY D 456      38.213 -18.252  28.997  1.00231.21           N
ATOM   3706  CA  GLY D 456      37.721 -16.828  28.895  1.00231.21           C
ATOM   3707  C   GLY D 456      38.758 -15.614  28.498  1.00231.21           C
ATOM   3708  O   GLY D 456      39.905 -15.860  28.871  1.00231.21           O
ATOM   3709  N   TRP D 457      38.429 -14.391  27.719  1.00272.13           N
ATOM   3710  CA  TRP D 457      39.062 -12.979  27.514  1.00272.13           C
ATOM   3711  CB  TRP D 457      40.577 -12.948  27.232  1.00272.13           C
ATOM   3712  CG  TRP D 457      41.478 -13.316  28.383  1.00272.13           C
ATOM   3713  CD2 TRP D 457      42.255 -14.521  28.431  1.00272.13           C
ATOM   3714  CD1 TRP D 457      41.797 -12.603  29.501  1.00272.13           C
ATOM   3715  NE1 TRP D 457      42.708 -13.302  30.258  1.00272.13           N
ATOM   3716  CE2 TRP D 457      43.003 -14.480  29.605  1.00272.13           C
ATOM   3717  CE3 TRP D 457      42.343 -15.568  27.561  1.00272.13           C
ATOM   3718  CZ2 TRP D 457      43.854 -15.497  29.931  1.00272.13           C
ATOM   3719  CZ3 TRP D 457      43.195 -16.595  27.895  1.00272.13           C
ATOM   3720  CH2 TRP D 457      43.936 -16.560  29.058  1.00272.13           C
ATOM   3721  C   TRP D 457      38.475 -12.047  26.371  1.00272.13           C
ATOM   3722  O   TRP D 457      38.584 -12.381  25.192  1.00272.13           O
ATOM   3723  N   SER D 458      37.944 -10.787  26.647  1.00128.14           N
ATOM   3724  CA  SER D 458      37.435  -9.871  25.604  1.00128.14           C
ATOM   3725  CB  SER D 458      35.925 -10.015  25.346  1.00128.14           C
ATOM   3726  OG  SER D 458      35.512  -9.104  24.339  1.00128.14           O
ATOM   3727  C   SER D 458      37.665  -8.415  26.010  1.00128.14           C
ATOM   3728  O   SER D 458      37.549  -8.072  27.185  1.00128.14           O
ATOM   3729  N   HIS D 459      37.989  -7.508  25.039  1.00 76.71           N
ATOM   3730  CA  HIS D 459      38.208  -6.105  25.343  1.00 76.71           C
ATOM   3731  ND1 HIS D 459      41.346  -7.533  25.318  1.00 76.71           N
ATOM   3732  CG  HIS D 459      40.733  -6.312  25.144  1.00 76.71           C
ATOM   3733  CB  HIS D 459      39.582  -5.821  25.975  1.00 76.71           C
ATOM   3734  NE2 HIS D 459      42.395  -6.532  23.633  1.00 76.71           N
ATOM   3735  CD2 HIS D 459      41.387  -5.715  24.109  1.00 76.71           C
ATOM   3736  CE1 HIS D 459      42.333  -7.614  24.390  1.00 76.71           C
ATOM   3737  C   HIS D 459      38.141  -5.307  24.070  1.00 76.71           C
ATOM   3738  O   HIS D 459      38.273  -5.845  22.975  1.00 76.71           O
ATOM   3739  N   ASN D 460      37.949  -3.975  24.188  1.00123.41           N
ATOM   3740  CA  ASN D 460      37.869  -3.094  23.052  1.00123.41           C
ATOM   3741  CB  ASN D 460      37.489  -1.663  23.472  1.00123.41           C
ATOM   3742  CG  ASN D 460      37.419  -0.780  22.243  1.00123.41           C
ATOM   3743  OD1 ASN D 460      38.420  -0.206  21.817  1.00123.41           O
ATOM   3744  ND2 ASN D 460      36.200  -0.673  21.649  1.00123.41           N
ATOM   3745  C   ASN D 460      39.222  -3.071  22.405  1.00123.41           C
ATOM   3746  O   ASN D 460      40.220  -3.433  23.022  1.00123.41           O
ATOM   3747  N   ASP D 461      39.288  -2.624  21.137  1.00 95.35           N
ATOM   3748  CA  ASP D 461      40.504  -2.630  20.368  1.00 95.35           C
ATOM   3749  CB  ASP D 461      40.308  -2.049  18.956  1.00 95.35           C
ATOM   3750  CG  ASP D 461      41.532  -2.383  18.114  1.00 95.35           C
ATOM   3751  OD1 ASP D 461      42.441  -3.084  18.633  1.00 95.35           O
ATOM   3752  OD2 ASP D 461      41.573  -1.940  16.935  1.00 95.35           O
ATOM   3753  C   ASP D 461      41.549  -1.802  21.064  1.00 95.35           C
ATOM   3754  O   ASP D 461      42.744  -2.064  20.937  1.00 95.35           O
ATOM   3755  N   ASP D 462      41.131  -0.739  21.771  1.00 54.32           N
ATOM   3756  CA  ASP D 462      42.036   0.123  22.486  1.00 54.32           C
ATOM   3757  CB  ASP D 462      41.351   1.402  22.999  1.00 54.32           C
ATOM   3758  CG  ASP D 462      40.998   2.261  21.793  1.00 54.32           C
ATOM   3759  OD1 ASP D 462      41.418   1.894  20.663  1.00 54.32           O
ATOM   3760  OD2 ASP D 462      40.300   3.292  21.985  1.00 54.32           O
ATOM   3761  C   ASP D 462      42.613  -0.584  23.677  1.00 54.32           C
ATOM   3762  O   ASP D 462      43.734  -0.283  24.086  1.00 54.32           O
ATOM   3763  N   GLY D 463      41.858  -1.522  24.287  1.00 44.24           N
ATOM   3764  CA  GLY D 463      42.333  -2.219  25.453  1.00 44.24           C
ATOM   3765  C   GLY D 463      41.837  -1.536  26.698  1.00 44.24           C
ATOM   3766  O   GLY D 463      42.340  -1.810  27.786  1.00 44.24           O
ATOM   3767  N   GLY D 464      40.900  -0.568  26.569  1.00 58.95           N
ATOM   3768  CA  GLY D 464      40.384   0.121  27.729  1.00 58.95           C
ATOM   3769  C   GLY D 464      39.459  -0.713  28.578  1.00 58.95           C
ATOM   3770  O   GLY D 464      39.730  -0.949  29.755  1.00 58.95           O
ATOM   3771  N   ASP D 465      38.356  -1.222  27.985  1.00 62.68           N
ATOM   3772  CA  ASP D 465      37.364  -1.941  28.741  1.00 62.68           C
ATOM   3773  CB  ASP D 465      35.920  -1.589  28.339  1.00 62.68           C
ATOM   3774  CG  ASP D 465      35.623  -0.170  28.805  1.00 62.68           C
ATOM   3775  OD1 ASP D 465      36.100   0.206  29.909  1.00 62.68           O
ATOM   3776  OD2 ASP D 465      34.917   0.560  28.059  1.00 62.68           O
ATOM   3777  C   ASP D 465      37.548  -3.402  28.477  1.00 62.68           C
ATOM   3778  O   ASP D 465      37.675  -3.825  27.329  1.00 62.68           O
ATOM   3779  N   TRP D 466      37.557  -4.205  29.562  1.00 94.24           N
ATOM   3780  CA  TRP D 466      37.779  -5.620  29.498  1.00 94.24           C
ATOM   3781  CB  TRP D 466      39.066  -6.063  30.219  1.00 94.24           C
ATOM   3782  CG  TRP D 466      40.360  -5.675  29.546  1.00 94.24           C
ATOM   3783  CD2 TRP D 466      41.357  -6.618  29.120  1.00 94.24           C
ATOM   3784  CD1 TRP D 466      40.860  -4.434  29.272  1.00 94.24           C
ATOM   3785  NE1 TRP D 466      42.100  -4.546  28.691  1.00 94.24           N
ATOM   3786  CE2 TRP D 466      42.420  -5.885  28.595  1.00 94.24           C
ATOM   3787  CE3 TRP D 466      41.387  -7.985  29.169  1.00 94.24           C
ATOM   3788  CZ2 TRP D 466      43.534  -6.510  28.110  1.00 94.24           C
ATOM   3789  CZ3 TRP D 466      42.509  -8.612  28.672  1.00 94.24           C
ATOM   3790  CH2 TRP D 466      43.562  -7.887  28.153  1.00 94.24           C
ATOM   3791  C   TRP D 466      36.664  -6.325  30.209  1.00 94.24           C
ATOM   3792  O   TRP D 466      35.983  -5.758  31.061  1.00 94.24           O
ATOM   3793  N   ALA D 467      36.446  -7.604  29.843  1.00 63.34           N
ATOM   3794  CA  ALA D 467      35.462  -8.439  30.470  1.00 63.34           C
ATOM   3795  CB  ALA D 467      34.047  -8.267  29.892  1.00 63.34           C
ATOM   3796  C   ALA D 467      35.884  -9.853  30.209  1.00 63.34           C
ATOM   3797  O   ALA D 467      36.790 -10.104  29.414  1.00 63.34           O
ATOM   3798  N   CYS D 468      35.251 -10.821  30.901  1.00 69.12           N
ATOM   3799  CA  CYS D 468      35.606 -12.203  30.709  1.00 69.12           C
ATOM   3800  CB  CYS D 468      35.920 -12.925  32.029  1.00 69.12           C
ATOM   3801  SG  CYS D 468      37.317 -12.135  32.876  1.00 69.12           S
ATOM   3802  C   CYS D 468      34.417 -12.865  30.084  1.00 69.12           C
ATOM   3803  O   CYS D 468      33.289 -12.439  30.319  1.00 69.12           O
ATOM   3804  N   PHE D 469      34.633 -13.905  29.242  1.00 86.15           N
ATOM   3805  CA  PHE D 469      33.511 -14.553  28.622  1.00 86.15           C
ATOM   3806  CB  PHE D 469      33.149 -13.974  27.242  1.00 86.15           C
ATOM   3807  CG  PHE D 469      34.219 -14.349  26.270  1.00 86.15           C
ATOM   3808  CD1 PHE D 469      35.408 -13.659  26.215  1.00 86.15           C
ATOM   3809  CD2 PHE D 469      34.023 -15.395  25.398  1.00 86.15           C
ATOM   3810  CE1 PHE D 469      36.382 -14.015  25.311  1.00 86.15           C
ATOM   3811  CE2 PHE D 469      34.992 -15.757  24.491  1.00 86.15           C
ATOM   3812  CZ  PHE D 469      36.178 -15.065  24.446  1.00 86.15           C
ATOM   3813  C   PHE D 469      33.813 -16.004  28.406  1.00 86.15           C
ATOM   3814  O   PHE D 469      34.954 -16.453  28.512  1.00 86.15           O
ATOM   3815  N   ARG D 470      32.752 -16.787  28.124  1.00105.70           N
ATOM   3816  CA  ARG D 470      32.907 -18.177  27.805  1.00105.70           C
ATOM   3817  CB  ARG D 470      32.358 -19.131  28.880  1.00105.70           C
ATOM   3818  CG  ARG D 470      33.150 -19.098  30.188  1.00105.70           C
ATOM   3819  CD  ARG D 470      32.608 -20.055  31.252  1.00105.70           C
ATOM   3820  NE  ARG D 470      32.891 -21.443  30.789  1.00105.70           N
ATOM   3821  CZ  ARG D 470      32.638 -22.503  31.610  1.00105.70           C
ATOM   3822  NH1 ARG D 470      32.123 -22.295  32.857  1.00105.70           N
ATOM   3823  NH2 ARG D 470      32.900 -23.773  31.183  1.00105.70           N
ATOM   3824  C   ARG D 470      32.089 -18.377  26.573  1.00105.70           C
ATOM   3825  O   ARG D 470      31.052 -17.736  26.405  1.00105.70           O
ATOM   3826  N   GLY D 471      32.529 -19.268  25.665  1.00 33.10           N
ATOM   3827  CA  GLY D 471      31.778 -19.425  24.455  1.00 33.10           C
ATOM   3828  C   GLY D 471      31.408 -20.861  24.265  1.00 33.10           C
ATOM   3829  O   GLY D 471      32.123 -21.766  24.692  1.00 33.10           O
ATOM   3830  N   GLU D 472      30.247 -21.086  23.615  1.00 69.36           N
ATOM   3831  CA  GLU D 472      29.789 -22.406  23.283  1.00 69.36           C
ATOM   3832  CB  GLU D 472      28.604 -22.895  24.135  1.00 69.36           C
ATOM   3833  CG  GLU D 472      28.964 -23.156  25.600  1.00 69.36           C
ATOM   3834  CD  GLU D 472      29.010 -21.818  26.323  1.00 69.36           C
ATOM   3835  OE1 GLU D 472      28.460 -20.828  25.771  1.00 69.36           O
ATOM   3836  OE2 GLU D 472      29.592 -21.769  27.439  1.00 69.36           O
ATOM   3837  C   GLU D 472      29.311 -22.338  21.863  1.00 69.36           C
ATOM   3838  O   GLU D 472      28.730 -21.334  21.454  1.00 69.36           O
ATOM   3839  N   GLN D 473      29.547 -23.407  21.071  1.00129.13           N
ATOM   3840  CA  GLN D 473      29.139 -23.420  19.689  1.00129.13           C
ATOM   3841  CB  GLN D 473      30.018 -24.355  18.827  1.00129.13           C
ATOM   3842  CG  GLN D 473      30.050 -25.824  19.270  1.00129.13           C
ATOM   3843  CD  GLN D 473      29.101 -26.639  18.405  1.00129.13           C
ATOM   3844  OE1 GLN D 473      28.346 -26.087  17.607  1.00129.13           O
ATOM   3845  NE2 GLN D 473      29.131 -27.988  18.570  1.00129.13           N
ATOM   3846  C   GLN D 473      27.700 -23.840  19.627  1.00129.13           C
ATOM   3847  O   GLN D 473      27.359 -25.015  19.747  1.00129.13           O
ATOM   3848  N   ILE D 474      26.806 -22.836  19.537  1.00217.66           N
ATOM   3849  CA  ILE D 474      25.385 -23.049  19.537  1.00217.66           C
ATOM   3850  CB  ILE D 474      24.629 -21.827  19.969  1.00217.66           C
ATOM   3851  CG1 ILE D 474      25.015 -21.440  21.407  0.00217.66           C
ATOM   3852  CG2 ILE D 474      23.129 -22.118  19.796  0.00217.66           C
ATOM   3853  CD1 ILE D 474      24.702 -22.528  22.434  1.00217.66           C
ATOM   3854  C   ILE D 474      24.782 -23.480  18.247  1.00217.66           C
ATOM   3855  O   ILE D 474      24.126 -24.511  18.213  1.00217.66           O
ATOM   3856  N   MET D 475      24.982 -22.734  17.143  1.00141.46           N
ATOM   3857  CA  MET D 475      24.249 -23.104  15.961  1.00141.46           C
ATOM   3858  CB  MET D 475      24.447 -22.161  14.765  1.00141.46           C
ATOM   3859  CG  MET D 475      23.447 -22.389  13.628  1.00141.46           C
ATOM   3860  SD  MET D 475      23.654 -23.946  12.711  1.00141.46           S
ATOM   3861  CE  MET D 475      25.018 -23.340  11.678  1.00141.46           C
ATOM   3862  C   MET D 475      24.739 -24.440  15.567  1.00141.46           C
ATOM   3863  O   MET D 475      23.972 -25.330  15.203  1.00141.46           O
ATOM   3864  N   ARG D 476      26.059 -24.592  15.704  1.00123.38           N
ATOM   3865  CA  ARG D 476      26.744 -25.798  15.398  1.00123.38           C
ATOM   3866  CB  ARG D 476      26.185 -26.595  14.205  1.00123.38           C
ATOM   3867  CG  ARG D 476      26.223 -25.844  12.874  1.00123.38           C
ATOM   3868  CD  ARG D 476      25.678 -26.670  11.708  1.00123.38           C
ATOM   3869  NE  ARG D 476      25.770 -25.836  10.478  1.00123.38           N
ATOM   3870  CZ  ARG D 476      25.848 -26.438   9.255  1.00123.38           C
ATOM   3871  NH1 ARG D 476      25.847 -27.800   9.165  1.00123.38           N
ATOM   3872  NH2 ARG D 476      25.929 -25.679   8.124  1.00123.38           N
ATOM   3873  C   ARG D 476      28.124 -25.322  14.981  1.00123.38           C
ATOM   3874  O   ARG D 476      28.297 -24.076  14.919  1.00123.38           O
ATOM   3875  OXT ARG D 476      29.011 -26.177  14.716  1.00123.38           O
TER    3876      ARG D 476
ATOM   3877  N   LEU E 477      61.898  -6.580  -5.369  1.00 56.43           N
ATOM   3878  CA  LEU E 477      62.276  -7.547  -4.321  1.00 56.43           C
ATOM   3879  CB  LEU E 477      61.202  -8.650  -4.222  1.00 56.43           C
ATOM   3880  CG  LEU E 477      61.333  -9.583  -3.002  1.00 56.43           C
ATOM   3881  CD1 LEU E 477      61.164  -8.800  -1.689  1.00 56.43           C
ATOM   3882  CD2 LEU E 477      60.351 -10.764  -3.095  1.00 56.43           C
ATOM   3883  C   LEU E 477      63.606  -8.137  -4.678  1.00 56.43           C
ATOM   3884  O   LEU E 477      63.858  -8.499  -5.827  1.00 56.43           O
ATOM   3885  N   PRO E 478      64.472  -8.196  -3.704  1.00 66.16           N
ATOM   3886  CA  PRO E 478      65.803  -8.687  -3.950  1.00 66.16           C
ATOM   3887  CD  PRO E 478      64.466  -7.153  -2.691  1.00 66.16           C
ATOM   3888  CB  PRO E 478      66.663  -8.171  -2.800  1.00 66.16           C
ATOM   3889  CG  PRO E 478      65.942  -6.890  -2.351  1.00 66.16           C
ATOM   3890  C   PRO E 478      65.875 -10.171  -4.095  1.00 66.16           C
ATOM   3891  O   PRO E 478      64.958 -10.868  -3.668  1.00 66.16           O
ATOM   3892  N   GLU E 479      66.947 -10.659  -4.745  1.00 37.01           N
ATOM   3893  CA  GLU E 479      67.194 -12.058  -4.902  1.00 37.01           C
ATOM   3894  CB  GLU E 479      68.365 -12.359  -5.851  1.00 37.01           C
ATOM   3895  CG  GLU E 479      68.100 -11.984  -7.311  1.00 37.01           C
ATOM   3896  CD  GLU E 479      69.344 -12.338  -8.115  1.00 37.01           C
ATOM   3897  OE1 GLU E 479      70.321 -12.841  -7.498  1.00 37.01           O
ATOM   3898  OE2 GLU E 479      69.335 -12.111  -9.354  1.00 37.01           O
ATOM   3899  C   GLU E 479      67.568 -12.621  -3.568  1.00 37.01           C
ATOM   3900  O   GLU E 479      67.179 -13.739  -3.227  1.00 37.01           O
ATOM   3901  N   LYS E 480      68.355 -11.856  -2.780  1.00 97.99           N
ATOM   3902  CA  LYS E 480      68.832 -12.363  -1.525  1.00 97.99           C
ATOM   3903  CB  LYS E 480      70.329 -12.728  -1.598  1.00 97.99           C
ATOM   3904  CG  LYS E 480      70.834 -13.706  -0.533  1.00 97.99           C
ATOM   3905  CD  LYS E 480      70.808 -13.178   0.898  1.00 97.99           C
ATOM   3906  CE  LYS E 480      71.323 -14.197   1.915  1.00 97.99           C
ATOM   3907  NZ  LYS E 480      71.313 -13.606   3.270  1.00 97.99           N
ATOM   3908  C   LYS E 480      68.647 -11.298  -0.484  1.00 97.99           C
ATOM   3909  O   LYS E 480      68.673 -10.109  -0.797  1.00 97.99           O
ATOM   3910  N   PHE E 481      68.405 -11.703   0.785  1.00 53.03           N
ATOM   3911  CA  PHE E 481      68.254 -10.731   1.835  1.00 53.03           C
ATOM   3912  CB  PHE E 481      66.803 -10.247   2.013  1.00 53.03           C
ATOM   3913  CG  PHE E 481      66.784  -9.240   3.111  1.00 53.03           C
ATOM   3914  CD1 PHE E 481      66.657  -9.631   4.425  1.00 53.03           C
ATOM   3915  CD2 PHE E 481      66.891  -7.898   2.826  1.00 53.03           C
ATOM   3916  CE1 PHE E 481      66.640  -8.699   5.435  1.00 53.03           C
ATOM   3917  CE2 PHE E 481      66.875  -6.962   3.832  1.00 53.03           C
ATOM   3918  CZ  PHE E 481      66.748  -7.362   5.141  1.00 53.03           C
ATOM   3919  C   PHE E 481      68.685 -11.343   3.139  1.00 53.03           C
ATOM   3920  O   PHE E 481      68.444 -12.520   3.402  1.00 53.03           O
ATOM   3921  N   ASP E 482      69.347 -10.534   3.994  1.00 96.37           N
ATOM   3922  CA  ASP E 482      69.786 -10.977   5.288  1.00 96.37           C
ATOM   3923  CB  ASP E 482      71.233 -11.507   5.280  1.00 96.37           C
ATOM   3924  CG  ASP E 482      71.514 -12.254   6.579  1.00 96.37           C
ATOM   3925  OD1 ASP E 482      70.800 -11.999   7.585  1.00 96.37           O
ATOM   3926  OD2 ASP E 482      72.453 -13.096   6.579  1.00 96.37           O
ATOM   3927  C   ASP E 482      69.753  -9.766   6.176  1.00 96.37           C
ATOM   3928  O   ASP E 482      70.487  -8.805   5.953  1.00 96.37           O
ATOM   3929  N   TRP E 483      68.904  -9.786   7.220  1.00105.50           N
ATOM   3930  CA  TRP E 483      68.744  -8.666   8.108  1.00105.50           C
ATOM   3931  CB  TRP E 483      67.550  -8.789   9.064  1.00105.50           C
ATOM   3932  CG  TRP E 483      66.243  -8.509   8.369  1.00105.50           C
ATOM   3933  CD2 TRP E 483      65.834  -7.191   7.977  1.00105.50           C
ATOM   3934  CD1 TRP E 483      65.256  -9.358   7.956  1.00105.50           C
ATOM   3935  NE1 TRP E 483      64.256  -8.647   7.339  1.00105.50           N
ATOM   3936  CE2 TRP E 483      64.598  -7.310   7.342  1.00105.50           C
ATOM   3937  CE3 TRP E 483      66.442  -5.977   8.133  1.00105.50           C
ATOM   3938  CZ2 TRP E 483      63.949  -6.215   6.852  1.00105.50           C
ATOM   3939  CZ3 TRP E 483      65.784  -4.873   7.640  1.00105.50           C
ATOM   3940  CH2 TRP E 483      64.561  -4.990   7.013  1.00105.50           C
ATOM   3941  C   TRP E 483      69.986  -8.420   8.900  1.00105.50           C
ATOM   3942  O   TRP E 483      70.150  -7.349   9.484  1.00105.50           O
ATOM   3943  N   ARG E 484      70.825  -9.457   9.037  1.00164.87           N
ATOM   3944  CA  ARG E 484      72.084  -9.398   9.722  1.00164.87           C
ATOM   3945  CB  ARG E 484      72.665 -10.808   9.894  1.00164.87           C
ATOM   3946  CG  ARG E 484      71.803 -11.651  10.839  1.00164.87           C
ATOM   3947  CD  ARG E 484      71.671 -13.116  10.425  1.00164.87           C
ATOM   3948  NE  ARG E 484      73.004 -13.763  10.526  1.00164.87           N
ATOM   3949  CZ  ARG E 484      73.213 -14.951   9.890  1.00164.87           C
ATOM   3950  NH1 ARG E 484      72.259 -15.451   9.051  1.00164.87           N
ATOM   3951  NH2 ARG E 484      74.362 -15.653  10.112  1.00164.87           N
ATOM   3952  C   ARG E 484      73.041  -8.551   8.941  1.00164.87           C
ATOM   3953  O   ARG E 484      73.896  -7.884   9.520  1.00164.87           O
ATOM   3954  N   ASP E 485      72.962  -8.579   7.595  1.00 61.01           N
ATOM   3955  CA  ASP E 485      73.907  -7.790   6.859  1.00 61.01           C
ATOM   3956  CB  ASP E 485      75.028  -8.637   6.230  1.00 61.01           C
ATOM   3957  CG  ASP E 485      76.102  -7.709   5.676  1.00 61.01           C
ATOM   3958  OD1 ASP E 485      75.889  -6.468   5.697  1.00 61.01           O
ATOM   3959  OD2 ASP E 485      77.153  -8.234   5.221  1.00 61.01           O
ATOM   3960  C   ASP E 485      73.212  -7.079   5.744  1.00 61.01           C
ATOM   3961  O   ASP E 485      73.132  -7.590   4.628  1.00 61.01           O
ATOM   3962  N   VAL E 486      72.682  -5.872   6.017  1.00124.47           N
ATOM   3963  CA  VAL E 486      72.097  -5.125   4.949  1.00124.47           C
ATOM   3964  CB  VAL E 486      70.697  -4.672   5.257  1.00124.47           C
ATOM   3965  CG1 VAL E 486      70.679  -4.000   6.640  1.00124.47           C
ATOM   3966  CG2 VAL E 486      70.210  -3.763   4.116  1.00124.47           C
ATOM   3967  C   VAL E 486      72.984  -3.948   4.722  1.00124.47           C
ATOM   3968  O   VAL E 486      72.807  -2.888   5.315  1.00124.47           O
ATOM   3969  N   GLY E 487      73.974  -4.107   3.826  1.00 27.17           N
ATOM   3970  CA  GLY E 487      74.846  -3.011   3.533  1.00 27.17           C
ATOM   3971  C   GLY E 487      75.814  -2.810   4.660  1.00 27.17           C
ATOM   3972  O   GLY E 487      76.332  -1.710   4.846  1.00 27.17           O
ATOM   3973  N   GLY E 488      76.085  -3.859   5.457  1.00 32.60           N
ATOM   3974  CA  GLY E 488      77.076  -3.729   6.488  1.00 32.60           C
ATOM   3975  C   GLY E 488      76.439  -3.635   7.845  1.00 32.60           C
ATOM   3976  O   GLY E 488      77.062  -4.015   8.835  1.00 32.60           O
ATOM   3977  N   ILE E 489      75.189  -3.139   7.954  1.00185.24           N
ATOM   3978  CA  ILE E 489      74.616  -3.062   9.275  1.00185.24           C
ATOM   3979  CB  ILE E 489      73.710  -1.897   9.601  1.00185.24           C
ATOM   3980  CG1 ILE E 489      72.573  -1.711   8.589  1.00185.24           C
ATOM   3981  CG2 ILE E 489      74.567  -0.655   9.833  1.00185.24           C
ATOM   3982  CD1 ILE E 489      73.036  -1.033   7.304  1.00185.24           C
ATOM   3983  C   ILE E 489      73.854  -4.292   9.645  1.00185.24           C
ATOM   3984  O   ILE E 489      73.227  -4.944   8.809  1.00185.24           O
ATOM   3985  N   ASP E 490      73.943  -4.643  10.949  1.00 75.59           N
ATOM   3986  CA  ASP E 490      73.269  -5.775  11.530  1.00 75.59           C
ATOM   3987  CB  ASP E 490      74.170  -6.613  12.454  1.00 75.59           C
ATOM   3988  CG  ASP E 490      73.345  -7.775  12.990  1.00 75.59           C
ATOM   3989  OD1 ASP E 490      72.382  -8.191  12.296  1.00 75.59           O
ATOM   3990  OD2 ASP E 490      73.660  -8.252  14.115  1.00 75.59           O
ATOM   3991  C   ASP E 490      72.123  -5.290  12.382  1.00 75.59           C
ATOM   3992  O   ASP E 490      72.301  -4.474  13.287  1.00 75.59           O
ATOM   3993  N   TYR E 491      70.895  -5.691  12.000  1.00143.08           N
ATOM   3994  CA  TYR E 491      69.627  -5.459  12.646  1.00143.08           C
ATOM   3995  CB  TYR E 491      68.502  -5.226  11.630  1.00143.08           C
ATOM   3996  CG  TYR E 491      68.876  -3.934  10.980  1.00143.08           C
ATOM   3997  CD1 TYR E 491      68.612  -2.739  11.611  1.00143.08           C
ATOM   3998  CD2 TYR E 491      69.500  -3.909   9.754  1.00143.08           C
ATOM   3999  CE1 TYR E 491      68.956  -1.541  11.030  1.00143.08           C
ATOM   4000  CE2 TYR E 491      69.846  -2.714   9.166  1.00143.08           C
ATOM   4001  CZ  TYR E 491      69.573  -1.527   9.803  1.00143.08           C
ATOM   4002  OH  TYR E 491      69.928  -0.301   9.201  1.00143.08           O
ATOM   4003  C   TYR E 491      69.213  -6.484  13.684  1.00143.08           C
ATOM   4004  O   TYR E 491      68.270  -6.241  14.436  1.00143.08           O
ATOM   4005  N   VAL E 492      69.780  -7.711  13.669  1.00 64.83           N
ATOM   4006  CA  VAL E 492      69.305  -8.757  14.546  1.00 64.83           C
ATOM   4007  CB  VAL E 492      69.431 -10.118  13.925  1.00 64.83           C
ATOM   4008  CG1 VAL E 492      68.913 -11.173  14.916  1.00 64.83           C
ATOM   4009  CG2 VAL E 492      68.683 -10.103  12.582  1.00 64.83           C
ATOM   4010  C   VAL E 492      70.048  -8.787  15.856  1.00 64.83           C
ATOM   4011  O   VAL E 492      71.262  -8.594  15.917  1.00 64.83           O
ATOM   4012  N   SER E 493      69.307  -9.045  16.959  1.00 54.10           N
ATOM   4013  CA  SER E 493      69.884  -9.120  18.278  1.00 54.10           C
ATOM   4014  CB  SER E 493      68.847  -9.013  19.405  1.00 54.10           C
ATOM   4015  OG  SER E 493      67.947 -10.107  19.329  1.00 54.10           O
ATOM   4016  C   SER E 493      70.574 -10.447  18.396  1.00 54.10           C
ATOM   4017  O   SER E 493      70.377 -11.331  17.565  1.00 54.10           O
ATOM   4018  N   PRO E 494      71.368 -10.609  19.423  1.00 72.09           N
ATOM   4019  CA  PRO E 494      72.168 -11.800  19.571  1.00 72.09           C
ATOM   4020  CD  PRO E 494      72.007  -9.452  20.032  1.00 72.09           C
ATOM   4021  CB  PRO E 494      73.170 -11.487  20.680  1.00 72.09           C
ATOM   4022  CG  PRO E 494      73.349  -9.961  20.584  1.00 72.09           C
ATOM   4023  C   PRO E 494      71.402 -13.062  19.795  1.00 72.09           C
ATOM   4024  O   PRO E 494      70.263 -13.015  20.258  1.00 72.09           O
ATOM   4025  N   VAL E 495      72.022 -14.205  19.435  1.00 32.70           N
ATOM   4026  CA  VAL E 495      71.425 -15.498  19.607  1.00 32.70           C
ATOM   4027  CB  VAL E 495      72.171 -16.596  18.902  1.00 32.70           C
ATOM   4028  CG1 VAL E 495      71.506 -17.941  19.239  1.00 32.70           C
ATOM   4029  CG2 VAL E 495      72.206 -16.278  17.399  1.00 32.70           C
ATOM   4030  C   VAL E 495      71.452 -15.798  21.071  1.00 32.70           C
ATOM   4031  O   VAL E 495      72.391 -15.428  21.773  1.00 32.70           O
ATOM   4032  N   ARG E 496      70.398 -16.470  21.569  1.00112.95           N
ATOM   4033  CA  ARG E 496      70.301 -16.783  22.968  1.00112.95           C
ATOM   4034  CB  ARG E 496      69.170 -16.019  23.673  1.00112.95           C
ATOM   4035  CG  ARG E 496      69.373 -14.503  23.672  1.00112.95           C
ATOM   4036  CD  ARG E 496      68.251 -13.738  24.374  1.00112.95           C
ATOM   4037  NE  ARG E 496      68.273 -14.138  25.809  1.00112.95           N
ATOM   4038  CZ  ARG E 496      67.517 -13.460  26.720  1.00112.95           C
ATOM   4039  NH1 ARG E 496      66.743 -12.410  26.318  1.00112.95           N
ATOM   4040  NH2 ARG E 496      67.537 -13.832  28.032  1.00112.95           N
ATOM   4041  C   ARG E 496      69.993 -18.243  23.102  1.00112.95           C
ATOM   4042  O   ARG E 496      69.756 -18.935  22.112  1.00112.95           O
ATOM   4043  N   ASP E 497      70.033 -18.758  24.351  1.00 46.96           N
ATOM   4044  CA  ASP E 497      69.752 -20.150  24.582  1.00 46.96           C
ATOM   4045  CB  ASP E 497      70.920 -20.888  25.261  1.00 46.96           C
ATOM   4046  CG  ASP E 497      70.678 -22.388  25.168  1.00 46.96           C
ATOM   4047  OD1 ASP E 497      69.529 -22.789  24.843  1.00 46.96           O
ATOM   4048  OD2 ASP E 497      71.646 -23.154  25.421  1.00 46.96           O
ATOM   4049  C   ASP E 497      68.552 -20.255  25.484  1.00 46.96           C
ATOM   4050  O   ASP E 497      68.537 -19.712  26.587  1.00 46.96           O
ATOM   4051  N   GLN E 498      67.499 -20.951  25.010  1.00 65.84           N
ATOM   4052  CA  GLN E 498      66.271 -21.175  25.728  1.00 65.84           C
ATOM   4053  CB  GLN E 498      65.149 -21.744  24.838  1.00 65.84           C
ATOM   4054  CG  GLN E 498      65.443 -23.125  24.252  1.00 65.84           C
ATOM   4055  CD  GLN E 498      64.243 -23.535  23.407  1.00 65.84           C
ATOM   4056  OE1 GLN E 498      63.108 -23.538  23.872  1.00 65.84           O
ATOM   4057  NE2 GLN E 498      64.504 -23.882  22.117  1.00 65.84           N
ATOM   4058  C   GLN E 498      66.502 -22.107  26.878  1.00 65.84           C
ATOM   4059  O   GLN E 498      65.775 -22.067  27.872  1.00 65.84           O
ATOM   4060  N   GLY E 499      67.482 -23.018  26.749  1.00 28.79           N
ATOM   4061  CA  GLY E 499      67.752 -23.927  27.822  1.00 28.79           C
ATOM   4062  C   GLY E 499      66.718 -25.007  27.772  1.00 28.79           C
ATOM   4063  O   GLY E 499      66.153 -25.301  26.722  1.00 28.79           O
ATOM   4064  N   ILE E 500      66.461 -25.622  28.940  1.00144.51           N
ATOM   4065  CA  ILE E 500      65.567 -26.728  29.130  1.00144.51           C
ATOM   4066  CB  ILE E 500      65.658 -27.262  30.539  1.00144.51           C
ATOM   4067  CG1 ILE E 500      64.997 -28.646  30.693  1.00144.51           C
ATOM   4068  CG2 ILE E 500      65.083 -26.189  31.477  1.00144.51           C
ATOM   4069  CD1 ILE E 500      63.476 -28.651  30.558  1.00144.51           C
ATOM   4070  C   ILE E 500      64.141 -26.338  28.850  1.00144.51           C
ATOM   4071  O   ILE E 500      63.381 -27.123  28.290  1.00144.51           O
ATOM   4072  N   CYS E 501      63.742 -25.111  29.234  1.00 69.59           N
ATOM   4073  CA  CYS E 501      62.370 -24.664  29.186  1.00 69.59           C
ATOM   4074  CB  CYS E 501      62.236 -23.257  29.804  1.00 69.59           C
ATOM   4075  SG  CYS E 501      60.548 -22.594  29.878  1.00 69.59           S
ATOM   4076  C   CYS E 501      61.849 -24.619  27.772  1.00 69.59           C
ATOM   4077  O   CYS E 501      62.553 -24.223  26.846  1.00 69.59           O
ATOM   4078  N   GLY E 502      60.568 -25.016  27.567  1.00 56.84           N
ATOM   4079  CA  GLY E 502      60.001 -25.026  26.239  1.00 56.84           C
ATOM   4080  C   GLY E 502      59.532 -23.636  25.942  1.00 56.84           C
ATOM   4081  O   GLY E 502      58.344 -23.385  25.737  1.00 56.84           O
ATOM   4082  N   SER E 503      60.504 -22.706  25.938  1.00101.74           N
ATOM   4083  CA  SER E 503      60.352 -21.290  25.772  1.00101.74           C
ATOM   4084  CB  SER E 503      61.378 -20.522  26.624  1.00101.74           C
ATOM   4085  OG  SER E 503      61.101 -19.131  26.601  1.00101.74           O
ATOM   4086  C   SER E 503      60.465 -20.787  24.350  1.00101.74           C
ATOM   4087  O   SER E 503      60.437 -19.575  24.147  1.00101.74           O
ATOM   4088  N   CYS E 504      60.560 -21.653  23.322  1.00 66.04           N
ATOM   4089  CA  CYS E 504      60.883 -21.204  21.985  1.00 66.04           C
ATOM   4090  CB  CYS E 504      60.829 -22.345  20.953  1.00 66.04           C
ATOM   4091  SG  CYS E 504      59.181 -23.102  20.830  1.00 66.04           S
ATOM   4092  C   CYS E 504      59.976 -20.101  21.505  1.00 66.04           C
ATOM   4093  O   CYS E 504      60.455 -19.103  20.967  1.00 66.04           O
ATOM   4094  N   TYR E 505      58.658 -20.204  21.729  1.00 72.93           N
ATOM   4095  CA  TYR E 505      57.734 -19.220  21.228  1.00 72.93           C
ATOM   4096  CB  TYR E 505      56.267 -19.556  21.566  1.00 72.93           C
ATOM   4097  CG  TYR E 505      56.093 -19.585  23.048  1.00 72.93           C
ATOM   4098  CD1 TYR E 505      56.512 -20.666  23.789  1.00 72.93           C
ATOM   4099  CD2 TYR E 505      55.488 -18.535  23.697  1.00 72.93           C
ATOM   4100  CE1 TYR E 505      56.344 -20.688  25.155  1.00 72.93           C
ATOM   4101  CE2 TYR E 505      55.316 -18.548  25.061  1.00 72.93           C
ATOM   4102  CZ  TYR E 505      55.746 -19.627  25.793  1.00 72.93           C
ATOM   4103  OH  TYR E 505      55.572 -19.645  27.192  1.00 72.93           O
ATOM   4104  C   TYR E 505      58.066 -17.865  21.786  1.00 72.93           C
ATOM   4105  O   TYR E 505      57.926 -16.854  21.095  1.00 72.93           O
ATOM   4106  N   ALA E 506      58.459 -17.798  23.071  1.00 42.58           N
ATOM   4107  CA  ALA E 506      58.800 -16.541  23.683  1.00 42.58           C
ATOM   4108  CB  ALA E 506      59.065 -16.668  25.193  1.00 42.58           C
ATOM   4109  C   ALA E 506      60.037 -15.967  23.053  1.00 42.58           C
ATOM   4110  O   ALA E 506      60.101 -14.769  22.779  1.00 42.58           O
ATOM   4111  N   PHE E 507      61.064 -16.808  22.812  1.00 54.68           N
ATOM   4112  CA  PHE E 507      62.294 -16.330  22.239  1.00 54.68           C
ATOM   4113  CB  PHE E 507      63.398 -17.403  22.165  1.00 54.68           C
ATOM   4114  CG  PHE E 507      63.999 -17.544  23.525  1.00 54.68           C
ATOM   4115  CD1 PHE E 507      63.389 -18.290  24.508  1.00 54.68           C
ATOM   4116  CD2 PHE E 507      65.193 -16.923  23.811  1.00 54.68           C
ATOM   4117  CE1 PHE E 507      63.961 -18.406  25.754  1.00 54.68           C
ATOM   4118  CE2 PHE E 507      65.769 -17.035  25.054  1.00 54.68           C
ATOM   4119  CZ  PHE E 507      65.152 -17.779  26.031  1.00 54.68           C
ATOM   4120  C   PHE E 507      62.048 -15.814  20.853  1.00 54.68           C
ATOM   4121  O   PHE E 507      62.541 -14.749  20.485  1.00 54.68           O
ATOM   4122  N   ALA E 508      61.270 -16.552  20.041  1.00 32.04           N
ATOM   4123  CA  ALA E 508      61.018 -16.127  18.692  1.00 32.04           C
ATOM   4124  CB  ALA E 508      60.120 -17.108  17.918  1.00 32.04           C
ATOM   4125  C   ALA E 508      60.311 -14.809  18.739  1.00 32.04           C
ATOM   4126  O   ALA E 508      60.621 -13.889  17.984  1.00 32.04           O
ATOM   4127  N   SER E 509      59.345 -14.685  19.661  1.00 90.06           N
ATOM   4128  CA  SER E 509      58.549 -13.500  19.793  1.00 90.06           C
ATOM   4129  CB  SER E 509      57.521 -13.663  20.926  1.00 90.06           C
ATOM   4130  OG  SER E 509      56.735 -12.492  21.050  1.00 90.06           O
ATOM   4131  C   SER E 509      59.420 -12.322  20.111  1.00 90.06           C
ATOM   4132  O   SER E 509      59.336 -11.288  19.450  1.00 90.06           O
ATOM   4133  N   THR E 510      60.296 -12.445  21.128  1.00102.64           N
ATOM   4134  CA  THR E 510      61.136 -11.352  21.530  1.00102.64           C
ATOM   4135  CB  THR E 510      61.953 -11.659  22.752  1.00102.64           C
ATOM   4136  OG1 THR E 510      62.644 -10.496  23.186  1.00102.64           O
ATOM   4137  CG2 THR E 510      62.949 -12.786  22.430  1.00102.64           C
ATOM   4138  C   THR E 510      62.075 -11.022  20.413  1.00102.64           C
ATOM   4139  O   THR E 510      62.341  -9.853  20.137  1.00102.64           O
ATOM   4140  N   ALA E 511      62.590 -12.056  19.724  1.00 33.56           N
ATOM   4141  CA  ALA E 511      63.552 -11.854  18.684  1.00 33.56           C
ATOM   4142  CB  ALA E 511      64.000 -13.171  18.033  1.00 33.56           C
ATOM   4143  C   ALA E 511      62.956 -11.002  17.607  1.00 33.56           C
ATOM   4144  O   ALA E 511      63.616 -10.102  17.090  1.00 33.56           O
ATOM   4145  N   THR E 512      61.691 -11.262  17.230  1.00107.04           N
ATOM   4146  CA  THR E 512      61.106 -10.484  16.177  1.00107.04           C
ATOM   4147  CB  THR E 512      59.759 -10.983  15.725  1.00107.04           C
ATOM   4148  OG1 THR E 512      59.362 -10.302  14.544  1.00107.04           O
ATOM   4149  CG2 THR E 512      58.713 -10.772  16.831  1.00107.04           C
ATOM   4150  C   THR E 512      60.984  -9.048  16.606  1.00107.04           C
ATOM   4151  O   THR E 512      61.378  -8.137  15.880  1.00107.04           O
ATOM   4152  N   GLN E 513      60.475  -8.808  17.827  1.00 56.94           N
ATOM   4153  CA  GLN E 513      60.259  -7.463  18.290  1.00 56.94           C
ATOM   4154  CB  GLN E 513      59.552  -7.410  19.656  1.00 56.94           C
ATOM   4155  CG  GLN E 513      58.114  -7.933  19.608  1.00 56.94           C
ATOM   4156  CD  GLN E 513      57.521  -7.828  21.005  1.00 56.94           C
ATOM   4157  OE1 GLN E 513      58.200  -7.433  21.953  1.00 56.94           O
ATOM   4158  NE2 GLN E 513      56.220  -8.197  21.142  1.00 56.94           N
ATOM   4159  C   GLN E 513      61.562  -6.734  18.420  1.00 56.94           C
ATOM   4160  O   GLN E 513      61.635  -5.536  18.148  1.00 56.94           O
ATOM   4161  N   GLU E 514      62.623  -7.428  18.866  1.00 51.57           N
ATOM   4162  CA  GLU E 514      63.896  -6.792  19.082  1.00 51.57           C
ATOM   4163  CB  GLU E 514      64.896  -7.744  19.762  1.00 51.57           C
ATOM   4164  CG  GLU E 514      64.480  -8.087  21.195  1.00 51.57           C
ATOM   4165  CD  GLU E 514      65.335  -9.237  21.705  1.00 51.57           C
ATOM   4166  OE1 GLU E 514      65.874  -9.996  20.858  1.00 51.57           O
ATOM   4167  OE2 GLU E 514      65.452  -9.376  22.952  1.00 51.57           O
ATOM   4168  C   GLU E 514      64.489  -6.315  17.785  1.00 51.57           C
ATOM   4169  O   GLU E 514      65.026  -5.210  17.718  1.00 51.57           O
ATOM   4170  N   SER E 515      64.424  -7.140  16.720  1.00 77.68           N
ATOM   4171  CA  SER E 515      65.000  -6.758  15.457  1.00 77.68           C
ATOM   4172  CB  SER E 515      64.997  -7.907  14.432  1.00 77.68           C
ATOM   4173  OG  SER E 515      65.573  -7.471  13.209  1.00 77.68           O
ATOM   4174  C   SER E 515      64.218  -5.624  14.857  1.00 77.68           C
ATOM   4175  O   SER E 515      64.791  -4.654  14.361  1.00 77.68           O
ATOM   4176  N   ARG E 516      62.873  -5.706  14.913  1.00125.40           N
ATOM   4177  CA  ARG E 516      62.010  -4.733  14.299  1.00125.40           C
ATOM   4178  CB  ARG E 516      60.521  -5.118  14.419  1.00125.40           C
ATOM   4179  CG  ARG E 516      60.193  -6.444  13.718  1.00125.40           C
ATOM   4180  CD  ARG E 516      59.811  -6.302  12.241  1.00125.40           C
ATOM   4181  NE  ARG E 516      58.369  -5.930  12.164  1.00125.40           N
ATOM   4182  CZ  ARG E 516      57.453  -6.827  11.690  1.00125.40           C
ATOM   4183  NH1 ARG E 516      57.855  -8.054  11.245  1.00125.40           N
ATOM   4184  NH2 ARG E 516      56.130  -6.490  11.651  1.00125.40           N
ATOM   4185  C   ARG E 516      62.213  -3.392  14.934  1.00125.40           C
ATOM   4186  O   ARG E 516      62.126  -2.352  14.283  1.00125.40           O
ATOM   4187  N   LEU E 517      62.457  -3.388  16.249  1.00144.26           N
ATOM   4188  CA  LEU E 517      62.698  -2.210  17.026  1.00144.26           C
ATOM   4189  CB  LEU E 517      62.848  -2.660  18.496  1.00144.26           C
ATOM   4190  CG  LEU E 517      63.114  -1.592  19.562  1.00144.26           C
ATOM   4191  CD1 LEU E 517      64.475  -0.945  19.332  1.00144.26           C
ATOM   4192  CD2 LEU E 517      61.957  -0.599  19.699  1.00144.26           C
ATOM   4193  C   LEU E 517      63.968  -1.598  16.499  1.00144.26           C
ATOM   4194  O   LEU E 517      64.081  -0.383  16.337  1.00144.26           O
ATOM   4195  N   ARG E 518      64.957  -2.458  16.198  1.00203.92           N
ATOM   4196  CA  ARG E 518      66.258  -2.062  15.745  1.00203.92           C
ATOM   4197  CB  ARG E 518      67.155  -3.302  15.587  1.00203.92           C
ATOM   4198  CG  ARG E 518      68.644  -3.052  15.801  1.00203.92           C
ATOM   4199  CD  ARG E 518      69.013  -2.845  17.273  1.00203.92           C
ATOM   4200  NE  ARG E 518      68.481  -4.005  18.044  1.00203.92           N
ATOM   4201  CZ  ARG E 518      69.224  -5.140  18.202  1.00203.92           C
ATOM   4202  NH1 ARG E 518      70.473  -5.231  17.660  1.00203.92           N
ATOM   4203  NH2 ARG E 518      68.717  -6.189  18.910  1.00203.92           N
ATOM   4204  C   ARG E 518      66.144  -1.381  14.408  1.00203.92           C
ATOM   4205  O   ARG E 518      66.695  -0.301  14.203  1.00203.92           O
ATOM   4206  N   VAL E 519      65.404  -1.991  13.461  1.00106.36           N
ATOM   4207  CA  VAL E 519      65.263  -1.449  12.137  1.00106.36           C
ATOM   4208  CB  VAL E 519      64.530  -2.368  11.200  1.00106.36           C
ATOM   4209  CG1 VAL E 519      65.352  -3.659  11.044  1.00106.36           C
ATOM   4210  CG2 VAL E 519      63.106  -2.595  11.730  1.00106.36           C
ATOM   4211  C   VAL E 519      64.511  -0.155  12.183  1.00106.36           C
ATOM   4212  O   VAL E 519      64.879   0.805  11.509  1.00106.36           O
ATOM   4213  N   MET E 520      63.441  -0.089  12.996  1.00127.43           N
ATOM   4214  CA  MET E 520      62.595   1.072  13.019  1.00127.43           C
ATOM   4215  CB  MET E 520      61.409   0.918  13.986  1.00127.43           C
ATOM   4216  CG  MET E 520      60.435  -0.194  13.589  1.00127.43           C
ATOM   4217  SD  MET E 520      59.514   0.110  12.051  1.00127.43           S
ATOM   4218  CE  MET E 520      58.391   1.339  12.776  1.00127.43           C
ATOM   4219  C   MET E 520      63.382   2.263  13.467  1.00127.43           C
ATOM   4220  O   MET E 520      63.224   3.361  12.940  1.00127.43           O
ATOM   4221  N   THR E 521      64.203   2.059  14.505  1.00157.18           N
ATOM   4222  CA  THR E 521      65.063   2.988  15.178  1.00157.18           C
ATOM   4223  CB  THR E 521      65.373   2.504  16.557  1.00157.18           C
ATOM   4224  OG1 THR E 521      66.024   3.522  17.289  1.00157.18           O
ATOM   4225  CG2 THR E 521      66.270   1.261  16.462  1.00157.18           C
ATOM   4226  C   THR E 521      66.353   3.186  14.442  1.00157.18           C
ATOM   4227  O   THR E 521      67.123   4.086  14.775  1.00157.18           O
ATOM   4228  N   ASN E 522      66.670   2.304  13.478  1.00 74.45           N
ATOM   4229  CA  ASN E 522      67.925   2.388  12.789  1.00 74.45           C
ATOM   4230  CB  ASN E 522      68.158   3.742  12.096  1.00 74.45           C
ATOM   4231  CG  ASN E 522      69.325   3.585  11.129  1.00 74.45           C
ATOM   4232  OD1 ASN E 522      69.993   2.552  11.097  1.00 74.45           O
ATOM   4233  ND2 ASN E 522      69.583   4.646  10.318  1.00 74.45           N
ATOM   4234  C   ASN E 522      69.031   2.160  13.773  1.00 74.45           C
ATOM   4235  O   ASN E 522      70.045   2.857  13.776  1.00 74.45           O
ATOM   4236  N   ASN E 523      68.842   1.145  14.638  1.00 74.70           N
ATOM   4237  CA  ASN E 523      69.819   0.716  15.599  1.00 74.70           C
ATOM   4238  CB  ASN E 523      71.204   0.465  14.968  1.00 74.70           C
ATOM   4239  CG  ASN E 523      71.128  -0.724  14.016  1.00 74.70           C
ATOM   4240  OD1 ASN E 523      70.599  -1.779  14.359  1.00 74.70           O
ATOM   4241  ND2 ASN E 523      71.676  -0.553  12.783  1.00 74.70           N
ATOM   4242  C   ASN E 523      70.005   1.755  16.656  1.00 74.70           C
ATOM   4243  O   ASN E 523      70.941   1.663  17.450  1.00 74.70           O
ATOM   4244  N   ASN E 524      69.120   2.766  16.723  1.00 37.81           N
ATOM   4245  CA  ASN E 524      69.282   3.723  17.775  1.00 37.81           C
ATOM   4246  CB  ASN E 524      68.372   4.957  17.639  1.00 37.81           C
ATOM   4247  CG  ASN E 524      68.773   5.971  18.701  1.00 37.81           C
ATOM   4248  OD1 ASN E 524      68.868   5.649  19.885  1.00 37.81           O
ATOM   4249  ND2 ASN E 524      69.022   7.236  18.267  1.00 37.81           N
ATOM   4250  C   ASN E 524      68.976   3.029  19.069  1.00 37.81           C
ATOM   4251  O   ASN E 524      69.665   3.241  20.066  1.00 37.81           O
ATOM   4252  N   VAL E 525      67.927   2.176  19.080  1.00125.79           N
ATOM   4253  CA  VAL E 525      67.553   1.452  20.269  1.00125.79           C
ATOM   4254  CB  VAL E 525      66.166   1.797  20.733  1.00125.79           C
ATOM   4255  CG1 VAL E 525      65.241   1.880  19.509  1.00125.79           C
ATOM   4256  CG2 VAL E 525      65.733   0.767  21.792  1.00125.79           C
ATOM   4257  C   VAL E 525      67.703  -0.032  20.036  1.00125.79           C
ATOM   4258  O   VAL E 525      67.176  -0.598  19.082  1.00125.79           O
ATOM   4259  N   LYS E 526      68.578  -0.636  20.868  1.00128.97           N
ATOM   4260  CA  LYS E 526      69.051  -1.998  21.000  1.00128.97           C
ATOM   4261  CB  LYS E 526      70.538  -2.053  21.383  1.00128.97           C
ATOM   4262  CG  LYS E 526      71.451  -1.449  20.313  1.00128.97           C
ATOM   4263  CD  LYS E 526      72.879  -1.188  20.794  1.00128.97           C
ATOM   4264  CE  LYS E 526      73.784  -0.584  19.717  1.00128.97           C
ATOM   4265  NZ  LYS E 526      75.138  -0.348  20.266  1.00128.97           N
ATOM   4266  C   LYS E 526      68.319  -2.931  21.945  1.00128.97           C
ATOM   4267  O   LYS E 526      68.815  -4.035  22.158  1.00128.97           O
ATOM   4268  N   VAL E 527      67.238  -2.514  22.632  1.00133.20           N
ATOM   4269  CA  VAL E 527      66.657  -3.256  23.736  1.00133.20           C
ATOM   4270  CB  VAL E 527      65.280  -2.779  24.096  1.00133.20           C
ATOM   4271  CG1 VAL E 527      64.340  -3.059  22.911  1.00133.20           C
ATOM   4272  CG2 VAL E 527      64.851  -3.465  25.404  1.00133.20           C
ATOM   4273  C   VAL E 527      66.579  -4.750  23.558  1.00133.20           C
ATOM   4274  O   VAL E 527      66.331  -5.274  22.473  1.00133.20           O
ATOM   4275  N   VAL E 528      66.851  -5.475  24.671  1.00111.48           N
ATOM   4276  CA  VAL E 528      66.711  -6.903  24.725  1.00111.48           C
ATOM   4277  CB  VAL E 528      67.914  -7.612  25.290  1.00111.48           C
ATOM   4278  CG1 VAL E 528      68.230  -7.068  26.694  1.00111.48           C
ATOM   4279  CG2 VAL E 528      67.636  -9.125  25.258  1.00111.48           C
ATOM   4280  C   VAL E 528      65.522  -7.148  25.607  1.00111.48           C
ATOM   4281  O   VAL E 528      65.512  -6.773  26.779  1.00111.48           O
ATOM   4282  N   MET E 529      64.468  -7.774  25.046  1.00100.44           N
ATOM   4283  CA  MET E 529      63.249  -8.006  25.771  1.00100.44           C
ATOM   4284  CB  MET E 529      62.020  -8.204  24.864  1.00100.44           C
ATOM   4285  CG  MET E 529      61.550  -6.919  24.178  1.00100.44           C
ATOM   4286  SD  MET E 529      62.670  -6.280  22.897  1.00100.44           S
ATOM   4287  CE  MET E 529      61.635  -4.846  22.485  1.00100.44           C
ATOM   4288  C   MET E 529      63.396  -9.232  26.620  1.00100.44           C
ATOM   4289  O   MET E 529      64.339 -10.003  26.454  1.00100.44           O
ATOM   4290  N   SER E 530      62.447  -9.439  27.564  1.00 66.74           N
ATOM   4291  CA  SER E 530      62.559 -10.541  28.484  1.00 66.74           C
ATOM   4292  CB  SER E 530      62.280 -10.126  29.938  1.00 66.74           C
ATOM   4293  OG  SER E 530      62.285 -11.271  30.775  1.00 66.74           O
ATOM   4294  C   SER E 530      61.586 -11.649  28.170  1.00 66.74           C
ATOM   4295  O   SER E 530      60.371 -11.493  28.282  1.00 66.74           O
ATOM   4296  N   PRO E 531      62.117 -12.784  27.782  1.00 86.70           N
ATOM   4297  CA  PRO E 531      61.301 -13.946  27.522  1.00 86.70           C
ATOM   4298  CD  PRO E 531      63.330 -12.788  26.981  1.00 86.70           C
ATOM   4299  CB  PRO E 531      62.193 -14.922  26.761  1.00 86.70           C
ATOM   4300  CG  PRO E 531      63.214 -14.012  26.058  1.00 86.70           C
ATOM   4301  C   PRO E 531      60.744 -14.530  28.783  1.00 86.70           C
ATOM   4302  O   PRO E 531      59.697 -15.174  28.745  1.00 86.70           O
ATOM   4303  N   GLN E 532      61.445 -14.337  29.912  1.00 62.48           N
ATOM   4304  CA  GLN E 532      61.042 -14.935  31.151  1.00 62.48           C
ATOM   4305  CB  GLN E 532      62.092 -14.797  32.265  1.00 62.48           C
ATOM   4306  CG  GLN E 532      61.661 -15.453  33.579  1.00 62.48           C
ATOM   4307  CD  GLN E 532      61.528 -16.952  33.358  1.00 62.48           C
ATOM   4308  OE1 GLN E 532      62.378 -17.577  32.724  1.00 62.48           O
ATOM   4309  NE2 GLN E 532      60.427 -17.547  33.892  1.00 62.48           N
ATOM   4310  C   GLN E 532      59.756 -14.340  31.637  1.00 62.48           C
ATOM   4311  O   GLN E 532      58.911 -15.053  32.176  1.00 62.48           O
ATOM   4312  N   GLU E 533      59.557 -13.019  31.464  1.00130.24           N
ATOM   4313  CA  GLU E 533      58.353 -12.446  31.992  1.00130.24           C
ATOM   4314  CB  GLU E 533      58.276 -10.908  31.877  1.00130.24           C
ATOM   4315  CG  GLU E 533      58.103 -10.349  30.467  1.00130.24           C
ATOM   4316  CD  GLU E 533      56.613 -10.199  30.195  1.00130.24           C
ATOM   4317  OE1 GLU E 533      55.827 -10.141  31.178  1.00130.24           O
ATOM   4318  OE2 GLU E 533      56.245 -10.131  28.992  1.00130.24           O
ATOM   4319  C   GLU E 533      57.185 -13.074  31.302  1.00130.24           C
ATOM   4320  O   GLU E 533      56.158 -13.341  31.924  1.00130.24           O
ATOM   4321  N   VAL E 534      57.311 -13.332  29.989  1.00 47.94           N
ATOM   4322  CA  VAL E 534      56.243 -13.966  29.271  1.00 47.94           C
ATOM   4323  CB  VAL E 534      56.544 -14.131  27.807  1.00 47.94           C
ATOM   4324  CG1 VAL E 534      55.443 -14.995  27.171  1.00 47.94           C
ATOM   4325  CG2 VAL E 534      56.677 -12.736  27.171  1.00 47.94           C
ATOM   4326  C   VAL E 534      56.031 -15.333  29.839  1.00 47.94           C
ATOM   4327  O   VAL E 534      54.901 -15.748  30.090  1.00 47.94           O
ATOM   4328  N   VAL E 535      57.130 -16.072  30.076  1.00 56.54           N
ATOM   4329  CA  VAL E 535      57.009 -17.418  30.566  1.00 56.54           C
ATOM   4330  CB  VAL E 535      58.335 -18.112  30.694  1.00 56.54           C
ATOM   4331  CG1 VAL E 535      58.107 -19.493  31.334  1.00 56.54           C
ATOM   4332  CG2 VAL E 535      58.992 -18.175  29.303  1.00 56.54           C
ATOM   4333  C   VAL E 535      56.358 -17.427  31.916  1.00 56.54           C
ATOM   4334  O   VAL E 535      55.524 -18.286  32.200  1.00 56.54           O
ATOM   4335  N   SER E 536      56.763 -16.510  32.811  1.00125.37           N
ATOM   4336  CA  SER E 536      56.233 -16.516  34.147  1.00125.37           C
ATOM   4337  CB  SER E 536      57.167 -15.756  35.100  1.00125.37           C
ATOM   4338  OG  SER E 536      56.664 -15.794  36.423  1.00125.37           O
ATOM   4339  C   SER E 536      54.856 -15.905  34.262  1.00125.37           C
ATOM   4340  O   SER E 536      54.002 -16.433  34.972  1.00125.37           O
ATOM   4341  N   CYS E 537      54.670 -14.698  33.681  1.00108.69           N
ATOM   4342  CA  CYS E 537      53.468 -13.897  33.754  1.00108.69           C
ATOM   4343  CB  CYS E 537      53.800 -12.413  33.563  1.00108.69           C
ATOM   4344  SG  CYS E 537      54.857 -11.881  34.923  1.00108.69           S
ATOM   4345  C   CYS E 537      52.334 -14.189  32.812  1.00108.69           C
ATOM   4346  O   CYS E 537      51.169 -14.098  33.199  1.00108.69           O
ATOM   4347  N   SER E 538      52.641 -14.509  31.543  1.00 89.57           N
ATOM   4348  CA  SER E 538      51.645 -14.505  30.503  1.00 89.57           C
ATOM   4349  CB  SER E 538      52.289 -14.534  29.100  1.00 89.57           C
ATOM   4350  OG  SER E 538      51.302 -14.528  28.079  1.00 89.57           O
ATOM   4351  C   SER E 538      50.646 -15.625  30.581  1.00 89.57           C
ATOM   4352  O   SER E 538      50.978 -16.809  30.562  1.00 89.57           O
ATOM   4353  N   GLU E 539      49.360 -15.221  30.657  1.00120.45           N
ATOM   4354  CA  GLU E 539      48.183 -16.047  30.679  1.00120.45           C
ATOM   4355  CB  GLU E 539      46.939 -15.255  31.125  1.00120.45           C
ATOM   4356  CG  GLU E 539      47.021 -14.702  32.553  1.00120.45           C
ATOM   4357  CD  GLU E 539      46.259 -15.619  33.503  1.00120.45           C
ATOM   4358  OE1 GLU E 539      45.609 -16.583  33.018  1.00120.45           O
ATOM   4359  OE2 GLU E 539      46.309 -15.355  34.734  1.00120.45           O
ATOM   4360  C   GLU E 539      47.903 -16.562  29.290  1.00120.45           C
ATOM   4361  O   GLU E 539      47.157 -17.525  29.113  1.00120.45           O
ATOM   4362  N   TYR E 540      48.417 -15.844  28.270  1.00184.30           N
ATOM   4363  CA  TYR E 540      48.262 -16.121  26.866  1.00184.30           C
ATOM   4364  CB  TYR E 540      48.651 -14.976  25.914  1.00184.30           C
ATOM   4365  CG  TYR E 540      47.626 -13.911  26.106  1.00184.30           C
ATOM   4366  CD1 TYR E 540      46.287 -14.231  26.086  1.00184.30           C
ATOM   4367  CD2 TYR E 540      47.989 -12.593  26.253  1.00184.30           C
ATOM   4368  CE1 TYR E 540      45.328 -13.259  26.253  1.00184.30           C
ATOM   4369  CE2 TYR E 540      47.035 -11.617  26.419  1.00184.30           C
ATOM   4370  CZ  TYR E 540      45.702 -11.948  26.424  1.00184.30           C
ATOM   4371  OH  TYR E 540      44.725 -10.944  26.596  1.00184.30           O
ATOM   4372  C   TYR E 540      49.017 -17.346  26.459  1.00184.30           C
ATOM   4373  O   TYR E 540      48.843 -17.817  25.337  1.00184.30           O
ATOM   4374  N   ALA E 541      49.991 -17.784  27.283  1.00 79.47           N
ATOM   4375  CA  ALA E 541      50.798 -18.933  26.977  1.00 79.47           C
ATOM   4376  CB  ALA E 541      52.221 -18.568  26.512  1.00 79.47           C
ATOM   4377  C   ALA E 541      50.932 -19.821  28.190  1.00 79.47           C
ATOM   4378  O   ALA E 541      50.449 -19.524  29.281  1.00 79.47           O
ATOM   4379  N   GLN E 542      51.523 -21.005  27.940  1.00179.05           N
ATOM   4380  CA  GLN E 542      51.814 -22.141  28.775  1.00179.05           C
ATOM   4381  CB  GLN E 542      51.844 -23.446  27.962  1.00179.05           C
ATOM   4382  CG  GLN E 542      50.448 -23.869  27.484  1.00179.05           C
ATOM   4383  CD  GLN E 542      49.894 -22.820  26.524  1.00179.05           C
ATOM   4384  OE1 GLN E 542      50.459 -22.575  25.460  1.00179.05           O
ATOM   4385  NE2 GLN E 542      48.760 -22.174  26.911  1.00179.05           N
ATOM   4386  C   GLN E 542      53.044 -22.056  29.644  1.00179.05           C
ATOM   4387  O   GLN E 542      53.320 -23.013  30.364  1.00179.05           O
ATOM   4388  N   GLY E 543      53.914 -21.035  29.515  1.00 52.91           N
ATOM   4389  CA  GLY E 543      55.097 -21.043  30.338  1.00 52.91           C
ATOM   4390  C   GLY E 543      56.096 -21.921  29.643  1.00 52.91           C
ATOM   4391  O   GLY E 543      56.334 -21.768  28.449  1.00 52.91           O
ATOM   4392  N   CYS E 544      56.738 -22.839  30.391  1.00 85.27           N
ATOM   4393  CA  CYS E 544      57.704 -23.771  29.879  1.00 85.27           C
ATOM   4394  CB  CYS E 544      58.515 -24.484  30.970  1.00 85.27           C
ATOM   4395  SG  CYS E 544      59.800 -23.374  31.599  1.00 85.27           S
ATOM   4396  C   CYS E 544      57.029 -24.801  29.026  1.00 85.27           C
ATOM   4397  O   CYS E 544      57.689 -25.563  28.322  1.00 85.27           O
ATOM   4398  N   GLU E 545      55.699 -24.907  29.168  1.00136.71           N
ATOM   4399  CA  GLU E 545      54.824 -25.811  28.472  1.00136.71           C
ATOM   4400  CB  GLU E 545      53.434 -25.893  29.123  1.00136.71           C
ATOM   4401  CG  GLU E 545      53.431 -26.698  30.427  1.00136.71           C
ATOM   4402  CD  GLU E 545      54.408 -26.056  31.403  1.00136.71           C
ATOM   4403  OE1 GLU E 545      53.990 -25.129  32.146  1.00136.71           O
ATOM   4404  OE2 GLU E 545      55.593 -26.485  31.412  1.00136.71           O
ATOM   4405  C   GLU E 545      54.658 -25.443  27.018  1.00136.71           C
ATOM   4406  O   GLU E 545      54.161 -26.254  26.237  1.00136.71           O
ATOM   4407  N   GLY E 546      54.959 -24.187  26.621  1.00 42.88           N
ATOM   4408  CA  GLY E 546      54.825 -23.838  25.226  1.00 42.88           C
ATOM   4409  C   GLY E 546      53.913 -22.649  25.086  1.00 42.88           C
ATOM   4410  O   GLY E 546      53.361 -22.159  26.069  1.00 42.88           O
ATOM   4411  N   GLY E 547      53.742 -22.156  23.835  1.00 32.84           N
ATOM   4412  CA  GLY E 547      52.903 -21.017  23.556  1.00 32.84           C
ATOM   4413  C   GLY E 547      52.999 -20.693  22.087  1.00 32.84           C
ATOM   4414  O   GLY E 547      53.626 -21.428  21.324  1.00 32.84           O
ATOM   4415  N   PHE E 548      52.359 -19.578  21.646  1.00 82.02           N
ATOM   4416  CA  PHE E 548      52.400 -19.232  20.243  1.00 82.02           C
ATOM   4417  CB  PHE E 548      51.093 -19.590  19.512  1.00 82.02           C
ATOM   4418  CG  PHE E 548      51.001 -21.082  19.556  1.00 82.02           C
ATOM   4419  CD1 PHE E 548      50.510 -21.722  20.674  1.00 82.02           C
ATOM   4420  CD2 PHE E 548      51.411 -21.847  18.488  1.00 82.02           C
ATOM   4421  CE1 PHE E 548      50.427 -23.095  20.724  1.00 82.02           C
ATOM   4422  CE2 PHE E 548      51.330 -23.221  18.534  1.00 82.02           C
ATOM   4423  CZ  PHE E 548      50.838 -23.849  19.652  1.00 82.02           C
ATOM   4424  C   PHE E 548      52.692 -17.759  20.065  1.00 82.02           C
ATOM   4425  O   PHE E 548      52.133 -16.907  20.754  1.00 82.02           O
ATOM   4426  N   PRO E 549      53.541 -17.442  19.108  1.00 79.39           N
ATOM   4427  CA  PRO E 549      53.967 -16.082  18.865  1.00 79.39           C
ATOM   4428  CD  PRO E 549      54.530 -18.400  18.641  1.00 79.39           C
ATOM   4429  CB  PRO E 549      55.060 -16.171  17.805  1.00 79.39           C
ATOM   4430  CG  PRO E 549      55.680 -17.558  18.059  1.00 79.39           C
ATOM   4431  C   PRO E 549      52.857 -15.132  18.539  1.00 79.39           C
ATOM   4432  O   PRO E 549      52.968 -13.953  18.871  1.00 79.39           O
ATOM   4433  N   TYR E 550      51.773 -15.608  17.910  1.00 67.43           N
ATOM   4434  CA  TYR E 550      50.686 -14.737  17.565  1.00 67.43           C
ATOM   4435  CB  TYR E 550      49.558 -15.533  16.878  1.00 67.43           C
ATOM   4436  CG  TYR E 550      48.411 -14.666  16.475  1.00 67.43           C
ATOM   4437  CD1 TYR E 550      47.385 -14.385  17.349  1.00 67.43           C
ATOM   4438  CD2 TYR E 550      48.355 -14.146  15.201  1.00 67.43           C
ATOM   4439  CE1 TYR E 550      46.327 -13.596  16.958  1.00 67.43           C
ATOM   4440  CE2 TYR E 550      47.301 -13.357  14.804  1.00 67.43           C
ATOM   4441  CZ  TYR E 550      46.283 -13.081  15.684  1.00 67.43           C
ATOM   4442  OH  TYR E 550      45.199 -12.274  15.278  1.00 67.43           O
ATOM   4443  C   TYR E 550      50.172 -14.161  18.855  1.00 67.43           C
ATOM   4444  O   TYR E 550      49.881 -12.970  18.943  1.00 67.43           O
ATOM   4445  N   LEU E 551      50.025 -15.012  19.890  1.00163.25           N
ATOM   4446  CA  LEU E 551      49.560 -14.608  21.188  1.00163.25           C
ATOM   4447  CB  LEU E 551      49.189 -15.798  22.094  1.00163.25           C
ATOM   4448  CG  LEU E 551      47.791 -16.394  21.837  1.00163.25           C
ATOM   4449  CD1 LEU E 551      46.697 -15.515  22.450  1.00163.25           C
ATOM   4450  CD2 LEU E 551      47.530 -16.621  20.349  1.00163.25           C
ATOM   4451  C   LEU E 551      50.559 -13.776  21.946  1.00163.25           C
ATOM   4452  O   LEU E 551      50.152 -12.963  22.771  1.00163.25           O
ATOM   4453  N   ILE E 552      51.870 -14.084  21.880  1.00206.34           N
ATOM   4454  CA  ILE E 552      52.799 -13.244  22.595  1.00206.34           C
ATOM   4455  CB  ILE E 552      53.843 -13.982  23.373  1.00206.34           C
ATOM   4456  CG1 ILE E 552      54.664 -14.922  22.508  1.00206.34           C
ATOM   4457  CG2 ILE E 552      53.148 -14.688  24.539  1.00206.34           C
ATOM   4458  CD1 ILE E 552      55.691 -15.610  23.386  1.00206.34           C
ATOM   4459  C   ILE E 552      53.378 -12.071  21.867  1.00206.34           C
ATOM   4460  O   ILE E 552      53.335 -10.944  22.361  1.00206.34           O
ATOM   4461  N   ALA E 553      53.943 -12.288  20.665  1.00 66.61           N
ATOM   4462  CA  ALA E 553      54.534 -11.180  19.980  1.00 66.61           C
ATOM   4463  CB  ALA E 553      55.166 -11.576  18.635  1.00 66.61           C
ATOM   4464  C   ALA E 553      53.428 -10.224  19.694  1.00 66.61           C
ATOM   4465  O   ALA E 553      53.632  -9.011  19.736  1.00 66.61           O
ATOM   4466  N   GLY E 554      52.269 -10.752  19.243  1.00 87.08           N
ATOM   4467  CA  GLY E 554      51.156  -9.881  18.983  1.00 87.08           C
ATOM   4468  C   GLY E 554      50.268  -9.489  20.143  1.00 87.08           C
ATOM   4469  O   GLY E 554      50.324  -8.367  20.641  1.00 87.08           O
ATOM   4470  N   LYS E 555      49.470 -10.455  20.656  1.00116.06           N
ATOM   4471  CA  LYS E 555      48.401 -10.136  21.577  1.00116.06           C
ATOM   4472  CB  LYS E 555      47.450 -11.324  21.795  1.00116.06           C
ATOM   4473  CG  LYS E 555      46.148 -10.920  22.483  1.00116.06           C
ATOM   4474  CD  LYS E 555      45.037 -11.961  22.354  1.00116.06           C
ATOM   4475  CE  LYS E 555      43.693 -11.467  22.890  1.00116.06           C
ATOM   4476  NZ  LYS E 555      43.198 -10.348  22.057  1.00116.06           N
ATOM   4477  C   LYS E 555      48.880  -9.680  22.919  1.00116.06           C
ATOM   4478  O   LYS E 555      48.474  -8.630  23.413  1.00116.06           O
ATOM   4479  N   TYR E 556      49.782 -10.458  23.536  1.00 84.23           N
ATOM   4480  CA  TYR E 556      50.280 -10.171  24.849  1.00 84.23           C
ATOM   4481  CB  TYR E 556      51.258 -11.280  25.290  1.00 84.23           C
ATOM   4482  CG  TYR E 556      51.708 -11.069  26.693  1.00 84.23           C
ATOM   4483  CD1 TYR E 556      50.857 -11.336  27.741  1.00 84.23           C
ATOM   4484  CD2 TYR E 556      52.985 -10.637  26.962  1.00 84.23           C
ATOM   4485  CE1 TYR E 556      51.266 -11.155  29.040  1.00 84.23           C
ATOM   4486  CE2 TYR E 556      53.399 -10.455  28.260  1.00 84.23           C
ATOM   4487  CZ  TYR E 556      52.539 -10.712  29.301  1.00 84.23           C
ATOM   4488  OH  TYR E 556      52.965 -10.525  30.633  1.00 84.23           O
ATOM   4489  C   TYR E 556      51.009  -8.864  24.784  1.00 84.23           C
ATOM   4490  O   TYR E 556      50.872  -8.011  25.660  1.00 84.23           O
ATOM   4491  N   GLY E 557      51.797  -8.663  23.716  1.00 30.45           N
ATOM   4492  CA  GLY E 557      52.555  -7.451  23.595  1.00 30.45           C
ATOM   4493  C   GLY E 557      51.621  -6.277  23.556  1.00 30.45           C
ATOM   4494  O   GLY E 557      51.908  -5.236  24.145  1.00 30.45           O
ATOM   4495  N   GLN E 558      50.499  -6.381  22.815  1.00127.51           N
ATOM   4496  CA  GLN E 558      49.604  -5.258  22.737  1.00127.51           C
ATOM   4497  CB  GLN E 558      48.545  -5.375  21.624  1.00127.51           C
ATOM   4498  CG  GLN E 558      47.512  -6.483  21.831  1.00127.51           C
ATOM   4499  CD  GLN E 558      46.427  -6.281  20.783  1.00127.51           C
ATOM   4500  OE1 GLN E 558      45.434  -7.006  20.747  1.00127.51           O
ATOM   4501  NE2 GLN E 558      46.619  -5.259  19.907  1.00127.51           N
ATOM   4502  C   GLN E 558      48.864  -5.027  24.028  1.00127.51           C
ATOM   4503  O   GLN E 558      48.732  -3.888  24.473  1.00127.51           O
ATOM   4504  N   ASP E 559      48.314  -6.099  24.637  1.00118.42           N
ATOM   4505  CA  ASP E 559      47.505  -5.956  25.817  1.00118.42           C
ATOM   4506  CB  ASP E 559      46.735  -7.249  26.150  1.00118.42           C
ATOM   4507  CG  ASP E 559      45.714  -7.509  25.049  1.00118.42           C
ATOM   4508  OD1 ASP E 559      45.518  -6.602  24.196  1.00118.42           O
ATOM   4509  OD2 ASP E 559      45.121  -8.621  25.044  1.00118.42           O
ATOM   4510  C   ASP E 559      48.292  -5.600  27.049  1.00118.42           C
ATOM   4511  O   ASP E 559      47.960  -4.639  27.744  1.00118.42           O
ATOM   4512  N   PHE E 560      49.263  -6.465  27.419  1.00186.53           N
ATOM   4513  CA  PHE E 560      50.090  -6.299  28.587  1.00186.53           C
ATOM   4514  CB  PHE E 560      50.397  -7.646  29.257  1.00186.53           C
ATOM   4515  CG  PHE E 560      49.060  -8.173  29.657  1.00186.53           C
ATOM   4516  CD1 PHE E 560      48.501  -7.831  30.866  1.00186.53           C
ATOM   4517  CD2 PHE E 560      48.350  -8.991  28.807  1.00186.53           C
ATOM   4518  CE1 PHE E 560      47.264  -8.310  31.227  1.00186.53           C
ATOM   4519  CE2 PHE E 560      47.113  -9.473  29.163  1.00186.53           C
ATOM   4520  CZ  PHE E 560      46.567  -9.134  30.377  1.00186.53           C
ATOM   4521  C   PHE E 560      51.377  -5.546  28.389  1.00186.53           C
ATOM   4522  O   PHE E 560      51.783  -4.765  29.247  1.00186.53           O
ATOM   4523  N   GLY E 561      52.084  -5.792  27.268  1.00 39.23           N
ATOM   4524  CA  GLY E 561      53.359  -5.153  27.046  1.00 39.23           C
ATOM   4525  C   GLY E 561      54.472  -6.071  27.481  1.00 39.23           C
ATOM   4526  O   GLY E 561      54.257  -7.030  28.220  1.00 39.23           O
ATOM   4527  N   LEU E 562      55.712  -5.781  27.018  1.00103.11           N
ATOM   4528  CA  LEU E 562      56.868  -6.576  27.341  1.00103.11           C
ATOM   4529  CB  LEU E 562      57.565  -7.203  26.120  1.00103.11           C
ATOM   4530  CG  LEU E 562      56.775  -8.364  25.486  1.00103.11           C
ATOM   4531  CD1 LEU E 562      55.404  -7.905  24.969  1.00103.11           C
ATOM   4532  CD2 LEU E 562      57.606  -9.079  24.409  1.00103.11           C
ATOM   4533  C   LEU E 562      57.877  -5.724  28.055  1.00103.11           C
ATOM   4534  O   LEU E 562      57.941  -4.513  27.851  1.00103.11           O
ATOM   4535  N   VAL E 563      58.699  -6.350  28.928  1.00 63.18           N
ATOM   4536  CA  VAL E 563      59.692  -5.628  29.680  1.00 63.18           C
ATOM   4537  CB  VAL E 563      59.624  -5.865  31.160  1.00 63.18           C
ATOM   4538  CG1 VAL E 563      58.265  -5.364  31.675  1.00 63.18           C
ATOM   4539  CG2 VAL E 563      59.888  -7.356  31.433  1.00 63.18           C
ATOM   4540  C   VAL E 563      61.048  -6.078  29.235  1.00 63.18           C
ATOM   4541  O   VAL E 563      61.188  -7.075  28.531  1.00 63.18           O
ATOM   4542  N   ASP E 564      62.091  -5.320  29.630  1.00 46.59           N
ATOM   4543  CA  ASP E 564      63.436  -5.627  29.229  1.00 46.59           C
ATOM   4544  CB  ASP E 564      64.409  -4.450  29.414  1.00 46.59           C
ATOM   4545  CG  ASP E 564      64.020  -3.369  28.414  1.00 46.59           C
ATOM   4546  OD1 ASP E 564      63.142  -3.646  27.554  1.00 46.59           O
ATOM   4547  OD2 ASP E 564      64.593  -2.250  28.500  1.00 46.59           O
ATOM   4548  C   ASP E 564      63.954  -6.790  30.024  1.00 46.59           C
ATOM   4549  O   ASP E 564      63.407  -7.163  31.063  1.00 46.59           O
ATOM   4550  N   GLU E 565      65.063  -7.382  29.531  1.00 85.41           N
ATOM   4551  CA  GLU E 565      65.667  -8.553  30.108  1.00 85.41           C
ATOM   4552  CB  GLU E 565      66.913  -9.018  29.334  1.00 85.41           C
ATOM   4553  CG  GLU E 565      67.571 -10.261  29.935  1.00 85.41           C
ATOM   4554  CD  GLU E 565      66.689 -11.464  29.634  1.00 85.41           C
ATOM   4555  OE1 GLU E 565      65.800 -11.345  28.750  1.00 85.41           O
ATOM   4556  OE2 GLU E 565      66.896 -12.521  30.288  1.00 85.41           O
ATOM   4557  C   GLU E 565      66.103  -8.264  31.514  1.00 85.41           C
ATOM   4558  O   GLU E 565      65.904  -9.078  32.417  1.00 85.41           O
ATOM   4559  N   THR E 566      66.678  -7.071  31.747  1.00110.85           N
ATOM   4560  CA  THR E 566      67.212  -6.731  33.035  1.00110.85           C
ATOM   4561  CB  THR E 566      67.808  -5.354  33.069  1.00110.85           C
ATOM   4562  OG1 THR E 566      66.805  -4.382  32.808  1.00110.85           O
ATOM   4563  CG2 THR E 566      68.915  -5.270  32.005  1.00110.85           C
ATOM   4564  C   THR E 566      66.111  -6.762  34.041  1.00110.85           C
ATOM   4565  O   THR E 566      66.306  -7.132  35.200  1.00110.85           O
ATOM   4566  N   CYS E 567      64.911  -6.342  33.624  1.00112.23           N
ATOM   4567  CA  CYS E 567      63.818  -6.295  34.541  1.00112.23           C
ATOM   4568  CB  CYS E 567      62.568  -5.703  33.889  1.00112.23           C
ATOM   4569  SG  CYS E 567      62.913  -3.994  33.411  1.00112.23           S
ATOM   4570  C   CYS E 567      63.500  -7.677  35.020  1.00112.23           C
ATOM   4571  O   CYS E 567      63.212  -7.871  36.202  1.00112.23           O
ATOM   4572  N   TYR E 568      63.511  -8.667  34.101  1.00173.02           N
ATOM   4573  CA  TYR E 568      63.151 -10.000  34.490  1.00173.02           C
ATOM   4574  CB  TYR E 568      61.802 -10.338  33.836  1.00173.02           C
ATOM   4575  CG  TYR E 568      61.015 -11.336  34.603  1.00173.02           C
ATOM   4576  CD1 TYR E 568      61.469 -12.610  34.844  1.00173.02           C
ATOM   4577  CD2 TYR E 568      59.763 -10.972  35.045  1.00173.02           C
ATOM   4578  CE1 TYR E 568      60.682 -13.492  35.546  1.00173.02           C
ATOM   4579  CE2 TYR E 568      58.975 -11.849  35.744  1.00173.02           C
ATOM   4580  CZ  TYR E 568      59.441 -13.113  35.996  1.00173.02           C
ATOM   4581  OH  TYR E 568      58.639 -14.021  36.710  1.00173.02           O
ATOM   4582  C   TYR E 568      64.171 -10.912  33.860  1.00173.02           C
ATOM   4583  O   TYR E 568      63.935 -11.384  32.750  1.00173.02           O
ATOM   4584  N   PRO E 569      65.247 -11.259  34.517  1.00 78.07           N
ATOM   4585  CA  PRO E 569      66.256 -12.065  33.869  1.00 78.07           C
ATOM   4586  CD  PRO E 569      65.824 -10.380  35.520  1.00 78.07           C
ATOM   4587  CB  PRO E 569      67.467 -12.029  34.796  1.00 78.07           C
ATOM   4588  CG  PRO E 569      67.337 -10.663  35.497  1.00 78.07           C
ATOM   4589  C   PRO E 569      65.755 -13.438  33.547  1.00 78.07           C
ATOM   4590  O   PRO E 569      64.866 -13.920  34.245  1.00 78.07           O
ATOM   4591  N   TYR E 570      66.319 -14.086  32.502  1.00 99.24           N
ATOM   4592  CA  TYR E 570      65.814 -15.356  32.048  1.00 99.24           C
ATOM   4593  CB  TYR E 570      66.255 -15.671  30.605  1.00 99.24           C
ATOM   4594  CG  TYR E 570      65.601 -16.927  30.142  1.00 99.24           C
ATOM   4595  CD1 TYR E 570      64.251 -16.947  29.878  1.00 99.24           C
ATOM   4596  CD2 TYR E 570      66.339 -18.069  29.937  1.00 99.24           C
ATOM   4597  CE1 TYR E 570      63.641 -18.097  29.439  1.00 99.24           C
ATOM   4598  CE2 TYR E 570      65.733 -19.223  29.497  1.00 99.24           C
ATOM   4599  CZ  TYR E 570      64.382 -19.238  29.249  1.00 99.24           C
ATOM   4600  OH  TYR E 570      63.757 -20.420  28.797  1.00 99.24           O
ATOM   4601  C   TYR E 570      66.280 -16.455  32.959  1.00 99.24           C
ATOM   4602  O   TYR E 570      67.477 -16.614  33.194  1.00 99.24           O
ATOM   4603  N   ARG E 571      65.293 -17.129  33.601  1.00 87.10           N
ATOM   4604  CA  ARG E 571      65.406 -18.269  34.479  1.00 87.10           C
ATOM   4605  CB  ARG E 571      64.271 -18.313  35.514  1.00 87.10           C
ATOM   4606  CG  ARG E 571      64.310 -17.156  36.515  1.00 87.10           C
ATOM   4607  CD  ARG E 571      63.180 -17.203  37.545  1.00 87.10           C
ATOM   4608  NE  ARG E 571      63.345 -16.031  38.449  1.00 87.10           N
ATOM   4609  CZ  ARG E 571      64.111 -16.144  39.574  1.00 87.10           C
ATOM   4610  NH1 ARG E 571      64.723 -17.327  39.868  1.00 87.10           N
ATOM   4611  NH2 ARG E 571      64.263 -15.073  40.405  1.00 87.10           N
ATOM   4612  C   ARG E 571      65.409 -19.607  33.781  1.00 87.10           C
ATOM   4613  O   ARG E 571      66.142 -20.507  34.184  1.00 87.10           O
ATOM   4614  N   GLU E 572      64.598 -19.746  32.706  1.00126.34           N
ATOM   4615  CA  GLU E 572      64.290 -20.968  31.998  1.00126.34           C
ATOM   4616  CB  GLU E 572      65.501 -21.758  31.444  1.00126.34           C
ATOM   4617  CG  GLU E 572      66.268 -22.613  32.456  1.00126.34           C
ATOM   4618  CD  GLU E 572      67.408 -23.301  31.719  1.00126.34           C
ATOM   4619  OE1 GLU E 572      67.558 -23.049  30.493  1.00126.34           O
ATOM   4620  OE2 GLU E 572      68.146 -24.087  32.372  1.00126.34           O
ATOM   4621  C   GLU E 572      63.476 -21.881  32.869  1.00126.34           C
ATOM   4622  O   GLU E 572      63.554 -23.103  32.751  1.00126.34           O
ATOM   4623  N   ARG E 573      62.633 -21.296  33.748  1.00149.62           N
ATOM   4624  CA  ARG E 573      61.790 -22.077  34.608  1.00149.62           C
ATOM   4625  CB  ARG E 573      62.372 -22.280  36.017  1.00149.62           C
ATOM   4626  CG  ARG E 573      62.602 -20.971  36.775  1.00149.62           C
ATOM   4627  CD  ARG E 573      63.204 -21.169  38.167  1.00149.62           C
ATOM   4628  NE  ARG E 573      64.651 -21.477  37.986  1.00149.62           N
ATOM   4629  CZ  ARG E 573      65.404 -21.873  39.053  1.00149.62           C
ATOM   4630  NH1 ARG E 573      64.829 -22.006  40.283  1.00149.62           N
ATOM   4631  NH2 ARG E 573      66.734 -22.136  38.889  1.00149.62           N
ATOM   4632  C   ARG E 573      60.477 -21.363  34.778  1.00149.62           C
ATOM   4633  O   ARG E 573      60.304 -20.212  34.384  1.00149.62           O
ATOM   4634  N   ASP E 574      59.523 -22.076  35.400  1.00112.02           N
ATOM   4635  CA  ASP E 574      58.162 -21.738  35.723  1.00112.02           C
ATOM   4636  CB  ASP E 574      57.310 -22.967  36.088  1.00112.02           C
ATOM   4637  CG  ASP E 574      57.062 -23.744  34.800  1.00112.02           C
ATOM   4638  OD1 ASP E 574      57.241 -23.142  33.708  1.00112.02           O
ATOM   4639  OD2 ASP E 574      56.691 -24.945  34.888  1.00112.02           O
ATOM   4640  C   ASP E 574      58.107 -20.762  36.869  1.00112.02           C
ATOM   4641  O   ASP E 574      57.082 -20.655  37.542  1.00112.02           O
ATOM   4642  N   ALA E 575      59.241 -20.119  37.207  1.00 64.22           N
ATOM   4643  CA  ALA E 575      59.315 -19.229  38.340  1.00 64.22           C
ATOM   4644  CB  ALA E 575      60.610 -18.401  38.382  1.00 64.22           C
ATOM   4645  C   ALA E 575      58.160 -18.265  38.357  1.00 64.22           C
ATOM   4646  O   ALA E 575      57.469 -18.059  37.362  1.00 64.22           O
ATOM   4647  N   PRO E 576      57.907 -17.732  39.533  1.00 89.92           N
ATOM   4648  CA  PRO E 576      56.840 -16.779  39.749  1.00 89.92           C
ATOM   4649  CD  PRO E 576      58.252 -18.440  40.752  1.00 89.92           C
ATOM   4650  CB  PRO E 576      56.571 -16.775  41.256  1.00 89.92           C
ATOM   4651  CG  PRO E 576      57.777 -17.506  41.874  1.00 89.92           C
ATOM   4652  C   PRO E 576      57.182 -15.425  39.195  1.00 89.92           C
ATOM   4653  O   PRO E 576      58.363 -15.152  39.001  1.00 89.92           O
ATOM   4654  N   CYS E 577      56.164 -14.567  38.942  1.00124.17           N
ATOM   4655  CA  CYS E 577      56.352 -13.262  38.347  1.00124.17           C
ATOM   4656  CB  CYS E 577      55.065 -12.635  37.803  1.00124.17           C
ATOM   4657  SG  CYS E 577      54.492 -13.363  36.257  1.00124.17           S
ATOM   4658  C   CYS E 577      56.822 -12.244  39.353  1.00124.17           C
ATOM   4659  O   CYS E 577      56.365 -12.275  40.489  1.00124.17           O
ATOM   4660  N   ARG E 578      57.749 -11.316  38.965  1.00 98.18           N
ATOM   4661  CA  ARG E 578      58.136 -10.225  39.848  1.00 98.18           C
ATOM   4662  CB  ARG E 578      58.587 -10.707  41.236  1.00 98.18           C
ATOM   4663  CG  ARG E 578      58.998  -9.572  42.176  1.00 98.18           C
ATOM   4664  CD  ARG E 578      59.450 -10.056  43.554  1.00 98.18           C
ATOM   4665  NE  ARG E 578      59.815  -8.854  44.354  1.00 98.18           N
ATOM   4666  CZ  ARG E 578      61.093  -8.377  44.313  1.00 98.18           C
ATOM   4667  NH1 ARG E 578      62.029  -9.002  43.540  1.00 98.18           N
ATOM   4668  NH2 ARG E 578      61.436  -7.277  45.045  1.00 98.18           N
ATOM   4669  C   ARG E 578      59.285  -9.372  39.274  1.00 98.18           C
ATOM   4670  O   ARG E 578      60.167  -9.918  38.615  1.00 98.18           O
ATOM   4671  N   GLN E 579      59.259  -8.013  39.511  1.00205.89           N
ATOM   4672  CA  GLN E 579      60.217  -6.926  39.298  1.00205.89           C
ATOM   4673  CB  GLN E 579      61.018  -7.058  37.990  1.00205.89           C
ATOM   4674  CG  GLN E 579      62.067  -5.961  37.802  1.00205.89           C
ATOM   4675  CD  GLN E 579      61.372  -4.751  37.208  1.00205.89           C
ATOM   4676  OE1 GLN E 579      61.668  -3.612  37.566  1.00205.89           O
ATOM   4677  NE2 GLN E 579      60.430  -5.010  36.261  1.00205.89           N
ATOM   4678  C   GLN E 579      59.452  -5.613  39.277  1.00205.89           C
ATOM   4679  O   GLN E 579      58.377  -5.536  38.686  1.00205.89           O
ATOM   4680  N   VAL E 580      60.037  -4.537  39.869  1.00133.59           N
ATOM   4681  CA  VAL E 580      59.485  -3.209  40.087  1.00133.59           C
ATOM   4682  CB  VAL E 580      60.468  -2.281  40.752  1.00133.59           C
ATOM   4683  CG1 VAL E 580      61.570  -1.935  39.738  1.00133.59           C
ATOM   4684  CG2 VAL E 580      59.724  -1.067  41.336  1.00133.59           C
ATOM   4685  C   VAL E 580      59.039  -2.585  38.789  1.00133.59           C
ATOM   4686  O   VAL E 580      59.172  -3.182  37.727  1.00133.59           O
ATOM   4687  N   SER E 581      58.429  -1.377  38.851  1.00150.22           N
ATOM   4688  CA  SER E 581      57.900  -0.716  37.684  1.00150.22           C
ATOM   4689  CB  SER E 581      57.366   0.698  37.969  1.00150.22           C
ATOM   4690  OG  SER E 581      56.868   1.283  36.774  1.00150.22           O
ATOM   4691  C   SER E 581      58.965  -0.595  36.634  1.00150.22           C
ATOM   4692  O   SER E 581      59.895   0.201  36.744  1.00150.22           O
ATOM   4693  N   CYS E 582      58.817  -1.384  35.551  1.00 67.57           N
ATOM   4694  CA  CYS E 582      59.713  -1.354  34.429  1.00 67.57           C
ATOM   4695  CB  CYS E 582      60.345  -2.698  34.059  1.00 67.57           C
ATOM   4696  SG  CYS E 582      61.958  -2.929  34.839  1.00 67.57           S
ATOM   4697  C   CYS E 582      58.935  -0.911  33.236  1.00 67.57           C
ATOM   4698  O   CYS E 582      57.719  -1.080  33.176  1.00 67.57           O
ATOM   4699  N   ARG E 583      59.640  -0.324  32.248  1.00 93.74           N
ATOM   4700  CA  ARG E 583      59.001   0.158  31.058  1.00 93.74           C
ATOM   4701  CB  ARG E 583      59.921   1.002  30.157  1.00 93.74           C
ATOM   4702  CG  ARG E 583      59.232   1.508  28.889  1.00 93.74           C
ATOM   4703  CD  ARG E 583      60.148   2.323  27.974  1.00 93.74           C
ATOM   4704  NE  ARG E 583      60.518   3.570  28.701  1.00 93.74           N
ATOM   4705  CZ  ARG E 583      61.577   4.318  28.274  1.00 93.74           C
ATOM   4706  NH1 ARG E 583      62.302   3.918  27.188  1.00 93.74           N
ATOM   4707  NH2 ARG E 583      61.912   5.466  28.933  1.00 93.74           N
ATOM   4708  C   ARG E 583      58.553  -1.021  30.257  1.00 93.74           C
ATOM   4709  O   ARG E 583      59.187  -2.077  30.279  1.00 93.74           O
ATOM   4710  N   ARG E 584      57.420  -0.874  29.537  1.00129.73           N
ATOM   4711  CA  ARG E 584      56.929  -1.979  28.762  1.00129.73           C
ATOM   4712  CB  ARG E 584      55.588  -2.542  29.268  1.00129.73           C
ATOM   4713  CG  ARG E 584      55.674  -3.161  30.666  1.00129.73           C
ATOM   4714  CD  ARG E 584      54.382  -3.849  31.114  1.00129.73           C
ATOM   4715  NE  ARG E 584      54.389  -5.230  30.551  1.00129.73           N
ATOM   4716  CZ  ARG E 584      54.956  -6.252  31.258  1.00129.73           C
ATOM   4717  NH1 ARG E 584      55.491  -6.016  32.490  1.00129.73           N
ATOM   4718  NH2 ARG E 584      54.985  -7.513  30.736  1.00129.73           N
ATOM   4719  C   ARG E 584      56.722  -1.548  27.340  1.00129.73           C
ATOM   4720  O   ARG E 584      56.175  -0.479  27.071  1.00129.73           O
ATOM   4721  N   PHE E 585      57.173  -2.392  26.388  1.00 54.06           N
ATOM   4722  CA  PHE E 585      57.016  -2.138  24.980  1.00 54.06           C
ATOM   4723  CB  PHE E 585      58.167  -2.690  24.119  1.00 54.06           C
ATOM   4724  CG  PHE E 585      59.418  -1.952  24.457  1.00 54.06           C
ATOM   4725  CD1 PHE E 585      60.178  -2.324  25.543  1.00 54.06           C
ATOM   4726  CD2 PHE E 585      59.838  -0.896  23.682  1.00 54.06           C
ATOM   4727  CE1 PHE E 585      61.335  -1.648  25.855  1.00 54.06           C
ATOM   4728  CE2 PHE E 585      60.994  -0.217  23.989  1.00 54.06           C
ATOM   4729  CZ  PHE E 585      61.745  -0.592  25.077  1.00 54.06           C
ATOM   4730  C   PHE E 585      55.771  -2.847  24.528  1.00 54.06           C
ATOM   4731  O   PHE E 585      55.501  -3.969  24.954  1.00 54.06           O
ATOM   4732  N   ARG E 586      54.986  -2.214  23.629  1.00 70.58           N
ATOM   4733  CA  ARG E 586      53.756  -2.814  23.185  1.00 70.58           C
ATOM   4734  CB  ARG E 586      52.508  -1.996  23.560  1.00 70.58           C
ATOM   4735  CG  ARG E 586      52.240  -1.967  25.066  1.00 70.58           C
ATOM   4736  CD  ARG E 586      53.322  -1.237  25.865  1.00 70.58           C
ATOM   4737  NE  ARG E 586      52.930  -1.293  27.302  1.00 70.58           N
ATOM   4738  CZ  ARG E 586      52.157  -0.302  27.840  1.00 70.58           C
ATOM   4739  NH1 ARG E 586      51.744   0.741  27.061  1.00 70.58           N
ATOM   4740  NH2 ARG E 586      51.799  -0.356  29.157  1.00 70.58           N
ATOM   4741  C   ARG E 586      53.777  -2.947  21.690  1.00 70.58           C
ATOM   4742  O   ARG E 586      54.616  -2.360  21.009  1.00 70.58           O
ATOM   4743  N   THR E 587      52.852  -3.768  21.145  1.00 53.57           N
ATOM   4744  CA  THR E 587      52.751  -3.976  19.727  1.00 53.57           C
ATOM   4745  CB  THR E 587      52.571  -5.396  19.331  1.00 53.57           C
ATOM   4746  OG1 THR E 587      53.716  -6.170  19.657  1.00 53.57           O
ATOM   4747  CG2 THR E 587      52.269  -5.388  17.828  1.00 53.57           C
ATOM   4748  C   THR E 587      51.522  -3.294  19.213  1.00 53.57           C
ATOM   4749  O   THR E 587      50.411  -3.560  19.667  1.00 53.57           O
ATOM   4750  N   SER E 588      51.705  -2.395  18.226  1.00 50.58           N
ATOM   4751  CA  SER E 588      50.617  -1.664  17.643  1.00 50.58           C
ATOM   4752  CB  SER E 588      51.083  -0.456  16.808  1.00 50.58           C
ATOM   4753  OG  SER E 588      51.857  -0.881  15.697  1.00 50.58           O
ATOM   4754  C   SER E 588      49.782  -2.548  16.759  1.00 50.58           C
ATOM   4755  O   SER E 588      48.600  -2.264  16.563  1.00 50.58           O
ATOM   4756  N   GLU E 589      50.363  -3.621  16.173  1.00 90.57           N
ATOM   4757  CA  GLU E 589      49.566  -4.447  15.298  1.00 90.57           C
ATOM   4758  CB  GLU E 589      49.384  -3.817  13.902  1.00 90.57           C
ATOM   4759  CG  GLU E 589      48.341  -4.510  13.023  1.00 90.57           C
ATOM   4760  CD  GLU E 589      49.028  -5.618  12.239  1.00 90.57           C
ATOM   4761  OE1 GLU E 589      50.283  -5.708  12.313  1.00 90.57           O
ATOM   4762  OE2 GLU E 589      48.305  -6.386  11.550  1.00 90.57           O
ATOM   4763  C   GLU E 589      50.210  -5.798  15.130  1.00 90.57           C
ATOM   4764  O   GLU E 589      51.421  -5.945  15.287  1.00 90.57           O
ATOM   4765  N   TYR E 590      49.392  -6.843  14.861  1.00 78.84           N
ATOM   4766  CA  TYR E 590      49.920  -8.163  14.627  1.00 78.84           C
ATOM   4767  CB  TYR E 590      50.176  -8.960  15.919  1.00 78.84           C
ATOM   4768  CG  TYR E 590      48.907  -9.008  16.697  1.00 78.84           C
ATOM   4769  CD1 TYR E 590      48.531  -7.941  17.479  1.00 78.84           C
ATOM   4770  CD2 TYR E 590      48.100 -10.120  16.654  1.00 78.84           C
ATOM   4771  CE1 TYR E 590      47.363  -7.981  18.203  1.00 78.84           C
ATOM   4772  CE2 TYR E 590      46.931 -10.165  17.376  1.00 78.84           C
ATOM   4773  CZ  TYR E 590      46.561  -9.095  18.152  1.00 78.84           C
ATOM   4774  OH  TYR E 590      45.362  -9.140  18.893  1.00 78.84           O
ATOM   4775  C   TYR E 590      48.965  -8.931  13.757  1.00 78.84           C
ATOM   4776  O   TYR E 590      47.763  -8.664  13.752  1.00 78.84           O
ATOM   4777  N   HIS E 591      49.486  -9.910  12.981  1.00 61.52           N
ATOM   4778  CA  HIS E 591      48.635 -10.693  12.126  1.00 61.52           C
ATOM   4779  ND1 HIS E 591      49.865 -10.155   9.013  1.00 61.52           N
ATOM   4780  CG  HIS E 591      49.310  -9.431  10.045  1.00 61.52           C
ATOM   4781  CB  HIS E 591      48.163  -9.910  10.890  1.00 61.52           C
ATOM   4782  NE2 HIS E 591      51.013  -8.255   9.141  1.00 61.52           N
ATOM   4783  CD2 HIS E 591      50.023  -8.272  10.109  1.00 61.52           C
ATOM   4784  CE1 HIS E 591      50.878  -9.406   8.508  1.00 61.52           C
ATOM   4785  C   HIS E 591      49.409 -11.874  11.611  1.00 61.52           C
ATOM   4786  O   HIS E 591      50.638 -11.884  11.626  1.00 61.52           O
ATOM   4787  N   TYR E 592      48.693 -12.922  11.149  1.00 84.50           N
ATOM   4788  CA  TYR E 592      49.345 -14.041  10.520  1.00 84.50           C
ATOM   4789  CB  TYR E 592      48.486 -15.316  10.384  1.00 84.50           C
ATOM   4790  CG  TYR E 592      48.362 -16.039  11.680  1.00 84.50           C
ATOM   4791  CD1 TYR E 592      49.411 -16.803  12.141  1.00 84.50           C
ATOM   4792  CD2 TYR E 592      47.198 -15.989  12.412  1.00 84.50           C
ATOM   4793  CE1 TYR E 592      49.313 -17.490  13.326  1.00 84.50           C
ATOM   4794  CE2 TYR E 592      47.093 -16.674  13.600  1.00 84.50           C
ATOM   4795  CZ  TYR E 592      48.152 -17.423  14.057  1.00 84.50           C
ATOM   4796  OH  TYR E 592      48.046 -18.128  15.274  1.00 84.50           O
ATOM   4797  C   TYR E 592      49.592 -13.598   9.114  1.00 84.50           C
ATOM   4798  O   TYR E 592      48.737 -12.969   8.499  1.00 84.50           O
ATOM   4799  N   ILE E 593      50.782 -13.886   8.566  1.00195.65           N
ATOM   4800  CA  ILE E 593      51.053 -13.502   7.216  1.00195.65           C
ATOM   4801  CB  ILE E 593      52.429 -13.913   6.785  1.00195.65           C
ATOM   4802  CG1 ILE E 593      53.466 -13.249   7.703  1.00195.65           C
ATOM   4803  CG2 ILE E 593      52.611 -13.581   5.297  1.00195.65           C
ATOM   4804  CD1 ILE E 593      53.340 -11.732   7.771  1.00195.65           C
ATOM   4805  C   ILE E 593      50.055 -14.217   6.368  1.00195.65           C
ATOM   4806  O   ILE E 593      49.849 -15.420   6.530  1.00195.65           O
ATOM   4807  N   GLY E 594      49.411 -13.481   5.435  1.00 44.48           N
ATOM   4808  CA  GLY E 594      48.401 -14.063   4.609  1.00 44.48           C
ATOM   4809  C   GLY E 594      47.079 -13.578   5.125  1.00 44.48           C
ATOM   4810  O   GLY E 594      46.053 -13.757   4.475  1.00 44.48           O
ATOM   4811  N   GLY E 595      47.055 -12.975   6.328  1.00 42.53           N
ATOM   4812  CA  GLY E 595      45.839 -12.394   6.832  1.00 42.53           C
ATOM   4813  C   GLY E 595      45.224 -13.229   7.918  1.00 42.53           C
ATOM   4814  O   GLY E 595      44.591 -12.691   8.826  1.00 42.53           O
ATOM   4815  N   PHE E 596      45.368 -14.564   7.852  1.00 79.76           N
ATOM   4816  CA  PHE E 596      44.835 -15.414   8.881  1.00 79.76           C
ATOM   4817  CB  PHE E 596      43.311 -15.617   8.788  1.00 79.76           C
ATOM   4818  CG  PHE E 596      42.968 -16.021   7.396  1.00 79.76           C
ATOM   4819  CD1 PHE E 596      42.787 -15.055   6.433  1.00 79.76           C
ATOM   4820  CD2 PHE E 596      42.823 -17.344   7.049  1.00 79.76           C
ATOM   4821  CE1 PHE E 596      42.468 -15.399   5.142  1.00 79.76           C
ATOM   4822  CE2 PHE E 596      42.505 -17.695   5.759  1.00 79.76           C
ATOM   4823  CZ  PHE E 596      42.329 -16.723   4.802  1.00 79.76           C
ATOM   4824  C   PHE E 596      45.550 -16.725   8.789  1.00 79.76           C
ATOM   4825  O   PHE E 596      46.341 -16.953   7.877  1.00 79.76           O
ATOM   4826  N   TYR E 597      45.293 -17.627   9.752  1.00 90.91           N
ATOM   4827  CA  TYR E 597      45.978 -18.889   9.811  1.00 90.91           C
ATOM   4828  CB  TYR E 597      45.571 -19.618  11.107  1.00 90.91           C
ATOM   4829  CG  TYR E 597      46.228 -20.944  11.249  1.00 90.91           C
ATOM   4830  CD1 TYR E 597      45.691 -22.069  10.677  1.00 90.91           C
ATOM   4831  CD2 TYR E 597      47.383 -21.057  11.990  1.00 90.91           C
ATOM   4832  CE1 TYR E 597      46.301 -23.294  10.827  1.00 90.91           C
ATOM   4833  CE2 TYR E 597      47.993 -22.278  12.142  1.00 90.91           C
ATOM   4834  CZ  TYR E 597      47.457 -23.400  11.559  1.00 90.91           C
ATOM   4835  OH  TYR E 597      48.093 -24.650  11.721  1.00 90.91           O
ATOM   4836  C   TYR E 597      45.541 -19.705   8.628  1.00 90.91           C
ATOM   4837  O   TYR E 597      44.359 -20.020   8.488  1.00 90.91           O
ATOM   4838  N   GLY E 598      46.517 -20.104   7.776  1.00 58.75           N
ATOM   4839  CA  GLY E 598      46.244 -20.906   6.613  1.00 58.75           C
ATOM   4840  C   GLY E 598      46.530 -20.151   5.339  1.00 58.75           C
ATOM   4841  O   GLY E 598      46.570 -20.747   4.265  1.00 58.75           O
ATOM   4842  N   ALA E 599      46.646 -18.816   5.425  1.00101.30           N
ATOM   4843  CA  ALA E 599      46.954 -17.856   4.400  1.00101.30           C
ATOM   4844  CB  ALA E 599      46.533 -16.442   4.803  1.00101.30           C
ATOM   4845  C   ALA E 599      48.405 -17.805   3.997  1.00101.30           C
ATOM   4846  O   ALA E 599      48.743 -17.203   2.985  1.00101.30           O
ATOM   4847  N   CYS E 600      49.329 -18.297   4.832  1.00 78.53           N
ATOM   4848  CA  CYS E 600      50.744 -18.084   4.623  1.00 78.53           C
ATOM   4849  CB  CYS E 600      51.597 -18.554   5.817  1.00 78.53           C
ATOM   4850  SG  CYS E 600      53.350 -18.115   5.636  1.00 78.53           S
ATOM   4851  C   CYS E 600      51.289 -18.738   3.382  1.00 78.53           C
ATOM   4852  O   CYS E 600      50.808 -19.775   2.932  1.00 78.53           O
ATOM   4853  N   ASN E 601      52.311 -18.087   2.770  1.00 82.89           N
ATOM   4854  CA  ASN E 601      53.026 -18.641   1.651  1.00 82.89           C
ATOM   4855  CB  ASN E 601      52.303 -18.493   0.300  1.00 82.89           C
ATOM   4856  CG  ASN E 601      52.033 -17.025   0.041  1.00 82.89           C
ATOM   4857  OD1 ASN E 601      52.953 -16.218  -0.061  1.00 82.89           O
ATOM   4858  ND2 ASN E 601      50.727 -16.665  -0.068  1.00 82.89           N
ATOM   4859  C   ASN E 601      54.385 -17.997   1.589  1.00 82.89           C
ATOM   4860  O   ASN E 601      54.662 -17.031   2.299  1.00 82.89           O
ATOM   4861  N   GLU E 602      55.285 -18.547   0.747  1.00 76.06           N
ATOM   4862  CA  GLU E 602      56.646 -18.084   0.656  1.00 76.06           C
ATOM   4863  CB  GLU E 602      57.501 -18.915  -0.309  1.00 76.06           C
ATOM   4864  CG  GLU E 602      58.939 -18.407  -0.413  1.00 76.06           C
ATOM   4865  CD  GLU E 602      59.509 -18.967  -1.705  1.00 76.06           C
ATOM   4866  OE1 GLU E 602      58.932 -19.957  -2.224  1.00 76.06           O
ATOM   4867  OE2 GLU E 602      60.520 -18.402  -2.201  1.00 76.06           O
ATOM   4868  C   GLU E 602      56.716 -16.681   0.142  1.00 76.06           C
ATOM   4869  O   GLU E 602      57.478 -15.865   0.660  1.00 76.06           O
ATOM   4870  N   ASP E 603      55.914 -16.367  -0.891  1.00 54.36           N
ATOM   4871  CA  ASP E 603      55.986 -15.083  -1.522  1.00 54.36           C
ATOM   4872  CB  ASP E 603      54.925 -14.932  -2.629  1.00 54.36           C
ATOM   4873  CG  ASP E 603      55.225 -15.933  -3.740  1.00 54.36           C
ATOM   4874  OD1 ASP E 603      56.428 -16.135  -4.052  1.00 54.36           O
ATOM   4875  OD2 ASP E 603      54.251 -16.522  -4.283  1.00 54.36           O
ATOM   4876  C   ASP E 603      55.693 -14.027  -0.505  1.00 54.36           C
ATOM   4877  O   ASP E 603      56.413 -13.037  -0.386  1.00 54.36           O
ATOM   4878  N   LEU E 604      54.619 -14.231   0.270  1.00107.84           N
ATOM   4879  CA  LEU E 604      54.167 -13.260   1.217  1.00107.84           C
ATOM   4880  CB  LEU E 604      52.798 -13.656   1.794  1.00107.84           C
ATOM   4881  CG  LEU E 604      51.982 -12.472   2.335  1.00107.84           C
ATOM   4882  CD1 LEU E 604      50.677 -12.962   2.975  1.00107.84           C
ATOM   4883  CD2 LEU E 604      52.807 -11.518   3.208  1.00107.84           C
ATOM   4884  C   LEU E 604      55.202 -13.156   2.304  1.00107.84           C
ATOM   4885  O   LEU E 604      55.457 -12.082   2.844  1.00107.84           O
ATOM   4886  N   MET E 605      55.840 -14.285   2.662  1.00 47.94           N
ATOM   4887  CA  MET E 605      56.809 -14.269   3.725  1.00 47.94           C
ATOM   4888  CB  MET E 605      57.370 -15.667   4.035  1.00 47.94           C
ATOM   4889  CG  MET E 605      56.334 -16.605   4.658  1.00 47.94           C
ATOM   4890  SD  MET E 605      56.928 -18.299   4.951  1.00 47.94           S
ATOM   4891  CE  MET E 605      58.180 -17.835   6.181  1.00 47.94           C
ATOM   4892  C   MET E 605      57.959 -13.384   3.352  1.00 47.94           C
ATOM   4893  O   MET E 605      58.413 -12.578   4.162  1.00 47.94           O
ATOM   4894  N   ARG E 606      58.457 -13.494   2.107  1.00197.85           N
ATOM   4895  CA  ARG E 606      59.593 -12.701   1.728  1.00197.85           C
ATOM   4896  CB  ARG E 606      60.165 -13.046   0.343  1.00197.85           C
ATOM   4897  CG  ARG E 606      60.773 -14.443   0.264  1.00197.85           C
ATOM   4898  CD  ARG E 606      61.792 -14.606  -0.865  1.00197.85           C
ATOM   4899  NE  ARG E 606      61.079 -14.504  -2.167  1.00197.85           N
ATOM   4900  CZ  ARG E 606      61.796 -14.272  -3.305  1.00197.85           C
ATOM   4901  NH1 ARG E 606      63.148 -14.096  -3.232  1.00197.85           N
ATOM   4902  NH2 ARG E 606      61.164 -14.217  -4.514  1.00197.85           N
ATOM   4903  C   ARG E 606      59.222 -11.256   1.692  1.00197.85           C
ATOM   4904  O   ARG E 606      60.035 -10.389   2.005  1.00197.85           O
ATOM   4905  N   LEU E 607      57.992 -10.944   1.260  1.00139.58           N
ATOM   4906  CA  LEU E 607      57.625  -9.566   1.168  1.00139.58           C
ATOM   4907  CB  LEU E 607      56.267  -9.380   0.477  1.00139.58           C
ATOM   4908  CG  LEU E 607      55.977  -7.923   0.098  1.00139.58           C
ATOM   4909  CD1 LEU E 607      57.062  -7.372  -0.840  1.00139.58           C
ATOM   4910  CD2 LEU E 607      54.582  -7.792  -0.520  1.00139.58           C
ATOM   4911  C   LEU E 607      57.590  -8.985   2.553  1.00139.58           C
ATOM   4912  O   LEU E 607      58.071  -7.877   2.783  1.00139.58           O
ATOM   4913  N   GLU E 608      57.041  -9.739   3.527  1.00109.92           N
ATOM   4914  CA  GLU E 608      56.922  -9.259   4.878  1.00109.92           C
ATOM   4915  CB  GLU E 608      56.232 -10.290   5.792  1.00109.92           C
ATOM   4916  CG  GLU E 608      55.292  -9.717   6.863  1.00109.92           C
ATOM   4917  CD  GLU E 608      55.988  -8.778   7.834  1.00109.92           C
ATOM   4918  OE1 GLU E 608      57.125  -9.078   8.283  1.00109.92           O
ATOM   4919  OE2 GLU E 608      55.357  -7.735   8.151  1.00109.92           O
ATOM   4920  C   GLU E 608      58.306  -9.052   5.421  1.00109.92           C
ATOM   4921  O   GLU E 608      58.592  -8.043   6.065  1.00109.92           O
ATOM   4922  N   LEU E 609      59.214 -10.006   5.143  1.00 59.07           N
ATOM   4923  CA  LEU E 609      60.533  -9.977   5.710  1.00 59.07           C
ATOM   4924  CB  LEU E 609      61.358 -11.202   5.273  1.00 59.07           C
ATOM   4925  CG  LEU E 609      62.773 -11.264   5.873  1.00 59.07           C
ATOM   4926  CD1 LEU E 609      62.719 -11.447   7.398  1.00 59.07           C
ATOM   4927  CD2 LEU E 609      63.627 -12.337   5.177  1.00 59.07           C
ATOM   4928  C   LEU E 609      61.278  -8.746   5.287  1.00 59.07           C
ATOM   4929  O   LEU E 609      61.778  -7.999   6.127  1.00 59.07           O
ATOM   4930  N   LEU E 610      61.365  -8.484   3.970  1.00138.16           N
ATOM   4931  CA  LEU E 610      62.135  -7.363   3.507  1.00138.16           C
ATOM   4932  CB  LEU E 610      62.326  -7.369   1.981  1.00138.16           C
ATOM   4933  CG  LEU E 610      63.149  -6.179   1.453  1.00138.16           C
ATOM   4934  CD1 LEU E 610      64.587  -6.210   1.994  1.00138.16           C
ATOM   4935  CD2 LEU E 610      63.092  -6.098  -0.081  1.00138.16           C
ATOM   4936  C   LEU E 610      61.480  -6.069   3.877  1.00138.16           C
ATOM   4937  O   LEU E 610      62.153  -5.111   4.254  1.00138.16           O
ATOM   4938  N   ARG E 611      60.149  -5.976   3.705  1.00128.26           N
ATOM   4939  CA  ARG E 611      59.495  -4.742   4.003  1.00128.26           C
ATOM   4940  CB  ARG E 611      58.030  -4.720   3.528  1.00128.26           C
ATOM   4941  CG  ARG E 611      57.304  -3.409   3.830  1.00128.26           C
ATOM   4942  CD  ARG E 611      55.848  -3.391   3.358  1.00128.26           C
ATOM   4943  NE  ARG E 611      55.857  -3.448   1.869  1.00128.26           N
ATOM   4944  CZ  ARG E 611      55.875  -2.294   1.141  1.00128.26           C
ATOM   4945  NH1 ARG E 611      55.888  -1.087   1.777  1.00128.26           N
ATOM   4946  NH2 ARG E 611      55.880  -2.347  -0.223  1.00128.26           N
ATOM   4947  C   ARG E 611      59.482  -4.456   5.478  1.00128.26           C
ATOM   4948  O   ARG E 611      59.891  -3.375   5.899  1.00128.26           O
ATOM   4949  N   SER E 612      58.962  -5.415   6.283  1.00 84.19           N
ATOM   4950  CA  SER E 612      58.746  -5.267   7.702  1.00 84.19           C
ATOM   4951  CB  SER E 612      57.485  -6.002   8.171  1.00 84.19           C
ATOM   4952  OG  SER E 612      56.339  -5.422   7.566  1.00 84.19           O
ATOM   4953  C   SER E 612      59.862  -5.676   8.635  1.00 84.19           C
ATOM   4954  O   SER E 612      60.039  -5.046   9.677  1.00 84.19           O
ATOM   4955  N   GLY E 613      60.608  -6.763   8.349  1.00 51.72           N
ATOM   4956  CA  GLY E 613      61.625  -7.187   9.281  1.00 51.72           C
ATOM   4957  C   GLY E 613      61.459  -8.659   9.552  1.00 51.72           C
ATOM   4958  O   GLY E 613      60.573  -9.298   8.988  1.00 51.72           O
ATOM   4959  N   PRO E 614      62.268  -9.214  10.434  1.00 77.26           N
ATOM   4960  CA  PRO E 614      62.205 -10.623  10.730  1.00 77.26           C
ATOM   4961  CD  PRO E 614      63.578  -8.654  10.723  1.00 77.26           C
ATOM   4962  CB  PRO E 614      63.410 -10.913  11.621  1.00 77.26           C
ATOM   4963  CG  PRO E 614      64.434  -9.842  11.201  1.00 77.26           C
ATOM   4964  C   PRO E 614      60.886 -10.951  11.353  1.00 77.26           C
ATOM   4965  O   PRO E 614      60.313 -10.092  12.022  1.00 77.26           O
ATOM   4966  N   LEU E 615      60.371 -12.177  11.122  1.00159.12           N
ATOM   4967  CA  LEU E 615      59.089 -12.542  11.656  1.00159.12           C
ATOM   4968  CB  LEU E 615      57.981 -12.732  10.602  1.00159.12           C
ATOM   4969  CG  LEU E 615      57.764 -11.554   9.641  1.00159.12           C
ATOM   4970  CD1 LEU E 615      58.924 -11.453   8.640  1.00159.12           C
ATOM   4971  CD2 LEU E 615      56.393 -11.639   8.952  1.00159.12           C
ATOM   4972  C   LEU E 615      59.225 -13.888  12.293  1.00159.12           C
ATOM   4973  O   LEU E 615      60.157 -14.634  12.003  1.00159.12           O
ATOM   4974  N   ALA E 616      58.289 -14.223  13.203  1.00 42.72           N
ATOM   4975  CA  ALA E 616      58.310 -15.508  13.846  1.00 42.72           C
ATOM   4976  CB  ALA E 616      57.499 -15.550  15.152  1.00 42.72           C
ATOM   4977  C   ALA E 616      57.730 -16.541  12.923  1.00 42.72           C
ATOM   4978  O   ALA E 616      56.768 -16.287  12.197  1.00 42.72           O
ATOM   4979  N   ILE E 617      58.319 -17.754  12.940  1.00167.80           N
ATOM   4980  CA  ILE E 617      57.838 -18.840  12.135  1.00167.80           C
ATOM   4981  CB  ILE E 617      58.653 -19.088  10.912  1.00167.80           C
ATOM   4982  CG1 ILE E 617      57.881 -20.052  10.016  1.00167.80           C
ATOM   4983  CG2 ILE E 617      60.037 -19.605  11.340  1.00167.80           C
ATOM   4984  CD1 ILE E 617      56.566 -19.467   9.499  1.00167.80           C
ATOM   4985  C   ILE E 617      57.913 -20.080  12.970  1.00167.80           C
ATOM   4986  O   ILE E 617      58.591 -20.101  13.995  1.00167.80           O
ATOM   4987  N   SER E 618      57.178 -21.142  12.575  1.00 43.37           N
ATOM   4988  CA  SER E 618      57.248 -22.382  13.300  1.00 43.37           C
ATOM   4989  CB  SER E 618      55.987 -22.685  14.123  1.00 43.37           C
ATOM   4990  OG  SER E 618      54.881 -22.874  13.254  1.00 43.37           O
ATOM   4991  C   SER E 618      57.396 -23.488  12.298  1.00 43.37           C
ATOM   4992  O   SER E 618      56.975 -23.358  11.149  1.00 43.37           O
ATOM   4993  N   PHE E 619      58.031 -24.609  12.706  1.00179.33           N
ATOM   4994  CA  PHE E 619      58.199 -25.723  11.813  1.00179.33           C
ATOM   4995  CB  PHE E 619      59.436 -25.603  10.894  1.00179.33           C
ATOM   4996  CG  PHE E 619      60.697 -25.677  11.690  1.00179.33           C
ATOM   4997  CD1 PHE E 619      61.202 -24.563  12.321  1.00179.33           C
ATOM   4998  CD2 PHE E 619      61.378 -26.867  11.809  1.00179.33           C
ATOM   4999  CE1 PHE E 619      62.367 -24.636  13.051  1.00179.33           C
ATOM   5000  CE2 PHE E 619      62.543 -26.945  12.538  1.00179.33           C
ATOM   5001  CZ  PHE E 619      63.041 -25.828  13.161  1.00179.33           C
ATOM   5002  C   PHE E 619      58.325 -26.961  12.640  1.00179.33           C
ATOM   5003  O   PHE E 619      58.396 -26.898  13.866  1.00179.33           O
ATOM   5004  N   GLU E 620      58.326 -28.140  11.988  1.00129.93           N
ATOM   5005  CA  GLU E 620      58.426 -29.335  12.773  1.00129.93           C
ATOM   5006  CB  GLU E 620      57.543 -30.489  12.271  1.00129.93           C
ATOM   5007  CG  GLU E 620      57.592 -31.740  13.153  1.00129.93           C
ATOM   5008  CD  GLU E 620      56.705 -31.557  14.370  1.00129.93           C
ATOM   5009  OE1 GLU E 620      56.092 -30.466  14.496  1.00129.93           O
ATOM   5010  OE2 GLU E 620      56.627 -32.511  15.190  1.00129.93           O
ATOM   5011  C   GLU E 620      59.857 -29.769  12.788  1.00129.93           C
ATOM   5012  O   GLU E 620      60.496 -29.936  11.749  1.00129.93           O
ATOM   5013  N   VAL E 621      60.408 -29.927  14.005  1.00 73.86           N
ATOM   5014  CA  VAL E 621      61.766 -30.351  14.162  1.00 73.86           C
ATOM   5015  CB  VAL E 621      62.392 -29.896  15.451  1.00 73.86           C
ATOM   5016  CG1 VAL E 621      63.767 -30.568  15.596  1.00 73.86           C
ATOM   5017  CG2 VAL E 621      62.462 -28.359  15.447  1.00 73.86           C
ATOM   5018  C   VAL E 621      61.777 -31.842  14.150  1.00 73.86           C
ATOM   5019  O   VAL E 621      60.906 -32.484  14.736  1.00 73.86           O
ATOM   5020  N   TYR E 622      62.787 -32.427  13.475  1.00109.47           N
ATOM   5021  CA  TYR E 622      62.895 -33.851  13.363  1.00109.47           C
ATOM   5022  CB  TYR E 622      62.834 -34.343  11.912  1.00109.47           C
ATOM   5023  CG  TYR E 622      61.596 -33.714  11.393  1.00109.47           C
ATOM   5024  CD1 TYR E 622      60.382 -34.058  11.927  1.00109.47           C
ATOM   5025  CD2 TYR E 622      61.653 -32.778  10.387  1.00109.47           C
ATOM   5026  CE1 TYR E 622      59.238 -33.475  11.449  1.00109.47           C
ATOM   5027  CE2 TYR E 622      60.504 -32.196   9.906  1.00109.47           C
ATOM   5028  CZ  TYR E 622      59.290 -32.528  10.453  1.00109.47           C
ATOM   5029  OH  TYR E 622      58.107 -31.935   9.964  1.00109.47           O
ATOM   5030  C   TYR E 622      64.245 -34.206  13.894  1.00109.47           C
[truncated: 513,903 more chars]
