# Supplementary material for: Evolutionary Analysis of Dipeptidyl Peptidase I
Source: Int J Mol Sci. 2022 Feb 6;23(3):1852. doi: 10.3390/ijms23031852 (PMC8836896; doi:10.3390/ijms23031852)
Supplement: Supplementary file 1 [file ijms-23-01852-s001.zip › Supplementary File S2 Homology models/Modeller/Strongylocentrotus purpuratus/mod.B99990002.pdb]

EXPDTA    THEORETICAL MODEL, MODELLER 10.1 2021/11/04 15:50:45
REMARK   6 MODELLER OBJECTIVE FUNCTION:     13617.8398
REMARK   6 MODELLER BEST TEMPLATE % SEQ ID:  54.545
REMARK   6 SEQUENCE: mod
REMARK   6 ALIGNMENT: alignment.pir
REMARK   6 SCRIPT: model.py
REMARK   6 DOPE score: -158323.14062
REMARK   6 GA341 score: 1.00000
REMARK   6 DOPE-HR score: -124615.23438
REMARK   6 TEMPLATE: 1K3B 1:A - 119:A MODELS 1:A - 121:A AT 54.5%
REMARK   6 TEMPLATE: 1K3B 120:B - 283:B MODELS 122:B - 284:B AT 54.5%
REMARK   6 TEMPLATE: 1K3B 284:C - 351:C MODELS 285:C - 355:C AT 54.5%
REMARK   6 TEMPLATE: 1K3B 353:D - 471:D MODELS 356:D - 476:D AT 54.5%
REMARK   6 TEMPLATE: 1K3B 472:E - 635:E MODELS 477:E - 639:E AT 54.5%
REMARK   6 TEMPLATE: 1K3B 636:F - 703:F MODELS 640:F - 710:F AT 54.5%
REMARK   6 TEMPLATE: 1K3B 705:G - 823:G MODELS 711:G - 831:G AT 54.5%
REMARK   6 TEMPLATE: 1K3B 824:H - 987:H MODELS 832:H - 994:H AT 54.5%
REMARK   6 TEMPLATE: 1K3B 988:I - 1055:I MODELS 995:I - 1065:I AT 54.5%
REMARK   6 TEMPLATE: 1K3B 1057:J - 1175:J MODELS 1066:J - 1186:J AT 54.5%
REMARK   6 TEMPLATE: 1K3B 1176:K - 1339:K MODELS 1187:K - 1349:K AT 54.5%
REMARK   6 TEMPLATE: 1K3B 1340:L - 1407:L MODELS 1350:L - 1420:L AT 54.5%
SSBOND   1 CYS A    6    CYS A   96                          1555   1555  2.03
SSBOND   2 CYS A   30    CYS A  113                          1555   1555  2.03
SSBOND   3 CYS B  146    CYS B  189                          1555   1555  2.03
SSBOND   4 CYS B  182    CYS B  222                          1555   1555  2.02
SSBOND   5 CYS B  212    CYS B  227                          1555   1555  2.03
SSBOND   6 CYS D  361    CYS D  451                          1555   1555  2.03
SSBOND   7 CYS D  385    CYS D  468                          1555   1555  1.99
SSBOND   8 CYS E  501    CYS E  544                          1555   1555  2.03
SSBOND   9 CYS E  537    CYS E  577                          1555   1555  2.03
SSBOND  10 CYS E  567    CYS E  582                          1555   1555  2.02
SSBOND  11 CYS G  716    CYS G  806                          1555   1555  2.03
SSBOND  12 CYS G  740    CYS G  823                          1555   1555  2.03
SSBOND  13 CYS H  856    CYS H  899                          1555   1555  2.03
SSBOND  14 CYS H  892    CYS H  932                          1555   1555  2.03
SSBOND  15 CYS H  922    CYS H  937                          1555   1555  2.03
SSBOND  16 CYS J 1071    CYS J 1161                          1555   1555  2.03
SSBOND  17 CYS J 1095    CYS J 1178                          1555   1555  2.03
SSBOND  18 CYS K 1211    CYS K 1254                          1555   1555  2.03
SSBOND  19 CYS K 1247    CYS K 1287                          1555   1555  2.03
SSBOND  20 CYS K 1277    CYS K 1292                          1555   1555  2.03
ATOM      1  N   ASP A   1      34.571  25.890  26.399  1.00 35.47           N
ATOM      2  CA  ASP A   1      35.913  26.133  25.820  1.00 35.47           C
ATOM      3  CB  ASP A   1      35.819  27.102  24.628  1.00 35.47           C
ATOM      4  CG  ASP A   1      35.020  26.446  23.511  1.00 35.47           C
ATOM      5  OD1 ASP A   1      34.572  25.284  23.701  1.00 35.47           O
ATOM      6  OD2 ASP A   1      34.840  27.105  22.452  1.00 35.47           O
ATOM      7  C   ASP A   1      36.774  26.782  26.848  1.00 35.47           C
ATOM      8  O   ASP A   1      36.279  27.367  27.810  1.00 35.47           O
ATOM      9  N   THR A   2      38.101  26.650  26.684  1.00 42.76           N
ATOM     10  CA  THR A   2      39.024  27.312  27.549  1.00 42.76           C
ATOM     11  CB  THR A   2      40.299  26.551  27.765  1.00 42.76           C
ATOM     12  OG1 THR A   2      40.985  26.383  26.533  1.00 42.76           O
ATOM     13  CG2 THR A   2      39.958  25.180  28.375  1.00 42.76           C
ATOM     14  C   THR A   2      39.362  28.576  26.833  1.00 42.76           C
ATOM     15  O   THR A   2      38.940  28.787  25.698  1.00 42.76           O
ATOM     16  N   PRO A   3      40.094  29.429  27.478  1.00 67.05           N
ATOM     17  CA  PRO A   3      40.469  30.674  26.863  1.00 67.05           C
ATOM     18  CD  PRO A   3      39.971  29.551  28.922  1.00 67.05           C
ATOM     19  CB  PRO A   3      40.986  31.554  27.999  1.00 67.05           C
ATOM     20  CG  PRO A   3      40.232  31.033  29.235  1.00 67.05           C
ATOM     21  C   PRO A   3      41.461  30.485  25.755  1.00 67.05           C
ATOM     22  O   PRO A   3      41.736  31.450  25.043  1.00 67.05           O
ATOM     23  N   ALA A   4      42.027  29.273  25.604  1.00 57.13           N
ATOM     24  CA  ALA A   4      43.079  29.056  24.645  1.00 57.13           C
ATOM     25  CB  ALA A   4      43.818  27.722  24.848  1.00 57.13           C
ATOM     26  C   ALA A   4      42.586  29.079  23.230  1.00 57.13           C
ATOM     27  O   ALA A   4      41.528  28.544  22.903  1.00 57.13           O
ATOM     28  N   ASN A   5      43.379  29.729  22.351  1.00136.83           N
ATOM     29  CA  ASN A   5      43.116  29.759  20.940  1.00136.83           C
ATOM     30  CB  ASN A   5      42.725  31.162  20.441  1.00136.83           C
ATOM     31  CG  ASN A   5      42.255  31.066  18.997  1.00136.83           C
ATOM     32  OD1 ASN A   5      42.388  30.027  18.352  1.00136.83           O
ATOM     33  ND2 ASN A   5      41.694  32.186  18.467  1.00136.83           N
ATOM     34  C   ASN A   5      44.415  29.401  20.281  1.00136.83           C
ATOM     35  O   ASN A   5      45.119  30.271  19.772  1.00136.83           O
ATOM     36  N   CYS A   6      44.754  28.097  20.243  1.00 61.37           N
ATOM     37  CA  CYS A   6      46.017  27.694  19.689  1.00 61.37           C
ATOM     38  CB  CYS A   6      46.771  26.684  20.570  1.00 61.37           C
ATOM     39  SG  CYS A   6      47.297  27.471  22.119  1.00 61.37           S
ATOM     40  C   CYS A   6      45.804  27.104  18.329  1.00 61.37           C
ATOM     41  O   CYS A   6      44.689  26.740  17.958  1.00 61.37           O
ATOM     42  N   SER A   7      46.894  26.998  17.538  1.00 45.16           N
ATOM     43  CA  SER A   7      46.757  26.542  16.185  1.00 45.16           C
ATOM     44  CB  SER A   7      47.325  27.521  15.143  1.00 45.16           C
ATOM     45  OG  SER A   7      48.736  27.611  15.277  1.00 45.16           O
ATOM     46  C   SER A   7      47.474  25.246  15.986  1.00 45.16           C
ATOM     47  O   SER A   7      48.273  24.802  16.809  1.00 45.16           O
ATOM     48  N   PHE A   8      47.179  24.625  14.830  1.00 78.52           N
ATOM     49  CA  PHE A   8      47.705  23.367  14.386  1.00 78.52           C
ATOM     50  CB  PHE A   8      47.146  23.004  12.997  1.00 78.52           C
ATOM     51  CG  PHE A   8      47.701  21.701  12.536  1.00 78.52           C
ATOM     52  CD1 PHE A   8      47.149  20.513  12.953  1.00 78.52           C
ATOM     53  CD2 PHE A   8      48.768  21.672  11.668  1.00 78.52           C
ATOM     54  CE1 PHE A   8      47.660  19.313  12.519  1.00 78.52           C
ATOM     55  CE2 PHE A   8      49.284  20.475  11.229  1.00 78.52           C
ATOM     56  CZ  PHE A   8      48.730  19.292  11.656  1.00 78.52           C
ATOM     57  C   PHE A   8      49.193  23.509  14.274  1.00 78.52           C
ATOM     58  O   PHE A   8      49.942  22.593  14.608  1.00 78.52           O
ATOM     59  N   GLU A   9      49.674  24.664  13.781  1.00 41.58           N
ATOM     60  CA  GLU A   9      51.092  24.835  13.640  1.00 41.58           C
ATOM     61  CB  GLU A   9      51.490  26.159  12.964  1.00 41.58           C
ATOM     62  CG  GLU A   9      51.161  26.214  11.471  1.00 41.58           C
ATOM     63  CD  GLU A   9      51.687  27.536  10.930  1.00 41.58           C
ATOM     64  OE1 GLU A   9      52.164  28.362  11.753  1.00 41.58           O
ATOM     65  OE2 GLU A   9      51.623  27.737   9.688  1.00 41.58           O
ATOM     66  C   GLU A   9      51.734  24.814  14.994  1.00 41.58           C
ATOM     67  O   GLU A   9      52.832  24.286  15.159  1.00 41.58           O
ATOM     68  N   GLU A  10      51.057  25.378  16.011  1.00 78.70           N
ATOM     69  CA  GLU A  10      51.634  25.451  17.324  1.00 78.70           C
ATOM     70  CB  GLU A  10      50.707  26.126  18.347  1.00 78.70           C
ATOM     71  CG  GLU A  10      50.498  27.618  18.080  1.00 78.70           C
ATOM     72  CD  GLU A  10      51.829  28.322  18.303  1.00 78.70           C
ATOM     73  OE1 GLU A  10      52.819  27.621  18.645  1.00 78.70           O
ATOM     74  OE2 GLU A  10      51.874  29.570  18.133  1.00 78.70           O
ATOM     75  C   GLU A  10      51.905  24.058  17.803  1.00 78.70           C
ATOM     76  O   GLU A  10      52.871  23.824  18.531  1.00 78.70           O
ATOM     77  N   ILE A  11      51.016  23.110  17.447  1.00154.39           N
ATOM     78  CA  ILE A  11      51.128  21.729  17.852  1.00154.39           C
ATOM     79  CB  ILE A  11      49.879  20.902  17.697  1.00154.39           C
ATOM     80  CG1 ILE A  11      49.939  19.704  18.660  1.00154.39           C
ATOM     81  CG2 ILE A  11      49.772  20.421  16.243  1.00154.39           C
ATOM     82  CD1 ILE A  11      49.873  20.103  20.133  1.00154.39           C
ATOM     83  C   ILE A  11      52.249  20.991  17.161  1.00154.39           C
ATOM     84  O   ILE A  11      52.823  20.066  17.735  1.00154.39           O
ATOM     85  N   GLU A  12      52.548  21.306  15.884  1.00 47.07           N
ATOM     86  CA  GLU A  12      53.566  20.542  15.195  1.00 47.07           C
ATOM     87  CB  GLU A  12      53.719  20.922  13.712  1.00 47.07           C
ATOM     88  CG  GLU A  12      52.500  20.574  12.855  1.00 47.07           C
ATOM     89  CD  GLU A  12      52.803  21.009  11.428  1.00 47.07           C
ATOM     90  OE1 GLU A  12      53.920  21.544  11.199  1.00 47.07           O
ATOM     91  OE2 GLU A  12      51.922  20.812  10.548  1.00 47.07           O
ATOM     92  C   GLU A  12      54.895  20.783  15.851  1.00 47.07           C
ATOM     93  O   GLU A  12      55.201  21.903  16.252  1.00 47.07           O
ATOM     94  N   GLY A  13      55.726  19.722  15.989  1.00 37.07           N
ATOM     95  CA  GLY A  13      57.031  19.913  16.565  1.00 37.07           C
ATOM     96  C   GLY A  13      57.317  18.842  17.575  1.00 37.07           C
ATOM     97  O   GLY A  13      56.661  17.801  17.607  1.00 37.07           O
ATOM     98  N   ARG A  14      58.336  19.073  18.435  1.00 74.03           N
ATOM     99  CA  ARG A  14      58.644  18.079  19.421  1.00 74.03           C
ATOM    100  CB  ARG A  14      60.132  17.730  19.567  1.00 74.03           C
ATOM    101  CG  ARG A  14      60.695  16.958  18.374  1.00 74.03           C
ATOM    102  CD  ARG A  14      62.145  16.508  18.565  1.00 74.03           C
ATOM    103  NE  ARG A  14      62.551  15.773  17.333  1.00 74.03           N
ATOM    104  CZ  ARG A  14      63.867  15.489  17.108  1.00 74.03           C
ATOM    105  NH1 ARG A  14      64.815  15.873  18.013  1.00 74.03           N
ATOM    106  NH2 ARG A  14      64.236  14.815  15.980  1.00 74.03           N
ATOM    107  C   ARG A  14      58.153  18.528  20.755  1.00 74.03           C
ATOM    108  O   ARG A  14      58.269  19.697  21.126  1.00 74.03           O
ATOM    109  N   TRP A  15      57.571  17.573  21.509  1.00 59.83           N
ATOM    110  CA  TRP A  15      57.029  17.877  22.801  1.00 59.83           C
ATOM    111  CB  TRP A  15      55.508  17.663  22.889  1.00 59.83           C
ATOM    112  CG  TRP A  15      54.692  18.645  22.083  1.00 59.83           C
ATOM    113  CD2 TRP A  15      54.002  19.771  22.647  1.00 59.83           C
ATOM    114  CD1 TRP A  15      54.436  18.666  20.743  1.00 59.83           C
ATOM    115  NE1 TRP A  15      53.634  19.740  20.436  1.00 59.83           N
ATOM    116  CE2 TRP A  15      53.358  20.427  21.599  1.00 59.83           C
ATOM    117  CE3 TRP A  15      53.910  20.218  23.934  1.00 59.83           C
ATOM    118  CZ2 TRP A  15      52.609  21.547  21.823  1.00 59.83           C
ATOM    119  CZ3 TRP A  15      53.157  21.350  24.156  1.00 59.83           C
ATOM    120  CH2 TRP A  15      52.519  22.001  23.120  1.00 59.83           C
ATOM    121  C   TRP A  15      57.650  16.945  23.790  1.00 59.83           C
ATOM    122  O   TRP A  15      57.952  15.796  23.473  1.00 59.83           O
ATOM    123  N   LYS A  16      57.883  17.436  25.022  1.00 95.00           N
ATOM    124  CA  LYS A  16      58.410  16.598  26.058  1.00 95.00           C
ATOM    125  CB  LYS A  16      59.616  17.210  26.793  1.00 95.00           C
ATOM    126  CG  LYS A  16      60.914  17.214  25.983  1.00 95.00           C
ATOM    127  CD  LYS A  16      61.452  15.813  25.685  1.00 95.00           C
ATOM    128  CE  LYS A  16      62.778  15.816  24.922  1.00 95.00           C
ATOM    129  NZ  LYS A  16      63.358  14.454  24.911  1.00 95.00           N
ATOM    130  C   LYS A  16      57.318  16.466  27.064  1.00 95.00           C
ATOM    131  O   LYS A  16      56.774  17.466  27.532  1.00 95.00           O
ATOM    132  N   PHE A  17      56.951  15.219  27.415  1.00 82.68           N
ATOM    133  CA  PHE A  17      55.906  15.069  28.383  1.00 82.68           C
ATOM    134  CB  PHE A  17      54.756  14.135  27.960  1.00 82.68           C
ATOM    135  CG  PHE A  17      54.075  14.705  26.761  1.00 82.68           C
ATOM    136  CD1 PHE A  17      53.520  15.963  26.794  1.00 82.68           C
ATOM    137  CD2 PHE A  17      53.949  13.957  25.613  1.00 82.68           C
ATOM    138  CE1 PHE A  17      52.882  16.481  25.691  1.00 82.68           C
ATOM    139  CE2 PHE A  17      53.310  14.468  24.507  1.00 82.68           C
ATOM    140  CZ  PHE A  17      52.778  15.733  24.543  1.00 82.68           C
ATOM    141  C   PHE A  17      56.502  14.482  29.626  1.00 82.68           C
ATOM    142  O   PHE A  17      57.152  13.438  29.590  1.00 82.68           O
ATOM    143  N   LEU A  18      56.290  15.157  30.772  1.00 61.24           N
ATOM    144  CA  LEU A  18      56.765  14.663  32.035  1.00 61.24           C
ATOM    145  CB  LEU A  18      57.186  15.779  33.007  1.00 61.24           C
ATOM    146  CG  LEU A  18      58.324  16.667  32.469  1.00 61.24           C
ATOM    147  CD1 LEU A  18      58.753  17.716  33.507  1.00 61.24           C
ATOM    148  CD2 LEU A  18      59.497  15.823  31.948  1.00 61.24           C
ATOM    149  C   LEU A  18      55.599  13.958  32.646  1.00 61.24           C
ATOM    150  O   LEU A  18      54.525  14.543  32.767  1.00 61.24           O
ATOM    151  N   MET A  19      55.782  12.684  33.054  1.00122.67           N
ATOM    152  CA  MET A  19      54.675  11.913  33.549  1.00122.67           C
ATOM    153  CB  MET A  19      54.588  10.521  32.898  1.00122.67           C
ATOM    154  CG  MET A  19      53.267   9.798  33.160  1.00122.67           C
ATOM    155  SD  MET A  19      51.846  10.500  32.269  1.00122.67           S
ATOM    156  CE  MET A  19      52.443  10.015  30.623  1.00122.67           C
ATOM    157  C   MET A  19      54.809  11.690  35.024  1.00122.67           C
ATOM    158  O   MET A  19      55.884  11.375  35.529  1.00122.67           O
ATOM    159  N   GLY A  20      53.683  11.841  35.749  1.00 66.43           N
ATOM    160  CA  GLY A  20      53.615  11.670  37.170  1.00 66.43           C
ATOM    161  C   GLY A  20      52.979  10.342  37.468  1.00 66.43           C
ATOM    162  O   GLY A  20      53.254   9.339  36.813  1.00 66.43           O
ATOM    163  N   PRO A  21      52.032  10.380  38.376  1.00187.83           N
ATOM    164  CA  PRO A  21      51.564   9.195  39.070  1.00187.83           C
ATOM    165  CD  PRO A  21      50.991  11.388  38.262  1.00187.83           C
ATOM    166  CB  PRO A  21      50.169   9.548  39.593  1.00187.83           C
ATOM    167  CG  PRO A  21      49.692  10.672  38.660  1.00187.83           C
ATOM    168  C   PRO A  21      51.592   7.835  38.430  1.00187.83           C
ATOM    169  O   PRO A  21      52.700   7.335  38.256  1.00187.83           O
ATOM    170  N   SER A  22      50.428   7.236  38.079  1.00204.39           N
ATOM    171  CA  SER A  22      50.273   5.919  37.477  1.00204.39           C
ATOM    172  CB  SER A  22      51.558   5.089  37.244  1.00204.39           C
ATOM    173  OG  SER A  22      52.201   4.789  38.476  1.00204.39           O
ATOM    174  C   SER A  22      49.348   5.071  38.301  1.00204.39           C
ATOM    175  O   SER A  22      49.763   4.141  38.993  1.00204.39           O
ATOM    176  N   THR A  23      48.035   5.323  38.179  1.00139.38           N
ATOM    177  CA  THR A  23      47.084   4.548  38.926  1.00139.38           C
ATOM    178  CB  THR A  23      46.590   5.261  40.144  1.00139.38           C
ATOM    179  OG1 THR A  23      45.904   6.447  39.773  1.00139.38           O
ATOM    180  CG2 THR A  23      47.795   5.602  41.038  1.00139.38           C
ATOM    181  C   THR A  23      45.908   4.280  38.036  1.00139.38           C
ATOM    182  O   THR A  23      46.046   4.166  36.821  1.00139.38           O
ATOM    183  N   GLU A  24      44.718   4.109  38.645  1.00 82.65           N
ATOM    184  CA  GLU A  24      43.496   3.864  37.929  1.00 82.65           C
ATOM    185  CB  GLU A  24      42.491   3.017  38.735  1.00 82.65           C
ATOM    186  CG  GLU A  24      41.248   2.590  37.950  1.00 82.65           C
ATOM    187  CD  GLU A  24      40.329   1.830  38.897  1.00 82.65           C
ATOM    188  OE1 GLU A  24      40.669   1.738  40.107  1.00 82.65           O
ATOM    189  OE2 GLU A  24      39.272   1.333  38.425  1.00 82.65           O
ATOM    190  C   GLU A  24      42.846   5.188  37.644  1.00 82.65           C
ATOM    191  O   GLU A  24      43.334   6.238  38.059  1.00 82.65           O
ATOM    192  N   ASN A  25      41.726   5.162  36.888  1.00 90.88           N
ATOM    193  CA  ASN A  25      40.975   6.338  36.537  1.00 90.88           C
ATOM    194  CB  ASN A  25      39.776   6.023  35.625  1.00 90.88           C
ATOM    195  CG  ASN A  25      39.196   7.330  35.101  1.00 90.88           C
ATOM    196  OD1 ASN A  25      39.674   8.416  35.424  1.00 90.88           O
ATOM    197  ND2 ASN A  25      38.126   7.225  34.270  1.00 90.88           N
ATOM    198  C   ASN A  25      40.434   6.941  37.800  1.00 90.88           C
ATOM    199  O   ASN A  25      40.229   8.153  37.886  1.00 90.88           O
ATOM    200  N   SER A  26      40.091   6.088  38.782  1.00 81.83           N
ATOM    201  CA  SER A  26      39.599   6.543  40.052  1.00 81.83           C
ATOM    202  CB  SER A  26      38.877   5.433  40.836  1.00 81.83           C
ATOM    203  OG  SER A  26      38.414   5.931  42.082  1.00 81.83           O
ATOM    204  C   SER A  26      40.724   7.027  40.916  1.00 81.83           C
ATOM    205  O   SER A  26      40.577   7.996  41.659  1.00 81.83           O
ATOM    206  N   ARG A  27      41.880   6.338  40.841  1.00101.89           N
ATOM    207  CA  ARG A  27      43.010   6.599  41.688  1.00101.89           C
ATOM    208  CB  ARG A  27      44.065   5.488  41.632  1.00101.89           C
ATOM    209  CG  ARG A  27      43.585   4.197  42.301  0.00101.89           C
ATOM    210  CD  ARG A  27      44.626   3.077  42.344  1.00101.89           C
ATOM    211  NE  ARG A  27      44.031   1.951  43.121  1.00101.89           N
ATOM    212  CZ  ARG A  27      43.252   1.021  42.496  1.00101.89           C
ATOM    213  NH1 ARG A  27      43.037   1.103  41.151  1.00101.89           N
ATOM    214  NH2 ARG A  27      42.689   0.007  43.215  1.00101.89           N
ATOM    215  C   ARG A  27      43.641   7.929  41.402  1.00101.89           C
ATOM    216  O   ARG A  27      44.176   8.561  42.309  1.00101.89           O
ATOM    217  N   VAL A  28      43.631   8.394  40.140  1.00114.84           N
ATOM    218  CA  VAL A  28      44.270   9.638  39.864  1.00114.84           C
ATOM    219  CB  VAL A  28      45.338   9.537  38.814  1.00114.84           C
ATOM    220  CG1 VAL A  28      44.660   9.347  37.447  1.00114.84           C
ATOM    221  CG2 VAL A  28      46.246  10.775  38.904  1.00114.84           C
ATOM    222  C   VAL A  28      43.252  10.616  39.366  1.00114.84           C
ATOM    223  O   VAL A  28      42.162  10.246  38.926  1.00114.84           O
ATOM    224  N   ASN A  29      43.576  11.918  39.512  1.00 97.21           N
ATOM    225  CA  ASN A  29      42.748  12.966  38.989  1.00 97.21           C
ATOM    226  CB  ASN A  29      41.754  13.516  40.025  1.00 97.21           C
ATOM    227  CG  ASN A  29      40.705  14.343  39.299  0.00 97.21           C
ATOM    228  OD1 ASN A  29      39.719  13.808  38.794  0.00 97.21           O
ATOM    229  ND2 ASN A  29      40.913  15.686  39.252  0.00 97.21           N
ATOM    230  C   ASN A  29      43.728  14.048  38.669  1.00 97.21           C
ATOM    231  O   ASN A  29      44.400  14.548  39.568  1.00 97.21           O
ATOM    232  N   CYS A  30      43.821  14.450  37.386  1.00102.91           N
ATOM    233  CA  CYS A  30      44.850  15.355  36.976  1.00102.91           C
ATOM    234  CB  CYS A  30      45.350  15.025  35.563  1.00102.91           C
ATOM    235  SG  CYS A  30      45.785  13.266  35.442  1.00102.91           S
ATOM    236  C   CYS A  30      44.337  16.758  36.956  1.00102.91           C
ATOM    237  O   CYS A  30      44.147  17.353  35.896  1.00102.91           O
ATOM    238  N   SER A  31      44.010  17.302  38.137  1.00136.02           N
ATOM    239  CA  SER A  31      43.671  18.689  38.211  1.00136.02           C
ATOM    240  CB  SER A  31      42.827  19.016  39.453  1.00136.02           C
ATOM    241  OG  SER A  31      41.605  18.296  39.418  1.00136.02           O
ATOM    242  C   SER A  31      44.946  19.489  38.319  1.00136.02           C
ATOM    243  O   SER A  31      45.141  20.494  37.639  1.00136.02           O
ATOM    244  N   MET A  32      45.730  19.136  39.361  1.00204.45           N
ATOM    245  CA  MET A  32      47.011  19.637  39.817  1.00204.45           C
ATOM    246  CB  MET A  32      47.131  19.563  41.348  1.00204.45           C
ATOM    247  CG  MET A  32      47.180  18.131  41.887  1.00204.45           C
ATOM    248  SD  MET A  32      47.324  18.009  43.696  1.00204.45           S
ATOM    249  CE  MET A  32      47.337  16.193  43.734  1.00204.45           C
ATOM    250  C   MET A  32      48.298  19.047  39.282  1.00204.45           C
ATOM    251  O   MET A  32      49.283  19.769  39.134  1.00204.45           O
ATOM    252  N   PRO A  33      48.274  17.814  38.865  1.00234.69           N
ATOM    253  CA  PRO A  33      49.408  16.902  38.937  1.00234.69           C
ATOM    254  CD  PRO A  33      47.495  17.569  37.661  1.00234.69           C
ATOM    255  CB  PRO A  33      49.368  16.047  37.669  1.00234.69           C
ATOM    256  CG  PRO A  33      48.439  16.814  36.716  1.00234.69           C
ATOM    257  C   PRO A  33      50.798  17.253  39.333  1.00234.69           C
ATOM    258  O   PRO A  33      51.533  17.698  38.488  1.00234.69           O
ATOM    259  N   TRP A  34      51.243  16.843  40.549  1.00209.73           N
ATOM    260  CA  TRP A  34      52.481  17.249  41.184  1.00209.73           C
ATOM    261  CB  TRP A  34      52.453  17.054  42.710  1.00209.73           C
ATOM    262  CG  TRP A  34      53.566  17.772  43.435  1.00209.73           C
ATOM    263  CD2 TRP A  34      53.615  17.945  44.860  1.00209.73           C
ATOM    264  CD1 TRP A  34      54.668  18.399  42.931  1.00209.73           C
ATOM    265  NE1 TRP A  34      55.401  18.953  43.953  1.00209.73           N
ATOM    266  CE2 TRP A  34      54.765  18.681  45.146  1.00209.73           C
ATOM    267  CE3 TRP A  34      52.771  17.527  45.848  1.00209.73           C
ATOM    268  CZ2 TRP A  34      55.089  19.011  46.431  1.00209.73           C
ATOM    269  CZ3 TRP A  34      53.102  17.859  47.143  1.00209.73           C
ATOM    270  CH2 TRP A  34      54.238  18.586  47.428  1.00209.73           C
ATOM    271  C   TRP A  34      53.716  16.561  40.631  1.00209.73           C
ATOM    272  O   TRP A  34      54.029  16.711  39.454  1.00209.73           O
ATOM    273  N   LYS A  35      54.484  15.835  41.490  1.00143.27           N
ATOM    274  CA  LYS A  35      55.793  15.281  41.176  1.00143.27           C
ATOM    275  CB  LYS A  35      56.449  14.525  42.346  1.00143.27           C
ATOM    276  CG  LYS A  35      56.670  15.368  43.603  1.00143.27           C
ATOM    277  CD  LYS A  35      55.382  15.635  44.382  1.00143.27           C
ATOM    278  CE  LYS A  35      54.861  14.405  45.129  1.00143.27           C
ATOM    279  NZ  LYS A  35      53.617  14.741  45.856  1.00143.27           N
ATOM    280  C   LYS A  35      55.793  14.316  40.015  1.00143.27           C
ATOM    281  O   LYS A  35      54.910  13.471  39.864  1.00143.27           O
ATOM    282  N   PRO A  36      56.774  14.518  39.149  1.00189.72           N
ATOM    283  CA  PRO A  36      56.941  13.637  38.003  1.00189.72           C
ATOM    284  CD  PRO A  36      56.988  15.907  38.769  1.00189.72           C
ATOM    285  CB  PRO A  36      57.362  14.524  36.831  1.00189.72           C
ATOM    286  CG  PRO A  36      56.917  15.935  37.237  1.00189.72           C
ATOM    287  C   PRO A  36      57.903  12.479  38.144  1.00189.72           C
ATOM    288  O   PRO A  36      58.986  12.670  38.699  1.00189.72           O
ATOM    289  N   VAL A  37      57.523  11.273  37.658  1.00 79.35           N
ATOM    290  CA  VAL A  37      58.362  10.100  37.593  1.00 79.35           C
ATOM    291  CB  VAL A  37      57.556   8.834  37.592  1.00 79.35           C
ATOM    292  CG1 VAL A  37      58.516   7.639  37.462  1.00 79.35           C
ATOM    293  CG2 VAL A  37      56.684   8.806  38.859  1.00 79.35           C
ATOM    294  C   VAL A  37      59.247  10.041  36.369  1.00 79.35           C
ATOM    295  O   VAL A  37      60.446   9.787  36.484  1.00 79.35           O
ATOM    296  N   LYS A  38      58.683  10.285  35.156  1.00118.71           N
ATOM    297  CA  LYS A  38      59.431  10.005  33.949  1.00118.71           C
ATOM    298  CB  LYS A  38      59.087   8.632  33.354  1.00118.71           C
ATOM    299  CG  LYS A  38      59.389   7.472  34.298  1.00118.71           C
ATOM    300  CD  LYS A  38      58.704   6.166  33.899  1.00118.71           C
ATOM    301  CE  LYS A  38      57.182   6.194  34.058  1.00118.71           C
ATOM    302  NZ  LYS A  38      56.565   6.889  32.907  1.00118.71           N
ATOM    303  C   LYS A  38      59.141  10.995  32.861  1.00118.71           C
ATOM    304  O   LYS A  38      58.258  11.842  32.975  1.00118.71           O
ATOM    305  N   THR A  39      59.911  10.894  31.753  1.00105.63           N
ATOM    306  CA  THR A  39      59.742  11.772  30.628  1.00105.63           C
ATOM    307  CB  THR A  39      60.932  12.651  30.382  1.00105.63           C
ATOM    308  OG1 THR A  39      62.061  11.862  30.036  1.00105.63           O
ATOM    309  CG2 THR A  39      61.225  13.450  31.663  1.00105.63           C
ATOM    310  C   THR A  39      59.554  10.944  29.390  1.00105.63           C
ATOM    311  O   THR A  39      60.096   9.844  29.281  1.00105.63           O
ATOM    312  N   TRP A  40      58.749  11.455  28.432  1.00120.51           N
ATOM    313  CA  TRP A  40      58.528  10.780  27.181  1.00120.51           C
ATOM    314  CB  TRP A  40      57.180  10.033  27.148  1.00120.51           C
ATOM    315  CG  TRP A  40      56.866   9.294  25.868  1.00120.51           C
ATOM    316  CD2 TRP A  40      55.660   9.475  25.108  1.00120.51           C
ATOM    317  CD1 TRP A  40      57.568   8.301  25.247  1.00120.51           C
ATOM    318  NE1 TRP A  40      56.881   7.860  24.142  1.00120.51           N
ATOM    319  CE2 TRP A  40      55.702   8.570  24.047  1.00120.51           C
ATOM    320  CE3 TRP A  40      54.602  10.318  25.286  1.00120.51           C
ATOM    321  CZ2 TRP A  40      54.680   8.494  23.145  1.00120.51           C
ATOM    322  CZ3 TRP A  40      53.577  10.245  24.369  1.00120.51           C
ATOM    323  CH2 TRP A  40      53.615   9.350  23.319  1.00120.51           C
ATOM    324  C   TRP A  40      58.541  11.834  26.113  1.00120.51           C
ATOM    325  O   TRP A  40      57.879  12.863  26.232  1.00120.51           O
ATOM    326  N   ILE A  41      59.285  11.605  25.013  1.00 90.41           N
ATOM    327  CA  ILE A  41      59.389  12.616  23.996  1.00 90.41           C
ATOM    328  CB  ILE A  41      60.795  12.858  23.537  1.00 90.41           C
ATOM    329  CG1 ILE A  41      60.846  14.041  22.554  1.00 90.41           C
ATOM    330  CG2 ILE A  41      61.331  11.541  22.961  1.00 90.41           C
ATOM    331  CD1 ILE A  41      62.264  14.496  22.214  1.00 90.41           C
ATOM    332  C   ILE A  41      58.615  12.172  22.796  1.00 90.41           C
ATOM    333  O   ILE A  41      58.698  11.014  22.386  1.00 90.41           O
ATOM    334  N   VAL A  42      57.814  13.093  22.213  1.00 45.45           N
ATOM    335  CA  VAL A  42      57.024  12.751  21.063  1.00 45.45           C
ATOM    336  CB  VAL A  42      55.555  12.674  21.354  1.00 45.45           C
ATOM    337  CG1 VAL A  42      55.331  11.556  22.384  1.00 45.45           C
ATOM    338  CG2 VAL A  42      55.066  14.057  21.816  1.00 45.45           C
ATOM    339  C   VAL A  42      57.207  13.793  20.001  1.00 45.45           C
ATOM    340  O   VAL A  42      57.340  14.982  20.287  1.00 45.45           O
ATOM    341  N   SER A  43      57.219  13.350  18.727  1.00 44.61           N
ATOM    342  CA  SER A  43      57.354  14.249  17.617  1.00 44.61           C
ATOM    343  CB  SER A  43      58.515  13.889  16.674  1.00 44.61           C
ATOM    344  OG  SER A  43      59.753  14.000  17.359  1.00 44.61           O
ATOM    345  C   SER A  43      56.091  14.165  16.818  1.00 44.61           C
ATOM    346  O   SER A  43      55.603  13.076  16.515  1.00 44.61           O
ATOM    347  N   LEU A  44      55.530  15.337  16.460  1.00 63.31           N
ATOM    348  CA  LEU A  44      54.302  15.384  15.714  1.00 63.31           C
ATOM    349  CB  LEU A  44      53.230  16.252  16.394  1.00 63.31           C
ATOM    350  CG  LEU A  44      52.883  15.771  17.816  1.00 63.31           C
ATOM    351  CD1 LEU A  44      51.801  16.655  18.458  1.00 63.31           C
ATOM    352  CD2 LEU A  44      52.530  14.276  17.835  1.00 63.31           C
ATOM    353  C   LEU A  44      54.614  16.001  14.382  1.00 63.31           C
ATOM    354  O   LEU A  44      55.141  17.110  14.313  1.00 63.31           O
ATOM    355  N   ARG A  45      54.271  15.298  13.281  1.00139.86           N
ATOM    356  CA  ARG A  45      54.601  15.770  11.960  1.00139.86           C
ATOM    357  CB  ARG A  45      55.388  14.744  11.127  1.00139.86           C
ATOM    358  CG  ARG A  45      56.741  14.366  11.735  1.00139.86           C
ATOM    359  CD  ARG A  45      57.859  15.372  11.454  1.00139.86           C
ATOM    360  NE  ARG A  45      57.612  16.573  12.301  1.00139.86           N
ATOM    361  CZ  ARG A  45      56.908  17.629  11.800  1.00139.86           C
ATOM    362  NH1 ARG A  45      56.439  17.589  10.519  1.00139.86           N
ATOM    363  NH2 ARG A  45      56.677  18.726  12.578  1.00139.86           N
ATOM    364  C   ARG A  45      53.343  16.058  11.213  1.00139.86           C
ATOM    365  O   ARG A  45      52.319  15.459  11.520  1.00139.86           O
ATOM    366  N   PHE A  46      53.440  16.928  10.171  1.00228.36           N
ATOM    367  CA  PHE A  46      52.349  17.562   9.463  1.00228.36           C
ATOM    368  CB  PHE A  46      52.801  18.820   8.687  1.00228.36           C
ATOM    369  CG  PHE A  46      53.843  18.454   7.682  1.00228.36           C
ATOM    370  CD1 PHE A  46      55.160  18.337   8.062  1.00228.36           C
ATOM    371  CD2 PHE A  46      53.513  18.226   6.365  1.00228.36           C
ATOM    372  CE1 PHE A  46      56.130  17.999   7.146  1.00228.36           C
ATOM    373  CE2 PHE A  46      54.477  17.888   5.444  1.00228.36           C
ATOM    374  CZ  PHE A  46      55.789  17.775   5.834  1.00228.36           C
ATOM    375  C   PHE A  46      51.451  16.754   8.572  1.00228.36           C
ATOM    376  O   PHE A  46      51.777  16.413   7.454  1.00228.36           O
ATOM    377  N   PRO A  47      50.562  16.081   9.176  1.00306.85           N
ATOM    378  CA  PRO A  47      49.227  15.826   8.708  1.00306.85           C
ATOM    379  CD  PRO A  47      51.227  14.775   9.084  1.00306.85           C
ATOM    380  CB  PRO A  47      49.292  14.739   7.638  1.00306.85           C
ATOM    381  CG  PRO A  47      50.543  13.932   7.993  1.00306.85           C
ATOM    382  C   PRO A  47      48.789  15.374  10.072  1.00306.85           C
ATOM    383  O   PRO A  47      48.322  16.178  10.874  1.00306.85           O
ATOM    384  N   ASP A  48      48.713  14.038  10.229  1.00198.75           N
ATOM    385  CA  ASP A  48      48.479  13.269  11.420  1.00198.75           C
ATOM    386  CB  ASP A  48      47.276  12.319  11.263  1.00198.75           C
ATOM    387  CG  ASP A  48      47.520  11.373  10.100  1.00198.75           C
ATOM    388  OD1 ASP A  48      48.594  11.481   9.451  1.00198.75           O
ATOM    389  OD2 ASP A  48      46.621  10.529   9.842  1.00198.75           O
ATOM    390  C   ASP A  48      49.589  12.525  12.154  1.00198.75           C
ATOM    391  O   ASP A  48      49.251  11.882  13.143  1.00198.75           O
ATOM    392  N   LEU A  49      50.874  12.448  11.731  1.00 94.75           N
ATOM    393  CA  LEU A  49      51.695  11.422  12.372  1.00 94.75           C
ATOM    394  CB  LEU A  49      52.782  10.849  11.454  1.00 94.75           C
ATOM    395  CG  LEU A  49      52.229  10.077  10.249  1.00 94.75           C
ATOM    396  CD1 LEU A  49      53.377   9.434   9.464  1.00 94.75           C
ATOM    397  CD2 LEU A  49      51.147   9.068  10.667  1.00 94.75           C
ATOM    398  C   LEU A  49      52.397  11.801  13.653  1.00 94.75           C
ATOM    399  O   LEU A  49      52.914  12.903  13.819  1.00 94.75           O
ATOM    400  N   ALA A  50      52.462  10.830  14.600  1.00 43.69           N
ATOM    401  CA  ALA A  50      53.157  11.006  15.851  1.00 43.69           C
ATOM    402  CB  ALA A  50      52.232  10.971  17.079  1.00 43.69           C
ATOM    403  C   ALA A  50      54.137   9.872  16.006  1.00 43.69           C
ATOM    404  O   ALA A  50      53.852   8.745  15.606  1.00 43.69           O
ATOM    405  N   ILE A  51      55.344  10.149  16.557  1.00 63.02           N
ATOM    406  CA  ILE A  51      56.321   9.107  16.777  1.00 63.02           C
ATOM    407  CB  ILE A  51      57.226   8.904  15.587  1.00 63.02           C
ATOM    408  CG1 ILE A  51      56.397   8.361  14.412  1.00 63.02           C
ATOM    409  CG2 ILE A  51      58.412   8.000  15.963  1.00 63.02           C
ATOM    410  CD1 ILE A  51      57.188   8.242  13.113  1.00 63.02           C
ATOM    411  C   ILE A  51      57.155   9.456  17.985  1.00 63.02           C
ATOM    412  O   ILE A  51      57.265  10.626  18.347  1.00 63.02           O
ATOM    413  N   ASP A  52      57.739   8.435  18.662  1.00 77.71           N
ATOM    414  CA  ASP A  52      58.591   8.628  19.812  1.00 77.71           C
ATOM    415  CB  ASP A  52      58.115   7.850  21.052  1.00 77.71           C
ATOM    416  CG  ASP A  52      57.998   6.375  20.701  1.00 77.71           C
ATOM    417  OD1 ASP A  52      58.417   5.987  19.578  1.00 77.71           O
ATOM    418  OD2 ASP A  52      57.463   5.618  21.554  1.00 77.71           O
ATOM    419  C   ASP A  52      60.001   8.235  19.453  1.00 77.71           C
ATOM    420  O   ASP A  52      60.213   7.456  18.528  1.00 77.71           O
ATOM    421  N   GLU A  53      61.010   8.839  20.129  1.00143.30           N
ATOM    422  CA  GLU A  53      62.399   8.655  19.771  1.00143.30           C
ATOM    423  CB  GLU A  53      63.319   9.750  20.344  1.00143.30           C
ATOM    424  CG  GLU A  53      63.413   9.763  21.870  1.00143.30           C
ATOM    425  CD  GLU A  53      64.353  10.889  22.273  1.00143.30           C
ATOM    426  OE1 GLU A  53      64.866  11.588  21.359  1.00143.30           O
ATOM    427  OE2 GLU A  53      64.575  11.063  23.501  1.00143.30           O
ATOM    428  C   GLU A  53      63.025   7.363  20.115  1.00143.30           C
ATOM    429  O   GLU A  53      63.541   6.659  19.245  1.00143.30           O
ATOM    430  N   THR A  54      62.993   7.012  21.404  1.00 30.85           N
ATOM    431  CA  THR A  54      63.688   5.827  21.765  1.00 30.85           C
ATOM    432  CB  THR A  54      63.663   5.550  23.237  1.00 30.85           C
ATOM    433  OG1 THR A  54      64.253   6.628  23.949  1.00 30.85           O
ATOM    434  CG2 THR A  54      64.443   4.251  23.501  1.00 30.85           C
ATOM    435  C   THR A  54      62.948   4.750  21.092  1.00 30.85           C
ATOM    436  O   THR A  54      63.522   3.798  20.566  1.00 30.85           O
ATOM    437  N   VAL A  55      61.621   4.909  21.081  1.00 82.93           N
ATOM    438  CA  VAL A  55      60.897   3.794  20.583  1.00 82.93           C
ATOM    439  CB  VAL A  55      59.456   3.824  20.971  1.00 82.93           C
ATOM    440  CG1 VAL A  55      58.788   2.583  20.370  1.00 82.93           C
ATOM    441  CG2 VAL A  55      59.370   3.890  22.506  1.00 82.93           C
ATOM    442  C   VAL A  55      60.986   3.613  19.106  1.00 82.93           C
ATOM    443  O   VAL A  55      61.282   2.518  18.630  1.00 82.93           O
ATOM    444  N   GLY A  56      60.760   4.686  18.325  1.00 22.72           N
ATOM    445  CA  GLY A  56      60.708   4.489  16.909  1.00 22.72           C
ATOM    446  C   GLY A  56      59.304   4.064  16.579  1.00 22.72           C
ATOM    447  O   GLY A  56      59.020   3.676  15.448  1.00 22.72           O
ATOM    448  N   ARG A  57      58.384   4.113  17.570  1.00 91.44           N
ATOM    449  CA  ARG A  57      57.014   3.739  17.326  1.00 91.44           C
ATOM    450  CB  ARG A  57      56.174   3.403  18.573  1.00 91.44           C
ATOM    451  CG  ARG A  57      56.263   1.939  19.011  1.00 91.44           C
ATOM    452  CD  ARG A  57      55.360   1.004  18.203  1.00 91.44           C
ATOM    453  NE  ARG A  57      53.954   1.451  18.414  1.00 91.44           N
ATOM    454  CZ  ARG A  57      52.928   0.797  17.795  1.00 91.44           C
ATOM    455  NH1 ARG A  57      53.185  -0.283  17.001  1.00 91.44           N
ATOM    456  NH2 ARG A  57      51.644   1.225  17.966  1.00 91.44           N
ATOM    457  C   ARG A  57      56.314   4.847  16.612  1.00 91.44           C
ATOM    458  O   ARG A  57      56.680   6.015  16.731  1.00 91.44           O
ATOM    459  N   THR A  58      55.273   4.488  15.832  1.00 95.93           N
ATOM    460  CA  THR A  58      54.542   5.467  15.083  1.00 95.93           C
ATOM    461  CB  THR A  58      54.558   5.222  13.602  1.00 95.93           C
ATOM    462  OG1 THR A  58      53.982   6.323  12.915  1.00 95.93           O
ATOM    463  CG2 THR A  58      53.769   3.935  13.307  1.00 95.93           C
ATOM    464  C   THR A  58      53.111   5.438  15.524  1.00 95.93           C
ATOM    465  O   THR A  58      52.621   4.421  16.011  1.00 95.93           O
ATOM    466  N   GLY A  59      52.400   6.576  15.358  1.00 27.28           N
ATOM    467  CA  GLY A  59      51.029   6.677  15.775  1.00 27.28           C
ATOM    468  C   GLY A  59      50.434   7.888  15.117  1.00 27.28           C
ATOM    469  O   GLY A  59      50.962   8.370  14.117  1.00 27.28           O
ATOM    470  N   PHE A  60      49.305   8.410  15.656  1.00 52.93           N
ATOM    471  CA  PHE A  60      48.654   9.536  15.035  1.00 52.93           C
ATOM    472  CB  PHE A  60      47.373   9.153  14.272  1.00 52.93           C
ATOM    473  CG  PHE A  60      47.747   8.263  13.137  1.00 52.93           C
ATOM    474  CD1 PHE A  60      47.929   6.915  13.341  1.00 52.93           C
ATOM    475  CD2 PHE A  60      47.908   8.773  11.870  1.00 52.93           C
ATOM    476  CE1 PHE A  60      48.272   6.088  12.297  1.00 52.93           C
ATOM    477  CE2 PHE A  60      48.250   7.951  10.823  1.00 52.93           C
ATOM    478  CZ  PHE A  60      48.433   6.606  11.035  1.00 52.93           C
ATOM    479  C   PHE A  60      48.227  10.538  16.072  1.00 52.93           C
ATOM    480  O   PHE A  60      48.189  10.234  17.264  1.00 52.93           O
ATOM    481  N   TRP A  61      47.927  11.791  15.634  1.00150.02           N
ATOM    482  CA  TRP A  61      47.420  12.763  16.564  1.00150.02           C
ATOM    483  CB  TRP A  61      48.461  13.677  17.237  1.00150.02           C
ATOM    484  CG  TRP A  61      48.676  15.018  16.576  1.00150.02           C
ATOM    485  CD2 TRP A  61      49.689  15.349  15.615  1.00150.02           C
ATOM    486  CD1 TRP A  61      47.970  16.165  16.799  1.00150.02           C
ATOM    487  NE1 TRP A  61      48.478  17.188  16.040  1.00150.02           N
ATOM    488  CE2 TRP A  61      49.536  16.702  15.306  1.00150.02           C
ATOM    489  CE3 TRP A  61      50.669  14.593  15.039  1.00150.02           C
ATOM    490  CZ2 TRP A  61      50.362  17.323  14.416  1.00150.02           C
ATOM    491  CZ3 TRP A  61      51.496  15.226  14.138  1.00150.02           C
ATOM    492  CH2 TRP A  61      51.347  16.563  13.833  1.00150.02           C
ATOM    493  C   TRP A  61      46.499  13.681  15.812  1.00150.02           C
ATOM    494  O   TRP A  61      46.438  13.651  14.583  1.00150.02           O
ATOM    495  N   THR A  62      45.707  14.490  16.548  1.00157.72           N
ATOM    496  CA  THR A  62      44.853  15.474  15.942  1.00157.72           C
ATOM    497  CB  THR A  62      43.400  15.100  15.824  1.00157.72           C
ATOM    498  OG1 THR A  62      42.796  15.096  17.107  1.00157.72           O
ATOM    499  CG2 THR A  62      43.258  13.711  15.204  1.00157.72           C
ATOM    500  C   THR A  62      44.790  16.601  16.915  1.00157.72           C
ATOM    501  O   THR A  62      44.860  16.385  18.123  1.00157.72           O
ATOM    502  N   LEU A  63      44.659  17.840  16.417  1.00 65.94           N
ATOM    503  CA  LEU A  63      44.436  18.925  17.317  1.00 65.94           C
ATOM    504  CB  LEU A  63      44.791  20.294  16.712  1.00 65.94           C
ATOM    505  CG  LEU A  63      44.568  21.483  17.664  1.00 65.94           C
ATOM    506  CD1 LEU A  63      45.484  21.391  18.895  1.00 65.94           C
ATOM    507  CD2 LEU A  63      44.719  22.820  16.918  1.00 65.94           C
ATOM    508  C   LEU A  63      42.959  18.868  17.551  1.00 65.94           C
ATOM    509  O   LEU A  63      42.231  18.294  16.741  1.00 65.94           O
ATOM    510  N   ILE A  64      42.475  19.393  18.691  1.00 79.35           N
ATOM    511  CA  ILE A  64      41.058  19.414  18.925  1.00 79.35           C
ATOM    512  CB  ILE A  64      40.681  18.877  20.276  1.00 79.35           C
ATOM    513  CG1 ILE A  64      41.096  17.398  20.380  1.00 79.35           C
ATOM    514  CG2 ILE A  64      39.180  19.116  20.499  1.00 79.35           C
ATOM    515  CD1 ILE A  64      41.029  16.843  21.803  1.00 79.35           C
ATOM    516  C   ILE A  64      40.670  20.854  18.857  1.00 79.35           C
ATOM    517  O   ILE A  64      40.825  21.598  19.823  1.00 79.35           O
ATOM    518  N   TYR A  65      40.166  21.284  17.686  1.00153.81           N
ATOM    519  CA  TYR A  65      39.775  22.647  17.485  1.00153.81           C
ATOM    520  CB  TYR A  65      38.595  23.029  18.401  1.00153.81           C
ATOM    521  CG  TYR A  65      37.979  24.314  17.966  1.00153.81           C
ATOM    522  CD1 TYR A  65      37.408  24.421  16.718  1.00153.81           C
ATOM    523  CD2 TYR A  65      37.918  25.391  18.821  1.00153.81           C
ATOM    524  CE1 TYR A  65      36.821  25.597  16.313  1.00153.81           C
ATOM    525  CE2 TYR A  65      37.331  26.569  18.422  1.00153.81           C
ATOM    526  CZ  TYR A  65      36.786  26.675  17.165  1.00153.81           C
ATOM    527  OH  TYR A  65      36.184  27.883  16.754  1.00153.81           O
ATOM    528  C   TYR A  65      41.002  23.467  17.775  1.00153.81           C
ATOM    529  O   TYR A  65      42.024  23.298  17.111  1.00153.81           O
ATOM    530  N   ASN A  66      40.957  24.357  18.791  1.00128.12           N
ATOM    531  CA  ASN A  66      42.134  25.116  19.142  1.00128.12           C
ATOM    532  CB  ASN A  66      41.977  26.625  18.893  1.00128.12           C
ATOM    533  CG  ASN A  66      40.847  27.146  19.772  1.00128.12           C
ATOM    534  OD1 ASN A  66      40.057  26.376  20.317  1.00128.12           O
ATOM    535  ND2 ASN A  66      40.756  28.496  19.906  1.00128.12           N
ATOM    536  C   ASN A  66      42.381  24.947  20.618  1.00128.12           C
ATOM    537  O   ASN A  66      43.145  25.701  21.223  1.00128.12           O
ATOM    538  N   GLN A  67      41.673  23.981  21.233  1.00113.71           N
ATOM    539  CA  GLN A  67      41.691  23.689  22.646  1.00113.71           C
ATOM    540  CB  GLN A  67      40.410  22.960  23.073  1.00113.71           C
ATOM    541  CG  GLN A  67      39.151  23.790  22.834  1.00113.71           C
ATOM    542  CD  GLN A  67      39.119  24.889  23.882  1.00113.71           C
ATOM    543  OE1 GLN A  67      38.438  24.765  24.897  1.00113.71           O
ATOM    544  NE2 GLN A  67      39.882  25.989  23.641  1.00113.71           N
ATOM    545  C   GLN A  67      42.833  22.861  23.168  1.00113.71           C
ATOM    546  O   GLN A  67      43.367  23.148  24.240  1.00113.71           O
ATOM    547  N   GLY A  68      43.209  21.783  22.451  1.00 43.70           N
ATOM    548  CA  GLY A  68      44.201  20.873  22.952  1.00 43.70           C
ATOM    549  C   GLY A  68      44.377  19.806  21.915  1.00 43.70           C
ATOM    550  O   GLY A  68      44.016  20.009  20.759  1.00 43.70           O
ATOM    551  N   TYR A  69      44.953  18.641  22.294  1.00 82.04           N
ATOM    552  CA  TYR A  69      45.219  17.617  21.319  1.00 82.04           C
ATOM    553  CB  TYR A  69      46.650  17.708  20.760  1.00 82.04           C
ATOM    554  CG  TYR A  69      47.577  17.653  21.931  1.00 82.04           C
ATOM    555  CD1 TYR A  69      47.906  18.805  22.610  1.00 82.04           C
ATOM    556  CD2 TYR A  69      48.113  16.460  22.360  1.00 82.04           C
ATOM    557  CE1 TYR A  69      48.756  18.769  23.691  1.00 82.04           C
ATOM    558  CE2 TYR A  69      48.964  16.416  23.441  1.00 82.04           C
ATOM    559  CZ  TYR A  69      49.287  17.573  24.109  1.00 82.04           C
ATOM    560  OH  TYR A  69      50.158  17.533  25.218  1.00 82.04           O
ATOM    561  C   TYR A  69      45.087  16.238  21.908  1.00 82.04           C
ATOM    562  O   TYR A  69      45.083  16.043  23.124  1.00 82.04           O
ATOM    563  N   GLU A  70      44.952  15.234  21.011  1.00 87.43           N
ATOM    564  CA  GLU A  70      44.936  13.855  21.410  1.00 87.43           C
ATOM    565  CB  GLU A  70      43.586  13.138  21.228  1.00 87.43           C
ATOM    566  CG  GLU A  70      43.621  11.711  21.787  1.00 87.43           C
ATOM    567  CD  GLU A  70      42.216  11.128  21.784  1.00 87.43           C
ATOM    568  OE1 GLU A  70      41.772  10.657  20.703  1.00 87.43           O
ATOM    569  OE2 GLU A  70      41.568  11.142  22.864  1.00 87.43           O
ATOM    570  C   GLU A  70      45.948  13.137  20.574  1.00 87.43           C
ATOM    571  O   GLU A  70      46.002  13.314  19.357  1.00 87.43           O
ATOM    572  N   ALA A  71      46.800  12.320  21.228  1.00 43.08           N
ATOM    573  CA  ALA A  71      47.786  11.565  20.510  1.00 43.08           C
ATOM    574  CB  ALA A  71      49.233  11.965  20.849  1.00 43.08           C
ATOM    575  C   ALA A  71      47.623  10.136  20.906  1.00 43.08           C
ATOM    576  O   ALA A  71      47.492   9.818  22.089  1.00 43.08           O
ATOM    577  N   VAL A  72      47.602   9.237  19.901  1.00 47.24           N
ATOM    578  CA  VAL A  72      47.515   7.836  20.182  1.00 47.24           C
ATOM    579  CB  VAL A  72      46.400   7.148  19.451  1.00 47.24           C
ATOM    580  CG1 VAL A  72      46.464   5.642  19.755  1.00 47.24           C
ATOM    581  CG2 VAL A  72      45.071   7.811  19.853  1.00 47.24           C
ATOM    582  C   VAL A  72      48.795   7.250  19.692  1.00 47.24           C
ATOM    583  O   VAL A  72      49.060   7.229  18.490  1.00 47.24           O
ATOM    584  N   ILE A  73      49.653   6.800  20.628  1.00 93.58           N
ATOM    585  CA  ILE A  73      50.888   6.220  20.205  1.00 93.58           C
ATOM    586  CB  ILE A  73      52.046   7.180  20.201  1.00 93.58           C
ATOM    587  CG1 ILE A  73      51.810   8.366  19.247  1.00 93.58           C
ATOM    588  CG2 ILE A  73      53.308   6.368  19.865  1.00 93.58           C
ATOM    589  CD1 ILE A  73      50.807   9.398  19.763  1.00 93.58           C
ATOM    590  C   ILE A  73      51.253   5.150  21.186  1.00 93.58           C
ATOM    591  O   ILE A  73      51.063   5.311  22.390  1.00 93.58           O
ATOM    592  N   ARG A  74      51.792   4.022  20.684  1.00129.75           N
ATOM    593  CA  ARG A  74      52.310   2.984  21.532  1.00129.75           C
ATOM    594  CB  ARG A  74      53.585   3.437  22.273  1.00129.75           C
ATOM    595  CG  ARG A  74      54.284   2.343  23.083  1.00129.75           C
ATOM    596  CD  ARG A  74      55.431   2.869  23.950  1.00129.75           C
ATOM    597  NE  ARG A  74      54.825   3.667  25.054  1.00129.75           N
ATOM    598  CZ  ARG A  74      55.600   4.105  26.089  1.00129.75           C
ATOM    599  NH1 ARG A  74      56.933   3.813  26.117  1.00129.75           N
ATOM    600  NH2 ARG A  74      55.041   4.835  27.098  1.00129.75           N
ATOM    601  C   ARG A  74      51.292   2.530  22.549  1.00129.75           C
ATOM    602  O   ARG A  74      51.620   2.333  23.718  1.00129.75           O
ATOM    603  N   ASN A  75      50.031   2.326  22.121  1.00107.42           N
ATOM    604  CA  ASN A  75      48.971   1.821  22.957  1.00107.42           C
ATOM    605  CB  ASN A  75      49.265   0.418  23.514  1.00107.42           C
ATOM    606  CG  ASN A  75      47.944  -0.172  23.984  1.00107.42           C
ATOM    607  OD1 ASN A  75      47.836  -0.684  25.097  1.00107.42           O
ATOM    608  ND2 ASN A  75      46.905  -0.098  23.110  1.00107.42           N
ATOM    609  C   ASN A  75      48.662   2.744  24.109  1.00107.42           C
ATOM    610  O   ASN A  75      48.132   2.312  25.133  1.00107.42           O
ATOM    611  N   ARG A  76      48.954   4.051  23.971  1.00104.35           N
ATOM    612  CA  ARG A  76      48.620   4.990  25.006  1.00104.35           C
ATOM    613  CB  ARG A  76      49.841   5.511  25.784  1.00104.35           C
ATOM    614  CG  ARG A  76      50.544   4.432  26.609  1.00104.35           C
ATOM    615  CD  ARG A  76      49.837   4.114  27.928  1.00104.35           C
ATOM    616  NE  ARG A  76      49.940   5.324  28.791  1.00104.35           N
ATOM    617  CZ  ARG A  76      51.006   5.471  29.629  1.00104.35           C
ATOM    618  NH1 ARG A  76      51.970   4.506  29.682  1.00104.35           N
ATOM    619  NH2 ARG A  76      51.109   6.583  30.414  1.00104.35           N
ATOM    620  C   ARG A  76      47.986   6.171  24.341  1.00104.35           C
ATOM    621  O   ARG A  76      48.303   6.490  23.196  1.00104.35           O
ATOM    622  N   LYS A  77      47.047   6.841  25.042  1.00 55.80           N
ATOM    623  CA  LYS A  77      46.410   7.998  24.486  1.00 55.80           C
ATOM    624  CB  LYS A  77      44.876   7.902  24.402  1.00 55.80           C
ATOM    625  CG  LYS A  77      44.386   6.899  23.354  1.00 55.80           C
ATOM    626  CD  LYS A  77      42.868   6.707  23.338  1.00 55.80           C
ATOM    627  CE  LYS A  77      42.388   5.770  22.226  1.00 55.80           C
ATOM    628  NZ  LYS A  77      40.909   5.759  22.174  1.00 55.80           N
ATOM    629  C   LYS A  77      46.745   9.153  25.372  1.00 55.80           C
ATOM    630  O   LYS A  77      46.614   9.086  26.595  1.00 55.80           O
ATOM    631  N   PHE A  78      47.199  10.257  24.750  1.00 62.73           N
ATOM    632  CA  PHE A  78      47.582  11.404  25.503  1.00 62.73           C
ATOM    633  CB  PHE A  78      48.997  11.902  25.155  1.00 62.73           C
ATOM    634  CG  PHE A  78      49.948  10.805  25.498  1.00 62.73           C
ATOM    635  CD1 PHE A  78      50.133   9.748  24.636  1.00 62.73           C
ATOM    636  CD2 PHE A  78      50.660  10.832  26.675  1.00 62.73           C
ATOM    637  CE1 PHE A  78      51.007   8.732  24.945  1.00 62.73           C
ATOM    638  CE2 PHE A  78      51.536   9.819  26.990  1.00 62.73           C
ATOM    639  CZ  PHE A  78      51.711   8.766  26.125  1.00 62.73           C
ATOM    640  C   PHE A  78      46.624  12.509  25.174  1.00 62.73           C
ATOM    641  O   PHE A  78      46.353  12.790  24.009  1.00 62.73           O
ATOM    642  N   PHE A  79      46.064  13.161  26.210  1.00161.37           N
ATOM    643  CA  PHE A  79      45.154  14.250  25.993  1.00161.37           C
ATOM    644  CB  PHE A  79      43.674  13.821  26.080  1.00161.37           C
ATOM    645  CG  PHE A  79      42.806  15.022  26.260  1.00161.37           C
ATOM    646  CD1 PHE A  79      42.615  15.931  25.244  1.00161.37           C
ATOM    647  CD2 PHE A  79      42.199  15.248  27.477  1.00161.37           C
ATOM    648  CE1 PHE A  79      41.814  17.033  25.437  1.00161.37           C
ATOM    649  CE2 PHE A  79      41.396  16.346  27.675  1.00161.37           C
ATOM    650  CZ  PHE A  79      41.201  17.241  26.650  1.00161.37           C
ATOM    651  C   PHE A  79      45.401  15.323  27.001  1.00161.37           C
ATOM    652  O   PHE A  79      45.635  15.042  28.177  1.00161.37           O
ATOM    653  N   GLY A  80      45.342  16.596  26.545  1.00 67.27           N
ATOM    654  CA  GLY A  80      45.553  17.717  27.415  1.00 67.27           C
ATOM    655  C   GLY A  80      45.094  18.953  26.706  1.00 67.27           C
ATOM    656  O   GLY A  80      45.061  19.011  25.476  1.00 67.27           O
ATOM    657  N   PHE A  81      44.724  19.984  27.494  1.00146.58           N
ATOM    658  CA  PHE A  81      44.332  21.245  26.933  1.00146.58           C
ATOM    659  CB  PHE A  81      43.272  22.031  27.734  1.00146.58           C
ATOM    660  CG  PHE A  81      41.938  21.365  27.682  1.00146.58           C
ATOM    661  CD1 PHE A  81      41.131  21.510  26.577  1.00146.58           C
ATOM    662  CD2 PHE A  81      41.489  20.598  28.733  1.00146.58           C
ATOM    663  CE1 PHE A  81      39.898  20.906  26.521  1.00146.58           C
ATOM    664  CE2 PHE A  81      40.255  19.992  28.682  1.00146.58           C
ATOM    665  CZ  PHE A  81      39.456  20.146  27.576  1.00146.58           C
ATOM    666  C   PHE A  81      45.553  22.107  26.954  1.00146.58           C
ATOM    667  O   PHE A  81      46.435  21.929  27.791  1.00146.58           O
ATOM    668  N   SER A  82      45.647  23.064  26.012  1.00 45.74           N
ATOM    669  CA  SER A  82      46.783  23.946  26.006  1.00 45.74           C
ATOM    670  CB  SER A  82      46.798  24.929  24.822  1.00 45.74           C
ATOM    671  OG  SER A  82      46.924  24.217  23.600  1.00 45.74           O
ATOM    672  C   SER A  82      46.693  24.742  27.274  1.00 45.74           C
ATOM    673  O   SER A  82      45.599  24.996  27.775  1.00 45.74           O
ATOM    674  N   ASP A  83      47.847  25.149  27.845  1.00124.04           N
ATOM    675  CA  ASP A  83      47.786  25.808  29.121  1.00124.04           C
ATOM    676  CB  ASP A  83      49.068  25.726  29.980  1.00124.04           C
ATOM    677  CG  ASP A  83      50.200  26.502  29.329  1.00124.04           C
ATOM    678  OD1 ASP A  83      50.571  26.158  28.178  1.00124.04           O
ATOM    679  OD2 ASP A  83      50.712  27.453  29.979  1.00124.04           O
ATOM    680  C   ASP A  83      47.397  27.245  29.009  1.00124.04           C
ATOM    681  O   ASP A  83      47.601  27.902  27.989  1.00124.04           O
ATOM    682  N   PHE A  84      46.777  27.749  30.096  1.00 62.25           N
ATOM    683  CA  PHE A  84      46.412  29.128  30.211  1.00 62.25           C
ATOM    684  CB  PHE A  84      45.034  29.461  29.605  1.00 62.25           C
ATOM    685  CG  PHE A  84      43.981  28.670  30.303  1.00 62.25           C
ATOM    686  CD1 PHE A  84      43.387  29.144  31.450  1.00 62.25           C
ATOM    687  CD2 PHE A  84      43.583  27.451  29.803  1.00 62.25           C
ATOM    688  CE1 PHE A  84      42.413  28.413  32.088  1.00 62.25           C
ATOM    689  CE2 PHE A  84      42.610  26.715  30.437  1.00 62.25           C
ATOM    690  CZ  PHE A  84      42.024  27.195  31.583  1.00 62.25           C
ATOM    691  C   PHE A  84      46.389  29.438  31.675  1.00 62.25           C
ATOM    692  O   PHE A  84      46.128  28.560  32.497  1.00 62.25           O
ATOM    693  N   GLU A  85      46.693  30.699  32.046  1.00 74.93           N
ATOM    694  CA  GLU A  85      46.682  31.038  33.440  1.00 74.93           C
ATOM    695  CB  GLU A  85      48.087  31.189  34.049  1.00 74.93           C
ATOM    696  CG  GLU A  85      48.069  31.469  35.553  1.00 74.93           C
ATOM    697  CD  GLU A  85      49.510  31.596  36.027  1.00 74.93           C
ATOM    698  OE1 GLU A  85      50.426  31.503  35.168  1.00 74.93           O
ATOM    699  OE2 GLU A  85      49.713  31.788  37.256  1.00 74.93           O
ATOM    700  C   GLU A  85      45.985  32.350  33.596  1.00 74.93           C
ATOM    701  O   GLU A  85      46.123  33.246  32.764  1.00 74.93           O
ATOM    702  N   LYS A  86      45.196  32.497  34.676  1.00129.77           N
ATOM    703  CA  LYS A  86      44.523  33.747  34.864  1.00129.77           C
ATOM    704  CB  LYS A  86      43.010  33.591  35.105  1.00129.77           C
ATOM    705  CG  LYS A  86      42.660  32.704  36.302  1.00129.77           C
ATOM    706  CD  LYS A  86      41.187  32.777  36.708  1.00129.77           C
ATOM    707  CE  LYS A  86      40.240  32.169  35.671  1.00129.77           C
ATOM    708  NZ  LYS A  86      40.451  30.707  35.588  1.00129.77           N
ATOM    709  C   LYS A  86      45.125  34.426  36.050  1.00129.77           C
ATOM    710  O   LYS A  86      44.877  34.050  37.195  1.00129.77           O
ATOM    711  N   ILE A  87      45.963  35.447  35.793  1.00 93.83           N
ATOM    712  CA  ILE A  87      46.562  36.188  36.862  1.00 93.83           C
ATOM    713  CB  ILE A  87      47.618  37.152  36.392  0.00 93.83           C
ATOM    714  CG1 ILE A  87      48.316  37.806  37.595  1.00 93.83           C
ATOM    715  CG2 ILE A  87      46.987  38.148  35.405  1.00 93.83           C
ATOM    716  CD1 ILE A  87      49.584  38.573  37.221  1.00 93.83           C
ATOM    717  C   ILE A  87      45.482  36.946  37.558  1.00 93.83           C
ATOM    718  O   ILE A  87      45.411  36.966  38.786  1.00 93.83           O
ATOM    719  N   SER A  88      44.589  37.579  36.776  1.00174.66           N
ATOM    720  CA  SER A  88      43.528  38.351  37.341  1.00174.66           C
ATOM    721  CB  SER A  88      43.582  39.843  36.973  1.00174.66           C
ATOM    722  OG  SER A  88      42.497  40.534  37.573  1.00174.66           O
ATOM    723  C   SER A  88      42.264  37.803  36.778  1.00174.66           C
ATOM    724  O   SER A  88      42.284  37.019  35.832  1.00174.66           O
ATOM    725  N   LYS A  89      41.120  38.194  37.360  1.00221.03           N
ATOM    726  CA  LYS A  89      39.889  37.663  36.866  1.00221.03           C
ATOM    727  CB  LYS A  89      38.661  38.220  37.607  1.00221.03           C
ATOM    728  CG  LYS A  89      37.333  37.654  37.100  1.00221.03           C
ATOM    729  CD  LYS A  89      36.151  37.944  38.028  1.00221.03           C
ATOM    730  CE  LYS A  89      34.822  37.381  37.521  1.00221.03           C
ATOM    731  NZ  LYS A  89      34.416  38.077  36.281  1.00221.03           N
ATOM    732  C   LYS A  89      39.776  38.066  35.436  1.00221.03           C
ATOM    733  O   LYS A  89      39.483  37.240  34.574  1.00221.03           O
ATOM    734  N   LYS A  90      40.038  39.351  35.135  1.00123.27           N
ATOM    735  CA  LYS A  90      39.924  39.745  33.766  1.00123.27           C
ATOM    736  CB  LYS A  90      39.296  41.137  33.583  1.00123.27           C
ATOM    737  CG  LYS A  90      37.828  41.205  34.009  1.00123.27           C
ATOM    738  CD  LYS A  90      37.288  42.631  34.133  1.00123.27           C
ATOM    739  CE  LYS A  90      37.794  43.374  35.371  1.00123.27           C
ATOM    740  NZ  LYS A  90      37.224  44.739  35.411  1.00123.27           N
ATOM    741  C   LYS A  90      41.300  39.801  33.195  1.00123.27           C
ATOM    742  O   LYS A  90      41.820  40.877  32.904  1.00123.27           O
ATOM    743  N   LYS A  91      41.930  38.625  33.025  1.00 63.60           N
ATOM    744  CA  LYS A  91      43.217  38.583  32.404  1.00 63.60           C
ATOM    745  CB  LYS A  91      44.355  39.170  33.256  1.00 63.60           C
ATOM    746  CG  LYS A  91      45.699  39.177  32.524  1.00 63.60           C
ATOM    747  CD  LYS A  91      46.757  40.069  33.175  0.00 63.60           C
ATOM    748  CE  LYS A  91      48.097  40.065  32.434  0.00 63.60           C
ATOM    749  NZ  LYS A  91      49.061  40.949  33.126  0.00 63.60           N
ATOM    750  C   LYS A  91      43.528  37.146  32.169  1.00 63.60           C
ATOM    751  O   LYS A  91      43.302  36.304  33.037  1.00 63.60           O
ATOM    752  N   VAL A  92      44.042  36.817  30.971  1.00 35.58           N
ATOM    753  CA  VAL A  92      44.356  35.444  30.731  1.00 35.58           C
ATOM    754  CB  VAL A  92      43.289  34.714  29.970  1.00 35.58           C
ATOM    755  CG1 VAL A  92      43.779  33.285  29.687  1.00 35.58           C
ATOM    756  CG2 VAL A  92      41.981  34.778  30.778  1.00 35.58           C
ATOM    757  C   VAL A  92      45.594  35.392  29.901  1.00 35.58           C
ATOM    758  O   VAL A  92      45.839  36.262  29.067  1.00 35.58           O
ATOM    759  N   ILE A  93      46.425  34.360  30.137  1.00 37.37           N
ATOM    760  CA  ILE A  93      47.609  34.169  29.357  1.00 37.37           C
ATOM    761  CB  ILE A  93      48.877  34.251  30.155  1.00 37.37           C
ATOM    762  CG1 ILE A  93      49.036  35.649  30.776  1.00 37.37           C
ATOM    763  CG2 ILE A  93      50.042  33.844  29.238  1.00 37.37           C
ATOM    764  CD1 ILE A  93      50.138  35.722  31.833  1.00 37.37           C
ATOM    765  C   ILE A  93      47.525  32.778  28.824  1.00 37.37           C
ATOM    766  O   ILE A  93      47.241  31.841  29.568  1.00 37.37           O
ATOM    767  N   SER A  94      47.761  32.603  27.511  1.00 36.61           N
ATOM    768  CA  SER A  94      47.676  31.284  26.963  1.00 36.61           C
ATOM    769  CB  SER A  94      46.748  31.182  25.739  1.00 36.61           C
ATOM    770  OG  SER A  94      45.412  31.485  26.112  1.00 36.61           O
ATOM    771  C   SER A  94      49.042  30.897  26.509  1.00 36.61           C
ATOM    772  O   SER A  94      49.807  31.733  26.029  1.00 36.61           O
ATOM    773  N   TYR A  95      49.398  29.611  26.702  1.00 65.20           N
ATOM    774  CA  TYR A  95      50.668  29.137  26.242  1.00 65.20           C
ATOM    775  CB  TYR A  95      51.583  28.667  27.383  1.00 65.20           C
ATOM    776  CG  TYR A  95      51.883  29.873  28.202  1.00 65.20           C
ATOM    777  CD1 TYR A  95      52.935  30.697  27.874  1.00 65.20           C
ATOM    778  CD2 TYR A  95      51.103  30.185  29.292  1.00 65.20           C
ATOM    779  CE1 TYR A  95      53.210  31.813  28.629  1.00 65.20           C
ATOM    780  CE2 TYR A  95      51.373  31.300  30.050  1.00 65.20           C
ATOM    781  CZ  TYR A  95      52.429  32.115  29.718  1.00 65.20           C
ATOM    782  OH  TYR A  95      52.709  33.260  30.493  1.00 65.20           O
ATOM    783  C   TYR A  95      50.399  27.961  25.359  1.00 65.20           C
ATOM    784  O   TYR A  95      50.015  26.891  25.822  1.00 65.20           O
ATOM    785  N   CYS A  96      50.586  28.145  24.044  1.00 68.69           N
ATOM    786  CA  CYS A  96      50.375  27.111  23.073  1.00 68.69           C
ATOM    787  CB  CYS A  96      50.265  27.663  21.646  1.00 68.69           C
ATOM    788  SG  CYS A  96      48.790  28.714  21.521  1.00 68.69           S
ATOM    789  C   CYS A  96      51.488  26.113  23.158  1.00 68.69           C
ATOM    790  O   CYS A  96      51.395  25.006  22.628  1.00 68.69           O
ATOM    791  N   ASN A  97      52.615  26.549  23.746  1.00138.97           N
ATOM    792  CA  ASN A  97      53.812  25.785  23.944  1.00138.97           C
ATOM    793  CB  ASN A  97      54.971  26.656  24.447  1.00138.97           C
ATOM    794  CG  ASN A  97      55.075  27.849  23.516  1.00138.97           C
ATOM    795  OD1 ASN A  97      54.193  28.706  23.509  1.00138.97           O
ATOM    796  ND2 ASN A  97      56.173  27.913  22.717  1.00138.97           N
ATOM    797  C   ASN A  97      53.613  24.746  25.016  1.00138.97           C
ATOM    798  O   ASN A  97      54.287  23.720  25.011  1.00138.97           O
ATOM    799  N   VAL A  98      52.716  25.001  25.992  1.00 70.19           N
ATOM    800  CA  VAL A  98      52.636  24.129  27.144  1.00 70.19           C
ATOM    801  CB  VAL A  98      53.082  24.873  28.385  1.00 70.19           C
ATOM    802  CG1 VAL A  98      53.015  23.993  29.648  1.00 70.19           C
ATOM    803  CG2 VAL A  98      54.486  25.428  28.103  1.00 70.19           C
ATOM    804  C   VAL A  98      51.217  23.637  27.311  1.00 70.19           C
ATOM    805  O   VAL A  98      50.317  24.071  26.591  1.00 70.19           O
ATOM    806  N   THR A  99      50.985  22.673  28.244  1.00 65.97           N
ATOM    807  CA  THR A  99      49.666  22.131  28.436  1.00 65.97           C
ATOM    808  CB  THR A  99      49.509  20.751  27.864  1.00 65.97           C
ATOM    809  OG1 THR A  99      50.358  19.839  28.546  1.00 65.97           O
ATOM    810  CG2 THR A  99      49.871  20.792  26.370  1.00 65.97           C
ATOM    811  C   THR A  99      49.307  22.021  29.899  1.00 65.97           C
ATOM    812  O   THR A  99      50.061  22.425  30.784  1.00 65.97           O
ATOM    813  N   ILE A 100      48.100  21.444  30.137  1.00193.77           N
ATOM    814  CA  ILE A 100      47.465  21.091  31.395  1.00193.77           C
ATOM    815  CB  ILE A 100      45.984  21.336  31.416  1.00193.77           C
ATOM    816  CG1 ILE A 100      45.430  21.156  32.838  1.00193.77           C
ATOM    817  CG2 ILE A 100      45.333  20.420  30.365  1.00193.77           C
ATOM    818  CD1 ILE A 100      44.001  21.671  33.006  1.00193.77           C
ATOM    819  C   ILE A 100      47.682  19.553  31.443  1.00193.77           C
ATOM    820  O   ILE A 100      48.551  19.125  30.694  1.00193.77           O
ATOM    821  N   GLY A 101      47.003  18.675  32.278  1.00231.04           N
ATOM    822  CA  GLY A 101      47.366  17.212  32.368  1.00231.04           C
ATOM    823  C   GLY A 101      46.269  16.051  31.974  1.00231.04           C
ATOM    824  O   GLY A 101      45.107  16.418  32.152  1.00231.04           O
ATOM    825  N   TRP A 102      46.580  14.727  31.388  1.00271.54           N
ATOM    826  CA  TRP A 102      45.861  13.352  31.254  1.00271.54           C
ATOM    827  CB  TRP A 102      44.360  13.400  30.898  1.00271.54           C
ATOM    828  CG  TRP A 102      43.444  13.890  31.992  1.00271.54           C
ATOM    829  CD2 TRP A 102      42.699  15.114  31.927  1.00271.54           C
ATOM    830  CD1 TRP A 102      43.079  13.276  33.155  1.00271.54           C
ATOM    831  NE1 TRP A 102      42.174  14.056  33.833  1.00271.54           N
ATOM    832  CE2 TRP A 102      41.924  15.186  33.084  1.00271.54           C
ATOM    833  CE3 TRP A 102      42.653  16.090  30.974  1.00271.54           C
ATOM    834  CZ2 TRP A 102      41.090  16.244  33.306  1.00271.54           C
ATOM    835  CZ3 TRP A 102      41.821  17.161  31.207  1.00271.54           C
ATOM    836  CH2 TRP A 102      41.056  17.237  32.352  1.00271.54           C
ATOM    837  C   TRP A 102      46.454  12.272  30.260  1.00271.54           C
ATOM    838  O   TRP A 102      46.447  12.484  29.047  1.00271.54           O
ATOM    839  N   SER A 103      46.877  11.021  30.702  1.00130.55           N
ATOM    840  CA  SER A 103      47.385   9.963  29.804  1.00130.55           C
ATOM    841  CB  SER A 103      48.917   9.957  29.680  1.00130.55           C
ATOM    842  OG  SER A 103      49.363  11.181  29.116  1.00130.55           O
ATOM    843  C   SER A 103      46.994   8.593  30.343  1.00130.55           C
ATOM    844  O   SER A 103      46.952   8.392  31.554  1.00130.55           O
ATOM    845  N   HIS A 104      46.700   7.598  29.459  1.00 73.58           N
ATOM    846  CA  HIS A 104      46.340   6.260  29.894  1.00 73.58           C
ATOM    847  ND1 HIS A 104      43.319   7.908  29.514  1.00 73.58           N
ATOM    848  CG  HIS A 104      43.868   6.645  29.472  1.00 73.58           C
ATOM    849  CB  HIS A 104      44.904   6.149  30.436  1.00 73.58           C
ATOM    850  NE2 HIS A 104      42.368   6.859  27.800  1.00 73.58           N
ATOM    851  CD2 HIS A 104      43.276   6.018  28.419  1.00 73.58           C
ATOM    852  CE1 HIS A 104      42.429   7.982  28.493  1.00 73.58           C
ATOM    853  C   HIS A 104      46.446   5.324  28.723  1.00 73.58           C
ATOM    854  O   HIS A 104      46.454   5.756  27.574  1.00 73.58           O
ATOM    855  N   ASN A 105      46.515   3.998  28.980  1.00 68.93           N
ATOM    856  CA  ASN A 105      46.642   3.072  27.886  1.00 68.93           C
ATOM    857  CB  ASN A 105      47.002   1.631  28.291  1.00 68.93           C
ATOM    858  CG  ASN A 105      45.792   0.979  28.934  1.00 68.93           C
ATOM    859  OD1 ASN A 105      45.102   1.574  29.761  1.00 68.93           O
ATOM    860  ND2 ASN A 105      45.509  -0.282  28.512  1.00 68.93           N
ATOM    861  C   ASN A 105      45.326   3.050  27.173  1.00 68.93           C
ATOM    862  O   ASN A 105      44.319   3.532  27.688  1.00 68.93           O
ATOM    863  N   ASP A 106      45.301   2.471  25.959  1.00 57.43           N
ATOM    864  CA  ASP A 106      44.124   2.479  25.134  1.00 57.43           C
ATOM    865  CB  ASP A 106      44.325   1.775  23.782  1.00 57.43           C
ATOM    866  CG  ASP A 106      45.212   2.665  22.923  1.00 57.43           C
ATOM    867  OD1 ASP A 106      45.488   3.816  23.355  1.00 57.43           O
ATOM    868  OD2 ASP A 106      45.626   2.205  21.825  1.00 57.43           O
ATOM    869  C   ASP A 106      42.980   1.805  25.837  1.00 57.43           C
ATOM    870  O   ASP A 106      41.821   2.129  25.587  1.00 57.43           O
ATOM    871  N   ASP A 107      43.266   0.803  26.686  1.00 92.27           N
ATOM    872  CA  ASP A 107      42.244   0.089  27.408  1.00 92.27           C
ATOM    873  CB  ASP A 107      42.804  -1.174  28.093  1.00 92.27           C
ATOM    874  CG  ASP A 107      41.660  -2.102  28.483  1.00 92.27           C
ATOM    875  OD1 ASP A 107      40.477  -1.681  28.382  1.00 92.27           O
ATOM    876  OD2 ASP A 107      41.960  -3.257  28.887  1.00 92.27           O
ATOM    877  C   ASP A 107      41.636   0.969  28.465  1.00 92.27           C
ATOM    878  O   ASP A 107      40.461   0.820  28.798  1.00 92.27           O
ATOM    879  N   GLY A 108      42.422   1.905  29.036  1.00 46.31           N
ATOM    880  CA  GLY A 108      41.918   2.760  30.077  1.00 46.31           C
ATOM    881  C   GLY A 108      42.269   2.192  31.425  1.00 46.31           C
ATOM    882  O   GLY A 108      41.713   2.629  32.432  1.00 46.31           O
ATOM    883  N   GLY A 109      43.129   1.149  31.480  1.00 66.73           N
ATOM    884  CA  GLY A 109      43.511   0.554  32.742  1.00 66.73           C
ATOM    885  C   GLY A 109      44.445   1.398  33.567  1.00 66.73           C
ATOM    886  O   GLY A 109      44.130   1.764  34.699  1.00 66.73           O
ATOM    887  N   ASP A 110      45.608   1.773  32.999  1.00102.70           N
ATOM    888  CA  ASP A 110      46.592   2.466  33.775  1.00102.70           C
ATOM    889  CB  ASP A 110      48.003   1.908  33.542  1.00102.70           C
ATOM    890  CG  ASP A 110      48.840   2.230  34.762  1.00102.70           C
ATOM    891  OD1 ASP A 110      48.307   2.885  35.696  1.00102.70           O
ATOM    892  OD2 ASP A 110      50.027   1.811  34.780  1.00102.70           O
ATOM    893  C   ASP A 110      46.567   3.897  33.342  1.00102.70           C
ATOM    894  O   ASP A 110      46.583   4.196  32.148  1.00102.70           O
ATOM    895  N   TRP A 111      46.517   4.813  34.330  1.00 96.43           N
ATOM    896  CA  TRP A 111      46.419   6.221  34.093  1.00 96.43           C
ATOM    897  CB  TRP A 111      45.128   6.837  34.662  1.00 96.43           C
ATOM    898  CG  TRP A 111      43.857   6.456  33.943  1.00 96.43           C
ATOM    899  CD2 TRP A 111      42.954   7.405  33.352  1.00 96.43           C
ATOM    900  CD1 TRP A 111      43.296   5.225  33.765  1.00 96.43           C
ATOM    901  NE1 TRP A 111      42.106   5.346  33.087  1.00 96.43           N
ATOM    902  CE2 TRP A 111      41.881   6.683  32.831  1.00 96.43           C
ATOM    903  CE3 TRP A 111      43.011   8.768  33.258  1.00 96.43           C
ATOM    904  CZ2 TRP A 111      40.845   7.316  32.206  1.00 96.43           C
ATOM    905  CZ3 TRP A 111      41.967   9.403  32.621  1.00 96.43           C
ATOM    906  CH2 TRP A 111      40.905   8.689  32.104  1.00 96.43           C
ATOM    907  C   TRP A 111      47.537   6.910  34.817  1.00 96.43           C
ATOM    908  O   TRP A 111      48.105   6.379  35.769  1.00 96.43           O
ATOM    909  N   ALA A 112      47.890   8.125  34.350  1.00 66.10           N
ATOM    910  CA  ALA A 112      48.895   8.940  34.956  1.00 66.10           C
ATOM    911  CB  ALA A 112      50.325   8.592  34.510  1.00 66.10           C
ATOM    912  C   ALA A 112      48.613  10.338  34.501  1.00 66.10           C
ATOM    913  O   ALA A 112      47.815  10.549  33.584  1.00 66.10           O
ATOM    914  N   CYS A 113      49.246  11.333  35.157  1.00 69.64           N
ATOM    915  CA  CYS A 113      49.030  12.703  34.783  1.00 69.64           C
ATOM    916  CB  CYS A 113      48.722  13.604  35.989  1.00 69.64           C
ATOM    917  SG  CYS A 113      47.226  13.046  36.851  1.00 69.64           S
ATOM    918  C   CYS A 113      50.309  13.177  34.166  1.00 69.64           C
ATOM    919  O   CYS A 113      51.381  12.678  34.504  1.00 69.64           O
ATOM    920  N   PHE A 114      50.234  14.131  33.211  1.00 88.08           N
ATOM    921  CA  PHE A 114      51.444  14.604  32.600  1.00 88.08           C
ATOM    922  CB  PHE A 114      51.811  13.853  31.308  1.00 88.08           C
ATOM    923  CG  PHE A 114      50.833  14.238  30.247  1.00 88.08           C
ATOM    924  CD1 PHE A 114      49.556  13.726  30.232  1.00 88.08           C
ATOM    925  CD2 PHE A 114      51.207  15.108  29.248  1.00 88.08           C
ATOM    926  CE1 PHE A 114      48.669  14.087  29.244  1.00 88.08           C
ATOM    927  CE2 PHE A 114      50.325  15.472  28.257  1.00 88.08           C
ATOM    928  CZ  PHE A 114      49.050  14.962  28.255  1.00 88.08           C
ATOM    929  C   PHE A 114      51.286  16.043  32.217  1.00 88.08           C
ATOM    930  O   PHE A 114      50.186  16.587  32.183  1.00 88.08           O
ATOM    931  N   ARG A 115      52.425  16.701  31.933  1.00117.33           N
ATOM    932  CA  ARG A 115      52.411  18.065  31.500  1.00117.33           C
ATOM    933  CB  ARG A 115      52.976  19.058  32.531  1.00117.33           C
ATOM    934  CG  ARG A 115      52.952  20.509  32.046  1.00117.33           C
ATOM    935  CD  ARG A 115      53.516  21.505  33.060  1.00117.33           C
ATOM    936  NE  ARG A 115      53.426  22.861  32.449  1.00117.33           N
ATOM    937  CZ  ARG A 115      53.503  23.972  33.238  1.00117.33           C
ATOM    938  NH1 ARG A 115      53.656  23.842  34.588  1.00117.33           N
ATOM    939  NH2 ARG A 115      53.426  25.214  32.676  1.00117.33           N
ATOM    940  C   ARG A 115      53.324  18.080  30.327  1.00117.33           C
ATOM    941  O   ARG A 115      54.315  17.353  30.306  1.00117.33           O
ATOM    942  N   GLY A 116      53.019  18.901  29.309  1.00 35.51           N
ATOM    943  CA  GLY A 116      53.864  18.871  28.154  1.00 35.51           C
ATOM    944  C   GLY A 116      54.373  20.244  27.864  1.00 35.51           C
ATOM    945  O   GLY A 116      53.710  21.242  28.139  1.00 35.51           O
ATOM    946  N   GLU A 117      55.596  20.307  27.300  1.00 37.21           N
ATOM    947  CA  GLU A 117      56.196  21.544  26.892  1.00 37.21           C
ATOM    948  CB  GLU A 117      57.363  21.993  27.787  1.00 37.21           C
ATOM    949  CG  GLU A 117      56.930  22.396  29.197  1.00 37.21           C
ATOM    950  CD  GLU A 117      58.172  22.812  29.971  1.00 37.21           C
ATOM    951  OE1 GLU A 117      59.285  22.742  29.385  1.00 37.21           O
ATOM    952  OE2 GLU A 117      58.023  23.211  31.157  1.00 37.21           O
ATOM    953  C   GLU A 117      56.753  21.293  25.524  1.00 37.21           C
ATOM    954  O   GLU A 117      57.249  20.202  25.251  1.00 37.21           O
ATOM    955  N   GLN A 118      56.689  22.296  24.621  1.00 92.91           N
ATOM    956  CA  GLN A 118      57.163  22.092  23.278  1.00 92.91           C
ATOM    957  CB  GLN A 118      56.443  22.983  22.252  1.00 92.91           C
ATOM    958  CG  GLN A 118      56.920  22.776  20.816  1.00 92.91           C
ATOM    959  CD  GLN A 118      56.129  23.714  19.915  1.00 92.91           C
ATOM    960  OE1 GLN A 118      55.946  24.888  20.223  1.00 92.91           O
ATOM    961  NE2 GLN A 118      55.633  23.173  18.768  1.00 92.91           N
ATOM    962  C   GLN A 118      58.625  22.417  23.233  1.00 92.91           C
ATOM    963  O   GLN A 118      59.020  23.580  23.159  1.00 92.91           O
ATOM    964  N   ILE A 119      59.463  21.373  23.371  1.00207.99           N
ATOM    965  CA  ILE A 119      60.894  21.492  23.355  1.00207.99           C
ATOM    966  CB  ILE A 119      61.570  20.338  24.044  1.00207.99           C
ATOM    967  CG1 ILE A 119      63.082  20.594  24.154  0.00207.99           C
ATOM    968  CG2 ILE A 119      61.198  19.036  23.314  0.00207.99           C
ATOM    969  CD1 ILE A 119      63.438  21.756  25.080  1.00207.99           C
ATOM    970  C   ILE A 119      61.492  21.624  21.997  1.00207.99           C
ATOM    971  O   ILE A 119      62.230  22.568  21.744  1.00207.99           O
ATOM    972  N   MET A 120      61.199  20.718  21.048  1.00157.87           N
ATOM    973  CA  MET A 120      61.943  20.939  19.846  1.00157.87           C
ATOM    974  CB  MET A 120      62.253  19.688  19.010  1.00157.87           C
ATOM    975  CG  MET A 120      63.096  20.000  17.770  1.00157.87           C
ATOM    976  SD  MET A 120      63.503  18.564  16.732  1.00157.87           S
ATOM    977  CE  MET A 120      61.831  18.374  16.048  1.00157.87           C
ATOM    978  C   MET A 120      61.109  21.826  19.021  1.00157.87           C
ATOM    979  O   MET A 120      60.773  21.520  17.878  1.00157.87           O
ATOM    980  N   ARG A 121      60.779  22.985  19.607  1.00123.05           N
ATOM    981  CA  ARG A 121      59.989  23.962  18.938  1.00123.05           C
ATOM    982  CB  ARG A 121      60.754  24.698  17.824  1.00123.05           C
ATOM    983  CG  ARG A 121      61.918  25.546  18.339  1.00123.05           C
ATOM    984  CD  ARG A 121      62.638  26.329  17.239  1.00123.05           C
ATOM    985  NE  ARG A 121      63.238  25.339  16.301  1.00123.05           N
ATOM    986  CZ  ARG A 121      63.857  25.769  15.163  1.00123.05           C
ATOM    987  NH1 ARG A 121      63.932  27.105  14.890  1.00123.05           N
ATOM    988  NH2 ARG A 121      64.401  24.864  14.298  1.00123.05           N
ATOM    989  C   ARG A 121      58.748  23.327  18.313  1.00123.05           C
ATOM    990  O   ARG A 121      58.430  22.147  18.617  1.00123.05           O
ATOM    991  OXT ARG A 121      58.084  24.042  17.517  1.00123.05           O
TER     992      ARG A 121
ATOM    993  N   LEU B 122      25.119   5.049  -2.536  1.00 48.17           N
ATOM    994  CA  LEU B 122      24.885   6.306  -1.797  1.00 48.17           C
ATOM    995  CB  LEU B 122      26.081   7.253  -2.005  1.00 48.17           C
ATOM    996  CG  LEU B 122      26.057   8.523  -1.137  1.00 48.17           C
ATOM    997  CD1 LEU B 122      26.151   8.173   0.357  1.00 48.17           C
ATOM    998  CD2 LEU B 122      27.151   9.511  -1.572  1.00 48.17           C
ATOM    999  C   LEU B 122      23.631   6.935  -2.317  1.00 48.17           C
ATOM   1000  O   LEU B 122      23.482   7.173  -3.515  1.00 48.17           O
ATOM   1001  N   PRO B 123      22.712   7.173  -1.422  1.00 66.15           N
ATOM   1002  CA  PRO B 123      21.441   7.726  -1.815  1.00 66.15           C
ATOM   1003  CD  PRO B 123      22.575   6.264  -0.293  1.00 66.15           C
ATOM   1004  CB  PRO B 123      20.477   7.416  -0.672  1.00 66.15           C
ATOM   1005  CG  PRO B 123      21.065   6.152  -0.028  1.00 66.15           C
ATOM   1006  C   PRO B 123      21.502   9.183  -2.128  1.00 66.15           C
ATOM   1007  O   PRO B 123      22.439   9.857  -1.706  1.00 66.15           O
ATOM   1008  N   GLU B 124      20.524   9.669  -2.916  1.00 34.20           N
ATOM   1009  CA  GLU B 124      20.411  11.060  -3.241  1.00 34.20           C
ATOM   1010  CB  GLU B 124      19.360  11.328  -4.332  1.00 34.20           C
ATOM   1011  CG  GLU B 124      19.747  10.757  -5.698  1.00 34.20           C
ATOM   1012  CD  GLU B 124      18.634  11.088  -6.683  1.00 34.20           C
ATOM   1013  OE1 GLU B 124      17.644  11.742  -6.260  1.00 34.20           O
ATOM   1014  OE2 GLU B 124      18.760  10.689  -7.872  1.00 34.20           O
ATOM   1015  C   GLU B 124      19.985  11.794  -2.010  1.00 34.20           C
ATOM   1016  O   GLU B 124      20.451  12.903  -1.753  1.00 34.20           O
ATOM   1017  N   LYS B 125      19.070  11.193  -1.221  1.00 66.12           N
ATOM   1018  CA  LYS B 125      18.587  11.858  -0.044  1.00 66.12           C
ATOM   1019  CB  LYS B 125      17.153  12.398  -0.187  1.00 66.12           C
ATOM   1020  CG  LYS B 125      16.661  13.152   1.049  1.00 66.12           C
ATOM   1021  CD  LYS B 125      15.397  13.979   0.800  1.00 66.12           C
ATOM   1022  CE  LYS B 125      14.130  13.135   0.650  1.00 66.12           C
ATOM   1023  NZ  LYS B 125      12.962  14.014   0.417  1.00 66.12           N
ATOM   1024  C   LYS B 125      18.588  10.890   1.099  1.00 66.12           C
ATOM   1025  O   LYS B 125      18.487   9.680   0.900  1.00 66.12           O
ATOM   1026  N   PHE B 126      18.743  11.407   2.340  1.00107.14           N
ATOM   1027  CA  PHE B 126      18.704  10.537   3.482  1.00107.14           C
ATOM   1028  CB  PHE B 126      20.066   9.924   3.843  1.00107.14           C
ATOM   1029  CG  PHE B 126      19.808   8.887   4.882  1.00107.14           C
ATOM   1030  CD1 PHE B 126      19.430   7.617   4.512  1.00107.14           C
ATOM   1031  CD2 PHE B 126      19.944   9.178   6.220  1.00107.14           C
ATOM   1032  CE1 PHE B 126      19.190   6.651   5.459  1.00107.14           C
ATOM   1033  CE2 PHE B 126      19.705   8.215   7.172  1.00107.14           C
ATOM   1034  CZ  PHE B 126      19.327   6.949   6.793  1.00107.14           C
ATOM   1035  C   PHE B 126      18.239  11.315   4.678  1.00107.14           C
ATOM   1036  O   PHE B 126      18.558  12.493   4.839  1.00107.14           O
ATOM   1037  N   ASP B 127      17.455  10.654   5.554  1.00 89.53           N
ATOM   1038  CA  ASP B 127      16.954  11.274   6.747  1.00 89.53           C
ATOM   1039  CB  ASP B 127      15.568  11.910   6.531  1.00 89.53           C
ATOM   1040  CG  ASP B 127      15.222  12.798   7.717  1.00 89.53           C
ATOM   1041  OD1 ASP B 127      15.824  12.608   8.806  1.00 89.53           O
ATOM   1042  OD2 ASP B 127      14.344  13.685   7.543  1.00 89.53           O
ATOM   1043  C   ASP B 127      16.810  10.172   7.757  1.00 89.53           C
ATOM   1044  O   ASP B 127      16.013   9.254   7.575  1.00 89.53           O
ATOM   1045  N   TRP B 128      17.576  10.239   8.861  1.00109.27           N
ATOM   1046  CA  TRP B 128      17.569   9.210   9.865  1.00109.27           C
ATOM   1047  CB  TRP B 128      18.710   9.313  10.888  1.00109.27           C
ATOM   1048  CG  TRP B 128      20.022   8.845  10.308  1.00109.27           C
ATOM   1049  CD2 TRP B 128      20.309   7.465  10.025  1.00109.27           C
ATOM   1050  CD1 TRP B 128      21.120   9.556   9.924  1.00109.27           C
ATOM   1051  NE1 TRP B 128      22.079   8.704   9.427  1.00109.27           N
ATOM   1052  CE2 TRP B 128      21.592   7.415   9.481  1.00109.27           C
ATOM   1053  CE3 TRP B 128      19.563   6.335  10.200  1.00109.27           C
ATOM   1054  CZ2 TRP B 128      22.151   6.227   9.103  1.00109.27           C
ATOM   1055  CZ3 TRP B 128      20.130   5.138   9.822  1.00109.27           C
ATOM   1056  CH2 TRP B 128      21.399   5.086   9.284  1.00109.27           C
ATOM   1057  C   TRP B 128      16.256   9.152  10.575  1.00109.27           C
ATOM   1058  O   TRP B 128      15.966   8.172  11.260  1.00109.27           O
ATOM   1059  N   ARG B 129      15.492  10.256  10.529  1.00103.32           N
ATOM   1060  CA  ARG B 129      14.184  10.335  11.115  1.00103.32           C
ATOM   1061  CB  ARG B 129      13.634  11.770  11.114  1.00103.32           C
ATOM   1062  CG  ARG B 129      14.463  12.731  11.969  1.00103.32           C
ATOM   1063  CD  ARG B 129      13.986  14.181  11.886  1.00103.32           C
ATOM   1064  NE  ARG B 129      14.122  14.605  10.464  1.00103.32           N
ATOM   1065  CZ  ARG B 129      13.710  15.846  10.073  1.00103.32           C
ATOM   1066  NH1 ARG B 129      13.192  16.715  10.989  1.00103.32           N
ATOM   1067  NH2 ARG B 129      13.814  16.216   8.763  1.00103.32           N
ATOM   1068  C   ARG B 129      13.234   9.477  10.336  1.00103.32           C
ATOM   1069  O   ARG B 129      12.294   8.923  10.903  1.00103.32           O
ATOM   1070  N   ASP B 130      13.414   9.379   9.003  1.00 63.10           N
ATOM   1071  CA  ASP B 130      12.471   8.611   8.242  1.00 63.10           C
ATOM   1072  CB  ASP B 130      11.546   9.494   7.386  1.00 63.10           C
ATOM   1073  CG  ASP B 130      10.452   8.621   6.788  1.00 63.10           C
ATOM   1074  OD1 ASP B 130      10.494   7.382   7.010  1.00 63.10           O
ATOM   1075  OD2 ASP B 130       9.560   9.182   6.098  1.00 63.10           O
ATOM   1076  C   ASP B 130      13.204   7.706   7.308  1.00 63.10           C
ATOM   1077  O   ASP B 130      13.468   8.059   6.160  1.00 63.10           O
ATOM   1078  N   VAL B 131      13.548   6.498   7.786  1.00 78.93           N
ATOM   1079  CA  VAL B 131      14.213   5.554   6.949  1.00 78.93           C
ATOM   1080  CB  VAL B 131      15.416   4.995   7.652  1.00 78.93           C
ATOM   1081  CG1 VAL B 131      16.118   3.983   6.751  1.00 78.93           C
ATOM   1082  CG2 VAL B 131      16.319   6.168   8.065  1.00 78.93           C
ATOM   1083  C   VAL B 131      13.223   4.456   6.730  1.00 78.93           C
ATOM   1084  O   VAL B 131      13.207   3.459   7.452  1.00 78.93           O
ATOM   1085  N   GLY B 132      12.366   4.612   5.705  1.00 25.85           N
ATOM   1086  CA  GLY B 132      11.397   3.597   5.419  1.00 25.85           C
ATOM   1087  C   GLY B 132      10.301   3.633   6.444  1.00 25.85           C
ATOM   1088  O   GLY B 132       9.646   2.621   6.689  1.00 25.85           O
ATOM   1089  N   GLY B 133      10.070   4.797   7.081  1.00 26.94           N
ATOM   1090  CA  GLY B 133       8.990   4.914   8.023  1.00 26.94           C
ATOM   1091  C   GLY B 133       9.503   4.803   9.430  1.00 26.94           C
ATOM   1092  O   GLY B 133       8.798   5.158  10.373  1.00 26.94           O
ATOM   1093  N   ILE B 134      10.748   4.330   9.623  1.00 52.65           N
ATOM   1094  CA  ILE B 134      11.253   4.162  10.962  1.00 52.65           C
ATOM   1095  CB  ILE B 134      12.168   2.981  11.112  1.00 52.65           C
ATOM   1096  CG1 ILE B 134      11.432   1.676  10.765  1.00 52.65           C
ATOM   1097  CG2 ILE B 134      12.736   3.000  12.541  1.00 52.65           C
ATOM   1098  CD1 ILE B 134      12.365   0.473  10.625  1.00 52.65           C
ATOM   1099  C   ILE B 134      12.044   5.377  11.369  1.00 52.65           C
ATOM   1100  O   ILE B 134      12.779   5.947  10.564  1.00 52.65           O
ATOM   1101  N   ASP B 135      11.882   5.816  12.643  1.00 69.42           N
ATOM   1102  CA  ASP B 135      12.575   6.969  13.171  1.00 69.42           C
ATOM   1103  CB  ASP B 135      11.653   7.944  13.921  1.00 69.42           C
ATOM   1104  CG  ASP B 135      12.494   9.127  14.380  1.00 69.42           C
ATOM   1105  OD1 ASP B 135      13.598   9.328  13.808  1.00 69.42           O
ATOM   1106  OD2 ASP B 135      12.048   9.842  15.317  1.00 69.42           O
ATOM   1107  C   ASP B 135      13.623   6.528  14.165  1.00 69.42           C
ATOM   1108  O   ASP B 135      13.325   5.838  15.138  1.00 69.42           O
ATOM   1109  N   TYR B 136      14.901   6.821  13.849  1.00138.76           N
ATOM   1110  CA  TYR B 136      16.104   6.594  14.616  1.00138.76           C
ATOM   1111  CB  TYR B 136      17.301   6.246  13.722  1.00138.76           C
ATOM   1112  CG  TYR B 136      16.965   4.911  13.149  1.00138.76           C
ATOM   1113  CD1 TYR B 136      17.169   3.768  13.889  1.00138.76           C
ATOM   1114  CD2 TYR B 136      16.435   4.798  11.884  1.00138.76           C
ATOM   1115  CE1 TYR B 136      16.861   2.530  13.374  1.00138.76           C
ATOM   1116  CE2 TYR B 136      16.125   3.563  11.363  1.00138.76           C
ATOM   1117  CZ  TYR B 136      16.339   2.427  12.107  1.00138.76           C
ATOM   1118  OH  TYR B 136      16.023   1.160  11.574  1.00138.76           O
ATOM   1119  C   TYR B 136      16.494   7.692  15.584  1.00138.76           C
ATOM   1120  O   TYR B 136      17.347   7.469  16.444  1.00138.76           O
ATOM   1121  N   VAL B 137      16.017   8.941  15.399  1.00 65.97           N
ATOM   1122  CA  VAL B 137      16.501  10.043  16.202  1.00 65.97           C
ATOM   1123  CB  VAL B 137      16.523  11.335  15.435  1.00 65.97           C
ATOM   1124  CG1 VAL B 137      17.031  12.457  16.354  1.00 65.97           C
ATOM   1125  CG2 VAL B 137      17.381  11.127  14.178  1.00 65.97           C
ATOM   1126  C   VAL B 137      15.661  10.263  17.435  1.00 65.97           C
ATOM   1127  O   VAL B 137      14.432  10.165  17.409  1.00 65.97           O
ATOM   1128  N   SER B 138      16.337  10.591  18.564  1.00 50.35           N
ATOM   1129  CA  SER B 138      15.671  10.851  19.815  1.00 50.35           C
ATOM   1130  CB  SER B 138      16.615  10.823  21.024  1.00 50.35           C
ATOM   1131  OG  SER B 138      17.584  11.852  20.903  1.00 50.35           O
ATOM   1132  C   SER B 138      15.073  12.223  19.729  1.00 50.35           C
ATOM   1133  O   SER B 138      15.401  12.991  18.829  1.00 50.35           O
ATOM   1134  N   PRO B 139      14.217  12.556  20.663  1.00 71.19           N
ATOM   1135  CA  PRO B 139      13.503  13.807  20.610  1.00 71.19           C
ATOM   1136  CD  PRO B 139      13.443  11.525  21.338  1.00 71.19           C
ATOM   1137  CB  PRO B 139      12.392  13.694  21.651  1.00 71.19           C
ATOM   1138  CG  PRO B 139      12.103  12.184  21.706  1.00 71.19           C
ATOM   1139  C   PRO B 139      14.345  15.031  20.769  1.00 71.19           C
ATOM   1140  O   PRO B 139      15.438  14.957  21.329  1.00 71.19           O
ATOM   1141  N   VAL B 140      13.843  16.168  20.246  1.00 35.85           N
ATOM   1142  CA  VAL B 140      14.512  17.435  20.332  1.00 35.85           C
ATOM   1143  CB  VAL B 140      13.857  18.510  19.509  1.00 35.85           C
ATOM   1144  CG1 VAL B 140      14.649  19.817  19.684  1.00 35.85           C
ATOM   1145  CG2 VAL B 140      13.742  18.035  18.051  1.00 35.85           C
ATOM   1146  C   VAL B 140      14.415  17.877  21.756  1.00 35.85           C
ATOM   1147  O   VAL B 140      13.402  17.648  22.415  1.00 35.85           O
ATOM   1148  N   ARG B 141      15.482  18.522  22.266  1.00109.18           N
ATOM   1149  CA  ARG B 141      15.488  18.978  23.628  1.00109.18           C
ATOM   1150  CB  ARG B 141      16.487  18.227  24.522  1.00109.18           C
ATOM   1151  CG  ARG B 141      16.136  16.755  24.741  1.00109.18           C
ATOM   1152  CD  ARG B 141      17.054  16.066  25.752  1.00109.18           C
ATOM   1153  NE  ARG B 141      16.846  16.742  27.064  1.00109.18           N
ATOM   1154  CZ  ARG B 141      17.572  16.358  28.154  1.00109.18           C
ATOM   1155  NH1 ARG B 141      18.490  15.356  28.047  1.00109.18           N
ATOM   1156  NH2 ARG B 141      17.385  16.978  29.355  1.00109.18           N
ATOM   1157  C   ARG B 141      15.895  20.418  23.643  1.00109.18           C
ATOM   1158  O   ARG B 141      16.263  20.985  22.615  1.00109.18           O
ATOM   1159  N   ASP B 142      15.797  21.057  24.829  1.00 51.91           N
ATOM   1160  CA  ASP B 142      16.155  22.442  24.957  1.00 51.91           C
ATOM   1161  CB  ASP B 142      14.991  23.308  25.472  1.00 51.91           C
ATOM   1162  CG  ASP B 142      15.318  24.776  25.241  1.00 51.91           C
ATOM   1163  OD1 ASP B 142      16.525  25.104  25.092  1.00 51.91           O
ATOM   1164  OD2 ASP B 142      14.357  25.591  25.204  1.00 51.91           O
ATOM   1165  C   ASP B 142      17.295  22.562  25.934  1.00 51.91           C
ATOM   1166  O   ASP B 142      17.208  22.120  27.077  1.00 51.91           O
ATOM   1167  N   GLN B 143      18.405  23.163  25.467  1.00144.41           N
ATOM   1168  CA  GLN B 143      19.637  23.438  26.163  1.00144.41           C
ATOM   1169  CB  GLN B 143      20.641  24.028  25.158  1.00144.41           C
ATOM   1170  CG  GLN B 143      21.975  24.513  25.711  1.00144.41           C
ATOM   1171  CD  GLN B 143      22.733  25.105  24.526  1.00144.41           C
ATOM   1172  OE1 GLN B 143      23.852  25.595  24.667  1.00144.41           O
ATOM   1173  NE2 GLN B 143      22.102  25.066  23.320  1.00144.41           N
ATOM   1174  C   GLN B 143      19.393  24.458  27.231  1.00144.41           C
ATOM   1175  O   GLN B 143      20.048  24.453  28.275  1.00144.41           O
ATOM   1176  N   GLY B 144      18.468  25.401  26.974  1.00 25.05           N
ATOM   1177  CA  GLY B 144      18.201  26.418  27.944  1.00 25.05           C
ATOM   1178  C   GLY B 144      19.318  27.410  27.855  1.00 25.05           C
ATOM   1179  O   GLY B 144      19.983  27.529  26.828  1.00 25.05           O
ATOM   1180  N   ILE B 145      19.537  28.147  28.957  1.00133.58           N
ATOM   1181  CA  ILE B 145      20.511  29.195  29.075  1.00133.58           C
ATOM   1182  CB  ILE B 145      20.395  29.947  30.369  1.00133.58           C
ATOM   1183  CG1 ILE B 145      21.238  31.232  30.317  1.00133.58           C
ATOM   1184  CG2 ILE B 145      20.785  28.990  31.508  1.00133.58           C
ATOM   1185  CD1 ILE B 145      20.717  32.261  29.314  1.00133.58           C
ATOM   1186  C   ILE B 145      21.918  28.675  28.987  1.00133.58           C
ATOM   1187  O   ILE B 145      22.796  29.357  28.467  1.00133.58           O
ATOM   1188  N   CYS B 146      22.176  27.469  29.528  1.00 68.96           N
ATOM   1189  CA  CYS B 146      23.505  26.920  29.662  1.00 68.96           C
ATOM   1190  CB  CYS B 146      23.468  25.585  30.434  1.00 68.96           C
ATOM   1191  SG  CYS B 146      25.081  24.806  30.722  1.00 68.96           S
ATOM   1192  C   CYS B 146      24.140  26.679  28.315  1.00 68.96           C
ATOM   1193  O   CYS B 146      23.487  26.232  27.376  1.00 68.96           O
ATOM   1194  N   GLY B 147      25.462  26.956  28.190  1.00 56.62           N
ATOM   1195  CA  GLY B 147      26.137  26.777  26.926  1.00 56.62           C
ATOM   1196  C   GLY B 147      26.514  25.332  26.818  1.00 56.62           C
ATOM   1197  O   GLY B 147      27.691  24.975  26.746  1.00 56.62           O
ATOM   1198  N   SER B 148      25.473  24.480  26.825  1.00102.66           N
ATOM   1199  CA  SER B 148      25.530  23.047  26.820  1.00102.66           C
ATOM   1200  CB  SER B 148      24.394  22.444  27.666  1.00102.66           C
ATOM   1201  OG  SER B 148      24.567  21.043  27.807  1.00102.66           O
ATOM   1202  C   SER B 148      25.485  22.402  25.452  1.00102.66           C
ATOM   1203  O   SER B 148      25.424  21.176  25.378  1.00102.66           O
ATOM   1204  N   CYS B 149      25.549  23.155  24.336  1.00 64.45           N
ATOM   1205  CA  CYS B 149      25.299  22.589  23.028  1.00 64.45           C
ATOM   1206  CB  CYS B 149      25.545  23.601  21.894  1.00 64.45           C
ATOM   1207  SG  CYS B 149      27.263  24.192  21.840  1.00 64.45           S
ATOM   1208  C   CYS B 149      26.145  21.373  22.750  1.00 64.45           C
ATOM   1209  O   CYS B 149      25.628  20.361  22.278  1.00 64.45           O
ATOM   1210  N   TYR B 150      27.445  21.400  23.080  1.00 66.75           N
ATOM   1211  CA  TYR B 150      28.321  20.301  22.768  1.00 66.75           C
ATOM   1212  CB  TYR B 150      29.776  20.544  23.215  1.00 66.75           C
ATOM   1213  CG  TYR B 150      29.819  20.672  24.701  1.00 66.75           C
ATOM   1214  CD1 TYR B 150      29.471  21.853  25.315  1.00 66.75           C
ATOM   1215  CD2 TYR B 150      30.223  19.612  25.481  1.00 66.75           C
ATOM   1216  CE1 TYR B 150      29.516  21.972  26.685  1.00 66.75           C
ATOM   1217  CE2 TYR B 150      30.270  19.725  26.850  1.00 66.75           C
ATOM   1218  CZ  TYR B 150      29.915  20.907  27.455  1.00 66.75           C
ATOM   1219  OH  TYR B 150      29.962  21.025  28.860  1.00 66.75           O
ATOM   1220  C   TYR B 150      27.830  19.043  23.428  1.00 66.75           C
ATOM   1221  O   TYR B 150      27.943  17.956  22.860  1.00 66.75           O
ATOM   1222  N   ALA B 151      27.330  19.147  24.673  1.00 42.64           N
ATOM   1223  CA  ALA B 151      26.838  17.995  25.381  1.00 42.64           C
ATOM   1224  CB  ALA B 151      26.460  18.310  26.838  1.00 42.64           C
ATOM   1225  C   ALA B 151      25.613  17.447  24.706  1.00 42.64           C
ATOM   1226  O   ALA B 151      25.474  16.234  24.552  1.00 42.64           O
ATOM   1227  N   PHE B 152      24.683  18.330  24.287  1.00 54.58           N
ATOM   1228  CA  PHE B 152      23.467  17.888  23.658  1.00 54.58           C
ATOM   1229  CB  PHE B 152      22.481  19.033  23.353  1.00 54.58           C
ATOM   1230  CG  PHE B 152      21.779  19.394  24.619  1.00 54.58           C
ATOM   1231  CD1 PHE B 152      22.370  20.201  25.563  1.00 54.58           C
ATOM   1232  CD2 PHE B 152      20.509  18.919  24.852  1.00 54.58           C
ATOM   1233  CE1 PHE B 152      21.703  20.521  26.724  1.00 54.58           C
ATOM   1234  CE2 PHE B 152      19.838  19.235  26.009  1.00 54.58           C
ATOM   1235  CZ  PHE B 152      20.436  20.038  26.949  1.00 54.58           C
ATOM   1236  C   PHE B 152      23.784  17.201  22.364  1.00 54.58           C
ATOM   1237  O   PHE B 152      23.237  16.140  22.069  1.00 54.58           O
ATOM   1238  N   ALA B 153      24.683  17.786  21.552  1.00 29.39           N
ATOM   1239  CA  ALA B 153      25.012  17.197  20.286  1.00 29.39           C
ATOM   1240  CB  ALA B 153      26.048  18.018  19.499  1.00 29.39           C
ATOM   1241  C   ALA B 153      25.605  15.844  20.534  1.00 29.39           C
ATOM   1242  O   ALA B 153      25.278  14.875  19.852  1.00 29.39           O
ATOM   1243  N   SER B 154      26.486  15.743  21.544  1.00 37.90           N
ATOM   1244  CA  SER B 154      27.157  14.508  21.838  1.00 37.90           C
ATOM   1245  CB  SER B 154      28.151  14.634  23.005  1.00 37.90           C
ATOM   1246  OG  SER B 154      29.204  15.520  22.656  1.00 37.90           O
ATOM   1247  C   SER B 154      26.165  13.449  22.211  1.00 37.90           C
ATOM   1248  O   SER B 154      26.214  12.341  21.681  1.00 37.90           O
ATOM   1249  N   THR B 155      25.230  13.759  23.129  1.00103.94           N
ATOM   1250  CA  THR B 155      24.269  12.788  23.576  1.00103.94           C
ATOM   1251  CB  THR B 155      23.365  13.315  24.650  1.00103.94           C
ATOM   1252  OG1 THR B 155      22.597  14.401  24.155  1.00103.94           O
ATOM   1253  CG2 THR B 155      24.229  13.774  25.837  1.00103.94           C
ATOM   1254  C   THR B 155      23.404  12.402  22.419  1.00103.94           C
ATOM   1255  O   THR B 155      23.069  11.232  22.245  1.00103.94           O
ATOM   1256  N   ALA B 156      23.031  13.389  21.585  1.00 32.53           N
ATOM   1257  CA  ALA B 156      22.142  13.141  20.489  1.00 32.53           C
ATOM   1258  CB  ALA B 156      21.848  14.407  19.666  1.00 32.53           C
ATOM   1259  C   ALA B 156      22.755  12.138  19.562  1.00 32.53           C
ATOM   1260  O   ALA B 156      22.069  11.235  19.085  1.00 32.53           O
ATOM   1261  N   THR B 157      24.063  12.265  19.273  1.00106.54           N
ATOM   1262  CA  THR B 157      24.667  11.332  18.364  1.00106.54           C
ATOM   1263  CB  THR B 157      26.084  11.680  17.984  1.00106.54           C
ATOM   1264  OG1 THR B 157      26.516  10.843  16.921  1.00106.54           O
ATOM   1265  CG2 THR B 157      27.017  11.517  19.193  1.00106.54           C
ATOM   1266  C   THR B 157      24.638   9.952  18.950  1.00106.54           C
ATOM   1267  O   THR B 157      24.232   8.994  18.294  1.00106.54           O
ATOM   1268  N   GLN B 158      25.026   9.812  20.231  1.00 56.81           N
ATOM   1269  CA  GLN B 158      25.096   8.520  20.858  1.00 56.81           C
ATOM   1270  CB  GLN B 158      25.649   8.589  22.294  1.00 56.81           C
ATOM   1271  CG  GLN B 158      27.109   9.042  22.369  1.00 56.81           C
ATOM   1272  CD  GLN B 158      27.521   9.060  23.834  1.00 56.81           C
ATOM   1273  OE1 GLN B 158      26.709   8.809  24.724  1.00 56.81           O
ATOM   1274  NE2 GLN B 158      28.820   9.367  24.096  1.00 56.81           N
ATOM   1275  C   GLN B 158      23.734   7.902  20.938  1.00 56.81           C
ATOM   1276  O   GLN B 158      23.589   6.690  20.784  1.00 56.81           O
ATOM   1277  N   GLU B 159      22.698   8.713  21.212  1.00 49.04           N
ATOM   1278  CA  GLU B 159      21.367   8.187  21.378  1.00 49.04           C
ATOM   1279  CB  GLU B 159      20.382   9.251  21.894  1.00 49.04           C
ATOM   1280  CG  GLU B 159      20.739   9.728  23.304  1.00 49.04           C
ATOM   1281  CD  GLU B 159      19.730  10.776  23.748  1.00 49.04           C
ATOM   1282  OE1 GLU B 159      18.701  10.944  23.044  1.00 49.04           O
ATOM   1283  OE2 GLU B 159      19.973  11.420  24.805  1.00 49.04           O
ATOM   1284  C   GLU B 159      20.842   7.625  20.086  1.00 49.04           C
ATOM   1285  O   GLU B 159      20.222   6.563  20.081  1.00 49.04           O
ATOM   1286  N   SER B 160      21.057   8.326  18.955  1.00 38.49           N
ATOM   1287  CA  SER B 160      20.560   7.852  17.692  1.00 38.49           C
ATOM   1288  CB  SER B 160      20.740   8.879  16.560  1.00 38.49           C
ATOM   1289  OG  SER B 160      22.122   9.104  16.321  1.00 38.49           O
ATOM   1290  C   SER B 160      21.299   6.608  17.289  1.00 38.49           C
ATOM   1291  O   SER B 160      20.698   5.633  16.840  1.00 38.49           O
ATOM   1292  N   ARG B 161      22.633   6.606  17.466  1.00 65.02           N
ATOM   1293  CA  ARG B 161      23.461   5.505  17.055  1.00 65.02           C
ATOM   1294  CB  ARG B 161      24.963   5.770  17.272  1.00 65.02           C
ATOM   1295  CG  ARG B 161      25.552   6.801  16.302  1.00 65.02           C
ATOM   1296  CD  ARG B 161      27.045   7.066  16.521  1.00 65.02           C
ATOM   1297  NE  ARG B 161      27.502   8.034  15.482  1.00 65.02           N
ATOM   1298  CZ  ARG B 161      28.178   7.591  14.381  1.00 65.02           C
ATOM   1299  NH1 ARG B 161      28.473   6.265  14.248  1.00 65.02           N
ATOM   1300  NH2 ARG B 161      28.572   8.475  13.418  1.00 65.02           N
ATOM   1301  C   ARG B 161      23.090   4.267  17.813  1.00 65.02           C
ATOM   1302  O   ARG B 161      23.144   3.163  17.274  1.00 65.02           O
ATOM   1303  N   LEU B 162      22.743   4.404  19.103  1.00 45.93           N
ATOM   1304  CA  LEU B 162      22.347   3.255  19.863  1.00 45.93           C
ATOM   1305  CB  LEU B 162      22.101   3.553  21.351  1.00 45.93           C
ATOM   1306  CG  LEU B 162      23.381   3.950  22.107  1.00 45.93           C
ATOM   1307  CD1 LEU B 162      23.116   4.080  23.614  1.00 45.93           C
ATOM   1308  CD2 LEU B 162      24.541   2.992  21.787  1.00 45.93           C
ATOM   1309  C   LEU B 162      21.074   2.730  19.275  1.00 45.93           C
ATOM   1310  O   LEU B 162      20.869   1.520  19.196  1.00 45.93           O
ATOM   1311  N   ARG B 163      20.175   3.640  18.853  1.00 68.41           N
ATOM   1312  CA  ARG B 163      18.905   3.241  18.319  1.00 68.41           C
ATOM   1313  CB  ARG B 163      17.982   4.434  18.021  1.00 68.41           C
ATOM   1314  CG  ARG B 163      17.530   5.152  19.295  1.00 68.41           C
ATOM   1315  CD  ARG B 163      16.438   6.198  19.070  1.00 68.41           C
ATOM   1316  NE  ARG B 163      16.119   6.797  20.396  1.00 68.41           N
ATOM   1317  CZ  ARG B 163      14.957   7.491  20.571  1.00 68.41           C
ATOM   1318  NH1 ARG B 163      14.082   7.629  19.533  1.00 68.41           N
ATOM   1319  NH2 ARG B 163      14.669   8.045  21.784  1.00 68.41           N
ATOM   1320  C   ARG B 163      19.099   2.460  17.055  1.00 68.41           C
ATOM   1321  O   ARG B 163      18.498   1.403  16.878  1.00 68.41           O
ATOM   1322  N   VAL B 164      19.957   2.947  16.141  1.00101.78           N
ATOM   1323  CA  VAL B 164      20.178   2.265  14.896  1.00101.78           C
ATOM   1324  CB  VAL B 164      21.075   3.026  13.960  1.00101.78           C
ATOM   1325  CG1 VAL B 164      20.386   4.350  13.593  1.00101.78           C
ATOM   1326  CG2 VAL B 164      22.453   3.204  14.619  1.00101.78           C
ATOM   1327  C   VAL B 164      20.810   0.930  15.149  1.00101.78           C
ATOM   1328  O   VAL B 164      20.427  -0.067  14.541  1.00101.78           O
ATOM   1329  N   MET B 165      21.791   0.871  16.070  1.00 83.15           N
ATOM   1330  CA  MET B 165      22.527  -0.344  16.306  1.00 83.15           C
ATOM   1331  CB  MET B 165      23.643  -0.162  17.350  1.00 83.15           C
ATOM   1332  CG  MET B 165      24.747   0.800  16.903  1.00 83.15           C
ATOM   1333  SD  MET B 165      26.079   1.039  18.119  1.00 83.15           S
ATOM   1334  CE  MET B 165      27.028   2.203  17.098  1.00 83.15           C
ATOM   1335  C   MET B 165      21.609  -1.421  16.808  1.00 83.15           C
ATOM   1336  O   MET B 165      21.729  -2.576  16.411  1.00 83.15           O
ATOM   1337  N   THR B 166      20.717  -1.060  17.745  1.00 90.51           N
ATOM   1338  CA  THR B 166      19.734  -1.877  18.405  1.00 90.51           C
ATOM   1339  CB  THR B 166      19.344  -1.333  19.749  1.00 90.51           C
ATOM   1340  OG1 THR B 166      18.737  -0.057  19.613  1.00 90.51           O
ATOM   1341  CG2 THR B 166      20.611  -1.223  20.614  1.00 90.51           C
ATOM   1342  C   THR B 166      18.491  -2.027  17.582  1.00 90.51           C
ATOM   1343  O   THR B 166      17.607  -2.803  17.939  1.00 90.51           O
ATOM   1344  N   ASN B 167      18.340  -1.225  16.510  1.00103.52           N
ATOM   1345  CA  ASN B 167      17.138  -1.258  15.725  1.00103.52           C
ATOM   1346  CB  ASN B 167      16.851  -2.619  15.070  1.00103.52           C
ATOM   1347  CG  ASN B 167      17.756  -2.727  13.851  1.00103.52           C
ATOM   1348  OD1 ASN B 167      17.861  -1.790  13.060  1.00103.52           O
ATOM   1349  ND2 ASN B 167      18.432  -3.896  13.691  1.00103.52           N
ATOM   1350  C   ASN B 167      15.980  -0.862  16.585  1.00103.52           C
ATOM   1351  O   ASN B 167      14.917  -1.480  16.570  1.00103.52           O
ATOM   1352  N   ASN B 168      16.187   0.223  17.353  1.00 67.64           N
ATOM   1353  CA  ASN B 168      15.202   0.829  18.201  1.00 67.64           C
ATOM   1354  CB  ASN B 168      13.926   1.232  17.438  1.00 67.64           C
ATOM   1355  CG  ASN B 168      14.291   2.386  16.509  1.00 67.64           C
ATOM   1356  OD1 ASN B 168      14.999   3.313  16.900  1.00 67.64           O
ATOM   1357  ND2 ASN B 168      13.801   2.328  15.242  1.00 67.64           N
ATOM   1358  C   ASN B 168      14.839  -0.091  19.320  1.00 67.64           C
ATOM   1359  O   ASN B 168      13.827   0.108  19.991  1.00 67.64           O
ATOM   1360  N   ASN B 169      15.675  -1.115  19.568  1.00 38.39           N
ATOM   1361  CA  ASN B 169      15.447  -1.991  20.678  1.00 38.39           C
ATOM   1362  CB  ASN B 169      16.428  -3.176  20.695  1.00 38.39           C
ATOM   1363  CG  ASN B 169      15.982  -4.165  21.762  1.00 38.39           C
ATOM   1364  OD1 ASN B 169      15.834  -3.813  22.931  1.00 38.39           O
ATOM   1365  ND2 ASN B 169      15.759  -5.441  21.349  1.00 38.39           N
ATOM   1366  C   ASN B 169      15.669  -1.189  21.928  1.00 38.39           C
ATOM   1367  O   ASN B 169      14.904  -1.300  22.886  1.00 38.39           O
ATOM   1368  N   VAL B 170      16.735  -0.353  21.937  1.00 55.91           N
ATOM   1369  CA  VAL B 170      17.067   0.461  23.082  1.00 55.91           C
ATOM   1370  CB  VAL B 170      18.458   0.222  23.592  1.00 55.91           C
ATOM   1371  CG1 VAL B 170      18.732   1.198  24.748  1.00 55.91           C
ATOM   1372  CG2 VAL B 170      18.593  -1.261  23.976  1.00 55.91           C
ATOM   1373  C   VAL B 170      16.992   1.913  22.687  1.00 55.91           C
ATOM   1374  O   VAL B 170      17.645   2.351  21.743  1.00 55.91           O
ATOM   1375  N   LYS B 171      16.087   2.642  23.368  1.00125.35           N
ATOM   1376  CA  LYS B 171      15.704   4.036  23.304  1.00125.35           C
ATOM   1377  CB  LYS B 171      14.195   4.231  23.520  1.00125.35           C
ATOM   1378  CG  LYS B 171      13.355   3.596  22.410  1.00125.35           C
ATOM   1379  CD  LYS B 171      11.869   3.468  22.750  1.00125.35           C
ATOM   1380  CE  LYS B 171      11.042   2.836  21.629  1.00125.35           C
ATOM   1381  NZ  LYS B 171       9.622   2.745  22.036  1.00125.35           N
ATOM   1382  C   LYS B 171      16.422   5.012  24.215  1.00125.35           C
ATOM   1383  O   LYS B 171      15.994   6.163  24.278  1.00125.35           O
ATOM   1384  N   VAL B 172      17.412   4.597  25.030  1.00137.80           N
ATOM   1385  CA  VAL B 172      17.961   5.408  26.103  1.00137.80           C
ATOM   1386  CB  VAL B 172      19.268   4.880  26.620  1.00137.80           C
ATOM   1387  CG1 VAL B 172      19.034   3.476  27.204  1.00137.80           C
ATOM   1388  CG2 VAL B 172      20.299   4.920  25.479  1.00137.80           C
ATOM   1389  C   VAL B 172      18.168   6.864  25.780  1.00137.80           C
ATOM   1390  O   VAL B 172      18.533   7.253  24.671  1.00137.80           O
ATOM   1391  N   VAL B 173      17.879   7.721  26.789  1.00 48.70           N
ATOM   1392  CA  VAL B 173      18.115   9.135  26.707  1.00 48.70           C
ATOM   1393  CB  VAL B 173      16.952   9.965  27.168  1.00 48.70           C
ATOM   1394  CG1 VAL B 173      17.368  11.446  27.143  1.00 48.70           C
ATOM   1395  CG2 VAL B 173      15.739   9.642  26.279  1.00 48.70           C
ATOM   1396  C   VAL B 173      19.247   9.387  27.656  1.00 48.70           C
ATOM   1397  O   VAL B 173      19.120   9.154  28.857  1.00 48.70           O
ATOM   1398  N   MET B 174      20.393   9.868  27.131  1.00100.36           N
ATOM   1399  CA  MET B 174      21.563  10.094  27.937  1.00100.36           C
ATOM   1400  CB  MET B 174      22.875  10.110  27.135  1.00100.36           C
ATOM   1401  CG  MET B 174      23.300   8.724  26.650  1.00100.36           C
ATOM   1402  SD  MET B 174      22.234   8.009  25.366  1.00100.36           S
ATOM   1403  CE  MET B 174      23.008   6.371  25.465  1.00100.36           C
ATOM   1404  C   MET B 174      21.444  11.412  28.638  1.00100.36           C
ATOM   1405  O   MET B 174      20.581  12.224  28.308  1.00100.36           O
ATOM   1406  N   SER B 175      22.325  11.652  29.638  1.00 65.63           N
ATOM   1407  CA  SER B 175      22.229  12.855  30.426  1.00 65.63           C
ATOM   1408  CB  SER B 175      22.354  12.581  31.934  1.00 65.63           C
ATOM   1409  OG  SER B 175      22.384  13.805  32.651  1.00 65.63           O
ATOM   1410  C   SER B 175      23.311  13.846  30.085  1.00 65.63           C
ATOM   1411  O   SER B 175      24.497  13.615  30.318  1.00 65.63           O
ATOM   1412  N   PRO B 176      22.906  14.966  29.535  1.00 86.72           N
ATOM   1413  CA  PRO B 176      23.828  16.031  29.224  1.00 86.72           C
ATOM   1414  CD  PRO B 176      21.754  14.974  28.647  1.00 86.72           C
ATOM   1415  CB  PRO B 176      23.076  16.980  28.295  1.00 86.72           C
ATOM   1416  CG  PRO B 176      22.035  16.077  27.613  1.00 86.72           C
ATOM   1417  C   PRO B 176      24.328  16.711  30.460  1.00 86.72           C
ATOM   1418  O   PRO B 176      25.427  17.264  30.449  1.00 86.72           O
ATOM   1419  N   GLN B 177      23.522  16.701  31.533  1.00 63.81           N
ATOM   1420  CA  GLN B 177      23.869  17.411  32.728  1.00 63.81           C
ATOM   1421  CB  GLN B 177      22.722  17.493  33.743  1.00 63.81           C
ATOM   1422  CG  GLN B 177      23.082  18.344  34.960  1.00 63.81           C
ATOM   1423  CD  GLN B 177      23.364  19.764  34.497  1.00 63.81           C
ATOM   1424  OE1 GLN B 177      22.568  20.368  33.779  1.00 63.81           O
ATOM   1425  NE2 GLN B 177      24.536  20.309  34.916  1.00 63.81           N
ATOM   1426  C   GLN B 177      25.054  16.784  33.393  1.00 63.81           C
ATOM   1427  O   GLN B 177      25.906  17.483  33.939  1.00 63.81           O
ATOM   1428  N   GLU B 178      25.149  15.444  33.368  1.00103.48           N
ATOM   1429  CA  GLU B 178      26.240  14.803  34.040  1.00103.48           C
ATOM   1430  CB  GLU B 178      26.150  13.269  33.942  1.00103.48           C
ATOM   1431  CG  GLU B 178      27.183  12.525  34.790  1.00103.48           C
ATOM   1432  CD  GLU B 178      28.430  12.320  33.943  1.00103.48           C
ATOM   1433  OE1 GLU B 178      28.328  12.461  32.695  1.00103.48           O
ATOM   1434  OE2 GLU B 178      29.501  12.013  34.533  1.00103.48           O
ATOM   1435  C   GLU B 178      27.518  15.274  33.422  1.00103.48           C
ATOM   1436  O   GLU B 178      28.501  15.535  34.116  1.00103.48           O
ATOM   1437  N   VAL B 179      27.536  15.402  32.085  1.00 45.48           N
ATOM   1438  CA  VAL B 179      28.712  15.873  31.414  1.00 45.48           C
ATOM   1439  CB  VAL B 179      28.551  15.899  29.921  1.00 45.48           C
ATOM   1440  CG1 VAL B 179      29.789  16.571  29.305  1.00 45.48           C
ATOM   1441  CG2 VAL B 179      28.314  14.461  29.427  1.00 45.48           C
ATOM   1442  C   VAL B 179      28.985  17.276  31.856  1.00 45.48           C
ATOM   1443  O   VAL B 179      30.120  17.632  32.169  1.00 45.48           O
ATOM   1444  N   VAL B 180      27.933  18.113  31.909  1.00 54.33           N
ATOM   1445  CA  VAL B 180      28.119  19.493  32.267  1.00 54.33           C
ATOM   1446  CB  VAL B 180      26.848  20.291  32.199  1.00 54.33           C
ATOM   1447  CG1 VAL B 180      27.136  21.717  32.701  1.00 54.33           C
ATOM   1448  CG2 VAL B 180      26.312  20.237  30.758  1.00 54.33           C
ATOM   1449  C   VAL B 180      28.653  19.607  33.665  1.00 54.33           C
ATOM   1450  O   VAL B 180      29.534  20.423  33.927  1.00 54.33           O
ATOM   1451  N   SER B 181      28.099  18.841  34.624  1.00126.66           N
ATOM   1452  CA  SER B 181      28.555  18.981  35.982  1.00126.66           C
ATOM   1453  CB  SER B 181      27.484  18.544  37.001  1.00126.66           C
ATOM   1454  OG  SER B 181      27.067  17.213  36.744  1.00126.66           O
ATOM   1455  C   SER B 181      29.845  18.257  36.290  1.00126.66           C
ATOM   1456  O   SER B 181      30.677  18.779  37.030  1.00126.66           O
ATOM   1457  N   CYS B 182      29.974  16.987  35.847  1.00110.70           N
ATOM   1458  CA  CYS B 182      31.096  16.115  36.124  1.00110.70           C
ATOM   1459  CB  CYS B 182      30.660  14.648  36.080  1.00110.70           C
ATOM   1460  SG  CYS B 182      29.413  14.381  37.355  1.00110.70           S
ATOM   1461  C   CYS B 182      32.327  16.206  35.267  1.00110.70           C
ATOM   1462  O   CYS B 182      33.441  16.069  35.772  1.00110.70           O
ATOM   1463  N   SER B 183      32.165  16.405  33.947  1.00 78.70           N
ATOM   1464  CA  SER B 183      33.265  16.191  33.043  1.00 78.70           C
ATOM   1465  CB  SER B 183      32.802  16.020  31.585  1.00 78.70           C
ATOM   1466  OG  SER B 183      33.918  15.809  30.734  1.00 78.70           O
ATOM   1467  C   SER B 183      34.316  17.264  33.066  1.00 78.70           C
ATOM   1468  O   SER B 183      34.054  18.446  32.859  1.00 78.70           O
ATOM   1469  N   GLU B 184      35.566  16.822  33.322  1.00 98.25           N
ATOM   1470  CA  GLU B 184      36.765  17.619  33.336  1.00 98.25           C
ATOM   1471  CB  GLU B 184      37.908  16.966  34.128  1.00 98.25           C
ATOM   1472  CG  GLU B 184      37.592  16.883  35.623  1.00 98.25           C
ATOM   1473  CD  GLU B 184      38.833  16.405  36.360  1.00 98.25           C
ATOM   1474  OE1 GLU B 184      39.866  17.125  36.312  1.00 98.25           O
ATOM   1475  OE2 GLU B 184      38.763  15.313  36.984  1.00 98.25           O
ATOM   1476  C   GLU B 184      37.230  17.903  31.929  1.00 98.25           C
ATOM   1477  O   GLU B 184      38.086  18.759  31.707  1.00 98.25           O
ATOM   1478  N   TYR B 185      36.746  17.095  30.968  1.00217.98           N
ATOM   1479  CA  TYR B 185      37.009  17.122  29.553  1.00217.98           C
ATOM   1480  CB  TYR B 185      36.496  15.846  28.863  1.00217.98           C
ATOM   1481  CG  TYR B 185      37.461  14.751  29.196  1.00217.98           C
ATOM   1482  CD1 TYR B 185      37.958  14.598  30.472  1.00217.98           C
ATOM   1483  CD2 TYR B 185      37.835  13.836  28.241  1.00217.98           C
ATOM   1484  CE1 TYR B 185      38.837  13.588  30.783  1.00217.98           C
ATOM   1485  CE2 TYR B 185      38.711  12.819  28.544  1.00217.98           C
ATOM   1486  CZ  TYR B 185      39.219  12.694  29.814  1.00217.98           C
ATOM   1487  OH  TYR B 185      40.119  11.653  30.126  1.00217.98           O
ATOM   1488  C   TYR B 185      36.394  18.343  28.931  1.00217.98           C
ATOM   1489  O   TYR B 185      36.696  18.660  27.782  1.00217.98           O
ATOM   1490  N   ALA B 186      35.409  18.965  29.616  1.00 75.99           N
ATOM   1491  CA  ALA B 186      34.728  20.131  29.119  1.00 75.99           C
ATOM   1492  CB  ALA B 186      33.323  19.826  28.574  1.00 75.99           C
ATOM   1493  C   ALA B 186      34.566  21.156  30.217  1.00 75.99           C
ATOM   1494  O   ALA B 186      34.932  20.948  31.372  1.00 75.99           O
ATOM   1495  N   GLN B 187      34.090  22.343  29.793  1.00178.51           N
ATOM   1496  CA  GLN B 187      33.824  23.586  30.471  1.00178.51           C
ATOM   1497  CB  GLN B 187      33.967  24.788  29.521  1.00178.51           C
ATOM   1498  CG  GLN B 187      35.428  25.056  29.127  1.00178.51           C
ATOM   1499  CD  GLN B 187      35.978  23.859  28.355  1.00178.51           C
ATOM   1500  OE1 GLN B 187      35.472  23.503  27.292  1.00178.51           O
ATOM   1501  NE2 GLN B 187      37.037  23.208  28.909  1.00178.51           N
ATOM   1502  C   GLN B 187      32.522  23.691  31.229  1.00178.51           C
ATOM   1503  O   GLN B 187      32.269  24.740  31.818  1.00178.51           O
ATOM   1504  N   GLY B 188      31.584  22.728  31.130  1.00 52.46           N
ATOM   1505  CA  GLY B 188      30.340  22.916  31.836  1.00 52.46           C
ATOM   1506  C   GLY B 188      29.479  23.784  30.965  1.00 52.46           C
ATOM   1507  O   GLY B 188      29.331  23.520  29.776  1.00 52.46           O
ATOM   1508  N   CYS B 189      28.853  24.821  31.554  1.00 84.02           N
ATOM   1509  CA  CYS B 189      28.011  25.759  30.864  1.00 84.02           C
ATOM   1510  CB  CYS B 189      27.172  26.642  31.798  1.00 84.02           C
ATOM   1511  SG  CYS B 189      25.753  25.702  32.417  1.00 84.02           S
ATOM   1512  C   CYS B 189      28.837  26.638  29.976  1.00 84.02           C
ATOM   1513  O   CYS B 189      28.302  27.364  29.139  1.00 84.02           O
ATOM   1514  N   GLU B 190      30.155  26.663  30.227  1.00136.40           N
ATOM   1515  CA  GLU B 190      31.153  27.422  29.524  1.00136.40           C
ATOM   1516  CB  GLU B 190      32.482  27.489  30.294  1.00136.40           C
ATOM   1517  CG  GLU B 190      32.421  28.437  31.496  1.00136.40           C
ATOM   1518  CD  GLU B 190      31.333  27.954  32.447  1.00136.40           C
ATOM   1519  OE1 GLU B 190      31.598  26.998  33.222  1.00136.40           O
ATOM   1520  OE2 GLU B 190      30.216  28.535  32.403  1.00136.40           O
ATOM   1521  C   GLU B 190      31.416  26.883  28.139  1.00136.40           C
ATOM   1522  O   GLU B 190      32.045  27.566  27.330  1.00136.40           O
ATOM   1523  N   GLY B 191      31.055  25.613  27.847  1.00 42.88           N
ATOM   1524  CA  GLY B 191      31.276  25.108  26.511  1.00 42.88           C
ATOM   1525  C   GLY B 191      32.086  23.842  26.574  1.00 42.88           C
ATOM   1526  O   GLY B 191      32.505  23.413  27.648  1.00 42.88           O
ATOM   1527  N   GLY B 192      32.327  23.211  25.398  1.00 32.44           N
ATOM   1528  CA  GLY B 192      33.085  21.987  25.313  1.00 32.44           C
ATOM   1529  C   GLY B 192      33.078  21.509  23.883  1.00 32.44           C
ATOM   1530  O   GLY B 192      32.572  22.198  22.996  1.00 32.44           O
ATOM   1531  N   PHE B 193      33.661  20.310  23.618  1.00 69.66           N
ATOM   1532  CA  PHE B 193      33.703  19.798  22.265  1.00 69.66           C
ATOM   1533  CB  PHE B 193      35.093  19.905  21.618  1.00 69.66           C
ATOM   1534  CG  PHE B 193      35.362  21.359  21.457  1.00 69.66           C
ATOM   1535  CD1 PHE B 193      35.855  22.096  22.508  1.00 69.66           C
ATOM   1536  CD2 PHE B 193      35.116  21.986  20.257  1.00 69.66           C
ATOM   1537  CE1 PHE B 193      36.103  23.440  22.363  1.00 69.66           C
ATOM   1538  CE2 PHE B 193      35.361  23.330  20.107  1.00 69.66           C
ATOM   1539  CZ  PHE B 193      35.854  24.059  21.163  1.00 69.66           C
ATOM   1540  C   PHE B 193      33.289  18.347  22.225  1.00 69.66           C
ATOM   1541  O   PHE B 193      33.702  17.537  23.053  1.00 69.66           O
ATOM   1542  N   PRO B 194      32.511  18.000  21.222  1.00 72.95           N
ATOM   1543  CA  PRO B 194      31.980  16.665  21.064  1.00 72.95           C
ATOM   1544  CD  PRO B 194      31.709  18.989  20.520  1.00 72.95           C
ATOM   1545  CB  PRO B 194      31.032  16.740  19.870  1.00 72.95           C
ATOM   1546  CG  PRO B 194      30.546  18.202  19.890  1.00 72.95           C
ATOM   1547  C   PRO B 194      33.031  15.603  20.949  1.00 72.95           C
ATOM   1548  O   PRO B 194      32.798  14.482  21.398  1.00 72.95           O
ATOM   1549  N   TYR B 195      34.200  15.922  20.376  1.00 70.46           N
ATOM   1550  CA  TYR B 195      35.232  14.939  20.218  1.00 70.46           C
ATOM   1551  CB  TYR B 195      36.476  15.566  19.558  1.00 70.46           C
ATOM   1552  CG  TYR B 195      37.565  14.567  19.350  1.00 70.46           C
ATOM   1553  CD1 TYR B 195      38.485  14.298  20.338  1.00 70.46           C
ATOM   1554  CD2 TYR B 195      37.677  13.912  18.144  1.00 70.46           C
ATOM   1555  CE1 TYR B 195      39.493  13.384  20.125  1.00 70.46           C
ATOM   1556  CE2 TYR B 195      38.681  12.999  17.926  1.00 70.46           C
ATOM   1557  CZ  TYR B 195      39.593  12.734  18.918  1.00 70.46           C
ATOM   1558  OH  TYR B 195      40.624  11.798  18.693  1.00 70.46           O
ATOM   1559  C   TYR B 195      35.593  14.469  21.602  1.00 70.46           C
ATOM   1560  O   TYR B 195      35.782  13.277  21.834  1.00 70.46           O
ATOM   1561  N   LEU B 196      35.725  15.411  22.555  1.00 95.48           N
ATOM   1562  CA  LEU B 196      36.070  15.113  23.916  1.00 95.48           C
ATOM   1563  CB  LEU B 196      36.495  16.365  24.703  1.00 95.48           C
ATOM   1564  CG  LEU B 196      37.839  16.948  24.224  1.00 95.48           C
ATOM   1565  CD1 LEU B 196      38.231  18.195  25.033  1.00 95.48           C
ATOM   1566  CD2 LEU B 196      38.941  15.873  24.241  1.00 95.48           C
ATOM   1567  C   LEU B 196      34.944  14.458  24.678  1.00 95.48           C
ATOM   1568  O   LEU B 196      35.207  13.738  25.641  1.00 95.48           O
ATOM   1569  N   ILE B 197      33.674  14.846  24.427  1.00142.69           N
ATOM   1570  CA  ILE B 197      32.561  14.254  25.136  1.00142.69           C
ATOM   1571  CB  ILE B 197      31.430  15.224  25.303  1.00142.69           C
ATOM   1572  CG1 ILE B 197      31.932  16.461  26.069  1.00142.69           C
ATOM   1573  CG2 ILE B 197      30.271  14.500  26.007  1.00142.69           C
ATOM   1574  CD1 ILE B 197      32.522  16.125  27.438  1.00142.69           C
ATOM   1575  C   ILE B 197      31.997  13.000  24.534  1.00142.69           C
ATOM   1576  O   ILE B 197      31.943  11.946  25.166  1.00142.69           O
ATOM   1577  N   ALA B 198      31.557  13.089  23.262  1.00 60.76           N
ATOM   1578  CA  ALA B 198      30.939  11.955  22.649  1.00 60.76           C
ATOM   1579  CB  ALA B 198      30.447  12.242  21.221  1.00 60.76           C
ATOM   1580  C   ALA B 198      31.984  10.898  22.565  1.00 60.76           C
ATOM   1581  O   ALA B 198      31.683   9.714  22.711  1.00 60.76           O
ATOM   1582  N   GLY B 199      33.213  11.293  22.168  1.00 87.59           N
ATOM   1583  CA  GLY B 199      34.270  10.323  22.100  1.00 87.59           C
ATOM   1584  C   GLY B 199      35.027   9.998  23.369  1.00 87.59           C
ATOM   1585  O   GLY B 199      34.839   8.947  23.977  1.00 87.59           O
ATOM   1586  N   LYS B 200      35.860  10.953  23.847  1.00115.63           N
ATOM   1587  CA  LYS B 200      36.817  10.643  24.888  1.00115.63           C
ATOM   1588  CB  LYS B 200      37.880  11.738  25.066  1.00115.63           C
ATOM   1589  CG  LYS B 200      39.070  11.269  25.905  1.00115.63           C
ATOM   1590  CD  LYS B 200      40.298  12.174  25.796  1.00115.63           C
ATOM   1591  CE  LYS B 200      41.500  11.658  26.588  1.00115.63           C
ATOM   1592  NZ  LYS B 200      42.053  10.450  25.935  1.00115.63           N
ATOM   1593  C   LYS B 200      36.195  10.386  26.224  1.00115.63           C
ATOM   1594  O   LYS B 200      36.477   9.375  26.866  1.00115.63           O
ATOM   1595  N   TYR B 201      35.315  11.294  26.673  1.00 81.73           N
ATOM   1596  CA  TYR B 201      34.704  11.183  27.965  1.00 81.73           C
ATOM   1597  CB  TYR B 201      33.793  12.395  28.231  1.00 81.73           C
ATOM   1598  CG  TYR B 201      33.282  12.362  29.628  1.00 81.73           C
ATOM   1599  CD1 TYR B 201      34.112  12.703  30.671  1.00 81.73           C
ATOM   1600  CD2 TYR B 201      31.975  12.022  29.896  1.00 81.73           C
ATOM   1601  CE1 TYR B 201      33.651  12.689  31.965  1.00 81.73           C
ATOM   1602  CE2 TYR B 201      31.508  12.006  31.189  1.00 81.73           C
ATOM   1603  CZ  TYR B 201      32.348  12.338  32.225  1.00 81.73           C
ATOM   1604  OH  TYR B 201      31.875  12.325  33.553  1.00 81.73           O
ATOM   1605  C   TYR B 201      33.877   9.936  27.976  1.00 81.73           C
ATOM   1606  O   TYR B 201      33.874   9.180  28.946  1.00 81.73           O
ATOM   1607  N   GLY B 202      33.156   9.677  26.872  1.00 30.07           N
ATOM   1608  CA  GLY B 202      32.312   8.519  26.815  1.00 30.07           C
ATOM   1609  C   GLY B 202      33.146   7.281  26.983  1.00 30.07           C
ATOM   1610  O   GLY B 202      32.733   6.333  27.648  1.00 30.07           O
ATOM   1611  N   GLN B 203      34.327   7.230  26.340  1.00 76.70           N
ATOM   1612  CA  GLN B 203      35.169   6.067  26.427  1.00 76.70           C
ATOM   1613  CB  GLN B 203      36.345   6.145  25.441  1.00 76.70           C
ATOM   1614  CG  GLN B 203      37.283   4.938  25.483  1.00 76.70           C
ATOM   1615  CD  GLN B 203      38.413   5.207  24.501  1.00 76.70           C
ATOM   1616  OE1 GLN B 203      38.348   4.828  23.332  1.00 76.70           O
ATOM   1617  NE2 GLN B 203      39.480   5.896  24.986  1.00 76.70           N
ATOM   1618  C   GLN B 203      35.770   5.905  27.801  1.00 76.70           C
ATOM   1619  O   GLN B 203      35.766   4.809  28.361  1.00 76.70           O
ATOM   1620  N   ASP B 204      36.353   6.988  28.356  1.00117.55           N
ATOM   1621  CA  ASP B 204      37.046   6.907  29.614  1.00117.55           C
ATOM   1622  CB  ASP B 204      37.900   8.161  29.884  1.00117.55           C
ATOM   1623  CG  ASP B 204      39.036   8.202  28.870  1.00117.55           C
ATOM   1624  OD1 ASP B 204      39.215   7.192  28.138  1.00117.55           O
ATOM   1625  OD2 ASP B 204      39.738   9.247  28.810  1.00117.55           O
ATOM   1626  C   ASP B 204      36.139   6.747  30.805  1.00117.55           C
ATOM   1627  O   ASP B 204      36.341   5.849  31.622  1.00117.55           O
ATOM   1628  N   PHE B 205      35.216   7.717  30.999  1.00187.43           N
ATOM   1629  CA  PHE B 205      34.290   7.744  32.102  1.00187.43           C
ATOM   1630  CB  PHE B 205      34.048   9.178  32.595  1.00187.43           C
ATOM   1631  CG  PHE B 205      35.390   9.655  33.040  1.00187.43           C
ATOM   1632  CD1 PHE B 205      35.826   9.433  34.326  1.00187.43           C
ATOM   1633  CD2 PHE B 205      36.226  10.305  32.159  1.00187.43           C
ATOM   1634  CE1 PHE B 205      37.067   9.866  34.730  1.00187.43           C
ATOM   1635  CE2 PHE B 205      37.468  10.740  32.558  1.00187.43           C
ATOM   1636  CZ  PHE B 205      37.891  10.522  33.847  1.00187.43           C
ATOM   1637  C   PHE B 205      32.963   7.073  31.869  1.00187.43           C
ATOM   1638  O   PHE B 205      32.425   6.423  32.764  1.00187.43           O
ATOM   1639  N   GLY B 206      32.369   7.247  30.671  1.00 45.43           N
ATOM   1640  CA  GLY B 206      31.068   6.682  30.407  1.00 45.43           C
ATOM   1641  C   GLY B 206      30.002   7.716  30.647  1.00 45.43           C
ATOM   1642  O   GLY B 206      30.233   8.731  31.302  1.00 45.43           O
ATOM   1643  N   LEU B 207      28.787   7.468  30.109  1.00 84.74           N
ATOM   1644  CA  LEU B 207      27.698   8.390  30.254  1.00 84.74           C
ATOM   1645  CB  LEU B 207      27.264   9.029  28.929  1.00 84.74           C
ATOM   1646  CG  LEU B 207      28.349  10.002  28.427  1.00 84.74           C
ATOM   1647  CD1 LEU B 207      27.959  10.664  27.106  1.00 84.74           C
ATOM   1648  CD2 LEU B 207      28.691  11.047  29.501  1.00 84.74           C
ATOM   1649  C   LEU B 207      26.540   7.700  30.919  1.00 84.74           C
ATOM   1650  O   LEU B 207      26.384   6.485  30.823  1.00 84.74           O
ATOM   1651  N   VAL B 208      25.702   8.476  31.643  1.00 64.37           N
ATOM   1652  CA  VAL B 208      24.593   7.913  32.366  1.00 64.37           C
ATOM   1653  CB  VAL B 208      24.562   8.305  33.815  1.00 64.37           C
ATOM   1654  CG1 VAL B 208      25.833   7.767  34.494  1.00 64.37           C
ATOM   1655  CG2 VAL B 208      24.395   9.831  33.912  1.00 64.37           C
ATOM   1656  C   VAL B 208      23.319   8.406  31.759  1.00 64.37           C
ATOM   1657  O   VAL B 208      23.317   9.322  30.941  1.00 64.37           O
ATOM   1658  N   ASP B 209      22.190   7.775  32.141  1.00 44.47           N
ATOM   1659  CA  ASP B 209      20.910   8.127  31.591  1.00 44.47           C
ATOM   1660  CB  ASP B 209      19.835   7.051  31.822  1.00 44.47           C
ATOM   1661  CG  ASP B 209      20.212   5.832  30.990  1.00 44.47           C
ATOM   1662  OD1 ASP B 209      21.163   5.945  30.170  1.00 44.47           O
ATOM   1663  OD2 ASP B 209      19.557   4.771  31.166  1.00 44.47           O
ATOM   1664  C   ASP B 209      20.423   9.406  32.207  1.00 44.47           C
ATOM   1665  O   ASP B 209      20.915   9.858  33.241  1.00 44.47           O
ATOM   1666  N   GLU B 210      19.406  10.012  31.559  1.00 83.34           N
ATOM   1667  CA  GLU B 210      18.850  11.277  31.958  1.00 83.34           C
ATOM   1668  CB  GLU B 210      17.703  11.737  31.041  1.00 83.34           C
ATOM   1669  CG  GLU B 210      17.098  13.080  31.453  1.00 83.34           C
ATOM   1670  CD  GLU B 210      18.082  14.180  31.085  1.00 83.34           C
ATOM   1671  OE1 GLU B 210      18.981  13.920  30.243  1.00 83.34           O
ATOM   1672  OE2 GLU B 210      17.942  15.301  31.644  1.00 83.34           O
ATOM   1673  C   GLU B 210      18.290  11.164  33.346  1.00 83.34           C
ATOM   1674  O   GLU B 210      18.474  12.056  34.175  1.00 83.34           O
ATOM   1675  N   THR B 211      17.620  10.038  33.645  1.00109.50           N
ATOM   1676  CA  THR B 211      16.971   9.859  34.912  1.00109.50           C
ATOM   1677  CB  THR B 211      16.281   8.530  35.024  1.00109.50           C
ATOM   1678  OG1 THR B 211      17.229   7.478  34.934  1.00109.50           O
ATOM   1679  CG2 THR B 211      15.252   8.415  33.887  1.00109.50           C
ATOM   1680  C   THR B 211      17.995   9.920  36.000  1.00109.50           C
ATOM   1681  O   THR B 211      17.737  10.423  37.094  1.00109.50           O
ATOM   1682  N   CYS B 212      19.194   9.382  35.732  1.00105.99           N
ATOM   1683  CA  CYS B 212      20.194   9.365  36.753  1.00105.99           C
ATOM   1684  CB  CYS B 212      21.473   8.626  36.320  1.00105.99           C
ATOM   1685  SG  CYS B 212      21.115   6.885  35.942  1.00105.99           S
ATOM   1686  C   CYS B 212      20.551  10.774  37.122  1.00105.99           C
ATOM   1687  O   CYS B 212      20.717  11.076  38.306  1.00105.99           O
ATOM   1688  N   TYR B 213      20.720  11.665  36.118  1.00163.30           N
ATOM   1689  CA  TYR B 213      21.047  13.027  36.439  1.00163.30           C
ATOM   1690  CB  TYR B 213      22.512  13.346  36.087  1.00163.30           C
ATOM   1691  CG  TYR B 213      22.929  14.559  36.839  1.00163.30           C
ATOM   1692  CD1 TYR B 213      22.203  15.719  36.747  1.00163.30           C
ATOM   1693  CD2 TYR B 213      24.070  14.543  37.610  1.00163.30           C
ATOM   1694  CE1 TYR B 213      22.593  16.838  37.436  1.00163.30           C
ATOM   1695  CE2 TYR B 213      24.468  15.663  38.302  1.00163.30           C
ATOM   1696  CZ  TYR B 213      23.719  16.812  38.214  1.00163.30           C
ATOM   1697  OH  TYR B 213      24.090  17.981  38.906  1.00163.30           O
ATOM   1698  C   TYR B 213      20.188  13.911  35.571  1.00163.30           C
ATOM   1699  O   TYR B 213      20.588  14.226  34.452  1.00163.30           O
ATOM   1700  N   PRO B 214      19.072  14.398  36.054  1.00 81.20           N
ATOM   1701  CA  PRO B 214      18.198  15.192  35.221  1.00 81.20           C
ATOM   1702  CD  PRO B 214      18.331  13.675  37.075  1.00 81.20           C
ATOM   1703  CB  PRO B 214      16.899  15.334  36.008  1.00 81.20           C
ATOM   1704  CG  PRO B 214      16.854  14.047  36.854  1.00 81.20           C
ATOM   1705  C   PRO B 214      18.832  16.486  34.820  1.00 81.20           C
ATOM   1706  O   PRO B 214      19.684  16.980  35.555  1.00 81.20           O
ATOM   1707  N   TYR B 215      18.427  17.056  33.665  1.00105.63           N
ATOM   1708  CA  TYR B 215      19.085  18.225  33.140  1.00105.63           C
ATOM   1709  CB  TYR B 215      18.839  18.369  31.625  1.00105.63           C
ATOM   1710  CG  TYR B 215      19.660  19.480  31.075  1.00105.63           C
ATOM   1711  CD1 TYR B 215      21.033  19.399  31.070  1.00105.63           C
ATOM   1712  CD2 TYR B 215      19.055  20.580  30.518  1.00105.63           C
ATOM   1713  CE1 TYR B 215      21.797  20.418  30.551  1.00105.63           C
ATOM   1714  CE2 TYR B 215      19.815  21.598  29.997  1.00105.63           C
ATOM   1715  CZ  TYR B 215      21.185  21.524  30.015  1.00105.63           C
ATOM   1716  OH  TYR B 215      21.958  22.576  29.479  1.00105.63           O
ATOM   1717  C   TYR B 215      18.628  19.458  33.868  1.00105.63           C
ATOM   1718  O   TYR B 215      17.431  19.726  33.965  1.00105.63           O
ATOM   1719  N   ARG B 216      19.603  20.131  34.531  1.00161.17           N
ATOM   1720  CA  ARG B 216      19.513  21.376  35.258  1.00161.17           C
ATOM   1721  CB  ARG B 216      20.547  21.467  36.393  1.00161.17           C
ATOM   1722  CG  ARG B 216      20.281  20.513  37.559  1.00161.17           C
ATOM   1723  CD  ARG B 216      20.454  19.036  37.203  1.00161.17           C
ATOM   1724  NE  ARG B 216      20.176  18.246  38.435  1.00161.17           N
ATOM   1725  CZ  ARG B 216      18.893  17.912  38.760  1.00161.17           C
ATOM   1726  NH1 ARG B 216      17.860  18.306  37.960  1.00161.17           N
ATOM   1727  NH2 ARG B 216      18.643  17.186  39.889  1.00161.17           N
ATOM   1728  C   ARG B 216      19.681  22.618  34.422  1.00161.17           C
ATOM   1729  O   ARG B 216      18.990  23.613  34.644  1.00161.17           O
ATOM   1730  N   GLU B 217      20.588  22.585  33.419  1.00 73.40           N
ATOM   1731  CA  GLU B 217      20.978  23.756  32.669  1.00 73.40           C
ATOM   1732  CB  GLU B 217      19.803  24.664  32.247  1.00 73.40           C
ATOM   1733  CG  GLU B 217      18.811  24.049  31.261  1.00 73.40           C
ATOM   1734  CD  GLU B 217      17.757  25.095  30.928  1.00 73.40           C
ATOM   1735  OE1 GLU B 217      17.854  26.229  31.468  1.00 73.40           O
ATOM   1736  OE2 GLU B 217      16.841  24.774  30.123  1.00 73.40           O
ATOM   1737  C   GLU B 217      21.858  24.637  33.510  1.00 73.40           C
ATOM   1738  O   GLU B 217      21.943  25.840  33.261  1.00 73.40           O
ATOM   1739  N   ARG B 218      22.565  24.068  34.510  1.00114.38           N
ATOM   1740  CA  ARG B 218      23.411  24.889  35.333  1.00114.38           C
ATOM   1741  CB  ARG B 218      22.730  25.342  36.637  1.00114.38           C
ATOM   1742  CG  ARG B 218      23.514  26.407  37.408  1.00114.38           C
ATOM   1743  CD  ARG B 218      22.832  26.853  38.702  1.00114.38           C
ATOM   1744  NE  ARG B 218      23.706  27.881  39.334  1.00114.38           N
ATOM   1745  CZ  ARG B 218      23.307  28.504  40.482  1.00114.38           C
ATOM   1746  NH1 ARG B 218      22.114  28.175  41.057  1.00114.38           N
ATOM   1747  NH2 ARG B 218      24.102  29.455  41.053  1.00114.38           N
ATOM   1748  C   ARG B 218      24.638  24.104  35.710  1.00114.38           C
ATOM   1749  O   ARG B 218      24.750  22.906  35.461  1.00114.38           O
ATOM   1750  N   ASP B 219      25.589  24.813  36.342  1.00112.26           N
ATOM   1751  CA  ASP B 219      26.887  24.424  36.829  1.00112.26           C
ATOM   1752  CB  ASP B 219      27.783  25.631  37.156  1.00112.26           C
ATOM   1753  CG  ASP B 219      28.176  26.275  35.832  1.00112.26           C
ATOM   1754  OD1 ASP B 219      28.023  25.595  34.781  1.00112.26           O
ATOM   1755  OD2 ASP B 219      28.630  27.450  35.849  1.00112.26           O
ATOM   1756  C   ASP B 219      26.764  23.572  38.066  1.00112.26           C
ATOM   1757  O   ASP B 219      27.712  23.468  38.845  1.00112.26           O
ATOM   1758  N   ALA B 220      25.558  23.045  38.354  1.00 64.42           N
ATOM   1759  CA  ALA B 220      25.310  22.283  39.554  1.00 64.42           C
ATOM   1760  CB  ALA B 220      23.962  21.541  39.535  1.00 64.42           C
ATOM   1761  C   ALA B 220      26.385  21.254  39.785  1.00 64.42           C
ATOM   1762  O   ALA B 220      27.149  20.895  38.893  1.00 64.42           O
ATOM   1763  N   PRO B 221      26.483  20.835  41.030  1.00 89.70           N
ATOM   1764  CA  PRO B 221      27.452  19.848  41.456  1.00 89.70           C
ATOM   1765  CD  PRO B 221      26.058  21.683  42.129  1.00 89.70           C
ATOM   1766  CB  PRO B 221      27.563  19.989  42.976  1.00 89.70           C
ATOM   1767  CG  PRO B 221      26.350  20.847  43.382  1.00 89.70           C
ATOM   1768  C   PRO B 221      27.072  18.463  41.009  1.00 89.70           C
ATOM   1769  O   PRO B 221      25.905  18.243  40.704  1.00 89.70           O
ATOM   1770  N   CYS B 222      28.034  17.513  40.970  1.00125.23           N
ATOM   1771  CA  CYS B 222      27.785  16.174  40.485  1.00125.23           C
ATOM   1772  CB  CYS B 222      29.056  15.414  40.111  1.00125.23           C
ATOM   1773  SG  CYS B 222      29.793  15.960  38.561  1.00125.23           S
ATOM   1774  C   CYS B 222      27.169  15.293  41.544  1.00125.23           C
ATOM   1775  O   CYS B 222      27.661  15.293  42.667  1.00125.23           O
ATOM   1776  N   ARG B 223      26.097  14.508  41.212  1.00195.02           N
ATOM   1777  CA  ARG B 223      25.496  13.548  42.140  1.00195.02           C
ATOM   1778  CB  ARG B 223      24.688  14.200  43.281  1.00195.02           C
ATOM   1779  CG  ARG B 223      25.515  14.942  44.331  1.00195.02           C
ATOM   1780  CD  ARG B 223      24.669  15.524  45.465  1.00195.02           C
ATOM   1781  NE  ARG B 223      24.103  14.375  46.227  1.00195.02           N
ATOM   1782  CZ  ARG B 223      23.472  14.585  47.419  1.00195.02           C
ATOM   1783  NH1 ARG B 223      23.356  15.851  47.918  1.00195.02           N
ATOM   1784  NH2 ARG B 223      22.958  13.528  48.113  1.00195.02           N
ATOM   1785  C   ARG B 223      24.483  12.618  41.438  1.00195.02           C
ATOM   1786  O   ARG B 223      23.804  13.062  40.516  1.00195.02           O
ATOM   1787  N   GLN B 224      24.388  11.311  41.871  1.00222.96           N
ATOM   1788  CA  GLN B 224      23.493  10.183  41.587  1.00222.96           C
ATOM   1789  CB  GLN B 224      22.935  10.152  40.153  1.00222.96           C
ATOM   1790  CG  GLN B 224      23.967   9.807  39.074  1.00222.96           C
ATOM   1791  CD  GLN B 224      24.995  10.922  38.964  1.00222.96           C
ATOM   1792  OE1 GLN B 224      25.931  11.005  39.758  1.00222.96           O
ATOM   1793  NE2 GLN B 224      24.828  11.797  37.937  1.00222.96           N
ATOM   1794  C   GLN B 224      24.326   8.926  41.735  1.00222.96           C
ATOM   1795  O   GLN B 224      25.463   8.905  41.270  1.00222.96           O
ATOM   1796  N   VAL B 225      23.778   7.828  42.328  1.00 76.68           N
ATOM   1797  CA  VAL B 225      24.586   6.656  42.606  1.00 76.68           C
ATOM   1798  CB  VAL B 225      24.607   6.320  44.071  1.00 76.68           C
ATOM   1799  CG1 VAL B 225      25.471   5.070  44.300  1.00 76.68           C
ATOM   1800  CG2 VAL B 225      25.104   7.558  44.833  1.00 76.68           C
ATOM   1801  C   VAL B 225      24.078   5.433  41.868  1.00 76.68           C
ATOM   1802  O   VAL B 225      22.895   5.318  41.551  1.00 76.68           O
ATOM   1803  N   SER B 226      25.011   4.485  41.581  1.00 97.41           N
ATOM   1804  CA  SER B 226      24.781   3.193  40.973  1.00 97.41           C
ATOM   1805  CB  SER B 226      24.012   2.233  41.901  1.00 97.41           C
ATOM   1806  OG  SER B 226      23.861   0.959  41.290  1.00 97.41           O
ATOM   1807  C   SER B 226      24.046   3.301  39.670  1.00 97.41           C
ATOM   1808  O   SER B 226      23.098   2.555  39.419  1.00 97.41           O
ATOM   1809  N   CYS B 227      24.488   4.209  38.784  1.00 82.99           N
ATOM   1810  CA  CYS B 227      23.834   4.361  37.514  1.00 82.99           C
ATOM   1811  CB  CYS B 227      23.729   5.840  37.084  1.00 82.99           C
ATOM   1812  SG  CYS B 227      22.918   6.067  35.478  1.00 82.99           S
ATOM   1813  C   CYS B 227      24.655   3.641  36.482  1.00 82.99           C
ATOM   1814  O   CYS B 227      25.885   3.615  36.554  1.00 82.99           O
ATOM   1815  N   ARG B 228      23.984   3.015  35.492  1.00108.25           N
ATOM   1816  CA  ARG B 228      24.679   2.309  34.449  1.00108.25           C
ATOM   1817  CB  ARG B 228      23.765   1.427  33.584  1.00108.25           C
ATOM   1818  CG  ARG B 228      23.154   0.249  34.344  1.00108.25           C
ATOM   1819  CD  ARG B 228      22.269  -0.644  33.474  1.00108.25           C
ATOM   1820  NE  ARG B 228      21.107   0.175  33.029  1.00108.25           N
ATOM   1821  CZ  ARG B 228      19.968   0.208  33.780  1.00108.25           C
ATOM   1822  NH1 ARG B 228      19.892  -0.514  34.936  1.00108.25           N
ATOM   1823  NH2 ARG B 228      18.904   0.960  33.374  1.00108.25           N
ATOM   1824  C   ARG B 228      25.298   3.332  33.549  1.00108.25           C
ATOM   1825  O   ARG B 228      24.760   4.424  33.378  1.00108.25           O
ATOM   1826  N   ARG B 229      26.466   3.007  32.955  1.00128.97           N
ATOM   1827  CA  ARG B 229      27.118   3.974  32.115  1.00128.97           C
ATOM   1828  CB  ARG B 229      28.462   4.463  32.682  1.00128.97           C
ATOM   1829  CG  ARG B 229      28.327   5.183  34.026  1.00128.97           C
ATOM   1830  CD  ARG B 229      29.651   5.734  34.560  1.00128.97           C
ATOM   1831  NE  ARG B 229      29.859   7.071  33.938  1.00128.97           N
ATOM   1832  CZ  ARG B 229      29.352   8.186  34.541  1.00128.97           C
ATOM   1833  NH1 ARG B 229      28.685   8.074  35.727  1.00128.97           N
ATOM   1834  NH2 ARG B 229      29.515   9.410  33.960  1.00128.97           N
ATOM   1835  C   ARG B 229      27.398   3.375  30.769  1.00128.97           C
ATOM   1836  O   ARG B 229      27.862   2.240  30.660  1.00128.97           O
ATOM   1837  N   PHE B 230      27.113   4.151  29.700  1.00 56.00           N
ATOM   1838  CA  PHE B 230      27.354   3.732  28.345  1.00 56.00           C
ATOM   1839  CB  PHE B 230      26.322   4.282  27.343  1.00 56.00           C
ATOM   1840  CG  PHE B 230      24.971   3.768  27.711  1.00 56.00           C
ATOM   1841  CD1 PHE B 230      24.209   4.425  28.651  1.00 56.00           C
ATOM   1842  CD2 PHE B 230      24.460   2.638  27.115  1.00 56.00           C
ATOM   1843  CE1 PHE B 230      22.960   3.962  28.994  1.00 56.00           C
ATOM   1844  CE2 PHE B 230      23.212   2.170  27.455  1.00 56.00           C
ATOM   1845  CZ  PHE B 230      22.460   2.830  28.397  1.00 56.00           C
ATOM   1846  C   PHE B 230      28.685   4.293  27.932  1.00 56.00           C
ATOM   1847  O   PHE B 230      29.007   5.436  28.253  1.00 56.00           O
ATOM   1848  N   ARG B 231      29.493   3.504  27.189  1.00 94.63           N
ATOM   1849  CA  ARG B 231      30.796   3.970  26.784  1.00 94.63           C
ATOM   1850  CB  ARG B 231      31.961   3.147  27.362  1.00 94.63           C
ATOM   1851  CG  ARG B 231      32.249   3.455  28.835  1.00 94.63           C
ATOM   1852  CD  ARG B 231      31.159   2.995  29.805  1.00 94.63           C
ATOM   1853  NE  ARG B 231      31.578   3.422  31.171  1.00 94.63           N
ATOM   1854  CZ  ARG B 231      31.003   2.864  32.275  1.00 94.63           C
ATOM   1855  NH1 ARG B 231      30.067   1.880  32.134  1.00 94.63           N
ATOM   1856  NH2 ARG B 231      31.365   3.288  33.521  1.00 94.63           N
ATOM   1857  C   ARG B 231      30.902   3.934  25.285  1.00 94.63           C
ATOM   1858  O   ARG B 231      30.077   3.329  24.603  1.00 94.63           O
ATOM   1859  N   THR B 232      31.925   4.627  24.732  1.00109.98           N
ATOM   1860  CA  THR B 232      32.131   4.680  23.309  1.00109.98           C
ATOM   1861  CB  THR B 232      32.377   6.069  22.798  1.00109.98           C
ATOM   1862  OG1 THR B 232      33.566   6.596  23.368  1.00109.98           O
ATOM   1863  CG2 THR B 232      31.174   6.952  23.172  1.00109.98           C
ATOM   1864  C   THR B 232      33.347   3.867  22.977  1.00109.98           C
ATOM   1865  O   THR B 232      34.434   4.098  23.504  1.00109.98           O
ATOM   1866  N   SER B 233      33.179   2.867  22.088  1.00 49.09           N
ATOM   1867  CA  SER B 233      34.250   1.997  21.692  1.00 49.09           C
ATOM   1868  CB  SER B 233      33.758   0.737  20.956  1.00 49.09           C
ATOM   1869  OG  SER B 233      33.115   1.091  19.741  1.00 49.09           O
ATOM   1870  C   SER B 233      35.219   2.711  20.792  1.00 49.09           C
ATOM   1871  O   SER B 233      36.382   2.314  20.721  1.00 49.09           O
ATOM   1872  N   GLU B 234      34.774   3.755  20.054  1.00 89.09           N
ATOM   1873  CA  GLU B 234      35.694   4.417  19.161  1.00 89.09           C
ATOM   1874  CB  GLU B 234      35.908   3.628  17.854  1.00 89.09           C
ATOM   1875  CG  GLU B 234      37.065   4.129  16.988  1.00 89.09           C
ATOM   1876  CD  GLU B 234      36.534   5.203  16.051  1.00 89.09           C
ATOM   1877  OE1 GLU B 234      35.290   5.398  16.017  1.00 89.09           O
ATOM   1878  OE2 GLU B 234      37.368   5.837  15.351  1.00 89.09           O
ATOM   1879  C   GLU B 234      35.176   5.789  18.813  1.00 89.09           C
ATOM   1880  O   GLU B 234      33.976   6.049  18.891  1.00 89.09           O
ATOM   1881  N   TYR B 235      36.094   6.730  18.478  1.00 81.43           N
ATOM   1882  CA  TYR B 235      35.703   8.054  18.063  1.00 81.43           C
ATOM   1883  CB  TYR B 235      35.409   9.007  19.239  1.00 81.43           C
ATOM   1884  CG  TYR B 235      36.563   9.002  20.184  1.00 81.43           C
ATOM   1885  CD1 TYR B 235      36.688   8.000  21.120  1.00 81.43           C
ATOM   1886  CD2 TYR B 235      37.511   9.999  20.152  1.00 81.43           C
ATOM   1887  CE1 TYR B 235      37.741   7.983  22.004  1.00 81.43           C
ATOM   1888  CE2 TYR B 235      38.568   9.988  21.034  1.00 81.43           C
ATOM   1889  CZ  TYR B 235      38.685   8.980  21.960  1.00 81.43           C
ATOM   1890  OH  TYR B 235      39.768   8.969  22.866  1.00 81.43           O
ATOM   1891  C   TYR B 235      36.776   8.653  17.195  1.00 81.43           C
ATOM   1892  O   TYR B 235      37.948   8.298  17.312  1.00 81.43           O
ATOM   1893  N   HIS B 236      36.393   9.579  16.282  1.00 60.20           N
ATOM   1894  CA  HIS B 236      37.365  10.208  15.425  1.00 60.20           C
ATOM   1895  ND1 HIS B 236      36.391   9.408  12.294  1.00 60.20           N
ATOM   1896  CG  HIS B 236      36.807   8.759  13.435  1.00 60.20           C
ATOM   1897  CB  HIS B 236      37.897   9.260  14.338  1.00 60.20           C
ATOM   1898  NE2 HIS B 236      35.137   7.582  12.477  1.00 60.20           N
ATOM   1899  CD2 HIS B 236      36.030   7.644  13.532  1.00 60.20           C
ATOM   1900  CE1 HIS B 236      35.391   8.661  11.761  1.00 60.20           C
ATOM   1901  C   HIS B 236      36.725  11.365  14.710  1.00 60.20           C
ATOM   1902  O   HIS B 236      35.503  11.459  14.613  1.00 60.20           O
ATOM   1903  N   TYR B 237      37.556  12.301  14.198  1.00 91.37           N
ATOM   1904  CA  TYR B 237      37.051  13.383  13.393  1.00 91.37           C
ATOM   1905  CB  TYR B 237      38.012  14.576  13.210  1.00 91.37           C
ATOM   1906  CG  TYR B 237      38.062  15.438  14.424  1.00 91.37           C
ATOM   1907  CD1 TYR B 237      37.029  16.311  14.682  1.00 91.37           C
ATOM   1908  CD2 TYR B 237      39.141  15.409  15.278  1.00 91.37           C
ATOM   1909  CE1 TYR B 237      37.057  17.129  15.786  1.00 91.37           C
ATOM   1910  CE2 TYR B 237      39.175  16.226  16.385  1.00 91.37           C
ATOM   1911  CZ  TYR B 237      38.131  17.085  16.640  1.00 91.37           C
ATOM   1912  OH  TYR B 237      38.163  17.925  17.773  1.00 91.37           O
ATOM   1913  C   TYR B 237      36.880  12.808  12.023  1.00 91.37           C
ATOM   1914  O   TYR B 237      37.730  12.058  11.553  1.00 91.37           O
ATOM   1915  N   ILE B 238      35.763  13.116  11.340  1.00177.06           N
ATOM   1916  CA  ILE B 238      35.595  12.594  10.016  1.00177.06           C
ATOM   1917  CB  ILE B 238      34.292  12.973   9.375  1.00177.06           C
ATOM   1918  CG1 ILE B 238      33.111  12.390  10.170  1.00177.06           C
ATOM   1919  CG2 ILE B 238      34.337  12.507   7.911  1.00177.06           C
ATOM   1920  CD1 ILE B 238      32.946  12.999  11.561  1.00177.06           C
ATOM   1921  C   ILE B 238      36.700  13.159   9.186  1.00177.06           C
ATOM   1922  O   ILE B 238      36.991  14.353   9.255  1.00177.06           O
ATOM   1923  N   GLY B 239      37.345  12.297   8.372  1.00 40.73           N
ATOM   1924  CA  GLY B 239      38.460  12.729   7.590  1.00 40.73           C
ATOM   1925  C   GLY B 239      39.696  12.200   8.257  1.00 40.73           C
ATOM   1926  O   GLY B 239      40.776  12.227   7.675  1.00 40.73           O
ATOM   1927  N   GLY B 240      39.575  11.729   9.513  1.00 41.50           N
ATOM   1928  CA  GLY B 240      40.682  11.110  10.189  1.00 41.50           C
ATOM   1929  C   GLY B 240      41.265  12.007  11.243  1.00 41.50           C
ATOM   1930  O   GLY B 240      41.741  11.519  12.268  1.00 41.50           O
ATOM   1931  N   PHE B 241      41.264  13.335  11.023  1.00 82.40           N
ATOM   1932  CA  PHE B 241      41.786  14.248  12.003  1.00 82.40           C
ATOM   1933  CB  PHE B 241      43.327  14.331  12.001  1.00 82.40           C
ATOM   1934  CG  PHE B 241      43.801  14.558  10.604  1.00 82.40           C
ATOM   1935  CD1 PHE B 241      43.996  13.485   9.764  1.00 82.40           C
ATOM   1936  CD2 PHE B 241      44.056  15.825  10.134  1.00 82.40           C
ATOM   1937  CE1 PHE B 241      44.435  13.671   8.474  1.00 82.40           C
ATOM   1938  CE2 PHE B 241      44.496  16.017   8.845  1.00 82.40           C
ATOM   1939  CZ  PHE B 241      44.685  14.940   8.012  1.00 82.40           C
ATOM   1940  C   PHE B 241      41.184  15.593  11.740  1.00 82.40           C
ATOM   1941  O   PHE B 241      40.469  15.780  10.758  1.00 82.40           O
ATOM   1942  N   TYR B 242      41.442  16.574  12.625  1.00144.23           N
ATOM   1943  CA  TYR B 242      40.818  17.856  12.448  1.00144.23           C
ATOM   1944  CB  TYR B 242      40.973  18.749  13.696  1.00144.23           C
ATOM   1945  CG  TYR B 242      40.363  20.085  13.442  1.00144.23           C
ATOM   1946  CD1 TYR B 242      39.002  20.261  13.535  1.00144.23           C
ATOM   1947  CD2 TYR B 242      41.149  21.161  13.097  1.00144.23           C
ATOM   1948  CE1 TYR B 242      38.444  21.495  13.301  1.00144.23           C
ATOM   1949  CE2 TYR B 242      40.593  22.398  12.864  1.00144.23           C
ATOM   1950  CZ  TYR B 242      39.234  22.566  12.968  1.00144.23           C
ATOM   1951  OH  TYR B 242      38.649  23.828  12.732  1.00144.23           O
ATOM   1952  C   TYR B 242      41.442  18.531  11.265  1.00144.23           C
ATOM   1953  O   TYR B 242      42.650  18.769  11.236  1.00144.23           O
ATOM   1954  N   GLY B 243      40.593  18.894  10.275  1.00 52.95           N
ATOM   1955  CA  GLY B 243      41.029  19.553   9.075  1.00 52.95           C
ATOM   1956  C   GLY B 243      40.779  18.695   7.862  1.00 52.95           C
ATOM   1957  O   GLY B 243      40.876  19.175   6.735  1.00 52.95           O
ATOM   1958  N   ALA B 244      40.545  17.389   8.072  1.00 98.46           N
ATOM   1959  CA  ALA B 244      40.232  16.353   7.124  1.00 98.46           C
ATOM   1960  CB  ALA B 244      40.510  14.961   7.692  1.00 98.46           C
ATOM   1961  C   ALA B 244      38.815  16.367   6.617  1.00 98.46           C
ATOM   1962  O   ALA B 244      38.503  15.689   5.646  1.00 98.46           O
ATOM   1963  N   CYS B 245      37.876  17.009   7.325  1.00 74.78           N
ATOM   1964  CA  CYS B 245      36.472  16.873   7.014  1.00 74.78           C
ATOM   1965  CB  CYS B 245      35.562  17.514   8.079  1.00 74.78           C
ATOM   1966  SG  CYS B 245      33.795  17.226   7.765  1.00 74.78           S
ATOM   1967  C   CYS B 245      36.081  17.436   5.675  1.00 74.78           C
ATOM   1968  O   CYS B 245      36.671  18.392   5.175  1.00 74.78           O
ATOM   1969  N   ASN B 246      35.072  16.793   5.037  1.00 75.65           N
ATOM   1970  CA  ASN B 246      34.497  17.284   3.813  1.00 75.65           C
ATOM   1971  CB  ASN B 246      35.307  16.960   2.540  1.00 75.65           C
ATOM   1972  CG  ASN B 246      35.415  15.459   2.353  1.00 75.65           C
ATOM   1973  OD1 ASN B 246      34.412  14.770   2.185  1.00 75.65           O
ATOM   1974  ND2 ASN B 246      36.670  14.934   2.363  1.00 75.65           N
ATOM   1975  C   ASN B 246      33.100  16.737   3.698  1.00 75.65           C
ATOM   1976  O   ASN B 246      32.689  15.871   4.469  1.00 75.65           O
ATOM   1977  N   GLU B 247      32.319  17.264   2.733  1.00 89.69           N
ATOM   1978  CA  GLU B 247      30.934  16.917   2.567  1.00 89.69           C
ATOM   1979  CB  GLU B 247      30.246  17.799   1.505  1.00 89.69           C
ATOM   1980  CG  GLU B 247      28.763  17.494   1.271  1.00 89.69           C
ATOM   1981  CD  GLU B 247      28.622  16.742  -0.045  1.00 89.69           C
ATOM   1982  OE1 GLU B 247      29.657  16.568  -0.743  1.00 89.69           O
ATOM   1983  OE2 GLU B 247      27.475  16.343  -0.377  1.00 89.69           O
ATOM   1984  C   GLU B 247      30.775  15.481   2.180  1.00 89.69           C
ATOM   1985  O   GLU B 247      29.908  14.784   2.708  1.00 89.69           O
ATOM   1986  N   ASP B 248      31.624  14.989   1.259  1.00 44.58           N
ATOM   1987  CA  ASP B 248      31.479  13.647   0.781  1.00 44.58           C
ATOM   1988  CB  ASP B 248      32.496  13.306  -0.313  1.00 44.58           C
ATOM   1989  CG  ASP B 248      32.142  14.110  -1.556  1.00 44.58           C
ATOM   1990  OD1 ASP B 248      30.980  14.591  -1.638  1.00 44.58           O
ATOM   1991  OD2 ASP B 248      33.029  14.257  -2.439  1.00 44.58           O
ATOM   1992  C   ASP B 248      31.649  12.688   1.918  1.00 44.58           C
ATOM   1993  O   ASP B 248      30.843  11.777   2.090  1.00 44.58           O
ATOM   1994  N   LEU B 249      32.687  12.886   2.749  1.00 47.01           N
ATOM   1995  CA  LEU B 249      32.954  12.004   3.851  1.00 47.01           C
ATOM   1996  CB  LEU B 249      34.262  12.337   4.588  1.00 47.01           C
ATOM   1997  CG  LEU B 249      35.514  12.111   3.722  1.00 47.01           C
ATOM   1998  CD1 LEU B 249      36.799  12.446   4.496  1.00 47.01           C
ATOM   1999  CD2 LEU B 249      35.527  10.695   3.121  1.00 47.01           C
ATOM   2000  C   LEU B 249      31.833  12.087   4.836  1.00 47.01           C
ATOM   2001  O   LEU B 249      31.474  11.093   5.465  1.00 47.01           O
ATOM   2002  N   MET B 250      31.262  13.289   5.017  1.00 45.69           N
ATOM   2003  CA  MET B 250      30.216  13.451   5.986  1.00 45.69           C
ATOM   2004  CB  MET B 250      29.741  14.910   6.097  1.00 45.69           C
ATOM   2005  CG  MET B 250      30.803  15.842   6.686  1.00 45.69           C
ATOM   2006  SD  MET B 250      30.383  17.610   6.631  1.00 45.69           S
ATOM   2007  CE  MET B 250      28.996  17.496   7.798  1.00 45.69           C
ATOM   2008  C   MET B 250      29.040  12.605   5.605  1.00 45.69           C
ATOM   2009  O   MET B 250      28.471  11.914   6.448  1.00 45.69           O
ATOM   2010  N   ARG B 251      28.638  12.619   4.321  1.00 93.26           N
ATOM   2011  CA  ARG B 251      27.481  11.848   3.968  1.00 93.26           C
ATOM   2012  CB  ARG B 251      26.835  12.219   2.617  1.00 93.26           C
ATOM   2013  CG  ARG B 251      27.717  12.147   1.374  1.00 93.26           C
ATOM   2014  CD  ARG B 251      26.936  12.543   0.117  1.00 93.26           C
ATOM   2015  NE  ARG B 251      27.906  12.718  -0.999  1.00 93.26           N
ATOM   2016  CZ  ARG B 251      27.503  13.340  -2.146  1.00 93.26           C
ATOM   2017  NH1 ARG B 251      26.211  13.762  -2.272  1.00 93.26           N
ATOM   2018  NH2 ARG B 251      28.389  13.549  -3.163  1.00 93.26           N
ATOM   2019  C   ARG B 251      27.751  10.377   4.056  1.00 93.26           C
ATOM   2020  O   ARG B 251      26.848   9.606   4.376  1.00 93.26           O
ATOM   2021  N   LEU B 252      28.980   9.922   3.748  1.00 95.26           N
ATOM   2022  CA  LEU B 252      29.217   8.512   3.879  1.00 95.26           C
ATOM   2023  CB  LEU B 252      30.562   8.034   3.306  1.00 95.26           C
ATOM   2024  CG  LEU B 252      30.547   7.923   1.767  1.00 95.26           C
ATOM   2025  CD1 LEU B 252      30.350   9.281   1.083  1.00 95.26           C
ATOM   2026  CD2 LEU B 252      31.779   7.172   1.252  1.00 95.26           C
ATOM   2027  C   LEU B 252      29.109   8.114   5.320  1.00 95.26           C
ATOM   2028  O   LEU B 252      28.512   7.087   5.638  1.00 95.26           O
ATOM   2029  N   GLU B 253      29.662   8.927   6.241  1.00 85.42           N
ATOM   2030  CA  GLU B 253      29.599   8.598   7.639  1.00 85.42           C
ATOM   2031  CB  GLU B 253      30.318   9.630   8.528  1.00 85.42           C
ATOM   2032  CG  GLU B 253      30.126   9.394  10.030  1.00 85.42           C
ATOM   2033  CD  GLU B 253      30.976   8.209  10.465  1.00 85.42           C
ATOM   2034  OE1 GLU B 253      31.877   7.801   9.685  1.00 85.42           O
ATOM   2035  OE2 GLU B 253      30.734   7.697  11.591  1.00 85.42           O
ATOM   2036  C   GLU B 253      28.166   8.563   8.076  1.00 85.42           C
ATOM   2037  O   GLU B 253      27.746   7.657   8.794  1.00 85.42           O
ATOM   2038  N   LEU B 254      27.367   9.546   7.625  1.00 54.17           N
ATOM   2039  CA  LEU B 254      26.011   9.666   8.081  1.00 54.17           C
ATOM   2040  CB  LEU B 254      25.317  10.888   7.454  1.00 54.17           C
ATOM   2041  CG  LEU B 254      23.867  11.108   7.918  1.00 54.17           C
ATOM   2042  CD1 LEU B 254      23.812  11.434   9.419  1.00 54.17           C
ATOM   2043  CD2 LEU B 254      23.162  12.168   7.056  1.00 54.17           C
ATOM   2044  C   LEU B 254      25.214   8.445   7.722  1.00 54.17           C
ATOM   2045  O   LEU B 254      24.589   7.832   8.586  1.00 54.17           O
ATOM   2046  N   LEU B 255      25.226   8.042   6.438  1.00 62.46           N
ATOM   2047  CA  LEU B 255      24.419   6.933   6.012  1.00 62.46           C
ATOM   2048  CB  LEU B 255      24.439   6.753   4.484  1.00 62.46           C
ATOM   2049  CG  LEU B 255      23.975   7.996   3.704  1.00 62.46           C
ATOM   2050  CD1 LEU B 255      23.889   7.712   2.196  1.00 62.46           C
ATOM   2051  CD2 LEU B 255      22.675   8.568   4.284  1.00 62.46           C
ATOM   2052  C   LEU B 255      24.927   5.648   6.590  1.00 62.46           C
ATOM   2053  O   LEU B 255      24.150   4.791   7.011  1.00 62.46           O
ATOM   2054  N   ARG B 256      26.257   5.443   6.552  1.00117.66           N
ATOM   2055  CA  ARG B 256      26.791   4.207   7.036  1.00117.66           C
ATOM   2056  CB  ARG B 256      28.281   4.033   6.690  1.00117.66           C
ATOM   2057  CG  ARG B 256      28.550   3.943   5.186  1.00117.66           C
ATOM   2058  CD  ARG B 256      30.030   3.771   4.838  1.00117.66           C
ATOM   2059  NE  ARG B 256      30.419   2.381   5.206  1.00117.66           N
ATOM   2060  CZ  ARG B 256      31.598   1.859   4.759  1.00117.66           C
ATOM   2061  NH1 ARG B 256      32.424   2.613   3.977  1.00117.66           N
ATOM   2062  NH2 ARG B 256      31.951   0.583   5.091  1.00117.66           N
ATOM   2063  C   ARG B 256      26.673   4.089   8.530  1.00117.66           C
ATOM   2064  O   ARG B 256      26.158   3.090   9.029  1.00117.66           O
ATOM   2065  N   SER B 257      27.199   5.097   9.265  1.00 86.51           N
ATOM   2066  CA  SER B 257      27.307   5.114  10.707  1.00 86.51           C
ATOM   2067  CB  SER B 257      28.556   5.877  11.177  1.00 86.51           C
ATOM   2068  OG  SER B 257      29.730   5.229  10.709  1.00 86.51           O
ATOM   2069  C   SER B 257      26.146   5.675  11.491  1.00 86.51           C
ATOM   2070  O   SER B 257      25.838   5.168  12.569  1.00 86.51           O
ATOM   2071  N   GLY B 258      25.502   6.768  11.030  1.00 48.84           N
ATOM   2072  CA  GLY B 258      24.446   7.358  11.815  1.00 48.84           C
ATOM   2073  C   GLY B 258      24.705   8.836  11.950  1.00 48.84           C
ATOM   2074  O   GLY B 258      25.684   9.353  11.412  1.00 48.84           O
ATOM   2075  N   PRO B 259      23.865   9.530  12.692  1.00 75.76           N
ATOM   2076  CA  PRO B 259      24.009  10.953  12.854  1.00 75.76           C
ATOM   2077  CD  PRO B 259      22.496   9.092  12.906  1.00 75.76           C
ATOM   2078  CB  PRO B 259      22.758  11.414  13.597  1.00 75.76           C
ATOM   2079  CG  PRO B 259      21.695  10.377  13.187  1.00 75.76           C
ATOM   2080  C   PRO B 259      25.292  11.250  13.560  1.00 75.76           C
ATOM   2081  O   PRO B 259      25.738  10.429  14.361  1.00 75.76           O
ATOM   2082  N   LEU B 260      25.920  12.401  13.253  1.00150.42           N
ATOM   2083  CA  LEU B 260      27.171  12.731  13.868  1.00150.42           C
ATOM   2084  CB  LEU B 260      28.388  12.519  12.943  1.00150.42           C
ATOM   2085  CG  LEU B 260      28.311  13.232  11.577  1.00150.42           C
ATOM   2086  CD1 LEU B 260      28.404  14.760  11.712  1.00150.42           C
ATOM   2087  CD2 LEU B 260      29.352  12.663  10.600  1.00150.42           C
ATOM   2088  C   LEU B 260      27.126  14.162  14.295  1.00150.42           C
ATOM   2089  O   LEU B 260      26.322  14.947  13.795  1.00150.42           O
ATOM   2090  N   ALA B 261      27.983  14.523  15.272  1.00 40.98           N
ATOM   2091  CA  ALA B 261      28.027  15.871  15.768  1.00 40.98           C
ATOM   2092  CB  ALA B 261      28.731  15.996  17.131  1.00 40.98           C
ATOM   2093  C   ALA B 261      28.766  16.748  14.797  1.00 40.98           C
ATOM   2094  O   ALA B 261      29.764  16.344  14.200  1.00 40.98           O
ATOM   2095  N   ILE B 262      28.277  17.994  14.620  1.00 87.30           N
ATOM   2096  CA  ILE B 262      28.921  18.950  13.761  1.00 87.30           C
ATOM   2097  CB  ILE B 262      28.285  19.078  12.398  1.00 87.30           C
ATOM   2098  CG1 ILE B 262      26.834  19.590  12.463  1.00 87.30           C
ATOM   2099  CG2 ILE B 262      28.420  17.711  11.709  1.00 87.30           C
ATOM   2100  CD1 ILE B 262      26.704  21.100  12.666  1.00 87.30           C
ATOM   2101  C   ILE B 262      28.874  20.274  14.463  1.00 87.30           C
ATOM   2102  O   ILE B 262      28.115  20.447  15.416  1.00 87.30           O
ATOM   2103  N   SER B 263      29.725  21.234  14.041  1.00 83.81           N
ATOM   2104  CA  SER B 263      29.697  22.545  14.632  1.00 83.81           C
ATOM   2105  CB  SER B 263      30.908  22.844  15.532  1.00 83.81           C
ATOM   2106  OG  SER B 263      30.913  21.970  16.651  1.00 83.81           O
ATOM   2107  C   SER B 263      29.716  23.545  13.515  1.00 83.81           C
ATOM   2108  O   SER B 263      30.206  23.258  12.424  1.00 83.81           O
ATOM   2109  N   PHE B 264      29.149  24.748  13.755  1.00181.48           N
ATOM   2110  CA  PHE B 264      29.135  25.766  12.740  1.00181.48           C
ATOM   2111  CB  PHE B 264      27.958  25.642  11.749  1.00181.48           C
ATOM   2112  CG  PHE B 264      26.658  25.906  12.435  1.00181.48           C
ATOM   2113  CD1 PHE B 264      26.020  24.918  13.150  1.00181.48           C
ATOM   2114  CD2 PHE B 264      26.072  27.149  12.365  1.00181.48           C
ATOM   2115  CE1 PHE B 264      24.819  25.165  13.777  1.00181.48           C
ATOM   2116  CE2 PHE B 264      24.871  27.402  12.988  1.00181.48           C
ATOM   2117  CZ  PHE B 264      24.241  26.408  13.697  1.00181.48           C
ATOM   2118  C   PHE B 264      29.061  27.100  13.414  1.00181.48           C
ATOM   2119  O   PHE B 264      28.909  27.185  14.632  1.00181.48           O
ATOM   2120  N   GLU B 265      29.194  28.190  12.629  1.00115.63           N
ATOM   2121  CA  GLU B 265      29.160  29.493  13.230  1.00115.63           C
ATOM   2122  CB  GLU B 265      30.126  30.500  12.580  1.00115.63           C
ATOM   2123  CG  GLU B 265      30.132  31.872  13.260  1.00115.63           C
ATOM   2124  CD  GLU B 265      30.841  31.745  14.602  1.00115.63           C
ATOM   2125  OE1 GLU B 265      31.276  30.611  14.938  1.00115.63           O
ATOM   2126  OE2 GLU B 265      30.958  32.781  15.310  1.00115.63           O
ATOM   2127  C   GLU B 265      27.774  30.035  13.101  1.00115.63           C
ATOM   2128  O   GLU B 265      27.246  30.195  12.001  1.00115.63           O
ATOM   2129  N   VAL B 266      27.142  30.317  14.254  1.00 70.94           N
ATOM   2130  CA  VAL B 266      25.821  30.866  14.264  1.00 70.94           C
ATOM   2131  CB  VAL B 266      25.057  30.572  15.527  1.00 70.94           C
ATOM   2132  CG1 VAL B 266      23.742  31.368  15.504  1.00 70.94           C
ATOM   2133  CG2 VAL B 266      24.850  29.052  15.639  1.00 70.94           C
ATOM   2134  C   VAL B 266      25.953  32.347  14.155  1.00 70.94           C
ATOM   2135  O   VAL B 266      26.799  32.956  14.808  1.00 70.94           O
ATOM   2136  N   TYR B 267      25.105  32.965  13.313  1.00 75.59           N
ATOM   2137  CA  TYR B 267      25.123  34.388  13.161  1.00 75.59           C
ATOM   2138  CB  TYR B 267      25.556  34.877  11.767  1.00 75.59           C
ATOM   2139  CG  TYR B 267      27.037  34.694  11.668  1.00 75.59           C
ATOM   2140  CD1 TYR B 267      27.889  35.650  12.170  1.00 75.59           C
ATOM   2141  CD2 TYR B 267      27.583  33.574  11.085  1.00 75.59           C
ATOM   2142  CE1 TYR B 267      29.254  35.497  12.082  1.00 75.59           C
ATOM   2143  CE2 TYR B 267      28.945  33.412  10.990  1.00 75.59           C
ATOM   2144  CZ  TYR B 267      29.785  34.377  11.490  1.00 75.59           C
ATOM   2145  OH  TYR B 267      31.184  34.219  11.398  1.00 75.59           O
ATOM   2146  C   TYR B 267      23.740  34.877  13.460  1.00 75.59           C
ATOM   2147  O   TYR B 267      22.803  34.089  13.576  1.00 75.59           O
ATOM   2148  N   ASP B 268      23.586  36.207  13.595  1.00 42.63           N
ATOM   2149  CA  ASP B 268      22.358  36.811  14.033  1.00 42.63           C
ATOM   2150  CB  ASP B 268      22.433  38.348  14.045  1.00 42.63           C
ATOM   2151  CG  ASP B 268      21.166  38.899  14.684  1.00 42.63           C
ATOM   2152  OD1 ASP B 268      20.350  38.088  15.198  1.00 42.63           O
ATOM   2153  OD2 ASP B 268      20.996  40.147  14.662  1.00 42.63           O
ATOM   2154  C   ASP B 268      21.236  36.430  13.120  1.00 42.63           C
ATOM   2155  O   ASP B 268      20.131  36.145  13.577  1.00 42.63           O
ATOM   2156  N   ASP B 269      21.490  36.385  11.802  1.00 60.04           N
ATOM   2157  CA  ASP B 269      20.440  36.090  10.873  1.00 60.04           C
ATOM   2158  CB  ASP B 269      20.887  36.177   9.398  1.00 60.04           C
ATOM   2159  CG  ASP B 269      22.021  35.196   9.127  1.00 60.04           C
ATOM   2160  OD1 ASP B 269      22.669  34.741  10.106  1.00 60.04           O
ATOM   2161  OD2 ASP B 269      22.262  34.899   7.927  1.00 60.04           O
ATOM   2162  C   ASP B 269      19.902  34.721  11.157  1.00 60.04           C
ATOM   2163  O   ASP B 269      18.722  34.455  10.941  1.00 60.04           O
ATOM   2164  N   PHE B 270      20.766  33.818  11.649  1.00123.63           N
ATOM   2165  CA  PHE B 270      20.419  32.457  11.955  1.00123.63           C
ATOM   2166  CB  PHE B 270      21.662  31.625  12.331  1.00123.63           C
ATOM   2167  CG  PHE B 270      21.290  30.188  12.492  1.00123.63           C
ATOM   2168  CD1 PHE B 270      21.261  29.348  11.401  1.00123.63           C
ATOM   2169  CD2 PHE B 270      20.971  29.676  13.728  1.00123.63           C
ATOM   2170  CE1 PHE B 270      20.923  28.022  11.541  1.00123.63           C
ATOM   2171  CE2 PHE B 270      20.634  28.350  13.874  1.00123.63           C
ATOM   2172  CZ  PHE B 270      20.608  27.520  12.780  1.00123.63           C
ATOM   2173  C   PHE B 270      19.440  32.427  13.092  1.00123.63           C
ATOM   2174  O   PHE B 270      18.543  31.586  13.123  1.00123.63           O
ATOM   2175  N   LEU B 271      19.570  33.357  14.056  1.00 51.12           N
ATOM   2176  CA  LEU B 271      18.733  33.333  15.229  1.00 51.12           C
ATOM   2177  CB  LEU B 271      19.004  34.520  16.168  1.00 51.12           C
ATOM   2178  CG  LEU B 271      20.426  34.529  16.755  1.00 51.12           C
ATOM   2179  CD1 LEU B 271      20.639  35.736  17.684  1.00 51.12           C
ATOM   2180  CD2 LEU B 271      20.762  33.190  17.427  1.00 51.12           C
ATOM   2181  C   LEU B 271      17.289  33.406  14.823  1.00 51.12           C
ATOM   2182  O   LEU B 271      16.440  32.718  15.385  1.00 51.12           O
ATOM   2183  N   PHE B 272      16.991  34.251  13.826  1.00138.80           N
ATOM   2184  CA  PHE B 272      15.696  34.556  13.281  1.00138.80           C
ATOM   2185  CB  PHE B 272      15.774  35.774  12.336  1.00138.80           C
ATOM   2186  CG  PHE B 272      14.430  36.090  11.776  1.00138.80           C
ATOM   2187  CD1 PHE B 272      13.990  35.486  10.620  1.00138.80           C
ATOM   2188  CD2 PHE B 272      13.613  37.003  12.401  1.00138.80           C
ATOM   2189  CE1 PHE B 272      12.751  35.784  10.101  1.00138.80           C
ATOM   2190  CE2 PHE B 272      12.375  37.306  11.887  1.00138.80           C
ATOM   2191  CZ  PHE B 272      11.942  36.696  10.735  1.00138.80           C
ATOM   2192  C   PHE B 272      15.114  33.401  12.516  1.00138.80           C
ATOM   2193  O   PHE B 272      13.904  33.344  12.332  1.00138.80           O
ATOM   2194  N   TYR B 273      15.953  32.488  11.997  1.00118.02           N
ATOM   2195  CA  TYR B 273      15.568  31.423  11.097  1.00118.02           C
ATOM   2196  CB  TYR B 273      16.699  30.380  10.977  1.00118.02           C
ATOM   2197  CG  TYR B 273      16.245  29.151  10.267  1.00118.02           C
ATOM   2198  CD1 TYR B 273      15.636  28.133  10.965  1.00118.02           C
ATOM   2199  CD2 TYR B 273      16.442  29.003   8.913  1.00118.02           C
ATOM   2200  CE1 TYR B 273      15.223  26.988  10.325  1.00118.02           C
ATOM   2201  CE2 TYR B 273      16.030  27.861   8.267  1.00118.02           C
ATOM   2202  CZ  TYR B 273      15.419  26.850   8.972  1.00118.02           C
ATOM   2203  OH  TYR B 273      14.997  25.677   8.312  1.00118.02           O
ATOM   2204  C   TYR B 273      14.298  30.729  11.498  1.00118.02           C
ATOM   2205  O   TYR B 273      14.198  30.160  12.584  1.00118.02           O
ATOM   2206  N   ARG B 274      13.244  30.897  10.661  1.00113.92           N
ATOM   2207  CA  ARG B 274      11.993  30.186  10.750  1.00113.92           C
ATOM   2208  CB  ARG B 274      10.799  30.999  10.224  1.00113.92           C
ATOM   2209  CG  ARG B 274      10.341  32.088  11.196  1.00113.92           C
ATOM   2210  CD  ARG B 274      11.336  33.236  11.364  1.00113.92           C
ATOM   2211  NE  ARG B 274      10.787  34.142  12.413  1.00113.92           N
ATOM   2212  CZ  ARG B 274       9.866  35.095  12.086  1.00113.92           C
ATOM   2213  NH1 ARG B 274       9.441  35.220  10.795  1.00113.92           N
ATOM   2214  NH2 ARG B 274       9.372  35.924  13.051  1.00113.92           N
ATOM   2215  C   ARG B 274      11.990  28.872  10.019  1.00113.92           C
ATOM   2216  O   ARG B 274      11.554  27.856  10.557  1.00113.92           O
ATOM   2217  N   GLY B 275      12.493  28.858   8.760  1.00 36.66           N
ATOM   2218  CA  GLY B 275      12.398  27.661   7.965  1.00 36.66           C
ATOM   2219  C   GLY B 275      13.106  27.874   6.659  1.00 36.66           C
ATOM   2220  O   GLY B 275      13.582  28.968   6.361  1.00 36.66           O
ATOM   2221  N   GLY B 276      13.168  26.811   5.827  1.00 24.66           N
ATOM   2222  CA  GLY B 276      13.829  26.904   4.556  1.00 24.66           C
ATOM   2223  C   GLY B 276      15.244  26.430   4.688  1.00 24.66           C
ATOM   2224  O   GLY B 276      15.617  25.789   5.669  1.00 24.66           O
ATOM   2225  N   ILE B 277      16.069  26.720   3.659  1.00 51.14           N
ATOM   2226  CA  ILE B 277      17.440  26.294   3.672  1.00 51.14           C
ATOM   2227  CB  ILE B 277      17.901  25.747   2.352  1.00 51.14           C
ATOM   2228  CG1 ILE B 277      17.075  24.509   1.971  1.00 51.14           C
ATOM   2229  CG2 ILE B 277      19.411  25.475   2.446  1.00 51.14           C
ATOM   2230  CD1 ILE B 277      17.275  24.064   0.523  1.00 51.14           C
ATOM   2231  C   ILE B 277      18.269  27.504   3.963  1.00 51.14           C
ATOM   2232  O   ILE B 277      18.397  28.402   3.134  1.00 51.14           O
ATOM   2233  N   TYR B 278      18.884  27.516   5.160  1.00187.60           N
ATOM   2234  CA  TYR B 278      19.643  28.616   5.686  1.00187.60           C
ATOM   2235  CB  TYR B 278      19.963  28.440   7.181  1.00187.60           C
ATOM   2236  CG  TYR B 278      20.866  29.540   7.615  1.00187.60           C
ATOM   2237  CD1 TYR B 278      20.349  30.736   8.053  1.00187.60           C
ATOM   2238  CD2 TYR B 278      22.231  29.371   7.578  1.00187.60           C
ATOM   2239  CE1 TYR B 278      21.183  31.751   8.456  1.00187.60           C
ATOM   2240  CE2 TYR B 278      23.071  30.382   7.981  1.00187.60           C
ATOM   2241  CZ  TYR B 278      22.543  31.572   8.421  1.00187.60           C
ATOM   2242  OH  TYR B 278      23.395  32.614   8.837  1.00187.60           O
ATOM   2243  C   TYR B 278      20.932  28.805   4.946  1.00187.60           C
ATOM   2244  O   TYR B 278      21.568  27.841   4.521  1.00187.60           O
ATOM   2245  N   HIS B 279      21.315  30.089   4.744  1.00101.25           N
ATOM   2246  CA  HIS B 279      22.533  30.426   4.059  1.00101.25           C
ATOM   2247  ND1 HIS B 279      23.835  32.106   1.336  1.00101.25           N
ATOM   2248  CG  HIS B 279      23.593  30.821   1.765  1.00101.25           C
ATOM   2249  CB  HIS B 279      22.366  30.414   2.528  1.00101.25           C
ATOM   2250  NE2 HIS B 279      25.561  30.879   0.662  1.00101.25           N
ATOM   2251  CD2 HIS B 279      24.659  30.083   1.345  1.00101.25           C
ATOM   2252  CE1 HIS B 279      25.024  32.085   0.681  1.00101.25           C
ATOM   2253  C   HIS B 279      22.989  31.810   4.447  1.00101.25           C
ATOM   2254  O   HIS B 279      22.213  32.630   4.934  1.00101.25           O
ATOM   2255  N   HIS B 280      24.304  32.062   4.253  1.00244.35           N
ATOM   2256  CA  HIS B 280      25.012  33.319   4.375  1.00244.35           C
ATOM   2257  ND1 HIS B 280      23.241  35.981   5.186  0.00244.35           N
ATOM   2258  CG  HIS B 280      23.223  35.140   4.096  0.00244.35           C
ATOM   2259  CB  HIS B 280      24.445  34.481   3.531  1.00244.35           C
ATOM   2260  NE2 HIS B 280      21.132  35.894   4.487  0.00244.35           N
ATOM   2261  CD2 HIS B 280      21.926  35.098   3.681  0.00244.35           C
ATOM   2262  CE1 HIS B 280      21.965  36.403   5.376  0.00244.35           C
ATOM   2263  C   HIS B 280      25.213  33.794   5.775  1.00244.35           C
ATOM   2264  O   HIS B 280      24.380  33.568   6.650  1.00244.35           O
ATOM   2265  N   VAL B 281      26.359  34.494   5.980  1.00197.62           N
ATOM   2266  CA  VAL B 281      26.826  34.979   7.255  1.00197.62           C
ATOM   2267  CB  VAL B 281      27.289  33.859   8.163  1.00197.62           C
ATOM   2268  CG1 VAL B 281      26.143  32.946   8.606  1.00197.62           C
ATOM   2269  CG2 VAL B 281      28.417  33.115   7.430  1.00197.62           C
ATOM   2270  C   VAL B 281      28.091  35.739   7.022  1.00197.62           C
ATOM   2271  O   VAL B 281      28.571  35.847   5.898  1.00197.62           O
ATOM   2272  N   PRO B 282      28.683  36.195   8.102  1.00272.82           N
ATOM   2273  CA  PRO B 282      29.831  37.041   7.990  1.00272.82           C
ATOM   2274  CD  PRO B 282      27.897  36.580   9.271  1.00272.82           C
ATOM   2275  CB  PRO B 282      30.131  37.529   9.403  1.00272.82           C
ATOM   2276  CG  PRO B 282      28.724  37.643  10.014  1.00272.82           C
ATOM   2277  C   PRO B 282      31.044  36.833   7.143  1.00272.82           C
ATOM   2278  O   PRO B 282      31.227  37.662   6.253  1.00272.82           O
ATOM   2279  N   MET B 283      31.869  35.790   7.341  1.00158.27           N
ATOM   2280  CA  MET B 283      33.079  35.731   6.561  1.00158.27           C
ATOM   2281  CB  MET B 283      33.871  37.052   6.477  1.00158.27           C
ATOM   2282  CG  MET B 283      34.993  37.024   5.438  0.00158.27           C
ATOM   2283  SD  MET B 283      34.411  37.021   3.715  1.00158.27           S
ATOM   2284  CE  MET B 283      36.068  36.987   2.973  1.00158.27           C
ATOM   2285  C   MET B 283      33.980  34.797   7.277  1.00158.27           C
ATOM   2286  O   MET B 283      33.700  33.613   7.421  1.00158.27           O
ATOM   2287  N   TYR B 284      35.133  35.322   7.715  1.00 86.66           N
ATOM   2288  CA  TYR B 284      36.049  34.503   8.443  1.00 86.66           C
ATOM   2289  CB  TYR B 284      37.513  34.956   8.314  1.00 86.66           C
ATOM   2290  CG  TYR B 284      37.925  34.757   6.896  1.00 86.66           C
ATOM   2291  CD1 TYR B 284      37.636  35.706   5.942  1.00 86.66           C
ATOM   2292  CD2 TYR B 284      38.603  33.620   6.520  1.00 86.66           C
ATOM   2293  CE1 TYR B 284      38.018  35.523   4.634  1.00 86.66           C
ATOM   2294  CE2 TYR B 284      38.988  33.431   5.213  1.00 86.66           C
ATOM   2295  CZ  TYR B 284      38.694  34.384   4.268  1.00 86.66           C
ATOM   2296  OH  TYR B 284      39.087  34.194   2.926  1.00 86.66           O
ATOM   2297  C   TYR B 284      35.684  34.573   9.919  1.00 86.66           C
ATOM   2298  O   TYR B 284      36.609  34.809  10.742  1.00 86.66           O
ATOM   2299  OXT TYR B 284      34.481  34.386  10.244  1.00 86.66           O
TER    2300      TYR B 284
ATOM   2301  N   ASP C 285      48.713  25.418   3.271  1.00124.42           N
ATOM   2302  CA  ASP C 285      49.766  26.340   2.800  1.00124.42           C
ATOM   2303  CB  ASP C 285      49.320  27.004   1.485  1.00124.42           C
ATOM   2304  CG  ASP C 285      50.510  27.733   0.878  0.00124.42           C
ATOM   2305  OD1 ASP C 285      51.617  27.657   1.473  0.00124.42           O
ATOM   2306  OD2 ASP C 285      50.330  28.370  -0.195  0.00124.42           O
ATOM   2307  C   ASP C 285      50.055  27.415   3.800  1.00124.42           C
ATOM   2308  O   ASP C 285      49.837  28.594   3.524  1.00124.42           O
ATOM   2309  N   ARG C 286      50.555  27.053   5.001  1.00181.63           N
ATOM   2310  CA  ARG C 286      50.789  25.699   5.407  1.00181.63           C
ATOM   2311  CB  ARG C 286      51.919  25.551   6.441  1.00181.63           C
ATOM   2312  CG  ARG C 286      53.300  25.920   5.894  1.00181.63           C
ATOM   2313  CD  ARG C 286      54.424  25.775   6.921  1.00181.63           C
ATOM   2314  NE  ARG C 286      54.593  24.320   7.198  1.00181.63           N
ATOM   2315  CZ  ARG C 286      55.701  23.876   7.859  1.00181.63           C
ATOM   2316  NH1 ARG C 286      56.656  24.763   8.263  1.00181.63           N
ATOM   2317  NH2 ARG C 286      55.854  22.544   8.116  1.00181.63           N
ATOM   2318  C   ARG C 286      49.529  25.211   6.045  1.00181.63           C
ATOM   2319  O   ARG C 286      48.695  25.997   6.489  1.00181.63           O
ATOM   2320  N   PHE C 287      49.359  23.881   6.097  1.00133.32           N
ATOM   2321  CA  PHE C 287      48.167  23.281   6.621  1.00133.32           C
ATOM   2322  CB  PHE C 287      48.315  21.744   6.669  1.00133.32           C
ATOM   2323  CG  PHE C 287      47.067  21.068   7.123  1.00133.32           C
ATOM   2324  CD1 PHE C 287      46.004  20.926   6.261  1.00133.32           C
ATOM   2325  CD2 PHE C 287      46.958  20.576   8.403  1.00133.32           C
ATOM   2326  CE1 PHE C 287      44.850  20.299   6.666  1.00133.32           C
ATOM   2327  CE2 PHE C 287      45.806  19.946   8.813  1.00133.32           C
ATOM   2328  CZ  PHE C 287      44.750  19.806   7.944  1.00133.32           C
ATOM   2329  C   PHE C 287      47.916  23.823   7.994  1.00133.32           C
ATOM   2330  O   PHE C 287      48.727  23.644   8.903  1.00133.32           O
ATOM   2331  N   ASN C 288      46.782  24.549   8.148  1.00 89.36           N
ATOM   2332  CA  ASN C 288      46.329  25.054   9.414  1.00 89.36           C
ATOM   2333  CB  ASN C 288      46.692  26.528   9.680  1.00 89.36           C
ATOM   2334  CG  ASN C 288      48.113  26.613  10.215  1.00 89.36           C
ATOM   2335  OD1 ASN C 288      48.426  26.063  11.270  1.00 89.36           O
ATOM   2336  ND2 ASN C 288      48.999  27.332   9.477  1.00 89.36           N
ATOM   2337  C   ASN C 288      44.836  24.999   9.391  1.00 89.36           C
ATOM   2338  O   ASN C 288      44.185  25.941   8.941  1.00 89.36           O
ATOM   2339  N   PRO C 289      44.265  23.923   9.854  1.00103.50           N
ATOM   2340  CA  PRO C 289      42.837  23.803   9.888  1.00103.50           C
ATOM   2341  CD  PRO C 289      44.931  22.635   9.905  1.00103.50           C
ATOM   2342  CB  PRO C 289      42.535  22.307   9.972  1.00103.50           C
ATOM   2343  CG  PRO C 289      43.857  21.681  10.454  1.00103.50           C
ATOM   2344  C   PRO C 289      42.293  24.587  11.032  1.00103.50           C
ATOM   2345  O   PRO C 289      42.715  24.365  12.166  1.00103.50           O
ATOM   2346  N   TRP C 290      41.336  25.484  10.760  1.00 86.61           N
ATOM   2347  CA  TRP C 290      40.721  26.244  11.797  1.00 86.61           C
ATOM   2348  CB  TRP C 290      41.675  27.253  12.453  1.00 86.61           C
ATOM   2349  CG  TRP C 290      40.997  28.272  13.335  1.00 86.61           C
ATOM   2350  CD2 TRP C 290      40.534  28.022  14.670  1.00 86.61           C
ATOM   2351  CD1 TRP C 290      40.682  29.570  13.053  1.00 86.61           C
ATOM   2352  NE1 TRP C 290      40.063  30.149  14.134  1.00 86.61           N
ATOM   2353  CE2 TRP C 290      39.962  29.207  15.135  1.00 86.61           C
ATOM   2354  CE3 TRP C 290      40.580  26.898  15.442  1.00 86.61           C
ATOM   2355  CZ2 TRP C 290      39.427  29.286  16.388  1.00 86.61           C
ATOM   2356  CZ3 TRP C 290      40.038  26.983  16.704  1.00 86.61           C
ATOM   2357  CH2 TRP C 290      39.476  28.154  17.168  1.00 86.61           C
ATOM   2358  C   TRP C 290      39.632  27.025  11.157  1.00 86.61           C
ATOM   2359  O   TRP C 290      39.880  27.819  10.250  1.00 86.61           O
ATOM   2360  N   GLU C 291      38.391  26.808  11.621  1.00 49.64           N
ATOM   2361  CA  GLU C 291      37.287  27.567  11.128  1.00 49.64           C
ATOM   2362  CB  GLU C 291      36.372  26.774  10.180  1.00 49.64           C
ATOM   2363  CG  GLU C 291      37.054  26.420   8.856  1.00 49.64           C
ATOM   2364  CD  GLU C 291      36.056  25.646   8.008  1.00 49.64           C
ATOM   2365  OE1 GLU C 291      34.924  25.404   8.503  1.00 49.64           O
ATOM   2366  OE2 GLU C 291      36.413  25.284   6.856  1.00 49.64           O
ATOM   2367  C   GLU C 291      36.502  27.909  12.348  1.00 49.64           C
ATOM   2368  O   GLU C 291      36.189  27.038  13.158  1.00 49.64           O
ATOM   2369  N   THR C 292      36.161  29.196  12.510  1.00104.23           N
ATOM   2370  CA  THR C 292      35.491  29.605  13.707  1.00104.23           C
ATOM   2371  CB  THR C 292      35.339  31.094  13.829  1.00104.23           C
ATOM   2372  OG1 THR C 292      34.840  31.435  15.114  1.00104.23           O
ATOM   2373  CG2 THR C 292      34.374  31.582  12.735  1.00104.23           C
ATOM   2374  C   THR C 292      34.121  29.005  13.746  1.00104.23           C
ATOM   2375  O   THR C 292      33.392  29.014  12.755  1.00104.23           O
ATOM   2376  N   THR C 293      33.753  28.442  14.916  1.00 61.64           N
ATOM   2377  CA  THR C 293      32.450  27.876  15.122  1.00 61.64           C
ATOM   2378  CB  THR C 293      32.454  26.376  15.113  1.00 61.64           C
ATOM   2379  OG1 THR C 293      33.308  25.884  16.135  1.00 61.64           O
ATOM   2380  CG2 THR C 293      32.935  25.889  13.736  1.00 61.64           C
ATOM   2381  C   THR C 293      32.001  28.316  16.485  1.00 61.64           C
ATOM   2382  O   THR C 293      32.807  28.807  17.274  1.00 61.64           O
ATOM   2383  N   ASN C 294      30.689  28.208  16.790  1.00131.76           N
ATOM   2384  CA  ASN C 294      30.277  28.597  18.110  1.00131.76           C
ATOM   2385  CB  ASN C 294      29.892  30.085  18.200  1.00131.76           C
ATOM   2386  CG  ASN C 294      28.696  30.343  17.295  1.00131.76           C
ATOM   2387  OD1 ASN C 294      28.268  29.474  16.537  1.00131.76           O
ATOM   2388  ND2 ASN C 294      28.146  31.585  17.364  1.00131.76           N
ATOM   2389  C   ASN C 294      29.085  27.793  18.549  1.00131.76           C
ATOM   2390  O   ASN C 294      28.529  28.062  19.614  1.00131.76           O
ATOM   2391  N   HIS C 295      28.658  26.776  17.769  1.00 95.07           N
ATOM   2392  CA  HIS C 295      27.494  26.045  18.194  1.00 95.07           C
ATOM   2393  ND1 HIS C 295      23.927  25.563  17.512  1.00 95.07           N
ATOM   2394  CG  HIS C 295      24.932  26.130  18.264  1.00 95.07           C
ATOM   2395  CB  HIS C 295      26.194  26.700  17.689  1.00 95.07           C
ATOM   2396  NE2 HIS C 295      23.270  25.456  19.634  1.00 95.07           N
ATOM   2397  CD2 HIS C 295      24.515  26.056  19.557  1.00 95.07           C
ATOM   2398  CE1 HIS C 295      22.958  25.179  18.381  1.00 95.07           C
ATOM   2399  C   HIS C 295      27.578  24.632  17.679  1.00 95.07           C
ATOM   2400  O   HIS C 295      27.826  24.403  16.496  1.00 95.07           O
ATOM   2401  N   VAL C 296      27.350  23.637  18.565  1.00 47.32           N
ATOM   2402  CA  VAL C 296      27.457  22.255  18.168  1.00 47.32           C
ATOM   2403  CB  VAL C 296      28.205  21.408  19.154  1.00 47.32           C
ATOM   2404  CG1 VAL C 296      28.159  19.946  18.678  1.00 47.32           C
ATOM   2405  CG2 VAL C 296      29.628  21.972  19.305  1.00 47.32           C
ATOM   2406  C   VAL C 296      26.075  21.675  18.044  1.00 47.32           C
ATOM   2407  O   VAL C 296      25.221  21.918  18.894  1.00 47.32           O
ATOM   2408  N   VAL C 297      25.829  20.883  16.970  1.00 68.83           N
ATOM   2409  CA  VAL C 297      24.532  20.301  16.722  1.00 68.83           C
ATOM   2410  CB  VAL C 297      23.665  21.130  15.816  1.00 68.83           C
ATOM   2411  CG1 VAL C 297      23.309  22.437  16.545  1.00 68.83           C
ATOM   2412  CG2 VAL C 297      24.411  21.364  14.495  1.00 68.83           C
ATOM   2413  C   VAL C 297      24.682  18.922  16.122  1.00 68.83           C
ATOM   2414  O   VAL C 297      25.796  18.413  15.993  1.00 68.83           O
ATOM   2415  N   THR C 298      23.540  18.261  15.783  1.00124.65           N
ATOM   2416  CA  THR C 298      23.570  16.915  15.253  1.00124.65           C
ATOM   2417  CB  THR C 298      22.805  15.921  16.081  1.00124.65           C
ATOM   2418  OG1 THR C 298      23.036  14.605  15.600  1.00124.65           O
ATOM   2419  CG2 THR C 298      21.309  16.256  16.023  1.00124.65           C
ATOM   2420  C   THR C 298      23.043  16.845  13.839  1.00124.65           C
ATOM   2421  O   THR C 298      21.922  17.254  13.541  1.00124.65           O
ATOM   2422  N   ILE C 299      23.845  16.248  12.928  1.00117.91           N
ATOM   2423  CA  ILE C 299      23.474  16.127  11.541  1.00117.91           C
ATOM   2424  CB  ILE C 299      24.664  16.118  10.621  1.00117.91           C
ATOM   2425  CG1 ILE C 299      24.221  16.175   9.152  1.00117.91           C
ATOM   2426  CG2 ILE C 299      25.552  14.912  10.968  1.00117.91           C
ATOM   2427  CD1 ILE C 299      25.381  16.449   8.198  1.00117.91           C
ATOM   2428  C   ILE C 299      22.727  14.827  11.386  1.00117.91           C
ATOM   2429  O   ILE C 299      23.203  13.768  11.787  1.00117.91           O
ATOM   2430  N   VAL C 300      21.437  14.928  10.998  1.00120.44           N
ATOM   2431  CA  VAL C 300      20.533  13.830  10.768  1.00120.44           C
ATOM   2432  CB  VAL C 300      19.180  14.099  11.355  1.00120.44           C
ATOM   2433  CG1 VAL C 300      19.358  14.235  12.878  1.00120.44           C
ATOM   2434  CG2 VAL C 300      18.578  15.347  10.692  1.00120.44           C
ATOM   2435  C   VAL C 300      20.354  13.358   9.342  1.00120.44           C
ATOM   2436  O   VAL C 300      19.915  12.225   9.138  1.00120.44           O
ATOM   2437  N   GLY C 301      20.573  14.216   8.315  1.00 46.44           N
ATOM   2438  CA  GLY C 301      20.274  13.767   6.970  1.00 46.44           C
ATOM   2439  C   GLY C 301      20.642  14.809   5.945  1.00 46.44           C
ATOM   2440  O   GLY C 301      21.246  15.829   6.268  1.00 46.44           O
ATOM   2441  N   TYR C 302      20.328  14.539   4.650  1.00 74.88           N
ATOM   2442  CA  TYR C 302      20.600  15.485   3.592  1.00 74.88           C
ATOM   2443  CB  TYR C 302      22.026  15.389   3.005  1.00 74.88           C
ATOM   2444  CG  TYR C 302      22.267  14.030   2.438  1.00 74.88           C
ATOM   2445  CD1 TYR C 302      21.840  13.709   1.170  1.00 74.88           C
ATOM   2446  CD2 TYR C 302      22.938  13.077   3.172  1.00 74.88           C
ATOM   2447  CE1 TYR C 302      22.069  12.457   0.648  1.00 74.88           C
ATOM   2448  CE2 TYR C 302      23.170  11.824   2.656  1.00 74.88           C
ATOM   2449  CZ  TYR C 302      22.734  11.511   1.392  1.00 74.88           C
ATOM   2450  OH  TYR C 302      22.969  10.226   0.858  1.00 74.88           O
ATOM   2451  C   TYR C 302      19.601  15.333   2.476  1.00 74.88           C
ATOM   2452  O   TYR C 302      18.912  14.319   2.377  1.00 74.88           O
ATOM   2453  N   GLY C 303      19.497  16.358   1.592  1.00 28.68           N
ATOM   2454  CA  GLY C 303      18.554  16.295   0.507  1.00 28.68           C
ATOM   2455  C   GLY C 303      18.879  17.371  -0.484  1.00 28.68           C
ATOM   2456  O   GLY C 303      19.897  18.051  -0.369  1.00 28.68           O
ATOM   2457  N   HIS C 304      18.016  17.525  -1.511  1.00 82.68           N
ATOM   2458  CA  HIS C 304      18.217  18.533  -2.513  1.00 82.68           C
ATOM   2459  ND1 HIS C 304      17.543  15.699  -4.121  1.00 82.68           N
ATOM   2460  CG  HIS C 304      17.668  17.028  -4.460  1.00 82.68           C
ATOM   2461  CB  HIS C 304      18.682  17.958  -3.860  1.00 82.68           C
ATOM   2462  NE2 HIS C 304      15.980  16.113  -5.646  1.00 82.68           N
ATOM   2463  CD2 HIS C 304      16.705  17.264  -5.393  1.00 82.68           C
ATOM   2464  CE1 HIS C 304      16.520  15.200  -4.859  1.00 82.68           C
ATOM   2465  C   HIS C 304      16.897  19.189  -2.765  1.00 82.68           C
ATOM   2466  O   HIS C 304      15.876  18.517  -2.907  1.00 82.68           O
ATOM   2467  N   LYS C 305      16.880  20.535  -2.824  1.00133.10           N
ATOM   2468  CA  LYS C 305      15.640  21.201  -3.089  1.00133.10           C
ATOM   2469  CB  LYS C 305      15.634  22.682  -2.671  1.00133.10           C
ATOM   2470  CG  LYS C 305      14.287  23.375  -2.889  1.00133.10           C
ATOM   2471  CD  LYS C 305      13.179  22.860  -1.968  1.00133.10           C
ATOM   2472  CE  LYS C 305      11.830  23.550  -2.183  1.00133.10           C
ATOM   2473  NZ  LYS C 305      11.914  24.967  -1.762  1.00133.10           N
ATOM   2474  C   LYS C 305      15.434  21.142  -4.565  1.00133.10           C
ATOM   2475  O   LYS C 305      16.212  21.698  -5.339  1.00133.10           O
ATOM   2476  N   GLY C 306      14.370  20.442  -4.992  1.00 19.35           N
ATOM   2477  CA  GLY C 306      14.100  20.312  -6.391  1.00 19.35           C
ATOM   2478  C   GLY C 306      13.738  21.648  -6.952  1.00 19.35           C
ATOM   2479  O   GLY C 306      14.169  22.008  -8.046  1.00 19.35           O
ATOM   2480  N   ASN C 307      12.926  22.420  -6.208  1.00 63.27           N
ATOM   2481  CA  ASN C 307      12.432  23.662  -6.725  1.00 63.27           C
ATOM   2482  CB  ASN C 307      11.481  24.372  -5.745  1.00 63.27           C
ATOM   2483  CG  ASN C 307      10.221  23.529  -5.606  1.00 63.27           C
ATOM   2484  OD1 ASN C 307       9.908  23.034  -4.525  1.00 63.27           O
ATOM   2485  ND2 ASN C 307       9.474  23.362  -6.730  1.00 63.27           N
ATOM   2486  C   ASN C 307      13.557  24.607  -6.995  1.00 63.27           C
ATOM   2487  O   ASN C 307      13.685  25.112  -8.109  1.00 63.27           O
ATOM   2488  N   ASN C 308      14.430  24.865  -6.001  1.00128.01           N
ATOM   2489  CA  ASN C 308      15.441  25.844  -6.278  1.00128.01           C
ATOM   2490  CB  ASN C 308      15.402  27.033  -5.302  1.00128.01           C
ATOM   2491  CG  ASN C 308      16.331  28.121  -5.823  1.00128.01           C
ATOM   2492  OD1 ASN C 308      17.137  27.892  -6.724  1.00128.01           O
ATOM   2493  ND2 ASN C 308      16.223  29.343  -5.235  1.00128.01           N
ATOM   2494  C   ASN C 308      16.790  25.228  -6.159  1.00128.01           C
ATOM   2495  O   ASN C 308      17.648  25.741  -5.441  1.00128.01           O
ATOM   2496  N   PRO C 309      17.010  24.156  -6.858  1.00194.15           N
ATOM   2497  CA  PRO C 309      18.293  23.526  -6.836  1.00194.15           C
ATOM   2498  CD  PRO C 309      16.289  23.877  -8.088  1.00194.15           C
ATOM   2499  CB  PRO C 309      18.205  22.405  -7.865  1.00194.15           C
ATOM   2500  CG  PRO C 309      17.239  22.989  -8.913  1.00194.15           C
ATOM   2501  C   PRO C 309      19.305  24.543  -7.264  1.00194.15           C
ATOM   2502  O   PRO C 309      20.374  24.623  -6.661  1.00194.15           O
ATOM   2503  N   LYS C 310      18.982  25.375  -8.272  1.00197.10           N
ATOM   2504  CA  LYS C 310      20.031  26.213  -8.762  1.00197.10           C
ATOM   2505  CB  LYS C 310      20.661  27.143  -7.705  1.00197.10           C
ATOM   2506  CG  LYS C 310      21.703  28.104  -8.285  1.00197.10           C
ATOM   2507  CD  LYS C 310      22.091  29.250  -7.348  1.00197.10           C
ATOM   2508  CE  LYS C 310      21.139  30.446  -7.415  1.00197.10           C
ATOM   2509  NZ  LYS C 310      21.589  31.504  -6.482  1.00197.10           N
ATOM   2510  C   LYS C 310      21.044  25.233  -9.250  1.00197.10           C
ATOM   2511  O   LYS C 310      20.694  24.289  -9.957  1.00197.10           O
ATOM   2512  N   LYS C 311      22.330  25.422  -8.908  1.00 86.47           N
ATOM   2513  CA  LYS C 311      23.284  24.439  -9.324  1.00 86.47           C
ATOM   2514  CB  LYS C 311      24.710  24.747  -8.837  1.00 86.47           C
ATOM   2515  CG  LYS C 311      25.304  26.011  -9.462  1.00 86.47           C
ATOM   2516  CD  LYS C 311      26.571  26.505  -8.761  1.00 86.47           C
ATOM   2517  CE  LYS C 311      27.164  27.770  -9.387  1.00 86.47           C
ATOM   2518  NZ  LYS C 311      26.335  28.945  -9.038  1.00 86.47           N
ATOM   2519  C   LYS C 311      22.845  23.161  -8.684  1.00 86.47           C
ATOM   2520  O   LYS C 311      22.794  22.113  -9.326  1.00 86.47           O
ATOM   2521  N   GLY C 312      22.493  23.236  -7.387  1.00 79.17           N
ATOM   2522  CA  GLY C 312      21.985  22.109  -6.660  1.00 79.17           C
ATOM   2523  C   GLY C 312      21.653  22.636  -5.306  1.00 79.17           C
ATOM   2524  O   GLY C 312      22.543  23.018  -4.548  1.00 79.17           O
ATOM   2525  N   GLU C 313      20.350  22.675  -4.957  1.00127.68           N
ATOM   2526  CA  GLU C 313      20.056  23.263  -3.690  1.00127.68           C
ATOM   2527  CB  GLU C 313      18.616  23.795  -3.586  1.00127.68           C
ATOM   2528  CG  GLU C 313      18.294  24.430  -2.232  1.00127.68           C
ATOM   2529  CD  GLU C 313      18.948  25.803  -2.190  1.00127.68           C
ATOM   2530  OE1 GLU C 313      19.568  26.194  -3.216  1.00127.68           O
ATOM   2531  OE2 GLU C 313      18.836  26.481  -1.134  1.00127.68           O
ATOM   2532  C   GLU C 313      20.197  22.163  -2.714  1.00127.68           C
ATOM   2533  O   GLU C 313      19.214  21.677  -2.158  1.00127.68           O
ATOM   2534  N   LYS C 314      21.454  21.755  -2.475  1.00 98.32           N
ATOM   2535  CA  LYS C 314      21.690  20.677  -1.572  1.00 98.32           C
ATOM   2536  CB  LYS C 314      23.067  20.019  -1.753  1.00 98.32           C
ATOM   2537  CG  LYS C 314      23.228  19.328  -3.109  1.00 98.32           C
ATOM   2538  CD  LYS C 314      23.233  20.301  -4.290  1.00 98.32           C
ATOM   2539  CE  LYS C 314      23.392  19.617  -5.649  1.00 98.32           C
ATOM   2540  NZ  LYS C 314      24.732  18.998  -5.751  1.00 98.32           N
ATOM   2541  C   LYS C 314      21.626  21.231  -0.193  1.00 98.32           C
ATOM   2542  O   LYS C 314      21.994  22.381   0.044  1.00 98.32           O
ATOM   2543  N   TYR C 315      21.113  20.430   0.756  1.00 67.96           N
ATOM   2544  CA  TYR C 315      21.054  20.905   2.102  1.00 67.96           C
ATOM   2545  CB  TYR C 315      19.719  21.583   2.467  1.00 67.96           C
ATOM   2546  CG  TYR C 315      18.596  20.637   2.210  1.00 67.96           C
ATOM   2547  CD1 TYR C 315      18.242  19.688   3.141  1.00 67.96           C
ATOM   2548  CD2 TYR C 315      17.887  20.712   1.033  1.00 67.96           C
ATOM   2549  CE1 TYR C 315      17.201  18.823   2.897  1.00 67.96           C
ATOM   2550  CE2 TYR C 315      16.845  19.850   0.783  1.00 67.96           C
ATOM   2551  CZ  TYR C 315      16.501  18.904   1.717  1.00 67.96           C
ATOM   2552  OH  TYR C 315      15.432  18.018   1.465  1.00 67.96           O
ATOM   2553  C   TYR C 315      21.299  19.774   3.047  1.00 67.96           C
ATOM   2554  O   TYR C 315      21.243  18.602   2.674  1.00 67.96           O
ATOM   2555  N   TRP C 316      21.619  20.125   4.309  1.00 98.77           N
ATOM   2556  CA  TRP C 316      21.814  19.162   5.354  1.00 98.77           C
ATOM   2557  CB  TRP C 316      23.030  19.445   6.261  1.00 98.77           C
ATOM   2558  CG  TRP C 316      24.406  19.395   5.630  1.00 98.77           C
ATOM   2559  CD2 TRP C 316      25.095  18.187   5.270  1.00 98.77           C
ATOM   2560  CD1 TRP C 316      25.247  20.425   5.315  1.00 98.77           C
ATOM   2561  NE1 TRP C 316      26.423  19.933   4.798  1.00 98.77           N
ATOM   2562  CE2 TRP C 316      26.341  18.556   4.763  1.00 98.77           C
ATOM   2563  CE3 TRP C 316      24.720  16.877   5.358  1.00 98.77           C
ATOM   2564  CZ2 TRP C 316      27.235  17.616   4.336  1.00 98.77           C
ATOM   2565  CZ3 TRP C 316      25.623  15.930   4.927  1.00 98.77           C
ATOM   2566  CH2 TRP C 316      26.857  16.293   4.427  1.00 98.77           C
ATOM   2567  C   TRP C 316      20.624  19.334   6.247  1.00 98.77           C
ATOM   2568  O   TRP C 316      20.054  20.422   6.318  1.00 98.77           O
ATOM   2569  N   ILE C 317      20.198  18.257   6.935  1.00 52.73           N
ATOM   2570  CA  ILE C 317      19.094  18.361   7.848  1.00 52.73           C
ATOM   2571  CB  ILE C 317      18.097  17.250   7.699  1.00 52.73           C
ATOM   2572  CG1 ILE C 317      17.491  17.266   6.285  1.00 52.73           C
ATOM   2573  CG2 ILE C 317      17.046  17.387   8.813  1.00 52.73           C
ATOM   2574  CD1 ILE C 317      16.698  16.004   5.948  1.00 52.73           C
ATOM   2575  C   ILE C 317      19.712  18.253   9.212  1.00 52.73           C
ATOM   2576  O   ILE C 317      20.335  17.239   9.533  1.00 52.73           O
ATOM   2577  N   VAL C 318      19.564  19.303  10.053  1.00 52.09           N
ATOM   2578  CA  VAL C 318      20.239  19.308  11.325  1.00 52.09           C
ATOM   2579  CB  VAL C 318      21.248  20.418  11.430  1.00 52.09           C
ATOM   2580  CG1 VAL C 318      21.914  20.351  12.816  1.00 52.09           C
ATOM   2581  CG2 VAL C 318      22.233  20.307  10.252  1.00 52.09           C
ATOM   2582  C   VAL C 318      19.276  19.484  12.471  1.00 52.09           C
ATOM   2583  O   VAL C 318      18.291  20.217  12.377  1.00 52.09           O
ATOM   2584  N   GLN C 319      19.575  18.807  13.604  1.00 90.43           N
ATOM   2585  CA  GLN C 319      18.777  18.867  14.802  1.00 90.43           C
ATOM   2586  CB  GLN C 319      18.692  17.516  15.530  1.00 90.43           C
ATOM   2587  CG  GLN C 319      17.988  17.580  16.886  1.00 90.43           C
ATOM   2588  CD  GLN C 319      16.489  17.543  16.653  1.00 90.43           C
ATOM   2589  OE1 GLN C 319      15.824  16.578  17.024  1.00 90.43           O
ATOM   2590  NE2 GLN C 319      15.942  18.615  16.019  1.00 90.43           N
ATOM   2591  C   GLN C 319      19.421  19.829  15.758  1.00 90.43           C
ATOM   2592  O   GLN C 319      20.584  19.676  16.130  1.00 90.43           O
ATOM   2593  N   ASN C 320      18.659  20.858  16.180  1.00 79.29           N
ATOM   2594  CA  ASN C 320      19.152  21.867  17.074  1.00 79.29           C
ATOM   2595  CB  ASN C 320      18.562  23.253  16.748  1.00 79.29           C
ATOM   2596  CG  ASN C 320      19.507  24.347  17.226  1.00 79.29           C
ATOM   2597  OD1 ASN C 320      20.352  24.134  18.093  1.00 79.29           O
ATOM   2598  ND2 ASN C 320      19.365  25.561  16.630  1.00 79.29           N
ATOM   2599  C   ASN C 320      18.755  21.483  18.482  1.00 79.29           C
ATOM   2600  O   ASN C 320      17.993  20.545  18.697  1.00 79.29           O
ATOM   2601  N   THR C 321      19.408  22.122  19.472  1.00198.29           N
ATOM   2602  CA  THR C 321      19.266  22.024  20.906  1.00198.29           C
ATOM   2603  CB  THR C 321      20.583  22.161  21.611  1.00198.29           C
ATOM   2604  OG1 THR C 321      21.129  23.451  21.379  1.00198.29           O
ATOM   2605  CG2 THR C 321      21.539  21.079  21.081  1.00198.29           C
ATOM   2606  C   THR C 321      18.332  23.015  21.551  1.00198.29           C
ATOM   2607  O   THR C 321      18.281  23.060  22.781  1.00198.29           O
ATOM   2608  N   TRP C 322      17.776  23.956  20.765  1.00152.09           N
ATOM   2609  CA  TRP C 322      16.953  25.077  21.156  1.00152.09           C
ATOM   2610  CB  TRP C 322      17.055  26.219  20.138  1.00152.09           C
ATOM   2611  CG  TRP C 322      18.474  26.739  20.150  1.00152.09           C
ATOM   2612  CD2 TRP C 322      19.050  27.640  19.192  1.00152.09           C
ATOM   2613  CD1 TRP C 322      19.467  26.433  21.037  1.00152.09           C
ATOM   2614  NE1 TRP C 322      20.626  27.083  20.692  1.00152.09           N
ATOM   2615  CE2 TRP C 322      20.384  27.831  19.557  1.00152.09           C
ATOM   2616  CE3 TRP C 322      18.515  28.255  18.097  1.00152.09           C
ATOM   2617  CZ2 TRP C 322      21.206  28.642  18.828  1.00152.09           C
ATOM   2618  CZ3 TRP C 322      19.346  29.076  17.367  1.00152.09           C
ATOM   2619  CH2 TRP C 322      20.665  29.265  17.725  1.00152.09           C
ATOM   2620  C   TRP C 322      15.524  24.741  21.494  1.00152.09           C
ATOM   2621  O   TRP C 322      14.738  25.637  21.796  1.00152.09           O
ATOM   2622  N   GLY C 323      15.088  23.481  21.335  1.00 36.53           N
ATOM   2623  CA  GLY C 323      13.724  23.173  21.666  1.00 36.53           C
ATOM   2624  C   GLY C 323      12.965  23.052  20.381  1.00 36.53           C
ATOM   2625  O   GLY C 323      13.429  23.490  19.331  1.00 36.53           O
ATOM   2626  N   SER C 324      11.772  22.426  20.446  1.00 38.43           N
ATOM   2627  CA  SER C 324      10.935  22.186  19.303  1.00 38.43           C
ATOM   2628  CB  SER C 324       9.808  21.180  19.594  1.00 38.43           C
ATOM   2629  OG  SER C 324       8.917  21.712  20.564  1.00 38.43           O
ATOM   2630  C   SER C 324      10.289  23.461  18.848  1.00 38.43           C
ATOM   2631  O   SER C 324       9.774  23.540  17.734  1.00 38.43           O
ATOM   2632  N   GLU C 325      10.285  24.491  19.710  1.00 82.15           N
ATOM   2633  CA  GLU C 325       9.649  25.745  19.423  1.00 82.15           C
ATOM   2634  CB  GLU C 325       9.682  26.715  20.616  1.00 82.15           C
ATOM   2635  CG  GLU C 325       9.001  28.054  20.326  1.00 82.15           C
ATOM   2636  CD  GLU C 325       9.103  28.916  21.577  1.00 82.15           C
ATOM   2637  OE1 GLU C 325       9.697  28.436  22.579  1.00 82.15           O
ATOM   2638  OE2 GLU C 325       8.590  30.066  21.546  1.00 82.15           O
ATOM   2639  C   GLU C 325      10.340  26.427  18.284  1.00 82.15           C
ATOM   2640  O   GLU C 325       9.720  27.200  17.555  1.00 82.15           O
ATOM   2641  N   TRP C 326      11.652  26.179  18.118  1.00 78.13           N
ATOM   2642  CA  TRP C 326      12.423  26.902  17.144  1.00 78.13           C
ATOM   2643  CB  TRP C 326      13.853  27.181  17.646  1.00 78.13           C
ATOM   2644  CG  TRP C 326      14.756  27.918  16.689  1.00 78.13           C
ATOM   2645  CD2 TRP C 326      15.640  27.271  15.760  1.00 78.13           C
ATOM   2646  CD1 TRP C 326      14.941  29.260  16.527  1.00 78.13           C
ATOM   2647  NE1 TRP C 326      15.889  29.490  15.559  1.00 78.13           N
ATOM   2648  CE2 TRP C 326      16.328  28.274  15.078  1.00 78.13           C
ATOM   2649  CE3 TRP C 326      15.865  25.949  15.502  1.00 78.13           C
ATOM   2650  CZ2 TRP C 326      17.254  27.968  14.122  1.00 78.13           C
ATOM   2651  CZ3 TRP C 326      16.796  25.644  14.534  1.00 78.13           C
ATOM   2652  CH2 TRP C 326      17.477  26.635  13.858  1.00 78.13           C
ATOM   2653  C   TRP C 326      12.540  26.158  15.845  1.00 78.13           C
ATOM   2654  O   TRP C 326      12.525  24.931  15.792  1.00 78.13           O
ATOM   2655  N   GLY C 327      12.616  26.931  14.743  1.00 36.14           N
ATOM   2656  CA  GLY C 327      12.863  26.436  13.416  1.00 36.14           C
ATOM   2657  C   GLY C 327      11.786  25.503  12.978  1.00 36.14           C
ATOM   2658  O   GLY C 327      10.602  25.726  13.223  1.00 36.14           O
ATOM   2659  N   GLU C 328      12.200  24.428  12.272  1.00 64.55           N
ATOM   2660  CA  GLU C 328      11.259  23.476  11.777  1.00 64.55           C
ATOM   2661  CB  GLU C 328      11.674  22.910  10.407  1.00 64.55           C
ATOM   2662  CG  GLU C 328      11.718  23.990   9.321  1.00 64.55           C
ATOM   2663  CD  GLU C 328      12.198  23.373   8.014  1.00 64.55           C
ATOM   2664  OE1 GLU C 328      13.092  22.486   8.063  1.00 64.55           O
ATOM   2665  OE2 GLU C 328      11.674  23.785   6.945  1.00 64.55           O
ATOM   2666  C   GLU C 328      11.209  22.354  12.763  1.00 64.55           C
ATOM   2667  O   GLU C 328      11.883  21.338  12.609  1.00 64.55           O
ATOM   2668  N   ARG C 329      10.368  22.518  13.800  1.00139.30           N
ATOM   2669  CA  ARG C 329      10.177  21.522  14.813  1.00139.30           C
ATOM   2670  CB  ARG C 329       9.547  20.230  14.259  1.00139.30           C
ATOM   2671  CG  ARG C 329       9.149  19.215  15.334  1.00139.30           C
ATOM   2672  CD  ARG C 329       8.521  17.941  14.765  1.00139.30           C
ATOM   2673  NE  ARG C 329       7.231  18.328  14.127  1.00139.30           N
ATOM   2674  CZ  ARG C 329       6.531  17.418  13.387  1.00139.30           C
ATOM   2675  NH1 ARG C 329       7.011  16.150  13.231  1.00139.30           N
ATOM   2676  NH2 ARG C 329       5.350  17.777  12.804  1.00139.30           N
ATOM   2677  C   ARG C 329      11.480  21.188  15.480  1.00139.30           C
ATOM   2678  O   ARG C 329      11.711  20.042  15.861  1.00139.30           O
ATOM   2679  N   GLY C 330      12.362  22.190  15.667  1.00 37.39           N
ATOM   2680  CA  GLY C 330      13.592  21.958  16.374  1.00 37.39           C
ATOM   2681  C   GLY C 330      14.710  21.652  15.421  1.00 37.39           C
ATOM   2682  O   GLY C 330      15.857  21.532  15.847  1.00 37.39           O
ATOM   2683  N   TYR C 331      14.423  21.554  14.108  1.00 86.95           N
ATOM   2684  CA  TYR C 331      15.436  21.209  13.144  1.00 86.95           C
ATOM   2685  CB  TYR C 331      15.075  20.007  12.249  1.00 86.95           C
ATOM   2686  CG  TYR C 331      15.062  18.723  13.008  1.00 86.95           C
ATOM   2687  CD1 TYR C 331      13.993  18.373  13.801  1.00 86.95           C
ATOM   2688  CD2 TYR C 331      16.121  17.850  12.898  1.00 86.95           C
ATOM   2689  CE1 TYR C 331      13.991  17.177  14.483  1.00 86.95           C
ATOM   2690  CE2 TYR C 331      16.124  16.655  13.576  1.00 86.95           C
ATOM   2691  CZ  TYR C 331      15.057  16.316  14.371  1.00 86.95           C
ATOM   2692  OH  TYR C 331      15.056  15.088  15.066  1.00 86.95           O
ATOM   2693  C   TYR C 331      15.595  22.343  12.177  1.00 86.95           C
ATOM   2694  O   TYR C 331      14.768  23.253  12.122  1.00 86.95           O
ATOM   2695  N   PHE C 332      16.721  22.336  11.425  1.00 77.23           N
ATOM   2696  CA  PHE C 332      16.917  23.330  10.408  1.00 77.23           C
ATOM   2697  CB  PHE C 332      17.674  24.592  10.875  1.00 77.23           C
ATOM   2698  CG  PHE C 332      19.070  24.256  11.286  1.00 77.23           C
ATOM   2699  CD1 PHE C 332      19.338  23.783  12.550  1.00 77.23           C
ATOM   2700  CD2 PHE C 332      20.119  24.435  10.411  1.00 77.23           C
ATOM   2701  CE1 PHE C 332      20.626  23.483  12.930  1.00 77.23           C
ATOM   2702  CE2 PHE C 332      21.409  24.137  10.785  1.00 77.23           C
ATOM   2703  CZ  PHE C 332      21.664  23.659  12.047  1.00 77.23           C
ATOM   2704  C   PHE C 332      17.671  22.714   9.270  1.00 77.23           C
ATOM   2705  O   PHE C 332      18.368  21.712   9.426  1.00 77.23           O
ATOM   2706  N   ARG C 333      17.522  23.301   8.068  1.00 91.09           N
ATOM   2707  CA  ARG C 333      18.220  22.811   6.919  1.00 91.09           C
ATOM   2708  CB  ARG C 333      17.300  22.576   5.711  1.00 91.09           C
ATOM   2709  CG  ARG C 333      16.333  21.410   5.926  1.00 91.09           C
ATOM   2710  CD  ARG C 333      15.259  21.299   4.844  1.00 91.09           C
ATOM   2711  NE  ARG C 333      14.366  22.481   4.993  1.00 91.09           N
ATOM   2712  CZ  ARG C 333      13.598  22.895   3.944  1.00 91.09           C
ATOM   2713  NH1 ARG C 333      13.656  22.230   2.753  1.00 91.09           N
ATOM   2714  NH2 ARG C 333      12.775  23.975   4.087  1.00 91.09           N
ATOM   2715  C   ARG C 333      19.207  23.875   6.563  1.00 91.09           C
ATOM   2716  O   ARG C 333      18.946  25.061   6.762  1.00 91.09           O
ATOM   2717  N   ILE C 334      20.397  23.470   6.078  1.00 67.02           N
ATOM   2718  CA  ILE C 334      21.407  24.427   5.739  1.00 67.02           C
ATOM   2719  CB  ILE C 334      22.462  24.561   6.805  1.00 67.02           C
ATOM   2720  CG1 ILE C 334      23.406  25.736   6.501  1.00 67.02           C
ATOM   2721  CG2 ILE C 334      23.162  23.202   6.968  1.00 67.02           C
ATOM   2722  CD1 ILE C 334      24.323  26.092   7.672  1.00 67.02           C
ATOM   2723  C   ILE C 334      22.071  23.993   4.469  1.00 67.02           C
ATOM   2724  O   ILE C 334      22.181  22.801   4.192  1.00 67.02           O
ATOM   2725  N   ARG C 335      22.562  24.970   3.679  1.00135.54           N
ATOM   2726  CA  ARG C 335      23.162  24.714   2.401  1.00135.54           C
ATOM   2727  CB  ARG C 335      23.703  26.000   1.750  1.00135.54           C
ATOM   2728  CG  ARG C 335      24.021  25.889   0.258  1.00135.54           C
ATOM   2729  CD  ARG C 335      25.460  25.475  -0.043  0.00135.54           C
ATOM   2730  NE  ARG C 335      25.687  25.699  -1.498  0.00135.54           N
ATOM   2731  CZ  ARG C 335      26.085  26.930  -1.932  0.00135.54           C
ATOM   2732  NH1 ARG C 335      26.281  27.939  -1.033  0.00135.54           N
ATOM   2733  NH2 ARG C 335      26.290  27.156  -3.262  0.00135.54           N
ATOM   2734  C   ARG C 335      24.295  23.756   2.599  1.00135.54           C
ATOM   2735  O   ARG C 335      25.087  23.888   3.533  1.00135.54           O
ATOM   2736  N   ARG C 336      24.380  22.755   1.697  1.00114.53           N
ATOM   2737  CA  ARG C 336      25.357  21.707   1.788  1.00114.53           C
ATOM   2738  CB  ARG C 336      24.709  20.310   1.727  1.00114.53           C
ATOM   2739  CG  ARG C 336      25.689  19.140   1.815  1.00114.53           C
ATOM   2740  CD  ARG C 336      25.004  17.771   1.911  1.00114.53           C
ATOM   2741  NE  ARG C 336      25.109  17.098   0.587  1.00114.53           N
ATOM   2742  CZ  ARG C 336      24.060  17.079  -0.286  1.00114.53           C
ATOM   2743  NH1 ARG C 336      22.870  17.658   0.046  1.00114.53           N
ATOM   2744  NH2 ARG C 336      24.211  16.463  -1.495  1.00114.53           N
ATOM   2745  C   ARG C 336      26.288  21.800   0.614  1.00114.53           C
ATOM   2746  O   ARG C 336      25.879  22.143  -0.492  1.00114.53           O
ATOM   2747  N   GLY C 337      27.586  21.505   0.837  1.00 52.20           N
ATOM   2748  CA  GLY C 337      28.542  21.451  -0.237  1.00 52.20           C
ATOM   2749  C   GLY C 337      29.422  22.670  -0.287  1.00 52.20           C
ATOM   2750  O   GLY C 337      30.464  22.655  -0.943  1.00 52.20           O
ATOM   2751  N   ASP C 338      28.961  23.784   0.304  1.00167.92           N
ATOM   2752  CA  ASP C 338      29.649  25.046   0.400  1.00167.92           C
ATOM   2753  CB  ASP C 338      28.678  26.240   0.429  1.00167.92           C
ATOM   2754  CG  ASP C 338      29.457  27.515   0.131  1.00167.92           C
ATOM   2755  OD1 ASP C 338      30.623  27.407  -0.333  1.00167.92           O
ATOM   2756  OD2 ASP C 338      28.891  28.617   0.361  1.00167.92           O
ATOM   2757  C   ASP C 338      30.516  25.155   1.627  1.00167.92           C
ATOM   2758  O   ASP C 338      31.290  26.106   1.740  1.00167.92           O
ATOM   2759  N   ASN C 339      30.379  24.245   2.616  1.00 79.31           N
ATOM   2760  CA  ASN C 339      31.069  24.433   3.865  1.00 79.31           C
ATOM   2761  CB  ASN C 339      32.583  24.655   3.691  1.00 79.31           C
ATOM   2762  CG  ASN C 339      33.262  24.479   5.043  1.00 79.31           C
ATOM   2763  OD1 ASN C 339      32.605  24.321   6.071  1.00 79.31           O
ATOM   2764  ND2 ASN C 339      34.622  24.505   5.043  1.00 79.31           N
ATOM   2765  C   ASN C 339      30.473  25.654   4.500  1.00 79.31           C
ATOM   2766  O   ASN C 339      31.167  26.481   5.091  1.00 79.31           O
ATOM   2767  N   GLU C 340      29.132  25.768   4.394  1.00118.27           N
ATOM   2768  CA  GLU C 340      28.398  26.899   4.882  1.00118.27           C
ATOM   2769  CB  GLU C 340      26.887  26.796   4.609  1.00118.27           C
ATOM   2770  CG  GLU C 340      26.098  28.028   5.051  1.00118.27           C
ATOM   2771  CD  GLU C 340      26.418  29.151   4.078  1.00118.27           C
ATOM   2772  OE1 GLU C 340      26.643  28.845   2.876  1.00118.27           O
ATOM   2773  OE2 GLU C 340      26.444  30.330   4.524  1.00118.27           O
ATOM   2774  C   GLU C 340      28.584  27.041   6.362  1.00118.27           C
ATOM   2775  O   GLU C 340      28.284  26.139   7.142  1.00118.27           O
ATOM   2776  N   CYS C 341      29.088  28.220   6.777  1.00 76.67           N
ATOM   2777  CA  CYS C 341      29.262  28.564   8.162  1.00 76.67           C
ATOM   2778  CB  CYS C 341      27.934  28.666   8.930  1.00 76.67           C
ATOM   2779  SG  CYS C 341      26.856  29.979   8.290  1.00 76.67           S
ATOM   2780  C   CYS C 341      30.114  27.544   8.862  1.00 76.67           C
ATOM   2781  O   CYS C 341      29.941  27.317  10.058  1.00 76.67           O
ATOM   2782  N   ASN C 342      31.078  26.934   8.143  1.00 71.04           N
ATOM   2783  CA  ASN C 342      32.014  25.985   8.697  1.00 71.04           C
ATOM   2784  CB  ASN C 342      32.821  26.572   9.868  1.00 71.04           C
ATOM   2785  CG  ASN C 342      33.674  27.707   9.318  1.00 71.04           C
ATOM   2786  OD1 ASN C 342      33.964  27.760   8.124  1.00 71.04           O
ATOM   2787  ND2 ASN C 342      34.093  28.642  10.213  1.00 71.04           N
ATOM   2788  C   ASN C 342      31.336  24.727   9.181  1.00 71.04           C
ATOM   2789  O   ASN C 342      31.874  24.007  10.018  1.00 71.04           O
ATOM   2790  N   ILE C 343      30.163  24.392   8.619  1.00129.73           N
ATOM   2791  CA  ILE C 343      29.388  23.230   8.977  1.00129.73           C
ATOM   2792  CB  ILE C 343      28.069  23.201   8.245  1.00129.73           C
ATOM   2793  CG1 ILE C 343      27.103  22.168   8.848  1.00129.73           C
ATOM   2794  CG2 ILE C 343      28.355  22.980   6.751  1.00129.73           C
ATOM   2795  CD1 ILE C 343      26.451  22.619  10.152  1.00129.73           C
ATOM   2796  C   ILE C 343      30.123  21.961   8.623  1.00129.73           C
ATOM   2797  O   ILE C 343      29.883  20.898   9.190  1.00129.73           O
ATOM   2798  N   GLU C 344      30.902  22.008   7.539  1.00162.34           N
ATOM   2799  CA  GLU C 344      31.671  20.923   6.997  1.00162.34           C
ATOM   2800  CB  GLU C 344      31.691  20.957   5.463  1.00162.34           C
ATOM   2801  CG  GLU C 344      30.269  20.684   4.956  1.00162.34           C
ATOM   2802  CD  GLU C 344      30.194  20.812   3.447  1.00162.34           C
ATOM   2803  OE1 GLU C 344      31.248  21.079   2.811  1.00162.34           O
ATOM   2804  OE2 GLU C 344      29.066  20.642   2.911  1.00162.34           O
ATOM   2805  C   GLU C 344      33.049  20.752   7.584  1.00162.34           C
ATOM   2806  O   GLU C 344      33.828  19.995   7.019  1.00162.34           O
ATOM   2807  N   THR C 345      33.481  21.607   8.532  1.00184.22           N
ATOM   2808  CA  THR C 345      34.819  21.563   9.086  1.00184.22           C
ATOM   2809  CB  THR C 345      35.249  22.907   9.591  1.00184.22           C
ATOM   2810  OG1 THR C 345      36.631  22.890   9.918  1.00184.22           O
ATOM   2811  CG2 THR C 345      34.412  23.262  10.831  1.00184.22           C
ATOM   2812  C   THR C 345      35.151  20.574  10.197  1.00184.22           C
ATOM   2813  O   THR C 345      36.288  20.130  10.306  1.00184.22           O
ATOM   2814  N   LEU C 346      34.249  20.461  11.182  1.00299.70           N
ATOM   2815  CA  LEU C 346      34.226  19.766  12.451  1.00299.70           C
ATOM   2816  CB  LEU C 346      33.694  20.672  13.575  1.00299.70           C
ATOM   2817  CG  LEU C 346      34.665  21.747  14.082  1.00299.70           C
ATOM   2818  CD1 LEU C 346      33.976  22.692  15.081  1.00299.70           C
ATOM   2819  CD2 LEU C 346      35.900  21.090  14.712  1.00299.70           C
ATOM   2820  C   LEU C 346      33.488  18.472  12.655  1.00299.70           C
ATOM   2821  O   LEU C 346      33.193  18.220  13.822  1.00299.70           O
ATOM   2822  N   ALA C 347      32.944  17.756  11.658  1.00 63.76           N
ATOM   2823  CA  ALA C 347      32.091  16.647  12.025  1.00 63.76           C
ATOM   2824  CB  ALA C 347      31.511  15.900  10.812  1.00 63.76           C
ATOM   2825  C   ALA C 347      32.841  15.649  12.868  1.00 63.76           C
ATOM   2826  O   ALA C 347      34.008  15.361  12.604  1.00 63.76           O
ATOM   2827  N   VAL C 348      32.171  15.095  13.915  1.00 45.30           N
ATOM   2828  CA  VAL C 348      32.789  14.141  14.801  1.00 45.30           C
ATOM   2829  CB  VAL C 348      32.942  14.646  16.208  1.00 45.30           C
ATOM   2830  CG1 VAL C 348      33.463  13.498  17.088  1.00 45.30           C
ATOM   2831  CG2 VAL C 348      33.857  15.882  16.196  1.00 45.30           C
ATOM   2832  C   VAL C 348      31.918  12.924  14.883  1.00 45.30           C
ATOM   2833  O   VAL C 348      30.695  13.034  14.927  1.00 45.30           O
ATOM   2834  N   ALA C 349      32.536  11.722  14.917  1.00 40.64           N
ATOM   2835  CA  ALA C 349      31.774  10.509  14.998  1.00 40.64           C
ATOM   2836  CB  ALA C 349      31.905   9.615  13.753  1.00 40.64           C
ATOM   2837  C   ALA C 349      32.274   9.713  16.166  1.00 40.64           C
ATOM   2838  O   ALA C 349      33.457   9.751  16.503  1.00 40.64           O
ATOM   2839  N   THR C 350      31.356   8.995  16.845  1.00112.20           N
ATOM   2840  CA  THR C 350      31.729   8.151  17.944  1.00112.20           C
ATOM   2841  CB  THR C 350      31.539   8.795  19.286  1.00112.20           C
ATOM   2842  OG1 THR C 350      30.168   9.101  19.494  1.00112.20           O
ATOM   2843  CG2 THR C 350      32.383  10.079  19.339  1.00112.20           C
ATOM   2844  C   THR C 350      30.811   6.972  17.882  1.00112.20           C
ATOM   2845  O   THR C 350      29.699   7.083  17.372  1.00112.20           O
ATOM   2846  N   THR C 351      31.256   5.804  18.390  1.00 47.39           N
ATOM   2847  CA  THR C 351      30.426   4.631  18.357  1.00 47.39           C
ATOM   2848  CB  THR C 351      31.101   3.461  17.701  1.00 47.39           C
ATOM   2849  OG1 THR C 351      31.454   3.785  16.364  1.00 47.39           O
ATOM   2850  CG2 THR C 351      30.151   2.251  17.727  1.00 47.39           C
ATOM   2851  C   THR C 351      30.133   4.226  19.772  1.00 47.39           C
ATOM   2852  O   THR C 351      31.041   3.877  20.524  1.00 47.39           O
ATOM   2853  N   PRO C 352      28.879   4.273  20.153  1.00 80.42           N
ATOM   2854  CA  PRO C 352      28.482   3.889  21.486  1.00 80.42           C
ATOM   2855  CD  PRO C 352      27.960   5.240  19.577  1.00 80.42           C
ATOM   2856  CB  PRO C 352      27.179   4.634  21.781  1.00 80.42           C
ATOM   2857  CG  PRO C 352      26.672   5.083  20.401  1.00 80.42           C
ATOM   2858  C   PRO C 352      28.355   2.406  21.623  1.00 80.42           C
ATOM   2859  O   PRO C 352      28.173   1.719  20.619  1.00 80.42           O
ATOM   2860  N   LEU C 353      28.458   1.886  22.861  1.00 57.15           N
ATOM   2861  CA  LEU C 353      28.287   0.478  23.054  1.00 57.15           C
ATOM   2862  CB  LEU C 353      29.373  -0.153  23.942  1.00 57.15           C
ATOM   2863  CG  LEU C 353      30.797   0.005  23.374  1.00 57.15           C
ATOM   2864  CD1 LEU C 353      31.826  -0.743  24.235  1.00 57.15           C
ATOM   2865  CD2 LEU C 353      30.857  -0.383  21.888  1.00 57.15           C
ATOM   2866  C   LEU C 353      26.979   0.316  23.756  1.00 57.15           C
ATOM   2867  O   LEU C 353      26.853   0.652  24.933  1.00 57.15           O
ATOM   2868  N   THR C 354      25.965  -0.229  23.057  1.00107.40           N
ATOM   2869  CA  THR C 354      24.683  -0.325  23.689  1.00107.40           C
ATOM   2870  CB  THR C 354      23.519  -0.422  22.741  1.00107.40           C
ATOM   2871  OG1 THR C 354      22.296  -0.386  23.463  1.00107.40           O
ATOM   2872  CG2 THR C 354      23.623  -1.706  21.913  1.00107.40           C
ATOM   2873  C   THR C 354      24.693  -1.463  24.653  1.00107.40           C
ATOM   2874  O   THR C 354      25.674  -2.198  24.767  1.00107.40           O
ATOM   2875  N   ASN C 355      23.611  -1.585  25.443  1.00 72.53           N
ATOM   2876  CA  ASN C 355      23.532  -2.659  26.381  1.00 72.53           C
ATOM   2877  CB  ASN C 355      22.942  -2.248  27.743  1.00 72.53           C
ATOM   2878  CG  ASN C 355      21.549  -1.672  27.532  1.00 72.53           C
ATOM   2879  OD1 ASN C 355      21.255  -1.086  26.491  1.00 72.53           O
ATOM   2880  ND2 ASN C 355      20.668  -1.829  28.557  1.00 72.53           N
ATOM   2881  C   ASN C 355      22.635  -3.705  25.745  1.00 72.53           C
ATOM   2882  O   ASN C 355      22.907  -4.045  24.564  1.00 72.53           O
ATOM   2883  OXT ASN C 355      21.676  -4.175  26.415  1.00 72.53           O
TER    2884      ASN C 355
ATOM   2885  N   ASP D 356      43.554 -27.317  32.788  1.00 47.21           N
ATOM   2886  CA  ASP D 356      42.319 -27.490  31.987  1.00 47.21           C
ATOM   2887  CB  ASP D 356      42.590 -28.406  30.781  1.00 47.21           C
ATOM   2888  CG  ASP D 356      43.486 -27.632  29.821  1.00 47.21           C
ATOM   2889  OD1 ASP D 356      43.899 -26.502  30.195  1.00 47.21           O
ATOM   2890  OD2 ASP D 356      43.756 -28.141  28.699  1.00 47.21           O
ATOM   2891  C   ASP D 356      41.214 -28.062  32.816  1.00 47.21           C
ATOM   2892  O   ASP D 356      41.433 -28.496  33.946  1.00 47.21           O
ATOM   2893  N   THR D 357      39.975 -28.022  32.281  1.00 64.16           N
ATOM   2894  CA  THR D 357      38.857 -28.621  32.955  1.00 64.16           C
ATOM   2895  CB  THR D 357      37.538 -27.921  32.769  1.00 64.16           C
ATOM   2896  OG1 THR D 357      37.198 -27.864  31.391  1.00 64.16           O
ATOM   2897  CG2 THR D 357      37.607 -26.510  33.380  1.00 64.16           C
ATOM   2898  C   THR D 357      38.712 -29.994  32.382  1.00 64.16           C
ATOM   2899  O   THR D 357      39.450 -30.382  31.481  1.00 64.16           O
ATOM   2900  N   PRO D 358      37.786 -30.738  32.914  1.00 78.09           N
ATOM   2901  CA  PRO D 358      37.555 -32.086  32.464  1.00 78.09           C
ATOM   2902  CD  PRO D 358      37.416 -30.561  34.311  1.00 78.09           C
ATOM   2903  CB  PRO D 358      36.674 -32.734  33.529  1.00 78.09           C
ATOM   2904  CG  PRO D 358      37.019 -31.961  34.812  1.00 78.09           C
ATOM   2905  C   PRO D 358      36.941 -32.132  31.100  1.00 78.09           C
ATOM   2906  O   PRO D 358      36.841 -33.221  30.538  1.00 78.09           O
ATOM   2907  N   ALA D 359      36.498 -30.982  30.562  1.00 64.82           N
ATOM   2908  CA  ALA D 359      35.784 -30.961  29.314  1.00 64.82           C
ATOM   2909  CB  ALA D 359      35.126 -29.599  29.031  1.00 64.82           C
ATOM   2910  C   ALA D 359      36.660 -31.274  28.138  1.00 64.82           C
ATOM   2911  O   ALA D 359      37.794 -30.809  28.038  1.00 64.82           O
ATOM   2912  N   ASN D 360      36.131 -32.102  27.209  1.00144.17           N
ATOM   2913  CA  ASN D 360      36.808 -32.380  25.969  1.00144.17           C
ATOM   2914  CB  ASN D 360      37.340 -33.828  25.852  1.00144.17           C
ATOM   2915  CG  ASN D 360      38.148 -33.973  24.559  1.00144.17           C
ATOM   2916  OD1 ASN D 360      37.693 -33.583  23.484  1.00144.17           O
ATOM   2917  ND2 ASN D 360      39.379 -34.543  24.657  1.00144.17           N
ATOM   2918  C   ASN D 360      35.790 -32.190  24.885  1.00144.17           C
ATOM   2919  O   ASN D 360      35.257 -33.162  24.354  1.00144.17           O
ATOM   2920  N   CYS D 361      35.533 -30.927  24.488  1.00 69.12           N
ATOM   2921  CA  CYS D 361      34.522 -30.648  23.503  1.00 69.12           C
ATOM   2922  CB  CYS D 361      33.565 -29.522  23.929  1.00 69.12           C
ATOM   2923  SG  CYS D 361      32.638 -29.995  25.421  1.00 69.12           S
ATOM   2924  C   CYS D 361      35.157 -30.286  22.190  1.00 69.12           C
ATOM   2925  O   CYS D 361      36.335 -29.935  22.114  1.00 69.12           O
ATOM   2926  N   SER D 362      34.352 -30.374  21.107  1.00122.01           N
ATOM   2927  CA  SER D 362      34.819 -30.182  19.765  1.00122.01           C
ATOM   2928  CB  SER D 362      34.291 -31.224  18.764  1.00122.01           C
ATOM   2929  OG  SER D 362      34.665 -32.529  19.120  1.00122.01           O
ATOM   2930  C   SER D 362      34.302 -28.907  19.184  1.00122.01           C
ATOM   2931  O   SER D 362      33.381 -28.264  19.681  1.00122.01           O
ATOM   2932  N   PHE D 363      34.922 -28.561  18.042  1.00 83.51           N
ATOM   2933  CA  PHE D 363      34.626 -27.434  17.211  1.00 83.51           C
ATOM   2934  CB  PHE D 363      35.582 -27.429  16.001  1.00 83.51           C
ATOM   2935  CG  PHE D 363      35.216 -26.382  15.006  1.00 83.51           C
ATOM   2936  CD1 PHE D 363      35.566 -25.067  15.208  1.00 83.51           C
ATOM   2937  CD2 PHE D 363      34.541 -26.723  13.854  1.00 83.51           C
ATOM   2938  CE1 PHE D 363      35.233 -24.109  14.278  1.00 83.51           C
ATOM   2939  CE2 PHE D 363      34.206 -25.772  12.922  1.00 83.51           C
ATOM   2940  CZ  PHE D 363      34.554 -24.461  13.134  1.00 83.51           C
ATOM   2941  C   PHE D 363      33.222 -27.611  16.723  1.00 83.51           C
ATOM   2942  O   PHE D 363      32.453 -26.652  16.689  1.00 83.51           O
ATOM   2943  N   GLU D 364      32.859 -28.857  16.348  1.00 87.15           N
ATOM   2944  CA  GLU D 364      31.559 -29.158  15.807  1.00 87.15           C
ATOM   2945  CB  GLU D 364      31.340 -30.664  15.543  1.00 87.15           C
ATOM   2946  CG  GLU D 364      32.233 -31.306  14.481  1.00 87.15           C
ATOM   2947  CD  GLU D 364      31.560 -31.168  13.130  1.00 87.15           C
ATOM   2948  OE1 GLU D 364      30.614 -30.343  13.013  1.00 87.15           O
ATOM   2949  OE2 GLU D 364      31.982 -31.898  12.194  1.00 87.15           O
ATOM   2950  C   GLU D 364      30.534 -28.844  16.848  1.00 87.15           C
ATOM   2951  O   GLU D 364      29.485 -28.271  16.560  1.00 87.15           O
ATOM   2952  N   GLU D 365      30.828 -29.200  18.109  1.00 68.84           N
ATOM   2953  CA  GLU D 365      29.861 -29.046  19.152  1.00 68.84           C
ATOM   2954  CB  GLU D 365      30.358 -29.636  20.476  1.00 68.84           C
ATOM   2955  CG  GLU D 365      30.396 -31.164  20.386  1.00 68.84           C
ATOM   2956  CD  GLU D 365      31.287 -31.680  21.493  1.00 68.84           C
ATOM   2957  OE1 GLU D 365      31.988 -30.827  22.096  1.00 68.84           O
ATOM   2958  OE2 GLU D 365      31.279 -32.914  21.751  1.00 68.84           O
ATOM   2959  C   GLU D 365      29.519 -27.599  19.295  1.00 68.84           C
ATOM   2960  O   GLU D 365      28.392 -27.253  19.647  1.00 68.84           O
ATOM   2961  N   ILE D 366      30.512 -26.725  19.062  1.00131.08           N
ATOM   2962  CA  ILE D 366      30.380 -25.294  19.167  1.00131.08           C
ATOM   2963  CB  ILE D 366      31.705 -24.589  19.249  1.00131.08           C
ATOM   2964  CG1 ILE D 366      32.573 -25.243  20.336  1.00131.08           C
ATOM   2965  CG2 ILE D 366      31.422 -23.125  19.628  1.00131.08           C
ATOM   2966  CD1 ILE D 366      31.950 -25.171  21.731  1.00131.08           C
ATOM   2967  C   ILE D 366      29.546 -24.694  18.054  1.00131.08           C
ATOM   2968  O   ILE D 366      28.878 -23.678  18.245  1.00131.08           O
ATOM   2969  N   GLU D 367      29.610 -25.260  16.833  1.00118.72           N
ATOM   2970  CA  GLU D 367      28.887 -24.708  15.709  1.00118.72           C
ATOM   2971  CB  GLU D 367      29.143 -25.509  14.421  1.00118.72           C
ATOM   2972  CG  GLU D 367      28.812 -24.772  13.124  1.00118.72           C
ATOM   2973  CD  GLU D 367      30.120 -24.229  12.566  1.00118.72           C
ATOM   2974  OE1 GLU D 367      30.755 -23.376  13.242  1.00118.72           O
ATOM   2975  OE2 GLU D 367      30.507 -24.676  11.453  1.00118.72           O
ATOM   2976  C   GLU D 367      27.410 -24.817  15.975  1.00118.72           C
ATOM   2977  O   GLU D 367      26.939 -25.850  16.447  1.00118.72           O
ATOM   2978  N   GLY D 368      26.624 -23.756  15.672  1.00 44.30           N
ATOM   2979  CA  GLY D 368      25.203 -23.886  15.851  1.00 44.30           C
ATOM   2980  C   GLY D 368      24.632 -22.657  16.487  1.00 44.30           C
ATOM   2981  O   GLY D 368      25.236 -21.585  16.478  1.00 44.30           O
ATOM   2982  N   ARG D 369      23.412 -22.800  17.055  1.00120.43           N
ATOM   2983  CA  ARG D 369      22.766 -21.681  17.672  1.00120.43           C
ATOM   2984  CB  ARG D 369      21.304 -21.498  17.217  1.00120.43           C
ATOM   2985  CG  ARG D 369      21.229 -21.219  15.710  1.00120.43           C
ATOM   2986  CD  ARG D 369      19.824 -21.014  15.133  1.00120.43           C
ATOM   2987  NE  ARG D 369      19.667 -19.559  14.841  1.00120.43           N
ATOM   2988  CZ  ARG D 369      20.170 -19.040  13.681  1.00120.43           C
ATOM   2989  NH1 ARG D 369      20.840 -19.841  12.805  1.00120.43           N
ATOM   2990  NH2 ARG D 369      20.004 -17.712  13.402  1.00120.43           N
ATOM   2991  C   ARG D 369      22.831 -21.845  19.158  1.00120.43           C
ATOM   2992  O   ARG D 369      22.573 -22.920  19.701  1.00120.43           O
ATOM   2993  N   TRP D 370      23.207 -20.750  19.851  1.00 72.80           N
ATOM   2994  CA  TRP D 370      23.349 -20.776  21.280  1.00 72.80           C
ATOM   2995  CB  TRP D 370      24.754 -20.398  21.779  1.00 72.80           C
ATOM   2996  CG  TRP D 370      25.845 -21.393  21.472  1.00 72.80           C
ATOM   2997  CD2 TRP D 370      26.275 -22.420  22.377  1.00 72.80           C
ATOM   2998  CD1 TRP D 370      26.631 -21.501  20.364  1.00 72.80           C
ATOM   2999  NE1 TRP D 370      27.526 -22.531  20.520  1.00 72.80           N
ATOM   3000  CE2 TRP D 370      27.317 -23.107  21.755  1.00 72.80           C
ATOM   3001  CE3 TRP D 370      25.837 -22.761  23.624  1.00 72.80           C
ATOM   3002  CZ2 TRP D 370      27.941 -24.153  22.372  1.00 72.80           C
ATOM   3003  CZ3 TRP D 370      26.473 -23.813  24.247  1.00 72.80           C
ATOM   3004  CH2 TRP D 370      27.502 -24.496  23.632  1.00 72.80           C
ATOM   3005  C   TRP D 370      22.451 -19.726  21.840  1.00 72.80           C
ATOM   3006  O   TRP D 370      22.229 -18.688  21.220  1.00 72.80           O
ATOM   3007  N   LYS D 371      21.889 -19.986  23.035  1.00 90.76           N
ATOM   3008  CA  LYS D 371      21.076 -18.999  23.677  1.00 90.76           C
ATOM   3009  CB  LYS D 371      19.682 -19.536  24.061  1.00 90.76           C
ATOM   3010  CG  LYS D 371      18.862 -20.026  22.860  1.00 90.76           C
ATOM   3011  CD  LYS D 371      17.623 -20.847  23.234  1.00 90.76           C
ATOM   3012  CE  LYS D 371      16.293 -20.142  22.944  1.00 90.76           C
ATOM   3013  NZ  LYS D 371      16.135 -18.962  23.823  1.00 90.76           N
ATOM   3014  C   LYS D 371      21.811 -18.644  24.933  1.00 90.76           C
ATOM   3015  O   LYS D 371      22.142 -19.523  25.727  1.00 90.76           O
ATOM   3016  N   PHE D 372      22.109 -17.345  25.141  1.00 90.34           N
ATOM   3017  CA  PHE D 372      22.841 -16.965  26.319  1.00 90.34           C
ATOM   3018  CB  PHE D 372      24.035 -16.026  26.063  1.00 90.34           C
ATOM   3019  CG  PHE D 372      24.996 -16.707  25.154  1.00 90.34           C
ATOM   3020  CD1 PHE D 372      25.515 -17.938  25.484  1.00 90.34           C
ATOM   3021  CD2 PHE D 372      25.418 -16.096  23.996  1.00 90.34           C
ATOM   3022  CE1 PHE D 372      26.412 -18.567  24.654  1.00 90.34           C
ATOM   3023  CE2 PHE D 372      26.316 -16.720  23.163  1.00 90.34           C
ATOM   3024  CZ  PHE D 372      26.810 -17.961  23.487  1.00 90.34           C
ATOM   3025  C   PHE D 372      21.916 -16.200  27.214  1.00 90.34           C
ATOM   3026  O   PHE D 372      21.322 -15.203  26.808  1.00 90.34           O
ATOM   3027  N   LEU D 373      21.786 -16.652  28.476  1.00 71.20           N
ATOM   3028  CA  LEU D 373      20.960 -15.995  29.452  1.00 71.20           C
ATOM   3029  CB  LEU D 373      20.355 -16.985  30.461  1.00 71.20           C
ATOM   3030  CG  LEU D 373      19.537 -18.103  29.791  1.00 71.20           C
ATOM   3031  CD1 LEU D 373      18.902 -19.037  30.833  1.00 71.20           C
ATOM   3032  CD2 LEU D 373      18.526 -17.529  28.788  1.00 71.20           C
ATOM   3033  C   LEU D 373      21.880 -15.130  30.249  1.00 71.20           C
ATOM   3034  O   LEU D 373      22.801 -15.657  30.866  1.00 71.20           O
ATOM   3035  N   MET D 374      21.658 -13.795  30.285  1.00170.57           N
ATOM   3036  CA  MET D 374      22.577 -12.962  31.015  1.00170.57           C
ATOM   3037  CB  MET D 374      23.190 -11.787  30.221  1.00170.57           C
ATOM   3038  CG  MET D 374      22.342 -11.203  29.094  1.00170.57           C
ATOM   3039  SD  MET D 374      22.540 -12.105  27.525  1.00170.57           S
ATOM   3040  CE  MET D 374      24.297 -11.676  27.309  1.00170.57           C
ATOM   3041  C   MET D 374      21.976 -12.417  32.271  1.00170.57           C
ATOM   3042  O   MET D 374      20.811 -12.032  32.327  1.00170.57           O
ATOM   3043  N   GLY D 375      22.816 -12.378  33.326  1.00 75.58           N
ATOM   3044  CA  GLY D 375      22.472 -11.913  34.639  1.00 75.58           C
ATOM   3045  C   GLY D 375      23.076 -10.550  34.860  1.00 75.58           C
ATOM   3046  O   GLY D 375      22.984  -9.666  34.013  1.00 75.58           O
ATOM   3047  N   PRO D 376      23.820 -10.447  35.937  1.00217.03           N
ATOM   3048  CA  PRO D 376      24.202  -9.192  36.573  1.00217.03           C
ATOM   3049  CD  PRO D 376      24.787 -11.499  36.207  1.00217.03           C
ATOM   3050  CB  PRO D 376      25.416  -9.523  37.447  1.00217.03           C
ATOM   3051  CG  PRO D 376      26.010 -10.784  36.801  1.00217.03           C
ATOM   3052  C   PRO D 376      24.384  -7.869  35.858  1.00217.03           C
ATOM   3053  O   PRO D 376      23.376  -7.170  35.814  1.00217.03           O
ATOM   3054  N   SER D 377      25.499  -7.550  35.152  1.00142.88           N
ATOM   3055  CA  SER D 377      25.777  -6.215  34.624  1.00142.88           C
ATOM   3056  CB  SER D 377      24.554  -5.582  33.924  1.00142.88           C
ATOM   3057  OG  SER D 377      24.878  -4.310  33.379  1.00142.88           O
ATOM   3058  C   SER D 377      26.384  -5.187  35.567  1.00142.88           C
ATOM   3059  O   SER D 377      25.874  -4.079  35.740  1.00142.88           O
ATOM   3060  N   THR D 378      27.521  -5.550  36.214  1.00142.48           N
ATOM   3061  CA  THR D 378      28.297  -4.617  37.002  1.00142.48           C
ATOM   3062  CB  THR D 378      28.462  -5.069  38.417  1.00142.48           C
ATOM   3063  OG1 THR D 378      29.183  -6.293  38.464  1.00142.48           O
ATOM   3064  CG2 THR D 378      27.064  -5.248  39.032  1.00142.48           C
ATOM   3065  C   THR D 378      29.682  -4.453  36.408  1.00142.48           C
ATOM   3066  O   THR D 378      29.888  -4.530  35.197  1.00142.48           O
ATOM   3067  N   GLU D 379      30.668  -4.168  37.292  1.00100.61           N
ATOM   3068  CA  GLU D 379      32.063  -3.937  37.004  1.00100.61           C
ATOM   3069  CB  GLU D 379      32.636  -2.930  38.018  1.00100.61           C
ATOM   3070  CG  GLU D 379      33.984  -2.287  37.701  1.00100.61           C
ATOM   3071  CD  GLU D 379      34.149  -1.177  38.735  1.00100.61           C
ATOM   3072  OE1 GLU D 379      33.214  -1.011  39.565  1.00100.61           O
ATOM   3073  OE2 GLU D 379      35.199  -0.482  38.710  1.00100.61           O
ATOM   3074  C   GLU D 379      32.798  -5.245  37.145  1.00100.61           C
ATOM   3075  O   GLU D 379      32.220  -6.252  37.550  1.00100.61           O
ATOM   3076  N   ASN D 380      34.100  -5.260  36.781  1.00100.09           N
ATOM   3077  CA  ASN D 380      34.934  -6.432  36.881  1.00100.09           C
ATOM   3078  CB  ASN D 380      36.361  -6.183  36.364  1.00100.09           C
ATOM   3079  CG  ASN D 380      36.955  -5.058  37.202  1.00100.09           C
ATOM   3080  OD1 ASN D 380      36.457  -3.933  37.188  1.00100.09           O
ATOM   3081  ND2 ASN D 380      38.042  -5.367  37.958  1.00100.09           N
ATOM   3082  C   ASN D 380      35.043  -6.810  38.326  1.00100.09           C
ATOM   3083  O   ASN D 380      35.196  -7.985  38.659  1.00100.09           O
ATOM   3084  N   SER D 381      35.072  -5.800  39.216  1.00 46.53           N
ATOM   3085  CA  SER D 381      35.136  -6.022  40.634  1.00 46.53           C
ATOM   3086  CB  SER D 381      35.591  -4.770  41.407  1.00 46.53           C
ATOM   3087  OG  SER D 381      36.914  -4.420  41.035  1.00 46.53           O
ATOM   3088  C   SER D 381      33.794  -6.405  41.181  1.00 46.53           C
ATOM   3089  O   SER D 381      33.697  -7.230  42.088  1.00 46.53           O
ATOM   3090  N   ARG D 382      32.720  -5.791  40.649  1.00167.23           N
ATOM   3091  CA  ARG D 382      31.391  -5.989  41.159  1.00167.23           C
ATOM   3092  CB  ARG D 382      30.362  -4.971  40.657  1.00167.23           C
ATOM   3093  CG  ARG D 382      30.330  -3.695  41.499  0.00167.23           C
ATOM   3094  CD  ARG D 382      29.655  -3.905  42.859  1.00167.23           C
ATOM   3095  NE  ARG D 382      30.680  -4.445  43.798  1.00167.23           N
ATOM   3096  CZ  ARG D 382      31.406  -3.588  44.576  1.00167.23           C
ATOM   3097  NH1 ARG D 382      31.146  -2.249  44.532  1.00167.23           N
ATOM   3098  NH2 ARG D 382      32.383  -4.066  45.400  1.00167.23           N
ATOM   3099  C   ARG D 382      30.868  -7.369  40.918  1.00167.23           C
ATOM   3100  O   ARG D 382      30.070  -7.869  41.708  1.00167.23           O
ATOM   3101  N   VAL D 383      31.256  -8.021  39.811  1.00123.18           N
ATOM   3102  CA  VAL D 383      30.710  -9.312  39.575  1.00123.18           C
ATOM   3103  CB  VAL D 383      30.024  -9.436  38.244  1.00123.18           C
ATOM   3104  CG1 VAL D 383      31.098  -9.443  37.144  1.00123.18           C
ATOM   3105  CG2 VAL D 383      29.119 -10.680  38.253  1.00123.18           C
ATOM   3106  C   VAL D 383      31.808 -10.326  39.609  1.00123.18           C
ATOM   3107  O   VAL D 383      32.986 -10.007  39.437  1.00123.18           O
ATOM   3108  N   ASN D 384      31.425 -11.579  39.924  1.00110.44           N
ATOM   3109  CA  ASN D 384      32.321 -12.697  39.876  1.00110.44           C
ATOM   3110  CB  ASN D 384      32.950 -13.063  41.231  1.00110.44           C
ATOM   3111  CG  ASN D 384      33.870 -14.258  41.013  0.00110.44           C
ATOM   3112  OD1 ASN D 384      33.839 -15.225  41.770  0.00110.44           O
ATOM   3113  ND2 ASN D 384      34.718 -14.196  39.953  0.00110.44           N
ATOM   3114  C   ASN D 384      31.424 -13.823  39.488  1.00110.44           C
ATOM   3115  O   ASN D 384      30.463 -14.122  40.194  1.00110.44           O
ATOM   3116  N   CYS D 385      31.731 -14.488  38.363  1.00126.76           N
ATOM   3117  CA  CYS D 385      30.843 -15.452  37.803  1.00126.76           C
ATOM   3118  CB  CYS D 385      30.909 -15.341  36.299  1.00126.76           C
ATOM   3119  SG  CYS D 385      31.106 -13.581  35.974  1.00126.76           S
ATOM   3120  C   CYS D 385      31.278 -16.826  38.171  1.00126.76           C
ATOM   3121  O   CYS D 385      31.745 -17.591  37.328  1.00126.76           O
ATOM   3122  N   SER D 386      31.226 -17.150  39.468  1.00144.15           N
ATOM   3123  CA  SER D 386      31.474 -18.498  39.867  1.00144.15           C
ATOM   3124  CB  SER D 386      31.956 -18.580  41.324  1.00144.15           C
ATOM   3125  OG  SER D 386      33.180 -17.882  41.472  1.00144.15           O
ATOM   3126  C   SER D 386      30.179 -19.274  39.762  1.00144.15           C
ATOM   3127  O   SER D 386      30.135 -20.413  39.299  1.00144.15           O
ATOM   3128  N   MET D 387      29.147 -18.697  40.413  1.00234.09           N
ATOM   3129  CA  MET D 387      27.758 -19.071  40.592  1.00234.09           C
ATOM   3130  CB  MET D 387      27.235 -18.553  41.942  1.00234.09           C
ATOM   3131  CG  MET D 387      25.752 -18.826  42.207  1.00234.09           C
ATOM   3132  SD  MET D 387      25.314 -20.551  42.575  1.00234.09           S
ATOM   3133  CE  MET D 387      23.583 -20.168  42.972  1.00234.09           C
ATOM   3134  C   MET D 387      26.710 -18.673  39.576  1.00234.09           C
ATOM   3135  O   MET D 387      25.793 -19.448  39.306  1.00234.09           O
ATOM   3136  N   PRO D 388      26.903 -17.578  38.908  1.00232.97           N
ATOM   3137  CA  PRO D 388      25.825 -16.710  38.454  1.00232.97           C
ATOM   3138  CD  PRO D 388      27.971 -17.626  37.922  1.00232.97           C
ATOM   3139  CB  PRO D 388      26.228 -16.195  37.072  1.00232.97           C
ATOM   3140  CG  PRO D 388      27.332 -17.154  36.607  1.00232.97           C
ATOM   3141  C   PRO D 388      24.361 -16.979  38.533  1.00232.97           C
ATOM   3142  O   PRO D 388      23.845 -17.587  37.630  1.00232.97           O
ATOM   3143  N   TRP D 389      23.648 -16.324  39.485  1.00222.61           N
ATOM   3144  CA  TRP D 389      22.254 -16.490  39.852  1.00222.61           C
ATOM   3145  CB  TRP D 389      21.928 -15.817  41.201  1.00222.61           C
ATOM   3146  CG  TRP D 389      22.389 -14.381  41.300  1.00222.61           C
ATOM   3147  CD2 TRP D 389      22.496 -13.640  42.528  1.00222.61           C
ATOM   3148  CD1 TRP D 389      22.814 -13.547  40.309  1.00222.61           C
ATOM   3149  NE1 TRP D 389      23.182 -12.334  40.840  1.00222.61           N
ATOM   3150  CE2 TRP D 389      22.993 -12.378  42.206  1.00222.61           C
ATOM   3151  CE3 TRP D 389      22.213 -13.985  43.819  1.00222.61           C
ATOM   3152  CZ2 TRP D 389      23.215 -11.437  43.172  1.00222.61           C
ATOM   3153  CZ3 TRP D 389      22.431 -13.032  44.790  1.00222.61           C
ATOM   3154  CH2 TRP D 389      22.923 -11.782  44.473  1.00222.61           C
ATOM   3155  C   TRP D 389      21.269 -16.009  38.804  1.00222.61           C
ATOM   3156  O   TRP D 389      21.379 -16.366  37.634  1.00222.61           O
ATOM   3157  N   LYS D 390      20.229 -15.241  39.220  1.00112.07           N
ATOM   3158  CA  LYS D 390      19.121 -14.870  38.365  1.00112.07           C
ATOM   3159  CB  LYS D 390      17.984 -14.106  39.071  1.00112.07           C
ATOM   3160  CG  LYS D 390      17.095 -15.012  39.926  1.00112.07           C
ATOM   3161  CD  LYS D 390      15.967 -14.276  40.656  1.00112.07           C
ATOM   3162  CE  LYS D 390      16.293 -13.886  42.101  1.00112.07           C
ATOM   3163  NZ  LYS D 390      15.099 -13.268  42.724  1.00112.07           N
ATOM   3164  C   LYS D 390      19.516 -14.076  37.149  1.00112.07           C
ATOM   3165  O   LYS D 390      20.449 -13.272  37.127  1.00112.07           O
ATOM   3166  N   PRO D 391      18.798 -14.434  36.106  1.00192.97           N
ATOM   3167  CA  PRO D 391      18.971 -13.812  34.809  1.00192.97           C
ATOM   3168  CD  PRO D 391      18.567 -15.866  35.970  1.00192.97           C
ATOM   3169  CB  PRO D 391      18.705 -14.902  33.768  1.00192.97           C
ATOM   3170  CG  PRO D 391      18.937 -16.216  34.524  1.00192.97           C
ATOM   3171  C   PRO D 391      18.095 -12.619  34.547  1.00192.97           C
ATOM   3172  O   PRO D 391      17.056 -12.476  35.186  1.00192.97           O
ATOM   3173  N   VAL D 392      18.472 -11.785  33.554  1.00103.23           N
ATOM   3174  CA  VAL D 392      17.704 -10.630  33.193  1.00103.23           C
ATOM   3175  CB  VAL D 392      18.453  -9.346  33.407  1.00103.23           C
ATOM   3176  CG1 VAL D 392      17.607  -8.183  32.856  1.00103.23           C
ATOM   3177  CG2 VAL D 392      18.788  -9.220  34.903  1.00103.23           C
ATOM   3178  C   VAL D 392      17.390 -10.713  31.724  1.00103.23           C
ATOM   3179  O   VAL D 392      16.225 -10.617  31.336  1.00103.23           O
ATOM   3180  N   LYS D 393      18.424 -10.901  30.869  1.00133.11           N
ATOM   3181  CA  LYS D 393      18.231 -10.853  29.437  1.00133.11           C
ATOM   3182  CB  LYS D 393      19.123  -9.806  28.748  1.00133.11           C
ATOM   3183  CG  LYS D 393      19.046  -8.396  29.327  1.00133.11           C
ATOM   3184  CD  LYS D 393      17.661  -7.763  29.241  1.00133.11           C
ATOM   3185  CE  LYS D 393      17.613  -6.351  29.822  1.00133.11           C
ATOM   3186  NZ  LYS D 393      16.318  -5.713  29.491  1.00133.11           N
ATOM   3187  C   LYS D 393      18.652 -12.140  28.786  1.00133.11           C
ATOM   3188  O   LYS D 393      19.341 -12.969  29.376  1.00133.11           O
ATOM   3189  N   THR D 394      18.213 -12.332  27.520  1.00116.57           N
ATOM   3190  CA  THR D 394      18.622 -13.468  26.736  1.00116.57           C
ATOM   3191  CB  THR D 394      17.528 -14.467  26.502  1.00116.57           C
ATOM   3192  OG1 THR D 394      16.466 -13.872  25.771  1.00116.57           O
ATOM   3193  CG2 THR D 394      17.024 -14.967  27.865  1.00116.57           C
ATOM   3194  C   THR D 394      19.062 -12.965  25.394  1.00116.57           C
ATOM   3195  O   THR D 394      18.367 -12.156  24.783  1.00116.57           O
ATOM   3196  N   TRP D 395      20.237 -13.435  24.911  1.00129.46           N
ATOM   3197  CA  TRP D 395      20.772 -13.052  23.629  1.00129.46           C
ATOM   3198  CB  TRP D 395      22.010 -12.139  23.735  1.00129.46           C
ATOM   3199  CG  TRP D 395      21.820 -10.786  23.081  1.00129.46           C
ATOM   3200  CD2 TRP D 395      20.777  -9.844  23.389  1.00129.46           C
ATOM   3201  CD1 TRP D 395      22.509 -10.260  22.028  1.00129.46           C
ATOM   3202  NE1 TRP D 395      21.974  -9.046  21.670  1.00129.46           N
ATOM   3203  CE2 TRP D 395      20.901  -8.782  22.492  1.00129.46           C
ATOM   3204  CE3 TRP D 395      19.786  -9.864  24.327  1.00129.46           C
ATOM   3205  CZ2 TRP D 395      20.037  -7.724  22.525  1.00129.46           C
ATOM   3206  CZ3 TRP D 395      18.920  -8.793  24.362  1.00129.46           C
ATOM   3207  CH2 TRP D 395      19.042  -7.743  23.476  1.00129.46           C
ATOM   3208  C   TRP D 395      21.082 -14.288  22.836  1.00129.46           C
ATOM   3209  O   TRP D 395      21.669 -15.243  23.340  1.00129.46           O
ATOM   3210  N   ILE D 396      20.695 -14.296  21.545  1.00140.76           N
ATOM   3211  CA  ILE D 396      20.869 -15.463  20.725  1.00140.76           C
ATOM   3212  CB  ILE D 396      19.637 -15.810  19.918  1.00140.76           C
ATOM   3213  CG1 ILE D 396      19.722 -17.223  19.301  1.00140.76           C
ATOM   3214  CG2 ILE D 396      19.411 -14.695  18.883  1.00140.76           C
ATOM   3215  CD1 ILE D 396      20.798 -17.405  18.231  1.00140.76           C
ATOM   3216  C   ILE D 396      21.994 -15.204  19.774  1.00140.76           C
ATOM   3217  O   ILE D 396      22.082 -14.136  19.168  1.00140.76           O
ATOM   3218  N   VAL D 397      22.912 -16.188  19.650  1.00 53.26           N
ATOM   3219  CA  VAL D 397      24.021 -16.027  18.754  1.00 53.26           C
ATOM   3220  CB  VAL D 397      25.336 -15.855  19.455  1.00 53.26           C
ATOM   3221  CG1 VAL D 397      25.299 -14.538  20.248  1.00 53.26           C
ATOM   3222  CG2 VAL D 397      25.583 -17.097  20.327  1.00 53.26           C
ATOM   3223  C   VAL D 397      24.125 -17.241  17.886  1.00 53.26           C
ATOM   3224  O   VAL D 397      23.864 -18.364  18.320  1.00 53.26           O
ATOM   3225  N   SER D 398      24.503 -17.033  16.608  1.00 91.96           N
ATOM   3226  CA  SER D 398      24.675 -18.111  15.677  1.00 91.96           C
ATOM   3227  CB  SER D 398      23.888 -17.915  14.371  1.00 91.96           C
ATOM   3228  OG  SER D 398      24.114 -19.010  13.496  1.00 91.96           O
ATOM   3229  C   SER D 398      26.126 -18.147  15.320  1.00 91.96           C
ATOM   3230  O   SER D 398      26.737 -17.112  15.046  1.00 91.96           O
ATOM   3231  N   LEU D 399      26.716 -19.358  15.325  1.00134.78           N
ATOM   3232  CA  LEU D 399      28.120 -19.479  15.067  1.00134.78           C
ATOM   3233  CB  LEU D 399      28.877 -20.115  16.247  1.00134.78           C
ATOM   3234  CG  LEU D 399      28.585 -19.429  17.604  1.00134.78           C
ATOM   3235  CD1 LEU D 399      28.878 -17.923  17.569  1.00134.78           C
ATOM   3236  CD2 LEU D 399      27.162 -19.723  18.082  1.00134.78           C
ATOM   3237  C   LEU D 399      28.256 -20.353  13.864  1.00134.78           C
ATOM   3238  O   LEU D 399      27.777 -21.487  13.858  1.00134.78           O
ATOM   3239  N   ARG D 400      28.928 -19.853  12.807  1.00171.47           N
ATOM   3240  CA  ARG D 400      29.003 -20.632  11.603  1.00171.47           C
ATOM   3241  CB  ARG D 400      28.270 -19.998  10.413  1.00171.47           C
ATOM   3242  CG  ARG D 400      26.761 -20.103  10.636  1.00171.47           C
ATOM   3243  CD  ARG D 400      26.282 -21.559  10.625  1.00171.47           C
ATOM   3244  NE  ARG D 400      24.964 -21.618  11.317  1.00171.47           N
ATOM   3245  CZ  ARG D 400      23.807 -21.365  10.641  1.00171.47           C
ATOM   3246  NH1 ARG D 400      23.845 -21.025   9.320  1.00171.47           N
ATOM   3247  NH2 ARG D 400      22.610 -21.449  11.293  1.00171.47           N
ATOM   3248  C   ARG D 400      30.421 -20.924  11.250  1.00171.47           C
ATOM   3249  O   ARG D 400      31.328 -20.227  11.688  1.00171.47           O
ATOM   3250  N   PHE D 401      30.574 -21.958  10.394  1.00308.37           N
ATOM   3251  CA  PHE D 401      31.710 -22.731   9.937  1.00308.37           C
ATOM   3252  CB  PHE D 401      31.441 -23.430   8.588  1.00308.37           C
ATOM   3253  CG  PHE D 401      30.183 -24.223   8.556  1.00308.37           C
ATOM   3254  CD1 PHE D 401      28.966 -23.583   8.533  1.00308.37           C
ATOM   3255  CD2 PHE D 401      30.218 -25.597   8.493  1.00308.37           C
ATOM   3256  CE1 PHE D 401      27.795 -24.303   8.484  1.00308.37           C
ATOM   3257  CE2 PHE D 401      29.051 -26.321   8.443  1.00308.37           C
ATOM   3258  CZ  PHE D 401      27.839 -25.675   8.439  1.00308.37           C
ATOM   3259  C   PHE D 401      32.962 -22.000   9.545  1.00308.37           C
ATOM   3260  O   PHE D 401      33.291 -22.109   8.384  1.00308.37           O
ATOM   3261  N   PRO D 402      33.581 -21.095  10.178  1.00338.14           N
ATOM   3262  CA  PRO D 402      35.018 -21.004  10.083  1.00338.14           C
ATOM   3263  CD  PRO D 402      33.068 -19.857   9.562  1.00338.14           C
ATOM   3264  CB  PRO D 402      35.408 -19.952   9.044  1.00338.14           C
ATOM   3265  CG  PRO D 402      34.080 -19.425   8.494  1.00338.14           C
ATOM   3266  C   PRO D 402      35.029 -20.382  11.436  1.00338.14           C
ATOM   3267  O   PRO D 402      35.197 -21.049  12.452  1.00338.14           O
ATOM   3268  N   ASP D 403      35.125 -19.041  11.390  1.00208.31           N
ATOM   3269  CA  ASP D 403      35.000 -18.105  12.471  1.00208.31           C
ATOM   3270  CB  ASP D 403      36.256 -17.236  12.679  1.00208.31           C
ATOM   3271  CG  ASP D 403      36.555 -16.423  11.434  1.00208.31           C
ATOM   3272  OD1 ASP D 403      35.765 -16.500  10.457  1.00208.31           O
ATOM   3273  OD2 ASP D 403      37.596 -15.715  11.447  1.00208.31           O
ATOM   3274  C   ASP D 403      33.770 -17.235  12.655  1.00208.31           C
ATOM   3275  O   ASP D 403      33.830 -16.382  13.534  1.00208.31           O
ATOM   3276  N   LEU D 404      32.684 -17.273  11.851  1.00169.85           N
ATOM   3277  CA  LEU D 404      31.792 -16.130  11.983  1.00169.85           C
ATOM   3278  CB  LEU D 404      31.167 -15.764  10.622  1.00169.85           C
ATOM   3279  CG  LEU D 404      30.580 -14.343  10.514  1.00169.85           C
ATOM   3280  CD1 LEU D 404      29.341 -14.131  11.393  1.00169.85           C
ATOM   3281  CD2 LEU D 404      31.680 -13.287  10.707  1.00169.85           C
ATOM   3282  C   LEU D 404      30.707 -16.288  13.027  1.00169.85           C
ATOM   3283  O   LEU D 404      30.130 -17.356  13.218  1.00169.85           O
ATOM   3284  N   ALA D 405      30.416 -15.188  13.765  1.00 48.41           N
ATOM   3285  CA  ALA D 405      29.350 -15.180  14.736  1.00 48.41           C
ATOM   3286  CB  ALA D 405      29.829 -14.961  16.181  1.00 48.41           C
ATOM   3287  C   ALA D 405      28.419 -14.048  14.395  1.00 48.41           C
ATOM   3288  O   ALA D 405      28.858 -13.002  13.921  1.00 48.41           O
ATOM   3289  N   ILE D 406      27.091 -14.247  14.581  1.00145.93           N
ATOM   3290  CA  ILE D 406      26.129 -13.197  14.332  1.00145.93           C
ATOM   3291  CB  ILE D 406      25.607 -13.165  12.916  1.00145.93           C
ATOM   3292  CG1 ILE D 406      24.890 -14.470  12.519  1.00145.93           C
ATOM   3293  CG2 ILE D 406      26.781 -12.799  11.996  1.00145.93           C
ATOM   3294  CD1 ILE D 406      23.480 -14.624  13.089  1.00145.93           C
ATOM   3295  C   ILE D 406      24.968 -13.344  15.278  1.00145.93           C
ATOM   3296  O   ILE D 406      24.744 -14.423  15.823  1.00145.93           O
ATOM   3297  N   ASP D 407      24.203 -12.247  15.505  1.00 82.16           N
ATOM   3298  CA  ASP D 407      23.054 -12.270  16.380  1.00 82.16           C
ATOM   3299  CB  ASP D 407      23.162 -11.258  17.537  1.00 82.16           C
ATOM   3300  CG  ASP D 407      23.325  -9.857  16.965  1.00 82.16           C
ATOM   3301  OD1 ASP D 407      22.467  -9.442  16.146  1.00 82.16           O
ATOM   3302  OD2 ASP D 407      24.326  -9.186  17.329  1.00 82.16           O
ATOM   3303  C   ASP D 407      21.801 -12.014  15.575  1.00 82.16           C
ATOM   3304  O   ASP D 407      21.869 -11.487  14.467  1.00 82.16           O
ATOM   3305  N   GLU D 408      20.627 -12.439  16.097  1.00178.93           N
ATOM   3306  CA  GLU D 408      19.361 -12.337  15.410  1.00178.93           C
ATOM   3307  CB  GLU D 408      18.272 -13.192  16.079  1.00178.93           C
ATOM   3308  CG  GLU D 408      16.847 -12.803  15.673  1.00178.93           C
ATOM   3309  CD  GLU D 408      16.680 -13.017  14.177  1.00178.93           C
ATOM   3310  OE1 GLU D 408      17.668 -13.444  13.523  1.00178.93           O
ATOM   3311  OE2 GLU D 408      15.559 -12.751  13.665  1.00178.93           O
ATOM   3312  C   GLU D 408      18.783 -10.984  15.265  1.00178.93           C
ATOM   3313  O   GLU D 408      18.587 -10.493  14.153  1.00178.93           O
ATOM   3314  N   THR D 409      18.500 -10.334  16.399  1.00100.11           N
ATOM   3315  CA  THR D 409      17.821  -9.096  16.244  1.00100.11           C
ATOM   3316  CB  THR D 409      17.388  -8.471  17.538  1.00100.11           C
ATOM   3317  OG1 THR D 409      18.515  -8.198  18.356  1.00100.11           O
ATOM   3318  CG2 THR D 409      16.423  -9.431  18.254  1.00100.11           C
ATOM   3319  C   THR D 409      18.768  -8.181  15.588  1.00100.11           C
ATOM   3320  O   THR D 409      18.413  -7.448  14.666  1.00100.11           O
ATOM   3321  N   VAL D 410      20.030  -8.218  16.036  1.00 93.39           N
ATOM   3322  CA  VAL D 410      20.809  -7.168  15.471  1.00 93.39           C
ATOM   3323  CB  VAL D 410      22.027  -6.762  16.257  1.00 93.39           C
ATOM   3324  CG1 VAL D 410      22.766  -5.656  15.481  1.00 93.39           C
ATOM   3325  CG2 VAL D 410      21.580  -6.342  17.666  1.00 93.39           C
ATOM   3326  C   VAL D 410      21.199  -7.404  14.062  1.00 93.39           C
ATOM   3327  O   VAL D 410      21.123  -6.495  13.236  1.00 93.39           O
ATOM   3328  N   GLY D 411      21.616  -8.634  13.733  1.00 35.13           N
ATOM   3329  CA  GLY D 411      22.092  -8.817  12.404  1.00 35.13           C
ATOM   3330  C   GLY D 411      23.527  -8.380  12.382  1.00 35.13           C
ATOM   3331  O   GLY D 411      24.092  -8.224  11.301  1.00 35.13           O
ATOM   3332  N   ARG D 412      24.176  -8.140  13.551  1.00164.60           N
ATOM   3333  CA  ARG D 412      25.547  -7.758  13.361  1.00164.60           C
ATOM   3334  CB  ARG D 412      26.196  -6.669  14.239  1.00164.60           C
ATOM   3335  CG  ARG D 412      26.438  -6.933  15.711  1.00164.60           C
ATOM   3336  CD  ARG D 412      27.507  -5.970  16.246  1.00164.60           C
ATOM   3337  NE  ARG D 412      27.344  -4.664  15.541  1.00164.60           N
ATOM   3338  CZ  ARG D 412      28.404  -4.110  14.876  1.00164.60           C
ATOM   3339  NH1 ARG D 412      29.619  -4.726  14.888  1.00164.60           N
ATOM   3340  NH2 ARG D 412      28.247  -2.935  14.197  1.00164.60           N
ATOM   3341  C   ARG D 412      26.412  -8.971  13.299  1.00164.60           C
ATOM   3342  O   ARG D 412      26.000 -10.071  13.666  1.00164.60           O
ATOM   3343  N   THR D 413      27.643  -8.788  12.777  1.00105.84           N
ATOM   3344  CA  THR D 413      28.526  -9.895  12.553  1.00105.84           C
ATOM   3345  CB  THR D 413      29.030  -9.972  11.141  1.00105.84           C
ATOM   3346  OG1 THR D 413      29.782 -11.161  10.951  1.00105.84           O
ATOM   3347  CG2 THR D 413      29.911  -8.741  10.868  1.00105.84           C
ATOM   3348  C   THR D 413      29.733  -9.755  13.421  1.00105.84           C
ATOM   3349  O   THR D 413      30.085  -8.653  13.839  1.00105.84           O
ATOM   3350  N   GLY D 414      30.401 -10.893  13.715  1.00 36.72           N
ATOM   3351  CA  GLY D 414      31.549 -10.876  14.577  1.00 36.72           C
ATOM   3352  C   GLY D 414      32.334 -12.151  14.388  1.00 36.72           C
ATOM   3353  O   GLY D 414      32.180 -12.826  13.370  1.00 36.72           O
ATOM   3354  N   PHE D 415      33.200 -12.504  15.378  1.00140.11           N
ATOM   3355  CA  PHE D 415      34.073 -13.642  15.244  1.00140.11           C
ATOM   3356  CB  PHE D 415      35.580 -13.344  15.303  1.00140.11           C
ATOM   3357  CG  PHE D 415      35.969 -12.282  14.344  1.00140.11           C
ATOM   3358  CD1 PHE D 415      36.339 -12.567  13.050  1.00140.11           C
ATOM   3359  CD2 PHE D 415      35.969 -10.977  14.770  1.00140.11           C
ATOM   3360  CE1 PHE D 415      36.704 -11.553  12.196  1.00140.11           C
ATOM   3361  CE2 PHE D 415      36.334  -9.962  13.921  1.00140.11           C
ATOM   3362  CZ  PHE D 415      36.694 -10.248  12.628  1.00140.11           C
ATOM   3363  C   PHE D 415      33.905 -14.568  16.417  1.00140.11           C
ATOM   3364  O   PHE D 415      33.280 -14.248  17.430  1.00140.11           O
ATOM   3365  N   TRP D 416      34.531 -15.758  16.275  1.00288.79           N
ATOM   3366  CA  TRP D 416      34.374 -16.846  17.196  1.00288.79           C
ATOM   3367  CB  TRP D 416      33.187 -17.662  16.598  1.00288.79           C
ATOM   3368  CG  TRP D 416      32.679 -18.973  17.156  1.00288.79           C
ATOM   3369  CD2 TRP D 416      32.637 -20.301  16.542  1.00288.79           C
ATOM   3370  CD1 TRP D 416      31.877 -19.044  18.248  1.00288.79           C
ATOM   3371  NE1 TRP D 416      31.211 -20.236  18.268  1.00288.79           N
ATOM   3372  CE2 TRP D 416      31.668 -21.028  17.237  1.00288.79           C
ATOM   3373  CE3 TRP D 416      33.272 -20.847  15.445  1.00288.79           C
ATOM   3374  CZ2 TRP D 416      31.274 -22.273  16.837  1.00288.79           C
ATOM   3375  CZ3 TRP D 416      32.949 -22.160  15.126  1.00288.79           C
ATOM   3376  CH2 TRP D 416      31.954 -22.849  15.795  1.00288.79           C
ATOM   3377  C   TRP D 416      35.650 -17.671  17.106  1.00288.79           C
ATOM   3378  O   TRP D 416      36.307 -17.688  16.066  1.00288.79           O
ATOM   3379  N   THR D 417      36.088 -18.311  18.221  1.00129.95           N
ATOM   3380  CA  THR D 417      37.200 -19.239  18.182  1.00129.95           C
ATOM   3381  CB  THR D 417      38.577 -18.700  18.575  1.00129.95           C
ATOM   3382  OG1 THR D 417      39.002 -17.662  17.721  1.00129.95           O
ATOM   3383  CG2 THR D 417      39.631 -19.811  18.500  1.00129.95           C
ATOM   3384  C   THR D 417      36.927 -20.211  19.277  1.00129.95           C
ATOM   3385  O   THR D 417      36.471 -19.820  20.348  1.00129.95           O
ATOM   3386  N   LEU D 418      37.179 -21.512  19.058  1.00146.57           N
ATOM   3387  CA  LEU D 418      37.036 -22.419  20.157  1.00146.57           C
ATOM   3388  CB  LEU D 418      36.768 -23.856  19.659  1.00146.57           C
ATOM   3389  CG  LEU D 418      36.252 -24.883  20.693  1.00146.57           C
ATOM   3390  CD1 LEU D 418      36.045 -26.256  20.030  1.00146.57           C
ATOM   3391  CD2 LEU D 418      37.124 -24.983  21.955  1.00146.57           C
ATOM   3392  C   LEU D 418      38.392 -22.320  20.811  1.00146.57           C
ATOM   3393  O   LEU D 418      39.364 -21.976  20.150  1.00146.57           O
ATOM   3394  N   ILE D 419      38.505 -22.539  22.131  1.00148.92           N
ATOM   3395  CA  ILE D 419      39.794 -22.535  22.767  1.00148.92           C
ATOM   3396  CB  ILE D 419      39.791 -21.765  24.043  1.00148.92           C
ATOM   3397  CG1 ILE D 419      39.462 -20.291  23.738  1.00148.92           C
ATOM   3398  CG2 ILE D 419      41.153 -21.968  24.719  1.00148.92           C
ATOM   3399  CD1 ILE D 419      39.073 -19.483  24.980  1.00148.92           C
ATOM   3400  C   ILE D 419      39.978 -23.995  23.026  1.00148.92           C
ATOM   3401  O   ILE D 419      39.188 -24.554  23.772  1.00148.92           O
ATOM   3402  N   TYR D 420      41.141 -24.595  22.704  1.00379.29           N
ATOM   3403  CA  TYR D 420      41.224 -25.955  22.211  1.00379.29           C
ATOM   3404  CB  TYR D 420      42.174 -26.854  22.993  1.00379.29           C
ATOM   3405  CG  TYR D 420      43.560 -26.407  22.917  1.00379.29           C
ATOM   3406  CD1 TYR D 420      44.345 -26.749  21.846  1.00379.29           C
ATOM   3407  CD2 TYR D 420      44.068 -25.664  23.945  1.00379.29           C
ATOM   3408  CE1 TYR D 420      45.654 -26.341  21.796  1.00379.29           C
ATOM   3409  CE2 TYR D 420      45.377 -25.257  23.895  1.00379.29           C
ATOM   3410  CZ  TYR D 420      46.171 -25.593  22.825  1.00379.29           C
ATOM   3411  OH  TYR D 420      47.517 -25.171  22.788  1.00379.29           O
ATOM   3412  C   TYR D 420      39.997 -26.777  22.452  1.00379.29           C
ATOM   3413  O   TYR D 420      39.179 -26.858  21.536  1.00379.29           O
ATOM   3414  N   ASN D 421      39.766 -27.344  23.650  1.00184.64           N
ATOM   3415  CA  ASN D 421      38.527 -28.077  23.741  1.00184.64           C
ATOM   3416  CB  ASN D 421      38.720 -29.605  23.709  1.00184.64           C
ATOM   3417  CG  ASN D 421      39.679 -30.022  24.814  1.00184.64           C
ATOM   3418  OD1 ASN D 421      40.698 -29.380  25.043  1.00184.64           O
ATOM   3419  ND2 ASN D 421      39.354 -31.150  25.498  1.00184.64           N
ATOM   3420  C   ASN D 421      37.852 -27.678  25.016  1.00184.64           C
ATOM   3421  O   ASN D 421      36.929 -28.333  25.504  1.00184.64           O
ATOM   3422  N   GLN D 422      38.355 -26.589  25.609  1.00252.37           N
ATOM   3423  CA  GLN D 422      37.838 -26.105  26.849  1.00252.37           C
ATOM   3424  CB  GLN D 422      38.917 -25.480  27.716  1.00252.37           C
ATOM   3425  CG  GLN D 422      38.289 -25.171  29.043  1.00252.37           C
ATOM   3426  CD  GLN D 422      39.309 -25.311  30.137  1.00252.37           C
ATOM   3427  OE1 GLN D 422      40.321 -25.995  30.009  1.00252.37           O
ATOM   3428  NE2 GLN D 422      38.999 -24.659  31.280  1.00252.37           N
ATOM   3429  C   GLN D 422      36.634 -25.193  26.832  1.00252.37           C
ATOM   3430  O   GLN D 422      35.783 -25.276  27.719  1.00252.37           O
ATOM   3431  N   GLY D 423      36.547 -24.263  25.861  1.00 48.04           N
ATOM   3432  CA  GLY D 423      35.477 -23.305  25.852  1.00 48.04           C
ATOM   3433  C   GLY D 423      35.662 -22.453  24.635  1.00 48.04           C
ATOM   3434  O   GLY D 423      36.372 -22.843  23.711  1.00 48.04           O
ATOM   3435  N   TYR D 424      35.006 -21.273  24.592  1.00 97.93           N
ATOM   3436  CA  TYR D 424      35.121 -20.455  23.420  1.00 97.93           C
ATOM   3437  CB  TYR D 424      34.013 -20.745  22.388  1.00 97.93           C
ATOM   3438  CG  TYR D 424      32.672 -20.531  23.014  1.00 97.93           C
ATOM   3439  CD1 TYR D 424      32.038 -21.550  23.688  1.00 97.93           C
ATOM   3440  CD2 TYR D 424      32.043 -19.308  22.927  1.00 97.93           C
ATOM   3441  CE1 TYR D 424      30.801 -21.350  24.259  1.00 97.93           C
ATOM   3442  CE2 TYR D 424      30.806 -19.100  23.497  1.00 97.93           C
ATOM   3443  CZ  TYR D 424      30.180 -20.126  24.164  1.00 97.93           C
ATOM   3444  OH  TYR D 424      28.911 -19.927  24.749  1.00 97.93           O
ATOM   3445  C   TYR D 424      35.069 -18.995  23.756  1.00 97.93           C
ATOM   3446  O   TYR D 424      34.646 -18.590  24.840  1.00 97.93           O
ATOM   3447  N   GLU D 425      35.557 -18.165  22.806  1.00135.03           N
ATOM   3448  CA  GLU D 425      35.455 -16.740  22.904  1.00135.03           C
ATOM   3449  CB  GLU D 425      36.769 -15.954  22.946  1.00135.03           C
ATOM   3450  CG  GLU D 425      37.409 -15.873  24.322  1.00135.03           C
ATOM   3451  CD  GLU D 425      38.228 -14.595  24.329  1.00135.03           C
ATOM   3452  OE1 GLU D 425      37.630 -13.525  24.632  1.00135.03           O
ATOM   3453  OE2 GLU D 425      39.448 -14.661  24.039  1.00135.03           O
ATOM   3454  C   GLU D 425      34.756 -16.245  21.692  1.00135.03           C
ATOM   3455  O   GLU D 425      35.065 -16.651  20.572  1.00135.03           O
ATOM   3456  N   ALA D 426      33.772 -15.354  21.901  1.00 60.11           N
ATOM   3457  CA  ALA D 426      33.106 -14.766  20.781  1.00 60.11           C
ATOM   3458  CB  ALA D 426      31.648 -15.211  20.609  1.00 60.11           C
ATOM   3459  C   ALA D 426      33.147 -13.290  20.969  1.00 60.11           C
ATOM   3460  O   ALA D 426      32.900 -12.779  22.063  1.00 60.11           O
ATOM   3461  N   VAL D 427      33.513 -12.564  19.895  1.00 69.34           N
ATOM   3462  CA  VAL D 427      33.497 -11.139  19.989  1.00 69.34           C
ATOM   3463  CB  VAL D 427      34.826 -10.492  19.719  1.00 69.34           C
ATOM   3464  CG1 VAL D 427      34.661  -8.967  19.827  1.00 69.34           C
ATOM   3465  CG2 VAL D 427      35.854 -11.063  20.717  1.00 69.34           C
ATOM   3466  C   VAL D 427      32.493 -10.675  18.994  1.00 69.34           C
ATOM   3467  O   VAL D 427      32.635 -10.889  17.789  1.00 69.34           O
ATOM   3468  N   ILE D 428      31.404 -10.072  19.501  1.00149.96           N
ATOM   3469  CA  ILE D 428      30.377  -9.588  18.637  1.00149.96           C
ATOM   3470  CB  ILE D 428      29.294 -10.590  18.381  1.00149.96           C
ATOM   3471  CG1 ILE D 428      28.196  -9.952  17.515  1.00149.96           C
ATOM   3472  CG2 ILE D 428      28.798 -11.117  19.737  1.00149.96           C
ATOM   3473  CD1 ILE D 428      28.697  -9.462  16.161  1.00149.96           C
ATOM   3474  C   ILE D 428      29.743  -8.395  19.272  1.00149.96           C
ATOM   3475  O   ILE D 428      29.568  -8.348  20.487  1.00149.96           O
ATOM   3476  N   ARG D 429      29.377  -7.394  18.450  1.00206.12           N
ATOM   3477  CA  ARG D 429      28.672  -6.244  18.945  1.00206.12           C
ATOM   3478  CB  ARG D 429      27.301  -6.576  19.581  1.00206.12           C
ATOM   3479  CG  ARG D 429      26.192  -7.043  18.640  1.00206.12           C
ATOM   3480  CD  ARG D 429      24.867  -7.327  19.349  1.00206.12           C
ATOM   3481  NE  ARG D 429      24.839  -6.481  20.572  1.00206.12           N
ATOM   3482  CZ  ARG D 429      24.466  -5.171  20.505  1.00206.12           C
ATOM   3483  NH1 ARG D 429      24.082  -4.621  19.316  1.00206.12           N
ATOM   3484  NH2 ARG D 429      24.499  -4.412  21.637  1.00206.12           N
ATOM   3485  C   ARG D 429      29.433  -5.554  20.053  1.00206.12           C
ATOM   3486  O   ARG D 429      28.815  -5.112  21.018  1.00206.12           O
ATOM   3487  N   ASN D 430      30.772  -5.420  19.952  1.00 70.16           N
ATOM   3488  CA  ASN D 430      31.558  -4.737  20.953  1.00 70.16           C
ATOM   3489  CB  ASN D 430      31.169  -3.256  21.130  1.00 70.16           C
ATOM   3490  CG  ASN D 430      31.780  -2.446  19.990  1.00 70.16           C
ATOM   3491  OD1 ASN D 430      32.987  -2.210  19.958  1.00 70.16           O
ATOM   3492  ND2 ASN D 430      30.927  -2.000  19.028  1.00 70.16           N
ATOM   3493  C   ASN D 430      31.463  -5.418  22.294  1.00 70.16           C
ATOM   3494  O   ASN D 430      31.653  -4.788  23.335  1.00 70.16           O
ATOM   3495  N   ARG D 431      31.206  -6.739  22.307  1.00129.09           N
ATOM   3496  CA  ARG D 431      31.130  -7.480  23.536  1.00129.09           C
ATOM   3497  CB  ARG D 431      29.698  -7.938  23.854  1.00129.09           C
ATOM   3498  CG  ARG D 431      28.682  -6.800  23.988  1.00129.09           C
ATOM   3499  CD  ARG D 431      28.182  -6.589  25.416  1.00129.09           C
ATOM   3500  NE  ARG D 431      27.520  -7.853  25.844  1.00129.09           N
ATOM   3501  CZ  ARG D 431      26.581  -7.827  26.838  1.00129.09           C
ATOM   3502  NH1 ARG D 431      26.217  -6.628  27.386  1.00129.09           N
ATOM   3503  NH2 ARG D 431      26.015  -8.984  27.277  1.00129.09           N
ATOM   3504  C   ARG D 431      31.913  -8.734  23.319  1.00129.09           C
ATOM   3505  O   ARG D 431      32.008  -9.221  22.194  1.00129.09           O
ATOM   3506  N   LYS D 432      32.521  -9.291  24.385  1.00151.14           N
ATOM   3507  CA  LYS D 432      33.227 -10.525  24.208  1.00151.14           C
ATOM   3508  CB  LYS D 432      34.745 -10.402  24.310  1.00151.14           C
ATOM   3509  CG  LYS D 432      35.178  -9.539  25.465  1.00151.14           C
ATOM   3510  CD  LYS D 432      36.698  -9.433  25.547  1.00151.14           C
ATOM   3511  CE  LYS D 432      37.157  -8.234  26.364  1.00151.14           C
ATOM   3512  NZ  LYS D 432      38.585  -8.012  26.158  1.00151.14           N
ATOM   3513  C   LYS D 432      32.700 -11.525  25.184  1.00151.14           C
ATOM   3514  O   LYS D 432      32.598 -11.248  26.383  1.00151.14           O
ATOM   3515  N   PHE D 433      32.329 -12.723  24.665  1.00159.82           N
ATOM   3516  CA  PHE D 433      31.800 -13.713  25.545  1.00159.82           C
ATOM   3517  CB  PHE D 433      30.596 -14.579  25.095  1.00159.82           C
ATOM   3518  CG  PHE D 433      29.891 -14.173  23.851  1.00159.82           C
ATOM   3519  CD1 PHE D 433      29.420 -12.902  23.634  1.00159.82           C
ATOM   3520  CD2 PHE D 433      29.631 -15.145  22.910  1.00159.82           C
ATOM   3521  CE1 PHE D 433      28.756 -12.605  22.466  1.00159.82           C
ATOM   3522  CE2 PHE D 433      28.963 -14.853  21.747  1.00159.82           C
ATOM   3523  CZ  PHE D 433      28.528 -13.574  21.518  1.00159.82           C
ATOM   3524  C   PHE D 433      32.850 -14.769  25.740  1.00159.82           C
ATOM   3525  O   PHE D 433      33.508 -15.198  24.798  1.00159.82           O
ATOM   3526  N   PHE D 434      33.031 -15.219  26.988  1.00446.10           N
ATOM   3527  CA  PHE D 434      33.948 -16.282  27.297  1.00446.10           C
ATOM   3528  CB  PHE D 434      35.253 -15.768  27.960  1.00446.10           C
ATOM   3529  CG  PHE D 434      36.024 -16.943  28.789  1.00446.10           C
ATOM   3530  CD1 PHE D 434      36.924 -18.061  28.928  1.00446.10           C
ATOM   3531  CD2 PHE D 434      35.998 -17.364  30.135  1.00446.10           C
ATOM   3532  CE1 PHE D 434      36.171 -17.461  29.872  1.00446.10           C
ATOM   3533  CE2 PHE D 434      36.944 -18.405  29.890  1.00446.10           C
ATOM   3534  CZ  PHE D 434      36.790 -17.816  28.690  1.00446.10           C
ATOM   3535  C   PHE D 434      33.306 -17.185  28.300  1.00446.10           C
ATOM   3536  O   PHE D 434      32.672 -16.724  29.248  1.00446.10           O
ATOM   3537  N   GLY D 435      33.472 -18.513  28.115  1.00 66.97           N
ATOM   3538  CA  GLY D 435      32.921 -19.454  29.043  1.00 66.97           C
ATOM   3539  C   GLY D 435      33.556 -20.780  28.776  1.00 66.97           C
ATOM   3540  O   GLY D 435      33.994 -21.063  27.661  1.00 66.97           O
ATOM   3541  N   PHE D 436      33.616 -21.632  29.819  1.00173.67           N
ATOM   3542  CA  PHE D 436      34.159 -22.952  29.678  1.00173.67           C
ATOM   3543  CB  PHE D 436      34.786 -23.520  30.967  1.00173.67           C
ATOM   3544  CG  PHE D 436      35.745 -22.558  31.589  1.00173.67           C
ATOM   3545  CD1 PHE D 436      37.060 -22.492  31.192  1.00173.67           C
ATOM   3546  CD2 PHE D 436      35.311 -21.714  32.583  1.00173.67           C
ATOM   3547  CE1 PHE D 436      37.930 -21.603  31.780  1.00173.67           C
ATOM   3548  CE2 PHE D 436      36.175 -20.820  33.176  1.00173.67           C
ATOM   3549  CZ  PHE D 436      37.487 -20.767  32.775  1.00173.67           C
ATOM   3550  C   PHE D 436      32.970 -23.836  29.443  1.00173.67           C
ATOM   3551  O   PHE D 436      31.861 -23.524  29.875  1.00173.67           O
ATOM   3552  N   SER D 437      33.160 -24.966  28.738  1.00 55.07           N
ATOM   3553  CA  SER D 437      32.060 -25.868  28.514  1.00 55.07           C
ATOM   3554  CB  SER D 437      32.407 -27.035  27.569  1.00 55.07           C
ATOM   3555  OG  SER D 437      32.696 -26.552  26.267  1.00 55.07           O
ATOM   3556  C   SER D 437      31.692 -26.439  29.853  1.00 55.07           C
ATOM   3557  O   SER D 437      32.532 -26.588  30.739  1.00 55.07           O
ATOM   3558  N   ASP D 438      30.401 -26.775  30.022  1.00105.07           N
ATOM   3559  CA  ASP D 438      29.876 -27.203  31.284  1.00105.07           C
ATOM   3560  CB  ASP D 438      28.338 -27.219  31.321  1.00105.07           C
ATOM   3561  CG  ASP D 438      27.942 -27.192  32.784  1.00105.07           C
ATOM   3562  OD1 ASP D 438      28.622 -26.451  33.541  1.00105.07           O
ATOM   3563  OD2 ASP D 438      26.963 -27.891  33.167  1.00105.07           O
ATOM   3564  C   ASP D 438      30.333 -28.576  31.639  1.00105.07           C
ATOM   3565  O   ASP D 438      30.606 -29.414  30.781  1.00105.07           O
ATOM   3566  N   PHE D 439      30.439 -28.823  32.964  1.00164.71           N
ATOM   3567  CA  PHE D 439      30.776 -30.135  33.423  1.00164.71           C
ATOM   3568  CB  PHE D 439      32.290 -30.376  33.363  1.00164.71           C
ATOM   3569  CG  PHE D 439      33.020 -29.699  34.458  1.00164.71           C
ATOM   3570  CD1 PHE D 439      32.696 -28.459  34.940  1.00164.71           C
ATOM   3571  CD2 PHE D 439      34.128 -30.340  34.946  1.00164.71           C
ATOM   3572  CE1 PHE D 439      33.461 -27.919  35.949  1.00164.71           C
ATOM   3573  CE2 PHE D 439      34.899 -29.812  35.944  1.00164.71           C
ATOM   3574  CZ  PHE D 439      34.552 -28.591  36.458  1.00164.71           C
ATOM   3575  C   PHE D 439      30.215 -30.255  34.805  1.00164.71           C
ATOM   3576  O   PHE D 439      30.144 -29.270  35.536  1.00164.71           O
ATOM   3577  N   GLU D 440      29.775 -31.467  35.201  1.00129.04           N
ATOM   3578  CA  GLU D 440      29.125 -31.562  36.476  1.00129.04           C
ATOM   3579  CB  GLU D 440      27.587 -31.530  36.342  1.00129.04           C
ATOM   3580  CG  GLU D 440      26.991 -32.555  35.362  1.00129.04           C
ATOM   3581  CD  GLU D 440      26.520 -33.793  36.118  1.00129.04           C
ATOM   3582  OE1 GLU D 440      27.160 -34.173  37.133  1.00129.04           O
ATOM   3583  OE2 GLU D 440      25.487 -34.370  35.683  1.00129.04           O
ATOM   3584  C   GLU D 440      29.542 -32.809  37.173  1.00129.04           C
ATOM   3585  O   GLU D 440      29.875 -33.812  36.545  1.00129.04           O
ATOM   3586  N   LYS D 441      29.543 -32.767  38.520  1.00150.12           N
ATOM   3587  CA  LYS D 441      29.927 -33.941  39.243  1.00150.12           C
ATOM   3588  CB  LYS D 441      30.974 -33.662  40.352  1.00150.12           C
ATOM   3589  CG  LYS D 441      30.454 -32.949  41.609  1.00150.12           C
ATOM   3590  CD  LYS D 441      29.682 -31.657  41.327  1.00150.12           C
ATOM   3591  CE  LYS D 441      29.091 -31.011  42.584  1.00150.12           C
ATOM   3592  NZ  LYS D 441      28.355 -29.774  42.232  1.00150.12           N
ATOM   3593  C   LYS D 441      28.702 -34.549  39.867  1.00150.12           C
ATOM   3594  O   LYS D 441      28.080 -33.982  40.763  1.00150.12           O
ATOM   3595  N   ILE D 442      28.288 -35.733  39.381  1.00160.35           N
ATOM   3596  CA  ILE D 442      27.181 -36.364  40.033  1.00160.35           C
ATOM   3597  CB  ILE D 442      26.687 -37.593  39.295  0.00160.35           C
ATOM   3598  CG1 ILE D 442      25.377 -38.133  39.903  1.00160.35           C
ATOM   3599  CG2 ILE D 442      27.823 -38.627  39.198  1.00160.35           C
ATOM   3600  CD1 ILE D 442      25.504 -38.679  41.323  1.00160.35           C
ATOM   3601  C   ILE D 442      27.692 -36.713  41.390  1.00160.35           C
ATOM   3602  O   ILE D 442      27.047 -36.464  42.407  1.00160.35           O
ATOM   3603  N   SER D 443      28.914 -37.271  41.411  1.00201.84           N
ATOM   3604  CA  SER D 443      29.619 -37.632  42.598  1.00201.84           C
ATOM   3605  CB  SER D 443      29.393 -39.082  43.057  1.00201.84           C
ATOM   3606  OG  SER D 443      28.051 -39.249  43.479  1.00201.84           O
ATOM   3607  C   SER D 443      31.050 -37.482  42.224  1.00201.84           C
ATOM   3608  O   SER D 443      31.364 -37.151  41.082  1.00201.84           O
ATOM   3609  N   LYS D 444      31.969 -37.704  43.173  1.00221.96           N
ATOM   3610  CA  LYS D 444      33.340 -37.489  42.834  1.00221.96           C
ATOM   3611  CB  LYS D 444      34.126 -36.939  44.034  1.00221.96           C
ATOM   3612  CG  LYS D 444      33.689 -35.521  44.405  1.00221.96           C
ATOM   3613  CD  LYS D 444      33.924 -35.166  45.873  1.00221.96           C
ATOM   3614  CE  LYS D 444      35.002 -36.006  46.561  1.00221.96           C
ATOM   3615  NZ  LYS D 444      35.017 -35.704  48.011  1.00221.96           N
ATOM   3616  C   LYS D 444      33.950 -38.791  42.435  1.00221.96           C
ATOM   3617  O   LYS D 444      34.528 -39.493  43.261  1.00221.96           O
ATOM   3618  N   LYS D 445      33.828 -39.160  41.148  1.00218.23           N
ATOM   3619  CA  LYS D 445      34.516 -40.331  40.711  1.00218.23           C
ATOM   3620  CB  LYS D 445      34.041 -41.623  41.389  1.00218.23           C
ATOM   3621  CG  LYS D 445      35.085 -42.731  41.258  1.00218.23           C
ATOM   3622  CD  LYS D 445      35.013 -43.763  42.379  1.00218.23           C
ATOM   3623  CE  LYS D 445      35.364 -43.166  43.746  1.00218.23           C
ATOM   3624  NZ  LYS D 445      36.729 -42.591  43.719  1.00218.23           N
ATOM   3625  C   LYS D 445      34.306 -40.407  39.243  1.00218.23           C
ATOM   3626  O   LYS D 445      34.956 -41.176  38.537  1.00218.23           O
ATOM   3627  N   LYS D 446      33.366 -39.587  38.746  1.00169.53           N
ATOM   3628  CA  LYS D 446      33.195 -39.494  37.336  1.00169.53           C
ATOM   3629  CB  LYS D 446      32.437 -40.677  36.702  1.00169.53           C
ATOM   3630  CG  LYS D 446      31.110 -41.046  37.368  1.00169.53           C
ATOM   3631  CD  LYS D 446      30.306 -42.063  36.551  0.00169.53           C
ATOM   3632  CE  LYS D 446      31.161 -43.208  35.997  0.00169.53           C
ATOM   3633  NZ  LYS D 446      31.427 -44.211  37.051  0.00169.53           N
ATOM   3634  C   LYS D 446      32.506 -38.203  37.064  1.00169.53           C
ATOM   3635  O   LYS D 446      31.826 -37.648  37.927  1.00169.53           O
ATOM   3636  N   VAL D 447      32.687 -37.670  35.848  1.00 43.08           N
ATOM   3637  CA  VAL D 447      32.076 -36.414  35.572  1.00 43.08           C
ATOM   3638  CB  VAL D 447      33.080 -35.302  35.439  1.00 43.08           C
ATOM   3639  CG1 VAL D 447      32.349 -33.990  35.138  1.00 43.08           C
ATOM   3640  CG2 VAL D 447      33.910 -35.246  36.726  1.00 43.08           C
ATOM   3641  C   VAL D 447      31.393 -36.549  34.258  1.00 43.08           C
ATOM   3642  O   VAL D 447      31.710 -37.436  33.467  1.00 43.08           O
ATOM   3643  N   ILE D 448      30.385 -35.686  34.024  1.00 97.94           N
ATOM   3644  CA  ILE D 448      29.745 -35.665  32.751  1.00 97.94           C
ATOM   3645  CB  ILE D 448      28.277 -35.960  32.774  1.00 97.94           C
ATOM   3646  CG1 ILE D 448      27.802 -36.156  31.327  1.00 97.94           C
ATOM   3647  CG2 ILE D 448      27.555 -34.841  33.535  1.00 97.94           C
ATOM   3648  CD1 ILE D 448      26.428 -36.811  31.246  1.00 97.94           C
ATOM   3649  C   ILE D 448      29.924 -34.281  32.205  1.00 97.94           C
ATOM   3650  O   ILE D 448      29.754 -33.281  32.903  1.00 97.94           O
ATOM   3651  N   SER D 449      30.318 -34.174  30.925  1.00 47.84           N
ATOM   3652  CA  SER D 449      30.523 -32.866  30.397  1.00 47.84           C
ATOM   3653  CB  SER D 449      31.831 -32.709  29.611  1.00 47.84           C
ATOM   3654  OG  SER D 449      32.951 -32.963  30.444  1.00 47.84           O
ATOM   3655  C   SER D 449      29.409 -32.621  29.455  1.00 47.84           C
ATOM   3656  O   SER D 449      28.857 -33.552  28.871  1.00 47.84           O
ATOM   3657  N   TYR D 450      29.011 -31.344  29.339  1.00 79.87           N
ATOM   3658  CA  TYR D 450      27.974 -30.987  28.422  1.00 79.87           C
ATOM   3659  CB  TYR D 450      26.757 -30.330  29.093  1.00 79.87           C
ATOM   3660  CG  TYR D 450      26.076 -31.396  29.874  1.00 79.87           C
ATOM   3661  CD1 TYR D 450      25.139 -32.202  29.268  1.00 79.87           C
ATOM   3662  CD2 TYR D 450      26.375 -31.601  31.199  1.00 79.87           C
ATOM   3663  CE1 TYR D 450      24.503 -33.201  29.970  1.00 79.87           C
ATOM   3664  CE2 TYR D 450      25.742 -32.597  31.906  1.00 79.87           C
ATOM   3665  CZ  TYR D 450      24.805 -33.397  31.296  1.00 79.87           C
ATOM   3666  OH  TYR D 450      24.166 -34.416  32.038  1.00 79.87           O
ATOM   3667  C   TYR D 450      28.562 -29.985  27.505  1.00 79.87           C
ATOM   3668  O   TYR D 450      28.775 -28.834  27.876  1.00 79.87           O
ATOM   3669  N   CYS D 451      28.843 -30.419  26.272  1.00 74.67           N
ATOM   3670  CA  CYS D 451      29.406 -29.593  25.250  1.00 74.67           C
ATOM   3671  CB  CYS D 451      29.974 -30.441  24.106  1.00 74.67           C
ATOM   3672  SG  CYS D 451      31.348 -31.425  24.765  1.00 74.67           S
ATOM   3673  C   CYS D 451      28.359 -28.633  24.779  1.00 74.67           C
ATOM   3674  O   CYS D 451      28.644 -27.641  24.108  1.00 74.67           O
ATOM   3675  N   ASN D 452      27.093 -28.990  25.055  1.00146.70           N
ATOM   3676  CA  ASN D 452      25.918 -28.233  24.720  1.00146.70           C
ATOM   3677  CB  ASN D 452      24.626 -29.045  24.878  1.00146.70           C
ATOM   3678  CG  ASN D 452      24.708 -30.222  23.921  1.00146.70           C
ATOM   3679  OD1 ASN D 452      25.776 -30.791  23.695  1.00146.70           O
ATOM   3680  ND2 ASN D 452      23.547 -30.599  23.329  1.00146.70           N
ATOM   3681  C   ASN D 452      25.765 -27.026  25.610  1.00146.70           C
ATOM   3682  O   ASN D 452      25.102 -26.060  25.226  1.00146.70           O
ATOM   3683  N   VAL D 453      26.320 -27.061  26.836  1.00 72.38           N
ATOM   3684  CA  VAL D 453      26.067 -26.017  27.802  1.00 72.38           C
ATOM   3685  CB  VAL D 453      25.286 -26.567  28.977  1.00 72.38           C
ATOM   3686  CG1 VAL D 453      24.996 -25.493  30.039  1.00 72.38           C
ATOM   3687  CG2 VAL D 453      24.020 -27.231  28.415  1.00 72.38           C
ATOM   3688  C   VAL D 453      27.381 -25.445  28.291  1.00 72.38           C
ATOM   3689  O   VAL D 453      28.449 -25.967  27.964  1.00 72.38           O
ATOM   3690  N   THR D 454      27.346 -24.323  29.063  1.00 68.69           N
ATOM   3691  CA  THR D 454      28.562 -23.704  29.527  1.00 68.69           C
ATOM   3692  CB  THR D 454      28.877 -22.442  28.779  1.00 68.69           C
ATOM   3693  OG1 THR D 454      27.863 -21.475  29.012  1.00 68.69           O
ATOM   3694  CG2 THR D 454      28.964 -22.765  27.277  1.00 68.69           C
ATOM   3695  C   THR D 454      28.480 -23.332  30.989  1.00 68.69           C
ATOM   3696  O   THR D 454      27.475 -23.567  31.658  1.00 68.69           O
ATOM   3697  N   ILE D 455      29.591 -22.720  31.484  1.00230.23           N
ATOM   3698  CA  ILE D 455      29.806 -22.136  32.798  1.00230.23           C
ATOM   3699  CB  ILE D 455      31.187 -22.332  33.347  1.00230.23           C
ATOM   3700  CG1 ILE D 455      31.229 -21.884  34.815  1.00230.23           C
ATOM   3701  CG2 ILE D 455      32.179 -21.583  32.448  1.00230.23           C
ATOM   3702  CD1 ILE D 455      30.372 -22.764  35.729  1.00230.23           C
ATOM   3703  C   ILE D 455      29.643 -20.616  32.515  1.00230.23           C
ATOM   3704  O   ILE D 455      29.058 -20.336  31.476  1.00230.23           O
ATOM   3705  N   GLY D 456      30.068 -19.594  33.356  1.00227.23           N
ATOM   3706  CA  GLY D 456      29.746 -18.147  33.068  1.00227.23           C
ATOM   3707  C   GLY D 456      30.946 -17.048  32.820  1.00227.23           C
ATOM   3708  O   GLY D 456      31.986 -17.339  33.411  1.00227.23           O
ATOM   3709  N   TRP D 457      30.869 -15.861  31.935  1.00269.59           N
ATOM   3710  CA  TRP D 457      31.639 -14.515  31.761  1.00269.59           C
ATOM   3711  CB  TRP D 457      33.175 -14.574  31.886  1.00269.59           C
ATOM   3712  CG  TRP D 457      33.716 -14.665  33.291  1.00269.59           C
ATOM   3713  CD2 TRP D 457      34.465 -15.777  33.797  1.00269.59           C
ATOM   3714  CD1 TRP D 457      33.708 -13.722  34.278  1.00269.59           C
ATOM   3715  NE1 TRP D 457      34.384 -14.188  35.377  1.00269.59           N
ATOM   3716  CE2 TRP D 457      34.863 -15.448  35.092  1.00269.59           C
ATOM   3717  CE3 TRP D 457      34.807 -16.967  33.222  1.00269.59           C
ATOM   3718  CZ2 TRP D 457      35.610 -16.310  35.836  1.00269.59           C
ATOM   3719  CZ3 TRP D 457      35.551 -17.839  33.982  1.00269.59           C
ATOM   3720  CH2 TRP D 457      35.944 -17.516  35.264  1.00269.59           C
ATOM   3721  C   TRP D 457      31.406 -13.653  30.452  1.00269.59           C
ATOM   3722  O   TRP D 457      31.769 -14.087  29.359  1.00269.59           O
ATOM   3723  N   SER D 458      30.906 -12.353  30.509  1.00131.49           N
ATOM   3724  CA  SER D 458      30.748 -11.491  29.318  1.00131.49           C
ATOM   3725  CB  SER D 458      29.335 -11.546  28.714  1.00131.49           C
ATOM   3726  OG  SER D 458      29.260 -10.701  27.576  1.00131.49           O
ATOM   3727  C   SER D 458      30.995 -10.034  29.692  1.00131.49           C
ATOM   3728  O   SER D 458      30.657  -9.608  30.792  1.00131.49           O
ATOM   3729  N   HIS D 459      31.593  -9.217  28.779  1.00102.91           N
ATOM   3730  CA  HIS D 459      31.856  -7.817  29.048  1.00102.91           C
ATOM   3731  ND1 HIS D 459      34.478  -9.660  30.321  1.00102.91           N
ATOM   3732  CG  HIS D 459      34.234  -8.449  29.716  1.00102.91           C
ATOM   3733  CB  HIS D 459      33.040  -7.592  30.012  1.00102.91           C
ATOM   3734  NE2 HIS D 459      36.164  -9.303  28.922  1.00102.91           N
ATOM   3735  CD2 HIS D 459      35.275  -8.245  28.860  1.00102.91           C
ATOM   3736  CE1 HIS D 459      35.645 -10.129  29.811  1.00102.91           C
ATOM   3737  C   HIS D 459      32.144  -7.115  27.752  1.00102.91           C
ATOM   3738  O   HIS D 459      32.454  -7.747  26.748  1.00102.91           O
ATOM   3739  N   ASN D 460      32.051  -5.767  27.739  1.00 73.30           N
ATOM   3740  CA  ASN D 460      32.304  -5.022  26.536  1.00 73.30           C
ATOM   3741  CB  ASN D 460      31.844  -3.549  26.612  1.00 73.30           C
ATOM   3742  CG  ASN D 460      32.527  -2.854  27.779  1.00 73.30           C
ATOM   3743  OD1 ASN D 460      33.425  -3.406  28.411  1.00 73.30           O
ATOM   3744  ND2 ASN D 460      32.076  -1.608  28.086  1.00 73.30           N
ATOM   3745  C   ASN D 460      33.770  -5.105  26.249  1.00 73.30           C
ATOM   3746  O   ASN D 460      34.571  -5.484  27.101  1.00 73.30           O
ATOM   3747  N   ASP D 461      34.150  -4.741  25.013  1.00109.92           N
ATOM   3748  CA  ASP D 461      35.497  -4.837  24.527  1.00109.92           C
ATOM   3749  CB  ASP D 461      35.614  -4.213  23.126  1.00109.92           C
ATOM   3750  CG  ASP D 461      37.045  -4.316  22.617  1.00109.92           C
ATOM   3751  OD1 ASP D 461      37.842  -5.097  23.201  1.00109.92           O
ATOM   3752  OD2 ASP D 461      37.357  -3.614  21.619  1.00109.92           O
ATOM   3753  C   ASP D 461      36.405  -4.054  25.432  1.00109.92           C
ATOM   3754  O   ASP D 461      37.560  -4.425  25.630  1.00109.92           O
ATOM   3755  N   ASP D 462      35.921  -2.920  25.969  1.00 55.25           N
ATOM   3756  CA  ASP D 462      36.699  -2.069  26.832  1.00 55.25           C
ATOM   3757  CB  ASP D 462      35.986  -0.744  27.152  1.00 55.25           C
ATOM   3758  CG  ASP D 462      35.946   0.099  25.889  1.00 55.25           C
ATOM   3759  OD1 ASP D 462      36.617  -0.292  24.897  1.00 55.25           O
ATOM   3760  OD2 ASP D 462      35.251   1.150  25.902  1.00 55.25           O
ATOM   3761  C   ASP D 462      36.963  -2.730  28.150  1.00 55.25           C
ATOM   3762  O   ASP D 462      37.991  -2.475  28.774  1.00 55.25           O
ATOM   3763  N   GLY D 463      36.026  -3.574  28.624  1.00 47.25           N
ATOM   3764  CA  GLY D 463      36.167  -4.212  29.903  1.00 47.25           C
ATOM   3765  C   GLY D 463      35.437  -3.421  30.957  1.00 47.25           C
ATOM   3766  O   GLY D 463      35.640  -3.665  32.146  1.00 47.25           O
ATOM   3767  N   GLY D 464      34.639  -2.401  30.561  1.00 71.17           N
ATOM   3768  CA  GLY D 464      33.912  -1.603  31.524  1.00 71.17           C
ATOM   3769  C   GLY D 464      32.741  -2.308  32.154  1.00 71.17           C
ATOM   3770  O   GLY D 464      32.678  -2.465  33.372  1.00 71.17           O
ATOM   3771  N   ASP D 465      31.796  -2.797  31.329  1.00122.82           N
ATOM   3772  CA  ASP D 465      30.589  -3.376  31.846  1.00122.82           C
ATOM   3773  CB  ASP D 465      29.363  -2.929  31.032  1.00122.82           C
ATOM   3774  CG  ASP D 465      28.103  -3.492  31.653  1.00122.82           C
ATOM   3775  OD1 ASP D 465      27.977  -4.743  31.715  1.00122.82           O
ATOM   3776  OD2 ASP D 465      27.247  -2.673  32.080  1.00122.82           O
ATOM   3777  C   ASP D 465      30.717  -4.862  31.735  1.00122.82           C
ATOM   3778  O   ASP D 465      31.123  -5.384  30.696  1.00122.82           O
ATOM   3779  N   TRP D 466      30.367  -5.565  32.834  1.00117.08           N
ATOM   3780  CA  TRP D 466      30.486  -6.987  32.956  1.00117.08           C
ATOM   3781  CB  TRP D 466      31.413  -7.399  34.097  1.00117.08           C
ATOM   3782  CG  TRP D 466      32.863  -7.188  33.819  1.00117.08           C
ATOM   3783  CD2 TRP D 466      33.808  -8.257  33.865  1.00117.08           C
ATOM   3784  CD1 TRP D 466      33.558  -6.050  33.536  1.00117.08           C
ATOM   3785  NE1 TRP D 466      34.889  -6.347  33.386  1.00117.08           N
ATOM   3786  CE2 TRP D 466      35.053  -7.703  33.590  1.00117.08           C
ATOM   3787  CE3 TRP D 466      33.642  -9.592  34.118  1.00117.08           C
ATOM   3788  CZ2 TRP D 466      36.163  -8.483  33.575  1.00117.08           C
ATOM   3789  CZ3 TRP D 466      34.763 -10.384  34.093  1.00117.08           C
ATOM   3790  CH2 TRP D 466      35.995  -9.830  33.825  1.00117.08           C
ATOM   3791  C   TRP D 466      29.171  -7.551  33.384  1.00117.08           C
ATOM   3792  O   TRP D 466      28.358  -6.860  33.994  1.00117.08           O
ATOM   3793  N   ALA D 467      28.925  -8.837  33.073  1.00 82.80           N
ATOM   3794  CA  ALA D 467      27.751  -9.524  33.512  1.00 82.80           C
ATOM   3795  CB  ALA D 467      26.500  -9.237  32.666  1.00 82.80           C
ATOM   3796  C   ALA D 467      28.064 -10.964  33.348  1.00 82.80           C
ATOM   3797  O   ALA D 467      29.056 -11.305  32.699  1.00 82.80           O
ATOM   3798  N   CYS D 468      27.270 -11.863  33.964  1.00138.82           N
ATOM   3799  CA  CYS D 468      27.615 -13.208  33.651  1.00138.82           C
ATOM   3800  CB  CYS D 468      28.444 -13.949  34.682  1.00138.82           C
ATOM   3801  SG  CYS D 468      30.120 -13.401  34.259  1.00138.82           S
ATOM   3802  C   CYS D 468      26.473 -13.927  33.042  1.00138.82           C
ATOM   3803  O   CYS D 468      25.325 -13.507  33.151  1.00138.82           O
ATOM   3804  N   PHE D 469      26.786 -14.983  32.271  1.00107.37           N
ATOM   3805  CA  PHE D 469      25.724 -15.660  31.601  1.00107.37           C
ATOM   3806  CB  PHE D 469      25.397 -15.100  30.203  1.00107.37           C
ATOM   3807  CG  PHE D 469      26.518 -15.351  29.251  1.00107.37           C
ATOM   3808  CD1 PHE D 469      27.550 -14.454  29.100  1.00107.37           C
ATOM   3809  CD2 PHE D 469      26.515 -16.498  28.495  1.00107.37           C
ATOM   3810  CE1 PHE D 469      28.565 -14.712  28.201  1.00107.37           C
ATOM   3811  CE2 PHE D 469      27.526 -16.765  27.600  1.00107.37           C
ATOM   3812  CZ  PHE D 469      28.555 -15.868  27.456  1.00107.37           C
ATOM   3813  C   PHE D 469      26.019 -17.109  31.470  1.00107.37           C
ATOM   3814  O   PHE D 469      27.105 -17.579  31.807  1.00107.37           O
ATOM   3815  N   ARG D 470      25.005 -17.870  31.015  1.00155.73           N
ATOM   3816  CA  ARG D 470      25.183 -19.277  30.840  1.00155.73           C
ATOM   3817  CB  ARG D 470      24.470 -20.128  31.916  1.00155.73           C
ATOM   3818  CG  ARG D 470      24.892 -21.603  31.924  1.00155.73           C
ATOM   3819  CD  ARG D 470      24.792 -22.284  33.299  1.00155.73           C
ATOM   3820  NE  ARG D 470      23.396 -22.765  33.508  1.00155.73           N
ATOM   3821  CZ  ARG D 470      23.097 -23.547  34.589  1.00155.73           C
ATOM   3822  NH1 ARG D 470      24.064 -23.872  35.498  1.00155.73           N
ATOM   3823  NH2 ARG D 470      21.827 -24.014  34.766  1.00155.73           N
ATOM   3824  C   ARG D 470      24.601 -19.545  29.496  1.00155.73           C
ATOM   3825  O   ARG D 470      23.637 -18.896  29.089  1.00155.73           O
ATOM   3826  N   GLY D 471      25.190 -20.492  28.747  1.00 43.76           N
ATOM   3827  CA  GLY D 471      24.689 -20.679  27.422  1.00 43.76           C
ATOM   3828  C   GLY D 471      24.331 -22.108  27.199  1.00 43.76           C
ATOM   3829  O   GLY D 471      24.909 -23.012  27.799  1.00 43.76           O
ATOM   3830  N   GLU D 472      23.324 -22.339  26.332  1.00 97.18           N
ATOM   3831  CA  GLU D 472      23.015 -23.687  25.962  1.00 97.18           C
ATOM   3832  CB  GLU D 472      21.843 -24.343  26.718  1.00 97.18           C
ATOM   3833  CG  GLU D 472      20.489 -23.650  26.573  1.00 97.18           C
ATOM   3834  CD  GLU D 472      19.474 -24.488  27.344  1.00 97.18           C
ATOM   3835  OE1 GLU D 472      19.865 -25.578  27.845  1.00 97.18           O
ATOM   3836  OE2 GLU D 472      18.295 -24.058  27.438  1.00 97.18           O
ATOM   3837  C   GLU D 472      22.737 -23.689  24.491  1.00 97.18           C
ATOM   3838  O   GLU D 472      22.133 -22.756  23.961  1.00 97.18           O
ATOM   3839  N   GLN D 473      23.200 -24.744  23.791  1.00107.63           N
ATOM   3840  CA  GLN D 473      23.038 -24.837  22.364  1.00107.63           C
ATOM   3841  CB  GLN D 473      23.964 -25.885  21.720  1.00107.63           C
ATOM   3842  CG  GLN D 473      25.377 -25.409  21.392  1.00107.63           C
ATOM   3843  CD  GLN D 473      25.404 -25.214  19.886  1.00107.63           C
ATOM   3844  OE1 GLN D 473      25.918 -24.221  19.370  1.00107.63           O
ATOM   3845  NE2 GLN D 473      24.844 -26.219  19.160  1.00107.63           N
ATOM   3846  C   GLN D 473      21.649 -25.286  22.095  1.00107.63           C
ATOM   3847  O   GLN D 473      21.355 -26.481  22.087  1.00107.63           O
ATOM   3848  N   ILE D 474      20.715 -24.335  21.956  1.00209.56           N
ATOM   3849  CA  ILE D 474      19.416 -24.864  21.729  1.00209.56           C
ATOM   3850  CB  ILE D 474      18.280 -24.118  22.353  1.00209.56           C
ATOM   3851  CG1 ILE D 474      18.342 -24.305  23.883  0.00209.56           C
ATOM   3852  CG2 ILE D 474      16.981 -24.666  21.736  0.00209.56           C
ATOM   3853  CD1 ILE D 474      17.235 -23.592  24.655  1.00209.56           C
ATOM   3854  C   ILE D 474      19.058 -25.208  20.335  1.00209.56           C
ATOM   3855  O   ILE D 474      18.769 -26.369  20.085  1.00209.56           O
ATOM   3856  N   MET D 475      19.166 -24.275  19.370  1.00151.63           N
ATOM   3857  CA  MET D 475      18.546 -24.560  18.101  1.00151.63           C
ATOM   3858  CB  MET D 475      18.548 -23.417  17.078  1.00151.63           C
ATOM   3859  CG  MET D 475      17.656 -23.776  15.886  1.00151.63           C
ATOM   3860  SD  MET D 475      15.899 -23.966  16.325  1.00151.63           S
ATOM   3861  CE  MET D 475      15.461 -25.011  14.906  1.00151.63           C
ATOM   3862  C   MET D 475      19.176 -25.750  17.484  1.00151.63           C
ATOM   3863  O   MET D 475      18.504 -26.572  16.863  1.00151.63           O
ATOM   3864  N   ARG D 476      20.491 -25.885  17.668  1.00149.09           N
ATOM   3865  CA  ARG D 476      21.112 -27.048  17.134  1.00149.09           C
ATOM   3866  CB  ARG D 476      20.910 -27.187  15.615  1.00149.09           C
ATOM   3867  CG  ARG D 476      21.581 -28.423  15.014  1.00149.09           C
ATOM   3868  CD  ARG D 476      21.557 -28.457  13.482  1.00149.09           C
ATOM   3869  NE  ARG D 476      20.134 -28.550  13.050  1.00149.09           N
ATOM   3870  CZ  ARG D 476      19.799 -28.252  11.762  1.00149.09           C
ATOM   3871  NH1 ARG D 476      20.766 -27.873  10.877  1.00149.09           N
ATOM   3872  NH2 ARG D 476      18.496 -28.330  11.358  1.00149.09           N
ATOM   3873  C   ARG D 476      22.594 -26.862  17.376  1.00149.09           C
ATOM   3874  O   ARG D 476      23.033 -25.687  17.282  1.00149.09           O
ATOM   3875  OXT ARG D 476      23.303 -27.865  17.660  1.00149.09           O
TER    3876      ARG D 476
ATOM   3877  N   LEU E 477      61.454 -11.946   4.617  1.00154.22           N
ATOM   3878  CA  LEU E 477      61.627 -13.092   5.535  1.00154.22           C
ATOM   3879  CB  LEU E 477      60.720 -14.276   5.145  1.00154.22           C
ATOM   3880  CG  LEU E 477      59.240 -14.128   5.545  1.00154.22           C
ATOM   3881  CD1 LEU E 477      59.068 -14.173   7.072  1.00154.22           C
ATOM   3882  CD2 LEU E 477      58.596 -12.891   4.907  1.00154.22           C
ATOM   3883  C   LEU E 477      63.024 -13.611   5.555  1.00154.22           C
ATOM   3884  O   LEU E 477      63.617 -13.913   4.522  1.00154.22           O
ATOM   3885  N   PRO E 478      63.549 -13.717   6.742  1.00146.26           N
ATOM   3886  CA  PRO E 478      64.880 -14.219   6.938  1.00146.26           C
ATOM   3887  CD  PRO E 478      63.135 -12.844   7.824  1.00146.26           C
ATOM   3888  CB  PRO E 478      65.317 -13.753   8.330  1.00146.26           C
ATOM   3889  CG  PRO E 478      64.019 -13.272   9.003  1.00146.26           C
ATOM   3890  C   PRO E 478      64.922 -15.701   6.804  1.00146.26           C
ATOM   3891  O   PRO E 478      63.879 -16.343   6.927  1.00146.26           O
ATOM   3892  N   GLU E 479      66.118 -16.244   6.508  1.00 87.25           N
ATOM   3893  CA  GLU E 479      66.342 -17.654   6.391  1.00 87.25           C
ATOM   3894  CB  GLU E 479      67.781 -17.951   5.946  1.00 87.25           C
ATOM   3895  CG  GLU E 479      68.255 -17.036   4.817  1.00 87.25           C
ATOM   3896  CD  GLU E 479      68.773 -15.760   5.477  1.00 87.25           C
ATOM   3897  OE1 GLU E 479      69.147 -15.835   6.680  1.00 87.25           O
ATOM   3898  OE2 GLU E 479      68.802 -14.700   4.797  1.00 87.25           O
ATOM   3899  C   GLU E 479      66.235 -18.218   7.767  1.00 87.25           C
ATOM   3900  O   GLU E 479      65.602 -19.248   7.993  1.00 87.25           O
ATOM   3901  N   LYS E 480      66.877 -17.528   8.733  1.00115.22           N
ATOM   3902  CA  LYS E 480      66.885 -17.995  10.087  1.00115.22           C
ATOM   3903  CB  LYS E 480      68.187 -18.721  10.489  1.00115.22           C
ATOM   3904  CG  LYS E 480      69.475 -17.907  10.343  1.00115.22           C
ATOM   3905  CD  LYS E 480      70.682 -18.598  10.983  1.00115.22           C
ATOM   3906  CE  LYS E 480      70.979 -19.971  10.371  1.00115.22           C
ATOM   3907  NZ  LYS E 480      72.123 -20.603  11.069  1.00115.22           N
ATOM   3908  C   LYS E 480      66.648 -16.835  11.004  1.00115.22           C
ATOM   3909  O   LYS E 480      66.877 -15.685  10.633  1.00115.22           O
ATOM   3910  N   PHE E 481      66.136 -17.103  12.228  1.00 77.03           N
ATOM   3911  CA  PHE E 481      65.878 -16.007  13.122  1.00 77.03           C
ATOM   3912  CB  PHE E 481      64.457 -15.449  12.961  1.00 77.03           C
ATOM   3913  CG  PHE E 481      64.495 -13.996  13.281  1.00 77.03           C
ATOM   3914  CD1 PHE E 481      64.296 -13.509  14.553  1.00 77.03           C
ATOM   3915  CD2 PHE E 481      64.738 -13.114  12.252  1.00 77.03           C
ATOM   3916  CE1 PHE E 481      64.343 -12.150  14.775  1.00 77.03           C
ATOM   3917  CE2 PHE E 481      64.785 -11.758  12.471  1.00 77.03           C
ATOM   3918  CZ  PHE E 481      64.584 -11.274  13.740  1.00 77.03           C
ATOM   3919  C   PHE E 481      65.969 -16.528  14.531  1.00 77.03           C
ATOM   3920  O   PHE E 481      65.598 -17.667  14.819  1.00 77.03           O
ATOM   3921  N   ASP E 482      66.481 -15.694  15.459  1.00107.51           N
ATOM   3922  CA  ASP E 482      66.588 -16.067  16.843  1.00107.51           C
ATOM   3923  CB  ASP E 482      67.945 -16.729  17.188  1.00107.51           C
ATOM   3924  CG  ASP E 482      67.977 -17.273  18.628  1.00107.51           C
ATOM   3925  OD1 ASP E 482      67.212 -16.778  19.490  1.00107.51           O
ATOM   3926  OD2 ASP E 482      68.805 -18.196  18.865  1.00107.51           O
ATOM   3927  C   ASP E 482      66.474 -14.793  17.628  1.00107.51           C
ATOM   3928  O   ASP E 482      67.326 -13.914  17.520  1.00107.51           O
ATOM   3929  N   TRP E 483      65.416 -14.661  18.450  1.00126.06           N
ATOM   3930  CA  TRP E 483      65.180 -13.474  19.226  1.00126.06           C
ATOM   3931  CB  TRP E 483      63.789 -13.396  19.872  1.00126.06           C
ATOM   3932  CG  TRP E 483      62.780 -12.810  18.911  1.00126.06           C
ATOM   3933  CD2 TRP E 483      62.490 -11.406  18.865  1.00126.06           C
ATOM   3934  CD1 TRP E 483      62.018 -13.395  17.942  1.00126.06           C
ATOM   3935  NE1 TRP E 483      61.282 -12.439  17.284  1.00126.06           N
ATOM   3936  CE2 TRP E 483      61.557 -11.210  17.846  1.00126.06           C
ATOM   3937  CE3 TRP E 483      62.961 -10.362  19.609  1.00126.06           C
ATOM   3938  CZ2 TRP E 483      61.081  -9.961  17.555  1.00126.06           C
ATOM   3939  CZ3 TRP E 483      62.480  -9.105  19.315  1.00126.06           C
ATOM   3940  CH2 TRP E 483      61.559  -8.909  18.308  1.00126.06           C
ATOM   3941  C   TRP E 483      66.239 -13.294  20.262  1.00126.06           C
ATOM   3942  O   TRP E 483      66.357 -12.221  20.851  1.00126.06           O
ATOM   3943  N   ARG E 484      66.953 -14.388  20.581  1.00226.50           N
ATOM   3944  CA  ARG E 484      68.040 -14.359  21.512  1.00226.50           C
ATOM   3945  CB  ARG E 484      68.690 -15.728  21.679  1.00226.50           C
ATOM   3946  CG  ARG E 484      69.509 -15.827  22.953  1.00226.50           C
ATOM   3947  CD  ARG E 484      68.732 -16.427  24.119  1.00226.50           C
ATOM   3948  NE  ARG E 484      68.870 -17.896  23.924  1.00226.50           N
ATOM   3949  CZ  ARG E 484      67.919 -18.583  23.226  1.00226.50           C
ATOM   3950  NH1 ARG E 484      66.754 -17.964  22.876  1.00226.50           N
ATOM   3951  NH2 ARG E 484      68.137 -19.879  22.856  1.00226.50           N
ATOM   3952  C   ARG E 484      69.126 -13.521  20.924  1.00226.50           C
ATOM   3953  O   ARG E 484      69.787 -12.771  21.639  1.00226.50           O
ATOM   3954  N   ASP E 485      69.400 -13.663  19.609  1.00147.50           N
ATOM   3955  CA  ASP E 485      70.436 -12.811  19.113  1.00147.50           C
ATOM   3956  CB  ASP E 485      71.844 -13.451  18.994  1.00147.50           C
ATOM   3957  CG  ASP E 485      71.918 -14.452  17.859  1.00147.50           C
ATOM   3958  OD1 ASP E 485      71.639 -15.661  18.071  1.00147.50           O
ATOM   3959  OD2 ASP E 485      72.282 -13.988  16.743  1.00147.50           O
ATOM   3960  C   ASP E 485      70.014 -12.217  17.810  1.00147.50           C
ATOM   3961  O   ASP E 485      70.013 -12.849  16.753  1.00147.50           O
ATOM   3962  N   VAL E 486      69.571 -10.957  17.869  1.00145.62           N
ATOM   3963  CA  VAL E 486      69.301 -10.298  16.643  1.00145.62           C
ATOM   3964  CB  VAL E 486      67.906  -9.744  16.571  1.00145.62           C
ATOM   3965  CG1 VAL E 486      67.611  -8.969  17.858  1.00145.62           C
ATOM   3966  CG2 VAL E 486      67.783  -8.889  15.301  1.00145.62           C
ATOM   3967  C   VAL E 486      70.320  -9.220  16.583  1.00145.62           C
ATOM   3968  O   VAL E 486      70.151  -8.142  17.150  1.00145.62           O
ATOM   3969  N   GLY E 487      71.436  -9.513  15.894  1.00 40.08           N
ATOM   3970  CA  GLY E 487      72.483  -8.548  15.770  1.00 40.08           C
ATOM   3971  C   GLY E 487      73.265  -8.476  17.048  1.00 40.08           C
ATOM   3972  O   GLY E 487      73.906  -7.463  17.325  1.00 40.08           O
ATOM   3973  N   GLY E 488      73.236  -9.534  17.879  1.00 33.95           N
ATOM   3974  CA  GLY E 488      74.062  -9.521  19.055  1.00 33.95           C
ATOM   3975  C   GLY E 488      73.264  -9.264  20.301  1.00 33.95           C
ATOM   3976  O   GLY E 488      73.723  -9.604  21.390  1.00 33.95           O
ATOM   3977  N   ILE E 489      72.047  -8.688  20.204  1.00 86.77           N
ATOM   3978  CA  ILE E 489      71.342  -8.394  21.428  1.00 86.77           C
ATOM   3979  CB  ILE E 489      70.826  -6.981  21.540  1.00 86.77           C
ATOM   3980  CG1 ILE E 489      72.029  -6.016  21.633  1.00 86.77           C
ATOM   3981  CG2 ILE E 489      69.884  -6.889  22.753  1.00 86.77           C
ATOM   3982  CD1 ILE E 489      71.668  -4.529  21.651  1.00 86.77           C
ATOM   3983  C   ILE E 489      70.238  -9.382  21.680  1.00 86.77           C
ATOM   3984  O   ILE E 489      69.606  -9.891  20.753  1.00 86.77           O
ATOM   3985  N   ASP E 490      70.047  -9.701  22.985  1.00100.34           N
ATOM   3986  CA  ASP E 490      69.120 -10.684  23.497  1.00100.34           C
ATOM   3987  CB  ASP E 490      69.739 -11.532  24.639  1.00100.34           C
ATOM   3988  CG  ASP E 490      68.706 -12.481  25.253  1.00100.34           C
ATOM   3989  OD1 ASP E 490      67.760 -11.990  25.923  1.00100.34           O
ATOM   3990  OD2 ASP E 490      68.854 -13.716  25.069  1.00100.34           O
ATOM   3991  C   ASP E 490      67.868 -10.031  24.024  1.00100.34           C
ATOM   3992  O   ASP E 490      67.907  -9.150  24.881  1.00100.34           O
ATOM   3993  N   TYR E 491      66.731 -10.400  23.404  1.00240.58           N
ATOM   3994  CA  TYR E 491      65.365 -10.034  23.670  1.00240.58           C
ATOM   3995  CB  TYR E 491      64.623  -9.803  22.352  1.00240.58           C
ATOM   3996  CG  TYR E 491      65.388  -8.658  21.752  1.00240.58           C
ATOM   3997  CD1 TYR E 491      66.563  -8.850  21.061  1.00240.58           C
ATOM   3998  CD2 TYR E 491      64.946  -7.368  21.884  1.00240.58           C
ATOM   3999  CE1 TYR E 491      67.267  -7.795  20.527  1.00240.58           C
ATOM   4000  CE2 TYR E 491      65.641  -6.306  21.351  1.00240.58           C
ATOM   4001  CZ  TYR E 491      66.803  -6.515  20.662  1.00240.58           C
ATOM   4002  OH  TYR E 491      67.520  -5.434  20.113  1.00240.58           O
ATOM   4003  C   TYR E 491      64.620 -10.946  24.626  1.00240.58           C
ATOM   4004  O   TYR E 491      63.536 -10.602  25.097  1.00240.58           O
ATOM   4005  N   VAL E 492      65.097 -12.190  24.837  1.00138.22           N
ATOM   4006  CA  VAL E 492      64.352 -13.156  25.605  1.00138.22           C
ATOM   4007  CB  VAL E 492      64.531 -14.535  25.027  1.00138.22           C
ATOM   4008  CG1 VAL E 492      65.911 -15.075  25.432  1.00138.22           C
ATOM   4009  CG2 VAL E 492      63.346 -15.418  25.422  1.00138.22           C
ATOM   4010  C   VAL E 492      64.783 -13.164  27.054  1.00138.22           C
ATOM   4011  O   VAL E 492      65.969 -13.078  27.370  1.00138.22           O
ATOM   4012  N   SER E 493      63.802 -13.274  27.985  1.00105.39           N
ATOM   4013  CA  SER E 493      64.077 -13.292  29.403  1.00105.39           C
ATOM   4014  CB  SER E 493      62.834 -13.081  30.285  1.00105.39           C
ATOM   4015  OG  SER E 493      62.294 -11.787  30.083  1.00105.39           O
ATOM   4016  C   SER E 493      64.627 -14.643  29.743  1.00105.39           C
ATOM   4017  O   SER E 493      64.533 -15.574  28.948  1.00105.39           O
ATOM   4018  N   PRO E 494      65.175 -14.777  30.926  1.00151.74           N
ATOM   4019  CA  PRO E 494      65.824 -15.994  31.341  1.00151.74           C
ATOM   4020  CD  PRO E 494      65.614 -13.633  31.707  1.00151.74           C
ATOM   4021  CB  PRO E 494      66.591 -15.652  32.623  1.00151.74           C
ATOM   4022  CG  PRO E 494      66.073 -14.259  33.033  1.00151.74           C
ATOM   4023  C   PRO E 494      64.914 -17.171  31.468  1.00151.74           C
ATOM   4024  O   PRO E 494      63.710 -17.002  31.655  1.00151.74           O
ATOM   4025  N   VAL E 495      65.491 -18.383  31.333  1.00 96.31           N
ATOM   4026  CA  VAL E 495      64.740 -19.601  31.408  1.00 96.31           C
ATOM   4027  CB  VAL E 495      65.471 -20.777  30.829  1.00 96.31           C
ATOM   4028  CG1 VAL E 495      66.490 -21.278  31.865  1.00 96.31           C
ATOM   4029  CG2 VAL E 495      64.448 -21.817  30.343  1.00 96.31           C
ATOM   4030  C   VAL E 495      64.465 -19.858  32.855  1.00 96.31           C
ATOM   4031  O   VAL E 495      65.287 -19.540  33.713  1.00 96.31           O
ATOM   4032  N   ARG E 496      63.270 -20.400  33.168  1.00144.66           N
ATOM   4033  CA  ARG E 496      62.941 -20.690  34.536  1.00144.66           C
ATOM   4034  CB  ARG E 496      61.910 -19.747  35.167  1.00144.66           C
ATOM   4035  CG  ARG E 496      62.506 -18.393  35.551  1.00144.66           C
ATOM   4036  CD  ARG E 496      61.689 -17.675  36.623  1.00144.66           C
ATOM   4037  NE  ARG E 496      61.459 -18.662  37.722  1.00144.66           N
ATOM   4038  CZ  ARG E 496      60.484 -18.437  38.650  1.00144.66           C
ATOM   4039  NH1 ARG E 496      59.752 -17.289  38.590  1.00144.66           N
ATOM   4040  NH2 ARG E 496      60.235 -19.351  39.635  1.00144.66           N
ATOM   4041  C   ARG E 496      62.406 -22.086  34.638  1.00144.66           C
ATOM   4042  O   ARG E 496      62.268 -22.788  33.638  1.00144.66           O
ATOM   4043  N   ASP E 497      62.164 -22.535  35.890  1.00109.40           N
ATOM   4044  CA  ASP E 497      61.626 -23.836  36.204  1.00109.40           C
ATOM   4045  CB  ASP E 497      62.355 -24.579  37.333  1.00109.40           C
ATOM   4046  CG  ASP E 497      63.370 -25.519  36.737  1.00109.40           C
ATOM   4047  OD1 ASP E 497      62.911 -26.568  36.212  1.00109.40           O
ATOM   4048  OD2 ASP E 497      64.592 -25.223  36.800  1.00109.40           O
ATOM   4049  C   ASP E 497      60.224 -23.743  36.710  1.00109.40           C
ATOM   4050  O   ASP E 497      59.942 -23.018  37.661  1.00109.40           O
ATOM   4051  N   GLN E 498      59.318 -24.519  36.081  1.00159.53           N
ATOM   4052  CA  GLN E 498      57.937 -24.650  36.480  1.00159.53           C
ATOM   4053  CB  GLN E 498      57.111 -25.583  35.580  1.00159.53           C
ATOM   4054  CG  GLN E 498      57.073 -25.268  34.091  1.00159.53           C
ATOM   4055  CD  GLN E 498      56.205 -26.345  33.442  1.00159.53           C
ATOM   4056  OE1 GLN E 498      54.990 -26.371  33.623  1.00159.53           O
ATOM   4057  NE2 GLN E 498      56.842 -27.271  32.676  1.00159.53           N
ATOM   4058  C   GLN E 498      57.894 -25.392  37.772  1.00159.53           C
ATOM   4059  O   GLN E 498      56.995 -25.188  38.589  1.00159.53           O
ATOM   4060  N   GLY E 499      58.829 -26.348  37.933  1.00 40.04           N
ATOM   4061  CA  GLY E 499      58.835 -27.162  39.106  1.00 40.04           C
ATOM   4062  C   GLY E 499      57.704 -28.132  38.980  1.00 40.04           C
ATOM   4063  O   GLY E 499      57.327 -28.534  37.882  1.00 40.04           O
ATOM   4064  N   ILE E 500      57.134 -28.509  40.137  1.00159.93           N
ATOM   4065  CA  ILE E 500      56.102 -29.491  40.323  1.00159.93           C
ATOM   4066  CB  ILE E 500      55.827 -29.676  41.799  1.00159.93           C
ATOM   4067  CG1 ILE E 500      54.765 -30.751  42.119  1.00159.93           C
ATOM   4068  CG2 ILE E 500      55.478 -28.285  42.362  1.00159.93           C
ATOM   4069  CD1 ILE E 500      53.313 -30.352  41.840  1.00159.93           C
ATOM   4070  C   ILE E 500      54.811 -29.118  39.650  1.00159.93           C
ATOM   4071  O   ILE E 500      54.145 -29.990  39.096  1.00159.93           O
ATOM   4072  N   CYS E 501      54.384 -27.838  39.690  1.00136.85           N
ATOM   4073  CA  CYS E 501      53.038 -27.580  39.226  1.00136.85           C
ATOM   4074  CB  CYS E 501      52.379 -26.253  39.664  1.00136.85           C
ATOM   4075  SG  CYS E 501      51.685 -26.315  41.345  1.00136.85           S
ATOM   4076  C   CYS E 501      52.925 -27.577  37.739  1.00136.85           C
ATOM   4077  O   CYS E 501      53.878 -27.301  37.016  1.00136.85           O
ATOM   4078  N   GLY E 502      51.699 -27.860  37.247  1.00 63.69           N
ATOM   4079  CA  GLY E 502      51.462 -27.877  35.831  1.00 63.69           C
ATOM   4080  C   GLY E 502      51.170 -26.466  35.426  1.00 63.69           C
ATOM   4081  O   GLY E 502      50.062 -26.134  35.000  1.00 63.69           O
ATOM   4082  N   SER E 503      52.188 -25.601  35.609  1.00154.27           N
ATOM   4083  CA  SER E 503      52.170 -24.193  35.327  1.00154.27           C
ATOM   4084  CB  SER E 503      53.032 -23.359  36.300  1.00154.27           C
ATOM   4085  OG  SER E 503      52.391 -23.211  37.558  1.00154.27           O
ATOM   4086  C   SER E 503      52.631 -23.818  33.941  1.00154.27           C
ATOM   4087  O   SER E 503      52.753 -22.627  33.665  1.00154.27           O
ATOM   4088  N   CYS E 504      52.881 -24.765  33.018  1.00 73.50           N
ATOM   4089  CA  CYS E 504      53.535 -24.434  31.772  1.00 73.50           C
ATOM   4090  CB  CYS E 504      53.663 -25.641  30.826  1.00 73.50           C
ATOM   4091  SG  CYS E 504      52.058 -26.243  30.225  1.00 73.50           S
ATOM   4092  C   CYS E 504      52.841 -23.323  31.025  1.00 73.50           C
ATOM   4093  O   CYS E 504      53.502 -22.408  30.534  1.00 73.50           O
ATOM   4094  N   TYR E 505      51.499 -23.322  30.964  1.00 75.10           N
ATOM   4095  CA  TYR E 505      50.792 -22.325  30.200  1.00 75.10           C
ATOM   4096  CB  TYR E 505      49.261 -22.501  30.223  1.00 75.10           C
ATOM   4097  CG  TYR E 505      48.762 -22.226  31.601  1.00 75.10           C
ATOM   4098  CD1 TYR E 505      48.867 -23.173  32.591  1.00 75.10           C
ATOM   4099  CD2 TYR E 505      48.176 -21.017  31.893  1.00 75.10           C
ATOM   4100  CE1 TYR E 505      48.402 -22.913  33.859  1.00 75.10           C
ATOM   4101  CE2 TYR E 505      47.709 -20.751  33.159  1.00 75.10           C
ATOM   4102  CZ  TYR E 505      47.823 -21.700  34.147  1.00 75.10           C
ATOM   4103  OH  TYR E 505      47.347 -21.430  35.448  1.00 75.10           O
ATOM   4104  C   TYR E 505      51.108 -20.956  30.734  1.00 75.10           C
ATOM   4105  O   TYR E 505      51.193 -19.990  29.973  1.00 75.10           O
ATOM   4106  N   ALA E 506      51.229 -20.822  32.069  1.00 49.53           N
ATOM   4107  CA  ALA E 506      51.536 -19.557  32.680  1.00 49.53           C
ATOM   4108  CB  ALA E 506      51.493 -19.624  34.218  1.00 49.53           C
ATOM   4109  C   ALA E 506      52.919 -19.111  32.294  1.00 49.53           C
ATOM   4110  O   ALA E 506      53.128 -17.945  31.960  1.00 49.53           O
ATOM   4111  N   PHE E 507      53.906 -20.032  32.333  1.00 66.05           N
ATOM   4112  CA  PHE E 507      55.261 -19.670  32.010  1.00 66.05           C
ATOM   4113  CB  PHE E 507      56.283 -20.802  32.235  1.00 66.05           C
ATOM   4114  CG  PHE E 507      56.645 -20.833  33.687  1.00 66.05           C
ATOM   4115  CD1 PHE E 507      55.838 -21.437  34.626  1.00 66.05           C
ATOM   4116  CD2 PHE E 507      57.820 -20.246  34.103  1.00 66.05           C
ATOM   4117  CE1 PHE E 507      56.197 -21.447  35.957  1.00 66.05           C
ATOM   4118  CE2 PHE E 507      58.186 -20.250  35.431  1.00 66.05           C
ATOM   4119  CZ  PHE E 507      57.370 -20.854  36.358  1.00 66.05           C
ATOM   4120  C   PHE E 507      55.350 -19.244  30.577  1.00 66.05           C
ATOM   4121  O   PHE E 507      55.984 -18.236  30.262  1.00 66.05           O
ATOM   4122  N   ALA E 508      54.710 -19.995  29.662  1.00 32.87           N
ATOM   4123  CA  ALA E 508      54.777 -19.645  28.269  1.00 32.87           C
ATOM   4124  CB  ALA E 508      53.985 -20.608  27.364  1.00 32.87           C
ATOM   4125  C   ALA E 508      54.174 -18.283  28.093  1.00 32.87           C
ATOM   4126  O   ALA E 508      54.710 -17.438  27.377  1.00 32.87           O
ATOM   4127  N   SER E 509      53.038 -18.026  28.762  1.00 41.65           N
ATOM   4128  CA  SER E 509      52.362 -16.767  28.620  1.00 41.65           C
ATOM   4129  CB  SER E 509      51.061 -16.678  29.443  1.00 41.65           C
ATOM   4130  OG  SER E 509      50.079 -17.547  28.914  1.00 41.65           O
ATOM   4131  C   SER E 509      53.237 -15.644  29.074  1.00 41.65           C
ATOM   4132  O   SER E 509      53.384 -14.649  28.370  1.00 41.65           O
ATOM   4133  N   THR E 510      53.847 -15.765  30.263  1.00109.49           N
ATOM   4134  CA  THR E 510      54.658 -14.693  30.769  1.00109.49           C
ATOM   4135  CB  THR E 510      55.159 -14.951  32.159  1.00109.49           C
ATOM   4136  OG1 THR E 510      55.867 -13.817  32.634  1.00109.49           O
ATOM   4137  CG2 THR E 510      56.059 -16.204  32.154  1.00109.49           C
ATOM   4138  C   THR E 510      55.834 -14.507  29.866  1.00109.49           C
ATOM   4139  O   THR E 510      56.219 -13.383  29.555  1.00109.49           O
ATOM   4140  N   ALA E 511      56.419 -15.623  29.395  1.00 37.55           N
ATOM   4141  CA  ALA E 511      57.601 -15.560  28.587  1.00 37.55           C
ATOM   4142  CB  ALA E 511      58.064 -16.956  28.135  1.00 37.55           C
ATOM   4143  C   ALA E 511      57.318 -14.752  27.352  1.00 37.55           C
ATOM   4144  O   ALA E 511      58.135 -13.928  26.943  1.00 37.55           O
ATOM   4145  N   THR E 512      56.151 -14.956  26.710  1.00111.95           N
ATOM   4146  CA  THR E 512      55.880 -14.222  25.505  1.00111.95           C
ATOM   4147  CB  THR E 512      54.625 -14.652  24.797  1.00111.95           C
ATOM   4148  OG1 THR E 512      54.536 -13.996  23.542  1.00111.95           O
ATOM   4149  CG2 THR E 512      53.390 -14.336  25.652  1.00111.95           C
ATOM   4150  C   THR E 512      55.790 -12.757  25.803  1.00111.95           C
ATOM   4151  O   THR E 512      56.417 -11.933  25.140  1.00111.95           O
ATOM   4152  N   GLN E 513      55.040 -12.391  26.851  1.00108.89           N
ATOM   4153  CA  GLN E 513      54.848 -11.015  27.203  1.00108.89           C
ATOM   4154  CB  GLN E 513      53.767 -10.880  28.286  1.00108.89           C
ATOM   4155  CG  GLN E 513      54.056 -11.704  29.536  1.00108.89           C
ATOM   4156  CD  GLN E 513      52.708 -11.997  30.172  1.00108.89           C
ATOM   4157  OE1 GLN E 513      52.581 -12.917  30.977  1.00108.89           O
ATOM   4158  NE2 GLN E 513      51.667 -11.215  29.780  1.00108.89           N
ATOM   4159  C   GLN E 513      56.148 -10.370  27.611  1.00108.89           C
ATOM   4160  O   GLN E 513      56.366  -9.192  27.327  1.00108.89           O
ATOM   4161  N   GLU E 514      57.048 -11.115  28.286  1.00108.85           N
ATOM   4162  CA  GLU E 514      58.307 -10.579  28.756  1.00108.85           C
ATOM   4163  CB  GLU E 514      59.215 -11.641  29.424  1.00108.85           C
ATOM   4164  CG  GLU E 514      58.607 -12.505  30.531  1.00108.85           C
ATOM   4165  CD  GLU E 514      58.936 -11.969  31.908  1.00108.85           C
ATOM   4166  OE1 GLU E 514      58.493 -10.834  32.215  1.00108.85           O
ATOM   4167  OE2 GLU E 514      59.610 -12.698  32.684  1.00108.85           O
ATOM   4168  C   GLU E 514      59.150 -10.167  27.580  1.00108.85           C
ATOM   4169  O   GLU E 514      59.735  -9.085  27.565  1.00108.85           O
ATOM   4170  N   SER E 515      59.262 -11.055  26.570  1.00 79.73           N
ATOM   4171  CA  SER E 515      60.101 -10.809  25.429  1.00 79.73           C
ATOM   4172  CB  SER E 515      60.212 -12.029  24.502  1.00 79.73           C
ATOM   4173  OG  SER E 515      61.053 -11.725  23.400  1.00 79.73           O
ATOM   4174  C   SER E 515      59.549  -9.678  24.617  1.00 79.73           C
ATOM   4175  O   SER E 515      60.286  -8.792  24.189  1.00 79.73           O
ATOM   4176  N   ARG E 516      58.222  -9.674  24.410  1.00102.22           N
ATOM   4177  CA  ARG E 516      57.571  -8.689  23.596  1.00102.22           C
ATOM   4178  CB  ARG E 516      56.039  -8.880  23.529  1.00102.22           C
ATOM   4179  CG  ARG E 516      55.524 -10.118  22.780  1.00102.22           C
ATOM   4180  CD  ARG E 516      54.823  -9.783  21.455  1.00102.22           C
ATOM   4181  NE  ARG E 516      53.820 -10.854  21.167  1.00102.22           N
ATOM   4182  CZ  ARG E 516      53.932 -11.675  20.083  1.00102.22           C
ATOM   4183  NH1 ARG E 516      55.009 -11.578  19.254  1.00102.22           N
ATOM   4184  NH2 ARG E 516      52.955 -12.592  19.816  1.00102.22           N
ATOM   4185  C   ARG E 516      57.784  -7.329  24.189  1.00102.22           C
ATOM   4186  O   ARG E 516      57.944  -6.345  23.468  1.00102.22           O
ATOM   4187  N   LEU E 517      57.755  -7.231  25.527  1.00 43.82           N
ATOM   4188  CA  LEU E 517      57.959  -5.972  26.181  1.00 43.82           C
ATOM   4189  CB  LEU E 517      57.868  -6.080  27.713  1.00 43.82           C
ATOM   4190  CG  LEU E 517      56.495  -6.536  28.238  1.00 43.82           C
ATOM   4191  CD1 LEU E 517      56.491  -6.611  29.773  1.00 43.82           C
ATOM   4192  CD2 LEU E 517      55.364  -5.662  27.681  1.00 43.82           C
ATOM   4193  C   LEU E 517      59.352  -5.517  25.867  1.00 43.82           C
ATOM   4194  O   LEU E 517      59.592  -4.336  25.613  1.00 43.82           O
ATOM   4195  N   ARG E 518      60.318  -6.455  25.888  1.00 93.64           N
ATOM   4196  CA  ARG E 518      61.687  -6.094  25.661  1.00 93.64           C
ATOM   4197  CB  ARG E 518      62.688  -7.233  25.914  1.00 93.64           C
ATOM   4198  CG  ARG E 518      62.915  -7.445  27.411  1.00 93.64           C
ATOM   4199  CD  ARG E 518      64.059  -8.397  27.750  1.00 93.64           C
ATOM   4200  NE  ARG E 518      64.226  -8.356  29.230  1.00 93.64           N
ATOM   4201  CZ  ARG E 518      64.922  -9.339  29.869  1.00 93.64           C
ATOM   4202  NH1 ARG E 518      65.423 -10.392  29.159  1.00 93.64           N
ATOM   4203  NH2 ARG E 518      65.119  -9.273  31.217  1.00 93.64           N
ATOM   4204  C   ARG E 518      61.878  -5.576  24.273  1.00 93.64           C
ATOM   4205  O   ARG E 518      62.533  -4.555  24.077  1.00 93.64           O
ATOM   4206  N   VAL E 519      61.305  -6.251  23.264  1.00 99.37           N
ATOM   4207  CA  VAL E 519      61.479  -5.804  21.912  1.00 99.37           C
ATOM   4208  CB  VAL E 519      60.874  -6.728  20.894  1.00 99.37           C
ATOM   4209  CG1 VAL E 519      59.359  -6.823  21.143  1.00 99.37           C
ATOM   4210  CG2 VAL E 519      61.232  -6.202  19.494  1.00 99.37           C
ATOM   4211  C   VAL E 519      60.846  -4.458  21.730  1.00 99.37           C
ATOM   4212  O   VAL E 519      61.425  -3.579  21.095  1.00 99.37           O
ATOM   4213  N   MET E 520      59.640  -4.257  22.297  1.00 93.76           N
ATOM   4214  CA  MET E 520      58.918  -3.033  22.084  1.00 93.76           C
ATOM   4215  CB  MET E 520      57.519  -3.032  22.723  1.00 93.76           C
ATOM   4216  CG  MET E 520      56.544  -3.991  22.037  1.00 93.76           C
ATOM   4217  SD  MET E 520      54.826  -3.871  22.623  1.00 93.76           S
ATOM   4218  CE  MET E 520      55.137  -4.674  24.220  1.00 93.76           C
ATOM   4219  C   MET E 520      59.676  -1.862  22.636  1.00 93.76           C
ATOM   4220  O   MET E 520      59.704  -0.797  22.026  1.00 93.76           O
ATOM   4221  N   THR E 521      60.246  -2.026  23.841  1.00 85.65           N
ATOM   4222  CA  THR E 521      61.024  -1.066  24.578  1.00 85.65           C
ATOM   4223  CB  THR E 521      61.014  -1.323  26.055  1.00 85.65           C
ATOM   4224  OG1 THR E 521      61.600  -2.583  26.343  1.00 85.65           O
ATOM   4225  CG2 THR E 521      59.556  -1.296  26.540  1.00 85.65           C
ATOM   4226  C   THR E 521      62.450  -1.049  24.118  1.00 85.65           C
ATOM   4227  O   THR E 521      63.228  -0.197  24.541  1.00 85.65           O
ATOM   4228  N   ASN E 522      62.855  -2.047  23.315  1.00 84.41           N
ATOM   4229  CA  ASN E 522      64.217  -2.182  22.887  1.00 84.41           C
ATOM   4230  CB  ASN E 522      64.749  -1.012  22.046  1.00 84.41           C
ATOM   4231  CG  ASN E 522      65.970  -1.533  21.297  1.00 84.41           C
ATOM   4232  OD1 ASN E 522      66.493  -2.605  21.601  1.00 84.41           O
ATOM   4233  ND2 ASN E 522      66.436  -0.756  20.284  1.00 84.41           N
ATOM   4234  C   ASN E 522      65.085  -2.369  24.093  1.00 84.41           C
ATOM   4235  O   ASN E 522      66.134  -1.743  24.246  1.00 84.41           O
ATOM   4236  N   ASN E 523      64.637  -3.275  24.981  1.00 99.10           N
ATOM   4237  CA  ASN E 523      65.339  -3.693  26.160  1.00 99.10           C
ATOM   4238  CB  ASN E 523      66.766  -4.186  25.846  1.00 99.10           C
ATOM   4239  CG  ASN E 523      66.660  -5.466  25.019  1.00 99.10           C
ATOM   4240  OD1 ASN E 523      66.489  -5.424  23.801  1.00 99.10           O
ATOM   4241  ND2 ASN E 523      66.766  -6.643  25.688  1.00 99.10           N
ATOM   4242  C   ASN E 523      65.410  -2.585  27.161  1.00 99.10           C
ATOM   4243  O   ASN E 523      66.175  -2.663  28.121  1.00 99.10           O
ATOM   4244  N   ASN E 524      64.601  -1.526  26.982  1.00 65.87           N
ATOM   4245  CA  ASN E 524      64.575  -0.501  27.981  1.00 65.87           C
ATOM   4246  CB  ASN E 524      63.793   0.750  27.552  1.00 65.87           C
ATOM   4247  CG  ASN E 524      64.679   1.507  26.573  1.00 65.87           C
ATOM   4248  OD1 ASN E 524      65.900   1.361  26.586  1.00 65.87           O
ATOM   4249  ND2 ASN E 524      64.054   2.345  25.704  1.00 65.87           N
ATOM   4250  C   ASN E 524      63.935  -1.077  29.210  1.00 65.87           C
ATOM   4251  O   ASN E 524      64.390  -0.819  30.325  1.00 65.87           O
ATOM   4252  N   VAL E 525      62.859  -1.880  29.029  1.00 55.93           N
ATOM   4253  CA  VAL E 525      62.152  -2.478  30.136  1.00 55.93           C
ATOM   4254  CB  VAL E 525      60.684  -2.183  30.118  1.00 55.93           C
ATOM   4255  CG1 VAL E 525      60.020  -2.939  31.280  1.00 55.93           C
ATOM   4256  CG2 VAL E 525      60.496  -0.658  30.167  1.00 55.93           C
ATOM   4257  C   VAL E 525      62.305  -3.977  30.067  1.00 55.93           C
ATOM   4258  O   VAL E 525      61.982  -4.612  29.066  1.00 55.93           O
ATOM   4259  N   LYS E 526      62.919  -4.526  31.132  1.00215.50           N
ATOM   4260  CA  LYS E 526      63.291  -5.875  31.500  1.00215.50           C
ATOM   4261  CB  LYS E 526      64.572  -5.879  32.347  1.00215.50           C
ATOM   4262  CG  LYS E 526      64.345  -5.270  33.734  1.00215.50           C
ATOM   4263  CD  LYS E 526      65.519  -5.432  34.701  1.00215.50           C
ATOM   4264  CE  LYS E 526      66.155  -4.100  35.106  1.00215.50           C
ATOM   4265  NZ  LYS E 526      66.656  -3.390  33.908  1.00215.50           N
ATOM   4266  C   LYS E 526      62.295  -6.707  32.280  1.00215.50           C
ATOM   4267  O   LYS E 526      62.652  -7.822  32.658  1.00215.50           O
ATOM   4268  N   VAL E 527      61.112  -6.191  32.666  1.00 85.19           N
ATOM   4269  CA  VAL E 527      60.262  -6.820  33.662  1.00 85.19           C
ATOM   4270  CB  VAL E 527      58.881  -6.229  33.714  1.00 85.19           C
ATOM   4271  CG1 VAL E 527      58.034  -7.030  34.717  1.00 85.19           C
ATOM   4272  CG2 VAL E 527      59.002  -4.733  34.051  1.00 85.19           C
ATOM   4273  C   VAL E 527      60.115  -8.314  33.544  1.00 85.19           C
ATOM   4274  O   VAL E 527      60.085  -8.887  32.458  1.00 85.19           O
ATOM   4275  N   VAL E 528      60.077  -8.984  34.725  1.00112.69           N
ATOM   4276  CA  VAL E 528      59.813 -10.395  34.819  1.00112.69           C
ATOM   4277  CB  VAL E 528      60.815 -11.156  35.647  1.00112.69           C
ATOM   4278  CG1 VAL E 528      62.169 -11.128  34.914  1.00112.69           C
ATOM   4279  CG2 VAL E 528      60.883 -10.546  37.057  1.00112.69           C
ATOM   4280  C   VAL E 528      58.454 -10.499  35.454  1.00112.69           C
ATOM   4281  O   VAL E 528      58.235 -10.033  36.570  1.00112.69           O
ATOM   4282  N   MET E 529      57.495 -11.111  34.730  1.00121.90           N
ATOM   4283  CA  MET E 529      56.123 -11.196  35.154  1.00121.90           C
ATOM   4284  CB  MET E 529      55.169 -11.345  33.958  1.00121.90           C
ATOM   4285  CG  MET E 529      55.317 -10.168  32.991  1.00121.90           C
ATOM   4286  SD  MET E 529      55.001  -8.542  33.747  1.00121.90           S
ATOM   4287  CE  MET E 529      55.926  -7.579  32.520  1.00121.90           C
ATOM   4288  C   MET E 529      55.958 -12.374  36.069  1.00121.90           C
ATOM   4289  O   MET E 529      56.819 -13.251  36.109  1.00121.90           O
ATOM   4290  N   SER E 530      54.838 -12.430  36.830  1.00 71.66           N
ATOM   4291  CA  SER E 530      54.676 -13.484  37.804  1.00 71.66           C
ATOM   4292  CB  SER E 530      54.149 -12.972  39.156  1.00 71.66           C
ATOM   4293  OG  SER E 530      53.906 -14.062  40.033  1.00 71.66           O
ATOM   4294  C   SER E 530      53.704 -14.542  37.353  1.00 71.66           C
ATOM   4295  O   SER E 530      52.512 -14.288  37.181  1.00 71.66           O
ATOM   4296  N   PRO E 531      54.206 -15.742  37.171  1.00 94.44           N
ATOM   4297  CA  PRO E 531      53.389 -16.875  36.797  1.00 94.44           C
ATOM   4298  CD  PRO E 531      55.595 -15.916  36.773  1.00 94.44           C
ATOM   4299  CB  PRO E 531      54.366 -17.975  36.389  1.00 94.44           C
ATOM   4300  CG  PRO E 531      55.629 -17.215  35.950  1.00 94.44           C
ATOM   4301  C   PRO E 531      52.510 -17.313  37.927  1.00 94.44           C
ATOM   4302  O   PRO E 531      51.437 -17.871  37.697  1.00 94.44           O
ATOM   4303  N   GLN E 532      52.970 -17.082  39.163  1.00 95.77           N
ATOM   4304  CA  GLN E 532      52.299 -17.516  40.348  1.00 95.77           C
ATOM   4305  CB  GLN E 532      53.096 -17.131  41.588  1.00 95.77           C
ATOM   4306  CG  GLN E 532      52.289 -17.360  42.846  1.00 95.77           C
ATOM   4307  CD  GLN E 532      52.476 -18.778  43.292  1.00 95.77           C
ATOM   4308  OE1 GLN E 532      53.368 -19.079  44.070  1.00 95.77           O
ATOM   4309  NE2 GLN E 532      51.608 -19.686  42.790  1.00 95.77           N
ATOM   4310  C   GLN E 532      50.976 -16.833  40.485  1.00 95.77           C
ATOM   4311  O   GLN E 532      49.983 -17.445  40.875  1.00 95.77           O
ATOM   4312  N   GLU E 533      50.931 -15.529  40.170  1.00106.49           N
ATOM   4313  CA  GLU E 533      49.724 -14.788  40.377  1.00106.49           C
ATOM   4314  CB  GLU E 533      49.917 -13.300  40.014  1.00106.49           C
ATOM   4315  CG  GLU E 533      48.849 -12.352  40.561  1.00106.49           C
ATOM   4316  CD  GLU E 533      47.956 -11.913  39.410  1.00106.49           C
ATOM   4317  OE1 GLU E 533      48.339 -12.141  38.231  1.00106.49           O
ATOM   4318  OE2 GLU E 533      46.878 -11.332  39.704  1.00106.49           O
ATOM   4319  C   GLU E 533      48.657 -15.397  39.527  1.00106.49           C
ATOM   4320  O   GLU E 533      47.510 -15.546  39.950  1.00106.49           O
ATOM   4321  N   VAL E 534      49.019 -15.774  38.292  1.00 56.24           N
ATOM   4322  CA  VAL E 534      48.076 -16.389  37.410  1.00 56.24           C
ATOM   4323  CB  VAL E 534      48.673 -16.669  36.061  1.00 56.24           C
ATOM   4324  CG1 VAL E 534      47.644 -17.449  35.227  1.00 56.24           C
ATOM   4325  CG2 VAL E 534      49.131 -15.339  35.432  1.00 56.24           C
ATOM   4326  C   VAL E 534      47.641 -17.694  37.994  1.00 56.24           C
ATOM   4327  O   VAL E 534      46.452 -18.005  38.038  1.00 56.24           O
ATOM   4328  N   VAL E 535      48.600 -18.497  38.486  1.00124.41           N
ATOM   4329  CA  VAL E 535      48.224 -19.791  38.983  1.00124.41           C
ATOM   4330  CB  VAL E 535      49.396 -20.679  39.288  1.00124.41           C
ATOM   4331  CG1 VAL E 535      49.804 -20.472  40.741  1.00124.41           C
ATOM   4332  CG2 VAL E 535      49.054 -22.132  38.932  1.00124.41           C
ATOM   4333  C   VAL E 535      47.352 -19.646  40.208  1.00124.41           C
ATOM   4334  O   VAL E 535      46.415 -20.423  40.394  1.00124.41           O
ATOM   4335  N   SER E 536      47.650 -18.686  41.113  1.00134.98           N
ATOM   4336  CA  SER E 536      46.830 -18.563  42.292  1.00134.98           C
ATOM   4337  CB  SER E 536      47.590 -17.900  43.459  1.00134.98           C
ATOM   4338  OG  SER E 536      48.087 -16.628  43.075  1.00134.98           O
ATOM   4339  C   SER E 536      45.517 -17.834  42.080  1.00134.98           C
ATOM   4340  O   SER E 536      44.490 -18.286  42.584  1.00134.98           O
ATOM   4341  N   CYS E 537      45.541 -16.633  41.444  1.00117.54           N
ATOM   4342  CA  CYS E 537      44.379 -15.784  41.240  1.00117.54           C
ATOM   4343  CB  CYS E 537      44.730 -14.288  41.077  1.00117.54           C
ATOM   4344  SG  CYS E 537      45.650 -13.559  42.463  1.00117.54           S
ATOM   4345  C   CYS E 537      43.463 -16.088  40.070  1.00117.54           C
ATOM   4346  O   CYS E 537      42.247 -15.936  40.188  1.00117.54           O
ATOM   4347  N   SER E 538      44.011 -16.472  38.896  1.00144.93           N
ATOM   4348  CA  SER E 538      43.226 -16.562  37.680  1.00144.93           C
ATOM   4349  CB  SER E 538      44.044 -16.869  36.412  1.00144.93           C
ATOM   4350  OG  SER E 538      44.528 -15.681  35.836  1.00144.93           O
ATOM   4351  C   SER E 538      42.153 -17.603  37.657  1.00144.93           C
ATOM   4352  O   SER E 538      42.411 -18.796  37.794  1.00144.93           O
ATOM   4353  N   GLU E 539      40.903 -17.140  37.442  1.00168.27           N
ATOM   4354  CA  GLU E 539      39.725 -17.948  37.256  1.00168.27           C
ATOM   4355  CB  GLU E 539      38.431 -17.266  37.761  1.00168.27           C
ATOM   4356  CG  GLU E 539      38.226 -15.806  37.359  1.00168.27           C
ATOM   4357  CD  GLU E 539      37.261 -15.179  38.371  1.00168.27           C
ATOM   4358  OE1 GLU E 539      36.733 -15.913  39.250  1.00168.27           O
ATOM   4359  OE2 GLU E 539      37.050 -13.940  38.280  1.00168.27           O
ATOM   4360  C   GLU E 539      39.636 -18.459  35.833  1.00168.27           C
ATOM   4361  O   GLU E 539      38.827 -19.333  35.521  1.00168.27           O
ATOM   4362  N   TYR E 540      40.412 -17.835  34.923  1.00205.47           N
ATOM   4363  CA  TYR E 540      40.576 -18.122  33.519  1.00205.47           C
ATOM   4364  CB  TYR E 540      41.344 -16.996  32.800  1.00205.47           C
ATOM   4365  CG  TYR E 540      40.374 -15.881  32.581  1.00205.47           C
ATOM   4366  CD1 TYR E 540      39.278 -15.748  33.401  1.00205.47           C
ATOM   4367  CD2 TYR E 540      40.579 -14.936  31.600  1.00205.47           C
ATOM   4368  CE1 TYR E 540      38.376 -14.728  33.230  1.00205.47           C
ATOM   4369  CE2 TYR E 540      39.680 -13.908  31.423  1.00205.47           C
ATOM   4370  CZ  TYR E 540      38.573 -13.806  32.237  1.00205.47           C
ATOM   4371  OH  TYR E 540      37.640 -12.760  32.072  1.00205.47           O
ATOM   4372  C   TYR E 540      41.294 -19.426  33.331  1.00205.47           C
ATOM   4373  O   TYR E 540      41.316 -19.950  32.219  1.00205.47           O
ATOM   4374  N   ALA E 541      42.024 -19.903  34.361  1.00 76.72           N
ATOM   4375  CA  ALA E 541      42.766 -21.134  34.288  1.00 76.72           C
ATOM   4376  CB  ALA E 541      44.279 -20.920  34.110  1.00 76.72           C
ATOM   4377  C   ALA E 541      42.579 -21.915  35.562  1.00 76.72           C
ATOM   4378  O   ALA E 541      41.937 -21.471  36.512  1.00 76.72           O
ATOM   4379  N   GLN E 542      43.066 -23.170  35.530  1.00204.90           N
ATOM   4380  CA  GLN E 542      43.070 -24.184  36.549  1.00204.90           C
ATOM   4381  CB  GLN E 542      42.843 -25.585  35.950  1.00204.90           C
ATOM   4382  CG  GLN E 542      41.343 -25.846  35.686  1.00204.90           C
ATOM   4383  CD  GLN E 542      40.720 -24.694  34.889  1.00204.90           C
ATOM   4384  OE1 GLN E 542      40.833 -24.635  33.666  1.00204.90           O
ATOM   4385  NE2 GLN E 542      40.025 -23.757  35.591  1.00204.90           N
ATOM   4386  C   GLN E 542      44.170 -24.119  37.602  1.00204.90           C
ATOM   4387  O   GLN E 542      44.237 -25.006  38.446  1.00204.90           O
ATOM   4388  N   GLY E 543      45.152 -23.193  37.526  1.00 54.78           N
ATOM   4389  CA  GLY E 543      46.112 -23.277  38.594  1.00 54.78           C
ATOM   4390  C   GLY E 543      47.145 -24.278  38.174  1.00 54.78           C
ATOM   4391  O   GLY E 543      47.641 -24.227  37.055  1.00 54.78           O
ATOM   4392  N   CYS E 544      47.536 -25.181  39.088  1.00 86.44           N
ATOM   4393  CA  CYS E 544      48.519 -26.192  38.855  1.00 86.44           C
ATOM   4394  CB  CYS E 544      48.966 -26.863  40.154  1.00 86.44           C
ATOM   4395  SG  CYS E 544      49.765 -25.655  41.237  1.00 86.44           S
ATOM   4396  C   CYS E 544      47.975 -27.232  37.921  1.00 86.44           C
ATOM   4397  O   CYS E 544      48.722 -28.073  37.430  1.00 86.44           O
ATOM   4398  N   GLU E 545      46.646 -27.292  37.745  1.00139.40           N
ATOM   4399  CA  GLU E 545      46.065 -28.279  36.866  1.00139.40           C
ATOM   4400  CB  GLU E 545      44.572 -28.531  37.084  1.00139.40           C
ATOM   4401  CG  GLU E 545      44.321 -28.964  38.531  1.00139.40           C
ATOM   4402  CD  GLU E 545      43.873 -27.714  39.253  1.00139.40           C
ATOM   4403  OE1 GLU E 545      42.868 -27.115  38.789  1.00139.40           O
ATOM   4404  OE2 GLU E 545      44.521 -27.329  40.255  1.00139.40           O
ATOM   4405  C   GLU E 545      46.248 -27.932  35.407  1.00139.40           C
ATOM   4406  O   GLU E 545      45.951 -28.747  34.532  1.00139.40           O
ATOM   4407  N   GLY E 546      46.586 -26.673  35.067  1.00 49.52           N
ATOM   4408  CA  GLY E 546      46.740 -26.405  33.660  1.00 49.52           C
ATOM   4409  C   GLY E 546      45.971 -25.167  33.291  1.00 49.52           C
ATOM   4410  O   GLY E 546      45.279 -24.571  34.117  1.00 49.52           O
ATOM   4411  N   GLY E 547      46.072 -24.759  32.006  1.00 49.15           N
ATOM   4412  CA  GLY E 547      45.410 -23.577  31.524  1.00 49.15           C
ATOM   4413  C   GLY E 547      45.840 -23.367  30.099  1.00 49.15           C
ATOM   4414  O   GLY E 547      46.572 -24.189  29.551  1.00 49.15           O
ATOM   4415  N   PHE E 548      45.389 -22.257  29.458  1.00186.29           N
ATOM   4416  CA  PHE E 548      45.719 -21.997  28.074  1.00186.29           C
ATOM   4417  CB  PHE E 548      44.477 -22.018  27.176  1.00186.29           C
ATOM   4418  CG  PHE E 548      43.800 -23.321  27.389  1.00186.29           C
ATOM   4419  CD1 PHE E 548      44.152 -24.411  26.633  1.00186.29           C
ATOM   4420  CD2 PHE E 548      42.825 -23.441  28.353  1.00186.29           C
ATOM   4421  CE1 PHE E 548      43.528 -25.618  26.827  1.00186.29           C
ATOM   4422  CE2 PHE E 548      42.204 -24.645  28.546  1.00186.29           C
ATOM   4423  CZ  PHE E 548      42.555 -25.728  27.783  1.00186.29           C
ATOM   4424  C   PHE E 548      46.242 -20.594  27.916  1.00186.29           C
ATOM   4425  O   PHE E 548      45.659 -19.637  28.433  1.00186.29           O
ATOM   4426  N   PRO E 549      47.296 -20.443  27.157  1.00158.38           N
ATOM   4427  CA  PRO E 549      47.929 -19.172  26.900  1.00158.38           C
ATOM   4428  CD  PRO E 549      47.838 -21.521  26.344  1.00158.38           C
ATOM   4429  CB  PRO E 549      49.109 -19.487  25.980  1.00158.38           C
ATOM   4430  CG  PRO E 549      48.715 -20.811  25.298  1.00158.38           C
ATOM   4431  C   PRO E 549      46.976 -18.171  26.313  1.00158.38           C
ATOM   4432  O   PRO E 549      47.106 -16.980  26.594  1.00158.38           O
ATOM   4433  N   TYR E 550      46.000 -18.620  25.507  1.00160.56           N
ATOM   4434  CA  TYR E 550      45.064 -17.736  24.872  1.00160.56           C
ATOM   4435  CB  TYR E 550      44.119 -18.585  24.003  1.00160.56           C
ATOM   4436  CG  TYR E 550      43.094 -17.782  23.288  1.00160.56           C
ATOM   4437  CD1 TYR E 550      43.451 -16.759  22.446  1.00160.56           C
ATOM   4438  CD2 TYR E 550      41.767 -18.116  23.403  1.00160.56           C
ATOM   4439  CE1 TYR E 550      42.485 -16.049  21.775  1.00160.56           C
ATOM   4440  CE2 TYR E 550      40.795 -17.411  22.732  1.00160.56           C
ATOM   4441  CZ  TYR E 550      41.159 -16.370  21.918  1.00160.56           C
ATOM   4442  OH  TYR E 550      40.171 -15.639  21.224  1.00160.56           O
ATOM   4443  C   TYR E 550      44.312 -17.014  25.969  1.00160.56           C
ATOM   4444  O   TYR E 550      44.112 -15.801  25.906  1.00160.56           O
ATOM   4445  N   LEU E 551      43.866 -17.750  27.009  1.00169.19           N
ATOM   4446  CA  LEU E 551      43.174 -17.172  28.137  1.00169.19           C
ATOM   4447  CB  LEU E 551      42.506 -18.194  29.083  1.00169.19           C
ATOM   4448  CG  LEU E 551      41.153 -18.760  28.599  1.00169.19           C
ATOM   4449  CD1 LEU E 551      39.997 -17.760  28.770  1.00169.19           C
ATOM   4450  CD2 LEU E 551      41.254 -19.248  27.155  1.00169.19           C
ATOM   4451  C   LEU E 551      44.067 -16.354  29.039  1.00169.19           C
ATOM   4452  O   LEU E 551      43.572 -15.473  29.737  1.00169.19           O
ATOM   4453  N   ILE E 552      45.335 -16.768  29.241  1.00146.43           N
ATOM   4454  CA  ILE E 552      46.234 -16.047  30.115  1.00146.43           C
ATOM   4455  CB  ILE E 552      47.213 -16.977  30.769  1.00146.43           C
ATOM   4456  CG1 ILE E 552      46.436 -18.026  31.582  1.00146.43           C
ATOM   4457  CG2 ILE E 552      48.183 -16.147  31.626  1.00146.43           C
ATOM   4458  CD1 ILE E 552      45.563 -17.413  32.677  1.00146.43           C
ATOM   4459  C   ILE E 552      46.999 -14.917  29.484  1.00146.43           C
ATOM   4460  O   ILE E 552      46.917 -13.763  29.904  1.00146.43           O
ATOM   4461  N   ALA E 553      47.774 -15.226  28.428  1.00 63.76           N
ATOM   4462  CA  ALA E 553      48.583 -14.218  27.812  1.00 63.76           C
ATOM   4463  CB  ALA E 553      49.417 -14.771  26.643  1.00 63.76           C
ATOM   4464  C   ALA E 553      47.641 -13.210  27.249  1.00 63.76           C
ATOM   4465  O   ALA E 553      47.936 -12.015  27.254  1.00 63.76           O
ATOM   4466  N   GLY E 554      46.558 -13.695  26.603  1.00 91.17           N
ATOM   4467  CA  GLY E 554      45.581 -12.797  26.048  1.00 91.17           C
ATOM   4468  C   GLY E 554      44.493 -12.257  26.959  1.00 91.17           C
ATOM   4469  O   GLY E 554      44.528 -11.104  27.383  1.00 91.17           O
ATOM   4470  N   LYS E 555      43.529 -13.129  27.352  1.00245.64           N
ATOM   4471  CA  LYS E 555      42.320 -12.696  28.036  1.00245.64           C
ATOM   4472  CB  LYS E 555      41.317 -13.840  28.276  1.00245.64           C
ATOM   4473  CG  LYS E 555      40.197 -13.995  27.252  1.00245.64           C
ATOM   4474  CD  LYS E 555      39.152 -12.884  27.332  1.00245.64           C
ATOM   4475  CE  LYS E 555      38.424 -12.810  28.672  1.00245.64           C
ATOM   4476  NZ  LYS E 555      37.285 -13.747  28.680  1.00245.64           N
ATOM   4477  C   LYS E 555      42.568 -12.140  29.402  1.00245.64           C
ATOM   4478  O   LYS E 555      42.164 -11.026  29.732  1.00245.64           O
ATOM   4479  N   TYR E 556      43.256 -12.925  30.235  1.00 97.49           N
ATOM   4480  CA  TYR E 556      43.501 -12.579  31.599  1.00 97.49           C
ATOM   4481  CB  TYR E 556      44.291 -13.705  32.288  1.00 97.49           C
ATOM   4482  CG  TYR E 556      44.704 -13.304  33.659  1.00 97.49           C
ATOM   4483  CD1 TYR E 556      43.756 -13.116  34.640  1.00 97.49           C
ATOM   4484  CD2 TYR E 556      46.037 -13.150  33.973  1.00 97.49           C
ATOM   4485  CE1 TYR E 556      44.138 -12.762  35.909  1.00 97.49           C
ATOM   4486  CE2 TYR E 556      46.421 -12.795  35.250  1.00 97.49           C
ATOM   4487  CZ  TYR E 556      45.465 -12.598  36.216  1.00 97.49           C
ATOM   4488  OH  TYR E 556      45.832 -12.235  37.531  1.00 97.49           O
ATOM   4489  C   TYR E 556      44.323 -11.334  31.626  1.00 97.49           C
ATOM   4490  O   TYR E 556      44.069 -10.422  32.411  1.00 97.49           O
ATOM   4491  N   GLY E 557      45.332 -11.255  30.742  1.00 34.21           N
ATOM   4492  CA  GLY E 557      46.190 -10.108  30.716  1.00 34.21           C
ATOM   4493  C   GLY E 557      45.387  -8.877  30.410  1.00 34.21           C
ATOM   4494  O   GLY E 557      45.633  -7.818  30.981  1.00 34.21           O
ATOM   4495  N   GLN E 558      44.439  -8.954  29.460  1.00107.49           N
ATOM   4496  CA  GLN E 558      43.667  -7.792  29.099  1.00107.49           C
ATOM   4497  CB  GLN E 558      42.861  -8.044  27.824  1.00107.49           C
ATOM   4498  CG  GLN E 558      42.204  -6.819  27.204  1.00107.49           C
ATOM   4499  CD  GLN E 558      41.419  -7.395  26.052  1.00107.49           C
ATOM   4500  OE1 GLN E 558      40.913  -6.695  25.176  1.00107.49           O
ATOM   4501  NE2 GLN E 558      41.302  -8.747  26.080  1.00107.49           N
ATOM   4502  C   GLN E 558      42.693  -7.402  30.179  1.00107.49           C
ATOM   4503  O   GLN E 558      42.533  -6.232  30.518  1.00107.49           O
ATOM   4504  N   ASP E 559      41.979  -8.405  30.696  1.00203.00           N
ATOM   4505  CA  ASP E 559      40.901  -8.310  31.631  1.00203.00           C
ATOM   4506  CB  ASP E 559      40.392  -9.759  31.702  1.00203.00           C
ATOM   4507  CG  ASP E 559      38.942  -9.829  32.037  1.00203.00           C
ATOM   4508  OD1 ASP E 559      38.645  -9.555  33.219  1.00203.00           O
ATOM   4509  OD2 ASP E 559      38.128 -10.191  31.143  1.00203.00           O
ATOM   4510  C   ASP E 559      41.363  -7.842  32.997  1.00203.00           C
ATOM   4511  O   ASP E 559      40.901  -6.816  33.501  1.00203.00           O
ATOM   4512  N   PHE E 560      42.202  -8.669  33.670  1.00123.52           N
ATOM   4513  CA  PHE E 560      42.760  -8.417  34.978  1.00123.52           C
ATOM   4514  CB  PHE E 560      42.853  -9.698  35.819  1.00123.52           C
ATOM   4515  CG  PHE E 560      41.446 -10.186  35.960  1.00123.52           C
ATOM   4516  CD1 PHE E 560      40.903 -11.031  35.022  1.00123.52           C
ATOM   4517  CD2 PHE E 560      40.659  -9.784  37.014  1.00123.52           C
ATOM   4518  CE1 PHE E 560      39.605 -11.480  35.140  1.00123.52           C
ATOM   4519  CE2 PHE E 560      39.357 -10.234  37.137  1.00123.52           C
ATOM   4520  CZ  PHE E 560      38.825 -11.087  36.199  1.00123.52           C
ATOM   4521  C   PHE E 560      44.113  -7.754  35.008  1.00123.52           C
ATOM   4522  O   PHE E 560      44.383  -6.922  35.872  1.00123.52           O
ATOM   4523  N   GLY E 561      45.033  -8.154  34.102  1.00 44.39           N
ATOM   4524  CA  GLY E 561      46.378  -7.622  34.117  1.00 44.39           C
ATOM   4525  C   GLY E 561      47.308  -8.561  34.848  1.00 44.39           C
ATOM   4526  O   GLY E 561      46.876  -9.443  35.588  1.00 44.39           O
ATOM   4527  N   LEU E 562      48.636  -8.381  34.648  1.00109.08           N
ATOM   4528  CA  LEU E 562      49.637  -9.222  35.255  1.00109.08           C
ATOM   4529  CB  LEU E 562      50.506  -9.980  34.248  1.00109.08           C
ATOM   4530  CG  LEU E 562      49.737 -11.088  33.513  1.00109.08           C
ATOM   4531  CD1 LEU E 562      48.580 -10.541  32.666  1.00109.08           C
ATOM   4532  CD2 LEU E 562      50.701 -11.954  32.707  1.00109.08           C
ATOM   4533  C   LEU E 562      50.557  -8.389  36.106  1.00109.08           C
ATOM   4534  O   LEU E 562      50.763  -7.206  35.845  1.00109.08           O
ATOM   4535  N   VAL E 563      51.147  -9.001  37.161  1.00 70.04           N
ATOM   4536  CA  VAL E 563      52.027  -8.277  38.045  1.00 70.04           C
ATOM   4537  CB  VAL E 563      51.629  -8.358  39.490  1.00 70.04           C
ATOM   4538  CG1 VAL E 563      50.235  -7.734  39.646  1.00 70.04           C
ATOM   4539  CG2 VAL E 563      51.712  -9.825  39.949  1.00 70.04           C
ATOM   4540  C   VAL E 563      53.402  -8.862  37.932  1.00 70.04           C
ATOM   4541  O   VAL E 563      53.581  -9.935  37.362  1.00 70.04           O
ATOM   4542  N   ASP E 564      54.425  -8.147  38.451  1.00116.74           N
ATOM   4543  CA  ASP E 564      55.771  -8.642  38.335  1.00116.74           C
ATOM   4544  CB  ASP E 564      56.863  -7.548  38.333  1.00116.74           C
ATOM   4545  CG  ASP E 564      56.789  -6.709  39.595  1.00116.74           C
ATOM   4546  OD1 ASP E 564      55.692  -6.650  40.213  1.00116.74           O
ATOM   4547  OD2 ASP E 564      57.834  -6.105  39.954  1.00116.74           O
ATOM   4548  C   ASP E 564      56.054  -9.713  39.355  1.00116.74           C
ATOM   4549  O   ASP E 564      55.308  -9.904  40.318  1.00116.74           O
ATOM   4550  N   GLU E 565      57.167 -10.456  39.145  1.00112.93           N
ATOM   4551  CA  GLU E 565      57.490 -11.594  39.970  1.00112.93           C
ATOM   4552  CB  GLU E 565      58.722 -12.401  39.535  1.00112.93           C
ATOM   4553  CG  GLU E 565      58.403 -13.272  38.326  1.00112.93           C
ATOM   4554  CD  GLU E 565      59.403 -14.403  38.230  1.00112.93           C
ATOM   4555  OE1 GLU E 565      60.177 -14.600  39.205  1.00112.93           O
ATOM   4556  OE2 GLU E 565      59.402 -15.079  37.170  1.00112.93           O
ATOM   4557  C   GLU E 565      57.712 -11.209  41.397  1.00112.93           C
ATOM   4558  O   GLU E 565      57.276 -11.920  42.304  1.00112.93           O
ATOM   4559  N   THR E 566      58.370 -10.063  41.645  1.00114.55           N
ATOM   4560  CA  THR E 566      58.678  -9.688  43.000  1.00114.55           C
ATOM   4561  CB  THR E 566      59.414  -8.381  43.107  1.00114.55           C
ATOM   4562  OG1 THR E 566      59.843  -8.161  44.444  1.00114.55           O
ATOM   4563  CG2 THR E 566      58.486  -7.241  42.652  1.00114.55           C
ATOM   4564  C   THR E 566      57.391  -9.549  43.741  1.00114.55           C
ATOM   4565  O   THR E 566      57.286  -9.809  44.939  1.00114.55           O
ATOM   4566  N   CYS E 567      56.364  -9.102  43.018  1.00 81.08           N
ATOM   4567  CA  CYS E 567      55.071  -8.888  43.574  1.00 81.08           C
ATOM   4568  CB  CYS E 567      54.126  -8.521  42.439  1.00 81.08           C
ATOM   4569  SG  CYS E 567      52.550  -7.858  42.979  1.00 81.08           S
ATOM   4570  C   CYS E 567      54.565 -10.184  44.130  1.00 81.08           C
ATOM   4571  O   CYS E 567      54.038 -10.218  45.246  1.00 81.08           O
ATOM   4572  N   TYR E 568      54.672 -11.269  43.328  1.00167.55           N
ATOM   4573  CA  TYR E 568      54.177 -12.543  43.756  1.00167.55           C
ATOM   4574  CB  TYR E 568      52.953 -12.971  42.934  1.00167.55           C
ATOM   4575  CG  TYR E 568      52.199 -13.967  43.725  1.00167.55           C
ATOM   4576  CD1 TYR E 568      52.847 -14.851  44.558  1.00167.55           C
ATOM   4577  CD2 TYR E 568      50.832 -14.035  43.588  1.00167.55           C
ATOM   4578  CE1 TYR E 568      52.118 -15.766  45.278  1.00167.55           C
ATOM   4579  CE2 TYR E 568      50.097 -14.950  44.299  1.00167.55           C
ATOM   4580  CZ  TYR E 568      50.746 -15.816  45.142  1.00167.55           C
ATOM   4581  OH  TYR E 568      49.999 -16.755  45.871  1.00167.55           O
ATOM   4582  C   TYR E 568      55.224 -13.551  43.383  1.00167.55           C
ATOM   4583  O   TYR E 568      55.165 -14.095  42.280  1.00167.55           O
ATOM   4584  N   PRO E 569      56.111 -13.893  44.273  1.00 80.69           N
ATOM   4585  CA  PRO E 569      57.148 -14.831  43.940  1.00 80.69           C
ATOM   4586  CD  PRO E 569      56.539 -12.956  45.298  1.00 80.69           C
ATOM   4587  CB  PRO E 569      58.114 -14.808  45.116  1.00 80.69           C
ATOM   4588  CG  PRO E 569      57.977 -13.371  45.657  1.00 80.69           C
ATOM   4589  C   PRO E 569      56.568 -16.166  43.631  1.00 80.69           C
ATOM   4590  O   PRO E 569      55.520 -16.511  44.174  1.00 80.69           O
ATOM   4591  N   TYR E 570      57.248 -16.938  42.766  1.00129.92           N
ATOM   4592  CA  TYR E 570      56.686 -18.163  42.283  1.00129.92           C
ATOM   4593  CB  TYR E 570      57.233 -18.452  40.877  1.00129.92           C
ATOM   4594  CG  TYR E 570      56.591 -19.675  40.353  1.00129.92           C
ATOM   4595  CD1 TYR E 570      55.230 -19.743  40.176  1.00129.92           C
ATOM   4596  CD2 TYR E 570      57.374 -20.733  39.981  1.00129.92           C
ATOM   4597  CE1 TYR E 570      54.649 -20.886  39.683  1.00129.92           C
ATOM   4598  CE2 TYR E 570      56.794 -21.870  39.486  1.00129.92           C
ATOM   4599  CZ  TYR E 570      55.434 -21.956  39.337  1.00129.92           C
ATOM   4600  OH  TYR E 570      54.848 -23.137  38.829  1.00129.92           O
ATOM   4601  C   TYR E 570      56.946 -19.286  43.251  1.00129.92           C
ATOM   4602  O   TYR E 570      58.092 -19.551  43.613  1.00129.92           O
ATOM   4603  N   ARG E 571      55.837 -19.845  43.805  1.00154.98           N
ATOM   4604  CA  ARG E 571      55.716 -20.974  44.706  1.00154.98           C
ATOM   4605  CB  ARG E 571      54.561 -20.887  45.722  1.00154.98           C
ATOM   4606  CG  ARG E 571      54.949 -20.092  46.968  1.00154.98           C
ATOM   4607  CD  ARG E 571      55.876 -20.900  47.878  1.00154.98           C
ATOM   4608  NE  ARG E 571      56.447 -19.990  48.909  1.00154.98           N
ATOM   4609  CZ  ARG E 571      57.438 -20.458  49.720  1.00154.98           C
ATOM   4610  NH1 ARG E 571      57.942 -21.707  49.517  1.00154.98           N
ATOM   4611  NH2 ARG E 571      57.908 -19.680  50.744  1.00154.98           N
ATOM   4612  C   ARG E 571      55.652 -22.327  44.070  1.00154.98           C
ATOM   4613  O   ARG E 571      56.160 -23.290  44.644  1.00154.98           O
ATOM   4614  N   GLU E 572      55.042 -22.438  42.873  1.00 82.39           N
ATOM   4615  CA  GLU E 572      54.822 -23.719  42.264  1.00 82.39           C
ATOM   4616  CB  GLU E 572      56.087 -24.611  42.240  1.00 82.39           C
ATOM   4617  CG  GLU E 572      57.209 -24.079  41.344  1.00 82.39           C
ATOM   4618  CD  GLU E 572      58.327 -25.101  41.190  1.00 82.39           C
ATOM   4619  OE1 GLU E 572      58.240 -26.185  41.824  1.00 82.39           O
ATOM   4620  OE2 GLU E 572      59.286 -24.803  40.425  1.00 82.39           O
ATOM   4621  C   GLU E 572      53.755 -24.464  43.008  1.00 82.39           C
ATOM   4622  O   GLU E 572      53.801 -25.689  43.070  1.00 82.39           O
ATOM   4623  N   ARG E 573      52.754 -23.760  43.582  1.00145.35           N
ATOM   4624  CA  ARG E 573      51.671 -24.472  44.207  1.00145.35           C
ATOM   4625  CB  ARG E 573      51.910 -24.825  45.684  1.00145.35           C
ATOM   4626  CG  ARG E 573      50.892 -25.840  46.207  1.00145.35           C
ATOM   4627  CD  ARG E 573      50.014 -25.318  47.343  1.00145.35           C
ATOM   4628  NE  ARG E 573      50.849 -25.344  48.575  1.00145.35           N
ATOM   4629  CZ  ARG E 573      50.891 -26.490  49.314  1.00145.35           C
ATOM   4630  NH1 ARG E 573      50.141 -27.563  48.938  1.00145.35           N
ATOM   4631  NH2 ARG E 573      51.681 -26.557  50.430  1.00145.35           N
ATOM   4632  C   ARG E 573      50.416 -23.645  44.104  1.00145.35           C
ATOM   4633  O   ARG E 573      50.437 -22.502  43.657  1.00145.35           O
ATOM   4634  N   ASP E 574      49.281 -24.236  44.524  1.00127.64           N
ATOM   4635  CA  ASP E 574      47.945 -23.690  44.517  1.00127.64           C
ATOM   4636  CB  ASP E 574      46.813 -24.729  44.581  1.00127.64           C
ATOM   4637  CG  ASP E 574      46.572 -25.175  43.142  1.00127.64           C
ATOM   4638  OD1 ASP E 574      46.542 -24.280  42.257  1.00127.64           O
ATOM   4639  OD2 ASP E 574      46.400 -26.402  42.910  1.00127.64           O
ATOM   4640  C   ASP E 574      47.740 -22.657  45.588  1.00127.64           C
ATOM   4641  O   ASP E 574      46.609 -22.427  46.015  1.00127.64           O
ATOM   4642  N   ALA E 575      48.838 -22.100  46.134  1.00 64.64           N
ATOM   4643  CA  ALA E 575      48.770 -21.147  47.212  1.00 64.64           C
ATOM   4644  CB  ALA E 575      50.103 -20.417  47.452  1.00 64.64           C
ATOM   4645  C   ALA E 575      47.720 -20.101  46.948  1.00 64.64           C
ATOM   4646  O   ALA E 575      47.312 -19.850  45.817  1.00 64.64           O
ATOM   4647  N   PRO E 576      47.237 -19.538  48.032  1.00130.29           N
ATOM   4648  CA  PRO E 576      46.224 -18.505  47.981  1.00130.29           C
ATOM   4649  CD  PRO E 576      47.171 -20.305  49.265  1.00130.29           C
ATOM   4650  CB  PRO E 576      45.715 -18.364  49.414  1.00130.29           C
ATOM   4651  CG  PRO E 576      45.956 -19.755  50.030  1.00130.29           C
ATOM   4652  C   PRO E 576      46.818 -17.245  47.430  1.00130.29           C
ATOM   4653  O   PRO E 576      48.037 -17.111  47.496  1.00130.29           O
ATOM   4654  N   CYS E 577      46.028 -16.294  46.875  1.00150.81           N
ATOM   4655  CA  CYS E 577      46.807 -15.214  46.336  1.00150.81           C
ATOM   4656  CB  CYS E 577      46.663 -14.938  44.824  1.00150.81           C
ATOM   4657  SG  CYS E 577      45.038 -14.553  44.126  1.00150.81           S
ATOM   4658  C   CYS E 577      46.815 -13.941  47.154  1.00150.81           C
ATOM   4659  O   CYS E 577      45.801 -13.545  47.728  1.00150.81           O
ATOM   4660  N   ARG E 578      48.015 -13.284  47.224  1.00139.37           N
ATOM   4661  CA  ARG E 578      48.294 -12.084  48.013  1.00139.37           C
ATOM   4662  CB  ARG E 578      48.836 -12.390  49.423  1.00139.37           C
ATOM   4663  CG  ARG E 578      47.816 -12.912  50.436  1.00139.37           C
ATOM   4664  CD  ARG E 578      48.404 -13.041  51.845  1.00139.37           C
ATOM   4665  NE  ARG E 578      47.281 -13.312  52.784  1.00139.37           N
ATOM   4666  CZ  ARG E 578      46.564 -12.266  53.294  1.00139.37           C
ATOM   4667  NH1 ARG E 578      46.864 -10.989  52.911  1.00139.37           N
ATOM   4668  NH2 ARG E 578      45.550 -12.493  54.177  1.00139.37           N
ATOM   4669  C   ARG E 578      49.410 -11.218  47.386  1.00139.37           C
ATOM   4670  O   ARG E 578      50.061 -11.641  46.437  1.00139.37           O
ATOM   4671  N   GLN E 579      49.614  -9.970  47.933  1.00220.48           N
ATOM   4672  CA  GLN E 579      50.544  -8.845  47.784  1.00220.48           C
ATOM   4673  CB  GLN E 579      51.786  -9.142  46.924  1.00220.48           C
ATOM   4674  CG  GLN E 579      52.960  -8.231  47.296  1.00220.48           C
ATOM   4675  CD  GLN E 579      53.316  -8.503  48.761  1.00220.48           C
ATOM   4676  OE1 GLN E 579      53.101  -7.661  49.632  1.00220.48           O
ATOM   4677  NE2 GLN E 579      53.869  -9.712  49.050  1.00220.48           N
ATOM   4678  C   GLN E 579      49.751  -7.662  47.264  1.00220.48           C
ATOM   4679  O   GLN E 579      48.925  -7.828  46.370  1.00220.48           O
ATOM   4680  N   VAL E 580      49.997  -6.429  47.784  1.00 83.15           N
ATOM   4681  CA  VAL E 580      49.118  -5.307  47.515  1.00 83.15           C
ATOM   4682  CB  VAL E 580      48.576  -4.742  48.800  1.00 83.15           C
ATOM   4683  CG1 VAL E 580      47.638  -3.562  48.521  1.00 83.15           C
ATOM   4684  CG2 VAL E 580      47.871  -5.890  49.529  1.00 83.15           C
ATOM   4685  C   VAL E 580      49.790  -4.192  46.740  1.00 83.15           C
ATOM   4686  O   VAL E 580      51.010  -4.061  46.743  1.00 83.15           O
ATOM   4687  N   SER E 581      48.974  -3.352  46.045  1.00 66.74           N
ATOM   4688  CA  SER E 581      49.400  -2.167  45.327  1.00 66.74           C
ATOM   4689  CB  SER E 581      49.926  -1.089  46.284  1.00 66.74           C
ATOM   4690  OG  SER E 581      48.873  -0.660  47.142  1.00 66.74           O
ATOM   4691  C   SER E 581      50.482  -2.485  44.347  1.00 66.74           C
ATOM   4692  O   SER E 581      51.551  -1.875  44.355  1.00 66.74           O
ATOM   4693  N   CYS E 582      50.188  -3.429  43.436  1.00 99.16           N
ATOM   4694  CA  CYS E 582      51.141  -3.916  42.489  1.00 99.16           C
ATOM   4695  CB  CYS E 582      50.999  -5.429  42.415  1.00 99.16           C
ATOM   4696  SG  CYS E 582      52.424  -6.276  41.728  1.00 99.16           S
ATOM   4697  C   CYS E 582      50.765  -3.386  41.138  1.00 99.16           C
ATOM   4698  O   CYS E 582      49.594  -3.413  40.766  1.00 99.16           O
ATOM   4699  N   ARG E 583      51.748  -2.901  40.352  1.00159.51           N
ATOM   4700  CA  ARG E 583      51.420  -2.404  39.044  1.00159.51           C
ATOM   4701  CB  ARG E 583      52.534  -1.552  38.396  1.00159.51           C
ATOM   4702  CG  ARG E 583      52.955  -0.312  39.206  1.00159.51           C
ATOM   4703  CD  ARG E 583      53.846  -0.650  40.406  1.00159.51           C
ATOM   4704  NE  ARG E 583      54.336   0.626  40.998  1.00159.51           N
ATOM   4705  CZ  ARG E 583      53.681   1.197  42.051  1.00159.51           C
ATOM   4706  NH1 ARG E 583      52.654   0.535  42.662  1.00159.51           N
ATOM   4707  NH2 ARG E 583      54.067   2.430  42.491  1.00159.51           N
ATOM   4708  C   ARG E 583      51.132  -3.589  38.166  1.00159.51           C
ATOM   4709  O   ARG E 583      51.705  -4.666  38.339  1.00159.51           O
ATOM   4710  N   ARG E 584      50.191  -3.436  37.211  1.00219.48           N
ATOM   4711  CA  ARG E 584      49.920  -4.574  36.383  1.00219.48           C
ATOM   4712  CB  ARG E 584      48.712  -5.419  36.850  1.00219.48           C
ATOM   4713  CG  ARG E 584      47.395  -4.682  37.068  1.00219.48           C
ATOM   4714  CD  ARG E 584      46.706  -5.118  38.366  1.00219.48           C
ATOM   4715  NE  ARG E 584      46.573  -6.603  38.358  1.00219.48           N
ATOM   4716  CZ  ARG E 584      46.894  -7.339  39.464  1.00219.48           C
ATOM   4717  NH1 ARG E 584      47.379  -6.753  40.596  1.00219.48           N
ATOM   4718  NH2 ARG E 584      46.729  -8.697  39.423  1.00219.48           N
ATOM   4719  C   ARG E 584      49.896  -4.227  34.927  1.00219.48           C
ATOM   4720  O   ARG E 584      49.397  -3.182  34.511  1.00219.48           O
ATOM   4721  N   PHE E 585      50.503  -5.127  34.122  1.00 66.25           N
ATOM   4722  CA  PHE E 585      50.630  -4.990  32.698  1.00 66.25           C
ATOM   4723  CB  PHE E 585      51.912  -5.643  32.152  1.00 66.25           C
ATOM   4724  CG  PHE E 585      53.107  -4.900  32.666  1.00 66.25           C
ATOM   4725  CD1 PHE E 585      53.661  -5.184  33.896  1.00 66.25           C
ATOM   4726  CD2 PHE E 585      53.688  -3.915  31.909  1.00 66.25           C
ATOM   4727  CE1 PHE E 585      54.769  -4.498  34.362  1.00 66.25           C
ATOM   4728  CE2 PHE E 585      54.793  -3.228  32.363  1.00 66.25           C
ATOM   4729  CZ  PHE E 585      55.338  -3.514  33.591  1.00 66.25           C
ATOM   4730  C   PHE E 585      49.467  -5.674  32.035  1.00 66.25           C
ATOM   4731  O   PHE E 585      49.054  -6.756  32.449  1.00 66.25           O
ATOM   4732  N   ARG E 586      48.919  -5.060  30.960  1.00151.40           N
ATOM   4733  CA  ARG E 586      47.790  -5.647  30.285  1.00151.40           C
ATOM   4734  CB  ARG E 586      46.500  -4.812  30.354  1.00151.40           C
ATOM   4735  CG  ARG E 586      46.613  -3.397  29.785  1.00151.40           C
ATOM   4736  CD  ARG E 586      46.870  -2.338  30.860  1.00151.40           C
ATOM   4737  NE  ARG E 586      45.870  -2.563  31.945  1.00151.40           N
ATOM   4738  CZ  ARG E 586      44.602  -2.074  31.838  1.00151.40           C
ATOM   4739  NH1 ARG E 586      44.230  -1.367  30.733  1.00151.40           N
ATOM   4740  NH2 ARG E 586      43.693  -2.309  32.830  1.00151.40           N
ATOM   4741  C   ARG E 586      48.125  -5.882  28.842  1.00151.40           C
ATOM   4742  O   ARG E 586      49.136  -5.395  28.339  1.00151.40           O
ATOM   4743  N   THR E 587      47.283  -6.680  28.146  1.00111.33           N
ATOM   4744  CA  THR E 587      47.507  -7.002  26.761  1.00111.33           C
ATOM   4745  CB  THR E 587      47.403  -8.473  26.472  1.00111.33           C
ATOM   4746  OG1 THR E 587      46.087  -8.936  26.739  1.00111.33           O
ATOM   4747  CG2 THR E 587      48.410  -9.221  27.359  1.00111.33           C
ATOM   4748  C   THR E 587      46.462  -6.305  25.933  1.00111.33           C
ATOM   4749  O   THR E 587      45.262  -6.464  26.155  1.00111.33           O
ATOM   4750  N   SER E 588      46.917  -5.499  24.952  1.00100.65           N
ATOM   4751  CA  SER E 588      46.074  -4.728  24.077  1.00100.65           C
ATOM   4752  CB  SER E 588      46.887  -3.785  23.184  1.00100.65           C
ATOM   4753  OG  SER E 588      47.760  -3.008  23.984  1.00100.65           O
ATOM   4754  C   SER E 588      45.341  -5.620  23.126  1.00100.65           C
ATOM   4755  O   SER E 588      44.230  -5.294  22.707  1.00100.65           O
ATOM   4756  N   GLU E 589      45.962  -6.739  22.698  1.00130.43           N
ATOM   4757  CA  GLU E 589      45.243  -7.588  21.787  1.00130.43           C
ATOM   4758  CB  GLU E 589      45.258  -7.087  20.326  1.00130.43           C
ATOM   4759  CG  GLU E 589      46.472  -7.485  19.489  1.00130.43           C
ATOM   4760  CD  GLU E 589      46.057  -8.726  18.716  1.00130.43           C
ATOM   4761  OE1 GLU E 589      44.860  -9.113  18.815  1.00130.43           O
ATOM   4762  OE2 GLU E 589      46.929  -9.298  18.013  1.00130.43           O
ATOM   4763  C   GLU E 589      45.817  -8.977  21.847  1.00130.43           C
ATOM   4764  O   GLU E 589      46.945  -9.168  22.300  1.00130.43           O
ATOM   4765  N   TYR E 590      45.013  -9.993  21.451  1.00105.27           N
ATOM   4766  CA  TYR E 590      45.461 -11.359  21.459  1.00105.27           C
ATOM   4767  CB  TYR E 590      45.245 -12.038  22.824  1.00105.27           C
ATOM   4768  CG  TYR E 590      43.797 -11.901  23.166  1.00105.27           C
ATOM   4769  CD1 TYR E 590      43.328 -10.722  23.692  1.00105.27           C
ATOM   4770  CD2 TYR E 590      42.914 -12.944  22.969  1.00105.27           C
ATOM   4771  CE1 TYR E 590      41.998 -10.584  24.013  1.00105.27           C
ATOM   4772  CE2 TYR E 590      41.583 -12.801  23.294  1.00105.27           C
ATOM   4773  CZ  TYR E 590      41.119 -11.619  23.820  1.00105.27           C
ATOM   4774  OH  TYR E 590      39.749 -11.465  24.157  1.00105.27           O
ATOM   4775  C   TYR E 590      44.686 -12.122  20.433  1.00105.27           C
ATOM   4776  O   TYR E 590      43.540 -11.780  20.148  1.00105.27           O
ATOM   4777  N   HIS E 591      45.300 -13.169  19.832  1.00 84.50           N
ATOM   4778  CA  HIS E 591      44.566 -13.985  18.898  1.00 84.50           C
ATOM   4779  ND1 HIS E 591      46.433 -13.620  16.396  1.00 84.50           N
ATOM   4780  CG  HIS E 591      45.395 -12.803  16.777  1.00 84.50           C
ATOM   4781  CB  HIS E 591      44.210 -13.276  17.570  1.00 84.50           C
ATOM   4782  NE2 HIS E 591      46.889 -11.598  15.591  1.00 84.50           N
ATOM   4783  CD2 HIS E 591      45.685 -11.569  16.276  1.00 84.50           C
ATOM   4784  CE1 HIS E 591      47.298 -12.848  15.690  1.00 84.50           C
ATOM   4785  C   HIS E 591      45.369 -15.215  18.590  1.00 84.50           C
ATOM   4786  O   HIS E 591      46.566 -15.275  18.858  1.00 84.50           O
ATOM   4787  N   TYR E 592      44.702 -16.258  18.056  1.00184.44           N
ATOM   4788  CA  TYR E 592      45.379 -17.463  17.654  1.00184.44           C
ATOM   4789  CB  TYR E 592      44.442 -18.669  17.445  1.00184.44           C
ATOM   4790  CG  TYR E 592      43.970 -19.272  18.729  1.00184.44           C
ATOM   4791  CD1 TYR E 592      43.027 -18.680  19.530  1.00184.44           C
ATOM   4792  CD2 TYR E 592      44.459 -20.494  19.119  1.00184.44           C
ATOM   4793  CE1 TYR E 592      42.614 -19.289  20.697  1.00184.44           C
ATOM   4794  CE2 TYR E 592      44.053 -21.107  20.277  1.00184.44           C
ATOM   4795  CZ  TYR E 592      43.126 -20.504  21.076  1.00184.44           C
ATOM   4796  OH  TYR E 592      42.708 -21.136  22.267  1.00184.44           O
ATOM   4797  C   TYR E 592      45.961 -17.149  16.312  1.00184.44           C
ATOM   4798  O   TYR E 592      45.296 -16.534  15.483  1.00184.44           O
ATOM   4799  N   ILE E 593      47.226 -17.526  16.047  1.00161.80           N
ATOM   4800  CA  ILE E 593      47.724 -17.189  14.748  1.00161.80           C
ATOM   4801  CB  ILE E 593      49.190 -17.414  14.549  1.00161.80           C
ATOM   4802  CG1 ILE E 593      49.648 -16.636  13.304  1.00161.80           C
ATOM   4803  CG2 ILE E 593      49.454 -18.928  14.487  1.00161.80           C
ATOM   4804  CD1 ILE E 593      51.152 -16.401  13.279  1.00161.80           C
ATOM   4805  C   ILE E 593      46.931 -17.962  13.743  1.00161.80           C
ATOM   4806  O   ILE E 593      46.627 -19.138  13.947  1.00161.80           O
ATOM   4807  N   GLY E 594      46.554 -17.293  12.631  1.00 51.83           N
ATOM   4808  CA  GLY E 594      45.708 -17.896  11.646  1.00 51.83           C
ATOM   4809  C   GLY E 594      44.345 -17.282  11.839  1.00 51.83           C
ATOM   4810  O   GLY E 594      43.464 -17.411  10.993  1.00 51.83           O
ATOM   4811  N   GLY E 595      44.130 -16.615  12.990  1.00 57.15           N
ATOM   4812  CA  GLY E 595      42.908 -15.890  13.237  1.00 57.15           C
ATOM   4813  C   GLY E 595      41.965 -16.666  14.120  1.00 57.15           C
ATOM   4814  O   GLY E 595      41.106 -16.081  14.785  1.00 57.15           O
ATOM   4815  N   PHE E 596      42.130 -18.002  14.169  1.00573.01           N
ATOM   4816  CA  PHE E 596      41.243 -18.910  14.868  1.00573.01           C
ATOM   4817  CB  PHE E 596      40.638 -20.007  13.992  1.00573.01           C
ATOM   4818  CG  PHE E 596      39.443 -19.741  12.967  1.00573.01           C
ATOM   4819  CD1 PHE E 596      38.722 -19.111  11.905  1.00573.01           C
ATOM   4820  CD2 PHE E 596      38.328 -20.546  12.803  1.00573.01           C
ATOM   4821  CE1 PHE E 596      38.538 -20.181  12.685  1.00573.01           C
ATOM   4822  CE2 PHE E 596      37.889 -19.669  11.777  1.00573.01           C
ATOM   4823  CZ  PHE E 596      39.054 -19.042  12.085  1.00573.01           C
ATOM   4824  C   PHE E 596      42.036 -20.032  15.409  1.00573.01           C
ATOM   4825  O   PHE E 596      43.174 -20.256  15.016  1.00573.01           O
ATOM   4826  N   TYR E 597      41.348 -20.884  16.191  1.00159.08           N
ATOM   4827  CA  TYR E 597      41.985 -22.119  16.514  1.00159.08           C
ATOM   4828  CB  TYR E 597      41.493 -22.724  17.838  1.00159.08           C
ATOM   4829  CG  TYR E 597      42.121 -24.060  17.985  1.00159.08           C
ATOM   4830  CD1 TYR E 597      43.484 -24.205  18.075  1.00159.08           C
ATOM   4831  CD2 TYR E 597      41.328 -25.176  18.068  1.00159.08           C
ATOM   4832  CE1 TYR E 597      44.048 -25.450  18.219  1.00159.08           C
ATOM   4833  CE2 TYR E 597      41.886 -26.423  18.214  1.00159.08           C
ATOM   4834  CZ  TYR E 597      43.248 -26.564  18.288  1.00159.08           C
ATOM   4835  OH  TYR E 597      43.824 -27.843  18.439  1.00159.08           O
ATOM   4836  C   TYR E 597      41.689 -23.039  15.362  1.00159.08           C
ATOM   4837  O   TYR E 597      40.524 -23.316  15.062  1.00159.08           O
ATOM   4838  N   GLY E 598      42.762 -23.535  14.697  1.00 71.63           N
ATOM   4839  CA  GLY E 598      42.649 -24.399  13.551  1.00 71.63           C
ATOM   4840  C   GLY E 598      43.243 -23.757  12.325  1.00 71.63           C
ATOM   4841  O   GLY E 598      43.434 -24.440  11.323  1.00 71.63           O
ATOM   4842  N   ALA E 599      43.460 -22.429  12.352  1.00104.65           N
ATOM   4843  CA  ALA E 599      44.072 -21.595  11.351  1.00104.65           C
ATOM   4844  CB  ALA E 599      43.684 -20.117  11.502  1.00104.65           C
ATOM   4845  C   ALA E 599      45.573 -21.675  11.297  1.00104.65           C
ATOM   4846  O   ALA E 599      46.174 -21.199  10.343  1.00104.65           O
ATOM   4847  N   CYS E 600      46.242 -22.131  12.365  1.00 80.95           N
ATOM   4848  CA  CYS E 600      47.682 -22.019  12.456  1.00 80.95           C
ATOM   4849  CB  CYS E 600      48.212 -22.401  13.853  1.00 80.95           C
ATOM   4850  SG  CYS E 600      50.007 -22.169  14.042  1.00 80.95           S
ATOM   4851  C   CYS E 600      48.433 -22.815  11.418  1.00 80.95           C
ATOM   4852  O   CYS E 600      47.991 -23.862  10.948  1.00 80.95           O
ATOM   4853  N   ASN E 601      49.608 -22.284  10.999  1.00 78.54           N
ATOM   4854  CA  ASN E 601      50.494 -22.974  10.099  1.00 78.54           C
ATOM   4855  CB  ASN E 601      50.095 -22.895   8.610  1.00 78.54           C
ATOM   4856  CG  ASN E 601      50.064 -21.444   8.149  1.00 78.54           C
ATOM   4857  OD1 ASN E 601      51.095 -20.771   8.080  1.00 78.54           O
ATOM   4858  ND2 ASN E 601      48.849 -20.948   7.804  1.00 78.54           N
ATOM   4859  C   ASN E 601      51.879 -22.418  10.290  1.00 78.54           C
ATOM   4860  O   ASN E 601      52.068 -21.424  10.989  1.00 78.54           O
ATOM   4861  N   GLU E 602      52.892 -23.071   9.679  1.00138.11           N
ATOM   4862  CA  GLU E 602      54.273 -22.686   9.831  1.00138.11           C
ATOM   4863  CB  GLU E 602      55.247 -23.373   8.873  1.00138.11           C
ATOM   4864  CG  GLU E 602      55.847 -24.711   9.224  1.00138.11           C
ATOM   4865  CD  GLU E 602      56.891 -24.882   8.133  1.00138.11           C
ATOM   4866  OE1 GLU E 602      56.495 -25.243   6.993  1.00138.11           O
ATOM   4867  OE2 GLU E 602      58.096 -24.652   8.418  1.00138.11           O
ATOM   4868  C   GLU E 602      54.498 -21.307   9.326  1.00138.11           C
ATOM   4869  O   GLU E 602      55.159 -20.495   9.972  1.00138.11           O
ATOM   4870  N   ASP E 603      53.975 -21.037   8.118  1.00 56.82           N
ATOM   4871  CA  ASP E 603      54.258 -19.809   7.446  1.00 56.82           C
ATOM   4872  CB  ASP E 603      53.498 -19.680   6.116  1.00 56.82           C
ATOM   4873  CG  ASP E 603      54.083 -20.705   5.154  1.00 56.82           C
ATOM   4874  OD1 ASP E 603      55.336 -20.772   5.043  1.00 56.82           O
ATOM   4875  OD2 ASP E 603      53.280 -21.450   4.530  1.00 56.82           O
ATOM   4876  C   ASP E 603      53.821 -18.681   8.314  1.00 56.82           C
ATOM   4877  O   ASP E 603      54.587 -17.756   8.565  1.00 56.82           O
ATOM   4878  N   LEU E 604      52.585 -18.749   8.835  1.00 57.63           N
ATOM   4879  CA  LEU E 604      52.089 -17.675   9.641  1.00 57.63           C
ATOM   4880  CB  LEU E 604      50.595 -17.805   9.978  1.00 57.63           C
ATOM   4881  CG  LEU E 604      49.714 -17.602   8.732  1.00 57.63           C
ATOM   4882  CD1 LEU E 604      48.216 -17.664   9.072  1.00 57.63           C
ATOM   4883  CD2 LEU E 604      50.109 -16.310   7.995  1.00 57.63           C
ATOM   4884  C   LEU E 604      52.890 -17.568  10.901  1.00 57.63           C
ATOM   4885  O   LEU E 604      53.127 -16.468  11.394  1.00 57.63           O
ATOM   4886  N   MET E 605      53.336 -18.705  11.465  1.00 98.48           N
ATOM   4887  CA  MET E 605      54.046 -18.615  12.710  1.00 98.48           C
ATOM   4888  CB  MET E 605      54.393 -19.971  13.340  1.00 98.48           C
ATOM   4889  CG  MET E 605      53.142 -20.760  13.731  1.00 98.48           C
ATOM   4890  SD  MET E 605      53.391 -21.992  15.043  1.00 98.48           S
ATOM   4891  CE  MET E 605      54.694 -22.914  14.191  1.00 98.48           C
ATOM   4892  C   MET E 605      55.311 -17.836  12.526  1.00 98.48           C
ATOM   4893  O   MET E 605      55.658 -16.993  13.349  1.00 98.48           O
ATOM   4894  N   ARG E 606      56.022 -18.089  11.420  1.00212.11           N
ATOM   4895  CA  ARG E 606      57.261 -17.444  11.102  1.00212.11           C
ATOM   4896  CB  ARG E 606      57.735 -17.974   9.732  1.00212.11           C
ATOM   4897  CG  ARG E 606      58.824 -17.165   9.033  1.00212.11           C
ATOM   4898  CD  ARG E 606      58.813 -17.299   7.505  1.00212.11           C
ATOM   4899  NE  ARG E 606      59.166 -18.692   7.109  1.00212.11           N
ATOM   4900  CZ  ARG E 606      58.898 -19.097   5.832  1.00212.11           C
ATOM   4901  NH1 ARG E 606      58.275 -18.244   4.969  1.00212.11           N
ATOM   4902  NH2 ARG E 606      59.248 -20.352   5.423  1.00212.11           N
ATOM   4903  C   ARG E 606      57.035 -15.964  10.955  1.00212.11           C
ATOM   4904  O   ARG E 606      57.833 -15.157  11.430  1.00212.11           O
ATOM   4905  N   LEU E 607      55.947 -15.560  10.269  1.00 91.94           N
ATOM   4906  CA  LEU E 607      55.692 -14.159  10.084  1.00 91.94           C
ATOM   4907  CB  LEU E 607      54.486 -13.854   9.170  1.00 91.94           C
ATOM   4908  CG  LEU E 607      54.754 -14.014   7.656  1.00 91.94           C
ATOM   4909  CD1 LEU E 607      55.723 -12.935   7.151  1.00 91.94           C
ATOM   4910  CD2 LEU E 607      55.218 -15.428   7.289  1.00 91.94           C
ATOM   4911  C   LEU E 607      55.438 -13.510  11.409  1.00 91.94           C
ATOM   4912  O   LEU E 607      55.978 -12.440  11.690  1.00 91.94           O
ATOM   4913  N   GLU E 608      54.620 -14.134  12.277  1.00 90.24           N
ATOM   4914  CA  GLU E 608      54.365 -13.456  13.512  1.00 90.24           C
ATOM   4915  CB  GLU E 608      53.215 -13.995  14.365  1.00 90.24           C
ATOM   4916  CG  GLU E 608      53.109 -13.139  15.627  1.00 90.24           C
ATOM   4917  CD  GLU E 608      51.650 -12.997  16.013  1.00 90.24           C
ATOM   4918  OE1 GLU E 608      50.824 -13.833  15.562  1.00 90.24           O
ATOM   4919  OE2 GLU E 608      51.341 -12.021  16.747  1.00 90.24           O
ATOM   4920  C   GLU E 608      55.604 -13.375  14.348  1.00 90.24           C
ATOM   4921  O   GLU E 608      55.848 -12.364  15.006  1.00 90.24           O
ATOM   4922  N   LEU E 609      56.436 -14.430  14.334  1.00125.88           N
ATOM   4923  CA  LEU E 609      57.598 -14.455  15.179  1.00125.88           C
ATOM   4924  CB  LEU E 609      58.387 -15.774  15.001  1.00125.88           C
ATOM   4925  CG  LEU E 609      59.671 -15.960  15.845  1.00125.88           C
ATOM   4926  CD1 LEU E 609      60.812 -15.022  15.430  1.00125.88           C
ATOM   4927  CD2 LEU E 609      59.368 -15.892  17.345  1.00125.88           C
ATOM   4928  C   LEU E 609      58.501 -13.300  14.845  1.00125.88           C
ATOM   4929  O   LEU E 609      58.867 -12.518  15.721  1.00125.88           O
ATOM   4930  N   LEU E 610      58.863 -13.146  13.558  1.00 72.68           N
ATOM   4931  CA  LEU E 610      59.788 -12.130  13.144  1.00 72.68           C
ATOM   4932  CB  LEU E 610      60.051 -12.217  11.629  1.00 72.68           C
ATOM   4933  CG  LEU E 610      60.520 -13.593  11.116  1.00 72.68           C
ATOM   4934  CD1 LEU E 610      60.669 -13.577   9.587  1.00 72.68           C
ATOM   4935  CD2 LEU E 610      61.794 -14.074  11.827  1.00 72.68           C
ATOM   4936  C   LEU E 610      59.186 -10.772  13.341  1.00 72.68           C
ATOM   4937  O   LEU E 610      59.841  -9.842  13.812  1.00 72.68           O
ATOM   4938  N   ARG E 611      57.926 -10.607  12.901  1.00134.35           N
ATOM   4939  CA  ARG E 611      57.305  -9.318  12.959  1.00134.35           C
ATOM   4940  CB  ARG E 611      55.969  -9.297  12.200  1.00134.35           C
ATOM   4941  CG  ARG E 611      56.100  -9.841  10.778  1.00134.35           C
ATOM   4942  CD  ARG E 611      57.195  -9.161   9.954  1.00134.35           C
ATOM   4943  NE  ARG E 611      56.717  -7.799   9.589  1.00134.35           N
ATOM   4944  CZ  ARG E 611      55.958  -7.638   8.468  1.00134.35           C
ATOM   4945  NH1 ARG E 611      55.611  -8.727   7.725  1.00134.35           N
ATOM   4946  NH2 ARG E 611      55.540  -6.394   8.088  1.00134.35           N
ATOM   4947  C   ARG E 611      57.015  -8.910  14.372  1.00134.35           C
ATOM   4948  O   ARG E 611      57.422  -7.831  14.798  1.00134.35           O
ATOM   4949  N   SER E 612      56.268  -9.769  15.104  1.00 88.83           N
ATOM   4950  CA  SER E 612      55.761  -9.520  16.434  1.00 88.83           C
ATOM   4951  CB  SER E 612      54.402 -10.203  16.660  1.00 88.83           C
ATOM   4952  OG  SER E 612      53.439  -9.656  15.772  1.00 88.83           O
ATOM   4953  C   SER E 612      56.641  -9.893  17.606  1.00 88.83           C
ATOM   4954  O   SER E 612      56.664  -9.165  18.598  1.00 88.83           O
ATOM   4955  N   GLY E 613      57.334 -11.055  17.574  1.00 51.54           N
ATOM   4956  CA  GLY E 613      58.111 -11.477  18.717  1.00 51.54           C
ATOM   4957  C   GLY E 613      57.779 -12.914  19.030  1.00 51.54           C
ATOM   4958  O   GLY E 613      56.981 -13.532  18.331  1.00 51.54           O
ATOM   4959  N   PRO E 614      58.347 -13.460  20.089  1.00 86.55           N
ATOM   4960  CA  PRO E 614      58.087 -14.836  20.426  1.00 86.55           C
ATOM   4961  CD  PRO E 614      59.670 -13.045  20.522  1.00 86.55           C
ATOM   4962  CB  PRO E 614      59.101 -15.205  21.503  1.00 86.55           C
ATOM   4963  CG  PRO E 614      60.298 -14.293  21.172  1.00 86.55           C
ATOM   4964  C   PRO E 614      56.652 -15.030  20.798  1.00 86.55           C
ATOM   4965  O   PRO E 614      56.026 -14.098  21.303  1.00 86.55           O
ATOM   4966  N   LEU E 615      56.099 -16.229  20.515  1.00152.20           N
ATOM   4967  CA  LEU E 615      54.714 -16.484  20.796  1.00152.20           C
ATOM   4968  CB  LEU E 615      53.813 -16.641  19.555  1.00152.20           C
ATOM   4969  CG  LEU E 615      53.875 -15.476  18.558  1.00152.20           C
ATOM   4970  CD1 LEU E 615      55.190 -15.511  17.769  1.00152.20           C
ATOM   4971  CD2 LEU E 615      52.637 -15.438  17.653  1.00152.20           C
ATOM   4972  C   LEU E 615      54.611 -17.798  21.499  1.00152.20           C
ATOM   4973  O   LEU E 615      55.510 -18.634  21.421  1.00152.20           O
ATOM   4974  N   ALA E 616      53.493 -18.001  22.225  1.00 45.26           N
ATOM   4975  CA  ALA E 616      53.268 -19.235  22.927  1.00 45.26           C
ATOM   4976  CB  ALA E 616      52.193 -19.117  24.019  1.00 45.26           C
ATOM   4977  C   ALA E 616      52.816 -20.301  21.966  1.00 45.26           C
ATOM   4978  O   ALA E 616      52.035 -20.045  21.048  1.00 45.26           O
ATOM   4979  N   ILE E 617      53.309 -21.544  22.163  1.00108.80           N
ATOM   4980  CA  ILE E 617      52.893 -22.662  21.353  1.00108.80           C
ATOM   4981  CB  ILE E 617      53.893 -23.095  20.311  1.00108.80           C
ATOM   4982  CG1 ILE E 617      55.182 -23.623  20.963  1.00108.80           C
ATOM   4983  CG2 ILE E 617      54.130 -21.918  19.356  1.00108.80           C
ATOM   4984  CD1 ILE E 617      55.933 -22.582  21.789  1.00108.80           C
ATOM   4985  C   ILE E 617      52.719 -23.830  22.286  1.00108.80           C
ATOM   4986  O   ILE E 617      53.187 -23.789  23.422  1.00108.80           O
ATOM   4987  N   SER E 618      51.989 -24.885  21.858  1.00 66.85           N
ATOM   4988  CA  SER E 618      51.885 -26.065  22.673  1.00 66.85           C
ATOM   4989  CB  SER E 618      50.539 -26.266  23.383  1.00 66.85           C
ATOM   4990  OG  SER E 618      49.604 -26.855  22.501  1.00 66.85           O
ATOM   4991  C   SER E 618      52.132 -27.256  21.793  1.00 66.85           C
ATOM   4992  O   SER E 618      52.054 -27.168  20.567  1.00 66.85           O
ATOM   4993  N   PHE E 619      52.484 -28.408  22.402  1.00159.71           N
ATOM   4994  CA  PHE E 619      52.756 -29.587  21.621  1.00159.71           C
ATOM   4995  CB  PHE E 619      54.163 -29.561  20.979  1.00159.71           C
ATOM   4996  CG  PHE E 619      55.218 -29.743  22.021  1.00159.71           C
ATOM   4997  CD1 PHE E 619      55.035 -29.314  23.313  1.00159.71           C
ATOM   4998  CD2 PHE E 619      56.430 -30.289  21.684  1.00159.71           C
ATOM   4999  CE1 PHE E 619      56.017 -29.473  24.262  1.00159.71           C
ATOM   5000  CE2 PHE E 619      57.414 -30.449  22.625  1.00159.71           C
ATOM   5001  CZ  PHE E 619      57.216 -30.043  23.919  1.00159.71           C
ATOM   5002  C   PHE E 619      52.616 -30.780  22.522  1.00159.71           C
ATOM   5003  O   PHE E 619      52.380 -30.636  23.721  1.00159.71           O
ATOM   5004  N   GLU E 620      52.717 -32.001  21.955  1.00135.09           N
ATOM   5005  CA  GLU E 620      52.559 -33.157  22.793  1.00135.09           C
ATOM   5006  CB  GLU E 620      51.843 -34.340  22.123  1.00135.09           C
ATOM   5007  CG  GLU E 620      51.668 -35.520  23.078  1.00135.09           C
ATOM   5008  CD  GLU E 620      50.538 -35.185  24.048  1.00135.09           C
ATOM   5009  OE1 GLU E 620      49.975 -34.061  23.946  1.00135.09           O
ATOM   5010  OE2 GLU E 620      50.225 -36.048  24.909  1.00135.09           O
ATOM   5011  C   GLU E 620      53.907 -33.646  23.243  1.00135.09           C
ATOM   5012  O   GLU E 620      54.770 -34.016  22.452  1.00135.09           O
ATOM   5013  N   VAL E 621      54.136 -33.665  24.560  1.00 72.75           N
ATOM   5014  CA  VAL E 621      55.389 -34.140  25.059  1.00 72.75           C
ATOM   5015  CB  VAL E 621      55.683 -33.627  26.444  1.00 72.75           C
ATOM   5016  CG1 VAL E 621      56.992 -34.235  26.964  1.00 72.75           C
ATOM   5017  CG2 VAL E 621      55.698 -32.093  26.397  1.00 72.75           C
ATOM   5018  C   VAL E 621      55.304 -35.630  25.157  1.00 72.75           C
ATOM   5019  O   VAL E 621      54.313 -36.179  25.641  1.00 72.75           O
ATOM   5020  N   TYR E 622      56.363 -36.318  24.687  1.00143.45           N
ATOM   5021  CA  TYR E 622      56.446 -37.743  24.809  1.00143.45           C
ATOM   5022  CB  TYR E 622      56.382 -38.562  23.505  1.00143.45           C
ATOM   5023  CG  TYR E 622      54.944 -38.851  23.506  1.00143.45           C
ATOM   5024  CD1 TYR E 622      54.529 -39.772  24.433  1.00143.45           C
ATOM   5025  CD2 TYR E 622      54.040 -38.259  22.658  1.00143.45           C
ATOM   5026  CE1 TYR E 622      53.210 -40.104  24.549  1.00143.45           C
ATOM   5027  CE2 TYR E 622      52.708 -38.595  22.775  1.00143.45           C
ATOM   5028  CZ  TYR E 622      52.301 -39.511  23.721  1.00143.45           C
ATOM   5029  OH  TYR E 622      50.947 -39.872  23.876  1.00143.45           O
ATOM   5030  C   TYR E 622      57.687 -38.073  25.554  1.00143.45           C
[truncated: 513,903 more chars]
