# Supplementary material for: Evolutionary Analysis of Dipeptidyl Peptidase I
Source: Int J Mol Sci. 2022 Feb 6;23(3):1852. doi: 10.3390/ijms23031852 (PMC8836896; doi:10.3390/ijms23031852)
Supplement: Supplementary file 1 [file ijms-23-01852-s001.zip › Supplementary File S2 Homology models/Modeller/Strongylocentrotus purpuratus/mod.B99990003.pdb]

EXPDTA    THEORETICAL MODEL, MODELLER 10.1 2021/11/04 15:55:08
REMARK   6 MODELLER OBJECTIVE FUNCTION:     12941.7119
REMARK   6 MODELLER BEST TEMPLATE % SEQ ID:  54.545
REMARK   6 SEQUENCE: mod
REMARK   6 ALIGNMENT: alignment.pir
REMARK   6 SCRIPT: model.py
REMARK   6 DOPE score: -158525.07812
REMARK   6 GA341 score: 1.00000
REMARK   6 DOPE-HR score: -125852.15625
REMARK   6 TEMPLATE: 1K3B 1:A - 119:A MODELS 1:A - 121:A AT 54.5%
REMARK   6 TEMPLATE: 1K3B 120:B - 283:B MODELS 122:B - 284:B AT 54.5%
REMARK   6 TEMPLATE: 1K3B 284:C - 351:C MODELS 285:C - 355:C AT 54.5%
REMARK   6 TEMPLATE: 1K3B 353:D - 471:D MODELS 356:D - 476:D AT 54.5%
REMARK   6 TEMPLATE: 1K3B 472:E - 635:E MODELS 477:E - 639:E AT 54.5%
REMARK   6 TEMPLATE: 1K3B 636:F - 703:F MODELS 640:F - 710:F AT 54.5%
REMARK   6 TEMPLATE: 1K3B 705:G - 823:G MODELS 711:G - 831:G AT 54.5%
REMARK   6 TEMPLATE: 1K3B 824:H - 987:H MODELS 832:H - 994:H AT 54.5%
REMARK   6 TEMPLATE: 1K3B 988:I - 1055:I MODELS 995:I - 1065:I AT 54.5%
REMARK   6 TEMPLATE: 1K3B 1057:J - 1175:J MODELS 1066:J - 1186:J AT 54.5%
REMARK   6 TEMPLATE: 1K3B 1176:K - 1339:K MODELS 1187:K - 1349:K AT 54.5%
REMARK   6 TEMPLATE: 1K3B 1340:L - 1407:L MODELS 1350:L - 1420:L AT 54.5%
SSBOND   1 CYS A    6    CYS A   96                          1555   1555  2.03
SSBOND   2 CYS A   30    CYS A  113                          1555   1555  2.03
SSBOND   3 CYS B  146    CYS B  189                          1555   1555  2.03
SSBOND   4 CYS B  182    CYS B  222                          1555   1555  2.03
SSBOND   5 CYS B  212    CYS B  227                          1555   1555  2.02
SSBOND   6 CYS D  361    CYS D  451                          1555   1555  2.03
SSBOND   7 CYS D  385    CYS D  468                          1555   1555  2.03
SSBOND   8 CYS E  501    CYS E  544                          1555   1555  2.03
SSBOND   9 CYS E  537    CYS E  577                          1555   1555  2.03
SSBOND  10 CYS E  567    CYS E  582                          1555   1555  2.03
SSBOND  11 CYS G  716    CYS G  806                          1555   1555  2.03
SSBOND  12 CYS G  740    CYS G  823                          1555   1555  2.03
SSBOND  13 CYS H  856    CYS H  899                          1555   1555  2.03
SSBOND  14 CYS H  892    CYS H  932                          1555   1555  2.03
SSBOND  15 CYS H  922    CYS H  937                          1555   1555  2.03
SSBOND  16 CYS J 1071    CYS J 1161                          1555   1555  2.03
SSBOND  17 CYS J 1095    CYS J 1178                          1555   1555  2.02
SSBOND  18 CYS K 1211    CYS K 1254                          1555   1555  2.02
SSBOND  19 CYS K 1247    CYS K 1287                          1555   1555  2.04
SSBOND  20 CYS K 1277    CYS K 1292                          1555   1555  2.02
ATOM      1  N   ASP A   1      36.817  28.747  23.807  1.00 36.35           N
ATOM      2  CA  ASP A   1      37.902  29.137  22.878  1.00 36.35           C
ATOM      3  CB  ASP A   1      37.367  30.066  21.773  1.00 36.35           C
ATOM      4  CG  ASP A   1      36.396  29.295  20.890  1.00 36.35           C
ATOM      5  OD1 ASP A   1      36.137  28.098  21.185  1.00 36.35           O
ATOM      6  OD2 ASP A   1      35.898  29.901  19.904  1.00 36.35           O
ATOM      7  C   ASP A   1      38.939  29.894  23.632  1.00 36.35           C
ATOM      8  O   ASP A   1      38.682  30.416  24.716  1.00 36.35           O
ATOM      9  N   THR A   2      40.164  29.927  23.082  1.00 43.69           N
ATOM     10  CA  THR A   2      41.220  30.695  23.660  1.00 43.69           C
ATOM     11  CB  THR A   2      42.578  30.094  23.444  1.00 43.69           C
ATOM     12  OG1 THR A   2      42.867  30.030  22.055  1.00 43.69           O
ATOM     13  CG2 THR A   2      42.594  28.681  24.054  1.00 43.69           C
ATOM     14  C   THR A   2      41.180  31.994  22.929  1.00 43.69           C
ATOM     15  O   THR A   2      40.421  32.156  21.976  1.00 43.69           O
ATOM     16  N   PRO A   3      41.961  32.931  23.368  1.00 66.38           N
ATOM     17  CA  PRO A   3      41.993  34.214  22.720  1.00 66.38           C
ATOM     18  CD  PRO A   3      42.249  33.035  24.790  1.00 66.38           C
ATOM     19  CB  PRO A   3      42.711  35.149  23.690  1.00 66.38           C
ATOM     20  CG  PRO A   3      42.415  34.537  25.070  1.00 66.38           C
ATOM     21  C   PRO A   3      42.639  34.149  21.370  1.00 66.38           C
ATOM     22  O   PRO A   3      42.586  35.142  20.647  1.00 66.38           O
ATOM     23  N   ALA A   4      43.273  33.013  21.020  1.00 63.32           N
ATOM     24  CA  ALA A   4      44.019  32.929  19.793  1.00 63.32           C
ATOM     25  CB  ALA A   4      44.931  31.692  19.722  1.00 63.32           C
ATOM     26  C   ALA A   4      43.136  32.895  18.584  1.00 63.32           C
ATOM     27  O   ALA A   4      42.107  32.222  18.556  1.00 63.32           O
ATOM     28  N   ASN A   5      43.542  33.659  17.545  1.00174.13           N
ATOM     29  CA  ASN A   5      42.897  33.645  16.262  1.00174.13           C
ATOM     30  CB  ASN A   5      42.215  34.972  15.884  1.00174.13           C
ATOM     31  CG  ASN A   5      40.903  35.063  16.641  1.00174.13           C
ATOM     32  OD1 ASN A   5      40.405  34.063  17.154  1.00174.13           O
ATOM     33  ND2 ASN A   5      40.316  36.289  16.701  1.00174.13           N
ATOM     34  C   ASN A   5      43.991  33.449  15.263  1.00174.13           C
ATOM     35  O   ASN A   5      44.431  34.401  14.620  1.00174.13           O
ATOM     36  N   CYS A   6      44.437  32.194  15.078  1.00 67.17           N
ATOM     37  CA  CYS A   6      45.522  31.954  14.171  1.00 67.17           C
ATOM     38  CB  CYS A   6      46.610  31.035  14.750  1.00 67.17           C
ATOM     39  SG  CYS A   6      47.489  31.865  16.105  1.00 67.17           S
ATOM     40  C   CYS A   6      44.981  31.359  12.910  1.00 67.17           C
ATOM     41  O   CYS A   6      43.843  30.897  12.862  1.00 67.17           O
ATOM     42  N   SER A   7      45.804  31.359  11.840  1.00 47.44           N
ATOM     43  CA  SER A   7      45.322  30.914  10.565  1.00 47.44           C
ATOM     44  CB  SER A   7      45.473  31.966   9.452  1.00 47.44           C
ATOM     45  OG  SER A   7      46.848  32.206   9.192  1.00 47.44           O
ATOM     46  C   SER A   7      46.060  29.696  10.104  1.00 47.44           C
ATOM     47  O   SER A   7      47.091  29.302  10.640  1.00 47.44           O
ATOM     48  N   PHE A   8      45.513  29.072   9.051  1.00 81.32           N
ATOM     49  CA  PHE A   8      46.040  27.890   8.436  1.00 81.32           C
ATOM     50  CB  PHE A   8      45.164  27.473   7.238  1.00 81.32           C
ATOM     51  CG  PHE A   8      45.740  26.280   6.556  1.00 81.32           C
ATOM     52  CD1 PHE A   8      45.491  25.010   7.022  1.00 81.32           C
ATOM     53  CD2 PHE A   8      46.516  26.438   5.432  1.00 81.32           C
ATOM     54  CE1 PHE A   8      46.021  23.916   6.380  1.00 81.32           C
ATOM     55  CE2 PHE A   8      47.048  25.348   4.786  1.00 81.32           C
ATOM     56  CZ  PHE A   8      46.802  24.083   5.261  1.00 81.32           C
ATOM     57  C   PHE A   8      47.414  28.213   7.928  1.00 81.32           C
ATOM     58  O   PHE A   8      48.328  27.395   8.001  1.00 81.32           O
ATOM     59  N   GLU A   9      47.599  29.423   7.376  1.00 76.75           N
ATOM     60  CA  GLU A   9      48.882  29.786   6.845  1.00 76.75           C
ATOM     61  CB  GLU A   9      48.872  31.161   6.153  1.00 76.75           C
ATOM     62  CG  GLU A   9      50.221  31.548   5.543  1.00 76.75           C
ATOM     63  CD  GLU A   9      50.068  32.917   4.894  1.00 76.75           C
ATOM     64  OE1 GLU A   9      48.926  33.450   4.899  1.00 76.75           O
ATOM     65  OE2 GLU A   9      51.089  33.446   4.380  1.00 76.75           O
ATOM     66  C   GLU A   9      49.894  29.834   7.953  1.00 76.75           C
ATOM     67  O   GLU A   9      51.043  29.435   7.763  1.00 76.75           O
ATOM     68  N   GLU A  10      49.507  30.311   9.153  1.00144.41           N
ATOM     69  CA  GLU A  10      50.501  30.411  10.185  1.00144.41           C
ATOM     70  CB  GLU A  10      50.058  31.131  11.482  1.00144.41           C
ATOM     71  CG  GLU A  10      48.913  30.500  12.270  1.00144.41           C
ATOM     72  CD  GLU A  10      49.408  29.266  13.013  1.00144.41           C
ATOM     73  OE1 GLU A  10      50.644  29.144  13.222  1.00144.41           O
ATOM     74  OE2 GLU A  10      48.547  28.427  13.389  1.00144.41           O
ATOM     75  C   GLU A  10      51.008  29.040  10.512  1.00144.41           C
ATOM     76  O   GLU A  10      52.158  28.891  10.925  1.00144.41           O
ATOM     77  N   ILE A  11      50.142  28.011  10.392  1.00118.22           N
ATOM     78  CA  ILE A  11      50.506  26.647  10.693  1.00118.22           C
ATOM     79  CB  ILE A  11      49.357  25.687  10.870  1.00118.22           C
ATOM     80  CG1 ILE A  11      49.812  24.507  11.746  1.00118.22           C
ATOM     81  CG2 ILE A  11      48.891  25.189   9.495  1.00118.22           C
ATOM     82  CD1 ILE A  11      48.659  23.627  12.225  1.00118.22           C
ATOM     83  C   ILE A  11      51.446  26.047   9.677  1.00118.22           C
ATOM     84  O   ILE A  11      52.254  25.183  10.014  1.00118.22           O
ATOM     85  N   GLU A  12      51.328  26.412   8.384  1.00 89.69           N
ATOM     86  CA  GLU A  12      52.183  25.779   7.405  1.00 89.69           C
ATOM     87  CB  GLU A  12      51.870  26.187   5.955  1.00 89.69           C
ATOM     88  CG  GLU A  12      52.782  25.512   4.930  1.00 89.69           C
ATOM     89  CD  GLU A  12      52.399  26.021   3.549  1.00 89.69           C
ATOM     90  OE1 GLU A  12      51.200  25.897   3.181  1.00 89.69           O
ATOM     91  OE2 GLU A  12      53.302  26.548   2.846  1.00 89.69           O
ATOM     92  C   GLU A  12      53.609  26.170   7.668  1.00 89.69           C
ATOM     93  O   GLU A  12      53.892  27.313   8.018  1.00 89.69           O
ATOM     94  N   GLY A  13      54.556  25.214   7.513  1.00 37.94           N
ATOM     95  CA  GLY A  13      55.940  25.550   7.701  1.00 37.94           C
ATOM     96  C   GLY A  13      56.617  24.503   8.528  1.00 37.94           C
ATOM     97  O   GLY A  13      56.117  23.390   8.689  1.00 37.94           O
ATOM     98  N   ARG A  14      57.805  24.842   9.077  1.00 96.23           N
ATOM     99  CA  ARG A  14      58.497  23.873   9.871  1.00 96.23           C
ATOM    100  CB  ARG A  14      59.964  23.666   9.478  1.00 96.23           C
ATOM    101  CG  ARG A  14      60.107  23.053   8.082  1.00 96.23           C
ATOM    102  CD  ARG A  14      61.550  22.760   7.673  1.00 96.23           C
ATOM    103  NE  ARG A  14      61.520  22.173   6.305  1.00 96.23           N
ATOM    104  CZ  ARG A  14      61.517  22.991   5.212  1.00 96.23           C
ATOM    105  NH1 ARG A  14      61.538  24.345   5.375  1.00 96.23           N
ATOM    106  NH2 ARG A  14      61.496  22.455   3.958  1.00 96.23           N
ATOM    107  C   ARG A  14      58.408  24.249  11.312  1.00 96.23           C
ATOM    108  O   ARG A  14      58.531  25.416  11.688  1.00 96.23           O
ATOM    109  N   TRP A  15      58.166  23.226  12.157  1.00 62.98           N
ATOM    110  CA  TRP A  15      57.997  23.445  13.563  1.00 62.98           C
ATOM    111  CB  TRP A  15      56.608  23.027  14.076  1.00 62.98           C
ATOM    112  CG  TRP A  15      55.473  23.871  13.548  1.00 62.98           C
ATOM    113  CD2 TRP A  15      54.817  24.905  14.297  1.00 62.98           C
ATOM    114  CD1 TRP A  15      54.852  23.822  12.334  1.00 62.98           C
ATOM    115  NE1 TRP A  15      53.855  24.766  12.278  1.00 62.98           N
ATOM    116  CE2 TRP A  15      53.822  25.440  13.480  1.00 62.98           C
ATOM    117  CE3 TRP A  15      55.027  25.371  15.565  1.00 62.98           C
ATOM    118  CZ2 TRP A  15      53.017  26.451  13.919  1.00 62.98           C
ATOM    119  CZ3 TRP A  15      54.215  26.393  16.003  1.00 62.98           C
ATOM    120  CH2 TRP A  15      53.230  26.923  15.195  1.00 62.98           C
ATOM    121  C   TRP A  15      58.994  22.595  14.283  1.00 62.98           C
ATOM    122  O   TRP A  15      59.349  21.510  13.828  1.00 62.98           O
ATOM    123  N   LYS A  16      59.490  23.092  15.431  1.00118.62           N
ATOM    124  CA  LYS A  16      60.416  22.344  16.229  1.00118.62           C
ATOM    125  CB  LYS A  16      61.662  23.167  16.603  1.00118.62           C
ATOM    126  CG  LYS A  16      62.816  22.375  17.222  1.00118.62           C
ATOM    127  CD  LYS A  16      63.586  21.511  16.219  1.00118.62           C
ATOM    128  CE  LYS A  16      64.925  21.001  16.762  1.00118.62           C
ATOM    129  NZ  LYS A  16      65.615  20.178  15.743  1.00118.62           N
ATOM    130  C   LYS A  16      59.686  22.050  17.500  1.00118.62           C
ATOM    131  O   LYS A  16      59.195  22.966  18.160  1.00118.62           O
ATOM    132  N   PHE A  17      59.576  20.760  17.874  1.00 86.47           N
ATOM    133  CA  PHE A  17      58.869  20.459  19.085  1.00 86.47           C
ATOM    134  CB  PHE A  17      57.770  19.387  18.949  1.00 86.47           C
ATOM    135  CG  PHE A  17      56.719  19.877  18.011  1.00 86.47           C
ATOM    136  CD1 PHE A  17      56.053  21.056  18.253  1.00 86.47           C
ATOM    137  CD2 PHE A  17      56.365  19.129  16.912  1.00 86.47           C
ATOM    138  CE1 PHE A  17      55.074  21.500  17.394  1.00 86.47           C
ATOM    139  CE2 PHE A  17      55.386  19.567  16.051  1.00 86.47           C
ATOM    140  CZ  PHE A  17      54.741  20.756  16.289  1.00 86.47           C
ATOM    141  C   PHE A  17      59.855  19.929  20.081  1.00 86.47           C
ATOM    142  O   PHE A  17      60.578  18.970  19.814  1.00 86.47           O
ATOM    143  N   LEU A  18      59.907  20.555  21.272  1.00 96.89           N
ATOM    144  CA  LEU A  18      60.770  20.090  22.321  1.00 96.89           C
ATOM    145  CB  LEU A  18      61.346  21.221  23.189  1.00 96.89           C
ATOM    146  CG  LEU A  18      62.252  22.194  22.412  1.00 96.89           C
ATOM    147  CD1 LEU A  18      61.466  22.933  21.318  1.00 96.89           C
ATOM    148  CD2 LEU A  18      62.990  23.149  23.363  1.00 96.89           C
ATOM    149  C   LEU A  18      59.906  19.250  23.204  1.00 96.89           C
ATOM    150  O   LEU A  18      58.864  19.714  23.661  1.00 96.89           O
ATOM    151  N   MET A  19      60.322  17.993  23.469  1.00115.67           N
ATOM    152  CA  MET A  19      59.497  17.098  24.233  1.00115.67           C
ATOM    153  CB  MET A  19      59.341  15.714  23.577  1.00115.67           C
ATOM    154  CG  MET A  19      58.551  15.744  22.267  1.00115.67           C
ATOM    155  SD  MET A  19      59.410  16.547  20.881  1.00115.67           S
ATOM    156  CE  MET A  19      58.061  16.292  19.691  1.00115.67           C
ATOM    157  C   MET A  19      60.085  16.866  25.590  1.00115.67           C
ATOM    158  O   MET A  19      61.287  16.666  25.745  1.00115.67           O
ATOM    159  N   GLY A  20      59.212  16.878  26.617  1.00 65.94           N
ATOM    160  CA  GLY A  20      59.581  16.673  27.987  1.00 65.94           C
ATOM    161  C   GLY A  20      59.193  15.277  28.384  1.00 65.94           C
ATOM    162  O   GLY A  20      59.364  14.325  27.626  1.00 65.94           O
ATOM    163  N   PRO A  21      58.553  15.187  29.525  1.00269.68           N
ATOM    164  CA  PRO A  21      58.411  13.953  30.275  1.00269.68           C
ATOM    165  CD  PRO A  21      57.542  16.169  29.880  1.00269.68           C
ATOM    166  CB  PRO A  21      57.160  14.136  31.137  1.00269.68           C
ATOM    167  CG  PRO A  21      56.947  15.659  31.199  1.00269.68           C
ATOM    168  C   PRO A  21      58.408  12.617  29.583  1.00269.68           C
ATOM    169  O   PRO A  21      59.473  12.258  29.086  1.00269.68           O
ATOM    170  N   SER A  22      57.264  11.889  29.534  1.00154.76           N
ATOM    171  CA  SER A  22      57.096  10.577  28.924  1.00154.76           C
ATOM    172  CB  SER A  22      58.357   9.900  28.350  1.00154.76           C
ATOM    173  OG  SER A  22      58.025   8.635  27.798  1.00154.76           O
ATOM    174  C   SER A  22      56.537   9.610  29.920  1.00154.76           C
ATOM    175  O   SER A  22      57.231   8.719  30.409  1.00154.76           O
ATOM    176  N   THR A  23      55.230   9.713  30.200  1.00144.52           N
ATOM    177  CA  THR A  23      54.657   8.784  31.129  1.00144.52           C
ATOM    178  CB  THR A  23      54.605   9.326  32.513  1.00144.52           C
ATOM    179  OG1 THR A  23      54.284   8.282  33.415  1.00144.52           O
ATOM    180  CG2 THR A  23      53.582  10.475  32.548  1.00144.52           C
ATOM    181  C   THR A  23      53.278   8.434  30.655  1.00144.52           C
ATOM    182  O   THR A  23      53.026   8.376  29.454  1.00144.52           O
ATOM    183  N   GLU A  24      52.355   8.118  31.585  1.00 79.81           N
ATOM    184  CA  GLU A  24      51.009   7.768  31.218  1.00 79.81           C
ATOM    185  CB  GLU A  24      50.359   6.743  32.165  1.00 79.81           C
ATOM    186  CG  GLU A  24      49.043   6.168  31.634  1.00 79.81           C
ATOM    187  CD  GLU A  24      48.509   5.173  32.655  1.00 79.81           C
ATOM    188  OE1 GLU A  24      49.150   5.025  33.729  1.00 79.81           O
ATOM    189  OE2 GLU A  24      47.451   4.549  32.374  1.00 79.81           O
ATOM    190  C   GLU A  24      50.167   9.010  31.217  1.00 79.81           C
ATOM    191  O   GLU A  24      50.637  10.099  31.539  1.00 79.81           O
ATOM    192  N   ASN A  25      48.889   8.867  30.815  1.00 86.49           N
ATOM    193  CA  ASN A  25      47.955   9.958  30.749  1.00 86.49           C
ATOM    194  CB  ASN A  25      46.589   9.536  30.175  1.00 86.49           C
ATOM    195  CG  ASN A  25      45.794  10.787  29.825  1.00 86.49           C
ATOM    196  OD1 ASN A  25      46.204  11.907  30.127  1.00 86.49           O
ATOM    197  ND2 ASN A  25      44.618  10.592  29.172  1.00 86.49           N
ATOM    198  C   ASN A  25      47.730  10.476  32.138  1.00 86.49           C
ATOM    199  O   ASN A  25      47.433  11.653  32.334  1.00 86.49           O
ATOM    200  N   SER A  26      47.771   9.573  33.134  1.00 82.83           N
ATOM    201  CA  SER A  26      47.596   9.956  34.505  1.00 82.83           C
ATOM    202  CB  SER A  26      47.279   8.757  35.414  1.00 82.83           C
ATOM    203  OG  SER A  26      47.122   9.192  36.756  1.00 82.83           O
ATOM    204  C   SER A  26      48.835  10.597  35.041  1.00 82.83           C
ATOM    205  O   SER A  26      48.769  11.569  35.791  1.00 82.83           O
ATOM    206  N   ARG A  27      50.004  10.045  34.675  1.00119.80           N
ATOM    207  CA  ARG A  27      51.256  10.474  35.231  1.00119.80           C
ATOM    208  CB  ARG A  27      52.382   9.465  35.028  1.00119.80           C
ATOM    209  CG  ARG A  27      52.117   8.125  35.719  0.00119.80           C
ATOM    210  CD  ARG A  27      52.403   8.138  37.223  1.00119.80           C
ATOM    211  NE  ARG A  27      52.102   6.775  37.744  1.00119.80           N
ATOM    212  CZ  ARG A  27      52.594   6.379  38.954  1.00119.80           C
ATOM    213  NH1 ARG A  27      53.381   7.225  39.680  1.00119.80           N
ATOM    214  NH2 ARG A  27      52.299   5.137  39.438  1.00119.80           N
ATOM    215  C   ARG A  27      51.665  11.841  34.766  1.00119.80           C
ATOM    216  O   ARG A  27      52.376  12.543  35.481  1.00119.80           O
ATOM    217  N   VAL A  28      51.276  12.261  33.549  1.00113.22           N
ATOM    218  CA  VAL A  28      51.691  13.553  33.114  1.00113.22           C
ATOM    219  CB  VAL A  28      52.372  13.545  31.775  1.00113.22           C
ATOM    220  CG1 VAL A  28      51.310  13.299  30.690  1.00113.22           C
ATOM    221  CG2 VAL A  28      53.155  14.857  31.607  1.00113.22           C
ATOM    222  C   VAL A  28      50.488  14.437  32.990  1.00113.22           C
ATOM    223  O   VAL A  28      49.355  13.968  32.869  1.00113.22           O
ATOM    224  N   ASN A  29      50.719  15.762  33.104  1.00 95.35           N
ATOM    225  CA  ASN A  29      49.682  16.732  32.903  1.00 95.35           C
ATOM    226  CB  ASN A  29      49.005  17.179  34.212  1.00 95.35           C
ATOM    227  CG  ASN A  29      47.761  17.982  33.860  0.00 95.35           C
ATOM    228  OD1 ASN A  29      46.743  17.424  33.454  0.00 95.35           O
ATOM    229  ND2 ASN A  29      47.839  19.329  34.030  0.00 95.35           N
ATOM    230  C   ASN A  29      50.409  17.914  32.349  1.00 95.35           C
ATOM    231  O   ASN A  29      51.274  18.469  33.022  1.00 95.35           O
ATOM    232  N   CYS A  30      50.062  18.342  31.119  1.00102.59           N
ATOM    233  CA  CYS A  30      50.815  19.358  30.452  1.00102.59           C
ATOM    234  CB  CYS A  30      50.882  19.098  28.941  1.00102.59           C
ATOM    235  SG  CYS A  30      51.423  17.397  28.614  1.00102.59           S
ATOM    236  C   CYS A  30      50.173  20.694  30.644  1.00102.59           C
ATOM    237  O   CYS A  30      49.626  21.280  29.711  1.00102.59           O
ATOM    238  N   SER A  31      50.142  21.182  31.892  1.00 99.21           N
ATOM    239  CA  SER A  31      49.690  22.519  32.118  1.00 99.21           C
ATOM    240  CB  SER A  31      49.144  22.705  33.543  1.00 99.21           C
ATOM    241  OG  SER A  31      50.131  22.337  34.495  1.00 99.21           O
ATOM    242  C   SER A  31      50.839  23.476  31.903  1.00 99.21           C
ATOM    243  O   SER A  31      50.705  24.505  31.243  1.00 99.21           O
ATOM    244  N   MET A  32      51.933  23.225  32.657  1.00198.34           N
ATOM    245  CA  MET A  32      53.216  23.895  32.721  1.00198.34           C
ATOM    246  CB  MET A  32      53.781  23.909  34.151  1.00198.34           C
ATOM    247  CG  MET A  32      54.995  24.827  34.314  1.00198.34           C
ATOM    248  SD  MET A  32      54.614  26.600  34.181  1.00198.34           S
ATOM    249  CE  MET A  32      53.639  26.674  35.712  1.00198.34           C
ATOM    250  C   MET A  32      54.351  23.443  31.825  1.00198.34           C
ATOM    251  O   MET A  32      55.184  24.261  31.438  1.00198.34           O
ATOM    252  N   PRO A  33      54.329  22.218  31.386  1.00235.47           N
ATOM    253  CA  PRO A  33      55.515  21.419  31.106  1.00235.47           C
ATOM    254  CD  PRO A  33      53.271  21.912  30.436  1.00235.47           C
ATOM    255  CB  PRO A  33      55.198  20.581  29.865  1.00235.47           C
ATOM    256  CG  PRO A  33      53.977  21.267  29.237  1.00235.47           C
ATOM    257  C   PRO A  33      56.933  21.876  31.122  1.00235.47           C
ATOM    258  O   PRO A  33      57.390  22.367  30.120  1.00235.47           O
ATOM    259  N   TRP A  34      57.703  21.494  32.172  1.00164.91           N
ATOM    260  CA  TRP A  34      59.049  21.911  32.514  1.00164.91           C
ATOM    261  CB  TRP A  34      59.486  21.396  33.896  1.00164.91           C
ATOM    262  CG  TRP A  34      58.664  21.957  35.032  1.00164.91           C
ATOM    263  CD2 TRP A  34      58.936  21.721  36.422  1.00164.91           C
ATOM    264  CD1 TRP A  34      57.556  22.751  34.985  1.00164.91           C
ATOM    265  NE1 TRP A  34      57.117  23.023  36.259  1.00164.91           N
ATOM    266  CE2 TRP A  34      57.959  22.395  37.153  1.00164.91           C
ATOM    267  CE3 TRP A  34      59.920  21.001  37.037  1.00164.91           C
ATOM    268  CZ2 TRP A  34      57.950  22.359  38.519  1.00164.91           C
ATOM    269  CZ3 TRP A  34      59.909  20.967  38.414  1.00164.91           C
ATOM    270  CH2 TRP A  34      58.943  21.633  39.140  1.00164.91           C
ATOM    271  C   TRP A  34      60.106  21.479  31.521  1.00164.91           C
ATOM    272  O   TRP A  34      59.972  21.694  30.320  1.00164.91           O
ATOM    273  N   LYS A  35      61.233  20.918  32.033  1.00155.02           N
ATOM    274  CA  LYS A  35      62.428  20.591  31.279  1.00155.02           C
ATOM    275  CB  LYS A  35      63.584  20.091  32.167  1.00155.02           C
ATOM    276  CG  LYS A  35      63.264  18.822  32.964  1.00155.02           C
ATOM    277  CD  LYS A  35      63.153  17.558  32.110  1.00155.02           C
ATOM    278  CE  LYS A  35      62.834  16.300  32.920  1.00155.02           C
ATOM    279  NZ  LYS A  35      62.736  15.131  32.018  1.00155.02           N
ATOM    280  C   LYS A  35      62.197  19.578  30.186  1.00155.02           C
ATOM    281  O   LYS A  35      61.399  18.647  30.303  1.00155.02           O
ATOM    282  N   PRO A  36      62.851  19.849  29.071  1.00103.15           N
ATOM    283  CA  PRO A  36      62.756  18.963  27.925  1.00103.15           C
ATOM    284  CD  PRO A  36      62.906  21.242  28.653  1.00103.15           C
ATOM    285  CB  PRO A  36      62.584  19.864  26.702  1.00103.15           C
ATOM    286  CG  PRO A  36      63.179  21.209  27.143  1.00103.15           C
ATOM    287  C   PRO A  36      63.860  17.958  27.715  1.00103.15           C
ATOM    288  O   PRO A  36      65.026  18.301  27.915  1.00103.15           O
ATOM    289  N   VAL A  37      63.506  16.709  27.328  1.00134.48           N
ATOM    290  CA  VAL A  37      64.424  15.659  26.964  1.00134.48           C
ATOM    291  CB  VAL A  37      63.840  14.295  27.188  1.00134.48           C
ATOM    292  CG1 VAL A  37      63.570  14.122  28.692  1.00134.48           C
ATOM    293  CG2 VAL A  37      62.586  14.145  26.310  1.00134.48           C
ATOM    294  C   VAL A  37      64.887  15.707  25.525  1.00134.48           C
ATOM    295  O   VAL A  37      66.083  15.595  25.258  1.00134.48           O
ATOM    296  N   LYS A  38      63.954  15.886  24.552  1.00 99.57           N
ATOM    297  CA  LYS A  38      64.324  15.694  23.167  1.00 99.57           C
ATOM    298  CB  LYS A  38      63.914  14.313  22.639  1.00 99.57           C
ATOM    299  CG  LYS A  38      64.519  13.154  23.426  1.00 99.57           C
ATOM    300  CD  LYS A  38      63.816  11.823  23.169  1.00 99.57           C
ATOM    301  CE  LYS A  38      62.354  11.805  23.620  1.00 99.57           C
ATOM    302  NZ  LYS A  38      61.752  10.484  23.331  1.00 99.57           N
ATOM    303  C   LYS A  38      63.635  16.672  22.265  1.00 99.57           C
ATOM    304  O   LYS A  38      62.747  17.417  22.673  1.00 99.57           O
ATOM    305  N   THR A  39      64.056  16.686  20.980  1.00100.28           N
ATOM    306  CA  THR A  39      63.448  17.557  20.016  1.00100.28           C
ATOM    307  CB  THR A  39      64.358  18.643  19.528  1.00100.28           C
ATOM    308  OG1 THR A  39      63.617  19.586  18.770  1.00100.28           O
ATOM    309  CG2 THR A  39      65.465  18.013  18.666  1.00100.28           C
ATOM    310  C   THR A  39      63.036  16.748  18.824  1.00100.28           C
ATOM    311  O   THR A  39      63.678  15.755  18.483  1.00100.28           O
ATOM    312  N   TRP A  40      61.917  17.148  18.180  1.00 73.53           N
ATOM    313  CA  TRP A  40      61.437  16.491  16.995  1.00 73.53           C
ATOM    314  CB  TRP A  40      60.179  15.639  17.233  1.00 73.53           C
ATOM    315  CG  TRP A  40      60.411  14.438  18.118  1.00 73.53           C
ATOM    316  CD2 TRP A  40      59.417  13.441  18.399  1.00 73.53           C
ATOM    317  CD1 TRP A  40      61.536  14.062  18.791  1.00 73.53           C
ATOM    318  NE1 TRP A  40      61.304  12.895  19.479  1.00 73.53           N
ATOM    319  CE2 TRP A  40      60.003  12.502  19.246  1.00 73.53           C
ATOM    320  CE3 TRP A  40      58.121  13.321  17.986  1.00 73.53           C
ATOM    321  CZ2 TRP A  40      59.298  11.421  19.694  1.00 73.53           C
ATOM    322  CZ3 TRP A  40      57.412  12.230  18.440  1.00 73.53           C
ATOM    323  CH2 TRP A  40      57.991  11.298  19.277  1.00 73.53           C
ATOM    324  C   TRP A  40      61.062  17.574  16.026  1.00 73.53           C
ATOM    325  O   TRP A  40      60.392  18.538  16.387  1.00 73.53           O
ATOM    326  N   ILE A  41      61.461  17.441  14.748  1.00 97.67           N
ATOM    327  CA  ILE A  41      61.158  18.484  13.809  1.00 97.67           C
ATOM    328  CB  ILE A  41      62.357  18.939  13.029  1.00 97.67           C
ATOM    329  CG1 ILE A  41      62.941  17.784  12.202  1.00 97.67           C
ATOM    330  CG2 ILE A  41      63.357  19.557  14.018  1.00 97.67           C
ATOM    331  CD1 ILE A  41      64.048  18.231  11.250  1.00 97.67           C
ATOM    332  C   ILE A  41      60.133  17.974  12.845  1.00 97.67           C
ATOM    333  O   ILE A  41      60.239  16.854  12.350  1.00 97.67           O
ATOM    334  N   VAL A  42      59.084  18.787  12.581  1.00 45.28           N
ATOM    335  CA  VAL A  42      58.044  18.362  11.685  1.00 45.28           C
ATOM    336  CB  VAL A  42      56.739  18.089  12.373  1.00 45.28           C
ATOM    337  CG1 VAL A  42      56.945  16.925  13.358  1.00 45.28           C
ATOM    338  CG2 VAL A  42      56.246  19.388  13.031  1.00 45.28           C
ATOM    339  C   VAL A  42      57.791  19.433  10.669  1.00 45.28           C
ATOM    340  O   VAL A  42      57.874  20.626  10.960  1.00 45.28           O
ATOM    341  N   SER A  43      57.478  19.012   9.426  1.00 43.80           N
ATOM    342  CA  SER A  43      57.185  19.938   8.372  1.00 43.80           C
ATOM    343  CB  SER A  43      58.055  19.738   7.119  1.00 43.80           C
ATOM    344  OG  SER A  43      59.417  19.997   7.424  1.00 43.80           O
ATOM    345  C   SER A  43      55.761  19.723   7.965  1.00 43.80           C
ATOM    346  O   SER A  43      55.322  18.596   7.736  1.00 43.80           O
ATOM    347  N   LEU A  44      54.998  20.828   7.869  1.00 63.09           N
ATOM    348  CA  LEU A  44      53.608  20.735   7.502  1.00 63.09           C
ATOM    349  CB  LEU A  44      52.682  21.445   8.504  1.00 63.09           C
ATOM    350  CG  LEU A  44      52.804  20.887   9.935  1.00 63.09           C
ATOM    351  CD1 LEU A  44      51.842  21.602  10.897  1.00 63.09           C
ATOM    352  CD2 LEU A  44      52.657  19.358   9.959  1.00 63.09           C
ATOM    353  C   LEU A  44      53.431  21.403   6.172  1.00 63.09           C
ATOM    354  O   LEU A  44      53.782  22.568   5.996  1.00 63.09           O
ATOM    355  N   ARG A  45      52.849  20.685   5.190  1.00151.79           N
ATOM    356  CA  ARG A  45      52.740  21.261   3.879  1.00151.79           C
ATOM    357  CB  ARG A  45      53.529  20.482   2.813  1.00151.79           C
ATOM    358  CG  ARG A  45      55.042  20.498   3.039  1.00151.79           C
ATOM    359  CD  ARG A  45      55.719  21.779   2.550  1.00151.79           C
ATOM    360  NE  ARG A  45      55.569  21.825   1.068  1.00151.79           N
ATOM    361  CZ  ARG A  45      55.698  23.012   0.407  1.00151.79           C
ATOM    362  NH1 ARG A  45      55.953  24.157   1.105  1.00151.79           N
ATOM    363  NH2 ARG A  45      55.571  23.054  -0.951  1.00151.79           N
ATOM    364  C   ARG A  45      51.314  21.299   3.421  1.00151.79           C
ATOM    365  O   ARG A  45      50.503  20.461   3.810  1.00151.79           O
ATOM    366  N   PHE A  46      51.042  22.258   2.500  1.00250.68           N
ATOM    367  CA  PHE A  46      49.789  22.610   1.868  1.00250.68           C
ATOM    368  CB  PHE A  46      49.993  23.034   0.400  1.00250.68           C
ATOM    369  CG  PHE A  46      50.778  24.299   0.371  1.00250.68           C
ATOM    370  CD1 PHE A  46      52.153  24.270   0.402  1.00250.68           C
ATOM    371  CD2 PHE A  46      50.137  25.514   0.308  1.00250.68           C
ATOM    372  CE1 PHE A  46      52.878  25.437   0.372  1.00250.68           C
ATOM    373  CE2 PHE A  46      50.857  26.685   0.279  1.00250.68           C
ATOM    374  CZ  PHE A  46      52.230  26.648   0.311  1.00250.68           C
ATOM    375  C   PHE A  46      48.831  21.452   1.914  1.00250.68           C
ATOM    376  O   PHE A  46      49.200  20.310   1.653  1.00250.68           O
ATOM    377  N   PRO A  47      47.579  21.785   1.824  1.00333.01           N
ATOM    378  CA  PRO A  47      46.519  21.124   2.532  1.00333.01           C
ATOM    379  CD  PRO A  47      47.141  22.074   0.460  1.00333.01           C
ATOM    380  CB  PRO A  47      45.522  20.623   1.490  1.00333.01           C
ATOM    381  CG  PRO A  47      45.682  21.621   0.342  1.00333.01           C
ATOM    382  C   PRO A  47      46.729  20.123   3.653  1.00333.01           C
ATOM    383  O   PRO A  47      46.414  20.563   4.757  1.00333.01           O
ATOM    384  N   ASP A  48      47.077  18.832   3.494  1.00272.45           N
ATOM    385  CA  ASP A  48      47.147  17.908   4.624  1.00272.45           C
ATOM    386  CB  ASP A  48      46.335  16.629   4.362  1.00272.45           C
ATOM    387  CG  ASP A  48      44.867  16.911   4.582  1.00272.45           C
ATOM    388  OD1 ASP A  48      44.564  17.795   5.424  1.00272.45           O
ATOM    389  OD2 ASP A  48      44.030  16.235   3.926  1.00272.45           O
ATOM    390  C   ASP A  48      48.447  17.374   5.184  1.00272.45           C
ATOM    391  O   ASP A  48      48.405  16.787   6.261  1.00272.45           O
ATOM    392  N   LEU A  49      49.598  17.431   4.490  1.00125.90           N
ATOM    393  CA  LEU A  49      50.650  16.509   4.877  1.00125.90           C
ATOM    394  CB  LEU A  49      51.504  16.030   3.694  1.00125.90           C
ATOM    395  CG  LEU A  49      50.740  15.163   2.684  1.00125.90           C
ATOM    396  CD1 LEU A  49      49.637  15.961   1.970  1.00125.90           C
ATOM    397  CD2 LEU A  49      51.716  14.479   1.718  1.00125.90           C
ATOM    398  C   LEU A  49      51.625  16.973   5.918  1.00125.90           C
ATOM    399  O   LEU A  49      52.011  18.137   5.971  1.00125.90           O
ATOM    400  N   ALA A  50      52.073  16.005   6.763  1.00 40.18           N
ATOM    401  CA  ALA A  50      53.065  16.241   7.777  1.00 40.18           C
ATOM    402  CB  ALA A  50      52.538  16.042   9.208  1.00 40.18           C
ATOM    403  C   ALA A  50      54.175  15.244   7.570  1.00 40.18           C
ATOM    404  O   ALA A  50      53.921  14.100   7.194  1.00 40.18           O
ATOM    405  N   ILE A  51      55.445  15.663   7.792  1.00 75.21           N
ATOM    406  CA  ILE A  51      56.580  14.792   7.593  1.00 75.21           C
ATOM    407  CB  ILE A  51      57.340  15.106   6.337  1.00 75.21           C
ATOM    408  CG1 ILE A  51      56.433  15.193   5.110  1.00 75.21           C
ATOM    409  CG2 ILE A  51      58.455  14.057   6.179  1.00 75.21           C
ATOM    410  CD1 ILE A  51      57.142  15.924   3.973  1.00 75.21           C
ATOM    411  C   ILE A  51      57.595  15.132   8.646  1.00 75.21           C
ATOM    412  O   ILE A  51      57.615  16.257   9.140  1.00 75.21           O
ATOM    413  N   ASP A  52      58.478  14.169   8.996  1.00146.33           N
ATOM    414  CA  ASP A  52      59.553  14.375   9.935  1.00146.33           C
ATOM    415  CB  ASP A  52      59.469  13.382  11.112  1.00146.33           C
ATOM    416  CG  ASP A  52      60.408  13.755  12.252  1.00146.33           C
ATOM    417  OD1 ASP A  52      61.333  14.583  12.043  1.00146.33           O
ATOM    418  OD2 ASP A  52      60.201  13.199  13.364  1.00146.33           O
ATOM    419  C   ASP A  52      60.834  14.155   9.168  1.00146.33           C
ATOM    420  O   ASP A  52      60.852  13.393   8.205  1.00146.33           O
ATOM    421  N   GLU A  53      61.917  14.887   9.514  1.00127.85           N
ATOM    422  CA  GLU A  53      63.165  14.837   8.791  1.00127.85           C
ATOM    423  CB  GLU A  53      64.053  16.061   9.069  1.00127.85           C
ATOM    424  CG  GLU A  53      63.479  17.358   8.494  1.00127.85           C
ATOM    425  CD  GLU A  53      63.587  17.292   6.978  1.00127.85           C
ATOM    426  OE1 GLU A  53      64.208  16.321   6.470  1.00127.85           O
ATOM    427  OE2 GLU A  53      63.052  18.214   6.306  1.00127.85           O
ATOM    428  C   GLU A  53      63.999  13.636   8.996  1.00127.85           C
ATOM    429  O   GLU A  53      64.421  12.995   8.032  1.00127.85           O
ATOM    430  N   THR A  54      64.259  13.303  10.265  1.00 94.51           N
ATOM    431  CA  THR A  54      65.140  12.209  10.485  1.00 94.51           C
ATOM    432  CB  THR A  54      65.377  11.934  11.941  1.00 94.51           C
ATOM    433  OG1 THR A  54      64.157  11.582  12.578  1.00 94.51           O
ATOM    434  CG2 THR A  54      65.971  13.194  12.591  1.00 94.51           C
ATOM    435  C   THR A  54      64.449  11.038   9.917  1.00 94.51           C
ATOM    436  O   THR A  54      65.042  10.203   9.235  1.00 94.51           O
ATOM    437  N   VAL A  55      63.139  10.973  10.179  1.00137.09           N
ATOM    438  CA  VAL A  55      62.475   9.786   9.755  1.00137.09           C
ATOM    439  CB  VAL A  55      61.183   9.563  10.470  1.00137.09           C
ATOM    440  CG1 VAL A  55      60.260  10.730  10.126  1.00137.09           C
ATOM    441  CG2 VAL A  55      60.625   8.186  10.073  1.00137.09           C
ATOM    442  C   VAL A  55      62.207   9.694   8.290  1.00137.09           C
ATOM    443  O   VAL A  55      62.492   8.668   7.673  1.00137.09           O
ATOM    444  N   GLY A  56      61.671  10.766   7.679  1.00 23.63           N
ATOM    445  CA  GLY A  56      61.241  10.630   6.321  1.00 23.63           C
ATOM    446  C   GLY A  56      59.853  10.050   6.377  1.00 23.63           C
ATOM    447  O   GLY A  56      59.317   9.599   5.366  1.00 23.63           O
ATOM    448  N   ARG A  57      59.238  10.048   7.582  1.00149.46           N
ATOM    449  CA  ARG A  57      57.922   9.497   7.784  1.00149.46           C
ATOM    450  CB  ARG A  57      57.518   9.319   9.256  1.00149.46           C
ATOM    451  CG  ARG A  57      57.328  10.661   9.970  1.00149.46           C
ATOM    452  CD  ARG A  57      57.021  10.545  11.462  1.00149.46           C
ATOM    453  NE  ARG A  57      58.298  10.223  12.158  1.00149.46           N
ATOM    454  CZ  ARG A  57      58.515  10.674  13.427  1.00149.46           C
ATOM    455  NH1 ARG A  57      57.563  11.423  14.057  1.00149.46           N
ATOM    456  NH2 ARG A  57      59.685  10.381  14.066  1.00149.46           N
ATOM    457  C   ARG A  57      56.928  10.490   7.266  1.00149.46           C
ATOM    458  O   ARG A  57      57.186  11.693   7.260  1.00149.46           O
ATOM    459  N   THR A  58      55.747  10.006   6.827  1.00 94.76           N
ATOM    460  CA  THR A  58      54.734  10.894   6.330  1.00 94.76           C
ATOM    461  CB  THR A  58      54.361  10.634   4.899  1.00 94.76           C
ATOM    462  OG1 THR A  58      53.495  11.655   4.425  1.00 94.76           O
ATOM    463  CG2 THR A  58      53.671   9.263   4.810  1.00 94.76           C
ATOM    464  C   THR A  58      53.495  10.712   7.153  1.00 94.76           C
ATOM    465  O   THR A  58      53.265   9.642   7.713  1.00 94.76           O
ATOM    466  N   GLY A  59      52.657  11.770   7.244  1.00 24.69           N
ATOM    467  CA  GLY A  59      51.457  11.705   8.036  1.00 24.69           C
ATOM    468  C   GLY A  59      50.573  12.856   7.647  1.00 24.69           C
ATOM    469  O   GLY A  59      50.740  13.437   6.576  1.00 24.69           O
ATOM    470  N   PHE A  60      49.589  13.208   8.510  1.00 98.67           N
ATOM    471  CA  PHE A  60      48.685  14.274   8.158  1.00 98.67           C
ATOM    472  CB  PHE A  60      47.303  13.780   7.696  1.00 98.67           C
ATOM    473  CG  PHE A  60      47.491  13.060   6.404  1.00 98.67           C
ATOM    474  CD1 PHE A  60      47.549  13.757   5.220  1.00 98.67           C
ATOM    475  CD2 PHE A  60      47.609  11.690   6.377  1.00 98.67           C
ATOM    476  CE1 PHE A  60      47.723  13.098   4.026  1.00 98.67           C
ATOM    477  CE2 PHE A  60      47.782  11.025   5.186  1.00 98.67           C
ATOM    478  CZ  PHE A  60      47.840  11.729   4.008  1.00 98.67           C
ATOM    479  C   PHE A  60      48.454  15.189   9.327  1.00 98.67           C
ATOM    480  O   PHE A  60      48.799  14.867  10.462  1.00 98.67           O
ATOM    481  N   TRP A  61      47.891  16.394   9.058  1.00145.85           N
ATOM    482  CA  TRP A  61      47.574  17.307  10.121  1.00145.85           C
ATOM    483  CB  TRP A  61      48.654  18.343  10.480  1.00145.85           C
ATOM    484  CG  TRP A  61      48.482  19.685   9.811  1.00145.85           C
ATOM    485  CD2 TRP A  61      49.027  20.083   8.545  1.00145.85           C
ATOM    486  CD1 TRP A  61      47.792  20.762  10.287  1.00145.85           C
ATOM    487  NE1 TRP A  61      47.872  21.805   9.400  1.00145.85           N
ATOM    488  CE2 TRP A  61      48.629  21.403   8.322  1.00145.85           C
ATOM    489  CE3 TRP A  61      49.795  19.407   7.643  1.00145.85           C
ATOM    490  CZ2 TRP A  61      48.995  22.071   7.191  1.00145.85           C
ATOM    491  CZ3 TRP A  61      50.160  20.087   6.504  1.00145.85           C
ATOM    492  CH2 TRP A  61      49.769  21.390   6.281  1.00145.85           C
ATOM    493  C   TRP A  61      46.390  18.124   9.695  1.00145.85           C
ATOM    494  O   TRP A  61      45.992  18.121   8.529  1.00145.85           O
ATOM    495  N   THR A  62      45.767  18.820  10.669  1.00123.71           N
ATOM    496  CA  THR A  62      44.678  19.707  10.375  1.00123.71           C
ATOM    497  CB  THR A  62      43.330  19.056  10.503  1.00123.71           C
ATOM    498  OG1 THR A  62      42.304  19.985  10.185  1.00123.71           O
ATOM    499  CG2 THR A  62      43.161  18.542  11.943  1.00123.71           C
ATOM    500  C   THR A  62      44.738  20.797  11.393  1.00123.71           C
ATOM    501  O   THR A  62      45.166  20.571  12.522  1.00123.71           O
ATOM    502  N   LEU A  63      44.349  22.026  11.016  1.00 62.76           N
ATOM    503  CA  LEU A  63      44.282  23.071  11.990  1.00 62.76           C
ATOM    504  CB  LEU A  63      44.309  24.477  11.364  1.00 62.76           C
ATOM    505  CG  LEU A  63      44.247  25.631  12.382  1.00 62.76           C
ATOM    506  CD1 LEU A  63      45.478  25.634  13.296  1.00 62.76           C
ATOM    507  CD2 LEU A  63      44.044  26.983  11.676  1.00 62.76           C
ATOM    508  C   LEU A  63      42.951  22.846  12.634  1.00 62.76           C
ATOM    509  O   LEU A  63      42.081  22.208  12.043  1.00 62.76           O
ATOM    510  N   ILE A  64      42.763  23.298  13.886  1.00 84.91           N
ATOM    511  CA  ILE A  64      41.481  23.141  14.509  1.00 84.91           C
ATOM    512  CB  ILE A  64      41.566  22.568  15.897  1.00 84.91           C
ATOM    513  CG1 ILE A  64      42.161  21.150  15.848  1.00 84.91           C
ATOM    514  CG2 ILE A  64      40.171  22.634  16.539  1.00 84.91           C
ATOM    515  CD1 ILE A  64      42.547  20.605  17.221  1.00 84.91           C
ATOM    516  C   ILE A  64      40.928  24.519  14.618  1.00 84.91           C
ATOM    517  O   ILE A  64      41.283  25.236  15.553  1.00 84.91           O
ATOM    518  N   TYR A  65      40.023  24.905  13.681  1.00197.37           N
ATOM    519  CA  TYR A  65      39.488  26.238  13.724  1.00197.37           C
ATOM    520  CB  TYR A  65      38.600  26.505  14.955  1.00197.37           C
ATOM    521  CG  TYR A  65      37.761  27.704  14.661  1.00197.37           C
ATOM    522  CD1 TYR A  65      36.789  27.627  13.688  1.00197.37           C
ATOM    523  CD2 TYR A  65      37.904  28.880  15.362  1.00197.37           C
ATOM    524  CE1 TYR A  65      35.992  28.707  13.395  1.00197.37           C
ATOM    525  CE2 TYR A  65      37.108  29.966  15.074  1.00197.37           C
ATOM    526  CZ  TYR A  65      36.153  29.882  14.088  1.00197.37           C
ATOM    527  OH  TYR A  65      35.337  30.994  13.790  1.00197.37           O
ATOM    528  C   TYR A  65      40.697  27.128  13.707  1.00197.37           C
ATOM    529  O   TYR A  65      41.563  26.953  12.851  1.00197.37           O
ATOM    530  N   ASN A  66      40.735  28.182  14.546  1.00135.83           N
ATOM    531  CA  ASN A  66      41.932  28.984  14.619  1.00135.83           C
ATOM    532  CB  ASN A  66      41.623  30.479  14.418  1.00135.83           C
ATOM    533  CG  ASN A  66      40.602  30.914  15.458  1.00135.83           C
ATOM    534  OD1 ASN A  66      40.244  30.157  16.359  1.00135.83           O
ATOM    535  ND2 ASN A  66      40.096  32.167  15.313  1.00135.83           N
ATOM    536  C   ASN A  66      42.603  28.811  15.968  1.00135.83           C
ATOM    537  O   ASN A  66      43.422  29.638  16.371  1.00135.83           O
ATOM    538  N   GLN A  67      42.233  27.747  16.712  1.00114.95           N
ATOM    539  CA  GLN A  67      42.702  27.442  18.046  1.00114.95           C
ATOM    540  CB  GLN A  67      41.681  26.575  18.794  1.00114.95           C
ATOM    541  CG  GLN A  67      40.326  27.264  18.943  1.00114.95           C
ATOM    542  CD  GLN A  67      40.479  28.363  19.981  1.00114.95           C
ATOM    543  OE1 GLN A  67      40.244  28.141  21.167  1.00114.95           O
ATOM    544  NE2 GLN A  67      40.892  29.579  19.532  1.00114.95           N
ATOM    545  C   GLN A  67      44.033  26.748  18.189  1.00114.95           C
ATOM    546  O   GLN A  67      44.818  27.088  19.074  1.00114.95           O
ATOM    547  N   GLY A  68      44.308  25.723  17.356  1.00 45.00           N
ATOM    548  CA  GLY A  68      45.497  24.928  17.512  1.00 45.00           C
ATOM    549  C   GLY A  68      45.477  23.896  16.425  1.00 45.00           C
ATOM    550  O   GLY A  68      44.770  24.068  15.435  1.00 45.00           O
ATOM    551  N   TYR A  69      46.264  22.802  16.569  1.00 83.21           N
ATOM    552  CA  TYR A  69      46.333  21.821  15.517  1.00 83.21           C
ATOM    553  CB  TYR A  69      47.499  22.083  14.549  1.00 83.21           C
ATOM    554  CG  TYR A  69      48.751  22.115  15.365  1.00 83.21           C
ATOM    555  CD1 TYR A  69      49.148  23.277  15.987  1.00 83.21           C
ATOM    556  CD2 TYR A  69      49.528  20.988  15.516  1.00 83.21           C
ATOM    557  CE1 TYR A  69      50.298  23.316  16.742  1.00 83.21           C
ATOM    558  CE2 TYR A  69      50.680  21.020  16.269  1.00 83.21           C
ATOM    559  CZ  TYR A  69      51.066  22.186  16.884  1.00 83.21           C
ATOM    560  OH  TYR A  69      52.247  22.223  17.656  1.00 83.21           O
ATOM    561  C   TYR A  69      46.532  20.430  16.059  1.00 83.21           C
ATOM    562  O   TYR A  69      46.899  20.228  17.217  1.00 83.21           O
ATOM    563  N   GLU A  70      46.255  19.423  15.199  1.00 87.49           N
ATOM    564  CA  GLU A  70      46.505  18.046  15.516  1.00 87.49           C
ATOM    565  CB  GLU A  70      45.246  17.180  15.705  1.00 87.49           C
ATOM    566  CG  GLU A  70      45.600  15.738  16.079  1.00 87.49           C
ATOM    567  CD  GLU A  70      44.335  14.986  16.466  1.00 87.49           C
ATOM    568  OE1 GLU A  70      43.673  14.433  15.549  1.00 87.49           O
ATOM    569  OE2 GLU A  70      44.017  14.950  17.685  1.00 87.49           O
ATOM    570  C   GLU A  70      47.296  17.460  14.389  1.00 87.49           C
ATOM    571  O   GLU A  70      46.973  17.660  13.217  1.00 87.49           O
ATOM    572  N   ALA A  71      48.383  16.737  14.729  1.00 43.06           N
ATOM    573  CA  ALA A  71      49.194  16.109  13.725  1.00 43.06           C
ATOM    574  CB  ALA A  71      50.625  16.666  13.657  1.00 43.06           C
ATOM    575  C   ALA A  71      49.301  14.664  14.082  1.00 43.06           C
ATOM    576  O   ALA A  71      49.553  14.313  15.236  1.00 43.06           O
ATOM    577  N   VAL A  72      49.086  13.784  13.084  1.00 45.65           N
ATOM    578  CA  VAL A  72      49.235  12.378  13.313  1.00 45.65           C
ATOM    579  CB  VAL A  72      48.035  11.576  12.902  1.00 45.65           C
ATOM    580  CG1 VAL A  72      48.348  10.083  13.099  1.00 45.65           C
ATOM    581  CG2 VAL A  72      46.819  12.069  13.704  1.00 45.65           C
ATOM    582  C   VAL A  72      50.373  11.951  12.450  1.00 45.65           C
ATOM    583  O   VAL A  72      50.284  11.990  11.222  1.00 45.65           O
ATOM    584  N   ILE A  73      51.498  11.569  13.081  1.00107.59           N
ATOM    585  CA  ILE A  73      52.611  11.137  12.300  1.00107.59           C
ATOM    586  CB  ILE A  73      53.587  12.237  12.000  1.00107.59           C
ATOM    587  CG1 ILE A  73      54.207  12.774  13.301  1.00107.59           C
ATOM    588  CG2 ILE A  73      52.859  13.306  11.169  1.00107.59           C
ATOM    589  CD1 ILE A  73      55.416  13.679  13.072  1.00107.59           C
ATOM    590  C   ILE A  73      53.347  10.094  13.079  1.00107.59           C
ATOM    591  O   ILE A  73      53.507  10.213  14.292  1.00107.59           O
ATOM    592  N   ARG A  74      53.810   9.037  12.384  1.00129.52           N
ATOM    593  CA  ARG A  74      54.620   8.006  12.970  1.00129.52           C
ATOM    594  CB  ARG A  74      56.045   8.476  13.320  1.00129.52           C
ATOM    595  CG  ARG A  74      56.978   7.338  13.740  1.00129.52           C
ATOM    596  CD  ARG A  74      58.368   7.808  14.171  1.00129.52           C
ATOM    597  NE  ARG A  74      58.225   8.447  15.510  1.00129.52           N
ATOM    598  CZ  ARG A  74      59.321   8.622  16.304  1.00129.52           C
ATOM    599  NH1 ARG A  74      60.550   8.213  15.872  1.00129.52           N
ATOM    600  NH2 ARG A  74      59.189   9.206  17.530  1.00129.52           N
ATOM    601  C   ARG A  74      53.998   7.437  14.219  1.00129.52           C
ATOM    602  O   ARG A  74      54.677   7.270  15.232  1.00129.52           O
ATOM    603  N   ASN A  75      52.696   7.096  14.174  1.00 68.58           N
ATOM    604  CA  ASN A  75      52.005   6.470  15.275  1.00 68.58           C
ATOM    605  CB  ASN A  75      52.631   5.127  15.697  1.00 68.58           C
ATOM    606  CG  ASN A  75      52.363   4.082  14.622  1.00 68.58           C
ATOM    607  OD1 ASN A  75      51.227   3.660  14.413  1.00 68.58           O
ATOM    608  ND2 ASN A  75      53.444   3.645  13.921  1.00 68.58           N
ATOM    609  C   ASN A  75      51.956   7.353  16.496  1.00 68.58           C
ATOM    610  O   ASN A  75      51.797   6.854  17.610  1.00 68.58           O
ATOM    611  N   ARG A  76      52.056   8.687  16.333  1.00 93.10           N
ATOM    612  CA  ARG A  76      51.957   9.575  17.461  1.00 93.10           C
ATOM    613  CB  ARG A  76      53.297  10.214  17.864  1.00 93.10           C
ATOM    614  CG  ARG A  76      54.330   9.199  18.358  1.00 93.10           C
ATOM    615  CD  ARG A  76      54.117   8.761  19.809  1.00 93.10           C
ATOM    616  NE  ARG A  76      55.192   7.784  20.142  1.00 93.10           N
ATOM    617  CZ  ARG A  76      55.387   7.397  21.436  1.00 93.10           C
ATOM    618  NH1 ARG A  76      54.602   7.912  22.427  1.00 93.10           N
ATOM    619  NH2 ARG A  76      56.369   6.498  21.740  1.00 93.10           N
ATOM    620  C   ARG A  76      51.040  10.692  17.067  1.00 93.10           C
ATOM    621  O   ARG A  76      50.954  11.049  15.893  1.00 93.10           O
ATOM    622  N   LYS A  77      50.308  11.264  18.047  1.00 51.05           N
ATOM    623  CA  LYS A  77      49.423  12.353  17.754  1.00 51.05           C
ATOM    624  CB  LYS A  77      47.952  12.088  18.117  1.00 51.05           C
ATOM    625  CG  LYS A  77      47.291  11.028  17.233  1.00 51.05           C
ATOM    626  CD  LYS A  77      45.889  10.628  17.694  1.00 51.05           C
ATOM    627  CE  LYS A  77      45.232   9.569  16.807  1.00 51.05           C
ATOM    628  NZ  LYS A  77      43.860   9.291  17.286  1.00 51.05           N
ATOM    629  C   LYS A  77      49.880  13.529  18.554  1.00 51.05           C
ATOM    630  O   LYS A  77      50.115  13.432  19.760  1.00 51.05           O
ATOM    631  N   PHE A  78      50.020  14.687  17.880  1.00 58.23           N
ATOM    632  CA  PHE A  78      50.473  15.860  18.552  1.00 58.23           C
ATOM    633  CB  PHE A  78      51.680  16.526  17.869  1.00 58.23           C
ATOM    634  CG  PHE A  78      52.818  15.570  17.963  1.00 58.23           C
ATOM    635  CD1 PHE A  78      52.953  14.554  17.044  1.00 58.23           C
ATOM    636  CD2 PHE A  78      53.749  15.686  18.968  1.00 58.23           C
ATOM    637  CE1 PHE A  78      54.001  13.668  17.126  1.00 58.23           C
ATOM    638  CE2 PHE A  78      54.800  14.804  19.055  1.00 58.23           C
ATOM    639  CZ  PHE A  78      54.927  13.793  18.134  1.00 58.23           C
ATOM    640  C   PHE A  78      49.357  16.859  18.554  1.00 58.23           C
ATOM    641  O   PHE A  78      48.739  17.126  17.526  1.00 58.23           O
ATOM    642  N   PHE A  79      49.054  17.433  19.733  1.00149.38           N
ATOM    643  CA  PHE A  79      48.023  18.427  19.817  1.00149.38           C
ATOM    644  CB  PHE A  79      46.665  17.857  20.274  1.00149.38           C
ATOM    645  CG  PHE A  79      45.766  18.982  20.664  1.00149.38           C
ATOM    646  CD1 PHE A  79      45.221  19.825  19.723  1.00149.38           C
ATOM    647  CD2 PHE A  79      45.493  19.206  21.994  1.00149.38           C
ATOM    648  CE1 PHE A  79      44.398  20.860  20.105  1.00149.38           C
ATOM    649  CE2 PHE A  79      44.671  20.236  22.382  1.00149.38           C
ATOM    650  CZ  PHE A  79      44.120  21.066  21.435  1.00149.38           C
ATOM    651  C   PHE A  79      48.435  19.509  20.763  1.00149.38           C
ATOM    652  O   PHE A  79      49.028  19.241  21.807  1.00149.38           O
ATOM    653  N   GLY A  80      48.113  20.774  20.401  1.00 66.41           N
ATOM    654  CA  GLY A  80      48.443  21.904  21.223  1.00 66.41           C
ATOM    655  C   GLY A  80      47.665  23.088  20.734  1.00 66.41           C
ATOM    656  O   GLY A  80      47.272  23.162  19.568  1.00 66.41           O
ATOM    657  N   PHE A  81      47.426  24.056  21.643  1.00144.69           N
ATOM    658  CA  PHE A  81      46.753  25.268  21.274  1.00144.69           C
ATOM    659  CB  PHE A  81      45.869  25.907  22.365  1.00144.69           C
ATOM    660  CG  PHE A  81      44.627  25.113  22.591  1.00144.69           C
ATOM    661  CD1 PHE A  81      43.566  25.227  21.724  1.00144.69           C
ATOM    662  CD2 PHE A  81      44.518  24.257  23.662  1.00144.69           C
ATOM    663  CE1 PHE A  81      42.413  24.505  21.922  1.00144.69           C
ATOM    664  CE2 PHE A  81      43.366  23.534  23.866  1.00144.69           C
ATOM    665  CZ  PHE A  81      42.310  23.657  22.997  1.00144.69           C
ATOM    666  C   PHE A  81      47.819  26.272  20.989  1.00144.69           C
ATOM    667  O   PHE A  81      48.920  26.196  21.530  1.00144.69           O
ATOM    668  N   SER A  82      47.522  27.241  20.106  1.00 43.96           N
ATOM    669  CA  SER A  82      48.495  28.255  19.812  1.00 43.96           C
ATOM    670  CB  SER A  82      48.054  29.240  18.716  1.00 43.96           C
ATOM    671  OG  SER A  82      47.910  28.561  17.477  1.00 43.96           O
ATOM    672  C   SER A  82      48.685  29.024  21.083  1.00 43.96           C
ATOM    673  O   SER A  82      47.770  29.134  21.896  1.00 43.96           O
ATOM    674  N   ASP A  83      49.899  29.569  21.287  1.00 96.34           N
ATOM    675  CA  ASP A  83      50.238  30.234  22.514  1.00 96.34           C
ATOM    676  CB  ASP A  83      51.757  30.415  22.695  1.00 96.34           C
ATOM    677  CG  ASP A  83      52.040  30.805  24.140  1.00 96.34           C
ATOM    678  OD1 ASP A  83      51.153  30.574  25.005  1.00 96.34           O
ATOM    679  OD2 ASP A  83      53.156  31.329  24.400  1.00 96.34           O
ATOM    680  C   ASP A  83      49.613  31.591  22.606  1.00 96.34           C
ATOM    681  O   ASP A  83      49.397  32.276  21.607  1.00 96.34           O
ATOM    682  N   PHE A  84      49.279  31.994  23.850  1.00 65.88           N
ATOM    683  CA  PHE A  84      48.792  33.312  24.126  1.00 65.88           C
ATOM    684  CB  PHE A  84      47.273  33.485  23.921  1.00 65.88           C
ATOM    685  CG  PHE A  84      46.532  32.560  24.824  1.00 65.88           C
ATOM    686  CD1 PHE A  84      46.214  32.935  26.109  1.00 65.88           C
ATOM    687  CD2 PHE A  84      46.148  31.316  24.379  1.00 65.88           C
ATOM    688  CE1 PHE A  84      45.527  32.079  26.937  1.00 65.88           C
ATOM    689  CE2 PHE A  84      45.460  30.457  25.202  1.00 65.88           C
ATOM    690  CZ  PHE A  84      45.150  30.838  26.485  1.00 65.88           C
ATOM    691  C   PHE A  84      49.142  33.597  25.551  1.00 65.88           C
ATOM    692  O   PHE A  84      49.229  32.680  26.369  1.00 65.88           O
ATOM    693  N   GLU A  85      49.386  34.880  25.886  1.00 77.59           N
ATOM    694  CA  GLU A  85      49.743  35.171  27.244  1.00 77.59           C
ATOM    695  CB  GLU A  85      51.229  35.523  27.427  1.00 77.59           C
ATOM    696  CG  GLU A  85      51.621  35.760  28.886  1.00 77.59           C
ATOM    697  CD  GLU A  85      53.105  36.091  28.925  1.00 77.59           C
ATOM    698  OE1 GLU A  85      53.721  36.174  27.829  1.00 77.59           O
ATOM    699  OE2 GLU A  85      53.644  36.261  30.051  1.00 77.59           O
ATOM    700  C   GLU A  85      48.955  36.354  27.700  1.00 77.59           C
ATOM    701  O   GLU A  85      48.734  37.301  26.944  1.00 77.59           O
ATOM    702  N   LYS A  86      48.493  36.319  28.964  1.00130.59           N
ATOM    703  CA  LYS A  86      47.766  37.446  29.459  1.00130.59           C
ATOM    704  CB  LYS A  86      46.416  37.073  30.105  1.00130.59           C
ATOM    705  CG  LYS A  86      46.524  36.037  31.228  1.00130.59           C
ATOM    706  CD  LYS A  86      45.278  35.948  32.114  1.00130.59           C
ATOM    707  CE  LYS A  86      44.008  35.555  31.358  1.00130.59           C
ATOM    708  NZ  LYS A  86      43.556  36.681  30.511  1.00130.59           N
ATOM    709  C   LYS A  86      48.610  38.106  30.499  1.00130.59           C
ATOM    710  O   LYS A  86      48.713  37.635  31.631  1.00130.59           O
ATOM    711  N   ILE A  87      49.265  39.223  30.131  1.00147.03           N
ATOM    712  CA  ILE A  87      50.035  39.933  31.105  1.00147.03           C
ATOM    713  CB  ILE A  87      50.872  41.038  30.504  0.00147.03           C
ATOM    714  CG1 ILE A  87      51.904  41.570  31.517  1.00147.03           C
ATOM    715  CG2 ILE A  87      49.950  42.114  29.907  1.00147.03           C
ATOM    716  CD1 ILE A  87      51.304  42.239  32.753  1.00147.03           C
ATOM    717  C   ILE A  87      49.043  40.475  32.080  1.00147.03           C
ATOM    718  O   ILE A  87      49.231  40.399  33.294  1.00147.03           O
ATOM    719  N   SER A  88      47.938  41.021  31.546  1.00188.38           N
ATOM    720  CA  SER A  88      46.870  41.547  32.340  1.00188.38           C
ATOM    721  CB  SER A  88      46.793  43.083  32.339  1.00188.38           C
ATOM    722  OG  SER A  88      45.706  43.517  33.143  1.00188.38           O
ATOM    723  C   SER A  88      45.635  41.039  31.680  1.00188.38           C
ATOM    724  O   SER A  88      45.691  40.515  30.570  1.00188.38           O
ATOM    725  N   LYS A  89      44.476  41.159  32.345  1.00177.98           N
ATOM    726  CA  LYS A  89      43.296  40.651  31.721  1.00177.98           C
ATOM    727  CB  LYS A  89      42.029  40.845  32.571  1.00177.98           C
ATOM    728  CG  LYS A  89      42.042  40.060  33.884  1.00177.98           C
ATOM    729  CD  LYS A  89      40.906  40.450  34.831  1.00177.98           C
ATOM    730  CE  LYS A  89      40.974  41.903  35.306  1.00177.98           C
ATOM    731  NZ  LYS A  89      39.790  42.218  36.137  1.00177.98           N
ATOM    732  C   LYS A  89      43.099  41.417  30.456  1.00177.98           C
ATOM    733  O   LYS A  89      42.786  40.849  29.411  1.00177.98           O
ATOM    734  N   LYS A  90      43.311  42.742  30.521  1.00 95.17           N
ATOM    735  CA  LYS A  90      43.084  43.580  29.383  1.00 95.17           C
ATOM    736  CB  LYS A  90      43.324  45.071  29.677  1.00 95.17           C
ATOM    737  CG  LYS A  90      44.787  45.405  29.978  1.00 95.17           C
ATOM    738  CD  LYS A  90      45.095  46.903  29.923  1.00 95.17           C
ATOM    739  CE  LYS A  90      46.557  47.241  30.222  1.00 95.17           C
ATOM    740  NZ  LYS A  90      46.765  48.704  30.142  1.00 95.17           N
ATOM    741  C   LYS A  90      44.013  43.199  28.278  1.00 95.17           C
ATOM    742  O   LYS A  90      43.601  43.110  27.122  1.00 95.17           O
ATOM    743  N   LYS A  91      45.295  42.938  28.597  1.00 39.96           N
ATOM    744  CA  LYS A  91      46.215  42.688  27.527  1.00 39.96           C
ATOM    745  CB  LYS A  91      47.637  43.205  27.804  1.00 39.96           C
ATOM    746  CG  LYS A  91      48.588  43.021  26.620  1.00 39.96           C
ATOM    747  CD  LYS A  91      49.893  43.810  26.752  0.00 39.96           C
ATOM    748  CE  LYS A  91      50.844  43.626  25.567  0.00 39.96           C
ATOM    749  NZ  LYS A  91      52.074  44.422  25.776  0.00 39.96           N
ATOM    750  C   LYS A  91      46.321  41.223  27.273  1.00 39.96           C
ATOM    751  O   LYS A  91      46.551  40.428  28.183  1.00 39.96           O
ATOM    752  N   VAL A  92      46.135  40.835  25.997  1.00 30.38           N
ATOM    753  CA  VAL A  92      46.288  39.467  25.610  1.00 30.38           C
ATOM    754  CB  VAL A  92      44.995  38.806  25.231  1.00 30.38           C
ATOM    755  CG1 VAL A  92      45.300  37.386  24.725  1.00 30.38           C
ATOM    756  CG2 VAL A  92      44.048  38.850  26.441  1.00 30.38           C
ATOM    757  C   VAL A  92      47.145  39.481  24.389  1.00 30.38           C
ATOM    758  O   VAL A  92      46.966  40.319  23.506  1.00 30.38           O
ATOM    759  N   ILE A  93      48.123  38.561  24.315  1.00 34.02           N
ATOM    760  CA  ILE A  93      48.956  38.517  23.151  1.00 34.02           C
ATOM    761  CB  ILE A  93      50.391  38.864  23.416  1.00 34.02           C
ATOM    762  CG1 ILE A  93      50.505  40.314  23.916  1.00 34.02           C
ATOM    763  CG2 ILE A  93      51.189  38.591  22.130  1.00 34.02           C
ATOM    764  CD1 ILE A  93      51.886  40.664  24.466  1.00 34.02           C
ATOM    765  C   ILE A  93      48.919  37.117  22.643  1.00 34.02           C
ATOM    766  O   ILE A  93      48.958  36.162  23.418  1.00 34.02           O
ATOM    767  N   SER A  94      48.829  36.958  21.310  1.00 34.46           N
ATOM    768  CA  SER A  94      48.770  35.638  20.762  1.00 34.46           C
ATOM    769  CB  SER A  94      47.572  35.417  19.821  1.00 34.46           C
ATOM    770  OG  SER A  94      46.354  35.548  20.539  1.00 34.46           O
ATOM    771  C   SER A  94      50.004  35.424  19.954  1.00 34.46           C
ATOM    772  O   SER A  94      50.523  36.353  19.335  1.00 34.46           O
ATOM    773  N   TYR A  95      50.533  34.185  19.987  1.00 62.93           N
ATOM    774  CA  TYR A  95      51.689  33.865  19.205  1.00 62.93           C
ATOM    775  CB  TYR A  95      52.888  33.454  20.075  1.00 62.93           C
ATOM    776  CG  TYR A  95      53.202  34.612  20.959  1.00 62.93           C
ATOM    777  CD1 TYR A  95      54.055  35.608  20.543  1.00 62.93           C
ATOM    778  CD2 TYR A  95      52.628  34.702  22.207  1.00 62.93           C
ATOM    779  CE1 TYR A  95      54.339  36.673  21.365  1.00 62.93           C
ATOM    780  CE2 TYR A  95      52.908  35.765  23.032  1.00 62.93           C
ATOM    781  CZ  TYR A  95      53.765  36.752  22.612  1.00 62.93           C
ATOM    782  OH  TYR A  95      54.055  37.844  23.457  1.00 62.93           O
ATOM    783  C   TYR A  95      51.322  32.677  18.371  1.00 62.93           C
ATOM    784  O   TYR A  95      51.234  31.558  18.872  1.00 62.93           O
ATOM    785  N   CYS A  96      51.094  32.903  17.065  1.00 64.59           N
ATOM    786  CA  CYS A  96      50.734  31.871  16.136  1.00 64.59           C
ATOM    787  CB  CYS A  96      50.163  32.430  14.824  1.00 64.59           C
ATOM    788  SG  CYS A  96      48.594  33.283  15.154  1.00 64.59           S
ATOM    789  C   CYS A  96      51.925  31.008  15.850  1.00 64.59           C
ATOM    790  O   CYS A  96      51.794  29.891  15.352  1.00 64.59           O
ATOM    791  N   ASN A  97      53.129  31.562  16.066  1.00 70.15           N
ATOM    792  CA  ASN A  97      54.374  30.882  15.862  1.00 70.15           C
ATOM    793  CB  ASN A  97      55.582  31.834  15.780  1.00 70.15           C
ATOM    794  CG  ASN A  97      55.739  32.569  17.103  1.00 70.15           C
ATOM    795  OD1 ASN A  97      54.758  32.874  17.779  1.00 70.15           O
ATOM    796  ND2 ASN A  97      57.011  32.868  17.484  1.00 70.15           N
ATOM    797  C   ASN A  97      54.637  29.866  16.942  1.00 70.15           C
ATOM    798  O   ASN A  97      55.429  28.952  16.739  1.00 70.15           O
ATOM    799  N   VAL A  98      54.024  30.009  18.139  1.00 64.99           N
ATOM    800  CA  VAL A  98      54.379  29.146  19.247  1.00 64.99           C
ATOM    801  CB  VAL A  98      55.018  29.961  20.348  1.00 64.99           C
ATOM    802  CG1 VAL A  98      55.417  29.085  21.551  1.00 64.99           C
ATOM    803  CG2 VAL A  98      56.189  30.739  19.731  1.00 64.99           C
ATOM    804  C   VAL A  98      53.138  28.466  19.777  1.00 64.99           C
ATOM    805  O   VAL A  98      52.028  28.784  19.361  1.00 64.99           O
ATOM    806  N   THR A  99      53.303  27.469  20.687  1.00 63.75           N
ATOM    807  CA  THR A  99      52.171  26.757  21.214  1.00 63.75           C
ATOM    808  CB  THR A  99      52.028  25.373  20.647  1.00 63.75           C
ATOM    809  OG1 THR A  99      53.145  24.574  21.014  1.00 63.75           O
ATOM    810  CG2 THR A  99      51.930  25.472  19.115  1.00 63.75           C
ATOM    811  C   THR A  99      52.264  26.593  22.711  1.00 63.75           C
ATOM    812  O   THR A  99      53.191  27.076  23.359  1.00 63.75           O
ATOM    813  N   ILE A 100      51.254  25.870  23.257  1.00194.66           N
ATOM    814  CA  ILE A 100      51.055  25.431  24.626  1.00194.66           C
ATOM    815  CB  ILE A 100      49.624  25.493  25.074  1.00194.66           C
ATOM    816  CG1 ILE A 100      49.519  25.229  26.586  1.00194.66           C
ATOM    817  CG2 ILE A 100      48.808  24.522  24.206  1.00194.66           C
ATOM    818  CD1 ILE A 100      48.146  25.560  27.168  1.00194.66           C
ATOM    819  C   ILE A 100      51.449  23.930  24.535  1.00194.66           C
ATOM    820  O   ILE A 100      52.097  23.621  23.543  1.00194.66           O
ATOM    821  N   GLY A 101      51.155  22.964  25.489  1.00231.71           N
ATOM    822  CA  GLY A 101      51.690  21.554  25.395  1.00231.71           C
ATOM    823  C   GLY A 101      50.656  20.280  25.287  1.00231.71           C
ATOM    824  O   GLY A 101      49.571  20.524  25.813  1.00231.71           O
ATOM    825  N   TRP A 102      50.911  18.999  24.582  1.00270.46           N
ATOM    826  CA  TRP A 102      50.322  17.553  24.602  1.00270.46           C
ATOM    827  CB  TRP A 102      48.782  17.450  24.646  1.00270.46           C
ATOM    828  CG  TRP A 102      48.118  17.868  25.933  1.00270.46           C
ATOM    829  CD2 TRP A 102      47.292  19.032  26.064  1.00270.46           C
ATOM    830  CD1 TRP A 102      48.087  17.234  27.142  1.00270.46           C
ATOM    831  NE1 TRP A 102      47.314  17.947  28.025  1.00270.46           N
ATOM    832  CE2 TRP A 102      46.813  19.054  27.372  1.00270.46           C
ATOM    833  CE3 TRP A 102      46.956  20.003  25.163  1.00270.46           C
ATOM    834  CZ2 TRP A 102      45.988  20.053  27.802  1.00270.46           C
ATOM    835  CZ3 TRP A 102      46.130  21.012  25.602  1.00270.46           C
ATOM    836  CH2 TRP A 102      45.656  21.037  26.897  1.00270.46           C
ATOM    837  C   TRP A 102      50.713  16.551  23.437  1.00270.46           C
ATOM    838  O   TRP A 102      50.335  16.772  22.286  1.00270.46           O
ATOM    839  N   SER A 103      51.370  15.347  23.684  1.00 89.81           N
ATOM    840  CA  SER A 103      51.692  14.359  22.629  1.00 89.81           C
ATOM    841  CB  SER A 103      53.101  14.532  22.037  1.00 89.81           C
ATOM    842  OG  SER A 103      54.083  14.284  23.032  1.00 89.81           O
ATOM    843  C   SER A 103      51.623  12.944  23.192  1.00 89.81           C
ATOM    844  O   SER A 103      51.954  12.722  24.353  1.00 89.81           O
ATOM    845  N   HIS A 104      51.192  11.934  22.383  1.00 74.98           N
ATOM    846  CA  HIS A 104      51.115  10.557  22.839  1.00 74.98           C
ATOM    847  ND1 HIS A 104      47.968  11.855  23.399  1.00 74.98           N
ATOM    848  CG  HIS A 104      48.599  10.647  23.193  1.00 74.98           C
ATOM    849  CB  HIS A 104      49.931  10.284  23.782  1.00 74.98           C
ATOM    850  NE2 HIS A 104      46.633  10.658  22.084  1.00 74.98           N
ATOM    851  CD2 HIS A 104      47.770   9.930  22.387  1.00 74.98           C
ATOM    852  CE1 HIS A 104      46.797  11.807  22.715  1.00 74.98           C
ATOM    853  C   HIS A 104      50.952   9.652  21.649  1.00 74.98           C
ATOM    854  O   HIS A 104      50.567  10.091  20.569  1.00 74.98           O
ATOM    855  N   ASN A 105      51.229   8.341  21.825  1.00 62.34           N
ATOM    856  CA  ASN A 105      51.110   7.391  20.749  1.00 62.34           C
ATOM    857  CB  ASN A 105      51.651   5.998  21.105  1.00 62.34           C
ATOM    858  CG  ASN A 105      50.855   5.443  22.275  1.00 62.34           C
ATOM    859  OD1 ASN A 105      50.143   6.174  22.959  1.00 62.34           O
ATOM    860  ND2 ASN A 105      50.982   4.111  22.518  1.00 62.34           N
ATOM    861  C   ASN A 105      49.658   7.251  20.422  1.00 62.34           C
ATOM    862  O   ASN A 105      48.793   7.624  21.208  1.00 62.34           O
ATOM    863  N   ASP A 106      49.360   6.681  19.241  1.00 54.69           N
ATOM    864  CA  ASP A 106      48.012   6.559  18.758  1.00 54.69           C
ATOM    865  CB  ASP A 106      47.931   5.856  17.393  1.00 54.69           C
ATOM    866  CG  ASP A 106      48.540   6.782  16.350  1.00 54.69           C
ATOM    867  OD1 ASP A 106      48.819   7.961  16.696  1.00 54.69           O
ATOM    868  OD2 ASP A 106      48.739   6.322  15.194  1.00 54.69           O
ATOM    869  C   ASP A 106      47.188   5.759  19.729  1.00 54.69           C
ATOM    870  O   ASP A 106      45.980   5.959  19.831  1.00 54.69           O
ATOM    871  N   ASP A 107      47.804   4.787  20.423  1.00 94.37           N
ATOM    872  CA  ASP A 107      47.117   3.954  21.378  1.00 94.37           C
ATOM    873  CB  ASP A 107      47.977   2.762  21.835  1.00 94.37           C
ATOM    874  CG  ASP A 107      47.087   1.769  22.570  1.00 94.37           C
ATOM    875  OD1 ASP A 107      45.846   1.987  22.600  1.00 94.37           O
ATOM    876  OD2 ASP A 107      47.639   0.774  23.112  1.00 94.37           O
ATOM    877  C   ASP A 107      46.751   4.740  22.606  1.00 94.37           C
ATOM    878  O   ASP A 107      45.758   4.435  23.265  1.00 94.37           O
ATOM    879  N   GLY A 108      47.558   5.760  22.964  1.00 45.12           N
ATOM    880  CA  GLY A 108      47.305   6.542  24.144  1.00 45.12           C
ATOM    881  C   GLY A 108      48.091   5.997  25.304  1.00 45.12           C
ATOM    882  O   GLY A 108      47.817   6.352  26.450  1.00 45.12           O
ATOM    883  N   GLY A 109      49.029   5.057  25.055  1.00 59.31           N
ATOM    884  CA  GLY A 109      49.812   4.500  26.133  1.00 59.31           C
ATOM    885  C   GLY A 109      50.844   5.445  26.695  1.00 59.31           C
ATOM    886  O   GLY A 109      50.807   5.782  27.878  1.00 59.31           O
ATOM    887  N   ASP A 110      51.771   5.939  25.843  1.00 59.35           N
ATOM    888  CA  ASP A 110      52.853   6.762  26.313  1.00 59.35           C
ATOM    889  CB  ASP A 110      54.206   6.431  25.659  1.00 59.35           C
ATOM    890  CG  ASP A 110      54.674   5.078  26.176  1.00 59.35           C
ATOM    891  OD1 ASP A 110      54.457   4.795  27.385  1.00 59.35           O
ATOM    892  OD2 ASP A 110      55.251   4.305  25.366  1.00 59.35           O
ATOM    893  C   ASP A 110      52.534   8.182  25.972  1.00 59.35           C
ATOM    894  O   ASP A 110      52.134   8.490  24.849  1.00 59.35           O
ATOM    895  N   TRP A 111      52.719   9.081  26.960  1.00 93.38           N
ATOM    896  CA  TRP A 111      52.403  10.473  26.829  1.00 93.38           C
ATOM    897  CB  TRP A 111      51.276  10.925  27.776  1.00 93.38           C
ATOM    898  CG  TRP A 111      49.895  10.416  27.438  1.00 93.38           C
ATOM    899  CD2 TRP A 111      48.771  11.270  27.170  1.00 93.38           C
ATOM    900  CD1 TRP A 111      49.431   9.134  27.378  1.00 93.38           C
ATOM    901  NE1 TRP A 111      48.090   9.134  27.077  1.00 93.38           N
ATOM    902  CE2 TRP A 111      47.670  10.443  26.951  1.00 93.38           C
ATOM    903  CE3 TRP A 111      48.663  12.632  27.119  1.00 93.38           C
ATOM    904  CZ2 TRP A 111      46.439  10.968  26.675  1.00 93.38           C
ATOM    905  CZ3 TRP A 111      47.422  13.159  26.834  1.00 93.38           C
ATOM    906  CH2 TRP A 111      46.332  12.341  26.616  1.00 93.38           C
ATOM    907  C   TRP A 111      53.605  11.279  27.227  1.00 93.38           C
ATOM    908  O   TRP A 111      54.484  10.802  27.939  1.00 93.38           O
ATOM    909  N   ALA A 112      53.670  12.537  26.745  1.00 64.99           N
ATOM    910  CA  ALA A 112      54.719  13.450  27.076  1.00 64.99           C
ATOM    911  CB  ALA A 112      55.985  13.275  26.222  1.00 64.99           C
ATOM    912  C   ALA A 112      54.173  14.814  26.789  1.00 64.99           C
ATOM    913  O   ALA A 112      53.123  14.947  26.157  1.00 64.99           O
ATOM    914  N   CYS A 113      54.867  15.865  27.275  1.00 67.97           N
ATOM    915  CA  CYS A 113      54.405  17.205  27.042  1.00 67.97           C
ATOM    916  CB  CYS A 113      54.348  18.046  28.328  1.00 67.97           C
ATOM    917  SG  CYS A 113      53.224  17.299  29.541  1.00 67.97           S
ATOM    918  C   CYS A 113      55.396  17.840  26.116  1.00 67.97           C
ATOM    919  O   CYS A 113      56.570  17.475  26.124  1.00 67.97           O
ATOM    920  N   PHE A 114      54.946  18.784  25.260  1.00 86.83           N
ATOM    921  CA  PHE A 114      55.876  19.414  24.366  1.00 86.83           C
ATOM    922  CB  PHE A 114      55.974  18.732  22.989  1.00 86.83           C
ATOM    923  CG  PHE A 114      54.710  18.980  22.234  1.00 86.83           C
ATOM    924  CD1 PHE A 114      53.578  18.236  22.472  1.00 86.83           C
ATOM    925  CD2 PHE A 114      54.664  19.962  21.269  1.00 86.83           C
ATOM    926  CE1 PHE A 114      52.422  18.476  21.764  1.00 86.83           C
ATOM    927  CE2 PHE A 114      53.512  20.206  20.558  1.00 86.83           C
ATOM    928  CZ  PHE A 114      52.385  19.461  20.806  1.00 86.83           C
ATOM    929  C   PHE A 114      55.453  20.826  24.108  1.00 86.83           C
ATOM    930  O   PHE A 114      54.335  21.236  24.407  1.00 86.83           O
ATOM    931  N   ARG A 115      56.384  21.623  23.548  1.00153.56           N
ATOM    932  CA  ARG A 115      56.094  22.982  23.204  1.00153.56           C
ATOM    933  CB  ARG A 115      56.824  24.015  24.079  1.00153.56           C
ATOM    934  CG  ARG A 115      56.506  25.463  23.705  1.00153.56           C
ATOM    935  CD  ARG A 115      57.251  26.493  24.557  1.00153.56           C
ATOM    936  NE  ARG A 115      56.792  26.328  25.964  1.00153.56           N
ATOM    937  CZ  ARG A 115      57.549  26.817  26.989  1.00153.56           C
ATOM    938  NH1 ARG A 115      58.725  27.456  26.723  1.00153.56           N
ATOM    939  NH2 ARG A 115      57.131  26.665  28.280  1.00153.56           N
ATOM    940  C   ARG A 115      56.625  23.123  21.823  1.00153.56           C
ATOM    941  O   ARG A 115      57.645  22.524  21.490  1.00153.56           O
ATOM    942  N   GLY A 116      55.946  23.912  20.974  1.00 35.03           N
ATOM    943  CA  GLY A 116      56.418  23.999  19.626  1.00 35.03           C
ATOM    944  C   GLY A 116      56.676  25.425  19.273  1.00 35.03           C
ATOM    945  O   GLY A 116      56.021  26.337  19.773  1.00 35.03           O
ATOM    946  N   GLU A 117      57.670  25.634  18.387  1.00 70.83           N
ATOM    947  CA  GLU A 117      58.006  26.935  17.889  1.00 70.83           C
ATOM    948  CB  GLU A 117      59.362  27.449  18.401  1.00 70.83           C
ATOM    949  CG  GLU A 117      59.382  27.742  19.903  1.00 70.83           C
ATOM    950  CD  GLU A 117      58.713  29.093  20.120  1.00 70.83           C
ATOM    951  OE1 GLU A 117      58.749  29.929  19.178  1.00 70.83           O
ATOM    952  OE2 GLU A 117      58.159  29.308  21.231  1.00 70.83           O
ATOM    953  C   GLU A 117      58.141  26.772  16.405  1.00 70.83           C
ATOM    954  O   GLU A 117      58.689  25.773  15.944  1.00 70.83           O
ATOM    955  N   GLN A 118      57.650  27.750  15.612  1.00 91.53           N
ATOM    956  CA  GLN A 118      57.736  27.616  14.182  1.00 91.53           C
ATOM    957  CB  GLN A 118      56.642  28.401  13.437  1.00 91.53           C
ATOM    958  CG  GLN A 118      56.710  28.276  11.913  1.00 91.53           C
ATOM    959  CD  GLN A 118      55.569  29.102  11.333  1.00 91.53           C
ATOM    960  OE1 GLN A 118      54.787  29.703  12.068  1.00 91.53           O
ATOM    961  NE2 GLN A 118      55.467  29.135   9.977  1.00 91.53           N
ATOM    962  C   GLN A 118      59.063  28.162  13.767  1.00 91.53           C
ATOM    963  O   GLN A 118      59.225  29.357  13.520  1.00 91.53           O
ATOM    964  N   ILE A 119      60.084  27.290  13.785  1.00180.50           N
ATOM    965  CA  ILE A 119      61.405  27.692  13.418  1.00180.50           C
ATOM    966  CB  ILE A 119      62.470  26.815  14.022  1.00180.50           C
ATOM    967  CG1 ILE A 119      63.864  27.392  13.725  0.00180.50           C
ATOM    968  CG2 ILE A 119      62.263  25.363  13.556  0.00180.50           C
ATOM    969  CD1 ILE A 119      64.980  26.747  14.545  1.00180.50           C
ATOM    970  C   ILE A 119      61.626  27.749  11.951  1.00180.50           C
ATOM    971  O   ILE A 119      61.999  28.787  11.418  1.00180.50           O
ATOM    972  N   MET A 120      61.358  26.659  11.219  1.00176.00           N
ATOM    973  CA  MET A 120      61.727  26.817   9.858  1.00176.00           C
ATOM    974  CB  MET A 120      62.217  25.529   9.176  1.00176.00           C
ATOM    975  CG  MET A 120      63.522  25.014   9.793  1.00176.00           C
ATOM    976  SD  MET A 120      64.189  23.490   9.060  1.00176.00           S
ATOM    977  CE  MET A 120      65.519  23.294  10.282  1.00176.00           C
ATOM    978  C   MET A 120      60.528  27.349   9.188  1.00176.00           C
ATOM    979  O   MET A 120      59.784  26.617   8.536  1.00176.00           O
ATOM    980  N   ARG A 121      60.379  28.679   9.367  1.00 97.80           N
ATOM    981  CA  ARG A 121      59.337  29.547   8.911  1.00 97.80           C
ATOM    982  CB  ARG A 121      59.792  30.504   7.794  1.00 97.80           C
ATOM    983  CG  ARG A 121      58.738  31.546   7.411  1.00 97.80           C
ATOM    984  CD  ARG A 121      59.186  32.497   6.299  1.00 97.80           C
ATOM    985  NE  ARG A 121      58.059  33.440   6.042  1.00 97.80           N
ATOM    986  CZ  ARG A 121      57.086  33.111   5.147  1.00 97.80           C
ATOM    987  NH1 ARG A 121      57.143  31.917   4.480  1.00 97.80           N
ATOM    988  NH2 ARG A 121      56.049  33.971   4.917  1.00 97.80           N
ATOM    989  C   ARG A 121      58.131  28.767   8.415  1.00 97.80           C
ATOM    990  O   ARG A 121      57.676  27.878   9.181  1.00 97.80           O
ATOM    991  OXT ARG A 121      57.659  29.026   7.276  1.00 97.80           O
TER     992      ARG A 121
ATOM    993  N   LEU B 122      21.985   7.450  -2.019  1.00153.57           N
ATOM    994  CA  LEU B 122      21.611   8.560  -1.115  1.00153.57           C
ATOM    995  CB  LEU B 122      22.398   9.851  -1.429  1.00153.57           C
ATOM    996  CG  LEU B 122      23.874   9.845  -0.980  1.00153.57           C
ATOM    997  CD1 LEU B 122      23.988   9.794   0.553  1.00153.57           C
ATOM    998  CD2 LEU B 122      24.674   8.740  -1.677  1.00153.57           C
ATOM    999  C   LEU B 122      20.162   8.893  -1.189  1.00153.57           C
ATOM   1000  O   LEU B 122      19.575   9.005  -2.263  1.00153.57           O
ATOM   1001  N   PRO B 123      19.581   9.022  -0.033  1.00 72.65           N
ATOM   1002  CA  PRO B 123      18.188   9.357   0.033  1.00 72.65           C
ATOM   1003  CD  PRO B 123      19.990   8.167   1.071  1.00 72.65           C
ATOM   1004  CB  PRO B 123      17.728   8.958   1.433  1.00 72.65           C
ATOM   1005  CG  PRO B 123      18.701   7.840   1.841  1.00 72.65           C
ATOM   1006  C   PRO B 123      17.984  10.811  -0.235  1.00 72.65           C
ATOM   1007  O   PRO B 123      18.921  11.593  -0.084  1.00 72.65           O
ATOM   1008  N   GLU B 124      16.775  11.170  -0.694  1.00126.49           N
ATOM   1009  CA  GLU B 124      16.360  12.525  -0.888  1.00126.49           C
ATOM   1010  CB  GLU B 124      15.114  12.597  -1.795  1.00126.49           C
ATOM   1011  CG  GLU B 124      14.143  11.422  -1.615  1.00126.49           C
ATOM   1012  CD  GLU B 124      13.414  11.544  -0.289  1.00126.49           C
ATOM   1013  OE1 GLU B 124      12.708  12.568  -0.089  1.00126.49           O
ATOM   1014  OE2 GLU B 124      13.539  10.602   0.538  1.00126.49           O
ATOM   1015  C   GLU B 124      16.110  13.183   0.441  1.00126.49           C
ATOM   1016  O   GLU B 124      16.361  14.372   0.609  1.00126.49           O
ATOM   1017  N   LYS B 125      15.595  12.418   1.427  1.00129.31           N
ATOM   1018  CA  LYS B 125      15.259  12.948   2.724  1.00129.31           C
ATOM   1019  CB  LYS B 125      13.735  12.932   2.957  1.00129.31           C
ATOM   1020  CG  LYS B 125      13.245  13.473   4.307  1.00129.31           C
ATOM   1021  CD  LYS B 125      13.155  14.994   4.398  1.00129.31           C
ATOM   1022  CE  LYS B 125      11.753  15.537   4.085  1.00129.31           C
ATOM   1023  NZ  LYS B 125      10.796  15.140   5.150  1.00129.31           N
ATOM   1024  C   LYS B 125      15.849  12.048   3.771  1.00129.31           C
ATOM   1025  O   LYS B 125      15.992  10.849   3.549  1.00129.31           O
ATOM   1026  N   PHE B 126      16.240  12.602   4.942  1.00120.12           N
ATOM   1027  CA  PHE B 126      16.711  11.719   5.976  1.00120.12           C
ATOM   1028  CB  PHE B 126      18.191  11.341   5.814  1.00120.12           C
ATOM   1029  CG  PHE B 126      18.417  10.074   6.563  1.00120.12           C
ATOM   1030  CD1 PHE B 126      18.128   8.879   5.947  1.00120.12           C
ATOM   1031  CD2 PHE B 126      18.912  10.056   7.847  1.00120.12           C
ATOM   1032  CE1 PHE B 126      18.321   7.683   6.591  1.00120.12           C
ATOM   1033  CE2 PHE B 126      19.110   8.860   8.500  1.00120.12           C
ATOM   1034  CZ  PHE B 126      18.815   7.674   7.872  1.00120.12           C
ATOM   1035  C   PHE B 126      16.565  12.426   7.292  1.00120.12           C
ATOM   1036  O   PHE B 126      16.825  13.626   7.386  1.00120.12           O
ATOM   1037  N   ASP B 127      16.129  11.691   8.344  1.00104.77           N
ATOM   1038  CA  ASP B 127      15.995  12.254   9.662  1.00104.77           C
ATOM   1039  CB  ASP B 127      14.613  12.871   9.946  1.00104.77           C
ATOM   1040  CG  ASP B 127      14.720  13.812  11.144  1.00104.77           C
ATOM   1041  OD1 ASP B 127      15.603  13.584  12.015  1.00104.77           O
ATOM   1042  OD2 ASP B 127      13.903  14.771  11.198  1.00104.77           O
ATOM   1043  C   ASP B 127      16.235  11.139  10.641  1.00104.77           C
ATOM   1044  O   ASP B 127      15.530  10.129  10.650  1.00104.77           O
ATOM   1045  N   TRP B 128      17.257  11.299  11.497  1.00113.09           N
ATOM   1046  CA  TRP B 128      17.644  10.284  12.434  1.00113.09           C
ATOM   1047  CB  TRP B 128      19.016  10.515  13.080  1.00113.09           C
ATOM   1048  CG  TRP B 128      20.127  10.114  12.139  1.00113.09           C
ATOM   1049  CD2 TRP B 128      20.468   8.743  11.878  1.00113.09           C
ATOM   1050  CD1 TRP B 128      20.965  10.871  11.373  1.00113.09           C
ATOM   1051  NE1 TRP B 128      21.822  10.057  10.667  1.00113.09           N
ATOM   1052  CE2 TRP B 128      21.524   8.744  10.967  1.00113.09           C
ATOM   1053  CE3 TRP B 128      19.941   7.578  12.361  1.00113.09           C
ATOM   1054  CZ2 TRP B 128      22.076   7.574  10.528  1.00113.09           C
ATOM   1055  CZ3 TRP B 128      20.497   6.400  11.916  1.00113.09           C
ATOM   1056  CH2 TRP B 128      21.545   6.400  11.019  1.00113.09           C
ATOM   1057  C   TRP B 128      16.605  10.076  13.485  1.00113.09           C
ATOM   1058  O   TRP B 128      16.623   9.061  14.181  1.00113.09           O
ATOM   1059  N   ARG B 129      15.746  11.080  13.722  1.00239.02           N
ATOM   1060  CA  ARG B 129      14.701  10.849  14.671  1.00239.02           C
ATOM   1061  CB  ARG B 129      14.003  12.086  15.251  1.00239.02           C
ATOM   1062  CG  ARG B 129      13.354  13.044  14.272  1.00239.02           C
ATOM   1063  CD  ARG B 129      14.112  14.358  14.227  1.00239.02           C
ATOM   1064  NE  ARG B 129      13.064  15.395  14.281  1.00239.02           N
ATOM   1065  CZ  ARG B 129      13.463  16.673  14.533  1.00239.02           C
ATOM   1066  NH1 ARG B 129      14.796  16.938  14.698  1.00239.02           N
ATOM   1067  NH2 ARG B 129      12.535  17.668  14.591  1.00239.02           N
ATOM   1068  C   ARG B 129      13.678   9.920  14.109  1.00239.02           C
ATOM   1069  O   ARG B 129      13.000   9.231  14.868  1.00239.02           O
ATOM   1070  N   ASP B 130      13.482   9.907  12.775  1.00 70.92           N
ATOM   1071  CA  ASP B 130      12.461   9.047  12.244  1.00 70.92           C
ATOM   1072  CB  ASP B 130      11.250   9.804  11.673  1.00 70.92           C
ATOM   1073  CG  ASP B 130      10.240   8.749  11.237  1.00 70.92           C
ATOM   1074  OD1 ASP B 130      10.167   7.686  11.911  1.00 70.92           O
ATOM   1075  OD2 ASP B 130       9.549   8.981  10.208  1.00 70.92           O
ATOM   1076  C   ASP B 130      12.992   8.229  11.112  1.00 70.92           C
ATOM   1077  O   ASP B 130      12.856   8.613   9.950  1.00 70.92           O
ATOM   1078  N   VAL B 131      13.613   7.074  11.412  1.00123.24           N
ATOM   1079  CA  VAL B 131      13.991   6.205  10.342  1.00123.24           C
ATOM   1080  CB  VAL B 131      15.430   5.774  10.422  1.00123.24           C
ATOM   1081  CG1 VAL B 131      15.721   5.283  11.849  1.00123.24           C
ATOM   1082  CG2 VAL B 131      15.697   4.723   9.329  1.00123.24           C
ATOM   1083  C   VAL B 131      13.091   5.011  10.444  1.00123.24           C
ATOM   1084  O   VAL B 131      13.380   4.043  11.147  1.00123.24           O
ATOM   1085  N   GLY B 132      11.953   5.053   9.725  1.00 26.62           N
ATOM   1086  CA  GLY B 132      11.041   3.948   9.731  1.00 26.62           C
ATOM   1087  C   GLY B 132      10.284   3.906  11.027  1.00 26.62           C
ATOM   1088  O   GLY B 132       9.804   2.847  11.428  1.00 26.62           O
ATOM   1089  N   GLY B 133      10.157   5.053  11.724  1.00 27.21           N
ATOM   1090  CA  GLY B 133       9.387   5.092  12.938  1.00 27.21           C
ATOM   1091  C   GLY B 133      10.288   5.037  14.139  1.00 27.21           C
ATOM   1092  O   GLY B 133       9.860   5.355  15.247  1.00 27.21           O
ATOM   1093  N   ILE B 134      11.567   4.654  13.963  1.00 51.45           N
ATOM   1094  CA  ILE B 134      12.448   4.539  15.098  1.00 51.45           C
ATOM   1095  CB  ILE B 134      13.463   3.441  14.958  1.00 51.45           C
ATOM   1096  CG1 ILE B 134      12.766   2.078  14.815  1.00 51.45           C
ATOM   1097  CG2 ILE B 134      14.411   3.516  16.165  1.00 51.45           C
ATOM   1098  CD1 ILE B 134      13.710   0.958  14.379  1.00 51.45           C
ATOM   1099  C   ILE B 134      13.211   5.821  15.294  1.00 51.45           C
ATOM   1100  O   ILE B 134      13.615   6.467  14.328  1.00 51.45           O
ATOM   1101  N   ASP B 135      13.396   6.234  16.573  1.00 72.08           N
ATOM   1102  CA  ASP B 135      14.107   7.448  16.903  1.00 72.08           C
ATOM   1103  CB  ASP B 135      13.356   8.352  17.895  1.00 72.08           C
ATOM   1104  CG  ASP B 135      14.171   9.625  18.079  1.00 72.08           C
ATOM   1105  OD1 ASP B 135      15.117   9.846  17.276  1.00 72.08           O
ATOM   1106  OD2 ASP B 135      13.864  10.392  19.029  1.00 72.08           O
ATOM   1107  C   ASP B 135      15.434   7.120  17.547  1.00 72.08           C
ATOM   1108  O   ASP B 135      15.498   6.409  18.548  1.00 72.08           O
ATOM   1109  N   TYR B 136      16.532   7.546  16.890  1.00137.90           N
ATOM   1110  CA  TYR B 136      17.922   7.453  17.272  1.00137.90           C
ATOM   1111  CB  TYR B 136      18.835   7.202  16.066  1.00137.90           C
ATOM   1112  CG  TYR B 136      18.493   5.815  15.632  1.00137.90           C
ATOM   1113  CD1 TYR B 136      19.070   4.730  16.254  1.00137.90           C
ATOM   1114  CD2 TYR B 136      17.588   5.593  14.619  1.00137.90           C
ATOM   1115  CE1 TYR B 136      18.762   3.447  15.867  1.00137.90           C
ATOM   1116  CE2 TYR B 136      17.276   4.312  14.227  1.00137.90           C
ATOM   1117  CZ  TYR B 136      17.864   3.237  14.849  1.00137.90           C
ATOM   1118  OH  TYR B 136      17.541   1.924  14.445  1.00137.90           O
ATOM   1119  C   TYR B 136      18.464   8.591  18.118  1.00137.90           C
ATOM   1120  O   TYR B 136      19.556   8.472  18.671  1.00137.90           O
ATOM   1121  N   VAL B 137      17.817   9.775  18.127  1.00 75.50           N
ATOM   1122  CA  VAL B 137      18.374  10.934  18.790  1.00 75.50           C
ATOM   1123  CB  VAL B 137      17.930  12.208  18.127  1.00 75.50           C
ATOM   1124  CG1 VAL B 137      18.500  13.408  18.899  1.00 75.50           C
ATOM   1125  CG2 VAL B 137      18.340  12.155  16.649  1.00 75.50           C
ATOM   1126  C   VAL B 137      17.948  11.026  20.234  1.00 75.50           C
ATOM   1127  O   VAL B 137      16.796  10.770  20.584  1.00 75.50           O
ATOM   1128  N   SER B 138      18.898  11.423  21.117  1.00 99.82           N
ATOM   1129  CA  SER B 138      18.633  11.581  22.527  1.00 99.82           C
ATOM   1130  CB  SER B 138      19.901  11.695  23.388  1.00 99.82           C
ATOM   1131  OG  SER B 138      20.669  10.506  23.296  1.00 99.82           O
ATOM   1132  C   SER B 138      17.880  12.865  22.698  1.00 99.82           C
ATOM   1133  O   SER B 138      17.823  13.682  21.783  1.00 99.82           O
ATOM   1134  N   PRO B 139      17.326  13.070  23.867  1.00 77.31           N
ATOM   1135  CA  PRO B 139      16.502  14.226  24.111  1.00 77.31           C
ATOM   1136  CD  PRO B 139      16.924  11.939  24.688  1.00 77.31           C
ATOM   1137  CB  PRO B 139      15.797  13.957  25.437  1.00 77.31           C
ATOM   1138  CG  PRO B 139      15.706  12.422  25.493  1.00 77.31           C
ATOM   1139  C   PRO B 139      17.230  15.529  24.069  1.00 77.31           C
ATOM   1140  O   PRO B 139      18.446  15.561  24.252  1.00 77.31           O
ATOM   1141  N   VAL B 140      16.480  16.615  23.802  1.00 95.31           N
ATOM   1142  CA  VAL B 140      17.037  17.934  23.718  1.00 95.31           C
ATOM   1143  CB  VAL B 140      16.101  18.917  23.081  1.00 95.31           C
ATOM   1144  CG1 VAL B 140      15.155  19.461  24.165  1.00 95.31           C
ATOM   1145  CG2 VAL B 140      16.912  19.966  22.304  1.00 95.31           C
ATOM   1146  C   VAL B 140      17.304  18.376  25.127  1.00 95.31           C
ATOM   1147  O   VAL B 140      16.564  18.027  26.045  1.00 95.31           O
ATOM   1148  N   ARG B 141      18.395  19.139  25.336  1.00153.12           N
ATOM   1149  CA  ARG B 141      18.767  19.610  26.646  1.00153.12           C
ATOM   1150  CB  ARG B 141      20.093  19.017  27.165  1.00153.12           C
ATOM   1151  CG  ARG B 141      19.998  17.576  27.674  1.00153.12           C
ATOM   1152  CD  ARG B 141      21.361  16.902  27.876  1.00153.12           C
ATOM   1153  NE  ARG B 141      22.207  17.756  28.762  1.00153.12           N
ATOM   1154  CZ  ARG B 141      22.306  17.509  30.103  1.00153.12           C
ATOM   1155  NH1 ARG B 141      21.589  16.501  30.674  1.00153.12           N
ATOM   1156  NH2 ARG B 141      23.148  18.255  30.876  1.00153.12           N
ATOM   1157  C   ARG B 141      18.974  21.093  26.580  1.00153.12           C
ATOM   1158  O   ARG B 141      18.927  21.694  25.507  1.00153.12           O
ATOM   1159  N   ASP B 142      19.173  21.727  27.758  1.00 49.71           N
ATOM   1160  CA  ASP B 142      19.387  23.149  27.829  1.00 49.71           C
ATOM   1161  CB  ASP B 142      18.356  23.857  28.728  1.00 49.71           C
ATOM   1162  CG  ASP B 142      18.536  25.364  28.613  1.00 49.71           C
ATOM   1163  OD1 ASP B 142      19.473  25.803  27.894  1.00 49.71           O
ATOM   1164  OD2 ASP B 142      17.734  26.097  29.252  1.00 49.71           O
ATOM   1165  C   ASP B 142      20.747  23.406  28.421  1.00 49.71           C
ATOM   1166  O   ASP B 142      21.041  22.978  29.535  1.00 49.71           O
ATOM   1167  N   GLN B 143      21.623  24.108  27.670  1.00 68.99           N
ATOM   1168  CA  GLN B 143      22.957  24.452  28.097  1.00 68.99           C
ATOM   1169  CB  GLN B 143      23.851  24.984  26.959  1.00 68.99           C
ATOM   1170  CG  GLN B 143      23.399  26.316  26.358  1.00 68.99           C
ATOM   1171  CD  GLN B 143      24.378  26.670  25.246  1.00 68.99           C
ATOM   1172  OE1 GLN B 143      25.310  27.452  25.439  1.00 68.99           O
ATOM   1173  NE2 GLN B 143      24.168  26.067  24.044  1.00 68.99           N
ATOM   1174  C   GLN B 143      22.915  25.477  29.187  1.00 68.99           C
ATOM   1175  O   GLN B 143      23.843  25.568  29.991  1.00 68.99           O
ATOM   1176  N   GLY B 144      21.871  26.328  29.205  1.00 28.79           N
ATOM   1177  CA  GLY B 144      21.790  27.327  30.230  1.00 28.79           C
ATOM   1178  C   GLY B 144      22.711  28.440  29.838  1.00 28.79           C
ATOM   1179  O   GLY B 144      23.024  28.617  28.663  1.00 28.79           O
ATOM   1180  N   ILE B 145      23.160  29.227  30.834  1.00 58.19           N
ATOM   1181  CA  ILE B 145      24.010  30.368  30.633  1.00 58.19           C
ATOM   1182  CB  ILE B 145      24.208  31.209  31.864  1.00 58.19           C
ATOM   1183  CG1 ILE B 145      22.881  31.856  32.294  1.00 58.19           C
ATOM   1184  CG2 ILE B 145      25.315  32.233  31.563  1.00 58.19           C
ATOM   1185  CD1 ILE B 145      22.969  32.591  33.630  1.00 58.19           C
ATOM   1186  C   ILE B 145      25.373  29.980  30.136  1.00 58.19           C
ATOM   1187  O   ILE B 145      25.980  30.722  29.369  1.00 58.19           O
ATOM   1188  N   CYS B 146      25.907  28.828  30.584  1.00 68.78           N
ATOM   1189  CA  CYS B 146      27.265  28.431  30.302  1.00 68.78           C
ATOM   1190  CB  CYS B 146      27.613  27.103  31.007  1.00 68.78           C
ATOM   1191  SG  CYS B 146      29.312  26.513  30.759  1.00 68.78           S
ATOM   1192  C   CYS B 146      27.485  28.261  28.819  1.00 68.78           C
ATOM   1193  O   CYS B 146      26.632  27.738  28.107  1.00 68.78           O
ATOM   1194  N   GLY B 147      28.665  28.695  28.310  1.00 57.36           N
ATOM   1195  CA  GLY B 147      28.938  28.600  26.895  1.00 57.36           C
ATOM   1196  C   GLY B 147      29.417  27.209  26.619  1.00 57.36           C
ATOM   1197  O   GLY B 147      30.547  26.989  26.180  1.00 57.36           O
ATOM   1198  N   SER B 148      28.525  26.242  26.902  1.00102.34           N
ATOM   1199  CA  SER B 148      28.733  24.826  26.822  1.00102.34           C
ATOM   1200  CB  SER B 148      27.966  24.092  27.934  1.00102.34           C
ATOM   1201  OG  SER B 148      28.342  22.724  27.971  1.00102.34           O
ATOM   1202  C   SER B 148      28.353  24.188  25.505  1.00102.34           C
ATOM   1203  O   SER B 148      28.412  22.964  25.402  1.00102.34           O
ATOM   1204  N   CYS B 149      27.990  24.949  24.454  1.00 66.24           N
ATOM   1205  CA  CYS B 149      27.421  24.367  23.259  1.00 66.24           C
ATOM   1206  CB  CYS B 149      27.194  25.409  22.150  1.00 66.24           C
ATOM   1207  SG  CYS B 149      28.735  26.207  21.612  1.00 66.24           S
ATOM   1208  C   CYS B 149      28.271  23.263  22.687  1.00 66.24           C
ATOM   1209  O   CYS B 149      27.751  22.201  22.349  1.00 66.24           O
ATOM   1210  N   TYR B 150      29.599  23.441  22.610  1.00 67.57           N
ATOM   1211  CA  TYR B 150      30.450  22.454  21.998  1.00 67.57           C
ATOM   1212  CB  TYR B 150      31.936  22.863  21.981  1.00 67.57           C
ATOM   1213  CG  TYR B 150      32.418  22.983  23.387  1.00 67.57           C
ATOM   1214  CD1 TYR B 150      32.150  24.112  24.126  1.00 67.57           C
ATOM   1215  CD2 TYR B 150      33.149  21.969  23.962  1.00 67.57           C
ATOM   1216  CE1 TYR B 150      32.598  24.225  25.421  1.00 67.57           C
ATOM   1217  CE2 TYR B 150      33.599  22.076  25.258  1.00 67.57           C
ATOM   1218  CZ  TYR B 150      33.323  23.206  25.990  1.00 67.57           C
ATOM   1219  OH  TYR B 150      33.783  23.319  27.319  1.00 67.57           O
ATOM   1220  C   TYR B 150      30.326  21.144  22.724  1.00 67.57           C
ATOM   1221  O   TYR B 150      30.376  20.081  22.104  1.00 67.57           O
ATOM   1222  N   ALA B 151      30.222  21.178  24.066  1.00 43.03           N
ATOM   1223  CA  ALA B 151      30.100  19.972  24.839  1.00 43.03           C
ATOM   1224  CB  ALA B 151      30.152  20.228  26.355  1.00 43.03           C
ATOM   1225  C   ALA B 151      28.796  19.287  24.541  1.00 43.03           C
ATOM   1226  O   ALA B 151      28.750  18.067  24.388  1.00 43.03           O
ATOM   1227  N   PHE B 152      27.693  20.059  24.457  1.00 58.65           N
ATOM   1228  CA  PHE B 152      26.400  19.481  24.207  1.00 58.65           C
ATOM   1229  CB  PHE B 152      25.253  20.507  24.293  1.00 58.65           C
ATOM   1230  CG  PHE B 152      24.979  20.775  25.738  1.00 58.65           C
ATOM   1231  CD1 PHE B 152      25.795  21.593  26.487  1.00 58.65           C
ATOM   1232  CD2 PHE B 152      23.883  20.207  26.345  1.00 58.65           C
ATOM   1233  CE1 PHE B 152      25.527  21.827  27.817  1.00 58.65           C
ATOM   1234  CE2 PHE B 152      23.608  20.438  27.673  1.00 58.65           C
ATOM   1235  CZ  PHE B 152      24.432  21.249  28.414  1.00 58.65           C
ATOM   1236  C   PHE B 152      26.380  18.846  22.846  1.00 58.65           C
ATOM   1237  O   PHE B 152      25.894  17.728  22.683  1.00 58.65           O
ATOM   1238  N   ALA B 153      26.922  19.537  21.827  1.00 31.04           N
ATOM   1239  CA  ALA B 153      26.921  19.005  20.492  1.00 31.04           C
ATOM   1240  CB  ALA B 153      27.591  19.950  19.478  1.00 31.04           C
ATOM   1241  C   ALA B 153      27.703  17.727  20.495  1.00 31.04           C
ATOM   1242  O   ALA B 153      27.294  16.729  19.903  1.00 31.04           O
ATOM   1243  N   SER B 154      28.852  17.723  21.190  1.00 37.66           N
ATOM   1244  CA  SER B 154      29.708  16.571  21.213  1.00 37.66           C
ATOM   1245  CB  SER B 154      30.991  16.800  22.030  1.00 37.66           C
ATOM   1246  OG  SER B 154      31.780  17.814  21.424  1.00 37.66           O
ATOM   1247  C   SER B 154      28.992  15.399  21.816  1.00 37.66           C
ATOM   1248  O   SER B 154      28.990  14.314  21.238  1.00 37.66           O
ATOM   1249  N   THR B 155      28.352  15.587  22.987  1.00 32.52           N
ATOM   1250  CA  THR B 155      27.683  14.506  23.659  1.00 32.52           C
ATOM   1251  CB  THR B 155      27.095  14.917  24.977  1.00 32.52           C
ATOM   1252  OG1 THR B 155      28.113  15.415  25.833  1.00 32.52           O
ATOM   1253  CG2 THR B 155      26.417  13.694  25.617  1.00 32.52           C
ATOM   1254  C   THR B 155      26.557  14.030  22.797  1.00 32.52           C
ATOM   1255  O   THR B 155      26.315  12.829  22.682  1.00 32.52           O
ATOM   1256  N   ALA B 156      25.845  14.970  22.152  1.00 31.63           N
ATOM   1257  CA  ALA B 156      24.700  14.627  21.362  1.00 31.63           C
ATOM   1258  CB  ALA B 156      24.035  15.857  20.721  1.00 31.63           C
ATOM   1259  C   ALA B 156      25.107  13.709  20.253  1.00 31.63           C
ATOM   1260  O   ALA B 156      24.414  12.735  19.963  1.00 31.63           O
ATOM   1261  N   THR B 157      26.245  13.991  19.594  1.00 35.10           N
ATOM   1262  CA  THR B 157      26.663  13.160  18.503  1.00 35.10           C
ATOM   1263  CB  THR B 157      27.919  13.654  17.850  1.00 35.10           C
ATOM   1264  OG1 THR B 157      27.731  14.976  17.366  1.00 35.10           O
ATOM   1265  CG2 THR B 157      28.270  12.710  16.688  1.00 35.10           C
ATOM   1266  C   THR B 157      26.939  11.775  19.009  1.00 35.10           C
ATOM   1267  O   THR B 157      26.451  10.787  18.462  1.00 35.10           O
ATOM   1268  N   GLN B 158      27.703  11.669  20.109  1.00 54.23           N
ATOM   1269  CA  GLN B 158      28.097  10.392  20.640  1.00 54.23           C
ATOM   1270  CB  GLN B 158      29.006  10.532  21.874  1.00 54.23           C
ATOM   1271  CG  GLN B 158      30.339  11.224  21.584  1.00 54.23           C
ATOM   1272  CD  GLN B 158      31.122  11.301  22.888  1.00 54.23           C
ATOM   1273  OE1 GLN B 158      30.599  11.722  23.918  1.00 54.23           O
ATOM   1274  NE2 GLN B 158      32.413  10.876  22.845  1.00 54.23           N
ATOM   1275  C   GLN B 158      26.894   9.615  21.083  1.00 54.23           C
ATOM   1276  O   GLN B 158      26.838   8.398  20.916  1.00 54.23           O
ATOM   1277  N   GLU B 159      25.907  10.295  21.689  1.00 51.23           N
ATOM   1278  CA  GLU B 159      24.749   9.625  22.217  1.00 51.23           C
ATOM   1279  CB  GLU B 159      23.837  10.595  22.987  1.00 51.23           C
ATOM   1280  CG  GLU B 159      24.498  11.159  24.247  1.00 51.23           C
ATOM   1281  CD  GLU B 159      23.624  12.282  24.785  1.00 51.23           C
ATOM   1282  OE1 GLU B 159      22.812  12.831  23.992  1.00 51.23           O
ATOM   1283  OE2 GLU B 159      23.761  12.609  25.994  1.00 51.23           O
ATOM   1284  C   GLU B 159      23.938   9.004  21.115  1.00 51.23           C
ATOM   1285  O   GLU B 159      23.468   7.875  21.250  1.00 51.23           O
ATOM   1286  N   SER B 160      23.725   9.733  20.001  1.00 77.07           N
ATOM   1287  CA  SER B 160      22.931   9.215  18.920  1.00 77.07           C
ATOM   1288  CB  SER B 160      22.650  10.261  17.831  1.00 77.07           C
ATOM   1289  OG  SER B 160      21.859   9.687  16.801  1.00 77.07           O
ATOM   1290  C   SER B 160      23.642   8.070  18.264  1.00 77.07           C
ATOM   1291  O   SER B 160      23.042   7.036  17.975  1.00 77.07           O
ATOM   1292  N   ARG B 161      24.956   8.222  18.031  1.00 92.33           N
ATOM   1293  CA  ARG B 161      25.720   7.214  17.350  1.00 92.33           C
ATOM   1294  CB  ARG B 161      27.194   7.595  17.118  1.00 92.33           C
ATOM   1295  CG  ARG B 161      27.416   8.574  15.964  1.00 92.33           C
ATOM   1296  CD  ARG B 161      28.894   8.698  15.585  1.00 92.33           C
ATOM   1297  NE  ARG B 161      28.997   9.493  14.329  1.00 92.33           N
ATOM   1298  CZ  ARG B 161      29.999   9.215  13.443  1.00 92.33           C
ATOM   1299  NH1 ARG B 161      30.874   8.199  13.697  1.00 92.33           N
ATOM   1300  NH2 ARG B 161      30.122   9.924  12.285  1.00 92.33           N
ATOM   1301  C   ARG B 161      25.719   5.938  18.131  1.00 92.33           C
ATOM   1302  O   ARG B 161      25.718   4.851  17.555  1.00 92.33           O
ATOM   1303  N   LEU B 162      25.762   6.030  19.470  1.00 39.98           N
ATOM   1304  CA  LEU B 162      25.744   4.849  20.284  1.00 39.98           C
ATOM   1305  CB  LEU B 162      25.873   5.161  21.785  1.00 39.98           C
ATOM   1306  CG  LEU B 162      27.215   5.811  22.170  1.00 39.98           C
ATOM   1307  CD1 LEU B 162      27.290   6.096  23.678  1.00 39.98           C
ATOM   1308  CD2 LEU B 162      28.404   4.978  21.669  1.00 39.98           C
ATOM   1309  C   LEU B 162      24.424   4.174  20.071  1.00 39.98           C
ATOM   1310  O   LEU B 162      24.342   2.949  20.003  1.00 39.98           O
ATOM   1311  N   ARG B 163      23.344   4.973  19.969  1.00 72.50           N
ATOM   1312  CA  ARG B 163      22.029   4.424  19.815  1.00 72.50           C
ATOM   1313  CB  ARG B 163      20.921   5.488  19.883  1.00 72.50           C
ATOM   1314  CG  ARG B 163      20.766   6.068  21.291  1.00 72.50           C
ATOM   1315  CD  ARG B 163      19.540   6.961  21.477  1.00 72.50           C
ATOM   1316  NE  ARG B 163      19.502   7.353  22.914  1.00 72.50           N
ATOM   1317  CZ  ARG B 163      18.376   7.921  23.436  1.00 72.50           C
ATOM   1318  NH1 ARG B 163      17.298   8.152  22.632  1.00 72.50           N
ATOM   1319  NH2 ARG B 163      18.329   8.257  24.758  1.00 72.50           N
ATOM   1320  C   ARG B 163      21.915   3.683  18.516  1.00 72.50           C
ATOM   1321  O   ARG B 163      21.406   2.566  18.482  1.00 72.50           O
ATOM   1322  N   VAL B 164      22.400   4.273  17.409  1.00 97.27           N
ATOM   1323  CA  VAL B 164      22.305   3.633  16.125  1.00 97.27           C
ATOM   1324  CB  VAL B 164      22.792   4.502  15.000  1.00 97.27           C
ATOM   1325  CG1 VAL B 164      24.279   4.823  15.217  1.00 97.27           C
ATOM   1326  CG2 VAL B 164      22.501   3.780  13.675  1.00 97.27           C
ATOM   1327  C   VAL B 164      23.118   2.377  16.116  1.00 97.27           C
ATOM   1328  O   VAL B 164      22.679   1.350  15.601  1.00 97.27           O
ATOM   1329  N   MET B 165      24.326   2.421  16.705  1.00 85.75           N
ATOM   1330  CA  MET B 165      25.221   1.299  16.657  1.00 85.75           C
ATOM   1331  CB  MET B 165      26.548   1.580  17.381  1.00 85.75           C
ATOM   1332  CG  MET B 165      27.360   2.715  16.755  1.00 85.75           C
ATOM   1333  SD  MET B 165      28.901   3.104  17.638  1.00 85.75           S
ATOM   1334  CE  MET B 165      29.271   4.593  16.666  1.00 85.75           C
ATOM   1335  C   MET B 165      24.603   0.115  17.339  1.00 85.75           C
ATOM   1336  O   MET B 165      24.705  -1.009  16.855  1.00 85.75           O
ATOM   1337  N   THR B 166      24.004   0.352  18.518  1.00 90.03           N
ATOM   1338  CA  THR B 166      23.357  -0.590  19.391  1.00 90.03           C
ATOM   1339  CB  THR B 166      23.343  -0.138  20.822  1.00 90.03           C
ATOM   1340  OG1 THR B 166      22.597   1.062  20.958  1.00 90.03           O
ATOM   1341  CG2 THR B 166      24.797   0.091  21.268  1.00 90.03           C
ATOM   1342  C   THR B 166      21.948  -0.867  18.971  1.00 90.03           C
ATOM   1343  O   THR B 166      21.303  -1.750  19.533  1.00 90.03           O
ATOM   1344  N   ASN B 167      21.394  -0.070  18.039  1.00100.77           N
ATOM   1345  CA  ASN B 167      20.017  -0.234  17.669  1.00100.77           C
ATOM   1346  CB  ASN B 167      19.679  -1.611  17.074  1.00100.77           C
ATOM   1347  CG  ASN B 167      20.099  -1.576  15.611  1.00100.77           C
ATOM   1348  OD1 ASN B 167      19.806  -0.618  14.898  1.00100.77           O
ATOM   1349  ND2 ASN B 167      20.804  -2.643  15.149  1.00100.77           N
ATOM   1350  C   ASN B 167      19.159   0.018  18.866  1.00100.77           C
ATOM   1351  O   ASN B 167      18.224  -0.724  19.165  1.00100.77           O
ATOM   1352  N   ASN B 168      19.480   1.116  19.573  1.00 65.99           N
ATOM   1353  CA  ASN B 168      18.754   1.603  20.709  1.00 65.99           C
ATOM   1354  CB  ASN B 168      17.274   1.882  20.396  1.00 65.99           C
ATOM   1355  CG  ASN B 168      17.225   3.083  19.460  1.00 65.99           C
ATOM   1356  OD1 ASN B 168      17.927   4.073  19.662  1.00 65.99           O
ATOM   1357  ND2 ASN B 168      16.379   2.994  18.398  1.00 65.99           N
ATOM   1358  C   ASN B 168      18.843   0.640  21.846  1.00 65.99           C
ATOM   1359  O   ASN B 168      18.065   0.724  22.795  1.00 65.99           O
ATOM   1360  N   ASN B 169      19.812  -0.290  21.794  1.00 36.25           N
ATOM   1361  CA  ASN B 169      19.992  -1.180  22.900  1.00 36.25           C
ATOM   1362  CB  ASN B 169      21.038  -2.273  22.625  1.00 36.25           C
ATOM   1363  CG  ASN B 169      20.967  -3.288  23.758  1.00 36.25           C
ATOM   1364  OD1 ASN B 169      20.399  -3.019  24.816  1.00 36.25           O
ATOM   1365  ND2 ASN B 169      21.564  -4.489  23.536  1.00 36.25           N
ATOM   1366  C   ASN B 169      20.485  -0.354  24.051  1.00 36.25           C
ATOM   1367  O   ASN B 169      20.040  -0.534  25.184  1.00 36.25           O
ATOM   1368  N   VAL B 170      21.426   0.582  23.776  1.00109.48           N
ATOM   1369  CA  VAL B 170      21.979   1.426  24.806  1.00109.48           C
ATOM   1370  CB  VAL B 170      23.472   1.312  24.936  1.00109.48           C
ATOM   1371  CG1 VAL B 170      24.130   1.762  23.620  1.00109.48           C
ATOM   1372  CG2 VAL B 170      23.913   2.128  26.163  1.00109.48           C
ATOM   1373  C   VAL B 170      21.647   2.867  24.510  1.00109.48           C
ATOM   1374  O   VAL B 170      21.927   3.383  23.431  1.00109.48           O
ATOM   1375  N   LYS B 171      20.927   3.489  25.466  1.00131.53           N
ATOM   1376  CA  LYS B 171      20.411   4.836  25.595  1.00131.53           C
ATOM   1377  CB  LYS B 171      19.058   4.900  26.325  1.00131.53           C
ATOM   1378  CG  LYS B 171      17.876   4.354  25.523  1.00131.53           C
ATOM   1379  CD  LYS B 171      16.600   4.219  26.358  1.00131.53           C
ATOM   1380  CE  LYS B 171      15.363   3.840  25.542  1.00131.53           C
ATOM   1381  NZ  LYS B 171      14.183   3.740  26.430  1.00131.53           N
ATOM   1382  C   LYS B 171      21.279   5.874  26.276  1.00131.53           C
ATOM   1383  O   LYS B 171      20.781   6.975  26.501  1.00131.53           O
ATOM   1384  N   VAL B 172      22.504   5.561  26.743  1.00139.08           N
ATOM   1385  CA  VAL B 172      23.255   6.420  27.642  1.00139.08           C
ATOM   1386  CB  VAL B 172      24.700   6.027  27.755  1.00139.08           C
ATOM   1387  CG1 VAL B 172      24.774   4.600  28.324  1.00139.08           C
ATOM   1388  CG2 VAL B 172      25.364   6.191  26.378  1.00139.08           C
ATOM   1389  C   VAL B 172      23.213   7.894  27.334  1.00139.08           C
ATOM   1390  O   VAL B 172      23.200   8.330  26.183  1.00139.08           O
ATOM   1391  N   VAL B 173      23.138   8.705  28.419  1.00110.16           N
ATOM   1392  CA  VAL B 173      23.199  10.138  28.334  1.00110.16           C
ATOM   1393  CB  VAL B 173      22.099  10.840  29.086  1.00110.16           C
ATOM   1394  CG1 VAL B 173      20.769  10.531  28.379  1.00110.16           C
ATOM   1395  CG2 VAL B 173      22.109  10.388  30.557  1.00110.16           C
ATOM   1396  C   VAL B 173      24.527  10.515  28.924  1.00110.16           C
ATOM   1397  O   VAL B 173      24.802  10.250  30.093  1.00110.16           O
ATOM   1398  N   MET B 174      25.399  11.140  28.107  1.00104.13           N
ATOM   1399  CA  MET B 174      26.731  11.482  28.529  1.00104.13           C
ATOM   1400  CB  MET B 174      27.708  11.660  27.355  1.00104.13           C
ATOM   1401  CG  MET B 174      27.927  10.382  26.541  1.00104.13           C
ATOM   1402  SD  MET B 174      28.747   9.035  27.444  1.00104.13           S
ATOM   1403  CE  MET B 174      28.761   7.890  26.033  1.00104.13           C
ATOM   1404  C   MET B 174      26.695  12.775  29.292  1.00104.13           C
ATOM   1405  O   MET B 174      25.692  13.487  29.258  1.00104.13           O
ATOM   1406  N   SER B 175      27.796  13.118  30.011  1.00115.80           N
ATOM   1407  CA  SER B 175      27.743  14.323  30.803  1.00115.80           C
ATOM   1408  CB  SER B 175      28.184  14.156  32.271  1.00115.80           C
ATOM   1409  OG  SER B 175      29.599  14.148  32.372  1.00115.80           O
ATOM   1410  C   SER B 175      28.597  15.418  30.217  1.00115.80           C
ATOM   1411  O   SER B 175      29.814  15.306  30.078  1.00115.80           O
ATOM   1412  N   PRO B 176      27.941  16.494  29.861  1.00 83.41           N
ATOM   1413  CA  PRO B 176      28.619  17.652  29.333  1.00 83.41           C
ATOM   1414  CD  PRO B 176      26.577  16.392  29.368  1.00 83.41           C
ATOM   1415  CB  PRO B 176      27.531  18.526  28.715  1.00 83.41           C
ATOM   1416  CG  PRO B 176      26.422  17.528  28.344  1.00 83.41           C
ATOM   1417  C   PRO B 176      29.399  18.367  30.390  1.00 83.41           C
ATOM   1418  O   PRO B 176      30.376  19.045  30.073  1.00 83.41           O
ATOM   1419  N   GLN B 177      28.966  18.252  31.655  1.00 68.30           N
ATOM   1420  CA  GLN B 177      29.590  18.984  32.716  1.00 68.30           C
ATOM   1421  CB  GLN B 177      28.806  18.938  34.033  1.00 68.30           C
ATOM   1422  CG  GLN B 177      29.447  19.792  35.128  1.00 68.30           C
ATOM   1423  CD  GLN B 177      29.441  21.252  34.704  1.00 68.30           C
ATOM   1424  OE1 GLN B 177      28.416  21.788  34.284  1.00 68.30           O
ATOM   1425  NE2 GLN B 177      30.622  21.916  34.817  1.00 68.30           N
ATOM   1426  C   GLN B 177      30.980  18.489  32.965  1.00 68.30           C
ATOM   1427  O   GLN B 177      31.875  19.283  33.249  1.00 68.30           O
ATOM   1428  N   GLU B 178      31.217  17.166  32.868  1.00129.38           N
ATOM   1429  CA  GLU B 178      32.541  16.709  33.177  1.00129.38           C
ATOM   1430  CB  GLU B 178      32.701  15.175  33.211  1.00129.38           C
ATOM   1431  CG  GLU B 178      32.667  14.471  31.859  1.00129.38           C
ATOM   1432  CD  GLU B 178      34.095  14.373  31.341  1.00129.38           C
ATOM   1433  OE1 GLU B 178      35.041  14.452  32.170  1.00129.38           O
ATOM   1434  OE2 GLU B 178      34.256  14.208  30.103  1.00129.38           O
ATOM   1435  C   GLU B 178      33.493  17.311  32.195  1.00129.38           C
ATOM   1436  O   GLU B 178      34.614  17.674  32.548  1.00129.38           O
ATOM   1437  N   VAL B 179      33.072  17.435  30.925  1.00 44.24           N
ATOM   1438  CA  VAL B 179      33.917  18.041  29.936  1.00 44.24           C
ATOM   1439  CB  VAL B 179      33.286  18.058  28.574  1.00 44.24           C
ATOM   1440  CG1 VAL B 179      34.177  18.882  27.629  1.00 44.24           C
ATOM   1441  CG2 VAL B 179      33.069  16.606  28.114  1.00 44.24           C
ATOM   1442  C   VAL B 179      34.163  19.463  30.330  1.00 44.24           C
ATOM   1443  O   VAL B 179      35.294  19.944  30.292  1.00 44.24           O
ATOM   1444  N   VAL B 180      33.097  20.175  30.738  1.00 55.24           N
ATOM   1445  CA  VAL B 180      33.239  21.564  31.077  1.00 55.24           C
ATOM   1446  CB  VAL B 180      31.932  22.216  31.429  1.00 55.24           C
ATOM   1447  CG1 VAL B 180      32.209  23.661  31.883  1.00 55.24           C
ATOM   1448  CG2 VAL B 180      30.994  22.119  30.213  1.00 55.24           C
ATOM   1449  C   VAL B 180      34.163  21.731  32.249  1.00 55.24           C
ATOM   1450  O   VAL B 180      34.989  22.642  32.259  1.00 55.24           O
ATOM   1451  N   SER B 181      34.017  20.904  33.302  1.00126.70           N
ATOM   1452  CA  SER B 181      34.854  21.090  34.458  1.00126.70           C
ATOM   1453  CB  SER B 181      34.206  20.537  35.740  1.00126.70           C
ATOM   1454  OG  SER B 181      33.883  19.165  35.577  1.00126.70           O
ATOM   1455  C   SER B 181      36.242  20.507  34.329  1.00126.70           C
ATOM   1456  O   SER B 181      37.207  21.111  34.794  1.00126.70           O
ATOM   1457  N   CYS B 182      36.348  19.259  33.823  1.00108.50           N
ATOM   1458  CA  CYS B 182      37.574  18.503  33.704  1.00108.50           C
ATOM   1459  CB  CYS B 182      37.276  16.999  33.724  1.00108.50           C
ATOM   1460  SG  CYS B 182      36.552  16.580  35.323  1.00108.50           S
ATOM   1461  C   CYS B 182      38.466  18.740  32.519  1.00108.50           C
ATOM   1462  O   CYS B 182      39.690  18.715  32.650  1.00108.50           O
ATOM   1463  N   SER B 183      37.885  18.943  31.325  1.00 79.62           N
ATOM   1464  CA  SER B 183      38.664  18.865  30.118  1.00 79.62           C
ATOM   1465  CB  SER B 183      37.787  18.654  28.870  1.00 79.62           C
ATOM   1466  OG  SER B 183      38.591  18.581  27.703  1.00 79.62           O
ATOM   1467  C   SER B 183      39.558  20.040  29.866  1.00 79.62           C
ATOM   1468  O   SER B 183      39.131  21.191  29.799  1.00 79.62           O
ATOM   1469  N   GLU B 184      40.863  19.733  29.713  1.00 96.36           N
ATOM   1470  CA  GLU B 184      41.913  20.661  29.395  1.00 96.36           C
ATOM   1471  CB  GLU B 184      43.317  20.133  29.733  1.00 96.36           C
ATOM   1472  CG  GLU B 184      43.546  19.985  31.239  1.00 96.36           C
ATOM   1473  CD  GLU B 184      45.025  19.715  31.471  1.00 96.36           C
ATOM   1474  OE1 GLU B 184      45.806  20.703  31.519  1.00 96.36           O
ATOM   1475  OE2 GLU B 184      45.396  18.518  31.601  1.00 96.36           O
ATOM   1476  C   GLU B 184      41.875  21.007  27.932  1.00 96.36           C
ATOM   1477  O   GLU B 184      42.513  21.965  27.499  1.00 96.36           O
ATOM   1478  N   TYR B 185      41.211  20.153  27.125  1.00174.11           N
ATOM   1479  CA  TYR B 185      41.058  20.294  25.703  1.00174.11           C
ATOM   1480  CB  TYR B 185      40.554  19.042  24.965  1.00174.11           C
ATOM   1481  CG  TYR B 185      41.654  18.040  25.037  1.00174.11           C
ATOM   1482  CD1 TYR B 185      42.933  18.395  24.675  1.00174.11           C
ATOM   1483  CD2 TYR B 185      41.408  16.741  25.414  1.00174.11           C
ATOM   1484  CE1 TYR B 185      43.958  17.480  24.727  1.00174.11           C
ATOM   1485  CE2 TYR B 185      42.429  15.821  25.466  1.00174.11           C
ATOM   1486  CZ  TYR B 185      43.707  16.190  25.127  1.00174.11           C
ATOM   1487  OH  TYR B 185      44.754  15.244  25.183  1.00174.11           O
ATOM   1488  C   TYR B 185      40.161  21.444  25.367  1.00174.11           C
ATOM   1489  O   TYR B 185      40.068  21.815  24.199  1.00174.11           O
ATOM   1490  N   ALA B 186      39.357  21.920  26.341  1.00 75.93           N
ATOM   1491  CA  ALA B 186      38.440  23.005  26.123  1.00 75.93           C
ATOM   1492  CB  ALA B 186      36.975  22.548  26.018  1.00 75.93           C
ATOM   1493  C   ALA B 186      38.516  23.998  27.259  1.00 75.93           C
ATOM   1494  O   ALA B 186      39.239  23.826  28.238  1.00 75.93           O
ATOM   1495  N   GLN B 187      37.812  25.125  27.045  1.00177.76           N
ATOM   1496  CA  GLN B 187      37.633  26.326  27.818  1.00177.76           C
ATOM   1497  CB  GLN B 187      37.340  27.538  26.915  1.00177.76           C
ATOM   1498  CG  GLN B 187      38.565  27.973  26.096  1.00177.76           C
ATOM   1499  CD  GLN B 187      38.974  26.850  25.145  1.00177.76           C
ATOM   1500  OE1 GLN B 187      38.231  26.483  24.237  1.00177.76           O
ATOM   1501  NE2 GLN B 187      40.191  26.278  25.362  1.00177.76           N
ATOM   1502  C   GLN B 187      36.624  26.270  28.938  1.00177.76           C
ATOM   1503  O   GLN B 187      36.449  27.277  29.621  1.00177.76           O
ATOM   1504  N   GLY B 188      35.815  25.203  29.087  1.00 52.32           N
ATOM   1505  CA  GLY B 188      34.834  25.238  30.143  1.00 52.32           C
ATOM   1506  C   GLY B 188      33.659  26.006  29.613  1.00 52.32           C
ATOM   1507  O   GLY B 188      33.181  25.732  28.516  1.00 52.32           O
ATOM   1508  N   CYS B 189      33.138  26.962  30.405  1.00 84.73           N
ATOM   1509  CA  CYS B 189      32.029  27.801  30.041  1.00 84.73           C
ATOM   1510  CB  CYS B 189      31.424  28.577  31.220  1.00 84.73           C
ATOM   1511  SG  CYS B 189      30.372  27.477  32.201  1.00 84.73           S
ATOM   1512  C   CYS B 189      32.443  28.775  28.980  1.00 84.73           C
ATOM   1513  O   CYS B 189      31.600  29.434  28.374  1.00 84.73           O
ATOM   1514  N   GLU B 190      33.764  28.955  28.819  1.00135.33           N
ATOM   1515  CA  GLU B 190      34.402  29.827  27.869  1.00135.33           C
ATOM   1516  CB  GLU B 190      35.897  30.028  28.166  1.00135.33           C
ATOM   1517  CG  GLU B 190      36.151  30.966  29.348  1.00135.33           C
ATOM   1518  CD  GLU B 190      35.450  30.396  30.573  1.00135.33           C
ATOM   1519  OE1 GLU B 190      36.069  29.560  31.282  1.00135.33           O
ATOM   1520  OE2 GLU B 190      34.277  30.791  30.812  1.00135.33           O
ATOM   1521  C   GLU B 190      34.269  29.329  26.452  1.00135.33           C
ATOM   1522  O   GLU B 190      34.510  30.090  25.515  1.00135.33           O
ATOM   1523  N   GLY B 191      33.999  28.023  26.239  1.00 43.17           N
ATOM   1524  CA  GLY B 191      33.844  27.554  24.883  1.00 43.17           C
ATOM   1525  C   GLY B 191      34.770  26.392  24.648  1.00 43.17           C
ATOM   1526  O   GLY B 191      35.532  26.005  25.531  1.00 43.17           O
ATOM   1527  N   GLY B 192      34.718  25.806  23.426  1.00 34.61           N
ATOM   1528  CA  GLY B 192      35.547  24.683  23.069  1.00 34.61           C
ATOM   1529  C   GLY B 192      35.165  24.219  21.687  1.00 34.61           C
ATOM   1530  O   GLY B 192      34.345  24.851  21.020  1.00 34.61           O
ATOM   1531  N   PHE B 193      35.770  23.098  21.213  1.00 74.21           N
ATOM   1532  CA  PHE B 193      35.459  22.604  19.890  1.00 74.21           C
ATOM   1533  CB  PHE B 193      36.569  22.868  18.860  1.00 74.21           C
ATOM   1534  CG  PHE B 193      36.603  24.337  18.637  1.00 74.21           C
ATOM   1535  CD1 PHE B 193      37.301  25.155  19.492  1.00 74.21           C
ATOM   1536  CD2 PHE B 193      35.933  24.894  17.573  1.00 74.21           C
ATOM   1537  CE1 PHE B 193      37.328  26.513  19.285  1.00 74.21           C
ATOM   1538  CE2 PHE B 193      35.957  26.252  17.363  1.00 74.21           C
ATOM   1539  CZ  PHE B 193      36.657  27.065  18.221  1.00 74.21           C
ATOM   1540  C   PHE B 193      35.227  21.114  19.916  1.00 74.21           C
ATOM   1541  O   PHE B 193      35.984  20.356  20.521  1.00 74.21           O
ATOM   1542  N   PRO B 194      34.207  20.676  19.212  1.00152.79           N
ATOM   1543  CA  PRO B 194      33.795  19.292  19.138  1.00152.79           C
ATOM   1544  CD  PRO B 194      33.374  21.554  18.411  1.00152.79           C
ATOM   1545  CB  PRO B 194      32.546  19.278  18.255  1.00152.79           C
ATOM   1546  CG  PRO B 194      32.613  20.604  17.473  1.00152.79           C
ATOM   1547  C   PRO B 194      34.879  18.367  18.666  1.00152.79           C
ATOM   1548  O   PRO B 194      34.918  17.221  19.112  1.00152.79           O
ATOM   1549  N   TYR B 195      35.780  18.828  17.786  1.00 67.41           N
ATOM   1550  CA  TYR B 195      36.821  17.975  17.286  1.00 67.41           C
ATOM   1551  CB  TYR B 195      37.738  18.748  16.320  1.00 67.41           C
ATOM   1552  CG  TYR B 195      38.797  17.860  15.763  1.00 67.41           C
ATOM   1553  CD1 TYR B 195      39.990  17.675  16.423  1.00 67.41           C
ATOM   1554  CD2 TYR B 195      38.593  17.221  14.562  1.00 67.41           C
ATOM   1555  CE1 TYR B 195      40.963  16.861  15.890  1.00 67.41           C
ATOM   1556  CE2 TYR B 195      39.560  16.406  14.025  1.00 67.41           C
ATOM   1557  CZ  TYR B 195      40.747  16.226  14.690  1.00 67.41           C
ATOM   1558  OH  TYR B 195      41.739  15.390  14.135  1.00 67.41           O
ATOM   1559  C   TYR B 195      37.629  17.531  18.472  1.00 67.41           C
ATOM   1560  O   TYR B 195      38.008  16.367  18.582  1.00 67.41           O
ATOM   1561  N   LEU B 196      37.937  18.472  19.382  1.00 94.87           N
ATOM   1562  CA  LEU B 196      38.703  18.205  20.568  1.00 94.87           C
ATOM   1563  CB  LEU B 196      39.210  19.493  21.232  1.00 94.87           C
ATOM   1564  CG  LEU B 196      40.280  20.212  20.391  1.00 94.87           C
ATOM   1565  CD1 LEU B 196      40.767  21.498  21.073  1.00 94.87           C
ATOM   1566  CD2 LEU B 196      41.434  19.259  20.049  1.00 94.87           C
ATOM   1567  C   LEU B 196      37.938  17.413  21.597  1.00 94.87           C
ATOM   1568  O   LEU B 196      38.553  16.718  22.403  1.00 94.87           O
ATOM   1569  N   ILE B 197      36.617  17.652  21.753  1.00144.20           N
ATOM   1570  CA  ILE B 197      35.839  16.925  22.734  1.00144.20           C
ATOM   1571  CB  ILE B 197      34.710  17.751  23.274  1.00144.20           C
ATOM   1572  CG1 ILE B 197      35.275  19.033  23.908  1.00144.20           C
ATOM   1573  CG2 ILE B 197      33.910  16.884  24.262  1.00144.20           C
ATOM   1574  CD1 ILE B 197      36.280  18.762  25.026  1.00144.20           C
ATOM   1575  C   ILE B 197      35.258  15.619  22.272  1.00144.20           C
ATOM   1576  O   ILE B 197      35.508  14.557  22.845  1.00144.20           O
ATOM   1577  N   ALA B 198      34.449  15.668  21.196  1.00 60.29           N
ATOM   1578  CA  ALA B 198      33.801  14.475  20.743  1.00 60.29           C
ATOM   1579  CB  ALA B 198      32.871  14.719  19.543  1.00 60.29           C
ATOM   1580  C   ALA B 198      34.880  13.550  20.301  1.00 60.29           C
ATOM   1581  O   ALA B 198      34.765  12.336  20.468  1.00 60.29           O
ATOM   1582  N   GLY B 199      35.883  14.093  19.577  1.00 86.56           N
ATOM   1583  CA  GLY B 199      36.968  13.255  19.151  1.00 86.56           C
ATOM   1584  C   GLY B 199      38.099  13.005  20.124  1.00 86.56           C
ATOM   1585  O   GLY B 199      38.219  11.929  20.706  1.00 86.56           O
ATOM   1586  N   LYS B 200      38.922  14.048  20.383  1.00119.27           N
ATOM   1587  CA  LYS B 200      40.172  13.847  21.082  1.00119.27           C
ATOM   1588  CB  LYS B 200      41.100  15.069  21.010  1.00119.27           C
ATOM   1589  CG  LYS B 200      42.524  14.750  21.466  1.00119.27           C
ATOM   1590  CD  LYS B 200      43.553  15.798  21.045  1.00119.27           C
ATOM   1591  CE  LYS B 200      44.994  15.376  21.334  1.00119.27           C
ATOM   1592  NZ  LYS B 200      45.369  14.240  20.461  1.00119.27           N
ATOM   1593  C   LYS B 200      40.005  13.495  22.526  1.00119.27           C
ATOM   1594  O   LYS B 200      40.563  12.508  23.003  1.00119.27           O
ATOM   1595  N   TYR B 201      39.211  14.290  23.259  1.00 70.63           N
ATOM   1596  CA  TYR B 201      39.031  14.086  24.667  1.00 70.63           C
ATOM   1597  CB  TYR B 201      38.126  15.181  25.265  1.00 70.63           C
ATOM   1598  CG  TYR B 201      38.024  15.033  26.745  1.00 70.63           C
ATOM   1599  CD1 TYR B 201      39.054  15.446  27.558  1.00 70.63           C
ATOM   1600  CD2 TYR B 201      36.890  14.511  27.320  1.00 70.63           C
ATOM   1601  CE1 TYR B 201      38.962  15.323  28.925  1.00 70.63           C
ATOM   1602  CE2 TYR B 201      36.792  14.386  28.686  1.00 70.63           C
ATOM   1603  CZ  TYR B 201      37.829  14.791  29.490  1.00 70.63           C
ATOM   1604  OH  TYR B 201      37.728  14.664  30.892  1.00 70.63           O
ATOM   1605  C   TYR B 201      38.379  12.753  24.859  1.00 70.63           C
ATOM   1606  O   TYR B 201      38.748  11.985  25.746  1.00 70.63           O
ATOM   1607  N   GLY B 202      37.392  12.431  24.008  1.00 28.72           N
ATOM   1608  CA  GLY B 202      36.693  11.186  24.150  1.00 28.72           C
ATOM   1609  C   GLY B 202      37.658  10.047  24.001  1.00 28.72           C
ATOM   1610  O   GLY B 202      37.562   9.050  24.713  1.00 28.72           O
ATOM   1611  N   GLN B 203      38.587  10.134  23.031  1.00 68.83           N
ATOM   1612  CA  GLN B 203      39.514   9.056  22.825  1.00 68.83           C
ATOM   1613  CB  GLN B 203      40.290   9.195  21.503  1.00 68.83           C
ATOM   1614  CG  GLN B 203      41.192   7.999  21.192  1.00 68.83           C
ATOM   1615  CD  GLN B 203      41.873   8.260  19.855  1.00 68.83           C
ATOM   1616  OE1 GLN B 203      42.688   9.171  19.723  1.00 68.83           O
ATOM   1617  NE2 GLN B 203      41.524   7.437  18.830  1.00 68.83           N
ATOM   1618  C   GLN B 203      40.520   8.959  23.941  1.00 68.83           C
ATOM   1619  O   GLN B 203      40.806   7.866  24.431  1.00 68.83           O
ATOM   1620  N   ASP B 204      41.122  10.099  24.340  1.00117.53           N
ATOM   1621  CA  ASP B 204      42.164  10.091  25.331  1.00117.53           C
ATOM   1622  CB  ASP B 204      42.913  11.436  25.392  1.00117.53           C
ATOM   1623  CG  ASP B 204      43.670  11.633  24.084  1.00117.53           C
ATOM   1624  OD1 ASP B 204      43.745  10.659  23.289  1.00117.53           O
ATOM   1625  OD2 ASP B 204      44.178  12.765  23.861  1.00117.53           O
ATOM   1626  C   ASP B 204      41.677   9.814  26.728  1.00117.53           C
ATOM   1627  O   ASP B 204      42.196   8.927  27.405  1.00117.53           O
ATOM   1628  N   PHE B 205      40.763  10.673  27.233  1.00185.18           N
ATOM   1629  CA  PHE B 205      40.217  10.580  28.563  1.00185.18           C
ATOM   1630  CB  PHE B 205      39.988  11.967  29.180  1.00185.18           C
ATOM   1631  CG  PHE B 205      41.346  12.583  29.240  1.00185.18           C
ATOM   1632  CD1 PHE B 205      42.166  12.377  30.325  1.00185.18           C
ATOM   1633  CD2 PHE B 205      41.811  13.348  28.195  1.00185.18           C
ATOM   1634  CE1 PHE B 205      43.420  12.939  30.373  1.00185.18           C
ATOM   1635  CE2 PHE B 205      43.065  13.913  28.237  1.00185.18           C
ATOM   1636  CZ  PHE B 205      43.873  13.709  29.330  1.00185.18           C
ATOM   1637  C   PHE B 205      38.964   9.763  28.706  1.00185.18           C
ATOM   1638  O   PHE B 205      38.794   9.046  29.691  1.00185.18           O
ATOM   1639  N   GLY B 206      38.024   9.879  27.748  1.00 38.43           N
ATOM   1640  CA  GLY B 206      36.775   9.170  27.862  1.00 38.43           C
ATOM   1641  C   GLY B 206      35.729  10.076  28.451  1.00 38.43           C
ATOM   1642  O   GLY B 206      36.038  11.104  29.054  1.00 38.43           O
ATOM   1643  N   LEU B 207      34.441   9.692  28.282  1.00101.55           N
ATOM   1644  CA  LEU B 207      33.329  10.471  28.758  1.00101.55           C
ATOM   1645  CB  LEU B 207      32.318  10.857  27.662  1.00101.55           C
ATOM   1646  CG  LEU B 207      32.914  11.690  26.511  1.00101.55           C
ATOM   1647  CD1 LEU B 207      33.548  12.989  27.030  1.00101.55           C
ATOM   1648  CD2 LEU B 207      33.857  10.855  25.629  1.00101.55           C
ATOM   1649  C   LEU B 207      32.567   9.655  29.765  1.00101.55           C
ATOM   1650  O   LEU B 207      32.547   8.427  29.695  1.00101.55           O
ATOM   1651  N   VAL B 208      31.912  10.328  30.739  1.00 65.02           N
ATOM   1652  CA  VAL B 208      31.152   9.634  31.745  1.00 65.02           C
ATOM   1653  CB  VAL B 208      31.535   9.983  33.155  1.00 65.02           C
ATOM   1654  CG1 VAL B 208      32.988   9.542  33.393  1.00 65.02           C
ATOM   1655  CG2 VAL B 208      31.294  11.485  33.379  1.00 65.02           C
ATOM   1656  C   VAL B 208      29.708   9.990  31.584  1.00 65.02           C
ATOM   1657  O   VAL B 208      29.360  10.912  30.850  1.00 65.02           O
ATOM   1658  N   ASP B 209      28.822   9.232  32.262  1.00 44.89           N
ATOM   1659  CA  ASP B 209      27.406   9.443  32.143  1.00 44.89           C
ATOM   1660  CB  ASP B 209      26.573   8.255  32.651  1.00 44.89           C
ATOM   1661  CG  ASP B 209      26.807   7.090  31.700  1.00 44.89           C
ATOM   1662  OD1 ASP B 209      27.456   7.313  30.643  1.00 44.89           O
ATOM   1663  OD2 ASP B 209      26.339   5.964  32.015  1.00 44.89           O
ATOM   1664  C   ASP B 209      27.003  10.657  32.929  1.00 44.89           C
ATOM   1665  O   ASP B 209      27.738  11.148  33.787  1.00 44.89           O
ATOM   1666  N   GLU B 210      25.783  11.158  32.643  1.00 88.67           N
ATOM   1667  CA  GLU B 210      25.267  12.359  33.241  1.00 88.67           C
ATOM   1668  CB  GLU B 210      23.873  12.744  32.715  1.00 88.67           C
ATOM   1669  CG  GLU B 210      23.340  14.042  33.326  1.00 88.67           C
ATOM   1670  CD  GLU B 210      24.134  15.199  32.736  1.00 88.67           C
ATOM   1671  OE1 GLU B 210      24.555  15.089  31.554  1.00 88.67           O
ATOM   1672  OE2 GLU B 210      24.325  16.211  33.461  1.00 88.67           O
ATOM   1673  C   GLU B 210      25.156  12.183  34.728  1.00 88.67           C
ATOM   1674  O   GLU B 210      25.489  13.085  35.498  1.00 88.67           O
ATOM   1675  N   THR B 211      24.715  10.994  35.176  1.00110.99           N
ATOM   1676  CA  THR B 211      24.493  10.752  36.575  1.00110.99           C
ATOM   1677  CB  THR B 211      23.992   9.365  36.847  1.00110.99           C
ATOM   1678  OG1 THR B 211      24.964   8.407  36.453  1.00110.99           O
ATOM   1679  CG2 THR B 211      22.688   9.152  36.060  1.00110.99           C
ATOM   1680  C   THR B 211      25.784  10.915  37.309  1.00110.99           C
ATOM   1681  O   THR B 211      25.823  11.375  38.451  1.00110.99           O
ATOM   1682  N   CYS B 212      26.889  10.510  36.670  1.00109.56           N
ATOM   1683  CA  CYS B 212      28.160  10.594  37.316  1.00109.56           C
ATOM   1684  CB  CYS B 212      29.270  10.047  36.423  1.00109.56           C
ATOM   1685  SG  CYS B 212      29.008   8.277  36.203  1.00109.56           S
ATOM   1686  C   CYS B 212      28.474  12.022  37.619  1.00109.56           C
ATOM   1687  O   CYS B 212      28.972  12.330  38.703  1.00109.56           O
ATOM   1688  N   TYR B 213      28.228  12.924  36.645  1.00162.90           N
ATOM   1689  CA  TYR B 213      28.533  14.304  36.879  1.00162.90           C
ATOM   1690  CB  TYR B 213      29.747  14.722  36.034  1.00162.90           C
ATOM   1691  CG  TYR B 213      30.360  15.934  36.626  1.00162.90           C
ATOM   1692  CD1 TYR B 213      29.591  17.032  36.915  1.00162.90           C
ATOM   1693  CD2 TYR B 213      31.718  15.977  36.854  1.00162.90           C
ATOM   1694  CE1 TYR B 213      30.168  18.152  37.454  1.00162.90           C
ATOM   1695  CE2 TYR B 213      32.301  17.100  37.390  1.00162.90           C
ATOM   1696  CZ  TYR B 213      31.516  18.186  37.691  1.00162.90           C
ATOM   1697  OH  TYR B 213      32.073  19.354  38.239  1.00162.90           O
ATOM   1698  C   TYR B 213      27.360  15.104  36.375  1.00162.90           C
ATOM   1699  O   TYR B 213      27.350  15.474  35.201  1.00162.90           O
ATOM   1700  N   PRO B 214      26.414  15.461  37.208  1.00 80.41           N
ATOM   1701  CA  PRO B 214      25.246  16.165  36.731  1.00 80.41           C
ATOM   1702  CD  PRO B 214      26.114  14.655  38.380  1.00 80.41           C
ATOM   1703  CB  PRO B 214      24.259  16.160  37.894  1.00 80.41           C
ATOM   1704  CG  PRO B 214      24.614  14.868  38.655  1.00 80.41           C
ATOM   1705  C   PRO B 214      25.589  17.526  36.214  1.00 80.41           C
ATOM   1706  O   PRO B 214      26.567  18.107  36.678  1.00 80.41           O
ATOM   1707  N   TYR B 215      24.789  18.058  35.264  1.00104.14           N
ATOM   1708  CA  TYR B 215      25.128  19.299  34.618  1.00104.14           C
ATOM   1709  CB  TYR B 215      24.407  19.452  33.265  1.00104.14           C
ATOM   1710  CG  TYR B 215      24.932  20.647  32.548  1.00104.14           C
ATOM   1711  CD1 TYR B 215      26.240  20.681  32.117  1.00104.14           C
ATOM   1712  CD2 TYR B 215      24.109  21.710  32.266  1.00104.14           C
ATOM   1713  CE1 TYR B 215      26.729  21.776  31.444  1.00104.14           C
ATOM   1714  CE2 TYR B 215      24.595  22.806  31.592  1.00104.14           C
ATOM   1715  CZ  TYR B 215      25.905  22.844  31.183  1.00104.14           C
ATOM   1716  OH  TYR B 215      26.400  23.970  30.492  1.00104.14           O
ATOM   1717  C   TYR B 215      24.804  20.463  35.512  1.00104.14           C
ATOM   1718  O   TYR B 215      23.678  20.597  35.992  1.00104.14           O
ATOM   1719  N   ARG B 216      25.867  21.230  35.867  1.00170.00           N
ATOM   1720  CA  ARG B 216      25.879  22.443  36.650  1.00170.00           C
ATOM   1721  CB  ARG B 216      27.199  22.636  37.416  1.00170.00           C
ATOM   1722  CG  ARG B 216      27.196  23.871  38.321  1.00170.00           C
ATOM   1723  CD  ARG B 216      26.298  23.727  39.553  1.00170.00           C
ATOM   1724  NE  ARG B 216      26.394  24.994  40.333  1.00170.00           N
ATOM   1725  CZ  ARG B 216      25.822  25.083  41.570  1.00170.00           C
ATOM   1726  NH1 ARG B 216      25.218  23.991  42.123  1.00170.00           N
ATOM   1727  NH2 ARG B 216      25.856  26.263  42.255  1.00170.00           N
ATOM   1728  C   ARG B 216      25.641  23.705  35.865  1.00170.00           C
ATOM   1729  O   ARG B 216      24.959  24.610  36.343  1.00170.00           O
ATOM   1730  N   GLU B 217      26.181  23.787  34.626  1.00 74.47           N
ATOM   1731  CA  GLU B 217      26.174  24.993  33.832  1.00 74.47           C
ATOM   1732  CB  GLU B 217      24.828  25.744  33.859  1.00 74.47           C
ATOM   1733  CG  GLU B 217      23.627  24.944  33.363  1.00 74.47           C
ATOM   1734  CD  GLU B 217      22.380  25.796  33.549  1.00 74.47           C
ATOM   1735  OE1 GLU B 217      22.520  26.977  33.965  1.00 74.47           O
ATOM   1736  OE2 GLU B 217      21.266  25.272  33.279  1.00 74.47           O
ATOM   1737  C   GLU B 217      27.171  25.974  34.388  1.00 74.47           C
ATOM   1738  O   GLU B 217      27.038  27.178  34.166  1.00 74.47           O
ATOM   1739  N   ARG B 218      28.214  25.493  35.099  1.00146.32           N
ATOM   1740  CA  ARG B 218      29.189  26.394  35.656  1.00146.32           C
ATOM   1741  CB  ARG B 218      28.901  26.758  37.128  1.00146.32           C
ATOM   1742  CG  ARG B 218      29.818  27.836  37.715  1.00146.32           C
ATOM   1743  CD  ARG B 218      29.642  29.213  37.071  1.00146.32           C
ATOM   1744  NE  ARG B 218      30.592  30.147  37.740  1.00146.32           N
ATOM   1745  CZ  ARG B 218      30.752  31.415  37.262  1.00146.32           C
ATOM   1746  NH1 ARG B 218      30.035  31.830  36.177  1.00146.32           N
ATOM   1747  NH2 ARG B 218      31.630  32.269  37.867  1.00146.32           N
ATOM   1748  C   ARG B 218      30.546  25.741  35.602  1.00146.32           C
ATOM   1749  O   ARG B 218      30.687  24.563  35.287  1.00146.32           O
ATOM   1750  N   ASP B 219      31.575  26.543  35.929  1.00112.86           N
ATOM   1751  CA  ASP B 219      32.993  26.295  35.977  1.00112.86           C
ATOM   1752  CB  ASP B 219      33.827  27.587  36.048  1.00112.86           C
ATOM   1753  CG  ASP B 219      33.760  28.250  34.677  1.00112.86           C
ATOM   1754  OD1 ASP B 219      33.464  27.526  33.689  1.00112.86           O
ATOM   1755  OD2 ASP B 219      34.002  29.484  34.597  1.00112.86           O
ATOM   1756  C   ASP B 219      33.355  25.434  37.162  1.00112.86           C
ATOM   1757  O   ASP B 219      34.505  25.441  37.603  1.00112.86           O
ATOM   1758  N   ALA B 220      32.365  24.775  37.795  1.00 65.09           N
ATOM   1759  CA  ALA B 220      32.597  23.988  38.983  1.00 65.09           C
ATOM   1760  CB  ALA B 220      31.400  23.101  39.364  1.00 65.09           C
ATOM   1761  C   ALA B 220      33.790  23.084  38.819  1.00 65.09           C
ATOM   1762  O   ALA B 220      34.241  22.796  37.714  1.00 65.09           O
ATOM   1763  N   PRO B 221      34.353  22.692  39.945  1.00 90.87           N
ATOM   1764  CA  PRO B 221      35.503  21.813  39.975  1.00 90.87           C
ATOM   1765  CD  PRO B 221      34.283  23.525  41.132  1.00 90.87           C
ATOM   1766  CB  PRO B 221      36.143  21.993  41.354  1.00 90.87           C
ATOM   1767  CG  PRO B 221      35.088  22.747  42.183  1.00 90.87           C
ATOM   1768  C   PRO B 221      35.130  20.391  39.663  1.00 90.87           C
ATOM   1769  O   PRO B 221      33.965  20.042  39.823  1.00 90.87           O
ATOM   1770  N   CYS B 222      36.099  19.550  39.229  1.00122.39           N
ATOM   1771  CA  CYS B 222      35.832  18.185  38.835  1.00122.39           C
ATOM   1772  CB  CYS B 222      37.008  17.500  38.131  1.00122.39           C
ATOM   1773  SG  CYS B 222      37.292  18.091  36.451  1.00122.39           S
ATOM   1774  C   CYS B 222      35.574  17.304  40.032  1.00122.39           C
ATOM   1775  O   CYS B 222      36.204  17.505  41.064  1.00122.39           O
ATOM   1776  N   ARG B 223      34.639  16.311  39.929  1.00145.44           N
ATOM   1777  CA  ARG B 223      34.427  15.360  41.013  1.00145.44           C
ATOM   1778  CB  ARG B 223      34.019  16.046  42.330  1.00145.44           C
ATOM   1779  CG  ARG B 223      33.985  15.116  43.545  1.00145.44           C
ATOM   1780  CD  ARG B 223      33.648  15.836  44.855  1.00145.44           C
ATOM   1781  NE  ARG B 223      32.187  15.678  45.105  1.00145.44           N
ATOM   1782  CZ  ARG B 223      31.588  16.383  46.110  1.00145.44           C
ATOM   1783  NH1 ARG B 223      32.312  17.279  46.842  1.00145.44           N
ATOM   1784  NH2 ARG B 223      30.264  16.191  46.383  1.00145.44           N
ATOM   1785  C   ARG B 223      33.326  14.332  40.672  1.00145.44           C
ATOM   1786  O   ARG B 223      32.334  14.699  40.047  1.00145.44           O
ATOM   1787  N   GLN B 224      33.509  13.027  41.079  1.00205.41           N
ATOM   1788  CA  GLN B 224      32.706  11.802  41.073  1.00205.41           C
ATOM   1789  CB  GLN B 224      31.599  11.787  40.005  1.00205.41           C
ATOM   1790  CG  GLN B 224      30.564  10.675  40.204  1.00205.41           C
ATOM   1791  CD  GLN B 224      31.172   9.342  39.799  1.00205.41           C
ATOM   1792  OE1 GLN B 224      32.107   9.283  39.002  1.00205.41           O
ATOM   1793  NE2 GLN B 224      30.615   8.236  40.360  1.00205.41           N
ATOM   1794  C   GLN B 224      33.677  10.680  40.767  1.00205.41           C
ATOM   1795  O   GLN B 224      34.518  10.842  39.884  1.00205.41           O
ATOM   1796  N   VAL B 225      33.576   9.502  41.436  1.00 80.12           N
ATOM   1797  CA  VAL B 225      34.598   8.483  41.266  1.00 80.12           C
ATOM   1798  CB  VAL B 225      35.351   8.237  42.549  1.00 80.12           C
ATOM   1799  CG1 VAL B 225      36.424   7.152  42.338  1.00 80.12           C
ATOM   1800  CG2 VAL B 225      35.921   9.581  43.024  1.00 80.12           C
ATOM   1801  C   VAL B 225      34.011   7.173  40.784  1.00 80.12           C
ATOM   1802  O   VAL B 225      32.829   6.890  40.970  1.00 80.12           O
ATOM   1803  N   SER B 226      34.867   6.338  40.138  1.00 61.68           N
ATOM   1804  CA  SER B 226      34.599   5.005  39.651  1.00 61.68           C
ATOM   1805  CB  SER B 226      34.284   4.010  40.784  1.00 61.68           C
ATOM   1806  OG  SER B 226      35.411   3.873  41.638  1.00 61.68           O
ATOM   1807  C   SER B 226      33.470   4.953  38.666  1.00 61.68           C
ATOM   1808  O   SER B 226      32.644   4.043  38.716  1.00 61.68           O
ATOM   1809  N   CYS B 227      33.414   5.903  37.717  1.00 57.73           N
ATOM   1810  CA  CYS B 227      32.376   5.846  36.725  1.00 57.73           C
ATOM   1811  CB  CYS B 227      31.729   7.193  36.413  1.00 57.73           C
ATOM   1812  SG  CYS B 227      30.334   7.506  37.515  1.00 57.73           S
ATOM   1813  C   CYS B 227      32.930   5.308  35.446  1.00 57.73           C
ATOM   1814  O   CYS B 227      34.105   5.489  35.131  1.00 57.73           O
ATOM   1815  N   ARG B 228      32.070   4.614  34.673  1.00118.72           N
ATOM   1816  CA  ARG B 228      32.478   4.039  33.423  1.00118.72           C
ATOM   1817  CB  ARG B 228      31.456   3.062  32.817  1.00118.72           C
ATOM   1818  CG  ARG B 228      31.247   1.787  33.636  1.00118.72           C
ATOM   1819  CD  ARG B 228      30.393   0.742  32.915  1.00118.72           C
ATOM   1820  NE  ARG B 228      30.266  -0.440  33.813  1.00118.72           N
ATOM   1821  CZ  ARG B 228      29.251  -0.494  34.725  1.00118.72           C
ATOM   1822  NH1 ARG B 228      28.351   0.530  34.805  1.00118.72           N
ATOM   1823  NH2 ARG B 228      29.133  -1.573  35.552  1.00118.72           N
ATOM   1824  C   ARG B 228      32.660   5.149  32.440  1.00118.72           C
ATOM   1825  O   ARG B 228      31.970   6.166  32.503  1.00118.72           O
ATOM   1826  N   ARG B 229      33.620   4.986  31.505  1.00 54.00           N
ATOM   1827  CA  ARG B 229      33.846   6.028  30.541  1.00 54.00           C
ATOM   1828  CB  ARG B 229      35.202   6.742  30.694  1.00 54.00           C
ATOM   1829  CG  ARG B 229      35.276   7.662  31.916  1.00 54.00           C
ATOM   1830  CD  ARG B 229      36.573   8.474  32.001  1.00 54.00           C
ATOM   1831  NE  ARG B 229      36.463   9.387  33.175  1.00 54.00           N
ATOM   1832  CZ  ARG B 229      36.015  10.668  33.017  1.00 54.00           C
ATOM   1833  NH1 ARG B 229      35.689  11.138  31.777  1.00 54.00           N
ATOM   1834  NH2 ARG B 229      35.896  11.483  34.106  1.00 54.00           N
ATOM   1835  C   ARG B 229      33.779   5.471  29.149  1.00 54.00           C
ATOM   1836  O   ARG B 229      34.316   4.403  28.860  1.00 54.00           O
ATOM   1837  N   PHE B 230      33.093   6.208  28.248  1.00 55.29           N
ATOM   1838  CA  PHE B 230      32.958   5.834  26.864  1.00 55.29           C
ATOM   1839  CB  PHE B 230      31.621   6.277  26.241  1.00 55.29           C
ATOM   1840  CG  PHE B 230      30.510   5.599  26.968  1.00 55.29           C
ATOM   1841  CD1 PHE B 230      30.015   6.135  28.135  1.00 55.29           C
ATOM   1842  CD2 PHE B 230      29.959   4.435  26.484  1.00 55.29           C
ATOM   1843  CE1 PHE B 230      28.989   5.518  28.813  1.00 55.29           C
ATOM   1844  CE2 PHE B 230      28.933   3.814  27.157  1.00 55.29           C
ATOM   1845  CZ  PHE B 230      28.446   4.355  28.323  1.00 55.29           C
ATOM   1846  C   PHE B 230      34.037   6.545  26.098  1.00 55.29           C
ATOM   1847  O   PHE B 230      34.328   7.709  26.367  1.00 55.29           O
ATOM   1848  N   ARG B 231      34.646   5.869  25.099  1.00 61.75           N
ATOM   1849  CA  ARG B 231      35.720   6.474  24.352  1.00 61.75           C
ATOM   1850  CB  ARG B 231      37.057   5.728  24.494  1.00 61.75           C
ATOM   1851  CG  ARG B 231      37.642   5.790  25.907  1.00 61.75           C
ATOM   1852  CD  ARG B 231      38.974   5.053  26.054  1.00 61.75           C
ATOM   1853  NE  ARG B 231      39.411   5.196  27.471  1.00 61.75           N
ATOM   1854  CZ  ARG B 231      40.582   4.630  27.884  1.00 61.75           C
ATOM   1855  NH1 ARG B 231      41.354   3.937  26.997  1.00 61.75           N
ATOM   1856  NH2 ARG B 231      40.978   4.751  29.184  1.00 61.75           N
ATOM   1857  C   ARG B 231      35.370   6.481  22.890  1.00 61.75           C
ATOM   1858  O   ARG B 231      34.442   5.802  22.455  1.00 61.75           O
ATOM   1859  N   THR B 232      36.108   7.287  22.092  1.00107.65           N
ATOM   1860  CA  THR B 232      35.868   7.382  20.677  1.00107.65           C
ATOM   1861  CB  THR B 232      35.797   8.796  20.180  1.00107.65           C
ATOM   1862  OG1 THR B 232      37.038   9.453  20.391  1.00107.65           O
ATOM   1863  CG2 THR B 232      34.674   9.528  20.934  1.00107.65           C
ATOM   1864  C   THR B 232      37.003   6.718  19.953  1.00107.65           C
ATOM   1865  O   THR B 232      38.168   7.065  20.139  1.00107.65           O
ATOM   1866  N   SER B 233      36.673   5.722  19.105  1.00 50.00           N
ATOM   1867  CA  SER B 233      37.644   4.974  18.354  1.00 50.00           C
ATOM   1868  CB  SER B 233      37.046   3.707  17.713  1.00 50.00           C
ATOM   1869  OG  SER B 233      36.035   4.053  16.778  1.00 50.00           O
ATOM   1870  C   SER B 233      38.241   5.810  17.256  1.00 50.00           C
ATOM   1871  O   SER B 233      39.377   5.558  16.853  1.00 50.00           O
ATOM   1872  N   GLU B 234      37.495   6.798  16.707  1.00122.67           N
ATOM   1873  CA  GLU B 234      38.075   7.605  15.659  1.00122.67           C
ATOM   1874  CB  GLU B 234      38.020   6.971  14.254  1.00122.67           C
ATOM   1875  CG  GLU B 234      36.649   7.025  13.571  1.00122.67           C
ATOM   1876  CD  GLU B 234      36.546   8.336  12.792  1.00122.67           C
ATOM   1877  OE1 GLU B 234      37.497   8.651  12.027  1.00122.67           O
ATOM   1878  OE2 GLU B 234      35.514   9.040  12.954  1.00122.67           O
ATOM   1879  C   GLU B 234      37.340   8.912  15.565  1.00122.67           C
ATOM   1880  O   GLU B 234      36.205   9.034  16.024  1.00122.67           O
ATOM   1881  N   TYR B 235      38.006   9.946  14.997  1.00 84.38           N
ATOM   1882  CA  TYR B 235      37.381  11.224  14.781  1.00 84.38           C
ATOM   1883  CB  TYR B 235      37.379  12.120  16.035  1.00 84.38           C
ATOM   1884  CG  TYR B 235      38.766  12.208  16.575  1.00 84.38           C
ATOM   1885  CD1 TYR B 235      39.264  11.208  17.380  1.00 84.38           C
ATOM   1886  CD2 TYR B 235      39.566  13.291  16.293  1.00 84.38           C
ATOM   1887  CE1 TYR B 235      40.540  11.280  17.890  1.00 84.38           C
ATOM   1888  CE2 TYR B 235      40.842  13.369  16.800  1.00 84.38           C
ATOM   1889  CZ  TYR B 235      41.332  12.364  17.599  1.00 84.38           C
ATOM   1890  OH  TYR B 235      42.641  12.448  18.119  1.00 84.38           O
ATOM   1891  C   TYR B 235      38.080  11.936  13.656  1.00 84.38           C
ATOM   1892  O   TYR B 235      39.258  11.693  13.398  1.00 84.38           O
ATOM   1893  N   HIS B 236      37.360  12.835  12.942  1.00 61.91           N
ATOM   1894  CA  HIS B 236      37.967  13.577  11.868  1.00 61.91           C
ATOM   1895  ND1 HIS B 236      36.243  12.715   9.092  1.00 61.91           N
ATOM   1896  CG  HIS B 236      37.026  12.096  10.041  1.00 61.91           C
ATOM   1897  CB  HIS B 236      38.262  12.706  10.635  1.00 61.91           C
ATOM   1898  NE2 HIS B 236      35.301  10.744   9.504  1.00 61.91           N
ATOM   1899  CD2 HIS B 236      36.436  10.893  10.282  1.00 61.91           C
ATOM   1900  CE1 HIS B 236      35.225  11.863   8.807  1.00 61.91           C
ATOM   1901  C   HIS B 236      37.028  14.665  11.427  1.00 61.91           C
ATOM   1902  O   HIS B 236      35.830  14.618  11.698  1.00 61.91           O
ATOM   1903  N   TYR B 237      37.564  15.702  10.745  1.00 89.16           N
ATOM   1904  CA  TYR B 237      36.728  16.730  10.181  1.00 89.16           C
ATOM   1905  CB  TYR B 237      37.452  18.034   9.790  1.00 89.16           C
ATOM   1906  CG  TYR B 237      37.753  18.870  10.985  1.00 89.16           C
ATOM   1907  CD1 TYR B 237      36.748  19.606  11.572  1.00 89.16           C
ATOM   1908  CD2 TYR B 237      39.028  18.951  11.497  1.00 89.16           C
ATOM   1909  CE1 TYR B 237      37.002  20.397  12.666  1.00 89.16           C
ATOM   1910  CE2 TYR B 237      39.289  19.741  12.593  1.00 89.16           C
ATOM   1911  CZ  TYR B 237      38.276  20.463  13.179  1.00 89.16           C
ATOM   1912  OH  TYR B 237      38.539  21.276  14.302  1.00 89.16           O
ATOM   1913  C   TYR B 237      36.226  16.163   8.894  1.00 89.16           C
ATOM   1914  O   TYR B 237      36.981  15.536   8.157  1.00 89.16           O
ATOM   1915  N   ILE B 238      34.930  16.340   8.586  1.00138.53           N
ATOM   1916  CA  ILE B 238      34.444  15.822   7.342  1.00138.53           C
ATOM   1917  CB  ILE B 238      32.973  16.040   7.138  1.00138.53           C
ATOM   1918  CG1 ILE B 238      32.176  15.316   8.237  1.00138.53           C
ATOM   1919  CG2 ILE B 238      32.616  15.586   5.712  1.00138.53           C
ATOM   1920  CD1 ILE B 238      30.703  15.720   8.293  1.00138.53           C
ATOM   1921  C   ILE B 238      35.184  16.536   6.257  1.00138.53           C
ATOM   1922  O   ILE B 238      35.343  17.756   6.302  1.00138.53           O
ATOM   1923  N   GLY B 239      35.661  15.775   5.248  1.00 40.42           N
ATOM   1924  CA  GLY B 239      36.443  16.353   4.199  1.00 40.42           C
ATOM   1925  C   GLY B 239      37.870  15.968   4.454  1.00 40.42           C
ATOM   1926  O   GLY B 239      38.725  16.138   3.589  1.00 40.42           O
ATOM   1927  N   GLY B 240      38.175  15.461   5.664  1.00 40.59           N
ATOM   1928  CA  GLY B 240      39.494  14.972   5.954  1.00 40.59           C
ATOM   1929  C   GLY B 240      40.269  15.929   6.812  1.00 40.59           C
ATOM   1930  O   GLY B 240      41.112  15.501   7.600  1.00 40.59           O
ATOM   1931  N   PHE B 241      40.024  17.246   6.683  1.00 87.42           N
ATOM   1932  CA  PHE B 241      40.732  18.208   7.485  1.00 87.42           C
ATOM   1933  CB  PHE B 241      42.146  18.503   6.952  1.00 87.42           C
ATOM   1934  CG  PHE B 241      42.034  18.859   5.508  1.00 87.42           C
ATOM   1935  CD1 PHE B 241      41.841  17.868   4.572  1.00 87.42           C
ATOM   1936  CD2 PHE B 241      42.139  20.161   5.081  1.00 87.42           C
ATOM   1937  CE1 PHE B 241      41.740  18.168   3.235  1.00 87.42           C
ATOM   1938  CE2 PHE B 241      42.040  20.467   3.743  1.00 87.42           C
ATOM   1939  CZ  PHE B 241      41.839  19.472   2.818  1.00 87.42           C
ATOM   1940  C   PHE B 241      39.921  19.465   7.493  1.00 87.42           C
ATOM   1941  O   PHE B 241      38.924  19.570   6.783  1.00 87.42           O
ATOM   1942  N   TYR B 242      40.316  20.465   8.306  1.00140.06           N
ATOM   1943  CA  TYR B 242      39.496  21.641   8.370  1.00140.06           C
ATOM   1944  CB  TYR B 242      39.819  22.557   9.570  1.00140.06           C
ATOM   1945  CG  TYR B 242      38.842  23.688   9.588  1.00140.06           C
ATOM   1946  CD1 TYR B 242      37.612  23.531  10.188  1.00140.06           C
ATOM   1947  CD2 TYR B 242      39.139  24.898   9.003  1.00140.06           C
ATOM   1948  CE1 TYR B 242      36.699  24.559  10.214  1.00140.06           C
ATOM   1949  CE2 TYR B 242      38.231  25.932   9.026  1.00140.06           C
ATOM   1950  CZ  TYR B 242      37.008  25.765   9.632  1.00140.06           C
ATOM   1951  OH  TYR B 242      36.077  26.825   9.656  1.00140.06           O
ATOM   1952  C   TYR B 242      39.680  22.412   7.100  1.00140.06           C
ATOM   1953  O   TYR B 242      40.798  22.780   6.736  1.00140.06           O
ATOM   1954  N   GLY B 243      38.548  22.696   6.417  1.00 54.37           N
ATOM   1955  CA  GLY B 243      38.541  23.426   5.181  1.00 54.37           C
ATOM   1956  C   GLY B 243      38.036  22.563   4.056  1.00 54.37           C
ATOM   1957  O   GLY B 243      37.724  23.070   2.982  1.00 54.37           O
ATOM   1958  N   ALA B 244      38.032  21.236   4.265  1.00 98.20           N
ATOM   1959  CA  ALA B 244      37.577  20.172   3.409  1.00 98.20           C
ATOM   1960  CB  ALA B 244      38.165  18.819   3.820  1.00 98.20           C
ATOM   1961  C   ALA B 244      36.079  20.015   3.337  1.00 98.20           C
ATOM   1962  O   ALA B 244      35.577  19.308   2.473  1.00 98.20           O
ATOM   1963  N   CYS B 245      35.319  20.533   4.311  1.00 76.38           N
ATOM   1964  CA  CYS B 245      33.908  20.234   4.418  1.00 76.38           C
ATOM   1965  CB  CYS B 245      33.296  20.754   5.731  1.00 76.38           C
ATOM   1966  SG  CYS B 245      31.572  20.229   5.964  1.00 76.38           S
ATOM   1967  C   CYS B 245      33.074  20.759   3.277  1.00 76.38           C
ATOM   1968  O   CYS B 245      33.374  21.787   2.672  1.00 76.38           O
ATOM   1969  N   ASN B 246      32.001  20.003   2.931  1.00 78.36           N
ATOM   1970  CA  ASN B 246      31.038  20.427   1.947  1.00 78.36           C
ATOM   1971  CB  ASN B 246      31.471  20.195   0.485  1.00 78.36           C
ATOM   1972  CG  ASN B 246      31.707  18.716   0.242  1.00 78.36           C
ATOM   1973  OD1 ASN B 246      30.774  17.918   0.256  1.00 78.36           O
ATOM   1974  ND2 ASN B 246      32.991  18.339  -0.007  1.00 78.36           N
ATOM   1975  C   ASN B 246      29.740  19.714   2.219  1.00 78.36           C
ATOM   1976  O   ASN B 246      29.681  18.794   3.034  1.00 78.36           O
ATOM   1977  N   GLU B 247      28.650  20.146   1.548  1.00 84.63           N
ATOM   1978  CA  GLU B 247      27.334  19.618   1.791  1.00 84.63           C
ATOM   1979  CB  GLU B 247      26.230  20.324   0.988  1.00 84.63           C
ATOM   1980  CG  GLU B 247      24.839  19.757   1.280  1.00 84.63           C
ATOM   1981  CD  GLU B 247      23.962  20.034   0.069  1.00 84.63           C
ATOM   1982  OE1 GLU B 247      24.393  19.654  -1.053  1.00 84.63           O
ATOM   1983  OE2 GLU B 247      22.855  20.610   0.242  1.00 84.63           O
ATOM   1984  C   GLU B 247      27.264  18.175   1.399  1.00 84.63           C
ATOM   1985  O   GLU B 247      26.682  17.359   2.115  1.00 84.63           O
ATOM   1986  N   ASP B 248      27.867  17.823   0.248  1.00 53.55           N
ATOM   1987  CA  ASP B 248      27.778  16.480  -0.248  1.00 53.55           C
ATOM   1988  CB  ASP B 248      28.575  16.271  -1.551  1.00 53.55           C
ATOM   1989  CG  ASP B 248      27.896  17.048  -2.671  1.00 53.55           C
ATOM   1990  OD1 ASP B 248      26.787  17.592  -2.421  1.00 53.55           O
ATOM   1991  OD2 ASP B 248      28.477  17.111  -3.788  1.00 53.55           O
ATOM   1992  C   ASP B 248      28.353  15.539   0.765  1.00 53.55           C
ATOM   1993  O   ASP B 248      27.730  14.541   1.118  1.00 53.55           O
ATOM   1994  N   LEU B 249      29.553  15.845   1.284  1.00 54.16           N
ATOM   1995  CA  LEU B 249      30.212  14.981   2.220  1.00 54.16           C
ATOM   1996  CB  LEU B 249      31.643  15.432   2.558  1.00 54.16           C
ATOM   1997  CG  LEU B 249      32.596  15.333   1.353  1.00 54.16           C
ATOM   1998  CD1 LEU B 249      34.032  15.718   1.744  1.00 54.16           C
ATOM   1999  CD2 LEU B 249      32.506  13.949   0.688  1.00 54.16           C
ATOM   2000  C   LEU B 249      29.424  14.906   3.490  1.00 54.16           C
ATOM   2001  O   LEU B 249      29.387  13.865   4.144  1.00 54.16           O
ATOM   2002  N   MET B 250      28.787  16.018   3.889  1.00 50.03           N
ATOM   2003  CA  MET B 250      28.063  16.042   5.130  1.00 50.03           C
ATOM   2004  CB  MET B 250      27.485  17.430   5.433  1.00 50.03           C
ATOM   2005  CG  MET B 250      28.563  18.483   5.696  1.00 50.03           C
ATOM   2006  SD  MET B 250      27.964  20.202   5.704  1.00 50.03           S
ATOM   2007  CE  MET B 250      26.819  20.005   7.101  1.00 50.03           C
ATOM   2008  C   MET B 250      26.930  15.065   5.071  1.00 50.03           C
ATOM   2009  O   MET B 250      26.681  14.327   6.021  1.00 50.03           O
ATOM   2010  N   ARG B 251      26.215  15.030   3.936  1.00204.54           N
ATOM   2011  CA  ARG B 251      25.088  14.160   3.759  1.00204.54           C
ATOM   2012  CB  ARG B 251      24.463  14.366   2.366  1.00204.54           C
ATOM   2013  CG  ARG B 251      23.312  13.420   2.037  1.00204.54           C
ATOM   2014  CD  ARG B 251      23.007  13.331   0.537  1.00204.54           C
ATOM   2015  NE  ARG B 251      22.638  14.688   0.044  1.00204.54           N
ATOM   2016  CZ  ARG B 251      22.756  14.991  -1.284  1.00204.54           C
ATOM   2017  NH1 ARG B 251      23.282  14.084  -2.161  1.00204.54           N
ATOM   2018  NH2 ARG B 251      22.336  16.206  -1.742  1.00204.54           N
ATOM   2019  C   ARG B 251      25.534  12.726   3.823  1.00204.54           C
ATOM   2020  O   ARG B 251      24.851  11.888   4.410  1.00204.54           O
ATOM   2021  N   LEU B 252      26.681  12.394   3.194  1.00 91.06           N
ATOM   2022  CA  LEU B 252      27.151  11.035   3.201  1.00 91.06           C
ATOM   2023  CB  LEU B 252      28.413  10.790   2.347  1.00 91.06           C
ATOM   2024  CG  LEU B 252      28.186  10.685   0.824  1.00 91.06           C
ATOM   2025  CD1 LEU B 252      27.371   9.434   0.472  1.00 91.06           C
ATOM   2026  CD2 LEU B 252      27.585  11.959   0.222  1.00 91.06           C
ATOM   2027  C   LEU B 252      27.485  10.628   4.605  1.00 91.06           C
ATOM   2028  O   LEU B 252      27.153   9.529   5.044  1.00 91.06           O
ATOM   2029  N   GLU B 253      28.157  11.508   5.365  1.00 85.68           N
ATOM   2030  CA  GLU B 253      28.525  11.151   6.705  1.00 85.68           C
ATOM   2031  CB  GLU B 253      29.336  12.251   7.420  1.00 85.68           C
ATOM   2032  CG  GLU B 253      29.733  11.896   8.858  1.00 85.68           C
ATOM   2033  CD  GLU B 253      30.912  10.934   8.819  1.00 85.68           C
ATOM   2034  OE1 GLU B 253      31.611  10.898   7.771  1.00 85.68           O
ATOM   2035  OE2 GLU B 253      31.135  10.228   9.839  1.00 85.68           O
ATOM   2036  C   GLU B 253      27.287  10.924   7.516  1.00 85.68           C
ATOM   2037  O   GLU B 253      27.199   9.963   8.280  1.00 85.68           O
ATOM   2038  N   LEU B 254      26.281  11.799   7.350  1.00 56.64           N
ATOM   2039  CA  LEU B 254      25.106  11.751   8.174  1.00 56.64           C
ATOM   2040  CB  LEU B 254      24.137  12.895   7.828  1.00 56.64           C
ATOM   2041  CG  LEU B 254      22.873  12.945   8.702  1.00 56.64           C
ATOM   2042  CD1 LEU B 254      23.229  13.226  10.170  1.00 56.64           C
ATOM   2043  CD2 LEU B 254      21.843  13.937   8.132  1.00 56.64           C
ATOM   2044  C   LEU B 254      24.372  10.453   8.008  1.00 56.64           C
ATOM   2045  O   LEU B 254      24.089   9.772   8.994  1.00 56.64           O
ATOM   2046  N   LEU B 255      24.048  10.057   6.760  1.00121.10           N
ATOM   2047  CA  LEU B 255      23.282   8.853   6.608  1.00121.10           C
ATOM   2048  CB  LEU B 255      22.607   8.673   5.232  1.00121.10           C
ATOM   2049  CG  LEU B 255      23.518   8.251   4.062  1.00121.10           C
ATOM   2050  CD1 LEU B 255      22.706   8.101   2.760  1.00121.10           C
ATOM   2051  CD2 LEU B 255      24.702   9.200   3.888  1.00121.10           C
ATOM   2052  C   LEU B 255      24.105   7.636   6.912  1.00121.10           C
ATOM   2053  O   LEU B 255      23.592   6.676   7.488  1.00121.10           O
ATOM   2054  N   ARG B 256      25.385   7.606   6.480  1.00113.00           N
ATOM   2055  CA  ARG B 256      26.174   6.439   6.755  1.00113.00           C
ATOM   2056  CB  ARG B 256      27.591   6.483   6.152  1.00113.00           C
ATOM   2057  CG  ARG B 256      27.731   6.152   4.670  1.00113.00           C
ATOM   2058  CD  ARG B 256      29.191   6.218   4.226  1.00113.00           C
ATOM   2059  NE  ARG B 256      29.252   5.741   2.823  1.00113.00           N
ATOM   2060  CZ  ARG B 256      29.879   6.510   1.889  1.00113.00           C
ATOM   2061  NH1 ARG B 256      30.354   7.745   2.229  1.00113.00           N
ATOM   2062  NH2 ARG B 256      30.027   6.034   0.620  1.00113.00           N
ATOM   2063  C   ARG B 256      26.442   6.296   8.229  1.00113.00           C
ATOM   2064  O   ARG B 256      26.164   5.250   8.813  1.00113.00           O
ATOM   2065  N   SER B 257      27.053   7.344   8.829  1.00 88.20           N
ATOM   2066  CA  SER B 257      27.554   7.351  10.182  1.00 88.20           C
ATOM   2067  CB  SER B 257      28.787   8.258  10.339  1.00 88.20           C
ATOM   2068  OG  SER B 257      29.881   7.747   9.591  1.00 88.20           O
ATOM   2069  C   SER B 257      26.606   7.760  11.277  1.00 88.20           C
ATOM   2070  O   SER B 257      26.647   7.207  12.373  1.00 88.20           O
ATOM   2071  N   GLY B 258      25.773   8.792  11.064  1.00 52.94           N
ATOM   2072  CA  GLY B 258      24.921   9.240  12.134  1.00 52.94           C
ATOM   2073  C   GLY B 258      25.042  10.734  12.253  1.00 52.94           C
ATOM   2074  O   GLY B 258      25.743  11.358  11.461  1.00 52.94           O
ATOM   2075  N   PRO B 259      24.405  11.328  13.242  1.00 75.52           N
ATOM   2076  CA  PRO B 259      24.448  12.757  13.415  1.00 75.52           C
ATOM   2077  CD  PRO B 259      23.213  10.746  13.838  1.00 75.52           C
ATOM   2078  CB  PRO B 259      23.438  13.076  14.518  1.00 75.52           C
ATOM   2079  CG  PRO B 259      22.409  11.935  14.402  1.00 75.52           C
ATOM   2080  C   PRO B 259      25.847  13.196  13.715  1.00 75.52           C
ATOM   2081  O   PRO B 259      26.595  12.426  14.315  1.00 75.52           O
ATOM   2082  N   LEU B 260      26.225  14.417  13.280  1.00160.59           N
ATOM   2083  CA  LEU B 260      27.560  14.894  13.495  1.00160.59           C
ATOM   2084  CB  LEU B 260      28.421  15.028  12.227  1.00160.59           C
ATOM   2085  CG  LEU B 260      28.571  13.756  11.389  1.00160.59           C
ATOM   2086  CD1 LEU B 260      29.111  12.596  12.229  1.00160.59           C
ATOM   2087  CD2 LEU B 260      27.287  13.449  10.614  1.00160.59           C
ATOM   2088  C   LEU B 260      27.468  16.291  14.010  1.00160.59           C
ATOM   2089  O   LEU B 260      26.463  16.974  13.817  1.00160.59           O
ATOM   2090  N   ALA B 261      28.536  16.743  14.696  1.00 42.07           N
ATOM   2091  CA  ALA B 261      28.577  18.078  15.222  1.00 42.07           C
ATOM   2092  CB  ALA B 261      29.631  18.271  16.324  1.00 42.07           C
ATOM   2093  C   ALA B 261      28.899  19.047  14.122  1.00 42.07           C
ATOM   2094  O   ALA B 261      29.712  18.772  13.239  1.00 42.07           O
ATOM   2095  N   ILE B 262      28.253  20.230  14.158  1.00148.32           N
ATOM   2096  CA  ILE B 262      28.509  21.261  13.190  1.00148.32           C
ATOM   2097  CB  ILE B 262      27.549  21.223  12.029  1.00148.32           C
ATOM   2098  CG1 ILE B 262      27.852  19.940  11.236  1.00148.32           C
ATOM   2099  CG2 ILE B 262      27.670  22.501  11.183  1.00148.32           C
ATOM   2100  CD1 ILE B 262      26.951  19.705  10.031  1.00148.32           C
ATOM   2101  C   ILE B 262      28.480  22.576  13.916  1.00148.32           C
ATOM   2102  O   ILE B 262      27.987  22.652  15.041  1.00148.32           O
ATOM   2103  N   SER B 263      29.092  23.629  13.329  1.00 46.76           N
ATOM   2104  CA  SER B 263      29.082  24.929  13.942  1.00 46.76           C
ATOM   2105  CB  SER B 263      30.466  25.393  14.425  1.00 46.76           C
ATOM   2106  OG  SER B 263      31.351  25.527  13.321  1.00 46.76           O
ATOM   2107  C   SER B 263      28.620  25.926  12.921  1.00 46.76           C
ATOM   2108  O   SER B 263      28.768  25.715  11.718  1.00 46.76           O
ATOM   2109  N   PHE B 264      28.023  27.047  13.383  1.00198.85           N
ATOM   2110  CA  PHE B 264      27.548  28.053  12.472  1.00198.85           C
ATOM   2111  CB  PHE B 264      26.120  27.788  11.934  1.00198.85           C
ATOM   2112  CG  PHE B 264      25.071  27.860  13.008  1.00198.85           C
ATOM   2113  CD1 PHE B 264      24.789  26.781  13.815  1.00198.85           C
ATOM   2114  CD2 PHE B 264      24.343  29.011  13.218  1.00198.85           C
ATOM   2115  CE1 PHE B 264      23.818  26.847  14.792  1.00198.85           C
ATOM   2116  CE2 PHE B 264      23.371  29.088  14.192  1.00198.85           C
ATOM   2117  CZ  PHE B 264      23.102  28.002  14.987  1.00198.85           C
ATOM   2118  C   PHE B 264      27.559  29.380  13.163  1.00198.85           C
ATOM   2119  O   PHE B 264      27.824  29.467  14.361  1.00198.85           O
ATOM   2120  N   GLU B 265      27.276  30.464  12.411  1.00172.22           N
ATOM   2121  CA  GLU B 265      27.348  31.782  12.981  1.00172.22           C
ATOM   2122  CB  GLU B 265      27.832  32.804  11.934  1.00172.22           C
ATOM   2123  CG  GLU B 265      28.877  33.832  12.384  1.00172.22           C
ATOM   2124  CD  GLU B 265      28.367  34.718  13.499  1.00172.22           C
ATOM   2125  OE1 GLU B 265      27.189  34.541  13.900  1.00172.22           O
ATOM   2126  OE2 GLU B 265      29.147  35.601  13.950  1.00172.22           O
ATOM   2127  C   GLU B 265      25.946  32.152  13.363  1.00172.22           C
ATOM   2128  O   GLU B 265      25.062  32.253  12.514  1.00172.22           O
ATOM   2129  N   VAL B 266      25.712  32.342  14.677  1.00100.78           N
ATOM   2130  CA  VAL B 266      24.423  32.691  15.209  1.00100.78           C
ATOM   2131  CB  VAL B 266      24.297  32.253  16.645  1.00100.78           C
ATOM   2132  CG1 VAL B 266      22.938  32.687  17.210  1.00100.78           C
ATOM   2133  CG2 VAL B 266      24.548  30.734  16.717  1.00100.78           C
ATOM   2134  C   VAL B 266      24.286  34.182  15.143  1.00100.78           C
ATOM   2135  O   VAL B 266      25.218  34.915  15.465  1.00100.78           O
ATOM   2136  N   TYR B 267      23.106  34.680  14.716  1.00169.03           N
ATOM   2137  CA  TYR B 267      22.912  36.106  14.611  1.00169.03           C
ATOM   2138  CB  TYR B 267      22.808  36.611  13.181  1.00169.03           C
ATOM   2139  CG  TYR B 267      24.151  36.618  12.546  1.00169.03           C
ATOM   2140  CD1 TYR B 267      24.678  35.491  11.959  1.00169.03           C
ATOM   2141  CD2 TYR B 267      24.893  37.776  12.542  1.00169.03           C
ATOM   2142  CE1 TYR B 267      25.923  35.537  11.364  1.00169.03           C
ATOM   2143  CE2 TYR B 267      26.132  37.827  11.952  1.00169.03           C
ATOM   2144  CZ  TYR B 267      26.651  36.705  11.354  1.00169.03           C
ATOM   2145  OH  TYR B 267      27.925  36.752  10.745  1.00169.03           O
ATOM   2146  C   TYR B 267      21.629  36.484  15.264  1.00169.03           C
ATOM   2147  O   TYR B 267      20.861  35.621  15.677  1.00169.03           O
ATOM   2148  N   ASP B 268      21.339  37.797  15.333  1.00 68.36           N
ATOM   2149  CA  ASP B 268      20.188  38.332  16.015  1.00 68.36           C
ATOM   2150  CB  ASP B 268      19.967  39.815  15.742  1.00 68.36           C
ATOM   2151  CG  ASP B 268      18.677  40.207  16.464  1.00 68.36           C
ATOM   2152  OD1 ASP B 268      18.525  39.794  17.647  1.00 68.36           O
ATOM   2153  OD2 ASP B 268      17.840  40.929  15.856  1.00 68.36           O
ATOM   2154  C   ASP B 268      18.918  37.730  15.512  1.00 68.36           C
ATOM   2155  O   ASP B 268      18.043  37.361  16.291  1.00 68.36           O
ATOM   2156  N   ASP B 269      18.777  37.616  14.187  1.00 76.71           N
ATOM   2157  CA  ASP B 269      17.560  37.141  13.614  1.00 76.71           C
ATOM   2158  CB  ASP B 269      17.543  37.211  12.064  1.00 76.71           C
ATOM   2159  CG  ASP B 269      18.664  36.374  11.453  1.00 76.71           C
ATOM   2160  OD1 ASP B 269      19.601  36.002  12.207  1.00 76.71           O
ATOM   2161  OD2 ASP B 269      18.604  36.131  10.214  1.00 76.71           O
ATOM   2162  C   ASP B 269      17.334  35.741  14.091  1.00 76.71           C
ATOM   2163  O   ASP B 269      16.194  35.331  14.304  1.00 76.71           O
ATOM   2164  N   PHE B 270      18.428  34.988  14.316  1.00133.95           N
ATOM   2165  CA  PHE B 270      18.381  33.604  14.721  1.00133.95           C
ATOM   2166  CB  PHE B 270      19.779  32.959  14.770  1.00133.95           C
ATOM   2167  CG  PHE B 270      19.632  31.509  15.080  1.00133.95           C
ATOM   2168  CD1 PHE B 270      19.277  30.631  14.078  1.00133.95           C
ATOM   2169  CD2 PHE B 270      19.826  31.039  16.362  1.00133.95           C
ATOM   2170  CE1 PHE B 270      19.135  29.293  14.357  1.00133.95           C
ATOM   2171  CE2 PHE B 270      19.687  29.701  16.641  1.00133.95           C
ATOM   2172  CZ  PHE B 270      19.342  28.830  15.635  1.00133.95           C
ATOM   2173  C   PHE B 270      17.778  33.485  16.095  1.00133.95           C
ATOM   2174  O   PHE B 270      17.047  32.541  16.395  1.00133.95           O
ATOM   2175  N   LEU B 271      18.057  34.457  16.983  1.00103.46           N
ATOM   2176  CA  LEU B 271      17.573  34.382  18.342  1.00103.46           C
ATOM   2177  CB  LEU B 271      17.908  35.654  19.149  1.00103.46           C
ATOM   2178  CG  LEU B 271      19.404  35.777  19.552  1.00103.46           C
ATOM   2179  CD1 LEU B 271      19.764  34.864  20.744  1.00103.46           C
ATOM   2180  CD2 LEU B 271      20.332  35.509  18.360  1.00103.46           C
ATOM   2181  C   LEU B 271      16.071  34.238  18.363  1.00103.46           C
ATOM   2182  O   LEU B 271      15.535  33.427  19.121  1.00103.46           O
ATOM   2183  N   PHE B 272      15.365  35.021  17.527  1.00162.01           N
ATOM   2184  CA  PHE B 272      13.925  35.046  17.415  1.00162.01           C
ATOM   2185  CB  PHE B 272      13.364  36.149  16.496  1.00162.01           C
ATOM   2186  CG  PHE B 272      13.112  37.406  17.253  1.00162.01           C
ATOM   2187  CD1 PHE B 272      11.877  37.571  17.837  1.00162.01           C
ATOM   2188  CD2 PHE B 272      14.053  38.405  17.380  1.00162.01           C
ATOM   2189  CE1 PHE B 272      11.572  38.708  18.544  1.00162.01           C
ATOM   2190  CE2 PHE B 272      13.748  39.548  18.089  1.00162.01           C
ATOM   2191  CZ  PHE B 272      12.511  39.702  18.672  1.00162.01           C
ATOM   2192  C   PHE B 272      13.346  33.797  16.845  1.00162.01           C
ATOM   2193  O   PHE B 272      12.176  33.523  17.085  1.00162.01           O
ATOM   2194  N   TYR B 273      14.112  33.059  16.026  1.00134.50           N
ATOM   2195  CA  TYR B 273      13.640  31.955  15.232  1.00134.50           C
ATOM   2196  CB  TYR B 273      14.829  31.128  14.752  1.00134.50           C
ATOM   2197  CG  TYR B 273      14.386  29.852  14.146  1.00134.50           C
ATOM   2198  CD1 TYR B 273      14.187  28.757  14.957  1.00134.50           C
ATOM   2199  CD2 TYR B 273      14.163  29.736  12.791  1.00134.50           C
ATOM   2200  CE1 TYR B 273      13.793  27.559  14.434  1.00134.50           C
ATOM   2201  CE2 TYR B 273      13.766  28.533  12.267  1.00134.50           C
ATOM   2202  CZ  TYR B 273      13.588  27.449  13.088  1.00134.50           C
ATOM   2203  OH  TYR B 273      13.186  26.206  12.560  1.00134.50           O
ATOM   2204  C   TYR B 273      12.653  31.097  15.957  1.00134.50           C
ATOM   2205  O   TYR B 273      12.932  30.536  17.016  1.00134.50           O
ATOM   2206  N   ARG B 274      11.393  31.157  15.470  1.00204.54           N
ATOM   2207  CA  ARG B 274      10.287  30.337  15.889  1.00204.54           C
ATOM   2208  CB  ARG B 274       8.935  31.055  15.725  1.00204.54           C
ATOM   2209  CG  ARG B 274       8.680  31.579  14.316  1.00204.54           C
ATOM   2210  CD  ARG B 274       8.858  33.095  14.241  1.00204.54           C
ATOM   2211  NE  ARG B 274       7.786  33.694  15.092  1.00204.54           N
ATOM   2212  CZ  ARG B 274       7.791  35.024  15.389  1.00204.54           C
ATOM   2213  NH1 ARG B 274       8.776  35.830  14.899  1.00204.54           N
ATOM   2214  NH2 ARG B 274       6.815  35.541  16.185  1.00204.54           N
ATOM   2215  C   ARG B 274      10.214  29.034  15.166  1.00204.54           C
ATOM   2216  O   ARG B 274      10.080  27.981  15.784  1.00204.54           O
ATOM   2217  N   GLY B 275      10.327  29.069  13.821  1.00 36.51           N
ATOM   2218  CA  GLY B 275      10.139  27.876  13.042  1.00 36.51           C
ATOM   2219  C   GLY B 275      10.399  28.203  11.604  1.00 36.51           C
ATOM   2220  O   GLY B 275      10.578  29.361  11.231  1.00 36.51           O
ATOM   2221  N   GLY B 276      10.396  27.166  10.743  1.00 43.67           N
ATOM   2222  CA  GLY B 276      10.632  27.381   9.345  1.00 43.67           C
ATOM   2223  C   GLY B 276      12.080  27.157   9.018  1.00 43.67           C
ATOM   2224  O   GLY B 276      12.849  26.577   9.791  1.00 43.67           O
ATOM   2225  N   ILE B 277      12.459  27.637   7.818  1.00208.06           N
ATOM   2226  CA  ILE B 277      13.751  27.470   7.213  1.00208.06           C
ATOM   2227  CB  ILE B 277      13.578  27.317   5.713  1.00208.06           C
ATOM   2228  CG1 ILE B 277      14.914  27.376   4.935  1.00208.06           C
ATOM   2229  CG2 ILE B 277      12.540  28.352   5.238  1.00208.06           C
ATOM   2230  CD1 ILE B 277      15.827  26.151   4.975  1.00208.06           C
ATOM   2231  C   ILE B 277      14.549  28.707   7.451  1.00208.06           C
ATOM   2232  O   ILE B 277      14.397  29.699   6.744  1.00208.06           O
ATOM   2233  N   TYR B 278      15.480  28.635   8.420  1.00196.68           N
ATOM   2234  CA  TYR B 278      16.293  29.754   8.816  1.00196.68           C
ATOM   2235  CB  TYR B 278      17.198  29.430  10.015  1.00196.68           C
ATOM   2236  CG  TYR B 278      18.130  30.565  10.219  1.00196.68           C
ATOM   2237  CD1 TYR B 278      17.658  31.771  10.674  1.00196.68           C
ATOM   2238  CD2 TYR B 278      19.475  30.407   9.987  1.00196.68           C
ATOM   2239  CE1 TYR B 278      18.520  32.823  10.867  1.00196.68           C
ATOM   2240  CE2 TYR B 278      20.338  31.458  10.181  1.00196.68           C
ATOM   2241  CZ  TYR B 278      19.856  32.663  10.618  1.00196.68           C
ATOM   2242  OH  TYR B 278      20.735  33.741  10.821  1.00196.68           O
ATOM   2243  C   TYR B 278      17.159  30.191   7.681  1.00196.68           C
ATOM   2244  O   TYR B 278      17.694  29.362   6.946  1.00196.68           O
ATOM   2245  N   HIS B 279      17.318  31.528   7.522  1.00134.88           N
ATOM   2246  CA  HIS B 279      18.012  32.053   6.381  1.00134.88           C
ATOM   2247  ND1 HIS B 279      17.665  33.755   3.317  1.00134.88           N
ATOM   2248  CG  HIS B 279      17.491  32.520   3.897  1.00134.88           C
ATOM   2249  CB  HIS B 279      16.968  32.309   5.279  1.00134.88           C
ATOM   2250  NE2 HIS B 279      18.233  32.242   1.792  1.00134.88           N
ATOM   2251  CD2 HIS B 279      17.847  31.607   2.953  1.00134.88           C
ATOM   2252  CE1 HIS B 279      18.109  33.529   2.057  1.00134.88           C
ATOM   2253  C   HIS B 279      18.681  33.367   6.741  1.00134.88           C
ATOM   2254  O   HIS B 279      18.123  34.171   7.487  1.00134.88           O
ATOM   2255  N   HIS B 280      19.889  33.596   6.166  1.00249.90           N
ATOM   2256  CA  HIS B 280      20.874  34.677   6.201  1.00249.90           C
ATOM   2257  ND1 HIS B 280      19.434  37.437   5.557  0.00249.90           N
ATOM   2258  CG  HIS B 280      19.798  36.416   4.711  0.00249.90           C
ATOM   2259  CB  HIS B 280      20.967  35.528   4.933  1.00249.90           C
ATOM   2260  NE2 HIS B 280      17.990  37.456   3.868  0.00249.90           N
ATOM   2261  CD2 HIS B 280      18.908  36.437   3.686  0.00249.90           C
ATOM   2262  CE1 HIS B 280      18.345  38.026   5.004  0.00249.90           C
ATOM   2263  C   HIS B 280      20.988  35.564   7.410  1.00249.90           C
ATOM   2264  O   HIS B 280      20.279  35.383   8.394  1.00249.90           O
ATOM   2265  N   VAL B 281      21.999  36.487   7.350  1.00170.22           N
ATOM   2266  CA  VAL B 281      22.485  37.427   8.345  1.00170.22           C
ATOM   2267  CB  VAL B 281      22.960  36.757   9.596  1.00170.22           C
ATOM   2268  CG1 VAL B 281      21.808  36.246  10.453  1.00170.22           C
ATOM   2269  CG2 VAL B 281      23.942  35.676   9.119  1.00170.22           C
ATOM   2270  C   VAL B 281      23.767  37.998   7.782  1.00170.22           C
ATOM   2271  O   VAL B 281      24.059  37.784   6.606  1.00170.22           O
ATOM   2272  N   PRO B 282      24.578  38.692   8.568  1.00170.70           N
ATOM   2273  CA  PRO B 282      25.781  39.279   8.012  1.00170.70           C
ATOM   2274  CD  PRO B 282      24.042  39.557   9.610  1.00170.70           C
ATOM   2275  CB  PRO B 282      26.249  40.355   9.002  1.00170.70           C
ATOM   2276  CG  PRO B 282      25.289  40.234  10.202  1.00170.70           C
ATOM   2277  C   PRO B 282      26.889  38.449   7.436  1.00170.70           C
ATOM   2278  O   PRO B 282      27.689  37.921   8.197  1.00170.70           O
ATOM   2279  N   MET B 283      27.092  38.551   6.097  1.00282.68           N
ATOM   2280  CA  MET B 283      27.862  37.621   5.304  1.00282.68           C
ATOM   2281  CB  MET B 283      27.665  37.735   3.782  1.00282.68           C
ATOM   2282  CG  MET B 283      28.105  39.009   3.075  0.00282.68           C
ATOM   2283  SD  MET B 283      27.977  38.814   1.268  1.00282.68           S
ATOM   2284  CE  MET B 283      27.811  40.576   0.874  1.00282.68           C
ATOM   2285  C   MET B 283      29.308  37.411   5.638  1.00282.68           C
ATOM   2286  O   MET B 283      29.779  36.279   5.536  1.00282.68           O
ATOM   2287  N   TYR B 284      30.109  38.412   6.018  1.00 83.96           N
ATOM   2288  CA  TYR B 284      31.432  37.919   6.262  1.00 83.96           C
ATOM   2289  CB  TYR B 284      32.434  38.393   5.197  1.00 83.96           C
ATOM   2290  CG  TYR B 284      33.612  37.481   5.244  1.00 83.96           C
ATOM   2291  CD1 TYR B 284      33.536  36.239   4.652  1.00 83.96           C
ATOM   2292  CD2 TYR B 284      34.789  37.849   5.849  1.00 83.96           C
ATOM   2293  CE1 TYR B 284      34.604  35.371   4.665  1.00 83.96           C
ATOM   2294  CE2 TYR B 284      35.861  36.985   5.865  1.00 83.96           C
ATOM   2295  CZ  TYR B 284      35.774  35.747   5.277  1.00 83.96           C
ATOM   2296  OH  TYR B 284      36.882  34.871   5.298  1.00 83.96           O
ATOM   2297  C   TYR B 284      31.890  38.435   7.615  1.00 83.96           C
ATOM   2298  O   TYR B 284      32.916  37.922   8.137  1.00 83.96           O
ATOM   2299  OXT TYR B 284      31.206  39.340   8.161  1.00 83.96           O
TER    2300      TYR B 284
ATOM   2301  N   ASP C 285      43.569  30.293  -2.288  1.00126.12           N
ATOM   2302  CA  ASP C 285      44.436  31.254  -2.998  1.00126.12           C
ATOM   2303  CB  ASP C 285      43.671  31.874  -4.182  1.00126.12           C
ATOM   2304  CG  ASP C 285      44.673  32.571  -5.091  0.00126.12           C
ATOM   2305  OD1 ASP C 285      45.897  32.459  -4.816  0.00126.12           O
ATOM   2306  OD2 ASP C 285      44.230  33.218  -6.077  0.00126.12           O
ATOM   2307  C   ASP C 285      44.883  32.351  -2.088  1.00126.12           C
ATOM   2308  O   ASP C 285      44.473  33.500  -2.246  1.00126.12           O
ATOM   2309  N   ARG C 286      45.738  32.031  -1.093  1.00122.28           N
ATOM   2310  CA  ARG C 286      46.202  30.698  -0.838  1.00122.28           C
ATOM   2311  CB  ARG C 286      47.587  30.646  -0.169  1.00122.28           C
ATOM   2312  CG  ARG C 286      48.715  31.132  -1.081  1.00122.28           C
ATOM   2313  CD  ARG C 286      50.099  31.081  -0.431  1.00122.28           C
ATOM   2314  NE  ARG C 286      51.083  31.574  -1.438  1.00122.28           N
ATOM   2315  CZ  ARG C 286      51.658  30.695  -2.309  1.00122.28           C
ATOM   2316  NH1 ARG C 286      51.334  29.367  -2.256  1.00122.28           N
ATOM   2317  NH2 ARG C 286      52.556  31.141  -3.236  1.00122.28           N
ATOM   2318  C   ARG C 286      45.217  30.058   0.090  1.00122.28           C
ATOM   2319  O   ARG C 286      44.441  30.743   0.755  1.00122.28           O
ATOM   2320  N   PHE C 287      45.223  28.714   0.151  1.00129.75           N
ATOM   2321  CA  PHE C 287      44.278  27.992   0.952  1.00129.75           C
ATOM   2322  CB  PHE C 287      44.577  26.477   0.899  1.00129.75           C
ATOM   2323  CG  PHE C 287      43.573  25.662   1.640  1.00129.75           C
ATOM   2324  CD1 PHE C 287      42.321  25.453   1.109  1.00129.75           C
ATOM   2325  CD2 PHE C 287      43.879  25.108   2.862  1.00129.75           C
ATOM   2326  CE1 PHE C 287      41.389  24.698   1.781  1.00129.75           C
ATOM   2327  CE2 PHE C 287      42.951  24.350   3.538  1.00129.75           C
ATOM   2328  CZ  PHE C 287      41.704  24.143   2.997  1.00129.75           C
ATOM   2329  C   PHE C 287      44.356  28.501   2.360  1.00129.75           C
ATOM   2330  O   PHE C 287      45.414  28.475   2.987  1.00129.75           O
ATOM   2331  N   ASN C 288      43.219  29.033   2.863  1.00 89.31           N
ATOM   2332  CA  ASN C 288      43.085  29.497   4.218  1.00 89.31           C
ATOM   2333  CB  ASN C 288      43.342  31.005   4.409  1.00 89.31           C
ATOM   2334  CG  ASN C 288      44.838  31.260   4.529  1.00 89.31           C
ATOM   2335  OD1 ASN C 288      45.500  30.730   5.419  1.00 89.31           O
ATOM   2336  ND2 ASN C 288      45.387  32.106   3.617  1.00 89.31           N
ATOM   2337  C   ASN C 288      41.659  29.273   4.613  1.00 89.31           C
ATOM   2338  O   ASN C 288      40.812  30.145   4.413  1.00 89.31           O
ATOM   2339  N   PRO C 289      41.356  28.131   5.164  1.00106.48           N
ATOM   2340  CA  PRO C 289      40.011  27.867   5.582  1.00106.48           C
ATOM   2341  CD  PRO C 289      42.110  26.915   4.924  1.00106.48           C
ATOM   2342  CB  PRO C 289      39.869  26.348   5.640  1.00106.48           C
ATOM   2343  CG  PRO C 289      41.321  25.835   5.682  1.00106.48           C
ATOM   2344  C   PRO C 289      39.740  28.537   6.884  1.00106.48           C
ATOM   2345  O   PRO C 289      40.496  28.338   7.833  1.00106.48           O
ATOM   2346  N   TRP C 290      38.652  29.315   6.957  1.00140.53           N
ATOM   2347  CA  TRP C 290      38.283  29.914   8.195  1.00140.53           C
ATOM   2348  CB  TRP C 290      39.306  30.935   8.710  1.00140.53           C
ATOM   2349  CG  TRP C 290      38.920  31.571  10.021  1.00140.53           C
ATOM   2350  CD2 TRP C 290      38.278  32.852  10.118  1.00140.53           C
ATOM   2351  CD1 TRP C 290      39.086  31.120  11.298  1.00140.53           C
ATOM   2352  NE1 TRP C 290      38.583  32.043  12.186  1.00140.53           N
ATOM   2353  CE2 TRP C 290      38.084  33.111  11.473  1.00140.53           C
ATOM   2354  CE3 TRP C 290      37.883  33.734   9.157  1.00140.53           C
ATOM   2355  CZ2 TRP C 290      37.489  34.271  11.890  1.00140.53           C
ATOM   2356  CZ3 TRP C 290      37.281  34.900   9.578  1.00140.53           C
ATOM   2357  CH2 TRP C 290      37.089  35.162  10.920  1.00140.53           C
ATOM   2358  C   TRP C 290      37.010  30.626   7.942  1.00140.53           C
ATOM   2359  O   TRP C 290      36.936  31.497   7.076  1.00140.53           O
ATOM   2360  N   GLU C 291      35.957  30.256   8.684  1.00 78.07           N
ATOM   2361  CA  GLU C 291      34.744  30.982   8.539  1.00 78.07           C
ATOM   2362  CB  GLU C 291      33.702  30.277   7.644  1.00 78.07           C
ATOM   2363  CG  GLU C 291      34.198  30.206   6.195  1.00 78.07           C
ATOM   2364  CD  GLU C 291      33.134  29.633   5.264  1.00 78.07           C
ATOM   2365  OE1 GLU C 291      31.936  29.601   5.653  1.00 78.07           O
ATOM   2366  OE2 GLU C 291      33.521  29.217   4.139  1.00 78.07           O
ATOM   2367  C   GLU C 291      34.268  31.176   9.933  1.00 78.07           C
ATOM   2368  O   GLU C 291      34.292  30.251  10.744  1.00 78.07           O
ATOM   2369  N   THR C 292      33.798  32.391  10.243  1.00116.22           N
ATOM   2370  CA  THR C 292      33.407  32.708  11.583  1.00116.22           C
ATOM   2371  CB  THR C 292      33.038  34.154  11.754  1.00116.22           C
ATOM   2372  OG1 THR C 292      32.744  34.427  13.116  1.00116.22           O
ATOM   2373  CG2 THR C 292      31.815  34.467  10.871  1.00116.22           C
ATOM   2374  C   THR C 292      32.210  31.902  11.989  1.00116.22           C
ATOM   2375  O   THR C 292      31.220  31.819  11.264  1.00116.22           O
ATOM   2376  N   THR C 293      32.297  31.280  13.186  1.00 71.21           N
ATOM   2377  CA  THR C 293      31.211  30.543  13.769  1.00 71.21           C
ATOM   2378  CB  THR C 293      31.356  29.057  13.632  1.00 71.21           C
ATOM   2379  OG1 THR C 293      32.583  28.621  14.201  1.00 71.21           O
ATOM   2380  CG2 THR C 293      31.300  28.699  12.139  1.00 71.21           C
ATOM   2381  C   THR C 293      31.149  30.903  15.227  1.00 71.21           C
ATOM   2382  O   THR C 293      32.110  31.443  15.775  1.00 71.21           O
ATOM   2383  N   ASN C 294      29.998  30.643  15.897  1.00217.99           N
ATOM   2384  CA  ASN C 294      29.874  31.043  17.281  1.00217.99           C
ATOM   2385  CB  ASN C 294      28.953  32.261  17.483  1.00217.99           C
ATOM   2386  CG  ASN C 294      29.302  33.409  16.556  1.00217.99           C
ATOM   2387  OD1 ASN C 294      29.639  33.205  15.391  1.00217.99           O
ATOM   2388  ND2 ASN C 294      29.177  34.659  17.078  1.00217.99           N
ATOM   2389  C   ASN C 294      29.125  29.993  18.061  1.00217.99           C
ATOM   2390  O   ASN C 294      29.074  30.073  19.287  1.00217.99           O
ATOM   2391  N   HIS C 295      28.496  28.998  17.397  1.00108.46           N
ATOM   2392  CA  HIS C 295      27.676  28.088  18.155  1.00108.46           C
ATOM   2393  ND1 HIS C 295      24.178  27.113  18.657  1.00108.46           N
ATOM   2394  CG  HIS C 295      25.287  27.801  19.094  1.00108.46           C
ATOM   2395  CB  HIS C 295      26.205  28.557  18.181  1.00108.46           C
ATOM   2396  NE2 HIS C 295      24.234  26.891  20.868  1.00108.46           N
ATOM   2397  CD2 HIS C 295      25.309  27.653  20.446  1.00108.46           C
ATOM   2398  CE1 HIS C 295      23.586  26.591  19.758  1.00108.46           C
ATOM   2399  C   HIS C 295      27.752  26.705  17.564  1.00108.46           C
ATOM   2400  O   HIS C 295      27.658  26.528  16.351  1.00108.46           O
ATOM   2401  N   VAL C 296      27.909  25.675  18.431  1.00 51.39           N
ATOM   2402  CA  VAL C 296      28.043  24.316  17.967  1.00 51.39           C
ATOM   2403  CB  VAL C 296      29.131  23.545  18.660  1.00 51.39           C
ATOM   2404  CG1 VAL C 296      29.123  22.106  18.116  1.00 51.39           C
ATOM   2405  CG2 VAL C 296      30.469  24.277  18.463  1.00 51.39           C
ATOM   2406  C   VAL C 296      26.756  23.583  18.228  1.00 51.39           C
ATOM   2407  O   VAL C 296      26.170  23.715  19.301  1.00 51.39           O
ATOM   2408  N   VAL C 297      26.292  22.777  17.241  1.00 70.89           N
ATOM   2409  CA  VAL C 297      25.047  22.055  17.345  1.00 70.89           C
ATOM   2410  CB  VAL C 297      23.887  22.771  16.706  1.00 70.89           C
ATOM   2411  CG1 VAL C 297      23.598  24.050  17.510  1.00 70.89           C
ATOM   2412  CG2 VAL C 297      24.223  23.048  15.230  1.00 70.89           C
ATOM   2413  C   VAL C 297      25.174  20.703  16.683  1.00 70.89           C
ATOM   2414  O   VAL C 297      26.251  20.328  16.218  1.00 70.89           O
ATOM   2415  N   THR C 298      24.063  19.917  16.663  1.00 58.82           N
ATOM   2416  CA  THR C 298      24.074  18.579  16.107  1.00 58.82           C
ATOM   2417  CB  THR C 298      23.609  17.532  17.079  1.00 58.82           C
ATOM   2418  OG1 THR C 298      24.428  17.543  18.237  1.00 58.82           O
ATOM   2419  CG2 THR C 298      23.686  16.157  16.393  1.00 58.82           C
ATOM   2420  C   THR C 298      23.169  18.461  14.904  1.00 58.82           C
ATOM   2421  O   THR C 298      21.972  18.731  14.974  1.00 58.82           O
ATOM   2422  N   ILE C 299      23.719  17.974  13.768  1.00124.50           N
ATOM   2423  CA  ILE C 299      22.940  17.823  12.564  1.00124.50           C
ATOM   2424  CB  ILE C 299      23.728  17.988  11.299  1.00124.50           C
ATOM   2425  CG1 ILE C 299      24.290  19.409  11.215  1.00124.50           C
ATOM   2426  CG2 ILE C 299      22.802  17.622  10.125  1.00124.50           C
ATOM   2427  CD1 ILE C 299      23.219  20.481  11.201  1.00124.50           C
ATOM   2428  C   ILE C 299      22.342  16.441  12.574  1.00124.50           C
ATOM   2429  O   ILE C 299      23.045  15.448  12.748  1.00124.50           O
ATOM   2430  N   VAL C 300      20.993  16.373  12.600  1.00128.73           N
ATOM   2431  CA  VAL C 300      20.222  15.157  12.587  1.00128.73           C
ATOM   2432  CB  VAL C 300      19.083  15.187  13.573  1.00128.73           C
ATOM   2433  CG1 VAL C 300      19.683  15.361  14.983  1.00128.73           C
ATOM   2434  CG2 VAL C 300      18.088  16.293  13.195  1.00128.73           C
ATOM   2435  C   VAL C 300      19.690  14.695  11.249  1.00128.73           C
ATOM   2436  O   VAL C 300      19.342  13.520  11.124  1.00128.73           O
ATOM   2437  N   GLY C 301      19.494  15.590  10.246  1.00 49.01           N
ATOM   2438  CA  GLY C 301      18.868  15.120   9.024  1.00 49.01           C
ATOM   2439  C   GLY C 301      18.800  16.204   7.979  1.00 49.01           C
ATOM   2440  O   GLY C 301      19.348  17.290   8.147  1.00 49.01           O
ATOM   2441  N   TYR C 302      18.151  15.903   6.825  1.00 90.48           N
ATOM   2442  CA  TYR C 302      17.994  16.874   5.769  1.00 90.48           C
ATOM   2443  CB  TYR C 302      19.182  16.955   4.780  1.00 90.48           C
ATOM   2444  CG  TYR C 302      19.504  15.625   4.180  1.00 90.48           C
ATOM   2445  CD1 TYR C 302      18.763  15.098   3.143  1.00 90.48           C
ATOM   2446  CD2 TYR C 302      20.588  14.912   4.651  1.00 90.48           C
ATOM   2447  CE1 TYR C 302      19.095  13.875   2.604  1.00 90.48           C
ATOM   2448  CE2 TYR C 302      20.923  13.690   4.115  1.00 90.48           C
ATOM   2449  CZ  TYR C 302      20.173  13.168   3.087  1.00 90.48           C
ATOM   2450  OH  TYR C 302      20.515  11.912   2.530  1.00 90.48           O
ATOM   2451  C   TYR C 302      16.736  16.614   4.990  1.00 90.48           C
ATOM   2452  O   TYR C 302      16.157  15.530   5.052  1.00 90.48           O
ATOM   2453  N   GLY C 303      16.278  17.625   4.219  1.00 34.14           N
ATOM   2454  CA  GLY C 303      15.078  17.449   3.448  1.00 34.14           C
ATOM   2455  C   GLY C 303      14.921  18.597   2.491  1.00 34.14           C
ATOM   2456  O   GLY C 303      15.798  19.451   2.377  1.00 34.14           O
ATOM   2457  N   HIS C 304      13.793  18.607   1.746  1.00103.82           N
ATOM   2458  CA  HIS C 304      13.440  19.671   0.844  1.00103.82           C
ATOM   2459  ND1 HIS C 304      15.482  17.859  -1.175  1.00103.82           N
ATOM   2460  CG  HIS C 304      14.773  19.037  -1.256  1.00103.82           C
ATOM   2461  CB  HIS C 304      13.423  19.261  -0.643  1.00103.82           C
ATOM   2462  NE2 HIS C 304      16.710  19.258  -2.393  1.00103.82           N
ATOM   2463  CD2 HIS C 304      15.537  19.880  -2.003  1.00103.82           C
ATOM   2464  CE1 HIS C 304      16.632  18.047  -1.873  1.00103.82           C
ATOM   2465  C   HIS C 304      12.021  20.001   1.177  1.00103.82           C
ATOM   2466  O   HIS C 304      11.192  19.105   1.333  1.00103.82           O
ATOM   2467  N   LYS C 305      11.642  21.286   1.293  1.00244.38           N
ATOM   2468  CA  LYS C 305      10.292  21.295   1.756  1.00244.38           C
ATOM   2469  CB  LYS C 305      10.186  21.242   3.294  1.00244.38           C
ATOM   2470  CG  LYS C 305      10.460  22.556   4.033  1.00244.38           C
ATOM   2471  CD  LYS C 305       9.266  23.515   4.037  1.00244.38           C
ATOM   2472  CE  LYS C 305       9.504  24.803   4.827  1.00244.38           C
ATOM   2473  NZ  LYS C 305      10.084  25.839   3.941  1.00244.38           N
ATOM   2474  C   LYS C 305       9.472  22.438   1.298  1.00244.38           C
ATOM   2475  O   LYS C 305       9.926  23.387   0.661  1.00244.38           O
ATOM   2476  N   GLY C 306       8.172  22.260   1.576  1.00258.89           N
ATOM   2477  CA  GLY C 306       7.150  23.257   1.509  1.00258.89           C
ATOM   2478  C   GLY C 306       7.050  23.964   0.202  1.00258.89           C
ATOM   2479  O   GLY C 306       7.254  25.174   0.134  1.00258.89           O
ATOM   2480  N   ASN C 307       6.796  23.213  -0.877  1.00271.25           N
ATOM   2481  CA  ASN C 307       6.458  23.758  -2.163  1.00271.25           C
ATOM   2482  CB  ASN C 307       5.060  24.426  -2.221  1.00271.25           C
ATOM   2483  CG  ASN C 307       4.953  25.608  -1.266  1.00271.25           C
ATOM   2484  OD1 ASN C 307       4.742  25.437  -0.064  1.00271.25           O
ATOM   2485  ND2 ASN C 307       5.105  26.844  -1.813  1.00271.25           N
ATOM   2486  C   ASN C 307       7.502  24.687  -2.703  1.00271.25           C
ATOM   2487  O   ASN C 307       7.293  25.324  -3.735  1.00271.25           O
ATOM   2488  N   ASN C 308       8.671  24.789  -2.050  1.00179.70           N
ATOM   2489  CA  ASN C 308       9.713  25.535  -2.690  1.00179.70           C
ATOM   2490  CB  ASN C 308      10.266  26.650  -1.787  1.00179.70           C
ATOM   2491  CG  ASN C 308       9.158  27.671  -1.573  1.00179.70           C
ATOM   2492  OD1 ASN C 308       8.406  27.992  -2.491  1.00179.70           O
ATOM   2493  ND2 ASN C 308       9.044  28.194  -0.322  1.00179.70           N
ATOM   2494  C   ASN C 308      10.837  24.558  -2.898  1.00179.70           C
ATOM   2495  O   ASN C 308      11.982  24.970  -3.044  1.00179.70           O
ATOM   2496  N   PRO C 309      10.539  23.285  -2.997  1.00170.02           N
ATOM   2497  CA  PRO C 309      11.563  22.289  -2.835  1.00170.02           C
ATOM   2498  CD  PRO C 309       9.538  22.819  -3.957  1.00170.02           C
ATOM   2499  CB  PRO C 309      10.915  20.969  -3.233  1.00170.02           C
ATOM   2500  CG  PRO C 309       9.977  21.402  -4.371  1.00170.02           C
ATOM   2501  C   PRO C 309      12.899  22.373  -3.507  1.00170.02           C
ATOM   2502  O   PRO C 309      13.832  22.910  -2.909  1.00170.02           O
ATOM   2503  N   LYS C 310      12.997  21.850  -4.751  1.00201.76           N
ATOM   2504  CA  LYS C 310      14.284  21.665  -5.365  1.00201.76           C
ATOM   2505  CB  LYS C 310      14.193  20.880  -6.685  1.00201.76           C
ATOM   2506  CG  LYS C 310      15.533  20.339  -7.196  1.00201.76           C
ATOM   2507  CD  LYS C 310      16.577  21.399  -7.576  1.00201.76           C
ATOM   2508  CE  LYS C 310      17.605  21.679  -6.479  1.00201.76           C
ATOM   2509  NZ  LYS C 310      18.170  20.409  -5.970  1.00201.76           N
ATOM   2510  C   LYS C 310      14.932  22.965  -5.665  1.00201.76           C
ATOM   2511  O   LYS C 310      15.939  23.328  -5.058  1.00201.76           O
ATOM   2512  N   LYS C 311      14.327  23.742  -6.576  1.00135.32           N
ATOM   2513  CA  LYS C 311      14.923  25.008  -6.854  1.00135.32           C
ATOM   2514  CB  LYS C 311      14.638  25.523  -8.272  1.00135.32           C
ATOM   2515  CG  LYS C 311      15.159  24.592  -9.367  1.00135.32           C
ATOM   2516  CD  LYS C 311      14.654  24.966 -10.761  1.00135.32           C
ATOM   2517  CE  LYS C 311      13.130  25.084 -10.841  1.00135.32           C
ATOM   2518  NZ  LYS C 311      12.739  25.740 -12.108  1.00135.32           N
ATOM   2519  C   LYS C 311      14.234  25.883  -5.891  1.00135.32           C
ATOM   2520  O   LYS C 311      13.232  26.530  -6.215  1.00135.32           O
ATOM   2521  N   GLY C 312      14.761  25.904  -4.663  1.00 55.74           N
ATOM   2522  CA  GLY C 312      14.085  26.614  -3.635  1.00 55.74           C
ATOM   2523  C   GLY C 312      14.713  26.210  -2.353  1.00 55.74           C
ATOM   2524  O   GLY C 312      15.892  26.481  -2.131  1.00 55.74           O
ATOM   2525  N   GLU C 313      13.959  25.542  -1.457  1.00177.56           N
ATOM   2526  CA  GLU C 313      14.621  25.366  -0.209  1.00177.56           C
ATOM   2527  CB  GLU C 313      13.969  26.139   0.943  1.00177.56           C
ATOM   2528  CG  GLU C 313      14.460  27.584   1.021  1.00177.56           C
ATOM   2529  CD  GLU C 313      14.190  28.270  -0.310  1.00177.56           C
ATOM   2530  OE1 GLU C 313      13.093  28.056  -0.892  1.00177.56           O
ATOM   2531  OE2 GLU C 313      15.093  29.024  -0.763  1.00177.56           O
ATOM   2532  C   GLU C 313      14.867  23.971   0.278  1.00177.56           C
ATOM   2533  O   GLU C 313      13.978  23.293   0.790  1.00177.56           O
ATOM   2534  N   LYS C 314      16.141  23.541   0.171  1.00122.52           N
ATOM   2535  CA  LYS C 314      16.618  22.333   0.779  1.00122.52           C
ATOM   2536  CB  LYS C 314      17.820  21.738   0.020  1.00122.52           C
ATOM   2537  CG  LYS C 314      18.798  22.817  -0.461  1.00122.52           C
ATOM   2538  CD  LYS C 314      20.025  22.296  -1.221  1.00122.52           C
ATOM   2539  CE  LYS C 314      20.789  23.399  -1.968  1.00122.52           C
ATOM   2540  NZ  LYS C 314      19.985  23.895  -3.109  1.00122.52           N
ATOM   2541  C   LYS C 314      17.040  22.766   2.148  1.00122.52           C
ATOM   2542  O   LYS C 314      17.447  23.912   2.324  1.00122.52           O
ATOM   2543  N   TYR C 315      16.920  21.901   3.174  1.00 85.94           N
ATOM   2544  CA  TYR C 315      17.326  22.357   4.470  1.00 85.94           C
ATOM   2545  CB  TYR C 315      16.182  23.010   5.269  1.00 85.94           C
ATOM   2546  CG  TYR C 315      15.116  21.985   5.412  1.00 85.94           C
ATOM   2547  CD1 TYR C 315      15.180  21.058   6.425  1.00 85.94           C
ATOM   2548  CD2 TYR C 315      14.059  21.946   4.537  1.00 85.94           C
ATOM   2549  CE1 TYR C 315      14.203  20.102   6.569  1.00 85.94           C
ATOM   2550  CE2 TYR C 315      13.078  20.992   4.676  1.00 85.94           C
ATOM   2551  CZ  TYR C 315      13.146  20.070   5.693  1.00 85.94           C
ATOM   2552  OH  TYR C 315      12.140  19.094   5.833  1.00 85.94           O
ATOM   2553  C   TYR C 315      17.937  21.243   5.267  1.00 85.94           C
ATOM   2554  O   TYR C 315      17.888  20.076   4.877  1.00 85.94           O
ATOM   2555  N   TRP C 316      18.583  21.610   6.399  1.00109.13           N
ATOM   2556  CA  TRP C 316      19.169  20.659   7.308  1.00109.13           C
ATOM   2557  CB  TRP C 316      20.538  21.068   7.879  1.00109.13           C
ATOM   2558  CG  TRP C 316      21.676  21.188   6.902  1.00109.13           C
ATOM   2559  CD2 TRP C 316      22.348  20.076   6.284  1.00109.13           C
ATOM   2560  CD1 TRP C 316      22.281  22.316   6.432  1.00109.13           C
ATOM   2561  NE1 TRP C 316      23.295  21.980   5.568  1.00109.13           N
ATOM   2562  CE2 TRP C 316      23.344  20.605   5.462  1.00109.13           C
ATOM   2563  CE3 TRP C 316      22.156  18.723   6.395  1.00109.13           C
ATOM   2564  CZ2 TRP C 316      24.164  19.791   4.731  1.00109.13           C
ATOM   2565  CZ3 TRP C 316      22.983  17.904   5.653  1.00109.13           C
ATOM   2566  CH2 TRP C 316      23.963  18.432   4.838  1.00109.13           C
ATOM   2567  C   TRP C 316      18.270  20.669   8.510  1.00109.13           C
ATOM   2568  O   TRP C 316      17.609  21.671   8.778  1.00109.13           O
ATOM   2569  N   ILE C 317      18.207  19.543   9.253  1.00124.74           N
ATOM   2570  CA  ILE C 317      17.437  19.497  10.469  1.00124.74           C
ATOM   2571  CB  ILE C 317      16.626  18.238  10.644  1.00124.74           C
ATOM   2572  CG1 ILE C 317      15.489  18.141   9.612  1.00124.74           C
ATOM   2573  CG2 ILE C 317      16.114  18.208  12.094  1.00124.74           C
ATOM   2574  CD1 ILE C 317      14.358  19.145   9.837  1.00124.74           C
ATOM   2575  C   ILE C 317      18.467  19.481  11.560  1.00124.74           C
ATOM   2576  O   ILE C 317      19.298  18.578  11.615  1.00124.74           O
ATOM   2577  N   VAL C 318      18.442  20.483  12.469  1.00 63.57           N
ATOM   2578  CA  VAL C 318      19.481  20.587  13.463  1.00 63.57           C
ATOM   2579  CB  VAL C 318      20.259  21.860  13.300  1.00 63.57           C
ATOM   2580  CG1 VAL C 318      21.352  21.913  14.375  1.00 63.57           C
ATOM   2581  CG2 VAL C 318      20.750  21.951  11.843  1.00 63.57           C
ATOM   2582  C   VAL C 318      18.902  20.611  14.864  1.00 63.57           C
ATOM   2583  O   VAL C 318      17.866  21.230  15.110  1.00 63.57           O
ATOM   2584  N   GLN C 319      19.603  19.947  15.823  1.00102.84           N
ATOM   2585  CA  GLN C 319      19.176  19.935  17.202  1.00102.84           C
ATOM   2586  CB  GLN C 319      19.376  18.582  17.910  1.00102.84           C
ATOM   2587  CG  GLN C 319      20.843  18.175  18.037  1.00102.84           C
ATOM   2588  CD  GLN C 319      20.909  16.941  18.927  1.00102.84           C
ATOM   2589  OE1 GLN C 319      20.466  16.970  20.075  1.00102.84           O
ATOM   2590  NE2 GLN C 319      21.482  15.829  18.392  1.00102.84           N
ATOM   2591  C   GLN C 319      19.972  20.955  17.963  1.00102.84           C
ATOM   2592  O   GLN C 319      21.202  20.941  17.947  1.00102.84           O
ATOM   2593  N   ASN C 320      19.268  21.874  18.655  1.00 91.82           N
ATOM   2594  CA  ASN C 320      19.890  22.931  19.403  1.00 91.82           C
ATOM   2595  CB  ASN C 320      19.070  24.233  19.320  1.00 91.82           C
ATOM   2596  CG  ASN C 320      19.980  25.432  19.520  1.00 91.82           C
ATOM   2597  OD1 ASN C 320      21.085  25.310  20.046  1.00 91.82           O
ATOM   2598  ND2 ASN C 320      19.507  26.631  19.072  1.00 91.82           N
ATOM   2599  C   ASN C 320      19.986  22.489  20.849  1.00 91.82           C
ATOM   2600  O   ASN C 320      19.438  21.461  21.239  1.00 91.82           O
ATOM   2601  N   THR C 321      20.825  23.201  21.628  1.00142.38           N
ATOM   2602  CA  THR C 321      21.159  23.055  23.028  1.00142.38           C
ATOM   2603  CB  THR C 321      22.629  23.337  23.219  1.00142.38           C
ATOM   2604  OG1 THR C 321      23.365  22.570  22.276  1.00142.38           O
ATOM   2605  CG2 THR C 321      23.085  22.913  24.629  1.00142.38           C
ATOM   2606  C   THR C 321      20.343  23.917  23.975  1.00142.38           C
ATOM   2607  O   THR C 321      20.637  23.962  25.171  1.00142.38           O
ATOM   2608  N   TRP C 322      19.458  24.776  23.433  1.00155.78           N
ATOM   2609  CA  TRP C 322      18.656  25.772  24.108  1.00155.78           C
ATOM   2610  CB  TRP C 322      18.310  26.927  23.167  1.00155.78           C
ATOM   2611  CG  TRP C 322      19.615  27.591  22.803  1.00155.78           C
ATOM   2612  CD2 TRP C 322      19.789  28.716  21.928  1.00155.78           C
ATOM   2613  CD1 TRP C 322      20.862  27.238  23.232  1.00155.78           C
ATOM   2614  NE1 TRP C 322      21.802  28.070  22.681  1.00155.78           N
ATOM   2615  CE2 TRP C 322      21.158  28.986  21.876  1.00155.78           C
ATOM   2616  CE3 TRP C 322      18.887  29.463  21.226  1.00155.78           C
ATOM   2617  CZ2 TRP C 322      21.647  30.010  21.115  1.00155.78           C
ATOM   2618  CZ3 TRP C 322      19.386  30.498  20.464  1.00155.78           C
ATOM   2619  CH2 TRP C 322      20.738  30.766  20.408  1.00155.78           C
ATOM   2620  C   TRP C 322      17.445  25.260  24.849  1.00155.78           C
ATOM   2621  O   TRP C 322      16.686  26.054  25.405  1.00155.78           O
ATOM   2622  N   GLY C 323      17.131  23.958  24.785  1.00 36.29           N
ATOM   2623  CA  GLY C 323      15.975  23.487  25.499  1.00 36.29           C
ATOM   2624  C   GLY C 323      14.884  23.262  24.498  1.00 36.29           C
ATOM   2625  O   GLY C 323      14.949  23.755  23.375  1.00 36.29           O
ATOM   2626  N   SER C 324      13.856  22.483  24.898  1.00 42.19           N
ATOM   2627  CA  SER C 324      12.746  22.114  24.061  1.00 42.19           C
ATOM   2628  CB  SER C 324      11.879  21.002  24.680  1.00 42.19           C
ATOM   2629  OG  SER C 324      11.214  21.485  25.840  1.00 42.19           O
ATOM   2630  C   SER C 324      11.842  23.280  23.829  1.00 42.19           C
ATOM   2631  O   SER C 324      11.063  23.291  22.879  1.00 42.19           O
ATOM   2632  N   GLU C 325      11.900  24.286  24.712  1.00135.69           N
ATOM   2633  CA  GLU C 325      11.038  25.428  24.622  1.00135.69           C
ATOM   2634  CB  GLU C 325      11.002  26.261  25.920  1.00135.69           C
ATOM   2635  CG  GLU C 325      12.313  26.288  26.711  1.00135.69           C
ATOM   2636  CD  GLU C 325      13.344  27.126  25.982  1.00135.69           C
ATOM   2637  OE1 GLU C 325      13.951  26.610  25.009  1.00135.69           O
ATOM   2638  OE2 GLU C 325      13.558  28.292  26.404  1.00135.69           O
ATOM   2639  C   GLU C 325      11.340  26.265  23.412  1.00135.69           C
ATOM   2640  O   GLU C 325      10.483  27.017  22.954  1.00135.69           O
ATOM   2641  N   TRP C 326      12.561  26.171  22.856  1.00 86.12           N
ATOM   2642  CA  TRP C 326      12.956  27.026  21.769  1.00 86.12           C
ATOM   2643  CB  TRP C 326      14.439  27.420  21.892  1.00 86.12           C
ATOM   2644  CG  TRP C 326      14.961  28.404  20.878  1.00 86.12           C
ATOM   2645  CD2 TRP C 326      15.555  28.036  19.623  1.00 86.12           C
ATOM   2646  CD1 TRP C 326      15.003  29.767  20.946  1.00 86.12           C
ATOM   2647  NE1 TRP C 326      15.590  30.273  19.812  1.00 86.12           N
ATOM   2648  CE2 TRP C 326      15.935  29.220  18.987  1.00 86.12           C
ATOM   2649  CE3 TRP C 326      15.768  26.813  19.048  1.00 86.12           C
ATOM   2650  CZ2 TRP C 326      16.540  29.200  17.762  1.00 86.12           C
ATOM   2651  CZ3 TRP C 326      16.374  26.799  17.809  1.00 86.12           C
ATOM   2652  CH2 TRP C 326      16.752  27.969  17.180  1.00 86.12           C
ATOM   2653  C   TRP C 326      12.764  26.334  20.444  1.00 86.12           C
ATOM   2654  O   TRP C 326      12.891  25.118  20.327  1.00 86.12           O
ATOM   2655  N   GLY C 327      12.395  27.117  19.405  1.00 39.22           N
ATOM   2656  CA  GLY C 327      12.291  26.663  18.038  1.00 39.22           C
ATOM   2657  C   GLY C 327      11.260  25.590  17.891  1.00 39.22           C
ATOM   2658  O   GLY C 327      10.194  25.633  18.505  1.00 39.22           O
ATOM   2659  N   GLU C 328      11.557  24.600  17.019  1.00140.75           N
ATOM   2660  CA  GLU C 328      10.631  23.527  16.821  1.00140.75           C
ATOM   2661  CB  GLU C 328      10.526  23.061  15.343  1.00140.75           C
ATOM   2662  CG  GLU C 328      11.854  22.773  14.632  1.00140.75           C
ATOM   2663  CD  GLU C 328      11.879  23.586  13.334  1.00140.75           C
ATOM   2664  OE1 GLU C 328      11.030  24.508  13.196  1.00140.75           O
ATOM   2665  OE2 GLU C 328      12.733  23.289  12.455  1.00140.75           O
ATOM   2666  C   GLU C 328      11.050  22.389  17.697  1.00140.75           C
ATOM   2667  O   GLU C 328      11.789  21.502  17.282  1.00140.75           O
ATOM   2668  N   ARG C 329      10.546  22.379  18.946  1.00148.61           N
ATOM   2669  CA  ARG C 329      10.848  21.342  19.895  1.00148.61           C
ATOM   2670  CB  ARG C 329      10.405  19.938  19.446  1.00148.61           C
ATOM   2671  CG  ARG C 329       8.940  19.604  19.712  1.00148.61           C
ATOM   2672  CD  ARG C 329       8.759  18.871  21.043  1.00148.61           C
ATOM   2673  NE  ARG C 329       9.785  17.788  21.056  1.00148.61           N
ATOM   2674  CZ  ARG C 329       9.725  16.772  21.963  1.00148.61           C
ATOM   2675  NH1 ARG C 329       8.688  16.700  22.848  1.00148.61           N
ATOM   2676  NH2 ARG C 329      10.708  15.825  21.982  1.00148.61           N
ATOM   2677  C   ARG C 329      12.326  21.250  20.139  1.00148.61           C
ATOM   2678  O   ARG C 329      12.846  20.160  20.380  1.00148.61           O
ATOM   2679  N   GLY C 330      13.042  22.386  20.115  1.00 42.84           N
ATOM   2680  CA  GLY C 330      14.445  22.341  20.400  1.00 42.84           C
ATOM   2681  C   GLY C 330      15.228  22.172  19.134  1.00 42.84           C
ATOM   2682  O   GLY C 330      16.457  22.185  19.174  1.00 42.84           O
ATOM   2683  N   TYR C 331      14.548  22.049  17.977  1.00183.17           N
ATOM   2684  CA  TYR C 331      15.234  21.818  16.737  1.00183.17           C
ATOM   2685  CB  TYR C 331      14.723  20.604  15.925  1.00183.17           C
ATOM   2686  CG  TYR C 331      15.011  19.318  16.640  1.00183.17           C
ATOM   2687  CD1 TYR C 331      16.302  18.906  16.859  1.00183.17           C
ATOM   2688  CD2 TYR C 331      14.005  18.480  17.066  1.00183.17           C
ATOM   2689  CE1 TYR C 331      16.579  17.718  17.506  1.00183.17           C
ATOM   2690  CE2 TYR C 331      14.274  17.291  17.712  1.00183.17           C
ATOM   2691  CZ  TYR C 331      15.566  16.899  17.941  1.00183.17           C
ATOM   2692  OH  TYR C 331      15.842  15.681  18.606  1.00183.17           O
ATOM   2693  C   TYR C 331      15.006  22.987  15.836  1.00183.17           C
ATOM   2694  O   TYR C 331      14.126  23.819  16.060  1.00183.17           O
ATOM   2695  N   PHE C 332      15.863  23.109  14.801  1.00478.31           N
ATOM   2696  CA  PHE C 332      15.676  24.144  13.831  1.00478.31           C
ATOM   2697  CB  PHE C 332      16.402  25.467  14.151  1.00478.31           C
ATOM   2698  CG  PHE C 332      17.999  25.211  14.206  1.00478.31           C
ATOM   2699  CD1 PHE C 332      19.009  25.260  13.245  1.00478.31           C
ATOM   2700  CD2 PHE C 332      19.220  24.911  14.893  1.00478.31           C
ATOM   2701  CE1 PHE C 332      19.986  24.923  14.229  1.00478.31           C
ATOM   2702  CE2 PHE C 332      18.919  25.195  13.623  1.00478.31           C
ATOM   2703  CZ  PHE C 332      18.879  24.968  14.988  1.00478.31           C
ATOM   2704  C   PHE C 332      16.102  23.647  12.486  1.00478.31           C
ATOM   2705  O   PHE C 332      16.888  22.701  12.357  1.00478.31           O
ATOM   2706  N   ARG C 333      15.589  24.297  11.430  1.00220.51           N
ATOM   2707  CA  ARG C 333      15.965  23.884  10.120  1.00220.51           C
ATOM   2708  CB  ARG C 333      14.793  23.546   9.175  1.00220.51           C
ATOM   2709  CG  ARG C 333      13.667  22.623   9.653  1.00220.51           C
ATOM   2710  CD  ARG C 333      12.287  23.026   9.076  1.00220.51           C
ATOM   2711  NE  ARG C 333      12.506  24.304   8.359  1.00220.51           N
ATOM   2712  CZ  ARG C 333      12.864  24.199   7.049  1.00220.51           C
ATOM   2713  NH1 ARG C 333      12.113  23.503   6.150  1.00220.51           N
ATOM   2714  NH2 ARG C 333      14.077  24.684   6.671  1.00220.51           N
ATOM   2715  C   ARG C 333      16.661  25.076   9.546  1.00220.51           C
ATOM   2716  O   ARG C 333      16.398  26.212   9.934  1.00220.51           O
ATOM   2717  N   ILE C 334      17.632  24.827   8.660  1.00187.30           N
ATOM   2718  CA  ILE C 334      18.404  25.847   8.021  1.00187.30           C
ATOM   2719  CB  ILE C 334      19.751  26.105   8.662  1.00187.30           C
ATOM   2720  CG1 ILE C 334      19.734  27.305   9.594  1.00187.30           C
ATOM   2721  CG2 ILE C 334      20.841  26.184   7.595  1.00187.30           C
ATOM   2722  CD1 ILE C 334      19.015  27.076  10.905  1.00187.30           C
ATOM   2723  C   ILE C 334      18.650  25.479   6.599  1.00187.30           C
ATOM   2724  O   ILE C 334      18.792  24.305   6.265  1.00187.30           O
ATOM   2725  N   ARG C 335      18.732  26.506   5.727  1.00142.31           N
ATOM   2726  CA  ARG C 335      18.905  26.267   4.328  1.00142.31           C
ATOM   2727  CB  ARG C 335      18.915  27.565   3.512  1.00142.31           C
ATOM   2728  CG  ARG C 335      18.847  27.343   2.002  1.00142.31           C
ATOM   2729  CD  ARG C 335      20.198  27.532   1.311  0.00142.31           C
ATOM   2730  NE  ARG C 335      20.609  28.947   1.536  0.00142.31           N
ATOM   2731  CZ  ARG C 335      20.263  29.913   0.635  0.00142.31           C
ATOM   2732  NH1 ARG C 335      19.560  29.579  -0.485  0.00142.31           N
ATOM   2733  NH2 ARG C 335      20.617  31.214   0.855  0.00142.31           N
ATOM   2734  C   ARG C 335      20.180  25.513   4.121  1.00142.31           C
ATOM   2735  O   ARG C 335      21.199  25.801   4.752  1.00142.31           O
ATOM   2736  N   ARG C 336      20.123  24.508   3.215  1.00225.63           N
ATOM   2737  CA  ARG C 336      21.227  23.632   2.910  1.00225.63           C
ATOM   2738  CB  ARG C 336      20.880  22.151   2.714  1.00225.63           C
ATOM   2739  CG  ARG C 336      20.632  21.298   3.941  1.00225.63           C
ATOM   2740  CD  ARG C 336      20.631  19.806   3.586  1.00225.63           C
ATOM   2741  NE  ARG C 336      19.545  19.578   2.591  1.00225.63           N
ATOM   2742  CZ  ARG C 336      19.767  18.857   1.449  1.00225.63           C
ATOM   2743  NH1 ARG C 336      21.003  18.335   1.189  1.00225.63           N
ATOM   2744  NH2 ARG C 336      18.754  18.683   0.552  1.00225.63           N
ATOM   2745  C   ARG C 336      21.726  23.928   1.537  1.00225.63           C
ATOM   2746  O   ARG C 336      20.958  24.284   0.645  1.00225.63           O
ATOM   2747  N   GLY C 337      23.047  23.747   1.344  1.00 60.81           N
ATOM   2748  CA  GLY C 337      23.638  23.824   0.037  1.00 60.81           C
ATOM   2749  C   GLY C 337      24.321  25.133  -0.222  1.00 60.81           C
ATOM   2750  O   GLY C 337      25.118  25.228  -1.155  1.00 60.81           O
ATOM   2751  N   ASP C 338      23.928  26.183   0.516  1.00173.93           N
ATOM   2752  CA  ASP C 338      24.438  27.525   0.450  1.00173.93           C
ATOM   2753  CB  ASP C 338      23.355  28.558   0.804  1.00173.93           C
ATOM   2754  CG  ASP C 338      23.872  29.919   0.387  1.00173.93           C
ATOM   2755  OD1 ASP C 338      24.681  29.961  -0.579  1.00173.93           O
ATOM   2756  OD2 ASP C 338      23.468  30.929   1.022  1.00173.93           O
ATOM   2757  C   ASP C 338      25.608  27.776   1.365  1.00173.93           C
ATOM   2758  O   ASP C 338      26.228  28.834   1.270  1.00173.93           O
ATOM   2759  N   ASN C 339      25.910  26.852   2.309  1.00104.81           N
ATOM   2760  CA  ASN C 339      26.889  27.087   3.343  1.00104.81           C
ATOM   2761  CB  ASN C 339      28.270  27.474   2.811  1.00104.81           C
ATOM   2762  CG  ASN C 339      29.230  27.363   3.976  1.00104.81           C
ATOM   2763  OD1 ASN C 339      30.293  27.977   3.969  1.00104.81           O
ATOM   2764  ND2 ASN C 339      28.854  26.562   5.009  1.00104.81           N
ATOM   2765  C   ASN C 339      26.372  28.198   4.216  1.00104.81           C
ATOM   2766  O   ASN C 339      27.100  29.096   4.638  1.00104.81           O
ATOM   2767  N   GLU C 340      25.061  28.121   4.512  1.00133.77           N
ATOM   2768  CA  GLU C 340      24.326  29.071   5.296  1.00133.77           C
ATOM   2769  CB  GLU C 340      22.897  28.574   5.596  1.00133.77           C
ATOM   2770  CG  GLU C 340      22.014  29.513   6.426  1.00133.77           C
ATOM   2771  CD  GLU C 340      21.334  30.488   5.473  1.00133.77           C
ATOM   2772  OE1 GLU C 340      20.485  30.038   4.658  1.00133.77           O
ATOM   2773  OE2 GLU C 340      21.662  31.702   5.558  1.00133.77           O
ATOM   2774  C   GLU C 340      24.980  29.254   6.622  1.00133.77           C
ATOM   2775  O   GLU C 340      25.074  28.333   7.429  1.00133.77           O
ATOM   2776  N   CYS C 341      25.438  30.488   6.867  1.00 99.54           N
ATOM   2777  CA  CYS C 341      25.999  30.880   8.124  1.00 99.54           C
ATOM   2778  CB  CYS C 341      24.947  30.932   9.250  1.00 99.54           C
ATOM   2779  SG  CYS C 341      23.698  32.228   8.971  1.00 99.54           S
ATOM   2780  C   CYS C 341      27.095  29.941   8.534  1.00 99.54           C
ATOM   2781  O   CYS C 341      27.233  29.690   9.730  1.00 99.54           O
ATOM   2782  N   ASN C 342      27.917  29.436   7.578  1.00133.44           N
ATOM   2783  CA  ASN C 342      29.051  28.594   7.888  1.00133.44           C
ATOM   2784  CB  ASN C 342      29.810  29.011   9.139  1.00133.44           C
ATOM   2785  CG  ASN C 342      30.864  30.044   8.910  1.00133.44           C
ATOM   2786  OD1 ASN C 342      31.843  30.015   9.645  1.00133.44           O
ATOM   2787  ND2 ASN C 342      30.687  30.962   7.922  1.00133.44           N
ATOM   2788  C   ASN C 342      28.640  27.237   8.355  1.00133.44           C
ATOM   2789  O   ASN C 342      29.465  26.527   8.924  1.00133.44           O
ATOM   2790  N   ILE C 343      27.397  26.811   8.133  1.00116.56           N
ATOM   2791  CA  ILE C 343      26.973  25.545   8.661  1.00116.56           C
ATOM   2792  CB  ILE C 343      25.479  25.348   8.557  1.00116.56           C
ATOM   2793  CG1 ILE C 343      25.014  24.266   9.548  1.00116.56           C
ATOM   2794  CG2 ILE C 343      25.107  25.065   7.096  1.00116.56           C
ATOM   2795  CD1 ILE C 343      23.511  24.289   9.843  1.00116.56           C
ATOM   2796  C   ILE C 343      27.711  24.400   8.015  1.00116.56           C
ATOM   2797  O   ILE C 343      27.794  23.305   8.565  1.00116.56           O
ATOM   2798  N   GLU C 344      28.115  24.577   6.754  1.00194.23           N
ATOM   2799  CA  GLU C 344      28.857  23.630   5.966  1.00194.23           C
ATOM   2800  CB  GLU C 344      28.549  23.676   4.465  1.00194.23           C
ATOM   2801  CG  GLU C 344      27.353  22.793   4.098  1.00194.23           C
ATOM   2802  CD  GLU C 344      26.121  23.634   3.819  1.00194.23           C
ATOM   2803  OE1 GLU C 344      26.007  24.212   2.704  1.00194.23           O
ATOM   2804  OE2 GLU C 344      25.256  23.705   4.726  1.00194.23           O
ATOM   2805  C   GLU C 344      30.352  23.631   6.147  1.00194.23           C
ATOM   2806  O   GLU C 344      31.024  22.977   5.358  1.00194.23           O
ATOM   2807  N   THR C 345      30.935  24.523   6.967  1.00198.50           N
ATOM   2808  CA  THR C 345      32.373  24.623   7.090  1.00198.50           C
ATOM   2809  CB  THR C 345      32.783  26.006   7.489  1.00198.50           C
ATOM   2810  OG1 THR C 345      32.325  26.291   8.802  1.00198.50           O
ATOM   2811  CG2 THR C 345      32.157  27.001   6.501  1.00198.50           C
ATOM   2812  C   THR C 345      33.128  23.674   8.014  1.00198.50           C
ATOM   2813  O   THR C 345      34.290  23.380   7.759  1.00198.50           O
ATOM   2814  N   LEU C 346      32.586  23.437   9.221  1.00285.84           N
ATOM   2815  CA  LEU C 346      33.095  22.744  10.385  1.00285.84           C
ATOM   2816  CB  LEU C 346      33.080  23.755  11.572  1.00285.84           C
ATOM   2817  CG  LEU C 346      33.814  23.467  12.911  1.00285.84           C
ATOM   2818  CD1 LEU C 346      32.957  22.787  13.995  1.00285.84           C
ATOM   2819  CD2 LEU C 346      35.136  22.730  12.642  1.00285.84           C
ATOM   2820  C   LEU C 346      32.566  21.372  10.761  1.00285.84           C
ATOM   2821  O   LEU C 346      32.649  21.050  11.941  1.00285.84           O
ATOM   2822  N   ALA C 347      31.817  20.614   9.941  1.00 65.21           N
ATOM   2823  CA  ALA C 347      31.234  19.404  10.488  1.00 65.21           C
ATOM   2824  CB  ALA C 347      30.395  18.616   9.467  1.00 65.21           C
ATOM   2825  C   ALA C 347      32.306  18.487  11.017  1.00 65.21           C
ATOM   2826  O   ALA C 347      33.368  18.353  10.411  1.00 65.21           O
ATOM   2827  N   VAL C 348      32.041  17.835  12.184  1.00 46.37           N
ATOM   2828  CA  VAL C 348      32.995  16.952  12.805  1.00 46.37           C
ATOM   2829  CB  VAL C 348      33.499  17.457  14.128  1.00 46.37           C
ATOM   2830  CG1 VAL C 348      34.381  16.371  14.768  1.00 46.37           C
ATOM   2831  CG2 VAL C 348      34.225  18.793  13.907  1.00 46.37           C
ATOM   2832  C   VAL C 348      32.327  15.641  13.085  1.00 46.37           C
ATOM   2833  O   VAL C 348      31.171  15.604  13.500  1.00 46.37           O
ATOM   2834  N   ALA C 349      33.055  14.521  12.878  1.00 39.64           N
ATOM   2835  CA  ALA C 349      32.490  13.224  13.119  1.00 39.64           C
ATOM   2836  CB  ALA C 349      32.356  12.370  11.846  1.00 39.64           C
ATOM   2837  C   ALA C 349      33.393  12.480  14.055  1.00 39.64           C
ATOM   2838  O   ALA C 349      34.611  12.656  14.038  1.00 39.64           O
ATOM   2839  N   THR C 350      32.795  11.647  14.933  1.00107.73           N
ATOM   2840  CA  THR C 350      33.556  10.841  15.845  1.00107.73           C
ATOM   2841  CB  THR C 350      33.687  11.452  17.210  1.00107.73           C
ATOM   2842  OG1 THR C 350      34.580  10.691  18.009  1.00107.73           O
ATOM   2843  CG2 THR C 350      32.295  11.502  17.864  1.00107.73           C
ATOM   2844  C   THR C 350      32.792   9.566  16.004  1.00107.73           C
ATOM   2845  O   THR C 350      31.572   9.563  15.863  1.00107.73           O
ATOM   2846  N   THR C 351      33.483   8.447  16.301  1.00 47.90           N
ATOM   2847  CA  THR C 351      32.794   7.195  16.462  1.00 47.90           C
ATOM   2848  CB  THR C 351      33.335   6.113  15.572  1.00 47.90           C
ATOM   2849  OG1 THR C 351      33.249   6.507  14.211  1.00 47.90           O
ATOM   2850  CG2 THR C 351      32.520   4.829  15.804  1.00 47.90           C
ATOM   2851  C   THR C 351      32.987   6.733  17.876  1.00 47.90           C
ATOM   2852  O   THR C 351      34.112   6.481  18.303  1.00 47.90           O
ATOM   2853  N   PRO C 352      31.910   6.626  18.618  1.00 81.91           N
ATOM   2854  CA  PRO C 352      31.981   6.177  19.988  1.00 81.91           C
ATOM   2855  CD  PRO C 352      30.769   7.498  18.399  1.00 81.91           C
ATOM   2856  CB  PRO C 352      30.765   6.771  20.701  1.00 81.91           C
ATOM   2857  CG  PRO C 352      29.818   7.187  19.565  1.00 81.91           C
ATOM   2858  C   PRO C 352      32.051   4.685  20.092  1.00 81.91           C
ATOM   2859  O   PRO C 352      31.640   3.997  19.159  1.00 81.91           O
ATOM   2860  N   LEU C 353      32.582   4.160  21.216  1.00143.41           N
ATOM   2861  CA  LEU C 353      32.580   2.738  21.400  1.00143.41           C
ATOM   2862  CB  LEU C 353      33.874   2.129  21.943  1.00143.41           C
ATOM   2863  CG  LEU C 353      33.664   0.629  22.220  1.00143.41           C
ATOM   2864  CD1 LEU C 353      33.513  -0.174  20.920  1.00143.41           C
ATOM   2865  CD2 LEU C 353      34.715   0.071  23.182  1.00143.41           C
ATOM   2866  C   LEU C 353      31.559   2.427  22.443  1.00143.41           C
ATOM   2867  O   LEU C 353      31.734   2.764  23.613  1.00143.41           O
ATOM   2868  N   THR C 354      30.486   1.720  22.044  1.00 90.11           N
ATOM   2869  CA  THR C 354      29.423   1.411  22.956  1.00 90.11           C
ATOM   2870  CB  THR C 354      28.183   0.900  22.284  1.00 90.11           C
ATOM   2871  OG1 THR C 354      27.123   0.796  23.222  1.00 90.11           O
ATOM   2872  CG2 THR C 354      28.489  -0.475  21.668  1.00 90.11           C
ATOM   2873  C   THR C 354      29.898   0.353  23.896  1.00 90.11           C
ATOM   2874  O   THR C 354      31.000  -0.176  23.760  1.00 90.11           O
ATOM   2875  N   ASN C 355      29.069   0.048  24.913  1.00 67.71           N
ATOM   2876  CA  ASN C 355      29.422  -0.952  25.873  1.00 67.71           C
ATOM   2877  CB  ASN C 355      28.570  -0.897  27.151  1.00 67.71           C
ATOM   2878  CG  ASN C 355      27.131  -1.201  26.758  1.00 67.71           C
ATOM   2879  OD1 ASN C 355      26.585  -0.597  25.836  1.00 67.71           O
ATOM   2880  ND2 ASN C 355      26.500  -2.174  27.469  1.00 67.71           N
ATOM   2881  C   ASN C 355      29.169  -2.305  25.227  1.00 67.71           C
ATOM   2882  O   ASN C 355      28.585  -2.324  24.112  1.00 67.71           O
ATOM   2883  OXT ASN C 355      29.549  -3.336  25.843  1.00 67.71           O
TER    2884      ASN C 355
ATOM   2885  N   ASP D 356      52.830 -23.366  24.929  1.00 38.35           N
ATOM   2886  CA  ASP D 356      51.488 -23.745  24.427  1.00 38.35           C
ATOM   2887  CB  ASP D 356      51.613 -24.793  23.308  1.00 38.35           C
ATOM   2888  CG  ASP D 356      52.352 -24.172  22.131  1.00 38.35           C
ATOM   2889  OD1 ASP D 356      52.784 -22.995  22.252  1.00 38.35           O
ATOM   2890  OD2 ASP D 356      52.495 -24.870  21.092  1.00 38.35           O
ATOM   2891  C   ASP D 356      50.701 -24.366  25.531  1.00 38.35           C
ATOM   2892  O   ASP D 356      51.247 -24.735  26.569  1.00 38.35           O
ATOM   2893  N   THR D 357      49.373 -24.454  25.340  1.00 42.06           N
ATOM   2894  CA  THR D 357      48.529 -25.122  26.280  1.00 42.06           C
ATOM   2895  CB  THR D 357      47.152 -24.534  26.383  1.00 42.06           C
ATOM   2896  OG1 THR D 357      46.487 -24.621  25.131  1.00 42.06           O
ATOM   2897  CG2 THR D 357      47.271 -23.064  26.823  1.00 42.06           C
ATOM   2898  C   THR D 357      48.392 -26.505  25.741  1.00 42.06           C
ATOM   2899  O   THR D 357      48.875 -26.806  24.651  1.00 42.06           O
ATOM   2900  N   PRO D 358      47.763 -27.358  26.488  1.00 67.28           N
ATOM   2901  CA  PRO D 358      47.583 -28.716  26.049  1.00 67.28           C
ATOM   2902  CD  PRO D 358      47.850 -27.262  27.937  1.00 67.28           C
ATOM   2903  CB  PRO D 358      47.156 -29.496  27.290  1.00 67.28           C
ATOM   2904  CG  PRO D 358      47.787 -28.709  28.452  1.00 67.28           C
ATOM   2905  C   PRO D 358      46.612 -28.827  24.912  1.00 67.28           C
ATOM   2906  O   PRO D 358      46.497 -29.911  24.343  1.00 67.28           O
ATOM   2907  N   ALA D 359      45.888 -27.740  24.578  1.00 58.31           N
ATOM   2908  CA  ALA D 359      44.844 -27.810  23.588  1.00 58.31           C
ATOM   2909  CB  ALA D 359      43.916 -26.582  23.599  1.00 58.31           C
ATOM   2910  C   ALA D 359      45.370 -27.955  22.192  1.00 58.31           C
ATOM   2911  O   ALA D 359      46.356 -27.331  21.801  1.00 58.31           O
ATOM   2912  N   ASN D 360      44.693 -28.818  21.403  1.00137.07           N
ATOM   2913  CA  ASN D 360      44.996 -28.990  20.011  1.00137.07           C
ATOM   2914  CB  ASN D 360      45.614 -30.367  19.702  1.00137.07           C
ATOM   2915  CG  ASN D 360      46.212 -30.342  18.302  1.00137.07           C
ATOM   2916  OD1 ASN D 360      45.691 -29.689  17.399  1.00137.07           O
ATOM   2917  ND2 ASN D 360      47.344 -31.073  18.114  1.00137.07           N
ATOM   2918  C   ASN D 360      43.677 -28.919  19.298  1.00137.07           C
ATOM   2919  O   ASN D 360      43.118 -29.944  18.911  1.00137.07           O
ATOM   2920  N   CYS D 361      43.156 -27.695  19.073  1.00 62.37           N
ATOM   2921  CA  CYS D 361      41.861 -27.553  18.461  1.00 62.37           C
ATOM   2922  CB  CYS D 361      40.949 -26.560  19.200  1.00 62.37           C
ATOM   2923  SG  CYS D 361      40.505 -27.207  20.838  1.00 62.37           S
ATOM   2924  C   CYS D 361      42.019 -27.117  17.036  1.00 62.37           C
ATOM   2925  O   CYS D 361      43.084 -26.657  16.626  1.00 62.37           O
ATOM   2926  N   SER D 362      40.941 -27.255  16.231  1.00 49.69           N
ATOM   2927  CA  SER D 362      41.050 -26.953  14.832  1.00 49.69           C
ATOM   2928  CB  SER D 362      40.661 -28.124  13.912  1.00 49.69           C
ATOM   2929  OG  SER D 362      39.270 -28.388  14.018  1.00 49.69           O
ATOM   2930  C   SER D 362      40.164 -25.804  14.458  1.00 49.69           C
ATOM   2931  O   SER D 362      39.296 -25.368  15.213  1.00 49.69           O
ATOM   2932  N   PHE D 363      40.393 -25.318  13.222  1.00 77.20           N
ATOM   2933  CA  PHE D 363      39.737 -24.221  12.566  1.00 77.20           C
ATOM   2934  CB  PHE D 363      40.300 -24.082  11.131  1.00 77.20           C
ATOM   2935  CG  PHE D 363      39.571 -23.042  10.352  1.00 77.20           C
ATOM   2936  CD1 PHE D 363      39.867 -21.706  10.500  1.00 77.20           C
ATOM   2937  CD2 PHE D 363      38.584 -23.414   9.466  1.00 77.20           C
ATOM   2938  CE1 PHE D 363      39.192 -20.758   9.766  1.00 77.20           C
ATOM   2939  CE2 PHE D 363      37.908 -22.468   8.732  1.00 77.20           C
ATOM   2940  CZ  PHE D 363      38.214 -21.137   8.878  1.00 77.20           C
ATOM   2941  C   PHE D 363      38.272 -24.545  12.499  1.00 77.20           C
ATOM   2942  O   PHE D 363      37.414 -23.693  12.742  1.00 77.20           O
ATOM   2943  N   GLU D 364      37.952 -25.812  12.179  1.00 80.74           N
ATOM   2944  CA  GLU D 364      36.589 -26.246  12.062  1.00 80.74           C
ATOM   2945  CB  GLU D 364      36.475 -27.715  11.621  1.00 80.74           C
ATOM   2946  CG  GLU D 364      35.031 -28.204  11.485  1.00 80.74           C
ATOM   2947  CD  GLU D 364      35.075 -29.661  11.047  1.00 80.74           C
ATOM   2948  OE1 GLU D 364      36.136 -30.086  10.519  1.00 80.74           O
ATOM   2949  OE2 GLU D 364      34.047 -30.368  11.234  1.00 80.74           O
ATOM   2950  C   GLU D 364      35.910 -26.133  13.392  1.00 80.74           C
ATOM   2951  O   GLU D 364      34.742 -25.754  13.468  1.00 80.74           O
ATOM   2952  N   GLU D 365      36.632 -26.446  14.485  1.00 78.54           N
ATOM   2953  CA  GLU D 365      36.050 -26.432  15.805  1.00 78.54           C
ATOM   2954  CB  GLU D 365      37.064 -26.789  16.903  1.00 78.54           C
ATOM   2955  CG  GLU D 365      37.593 -28.223  16.814  1.00 78.54           C
ATOM   2956  CD  GLU D 365      36.481 -29.173  17.230  1.00 78.54           C
ATOM   2957  OE1 GLU D 365      35.371 -28.679  17.565  1.00 78.54           O
ATOM   2958  OE2 GLU D 365      36.727 -30.409  17.218  1.00 78.54           O
ATOM   2959  C   GLU D 365      35.564 -25.042  16.079  1.00 78.54           C
ATOM   2960  O   GLU D 365      34.560 -24.846  16.762  1.00 78.54           O
ATOM   2961  N   ILE D 366      36.318 -24.047  15.585  1.00121.69           N
ATOM   2962  CA  ILE D 366      36.063 -22.635  15.727  1.00121.69           C
ATOM   2963  CB  ILE D 366      37.207 -21.802  15.242  1.00121.69           C
ATOM   2964  CG1 ILE D 366      38.444 -22.008  16.131  1.00121.69           C
ATOM   2965  CG2 ILE D 366      36.710 -20.353  15.141  1.00121.69           C
ATOM   2966  CD1 ILE D 366      38.214 -21.634  17.595  1.00121.69           C
ATOM   2967  C   ILE D 366      34.852 -22.154  14.964  1.00121.69           C
ATOM   2968  O   ILE D 366      34.144 -21.255  15.418  1.00121.69           O
ATOM   2969  N   GLU D 367      34.609 -22.675  13.746  1.00 97.10           N
ATOM   2970  CA  GLU D 367      33.520 -22.151  12.955  1.00 97.10           C
ATOM   2971  CB  GLU D 367      33.501 -22.732  11.532  1.00 97.10           C
ATOM   2972  CG  GLU D 367      33.454 -24.263  11.531  1.00 97.10           C
ATOM   2973  CD  GLU D 367      33.570 -24.754  10.095  1.00 97.10           C
ATOM   2974  OE1 GLU D 367      34.707 -24.742   9.552  1.00 97.10           O
ATOM   2975  OE2 GLU D 367      32.519 -25.142   9.518  1.00 97.10           O
ATOM   2976  C   GLU D 367      32.214 -22.480  13.619  1.00 97.10           C
ATOM   2977  O   GLU D 367      32.037 -23.577  14.143  1.00 97.10           O
ATOM   2978  N   GLY D 368      31.256 -21.522  13.625  1.00 39.30           N
ATOM   2979  CA  GLY D 368      29.973 -21.802  14.208  1.00 39.30           C
ATOM   2980  C   GLY D 368      29.526 -20.652  15.064  1.00 39.30           C
ATOM   2981  O   GLY D 368      30.033 -19.535  14.949  1.00 39.30           O
ATOM   2982  N   ARG D 369      28.536 -20.904  15.954  1.00138.38           N
ATOM   2983  CA  ARG D 369      28.075 -19.831  16.787  1.00138.38           C
ATOM   2984  CB  ARG D 369      26.545 -19.686  16.881  1.00138.38           C
ATOM   2985  CG  ARG D 369      26.091 -18.513  17.754  1.00138.38           C
ATOM   2986  CD  ARG D 369      24.570 -18.362  17.853  1.00138.38           C
ATOM   2987  NE  ARG D 369      24.053 -18.046  16.491  1.00138.38           N
ATOM   2988  CZ  ARG D 369      22.715 -17.856  16.291  1.00138.38           C
ATOM   2989  NH1 ARG D 369      21.847 -17.944  17.341  1.00138.38           N
ATOM   2990  NH2 ARG D 369      22.244 -17.574  15.041  1.00138.38           N
ATOM   2991  C   ARG D 369      28.596 -20.027  18.174  1.00138.38           C
ATOM   2992  O   ARG D 369      28.621 -21.138  18.704  1.00138.38           O
ATOM   2993  N   TRP D 370      29.044 -18.915  18.791  1.00 62.50           N
ATOM   2994  CA  TRP D 370      29.594 -18.970  20.115  1.00 62.50           C
ATOM   2995  CB  TRP D 370      31.076 -18.564  20.180  1.00 62.50           C
ATOM   2996  CG  TRP D 370      32.033 -19.531  19.522  1.00 62.50           C
ATOM   2997  CD2 TRP D 370      32.861 -20.460  20.240  1.00 62.50           C
ATOM   2998  CD1 TRP D 370      32.327 -19.694  18.200  1.00 62.50           C
ATOM   2999  NE1 TRP D 370      33.287 -20.667  18.048  1.00 62.50           N
ATOM   3000  CE2 TRP D 370      33.626 -21.145  19.296  1.00 62.50           C
ATOM   3001  CE3 TRP D 370      32.981 -20.714  21.576  1.00 62.50           C
ATOM   3002  CZ2 TRP D 370      34.528 -22.098  19.676  1.00 62.50           C
ATOM   3003  CZ3 TRP D 370      33.884 -21.683  21.956  1.00 62.50           C
ATOM   3004  CH2 TRP D 370      34.641 -22.361  21.023  1.00 62.50           C
ATOM   3005  C   TRP D 370      28.847 -17.993  20.964  1.00 62.50           C
ATOM   3006  O   TRP D 370      28.426 -16.938  20.495  1.00 62.50           O
ATOM   3007  N   LYS D 371      28.642 -18.338  22.250  1.00102.20           N
ATOM   3008  CA  LYS D 371      27.995 -17.427  23.147  1.00102.20           C
ATOM   3009  CB  LYS D 371      26.824 -18.049  23.926  1.00102.20           C
ATOM   3010  CG  LYS D 371      26.138 -17.067  24.880  1.00102.20           C
ATOM   3011  CD  LYS D 371      24.801 -17.572  25.425  1.00102.20           C
ATOM   3012  CE  LYS D 371      23.663 -17.520  24.403  1.00102.20           C
ATOM   3013  NZ  LYS D 371      22.412 -18.025  25.012  1.00102.20           N
ATOM   3014  C   LYS D 371      29.029 -17.022  24.143  1.00102.20           C
ATOM   3015  O   LYS D 371      29.680 -17.871  24.750  1.00102.20           O
ATOM   3016  N   PHE D 372      29.221 -15.702  24.327  1.00 83.08           N
ATOM   3017  CA  PHE D 372      30.211 -15.282  25.272  1.00 83.08           C
ATOM   3018  CB  PHE D 372      31.236 -14.266  24.726  1.00 83.08           C
ATOM   3019  CG  PHE D 372      32.006 -14.894  23.613  1.00 83.08           C
ATOM   3020  CD1 PHE D 372      32.724 -16.051  23.814  1.00 83.08           C
ATOM   3021  CD2 PHE D 372      32.052 -14.294  22.376  1.00 83.08           C
ATOM   3022  CE1 PHE D 372      33.444 -16.620  22.789  1.00 83.08           C
ATOM   3023  CE2 PHE D 372      32.772 -14.857  21.348  1.00 83.08           C
ATOM   3024  CZ  PHE D 372      33.467 -16.024  21.552  1.00 83.08           C
ATOM   3025  C   PHE D 372      29.516 -14.615  26.419  1.00 83.08           C
ATOM   3026  O   PHE D 372      28.730 -13.686  26.237  1.00 83.08           O
ATOM   3027  N   LEU D 373      29.796 -15.087  27.649  1.00 61.90           N
ATOM   3028  CA  LEU D 373      29.238 -14.494  28.834  1.00 61.90           C
ATOM   3029  CB  LEU D 373      28.975 -15.509  29.959  1.00 61.90           C
ATOM   3030  CG  LEU D 373      27.991 -16.631  29.577  1.00 61.90           C
ATOM   3031  CD1 LEU D 373      27.767 -17.599  30.749  1.00 61.90           C
ATOM   3032  CD2 LEU D 373      26.681 -16.063  29.014  1.00 61.90           C
ATOM   3033  C   LEU D 373      30.289 -13.558  29.337  1.00 61.90           C
ATOM   3034  O   LEU D 373      31.426 -13.973  29.547  1.00 61.90           O
ATOM   3035  N   MET D 374      29.934 -12.274  29.555  1.00112.62           N
ATOM   3036  CA  MET D 374      30.905 -11.289  29.948  1.00112.62           C
ATOM   3037  CB  MET D 374      30.804  -9.990  29.128  1.00112.62           C
ATOM   3038  CG  MET D 374      31.179 -10.156  27.656  1.00112.62           C
ATOM   3039  SD  MET D 374      32.960 -10.346  27.356  1.00112.62           S
ATOM   3040  CE  MET D 374      32.769 -10.730  25.593  1.00112.62           C
ATOM   3041  C   MET D 374      30.704 -10.892  31.378  1.00112.62           C
ATOM   3042  O   MET D 374      29.585 -10.663  31.829  1.00112.62           O
ATOM   3043  N   GLY D 375      31.823 -10.787  32.123  1.00 66.78           N
ATOM   3044  CA  GLY D 375      31.833 -10.409  33.507  1.00 66.78           C
ATOM   3045  C   GLY D 375      32.295  -8.982  33.612  1.00 66.78           C
ATOM   3046  O   GLY D 375      31.913  -8.125  32.818  1.00 66.78           O
ATOM   3047  N   PRO D 376      33.217  -8.769  34.521  1.00272.97           N
ATOM   3048  CA  PRO D 376      33.544  -7.458  35.051  1.00272.97           C
ATOM   3049  CD  PRO D 376      34.294  -9.726  34.711  1.00272.97           C
ATOM   3050  CB  PRO D 376      34.984  -7.567  35.560  1.00272.97           C
ATOM   3051  CG  PRO D 376      35.220  -9.076  35.749  1.00272.97           C
ATOM   3052  C   PRO D 376      33.350  -6.216  34.227  1.00272.97           C
ATOM   3053  O   PRO D 376      32.190  -5.893  33.985  1.00272.97           O
ATOM   3054  N   SER D 377      34.436  -5.530  33.793  1.00204.78           N
ATOM   3055  CA  SER D 377      34.433  -4.305  33.008  1.00204.78           C
ATOM   3056  CB  SER D 377      33.063  -3.680  32.674  1.00204.78           C
ATOM   3057  OG  SER D 377      32.351  -4.512  31.770  1.00204.78           O
ATOM   3058  C   SER D 377      35.213  -3.231  33.697  1.00204.78           C
ATOM   3059  O   SER D 377      34.654  -2.280  34.248  1.00204.78           O
ATOM   3060  N   THR D 378      36.550  -3.307  33.614  1.00149.90           N
ATOM   3061  CA  THR D 378      37.330  -2.273  34.228  1.00149.90           C
ATOM   3062  CB  THR D 378      37.745  -2.615  35.613  1.00149.90           C
ATOM   3063  OG1 THR D 378      38.308  -1.480  36.251  1.00149.90           O
ATOM   3064  CG2 THR D 378      38.732  -3.783  35.528  1.00149.90           C
ATOM   3065  C   THR D 378      38.534  -2.018  33.365  1.00149.90           C
ATOM   3066  O   THR D 378      38.453  -2.112  32.144  1.00149.90           O
ATOM   3067  N   GLU D 379      39.671  -1.624  33.969  1.00 45.85           N
ATOM   3068  CA  GLU D 379      40.876  -1.342  33.237  1.00 45.85           C
ATOM   3069  CB  GLU D 379      41.746  -0.264  33.904  1.00 45.85           C
ATOM   3070  CG  GLU D 379      41.084   1.116  33.930  1.00 45.85           C
ATOM   3071  CD  GLU D 379      42.036   2.088  34.611  1.00 45.85           C
ATOM   3072  OE1 GLU D 379      43.135   1.641  35.034  1.00 45.85           O
ATOM   3073  OE2 GLU D 379      41.673   3.290  34.722  1.00 45.85           O
ATOM   3074  C   GLU D 379      41.694  -2.594  33.140  1.00 45.85           C
ATOM   3075  O   GLU D 379      41.337  -3.637  33.686  1.00 45.85           O
ATOM   3076  N   ASN D 380      42.817  -2.513  32.396  1.00 86.60           N
ATOM   3077  CA  ASN D 380      43.718  -3.614  32.200  1.00 86.60           C
ATOM   3078  CB  ASN D 380      44.879  -3.263  31.251  1.00 86.60           C
ATOM   3079  CG  ASN D 380      45.595  -4.544  30.846  1.00 86.60           C
ATOM   3080  OD1 ASN D 380      45.325  -5.621  31.375  1.00 86.60           O
ATOM   3081  ND2 ASN D 380      46.542  -4.424  29.877  1.00 86.60           N
ATOM   3082  C   ASN D 380      44.306  -3.975  33.530  1.00 86.60           C
ATOM   3083  O   ASN D 380      44.665  -5.127  33.776  1.00 86.60           O
ATOM   3084  N   SER D 381      44.514  -2.963  34.391  1.00 45.76           N
ATOM   3085  CA  SER D 381      45.040  -3.186  35.706  1.00 45.76           C
ATOM   3086  CB  SER D 381      45.569  -1.897  36.357  1.00 45.76           C
ATOM   3087  OG  SER D 381      46.668  -1.391  35.614  1.00 45.76           O
ATOM   3088  C   SER D 381      43.989  -3.737  36.619  1.00 45.76           C
ATOM   3089  O   SER D 381      44.264  -4.614  37.435  1.00 45.76           O
ATOM   3090  N   ARG D 382      42.755  -3.212  36.512  1.00118.46           N
ATOM   3091  CA  ARG D 382      41.712  -3.566  37.427  1.00118.46           C
ATOM   3092  CB  ARG D 382      40.556  -2.561  37.453  1.00118.46           C
ATOM   3093  CG  ARG D 382      40.964  -1.163  37.924  0.00118.46           C
ATOM   3094  CD  ARG D 382      41.020  -1.011  39.445  1.00118.46           C
ATOM   3095  NE  ARG D 382      41.429   0.393  39.736  1.00118.46           N
ATOM   3096  CZ  ARG D 382      41.376   0.871  41.014  1.00118.46           C
ATOM   3097  NH1 ARG D 382      40.957   0.061  42.030  1.00118.46           N
ATOM   3098  NH2 ARG D 382      41.743   2.159  41.276  1.00118.46           N
ATOM   3099  C   ARG D 382      41.219  -4.978  37.247  1.00118.46           C
ATOM   3100  O   ARG D 382      40.782  -5.593  38.217  1.00118.46           O
ATOM   3101  N   VAL D 383      41.227  -5.535  36.018  1.00147.11           N
ATOM   3102  CA  VAL D 383      40.795  -6.893  35.868  1.00147.11           C
ATOM   3103  CB  VAL D 383      39.884  -7.222  34.711  1.00147.11           C
ATOM   3104  CG1 VAL D 383      38.487  -6.639  34.911  1.00147.11           C
ATOM   3105  CG2 VAL D 383      40.574  -6.784  33.413  1.00147.11           C
ATOM   3106  C   VAL D 383      41.968  -7.765  35.590  1.00147.11           C
ATOM   3107  O   VAL D 383      43.029  -7.315  35.154  1.00147.11           O
ATOM   3108  N   ASN D 384      41.784  -9.060  35.907  1.00104.26           N
ATOM   3109  CA  ASN D 384      42.741 -10.075  35.591  1.00104.26           C
ATOM   3110  CB  ASN D 384      43.701 -10.372  36.756  1.00104.26           C
ATOM   3111  CG  ASN D 384      44.859 -11.205  36.234  0.00104.26           C
ATOM   3112  OD1 ASN D 384      45.823 -10.671  35.688  0.00104.26           O
ATOM   3113  ND2 ASN D 384      44.774 -12.550  36.414  0.00104.26           N
ATOM   3114  C   ASN D 384      41.885 -11.282  35.391  1.00104.26           C
ATOM   3115  O   ASN D 384      41.221 -11.719  36.328  1.00104.26           O
ATOM   3116  N   CYS D 385      41.888 -11.861  34.174  1.00103.99           N
ATOM   3117  CA  CYS D 385      40.985 -12.926  33.869  1.00103.99           C
ATOM   3118  CB  CYS D 385      40.491 -12.837  32.418  1.00103.99           C
ATOM   3119  SG  CYS D 385      39.866 -11.169  32.060  1.00103.99           S
ATOM   3120  C   CYS D 385      41.666 -14.246  34.039  1.00103.99           C
ATOM   3121  O   CYS D 385      41.946 -14.952  33.071  1.00103.99           O
ATOM   3122  N   SER D 386      42.042 -14.578  35.282  1.00 99.65           N
ATOM   3123  CA  SER D 386      42.547 -15.888  35.549  1.00 99.65           C
ATOM   3124  CB  SER D 386      43.473 -15.904  36.776  1.00 99.65           C
ATOM   3125  OG  SER D 386      42.790 -15.382  37.906  1.00 99.65           O
ATOM   3126  C   SER D 386      41.388 -16.827  35.793  1.00 99.65           C
ATOM   3127  O   SER D 386      41.342 -17.942  35.276  1.00 99.65           O
ATOM   3128  N   MET D 387      40.537 -16.435  36.766  1.00239.85           N
ATOM   3129  CA  MET D 387      39.324 -17.045  37.276  1.00239.85           C
ATOM   3130  CB  MET D 387      39.151 -16.794  38.784  1.00239.85           C
ATOM   3131  CG  MET D 387      38.881 -15.330  39.134  1.00239.85           C
ATOM   3132  SD  MET D 387      40.278 -14.209  38.822  1.00239.85           S
ATOM   3133  CE  MET D 387      39.409 -12.720  39.395  1.00239.85           C
ATOM   3134  C   MET D 387      37.985 -16.712  36.655  1.00239.85           C
ATOM   3135  O   MET D 387      37.101 -17.567  36.611  1.00239.85           O
ATOM   3136  N   PRO D 388      37.865 -15.562  36.063  1.00235.50           N
ATOM   3137  CA  PRO D 388      36.630 -14.792  36.001  1.00235.50           C
ATOM   3138  CD  PRO D 388      38.624 -15.409  34.832  1.00235.50           C
ATOM   3139  CB  PRO D 388      36.584 -14.142  34.616  1.00235.50           C
ATOM   3140  CG  PRO D 388      37.609 -14.928  33.787  1.00235.50           C
ATOM   3141  C   PRO D 388      35.279 -15.225  36.458  1.00235.50           C
ATOM   3142  O   PRO D 388      34.588 -15.847  35.692  1.00235.50           O
ATOM   3143  N   TRP D 389      34.805 -14.693  37.614  1.00145.64           N
ATOM   3144  CA  TRP D 389      33.603 -15.053  38.344  1.00145.64           C
ATOM   3145  CB  TRP D 389      33.544 -14.412  39.742  1.00145.64           C
ATOM   3146  CG  TRP D 389      34.604 -14.915  40.695  1.00145.64           C
ATOM   3147  CD2 TRP D 389      34.458 -16.077  41.528  1.00145.64           C
ATOM   3148  CD1 TRP D 389      35.846 -14.412  40.950  1.00145.64           C
ATOM   3149  NE1 TRP D 389      36.484 -15.186  41.891  1.00145.64           N
ATOM   3150  CE2 TRP D 389      35.640 -16.214  42.255  1.00145.64           C
ATOM   3151  CE3 TRP D 389      33.424 -16.955  41.675  1.00145.64           C
ATOM   3152  CZ2 TRP D 389      35.806 -17.237  43.144  1.00145.64           C
ATOM   3153  CZ3 TRP D 389      33.594 -17.986  42.573  1.00145.64           C
ATOM   3154  CH2 TRP D 389      34.762 -18.124  43.293  1.00145.64           C
ATOM   3155  C   TRP D 389      32.313 -14.697  37.636  1.00145.64           C
ATOM   3156  O   TRP D 389      32.102 -15.070  36.485  1.00145.64           O
ATOM   3157  N   LYS D 390      31.382 -14.017  38.359  1.00115.52           N
ATOM   3158  CA  LYS D 390      30.020 -13.736  37.942  1.00115.52           C
ATOM   3159  CB  LYS D 390      29.193 -13.019  39.024  1.00115.52           C
ATOM   3160  CG  LYS D 390      29.002 -13.841  40.301  1.00115.52           C
ATOM   3161  CD  LYS D 390      30.289 -14.029  41.108  1.00115.52           C
ATOM   3162  CE  LYS D 390      30.098 -14.846  42.387  1.00115.52           C
ATOM   3163  NZ  LYS D 390      31.389 -14.977  43.100  1.00115.52           N
ATOM   3164  C   LYS D 390      29.924 -12.907  36.686  1.00115.52           C
ATOM   3165  O   LYS D 390      30.682 -11.964  36.455  1.00115.52           O
ATOM   3166  N   PRO D 391      29.017 -13.351  35.834  1.00188.20           N
ATOM   3167  CA  PRO D 391      28.771 -12.648  34.585  1.00188.20           C
ATOM   3168  CD  PRO D 391      29.010 -14.791  35.628  1.00188.20           C
ATOM   3169  CB  PRO D 391      28.514 -13.721  33.527  1.00188.20           C
ATOM   3170  CG  PRO D 391      29.135 -14.996  34.113  1.00188.20           C
ATOM   3171  C   PRO D 391      27.661 -11.624  34.562  1.00188.20           C
ATOM   3172  O   PRO D 391      26.601 -11.884  35.132  1.00188.20           O
ATOM   3173  N   VAL D 392      27.890 -10.455  33.918  1.00 77.54           N
ATOM   3174  CA  VAL D 392      26.903  -9.427  33.689  1.00 77.54           C
ATOM   3175  CB  VAL D 392      27.523  -8.070  33.527  1.00 77.54           C
ATOM   3176  CG1 VAL D 392      26.408  -7.057  33.219  1.00 77.54           C
ATOM   3177  CG2 VAL D 392      28.331  -7.748  34.795  1.00 77.54           C
ATOM   3178  C   VAL D 392      26.049  -9.660  32.465  1.00 77.54           C
ATOM   3179  O   VAL D 392      24.828  -9.520  32.527  1.00 77.54           O
ATOM   3180  N   LYS D 393      26.662 -10.029  31.311  1.00127.62           N
ATOM   3181  CA  LYS D 393      25.896 -10.036  30.087  1.00127.62           C
ATOM   3182  CB  LYS D 393      25.947  -8.675  29.380  1.00127.62           C
ATOM   3183  CG  LYS D 393      27.380  -8.192  29.158  1.00127.62           C
ATOM   3184  CD  LYS D 393      27.478  -6.948  28.281  1.00127.62           C
ATOM   3185  CE  LYS D 393      28.914  -6.468  28.065  1.00127.62           C
ATOM   3186  NZ  LYS D 393      29.634  -7.410  27.176  1.00127.62           N
ATOM   3187  C   LYS D 393      26.376 -11.074  29.116  1.00127.62           C
ATOM   3188  O   LYS D 393      27.389 -11.734  29.329  1.00127.62           O
ATOM   3189  N   THR D 394      25.622 -11.250  28.005  1.00106.67           N
ATOM   3190  CA  THR D 394      25.973 -12.236  27.019  1.00106.67           C
ATOM   3191  CB  THR D 394      24.953 -13.328  26.892  1.00106.67           C
ATOM   3192  OG1 THR D 394      23.725 -12.797  26.415  1.00106.67           O
ATOM   3193  CG2 THR D 394      24.744 -13.965  28.275  1.00106.67           C
ATOM   3194  C   THR D 394      26.059 -11.579  25.674  1.00106.67           C
ATOM   3195  O   THR D 394      25.351 -10.612  25.399  1.00106.67           O
ATOM   3196  N   TRP D 395      26.966 -12.084  24.806  1.00144.66           N
ATOM   3197  CA  TRP D 395      27.076 -11.575  23.466  1.00144.66           C
ATOM   3198  CB  TRP D 395      28.286 -10.653  23.244  1.00144.66           C
ATOM   3199  CG  TRP D 395      28.254  -9.939  21.915  1.00144.66           C
ATOM   3200  CD2 TRP D 395      27.496  -8.741  21.687  1.00144.66           C
ATOM   3201  CD1 TRP D 395      28.858 -10.246  20.731  1.00144.66           C
ATOM   3202  NE1 TRP D 395      28.527  -9.308  19.780  1.00144.66           N
ATOM   3203  CE2 TRP D 395      27.688  -8.376  20.356  1.00144.66           C
ATOM   3204  CE3 TRP D 395      26.703  -8.006  22.522  1.00144.66           C
ATOM   3205  CZ2 TRP D 395      27.087  -7.266  19.836  1.00144.66           C
ATOM   3206  CZ3 TRP D 395      26.099  -6.886  21.996  1.00144.66           C
ATOM   3207  CH2 TRP D 395      26.288  -6.523  20.678  1.00144.66           C
ATOM   3208  C   TRP D 395      27.221 -12.765  22.562  1.00144.66           C
ATOM   3209  O   TRP D 395      28.002 -13.673  22.835  1.00144.66           O
ATOM   3210  N   ILE D 396      26.485 -12.792  21.434  1.00 81.33           N
ATOM   3211  CA  ILE D 396      26.547 -13.944  20.576  1.00 81.33           C
ATOM   3212  CB  ILE D 396      25.197 -14.452  20.155  1.00 81.33           C
ATOM   3213  CG1 ILE D 396      24.390 -14.919  21.379  1.00 81.33           C
ATOM   3214  CG2 ILE D 396      25.419 -15.558  19.109  1.00 81.33           C
ATOM   3215  CD1 ILE D 396      23.992 -13.784  22.321  1.00 81.33           C
ATOM   3216  C   ILE D 396      27.282 -13.569  19.326  1.00 81.33           C
ATOM   3217  O   ILE D 396      27.055 -12.501  18.760  1.00 81.33           O
ATOM   3218  N   VAL D 397      28.214 -14.443  18.880  1.00 45.77           N
ATOM   3219  CA  VAL D 397      28.976 -14.152  17.696  1.00 45.77           C
ATOM   3220  CB  VAL D 397      30.417 -13.841  17.979  1.00 45.77           C
ATOM   3221  CG1 VAL D 397      30.479 -12.573  18.847  1.00 45.77           C
ATOM   3222  CG2 VAL D 397      31.071 -15.076  18.625  1.00 45.77           C
ATOM   3223  C   VAL D 397      28.957 -15.344  16.787  1.00 45.77           C
ATOM   3224  O   VAL D 397      28.988 -16.489  17.234  1.00 45.77           O
ATOM   3225  N   SER D 398      28.903 -15.087  15.463  1.00 47.04           N
ATOM   3226  CA  SER D 398      28.915 -16.136  14.484  1.00 47.04           C
ATOM   3227  CB  SER D 398      27.738 -16.065  13.496  1.00 47.04           C
ATOM   3228  OG  SER D 398      26.513 -16.275  14.183  1.00 47.04           O
ATOM   3229  C   SER D 398      30.175 -15.993  13.689  1.00 47.04           C
ATOM   3230  O   SER D 398      30.528 -14.899  13.248  1.00 47.04           O
ATOM   3231  N   LEU D 399      30.889 -17.120  13.494  1.00 65.14           N
ATOM   3232  CA  LEU D 399      32.130 -17.103  12.769  1.00 65.14           C
ATOM   3233  CB  LEU D 399      33.289 -17.743  13.551  1.00 65.14           C
ATOM   3234  CG  LEU D 399      33.565 -17.058  14.903  1.00 65.14           C
ATOM   3235  CD1 LEU D 399      34.749 -17.716  15.630  1.00 65.14           C
ATOM   3236  CD2 LEU D 399      33.726 -15.538  14.744  1.00 65.14           C
ATOM   3237  C   LEU D 399      31.929 -17.915  11.525  1.00 65.14           C
ATOM   3238  O   LEU D 399      31.549 -19.083  11.594  1.00 65.14           O
ATOM   3239  N   ARG D 400      32.207 -17.317  10.348  1.00186.90           N
ATOM   3240  CA  ARG D 400      31.977 -17.991   9.097  1.00186.90           C
ATOM   3241  CB  ARG D 400      31.076 -17.207   8.129  1.00186.90           C
ATOM   3242  CG  ARG D 400      29.646 -17.019   8.640  1.00186.90           C
ATOM   3243  CD  ARG D 400      28.869 -18.329   8.786  1.00186.90           C
ATOM   3244  NE  ARG D 400      29.202 -18.898  10.122  1.00186.90           N
ATOM   3245  CZ  ARG D 400      28.493 -18.501  11.219  1.00186.90           C
ATOM   3246  NH1 ARG D 400      27.480 -17.597  11.081  1.00186.90           N
ATOM   3247  NH2 ARG D 400      28.794 -19.006  12.451  1.00186.90           N
ATOM   3248  C   ARG D 400      33.279 -18.208   8.399  1.00186.90           C
ATOM   3249  O   ARG D 400      34.228 -17.474   8.646  1.00186.90           O
ATOM   3250  N   PHE D 401      33.277 -19.185   7.459  1.00295.02           N
ATOM   3251  CA  PHE D 401      34.359 -19.845   6.755  1.00295.02           C
ATOM   3252  CB  PHE D 401      33.826 -20.851   5.722  1.00295.02           C
ATOM   3253  CG  PHE D 401      32.679 -21.610   6.306  1.00295.02           C
ATOM   3254  CD1 PHE D 401      31.404 -21.088   6.193  1.00295.02           C
ATOM   3255  CD2 PHE D 401      32.847 -22.817   6.948  1.00295.02           C
ATOM   3256  CE1 PHE D 401      30.314 -21.751   6.709  1.00295.02           C
ATOM   3257  CE2 PHE D 401      31.762 -23.484   7.466  1.00295.02           C
ATOM   3258  CZ  PHE D 401      30.499 -22.954   7.347  1.00295.02           C
ATOM   3259  C   PHE D 401      35.275 -18.995   5.919  1.00295.02           C
ATOM   3260  O   PHE D 401      35.068 -18.895   4.728  1.00295.02           O
ATOM   3261  N   PRO D 402      36.025 -18.119   6.431  1.00310.40           N
ATOM   3262  CA  PRO D 402      37.338 -17.795   5.934  1.00310.40           C
ATOM   3263  CD  PRO D 402      35.210 -16.936   6.124  1.00310.40           C
ATOM   3264  CB  PRO D 402      37.178 -16.889   4.715  1.00310.40           C
ATOM   3265  CG  PRO D 402      35.834 -16.185   4.933  1.00310.40           C
ATOM   3266  C   PRO D 402      37.698 -17.110   7.218  1.00310.40           C
ATOM   3267  O   PRO D 402      38.255 -17.726   8.122  1.00310.40           O
ATOM   3268  N   ASP D 403      37.601 -15.769   7.181  1.00199.13           N
ATOM   3269  CA  ASP D 403      37.714 -14.814   8.243  1.00199.13           C
ATOM   3270  CB  ASP D 403      38.765 -13.736   7.927  1.00199.13           C
ATOM   3271  CG  ASP D 403      38.423 -13.030   6.629  1.00199.13           C
ATOM   3272  OD1 ASP D 403      37.434 -13.443   5.969  1.00199.13           O
ATOM   3273  OD2 ASP D 403      39.164 -12.076   6.269  1.00199.13           O
ATOM   3274  C   ASP D 403      36.505 -14.134   8.866  1.00199.13           C
ATOM   3275  O   ASP D 403      36.736 -13.320   9.754  1.00199.13           O
ATOM   3276  N   LEU D 404      35.232 -14.296   8.436  1.00132.82           N
ATOM   3277  CA  LEU D 404      34.280 -13.302   8.927  1.00132.82           C
ATOM   3278  CB  LEU D 404      33.188 -12.947   7.903  1.00132.82           C
ATOM   3279  CG  LEU D 404      33.758 -12.238   6.667  1.00132.82           C
ATOM   3280  CD1 LEU D 404      34.403 -10.897   7.033  1.00132.82           C
ATOM   3281  CD2 LEU D 404      34.708 -13.155   5.893  1.00132.82           C
ATOM   3282  C   LEU D 404      33.599 -13.601  10.241  1.00132.82           C
ATOM   3283  O   LEU D 404      33.236 -14.731  10.556  1.00132.82           O
ATOM   3284  N   ALA D 405      33.391 -12.532  11.049  1.00 42.73           N
ATOM   3285  CA  ALA D 405      32.701 -12.633  12.309  1.00 42.73           C
ATOM   3286  CB  ALA D 405      33.593 -12.318  13.521  1.00 42.73           C
ATOM   3287  C   ALA D 405      31.575 -11.634  12.305  1.00 42.73           C
ATOM   3288  O   ALA D 405      31.712 -10.537  11.767  1.00 42.73           O
ATOM   3289  N   ILE D 406      30.411 -12.003  12.886  1.00103.09           N
ATOM   3290  CA  ILE D 406      29.276 -11.111  12.933  1.00103.09           C
ATOM   3291  CB  ILE D 406      28.316 -11.352  11.804  1.00103.09           C
ATOM   3292  CG1 ILE D 406      27.153 -10.347  11.840  1.00103.09           C
ATOM   3293  CG2 ILE D 406      27.870 -12.821  11.871  1.00103.09           C
ATOM   3294  CD1 ILE D 406      26.310 -10.343  10.566  1.00103.09           C
ATOM   3295  C   ILE D 406      28.513 -11.355  14.203  1.00103.09           C
ATOM   3296  O   ILE D 406      28.592 -12.439  14.779  1.00103.09           O
ATOM   3297  N   ASP D 407      27.756 -10.337  14.677  1.00 77.33           N
ATOM   3298  CA  ASP D 407      26.951 -10.459  15.866  1.00 77.33           C
ATOM   3299  CB  ASP D 407      27.327  -9.447  16.963  1.00 77.33           C
ATOM   3300  CG  ASP D 407      27.237  -8.041  16.395  1.00 77.33           C
ATOM   3301  OD1 ASP D 407      26.730  -7.881  15.253  1.00 77.33           O
ATOM   3302  OD2 ASP D 407      27.697  -7.104  17.100  1.00 77.33           O
ATOM   3303  C   ASP D 407      25.495 -10.317  15.500  1.00 77.33           C
ATOM   3304  O   ASP D 407      25.162  -9.743  14.467  1.00 77.33           O
ATOM   3305  N   GLU D 408      24.600 -10.924  16.312  1.00135.67           N
ATOM   3306  CA  GLU D 408      23.179 -10.992  16.073  1.00135.67           C
ATOM   3307  CB  GLU D 408      22.527 -12.049  16.982  1.00135.67           C
ATOM   3308  CG  GLU D 408      21.058 -12.343  16.681  1.00135.67           C
ATOM   3309  CD  GLU D 408      20.598 -13.400  17.678  1.00135.67           C
ATOM   3310  OE1 GLU D 408      20.664 -13.118  18.904  1.00135.67           O
ATOM   3311  OE2 GLU D 408      20.184 -14.503  17.232  1.00135.67           O
ATOM   3312  C   GLU D 408      22.434  -9.734  16.275  1.00135.67           C
ATOM   3313  O   GLU D 408      21.753  -9.240  15.374  1.00135.67           O
ATOM   3314  N   THR D 409      22.555  -9.175  17.481  1.00 98.11           N
ATOM   3315  CA  THR D 409      21.770  -8.023  17.742  1.00 98.11           C
ATOM   3316  CB  THR D 409      21.936  -7.509  19.142  1.00 98.11           C
ATOM   3317  OG1 THR D 409      23.280  -7.104  19.358  1.00 98.11           O
ATOM   3318  CG2 THR D 409      21.556  -8.630  20.124  1.00 98.11           C
ATOM   3319  C   THR D 409      22.279  -6.990  16.824  1.00 98.11           C
ATOM   3320  O   THR D 409      21.522  -6.245  16.203  1.00 98.11           O
ATOM   3321  N   VAL D 410      23.610  -6.950  16.702  1.00 84.20           N
ATOM   3322  CA  VAL D 410      24.127  -5.848  15.964  1.00 84.20           C
ATOM   3323  CB  VAL D 410      25.577  -5.591  16.236  1.00 84.20           C
ATOM   3324  CG1 VAL D 410      26.045  -4.445  15.323  1.00 84.20           C
ATOM   3325  CG2 VAL D 410      25.739  -5.293  17.736  1.00 84.20           C
ATOM   3326  C   VAL D 410      23.955  -5.927  14.488  1.00 84.20           C
ATOM   3327  O   VAL D 410      23.488  -4.971  13.870  1.00 84.20           O
ATOM   3328  N   GLY D 411      24.303  -7.072  13.878  1.00 23.85           N
ATOM   3329  CA  GLY D 411      24.327  -7.088  12.449  1.00 23.85           C
ATOM   3330  C   GLY D 411      25.669  -6.531  12.064  1.00 23.85           C
ATOM   3331  O   GLY D 411      25.923  -6.239  10.897  1.00 23.85           O
ATOM   3332  N   ARG D 412      26.564  -6.364  13.062  1.00158.00           N
ATOM   3333  CA  ARG D 412      27.882  -5.831  12.839  1.00158.00           C
ATOM   3334  CB  ARG D 412      28.583  -5.338  14.116  1.00158.00           C
ATOM   3335  CG  ARG D 412      29.989  -4.793  13.860  1.00158.00           C
ATOM   3336  CD  ARG D 412      30.016  -3.573  12.939  1.00158.00           C
ATOM   3337  NE  ARG D 412      29.384  -2.439  13.669  1.00158.00           N
ATOM   3338  CZ  ARG D 412      29.652  -1.155  13.290  1.00158.00           C
ATOM   3339  NH1 ARG D 412      30.506  -0.915  12.253  1.00158.00           N
ATOM   3340  NH2 ARG D 412      29.068  -0.112  13.949  1.00158.00           N
ATOM   3341  C   ARG D 412      28.745  -6.899  12.247  1.00158.00           C
ATOM   3342  O   ARG D 412      28.547  -8.084  12.504  1.00158.00           O
ATOM   3343  N   THR D 413      29.739  -6.496  11.427  1.00100.65           N
ATOM   3344  CA  THR D 413      30.602  -7.456  10.799  1.00100.65           C
ATOM   3345  CB  THR D 413      30.591  -7.381   9.300  1.00100.65           C
ATOM   3346  OG1 THR D 413      31.062  -6.112   8.870  1.00100.65           O
ATOM   3347  CG2 THR D 413      29.153  -7.609   8.805  1.00100.65           C
ATOM   3348  C   THR D 413      32.007  -7.197  11.244  1.00100.65           C
ATOM   3349  O   THR D 413      32.355  -6.075  11.608  1.00100.65           O
ATOM   3350  N   GLY D 414      32.857  -8.247  11.220  1.00 30.10           N
ATOM   3351  CA  GLY D 414      34.213  -8.118  11.674  1.00 30.10           C
ATOM   3352  C   GLY D 414      35.013  -9.281  11.152  1.00 30.10           C
ATOM   3353  O   GLY D 414      34.607  -9.947  10.202  1.00 30.10           O
ATOM   3354  N   PHE D 415      36.180  -9.544  11.786  1.00164.50           N
ATOM   3355  CA  PHE D 415      37.138 -10.532  11.360  1.00164.50           C
ATOM   3356  CB  PHE D 415      38.420  -9.840  10.840  1.00164.50           C
ATOM   3357  CG  PHE D 415      39.560 -10.792  10.692  1.00164.50           C
ATOM   3358  CD1 PHE D 415      40.394 -11.024  11.763  1.00164.50           C
ATOM   3359  CD2 PHE D 415      39.807 -11.447   9.508  1.00164.50           C
ATOM   3360  CE1 PHE D 415      41.454 -11.893  11.663  1.00164.50           C
ATOM   3361  CE2 PHE D 415      40.870 -12.315   9.405  1.00164.50           C
ATOM   3362  CZ  PHE D 415      41.697 -12.541  10.478  1.00164.50           C
ATOM   3363  C   PHE D 415      37.537 -11.410  12.517  1.00164.50           C
ATOM   3364  O   PHE D 415      37.379 -11.036  13.683  1.00164.50           O
ATOM   3365  N   TRP D 416      38.053 -12.623  12.207  1.00177.78           N
ATOM   3366  CA  TRP D 416      38.486 -13.555  13.211  1.00177.78           C
ATOM   3367  CB  TRP D 416      37.339 -14.504  13.578  1.00177.78           C
ATOM   3368  CG  TRP D 416      37.682 -15.527  14.618  1.00177.78           C
ATOM   3369  CD2 TRP D 416      38.304 -16.787  14.313  1.00177.78           C
ATOM   3370  CD1 TRP D 416      37.506 -15.488  15.965  1.00177.78           C
ATOM   3371  NE1 TRP D 416      37.984 -16.644  16.528  1.00177.78           N
ATOM   3372  CE2 TRP D 416      38.478 -17.449  15.525  1.00177.78           C
ATOM   3373  CE3 TRP D 416      38.707 -17.332  13.131  1.00177.78           C
ATOM   3374  CZ2 TRP D 416      39.073 -18.679  15.569  1.00177.78           C
ATOM   3375  CZ3 TRP D 416      39.279 -18.585  13.176  1.00177.78           C
ATOM   3376  CH2 TRP D 416      39.457 -19.244  14.375  1.00177.78           C
ATOM   3377  C   TRP D 416      39.593 -14.390  12.633  1.00177.78           C
ATOM   3378  O   TRP D 416      39.751 -14.474  11.414  1.00177.78           O
ATOM   3379  N   THR D 417      40.428 -14.995  13.503  1.00123.63           N
ATOM   3380  CA  THR D 417      41.460 -15.888  13.062  1.00123.63           C
ATOM   3381  CB  THR D 417      42.766 -15.206  12.778  1.00123.63           C
ATOM   3382  OG1 THR D 417      43.718 -16.146  12.299  1.00123.63           O
ATOM   3383  CG2 THR D 417      43.273 -14.544  14.072  1.00123.63           C
ATOM   3384  C   THR D 417      41.698 -16.841  14.187  1.00123.63           C
ATOM   3385  O   THR D 417      41.591 -16.469  15.354  1.00123.63           O
ATOM   3386  N   LEU D 418      41.998 -18.115  13.871  1.00 62.65           N
ATOM   3387  CA  LEU D 418      42.342 -19.031  14.913  1.00 62.65           C
ATOM   3388  CB  LEU D 418      42.175 -20.506  14.496  1.00 62.65           C
ATOM   3389  CG  LEU D 418      42.530 -21.527  15.590  1.00 62.65           C
ATOM   3390  CD1 LEU D 418      41.590 -21.400  16.801  1.00 62.65           C
ATOM   3391  CD2 LEU D 418      42.558 -22.955  15.024  1.00 62.65           C
ATOM   3392  C   LEU D 418      43.792 -18.753  15.149  1.00 62.65           C
ATOM   3393  O   LEU D 418      44.461 -18.207  14.273  1.00 62.65           O
ATOM   3394  N   ILE D 419      44.306 -19.047  16.356  1.00 75.95           N
ATOM   3395  CA  ILE D 419      45.705 -18.843  16.606  1.00 75.95           C
ATOM   3396  CB  ILE D 419      45.969 -18.104  17.887  1.00 75.95           C
ATOM   3397  CG1 ILE D 419      45.358 -16.694  17.816  1.00 75.95           C
ATOM   3398  CG2 ILE D 419      47.483 -18.107  18.150  1.00 75.95           C
ATOM   3399  CD1 ILE D 419      45.315 -15.976  19.164  1.00 75.95           C
ATOM   3400  C   ILE D 419      46.281 -20.215  16.736  1.00 75.95           C
ATOM   3401  O   ILE D 419      46.207 -20.836  17.794  1.00 75.95           O
ATOM   3402  N   TYR D 420      46.860 -20.730  15.637  1.00153.12           N
ATOM   3403  CA  TYR D 420      47.422 -22.048  15.616  1.00153.12           C
ATOM   3404  CB  TYR D 420      48.625 -22.185  16.573  1.00153.12           C
ATOM   3405  CG  TYR D 420      49.384 -23.432  16.257  1.00153.12           C
ATOM   3406  CD1 TYR D 420      50.091 -23.527  15.079  1.00153.12           C
ATOM   3407  CD2 TYR D 420      49.431 -24.484  17.143  1.00153.12           C
ATOM   3408  CE1 TYR D 420      50.805 -24.662  14.775  1.00153.12           C
ATOM   3409  CE2 TYR D 420      50.144 -25.623  16.847  1.00153.12           C
ATOM   3410  CZ  TYR D 420      50.831 -25.714  15.659  1.00153.12           C
ATOM   3411  OH  TYR D 420      51.564 -26.880  15.352  1.00153.12           O
ATOM   3412  C   TYR D 420      46.305 -22.974  16.011  1.00153.12           C
ATOM   3413  O   TYR D 420      45.283 -23.033  15.328  1.00153.12           O
ATOM   3414  N   ASN D 421      46.448 -23.704  17.139  1.00129.82           N
ATOM   3415  CA  ASN D 421      45.380 -24.565  17.584  1.00129.82           C
ATOM   3416  CB  ASN D 421      45.756 -26.057  17.522  1.00129.82           C
ATOM   3417  CG  ASN D 421      46.933 -26.311  18.457  1.00129.82           C
ATOM   3418  OD1 ASN D 421      47.571 -25.382  18.949  1.00129.82           O
ATOM   3419  ND2 ASN D 421      47.242 -27.612  18.697  1.00129.82           N
ATOM   3420  C   ASN D 421      45.079 -24.235  19.024  1.00129.82           C
ATOM   3421  O   ASN D 421      44.408 -24.996  19.722  1.00129.82           O
ATOM   3422  N   GLN D 422      45.640 -23.109  19.505  1.00115.84           N
ATOM   3423  CA  GLN D 422      45.548 -22.630  20.864  1.00115.84           C
ATOM   3424  CB  GLN D 422      46.717 -21.692  21.197  1.00115.84           C
ATOM   3425  CG  GLN D 422      48.073 -22.392  21.134  1.00115.84           C
ATOM   3426  CD  GLN D 422      48.196 -23.254  22.379  1.00115.84           C
ATOM   3427  OE1 GLN D 422      48.767 -22.827  23.381  1.00115.84           O
ATOM   3428  NE2 GLN D 422      47.639 -24.494  22.323  1.00115.84           N
ATOM   3429  C   GLN D 422      44.298 -21.896  21.257  1.00115.84           C
ATOM   3430  O   GLN D 422      43.778 -22.102  22.354  1.00115.84           O
ATOM   3431  N   GLY D 423      43.804 -20.987  20.395  1.00 43.44           N
ATOM   3432  CA  GLY D 423      42.693 -20.154  20.762  1.00 43.44           C
ATOM   3433  C   GLY D 423      42.403 -19.271  19.589  1.00 43.44           C
ATOM   3434  O   GLY D 423      42.796 -19.587  18.469  1.00 43.44           O
ATOM   3435  N   TYR D 424      41.694 -18.142  19.810  1.00 82.61           N
ATOM   3436  CA  TYR D 424      41.297 -17.320  18.701  1.00 82.61           C
ATOM   3437  CB  TYR D 424      39.897 -17.702  18.224  1.00 82.61           C
ATOM   3438  CG  TYR D 424      38.974 -17.551  19.388  1.00 82.61           C
ATOM   3439  CD1 TYR D 424      38.815 -18.581  20.288  1.00 82.61           C
ATOM   3440  CD2 TYR D 424      38.268 -16.386  19.587  1.00 82.61           C
ATOM   3441  CE1 TYR D 424      37.970 -18.451  21.365  1.00 82.61           C
ATOM   3442  CE2 TYR D 424      37.421 -16.250  20.663  1.00 82.61           C
ATOM   3443  CZ  TYR D 424      37.270 -17.284  21.555  1.00 82.61           C
ATOM   3444  OH  TYR D 424      36.402 -17.148  22.659  1.00 82.61           O
ATOM   3445  C   TYR D 424      41.237 -15.865  19.080  1.00 82.61           C
ATOM   3446  O   TYR D 424      41.188 -15.501  20.256  1.00 82.61           O
ATOM   3447  N   GLU D 425      41.254 -14.988  18.050  1.00 85.96           N
ATOM   3448  CA  GLU D 425      41.078 -13.578  18.253  1.00 85.96           C
ATOM   3449  CB  GLU D 425      42.327 -12.718  17.996  1.00 85.96           C
ATOM   3450  CG  GLU D 425      42.074 -11.242  18.318  1.00 85.96           C
ATOM   3451  CD  GLU D 425      43.390 -10.483  18.258  1.00 85.96           C
ATOM   3452  OE1 GLU D 425      43.758 -10.026  17.144  1.00 85.96           O
ATOM   3453  OE2 GLU D 425      44.043 -10.346  19.327  1.00 85.96           O
ATOM   3454  C   GLU D 425      40.006 -13.119  17.318  1.00 85.96           C
ATOM   3455  O   GLU D 425      40.005 -13.467  16.137  1.00 85.96           O
ATOM   3456  N   ALA D 426      39.040 -12.339  17.845  1.00 41.75           N
ATOM   3457  CA  ALA D 426      37.984 -11.823  17.023  1.00 41.75           C
ATOM   3458  CB  ALA D 426      36.593 -12.360  17.402  1.00 41.75           C
ATOM   3459  C   ALA D 426      37.955 -10.343  17.219  1.00 41.75           C
ATOM   3460  O   ALA D 426      38.015  -9.851  18.347  1.00 41.75           O
ATOM   3461  N   VAL D 427      37.888  -9.594  16.101  1.00 45.75           N
ATOM   3462  CA  VAL D 427      37.786  -8.170  16.188  1.00 45.75           C
ATOM   3463  CB  VAL D 427      38.817  -7.448  15.369  1.00 45.75           C
ATOM   3464  CG1 VAL D 427      38.555  -5.936  15.463  1.00 45.75           C
ATOM   3465  CG2 VAL D 427      40.213  -7.870  15.860  1.00 45.75           C
ATOM   3466  C   VAL D 427      36.449  -7.833  15.623  1.00 45.75           C
ATOM   3467  O   VAL D 427      36.199  -8.021  14.431  1.00 45.75           O
ATOM   3468  N   ILE D 428      35.532  -7.359  16.486  1.00 57.18           N
ATOM   3469  CA  ILE D 428      34.237  -7.018  15.993  1.00 57.18           C
ATOM   3470  CB  ILE D 428      33.228  -8.113  16.165  1.00 57.18           C
ATOM   3471  CG1 ILE D 428      33.661  -9.379  15.413  1.00 57.18           C
ATOM   3472  CG2 ILE D 428      31.862  -7.567  15.717  1.00 57.18           C
ATOM   3473  CD1 ILE D 428      32.847 -10.609  15.808  1.00 57.18           C
ATOM   3474  C   ILE D 428      33.734  -5.865  16.799  1.00 57.18           C
ATOM   3475  O   ILE D 428      33.911  -5.826  18.014  1.00 57.18           O
ATOM   3476  N   ARG D 429      33.087  -4.894  16.128  1.00130.22           N
ATOM   3477  CA  ARG D 429      32.459  -3.776  16.775  1.00130.22           C
ATOM   3478  CB  ARG D 429      31.155  -4.146  17.508  1.00130.22           C
ATOM   3479  CG  ARG D 429      30.387  -2.930  18.037  1.00130.22           C
ATOM   3480  CD  ARG D 429      29.035  -3.270  18.668  1.00130.22           C
ATOM   3481  NE  ARG D 429      29.293  -3.934  19.977  1.00130.22           N
ATOM   3482  CZ  ARG D 429      28.310  -3.970  20.924  1.00130.22           C
ATOM   3483  NH1 ARG D 429      27.103  -3.383  20.676  1.00130.22           N
ATOM   3484  NH2 ARG D 429      28.533  -4.591  22.118  1.00130.22           N
ATOM   3485  C   ARG D 429      33.379  -3.083  17.745  1.00130.22           C
ATOM   3486  O   ARG D 429      32.995  -2.803  18.880  1.00130.22           O
ATOM   3487  N   ASN D 430      34.614  -2.763  17.312  1.00 77.03           N
ATOM   3488  CA  ASN D 430      35.579  -2.030  18.094  1.00 77.03           C
ATOM   3489  CB  ASN D 430      35.107  -0.615  18.478  1.00 77.03           C
ATOM   3490  CG  ASN D 430      35.089   0.248  17.223  1.00 77.03           C
ATOM   3491  OD1 ASN D 430      34.730   1.424  17.269  1.00 77.03           O
ATOM   3492  ND2 ASN D 430      35.486  -0.349  16.067  1.00 77.03           N
ATOM   3493  C   ASN D 430      35.967  -2.752  19.358  1.00 77.03           C
ATOM   3494  O   ASN D 430      36.417  -2.123  20.316  1.00 77.03           O
ATOM   3495  N   ARG D 431      35.842  -4.092  19.394  1.00104.99           N
ATOM   3496  CA  ARG D 431      36.264  -4.836  20.549  1.00104.99           C
ATOM   3497  CB  ARG D 431      35.104  -5.406  21.384  1.00104.99           C
ATOM   3498  CG  ARG D 431      34.233  -4.334  22.042  1.00104.99           C
ATOM   3499  CD  ARG D 431      33.170  -4.904  22.984  1.00104.99           C
ATOM   3500  NE  ARG D 431      32.248  -5.743  22.168  1.00104.99           N
ATOM   3501  CZ  ARG D 431      31.322  -6.535  22.785  1.00104.99           C
ATOM   3502  NH1 ARG D 431      31.236  -6.551  24.147  1.00104.99           N
ATOM   3503  NH2 ARG D 431      30.482  -7.310  22.039  1.00104.99           N
ATOM   3504  C   ARG D 431      37.054  -6.007  20.056  1.00104.99           C
ATOM   3505  O   ARG D 431      36.817  -6.507  18.957  1.00104.99           O
ATOM   3506  N   LYS D 432      38.040  -6.460  20.858  1.00 52.66           N
ATOM   3507  CA  LYS D 432      38.823  -7.595  20.473  1.00 52.66           C
ATOM   3508  CB  LYS D 432      40.337  -7.329  20.403  1.00 52.66           C
ATOM   3509  CG  LYS D 432      40.746  -6.402  19.257  1.00 52.66           C
ATOM   3510  CD  LYS D 432      42.227  -6.018  19.284  1.00 52.66           C
ATOM   3511  CE  LYS D 432      42.647  -5.113  18.124  1.00 52.66           C
ATOM   3512  NZ  LYS D 432      44.114  -4.924  18.137  1.00 52.66           N
ATOM   3513  C   LYS D 432      38.607  -8.651  21.507  1.00 52.66           C
ATOM   3514  O   LYS D 432      38.700  -8.398  22.710  1.00 52.66           O
ATOM   3515  N   PHE D 433      38.306  -9.878  21.043  1.00 60.43           N
ATOM   3516  CA  PHE D 433      38.053 -10.949  21.948  1.00 60.43           C
ATOM   3517  CB  PHE D 433      36.724 -11.673  21.672  1.00 60.43           C
ATOM   3518  CG  PHE D 433      35.639 -10.662  21.826  1.00 60.43           C
ATOM   3519  CD1 PHE D 433      35.302  -9.843  20.773  1.00 60.43           C
ATOM   3520  CD2 PHE D 433      34.962 -10.529  23.016  1.00 60.43           C
ATOM   3521  CE1 PHE D 433      34.305  -8.906  20.901  1.00 60.43           C
ATOM   3522  CE2 PHE D 433      33.964  -9.592  23.149  1.00 60.43           C
ATOM   3523  CZ  PHE D 433      33.633  -8.779  22.092  1.00 60.43           C
ATOM   3524  C   PHE D 433      39.147 -11.960  21.780  1.00 60.43           C
ATOM   3525  O   PHE D 433      39.473 -12.366  20.667  1.00 60.43           O
ATOM   3526  N   PHE D 434      39.764 -12.383  22.898  1.00150.12           N
ATOM   3527  CA  PHE D 434      40.801 -13.373  22.834  1.00150.12           C
ATOM   3528  CB  PHE D 434      42.219 -12.770  22.864  1.00150.12           C
ATOM   3529  CG  PHE D 434      43.205 -13.842  23.191  1.00150.12           C
ATOM   3530  CD1 PHE D 434      43.537 -14.820  22.281  1.00150.12           C
ATOM   3531  CD2 PHE D 434      43.779 -13.877  24.442  1.00150.12           C
ATOM   3532  CE1 PHE D 434      44.445 -15.801  22.610  1.00150.12           C
ATOM   3533  CE2 PHE D 434      44.688 -14.853  24.775  1.00150.12           C
ATOM   3534  CZ  PHE D 434      45.024 -15.817  23.856  1.00150.12           C
ATOM   3535  C   PHE D 434      40.664 -14.323  23.980  1.00150.12           C
ATOM   3536  O   PHE D 434      40.365 -13.917  25.103  1.00150.12           O
ATOM   3537  N   GLY D 435      40.896 -15.628  23.706  1.00 65.19           N
ATOM   3538  CA  GLY D 435      40.808 -16.638  24.721  1.00 65.19           C
ATOM   3539  C   GLY D 435      41.442 -17.889  24.197  1.00 65.19           C
ATOM   3540  O   GLY D 435      41.511 -18.113  22.987  1.00 65.19           O
ATOM   3541  N   PHE D 436      41.926 -18.742  25.124  1.00144.82           N
ATOM   3542  CA  PHE D 436      42.496 -20.003  24.746  1.00144.82           C
ATOM   3543  CB  PHE D 436      43.619 -20.532  25.661  1.00144.82           C
ATOM   3544  CG  PHE D 436      44.853 -19.700  25.566  1.00144.82           C
ATOM   3545  CD1 PHE D 436      45.725 -19.864  24.515  1.00144.82           C
ATOM   3546  CD2 PHE D 436      45.140 -18.758  26.526  1.00144.82           C
ATOM   3547  CE1 PHE D 436      46.868 -19.104  24.425  1.00144.82           C
ATOM   3548  CE2 PHE D 436      46.282 -17.996  26.442  1.00144.82           C
ATOM   3549  CZ  PHE D 436      47.149 -18.169  25.391  1.00144.82           C
ATOM   3550  C   PHE D 436      41.398 -21.010  24.876  1.00144.82           C
ATOM   3551  O   PHE D 436      40.476 -20.837  25.671  1.00144.82           O
ATOM   3552  N   SER D 437      41.459 -22.093  24.080  1.00 45.64           N
ATOM   3553  CA  SER D 437      40.451 -23.113  24.190  1.00 45.64           C
ATOM   3554  CB  SER D 437      40.595 -24.242  23.154  1.00 45.64           C
ATOM   3555  OG  SER D 437      40.396 -23.732  21.844  1.00 45.64           O
ATOM   3556  C   SER D 437      40.614 -23.707  25.558  1.00 45.64           C
ATOM   3557  O   SER D 437      41.720 -23.738  26.096  1.00 45.64           O
ATOM   3558  N   ASP D 438      39.513 -24.187  26.172  1.00123.94           N
ATOM   3559  CA  ASP D 438      39.629 -24.649  27.528  1.00123.94           C
ATOM   3560  CB  ASP D 438      38.324 -24.631  28.356  1.00123.94           C
ATOM   3561  CG  ASP D 438      37.328 -25.640  27.808  1.00123.94           C
ATOM   3562  OD1 ASP D 438      36.934 -25.505  26.622  1.00123.94           O
ATOM   3563  OD2 ASP D 438      36.945 -26.563  28.575  1.00123.94           O
ATOM   3564  C   ASP D 438      40.214 -26.020  27.624  1.00123.94           C
ATOM   3565  O   ASP D 438      40.127 -26.836  26.708  1.00123.94           O
ATOM   3566  N   PHE D 439      40.871 -26.273  28.775  1.00 66.90           N
ATOM   3567  CA  PHE D 439      41.417 -27.556  29.095  1.00 66.90           C
ATOM   3568  CB  PHE D 439      42.856 -27.772  28.587  1.00 66.90           C
ATOM   3569  CG  PHE D 439      43.757 -26.750  29.194  1.00 66.90           C
ATOM   3570  CD1 PHE D 439      44.379 -26.986  30.399  1.00 66.90           C
ATOM   3571  CD2 PHE D 439      43.981 -25.554  28.553  1.00 66.90           C
ATOM   3572  CE1 PHE D 439      45.211 -26.042  30.954  1.00 66.90           C
ATOM   3573  CE2 PHE D 439      44.812 -24.606  29.103  1.00 66.90           C
ATOM   3574  CZ  PHE D 439      45.428 -24.849  30.307  1.00 66.90           C
ATOM   3575  C   PHE D 439      41.402 -27.652  30.590  1.00 66.90           C
ATOM   3576  O   PHE D 439      41.484 -26.637  31.280  1.00 66.90           O
ATOM   3577  N   GLU D 440      41.269 -28.877  31.134  1.00 39.19           N
ATOM   3578  CA  GLU D 440      41.227 -29.006  32.561  1.00 39.19           C
ATOM   3579  CB  GLU D 440      39.835 -29.380  33.102  1.00 39.19           C
ATOM   3580  CG  GLU D 440      38.792 -28.278  32.905  1.00 39.19           C
ATOM   3581  CD  GLU D 440      37.473 -28.770  33.483  1.00 39.19           C
ATOM   3582  OE1 GLU D 440      37.446 -29.917  34.003  1.00 39.19           O
ATOM   3583  OE2 GLU D 440      36.472 -28.009  33.404  1.00 39.19           O
ATOM   3584  C   GLU D 440      42.163 -30.098  32.963  1.00 39.19           C
ATOM   3585  O   GLU D 440      42.329 -31.088  32.254  1.00 39.19           O
ATOM   3586  N   LYS D 441      42.828 -29.935  34.122  1.00 40.65           N
ATOM   3587  CA  LYS D 441      43.701 -30.983  34.550  1.00 40.65           C
ATOM   3588  CB  LYS D 441      45.132 -30.511  34.866  1.00 40.65           C
ATOM   3589  CG  LYS D 441      45.915 -30.029  33.644  1.00 40.65           C
ATOM   3590  CD  LYS D 441      47.208 -29.296  34.008  1.00 40.65           C
ATOM   3591  CE  LYS D 441      48.008 -28.813  32.797  1.00 40.65           C
ATOM   3592  NZ  LYS D 441      49.233 -28.116  33.249  1.00 40.65           N
ATOM   3593  C   LYS D 441      43.152 -31.543  35.820  1.00 40.65           C
ATOM   3594  O   LYS D 441      43.271 -30.931  36.881  1.00 40.65           O
ATOM   3595  N   ILE D 442      42.515 -32.727  35.741  1.00147.87           N
ATOM   3596  CA  ILE D 442      42.042 -33.343  36.943  1.00147.87           C
ATOM   3597  CB  ILE D 442      41.178 -34.557  36.685  0.00147.87           C
ATOM   3598  CG1 ILE D 442      40.460 -35.017  37.969  1.00147.87           C
ATOM   3599  CG2 ILE D 442      42.016 -35.649  35.999  1.00147.87           C
ATOM   3600  CD1 ILE D 442      41.385 -35.514  39.080  1.00147.87           C
ATOM   3601  C   ILE D 442      43.268 -33.713  37.712  1.00147.87           C
ATOM   3602  O   ILE D 442      43.359 -33.491  38.918  1.00147.87           O
ATOM   3603  N   SER D 443      44.261 -34.274  36.999  1.00152.04           N
ATOM   3604  CA  SER D 443      45.517 -34.647  37.569  1.00152.04           C
ATOM   3605  CB  SER D 443      45.689 -36.164  37.753  1.00152.04           C
ATOM   3606  OG  SER D 443      45.680 -36.813  36.491  1.00152.04           O
ATOM   3607  C   SER D 443      46.526 -34.202  36.569  1.00152.04           C
ATOM   3608  O   SER D 443      46.178 -33.842  35.448  1.00152.04           O
ATOM   3609  N   LYS D 444      47.814 -34.194  36.942  1.00241.10           N
ATOM   3610  CA  LYS D 444      48.778 -33.743  35.988  1.00241.10           C
ATOM   3611  CB  LYS D 444      50.219 -33.768  36.525  1.00241.10           C
ATOM   3612  CG  LYS D 444      50.762 -35.178  36.768  1.00241.10           C
ATOM   3613  CD  LYS D 444      49.959 -35.986  37.788  1.00241.10           C
ATOM   3614  CE  LYS D 444      50.511 -37.394  38.017  1.00241.10           C
ATOM   3615  NZ  LYS D 444      49.687 -38.109  39.018  1.00241.10           N
ATOM   3616  C   LYS D 444      48.720 -34.676  34.825  1.00241.10           C
ATOM   3617  O   LYS D 444      48.761 -34.255  33.669  1.00241.10           O
ATOM   3618  N   LYS D 445      48.593 -35.981  35.115  1.00150.01           N
ATOM   3619  CA  LYS D 445      48.613 -36.976  34.087  1.00150.01           C
ATOM   3620  CB  LYS D 445      48.552 -38.411  34.647  1.00150.01           C
ATOM   3621  CG  LYS D 445      48.934 -39.489  33.627  1.00150.01           C
ATOM   3622  CD  LYS D 445      47.981 -39.598  32.435  1.00150.01           C
ATOM   3623  CE  LYS D 445      46.998 -40.766  32.545  1.00150.01           C
ATOM   3624  NZ  LYS D 445      46.173 -40.623  33.765  1.00150.01           N
ATOM   3625  C   LYS D 445      47.453 -36.788  33.161  1.00150.01           C
ATOM   3626  O   LYS D 445      47.616 -36.871  31.945  1.00150.01           O
ATOM   3627  N   LYS D 446      46.247 -36.506  33.692  1.00103.23           N
ATOM   3628  CA  LYS D 446      45.131 -36.436  32.793  1.00103.23           C
ATOM   3629  CB  LYS D 446      43.878 -37.173  33.295  1.00103.23           C
ATOM   3630  CG  LYS D 446      44.038 -38.692  33.354  1.00103.23           C
ATOM   3631  CD  LYS D 446      42.911 -39.392  34.116  0.00103.23           C
ATOM   3632  CE  LYS D 446      42.938 -39.136  35.624  0.00103.23           C
ATOM   3633  NZ  LYS D 446      41.816 -39.847  36.277  0.00103.23           N
ATOM   3634  C   LYS D 446      44.719 -35.020  32.576  1.00103.23           C
ATOM   3635  O   LYS D 446      44.580 -34.238  33.515  1.00103.23           O
ATOM   3636  N   VAL D 447      44.522 -34.658  31.295  1.00 90.77           N
ATOM   3637  CA  VAL D 447      44.030 -33.354  30.973  1.00 90.77           C
ATOM   3638  CB  VAL D 447      45.071 -32.422  30.425  1.00 90.77           C
ATOM   3639  CG1 VAL D 447      45.529 -32.947  29.054  1.00 90.77           C
ATOM   3640  CG2 VAL D 447      44.477 -31.005  30.376  1.00 90.77           C
ATOM   3641  C   VAL D 447      43.008 -33.553  29.904  1.00 90.77           C
ATOM   3642  O   VAL D 447      43.132 -34.455  29.077  1.00 90.77           O
ATOM   3643  N   ILE D 448      41.947 -32.724  29.906  1.00138.84           N
ATOM   3644  CA  ILE D 448      40.954 -32.854  28.883  1.00138.84           C
ATOM   3645  CB  ILE D 448      39.590 -33.242  29.385  1.00138.84           C
ATOM   3646  CG1 ILE D 448      39.009 -32.163  30.314  1.00138.84           C
ATOM   3647  CG2 ILE D 448      39.713 -34.626  30.044  1.00138.84           C
ATOM   3648  CD1 ILE D 448      39.812 -31.961  31.597  1.00138.84           C
ATOM   3649  C   ILE D 448      40.829 -31.521  28.226  1.00138.84           C
ATOM   3650  O   ILE D 448      40.879 -30.484  28.885  1.00138.84           O
ATOM   3651  N   SER D 449      40.678 -31.519  26.889  1.00 35.89           N
ATOM   3652  CA  SER D 449      40.573 -30.272  26.194  1.00 35.89           C
ATOM   3653  CB  SER D 449      41.525 -30.158  24.991  1.00 35.89           C
ATOM   3654  OG  SER D 449      42.874 -30.203  25.431  1.00 35.89           O
ATOM   3655  C   SER D 449      39.182 -30.162  25.670  1.00 35.89           C
ATOM   3656  O   SER D 449      38.562 -31.160  25.306  1.00 35.89           O
ATOM   3657  N   TYR D 450      38.639 -28.928  25.672  1.00 61.04           N
ATOM   3658  CA  TYR D 450      37.326 -28.708  25.146  1.00 61.04           C
ATOM   3659  CB  TYR D 450      36.336 -28.212  26.213  1.00 61.04           C
ATOM   3660  CG  TYR D 450      36.192 -29.308  27.212  1.00 61.04           C
ATOM   3661  CD1 TYR D 450      35.268 -30.311  27.024  1.00 61.04           C
ATOM   3662  CD2 TYR D 450      36.988 -29.339  28.334  1.00 61.04           C
ATOM   3663  CE1 TYR D 450      35.136 -31.325  27.944  1.00 61.04           C
ATOM   3664  CE2 TYR D 450      36.861 -30.350  29.258  1.00 61.04           C
ATOM   3665  CZ  TYR D 450      35.932 -31.345  29.063  1.00 61.04           C
ATOM   3666  OH  TYR D 450      35.798 -32.384  30.009  1.00 61.04           O
ATOM   3667  C   TYR D 450      37.444 -27.643  24.101  1.00 61.04           C
ATOM   3668  O   TYR D 450      37.673 -26.475  24.405  1.00 61.04           O
ATOM   3669  N   CYS D 451      37.302 -28.034  22.825  1.00 65.82           N
ATOM   3670  CA  CYS D 451      37.386 -27.131  21.712  1.00 65.82           C
ATOM   3671  CB  CYS D 451      37.601 -27.864  20.381  1.00 65.82           C
ATOM   3672  SG  CYS D 451      39.207 -28.711  20.409  1.00 65.82           S
ATOM   3673  C   CYS D 451      36.151 -26.286  21.642  1.00 65.82           C
ATOM   3674  O   CYS D 451      36.128 -25.251  20.977  1.00 65.82           O
ATOM   3675  N   ASN D 452      35.059 -26.780  22.249  1.00 71.53           N
ATOM   3676  CA  ASN D 452      33.793 -26.108  22.305  1.00 71.53           C
ATOM   3677  CB  ASN D 452      32.628 -27.035  22.696  1.00 71.53           C
ATOM   3678  CG  ASN D 452      32.846 -27.550  24.110  1.00 71.53           C
ATOM   3679  OD1 ASN D 452      33.961 -27.901  24.492  1.00 71.53           O
ATOM   3680  ND2 ASN D 452      31.750 -27.597  24.916  1.00 71.53           N
ATOM   3681  C   ASN D 452      33.811 -24.951  23.269  1.00 71.53           C
ATOM   3682  O   ASN D 452      32.987 -24.054  23.164  1.00 71.53           O
ATOM   3683  N   VAL D 453      34.719 -24.950  24.272  1.00 67.41           N
ATOM   3684  CA  VAL D 453      34.662 -23.943  25.308  1.00 67.41           C
ATOM   3685  CB  VAL D 453      34.309 -24.585  26.632  1.00 67.41           C
ATOM   3686  CG1 VAL D 453      34.215 -23.550  27.769  1.00 67.41           C
ATOM   3687  CG2 VAL D 453      33.002 -25.375  26.423  1.00 67.41           C
ATOM   3688  C   VAL D 453      35.993 -23.232  25.413  1.00 67.41           C
ATOM   3689  O   VAL D 453      36.957 -23.628  24.767  1.00 67.41           O
ATOM   3690  N   THR D 454      36.062 -22.132  26.209  1.00 65.31           N
ATOM   3691  CA  THR D 454      37.290 -21.386  26.329  1.00 65.31           C
ATOM   3692  CB  THR D 454      37.262 -20.083  25.585  1.00 65.31           C
ATOM   3693  OG1 THR D 454      36.286 -19.218  26.149  1.00 65.31           O
ATOM   3694  CG2 THR D 454      36.930 -20.362  24.110  1.00 65.31           C
ATOM   3695  C   THR D 454      37.599 -21.037  27.765  1.00 65.31           C
ATOM   3696  O   THR D 454      36.888 -21.420  28.694  1.00 65.31           O
ATOM   3697  N   ILE D 455      38.710 -20.271  27.929  1.00193.47           N
ATOM   3698  CA  ILE D 455      39.263 -19.669  29.129  1.00193.47           C
ATOM   3699  CB  ILE D 455      40.763 -19.713  29.192  1.00193.47           C
ATOM   3700  CG1 ILE D 455      41.257 -19.261  30.576  1.00193.47           C
ATOM   3701  CG2 ILE D 455      41.313 -18.878  28.023  1.00193.47           C
ATOM   3702  CD1 ILE D 455      42.737 -19.553  30.820  1.00193.47           C
ATOM   3703  C   ILE D 455      38.848 -18.180  28.959  1.00193.47           C
ATOM   3704  O   ILE D 455      37.958 -17.976  28.144  1.00193.47           O
ATOM   3705  N   GLY D 456      39.381 -17.112  29.671  1.00231.91           N
ATOM   3706  CA  GLY D 456      38.827 -15.712  29.549  1.00231.91           C
ATOM   3707  C   GLY D 456      39.776 -14.481  29.006  1.00231.91           C
ATOM   3708  O   GLY D 456      40.968 -14.671  29.245  1.00231.91           O
ATOM   3709  N   TRP D 457      39.317 -13.298  28.239  1.00271.19           N
ATOM   3710  CA  TRP D 457      39.865 -11.872  27.918  1.00271.19           C
ATOM   3711  CB  TRP D 457      41.365 -11.785  27.571  1.00271.19           C
ATOM   3712  CG  TRP D 457      42.316 -12.008  28.719  1.00271.19           C
ATOM   3713  CD2 TRP D 457      43.201 -13.132  28.824  1.00271.19           C
ATOM   3714  CD1 TRP D 457      42.587 -11.201  29.786  1.00271.19           C
ATOM   3715  NE1 TRP D 457      43.569 -11.766  30.564  1.00271.19           N
ATOM   3716  CE2 TRP D 457      43.961 -12.951  29.978  1.00271.19           C
ATOM   3717  CE3 TRP D 457      43.376 -14.218  28.015  1.00271.19           C
ATOM   3718  CZ2 TRP D 457      44.910 -13.862  30.344  1.00271.19           C
ATOM   3719  CZ3 TRP D 457      44.325 -15.140  28.394  1.00271.19           C
ATOM   3720  CH2 TRP D 457      45.076 -14.966  29.537  1.00271.19           C
ATOM   3721  C   TRP D 457      39.167 -11.019  26.780  1.00271.19           C
ATOM   3722  O   TRP D 457      39.234 -11.387  25.607  1.00271.19           O
ATOM   3723  N   SER D 458      38.578  -9.784  27.042  1.00 89.79           N
ATOM   3724  CA  SER D 458      37.973  -8.930  25.998  1.00 89.79           C
ATOM   3725  CB  SER D 458      36.459  -9.147  25.831  1.00 89.79           C
ATOM   3726  OG  SER D 458      35.776  -8.758  27.014  1.00 89.79           O
ATOM   3727  C   SER D 458      38.169  -7.459  26.345  1.00 89.79           C
ATOM   3728  O   SER D 458      38.145  -7.089  27.515  1.00 89.79           O
ATOM   3729  N   HIS D 459      38.369  -6.567  25.334  1.00 74.28           N
ATOM   3730  CA  HIS D 459      38.539  -5.147  25.582  1.00 74.28           C
ATOM   3731  ND1 HIS D 459      41.767  -6.393  25.481  1.00 74.28           N
ATOM   3732  CG  HIS D 459      41.066  -5.223  25.287  1.00 74.28           C
ATOM   3733  CB  HIS D 459      39.922  -4.775  26.148  1.00 74.28           C
ATOM   3734  NE2 HIS D 459      42.676  -5.395  23.714  1.00 74.28           N
ATOM   3735  CD2 HIS D 459      41.634  -4.626  24.203  1.00 74.28           C
ATOM   3736  CE1 HIS D 459      42.717  -6.445  24.514  1.00 74.28           C
ATOM   3737  C   HIS D 459      38.367  -4.400  24.289  1.00 74.28           C
ATOM   3738  O   HIS D 459      38.459  -4.975  23.208  1.00 74.28           O
ATOM   3739  N   ASN D 460      38.124  -3.074  24.371  1.00 61.83           N
ATOM   3740  CA  ASN D 460      37.932  -2.266  23.195  1.00 61.83           C
ATOM   3741  CB  ASN D 460      37.490  -0.830  23.510  1.00 61.83           C
ATOM   3742  CG  ASN D 460      38.562  -0.155  24.348  1.00 61.83           C
ATOM   3743  OD1 ASN D 460      39.452  -0.811  24.884  1.00 61.83           O
ATOM   3744  ND2 ASN D 460      38.475   1.197  24.471  1.00 61.83           N
ATOM   3745  C   ASN D 460      39.237  -2.197  22.472  1.00 61.83           C
ATOM   3746  O   ASN D 460      40.289  -2.488  23.033  1.00 61.83           O
ATOM   3747  N   ASP D 461      39.194  -1.783  21.193  1.00107.37           N
ATOM   3748  CA  ASP D 461      40.358  -1.743  20.353  1.00107.37           C
ATOM   3749  CB  ASP D 461      40.057  -1.233  18.931  1.00107.37           C
ATOM   3750  CG  ASP D 461      39.561   0.205  19.016  1.00107.37           C
ATOM   3751  OD1 ASP D 461      38.948   0.567  20.056  1.00107.37           O
ATOM   3752  OD2 ASP D 461      39.790   0.963  18.036  1.00107.37           O
ATOM   3753  C   ASP D 461      41.403  -0.844  20.954  1.00107.37           C
ATOM   3754  O   ASP D 461      42.596  -1.049  20.742  1.00107.37           O
ATOM   3755  N   ASP D 462      40.985   0.216  21.669  1.00 56.07           N
ATOM   3756  CA  ASP D 462      41.893   1.146  22.293  1.00 56.07           C
ATOM   3757  CB  ASP D 462      41.178   2.400  22.824  1.00 56.07           C
ATOM   3758  CG  ASP D 462      40.680   3.202  21.631  1.00 56.07           C
ATOM   3759  OD1 ASP D 462      41.073   2.861  20.483  1.00 56.07           O
ATOM   3760  OD2 ASP D 462      39.896   4.164  21.850  1.00 56.07           O
ATOM   3761  C   ASP D 462      42.595   0.511  23.459  1.00 56.07           C
ATOM   3762  O   ASP D 462      43.722   0.885  23.780  1.00 56.07           O
ATOM   3763  N   GLY D 463      41.936  -0.445  24.146  1.00 44.98           N
ATOM   3764  CA  GLY D 463      42.512  -1.081  25.300  1.00 44.98           C
ATOM   3765  C   GLY D 463      42.065  -0.382  26.555  1.00 44.98           C
ATOM   3766  O   GLY D 463      42.644  -0.602  27.617  1.00 44.98           O
ATOM   3767  N   GLY D 464      41.081   0.540  26.460  1.00 59.50           N
ATOM   3768  CA  GLY D 464      40.618   1.238  27.636  1.00 59.50           C
ATOM   3769  C   GLY D 464      39.792   0.390  28.568  1.00 59.50           C
ATOM   3770  O   GLY D 464      40.153   0.199  29.729  1.00 59.50           O
ATOM   3771  N   ASP D 465      38.676  -0.186  28.068  1.00 59.82           N
ATOM   3772  CA  ASP D 465      37.774  -0.925  28.910  1.00 59.82           C
ATOM   3773  CB  ASP D 465      36.290  -0.648  28.608  1.00 59.82           C
ATOM   3774  CG  ASP D 465      35.966   0.775  29.045  1.00 59.82           C
ATOM   3775  OD1 ASP D 465      36.503   1.211  30.098  1.00 59.82           O
ATOM   3776  OD2 ASP D 465      35.180   1.447  28.326  1.00 59.82           O
ATOM   3777  C   ASP D 465      38.007  -2.382  28.672  1.00 59.82           C
ATOM   3778  O   ASP D 465      38.105  -2.831  27.530  1.00 59.82           O
ATOM   3779  N   TRP D 466      38.094  -3.149  29.777  1.00 98.64           N
ATOM   3780  CA  TRP D 466      38.380  -4.552  29.754  1.00 98.64           C
ATOM   3781  CB  TRP D 466      39.704  -4.903  30.455  1.00 98.64           C
ATOM   3782  CG  TRP D 466      40.949  -4.464  29.727  1.00 98.64           C
ATOM   3783  CD2 TRP D 466      41.969  -5.366  29.271  1.00 98.64           C
ATOM   3784  CD1 TRP D 466      41.372  -3.207  29.408  1.00 98.64           C
ATOM   3785  NE1 TRP D 466      42.586  -3.269  28.767  1.00 98.64           N
ATOM   3786  CE2 TRP D 466      42.968  -4.593  28.680  1.00 98.64           C
ATOM   3787  CE3 TRP D 466      42.068  -6.728  29.343  1.00 98.64           C
ATOM   3788  CZ2 TRP D 466      44.085  -5.171  28.149  1.00 98.64           C
ATOM   3789  CZ3 TRP D 466      43.194  -7.309  28.801  1.00 98.64           C
ATOM   3790  CH2 TRP D 466      44.183  -6.544  28.216  1.00 98.64           C
ATOM   3791  C   TRP D 466      37.324  -5.271  30.539  1.00 98.64           C
ATOM   3792  O   TRP D 466      36.653  -4.689  31.388  1.00 98.64           O
ATOM   3793  N   ALA D 467      37.147  -6.575  30.247  1.00 65.72           N
ATOM   3794  CA  ALA D 467      36.226  -7.420  30.942  1.00 65.72           C
ATOM   3795  CB  ALA D 467      34.782  -7.321  30.423  1.00 65.72           C
ATOM   3796  C   ALA D 467      36.694  -8.819  30.692  1.00 65.72           C
ATOM   3797  O   ALA D 467      37.539  -9.050  29.824  1.00 65.72           O
ATOM   3798  N   CYS D 468      36.170  -9.787  31.472  1.00 70.67           N
ATOM   3799  CA  CYS D 468      36.571 -11.155  31.296  1.00 70.67           C
ATOM   3800  CB  CYS D 468      36.981 -11.822  32.619  1.00 70.67           C
ATOM   3801  SG  CYS D 468      38.360 -10.933  33.397  1.00 70.67           S
ATOM   3802  C   CYS D 468      35.376 -11.881  30.756  1.00 70.67           C
ATOM   3803  O   CYS D 468      34.242 -11.490  31.027  1.00 70.67           O
ATOM   3804  N   PHE D 469      35.592 -12.937  29.939  1.00 84.73           N
ATOM   3805  CA  PHE D 469      34.465 -13.658  29.414  1.00 84.73           C
ATOM   3806  CB  PHE D 469      33.985 -13.157  28.042  1.00 84.73           C
ATOM   3807  CG  PHE D 469      35.012 -13.502  27.015  1.00 84.73           C
ATOM   3808  CD1 PHE D 469      36.148 -12.741  26.861  1.00 84.73           C
ATOM   3809  CD2 PHE D 469      34.827 -14.589  26.192  1.00 84.73           C
ATOM   3810  CE1 PHE D 469      37.084 -13.068  25.908  1.00 84.73           C
ATOM   3811  CE2 PHE D 469      35.760 -14.920  25.236  1.00 84.73           C
ATOM   3812  CZ  PHE D 469      36.894 -14.158  25.093  1.00 84.73           C
ATOM   3813  C   PHE D 469      34.823 -15.099  29.229  1.00 84.73           C
ATOM   3814  O   PHE D 469      35.988 -15.491  29.271  1.00 84.73           O
ATOM   3815  N   ARG D 470      33.787 -15.938  29.034  1.00151.66           N
ATOM   3816  CA  ARG D 470      33.986 -17.337  28.797  1.00151.66           C
ATOM   3817  CB  ARG D 470      33.529 -18.236  29.958  1.00151.66           C
ATOM   3818  CG  ARG D 470      32.039 -18.104  30.284  1.00151.66           C
ATOM   3819  CD  ARG D 470      31.580 -18.996  31.440  1.00151.66           C
ATOM   3820  NE  ARG D 470      31.748 -20.413  31.014  1.00151.66           N
ATOM   3821  CZ  ARG D 470      31.421 -21.424  31.872  1.00151.66           C
ATOM   3822  NH1 ARG D 470      30.933 -21.133  33.113  1.00151.66           N
ATOM   3823  NH2 ARG D 470      31.582 -22.724  31.489  1.00151.66           N
ATOM   3824  C   ARG D 470      33.108 -17.634  27.632  1.00151.66           C
ATOM   3825  O   ARG D 470      32.029 -17.057  27.507  1.00151.66           O
ATOM   3826  N   GLY D 471      33.542 -18.539  26.736  1.00 34.15           N
ATOM   3827  CA  GLY D 471      32.728 -18.779  25.581  1.00 34.15           C
ATOM   3828  C   GLY D 471      32.410 -20.234  25.474  1.00 34.15           C
ATOM   3829  O   GLY D 471      33.184 -21.091  25.896  1.00 34.15           O
ATOM   3830  N   GLU D 472      31.227 -20.535  24.898  1.00 37.44           N
ATOM   3831  CA  GLU D 472      30.805 -21.887  24.659  1.00 37.44           C
ATOM   3832  CB  GLU D 472      29.702 -22.367  25.615  1.00 37.44           C
ATOM   3833  CG  GLU D 472      30.169 -22.492  27.066  1.00 37.44           C
ATOM   3834  CD  GLU D 472      28.992 -22.967  27.904  1.00 37.44           C
ATOM   3835  OE1 GLU D 472      27.895 -23.175  27.320  1.00 37.44           O
ATOM   3836  OE2 GLU D 472      29.175 -23.133  29.140  1.00 37.44           O
ATOM   3837  C   GLU D 472      30.237 -21.908  23.270  1.00 37.44           C
ATOM   3838  O   GLU D 472      29.616 -20.938  22.843  1.00 37.44           O
ATOM   3839  N   GLN D 473      30.434 -23.021  22.525  1.00 64.86           N
ATOM   3840  CA  GLN D 473      29.961 -23.111  21.163  1.00 64.86           C
ATOM   3841  CB  GLN D 473      30.733 -24.151  20.333  1.00 64.86           C
ATOM   3842  CG  GLN D 473      32.229 -23.864  20.212  1.00 64.86           C
ATOM   3843  CD  GLN D 473      32.864 -25.026  19.460  1.00 64.86           C
ATOM   3844  OE1 GLN D 473      34.075 -25.057  19.248  1.00 64.86           O
ATOM   3845  NE2 GLN D 473      32.026 -26.016  19.052  1.00 64.86           N
ATOM   3846  C   GLN D 473      28.535 -23.576  21.200  1.00 64.86           C
ATOM   3847  O   GLN D 473      28.256 -24.763  21.372  1.00 64.86           O
ATOM   3848  N   ILE D 474      27.594 -22.617  21.105  1.00207.85           N
ATOM   3849  CA  ILE D 474      26.179 -22.868  21.155  1.00207.85           C
ATOM   3850  CB  ILE D 474      25.402 -21.632  21.503  1.00207.85           C
ATOM   3851  CG1 ILE D 474      25.828 -21.102  22.882  0.00207.85           C
ATOM   3852  CG2 ILE D 474      23.905 -21.972  21.411  0.00207.85           C
ATOM   3853  CD1 ILE D 474      25.584 -22.093  24.019  1.00207.85           C
ATOM   3854  C   ILE D 474      25.587 -23.386  19.892  1.00207.85           C
ATOM   3855  O   ILE D 474      24.908 -24.403  19.913  1.00207.85           O
ATOM   3856  N   MET D 475      25.821 -22.722  18.746  1.00116.20           N
ATOM   3857  CA  MET D 475      25.134 -23.164  17.565  1.00116.20           C
ATOM   3858  CB  MET D 475      25.413 -22.335  16.304  1.00116.20           C
ATOM   3859  CG  MET D 475      24.660 -22.842  15.071  1.00116.20           C
ATOM   3860  SD  MET D 475      24.956 -21.882  13.557  1.00116.20           S
ATOM   3861  CE  MET D 475      23.859 -20.512  14.025  1.00116.20           C
ATOM   3862  C   MET D 475      25.630 -24.525  17.288  1.00116.20           C
ATOM   3863  O   MET D 475      24.890 -25.394  16.830  1.00116.20           O
ATOM   3864  N   ARG D 476      26.920 -24.691  17.609  1.00119.63           N
ATOM   3865  CA  ARG D 476      27.719 -25.851  17.412  1.00119.63           C
ATOM   3866  CB  ARG D 476      27.039 -27.066  16.747  1.00119.63           C
ATOM   3867  CG  ARG D 476      26.010 -27.761  17.643  1.00119.63           C
ATOM   3868  CD  ARG D 476      25.337 -28.968  16.985  1.00119.63           C
ATOM   3869  NE  ARG D 476      26.264 -30.126  17.112  1.00119.63           N
ATOM   3870  CZ  ARG D 476      25.883 -31.360  16.667  1.00119.63           C
ATOM   3871  NH1 ARG D 476      24.660 -31.526  16.082  1.00119.63           N
ATOM   3872  NH2 ARG D 476      26.722 -32.428  16.805  1.00119.63           N
ATOM   3873  C   ARG D 476      28.788 -25.355  16.458  1.00119.63           C
ATOM   3874  O   ARG D 476      28.713 -24.143  16.115  1.00119.63           O
ATOM   3875  OXT ARG D 476      29.682 -26.153  16.067  1.00119.63           O
TER    3876      ARG D 476
ATOM   3877  N   LEU E 477      60.204  -5.408  -6.439  1.00 45.71           N
ATOM   3878  CA  LEU E 477      60.558  -6.559  -5.584  1.00 45.71           C
ATOM   3879  CB  LEU E 477      59.467  -7.638  -5.708  1.00 45.71           C
ATOM   3880  CG  LEU E 477      59.672  -8.868  -4.807  1.00 45.71           C
ATOM   3881  CD1 LEU E 477      59.686  -8.475  -3.320  1.00 45.71           C
ATOM   3882  CD2 LEU E 477      58.617  -9.943  -5.108  1.00 45.71           C
ATOM   3883  C   LEU E 477      61.887  -7.102  -6.011  1.00 45.71           C
ATOM   3884  O   LEU E 477      62.091  -7.471  -7.167  1.00 45.71           O
ATOM   3885  N   PRO E 478      62.803  -7.114  -5.080  1.00 67.94           N
ATOM   3886  CA  PRO E 478      64.144  -7.551  -5.375  1.00 67.94           C
ATOM   3887  CD  PRO E 478      62.789  -6.073  -4.063  1.00 67.94           C
ATOM   3888  CB  PRO E 478      65.024  -6.986  -4.262  1.00 67.94           C
ATOM   3889  CG  PRO E 478      64.262  -5.740  -3.785  1.00 67.94           C
ATOM   3890  C   PRO E 478      64.270  -9.035  -5.492  1.00 67.94           C
ATOM   3891  O   PRO E 478      63.410  -9.757  -4.992  1.00 67.94           O
ATOM   3892  N   GLU E 479      65.319  -9.502  -6.196  1.00 74.27           N
ATOM   3893  CA  GLU E 479      65.601 -10.900  -6.317  1.00 74.27           C
ATOM   3894  CB  GLU E 479      66.682 -11.208  -7.367  1.00 74.27           C
ATOM   3895  CG  GLU E 479      66.900 -12.707  -7.584  1.00 74.27           C
ATOM   3896  CD  GLU E 479      67.984 -12.885  -8.638  1.00 74.27           C
ATOM   3897  OE1 GLU E 479      68.496 -11.850  -9.143  1.00 74.27           O
ATOM   3898  OE2 GLU E 479      68.312 -14.060  -8.954  1.00 74.27           O
ATOM   3899  C   GLU E 479      66.097 -11.399  -4.996  1.00 74.27           C
ATOM   3900  O   GLU E 479      65.774 -12.513  -4.586  1.00 74.27           O
ATOM   3901  N   LYS E 480      66.917 -10.582  -4.297  1.00151.80           N
ATOM   3902  CA  LYS E 480      67.468 -11.004  -3.041  1.00151.80           C
ATOM   3903  CB  LYS E 480      68.968 -11.337  -3.107  1.00151.80           C
ATOM   3904  CG  LYS E 480      69.280 -12.571  -3.957  1.00151.80           C
ATOM   3905  CD  LYS E 480      69.028 -12.371  -5.453  1.00151.80           C
ATOM   3906  CE  LYS E 480      70.246 -11.849  -6.218  1.00151.80           C
ATOM   3907  NZ  LYS E 480      70.581 -10.479  -5.768  1.00151.80           N
ATOM   3908  C   LYS E 480      67.301  -9.904  -2.038  1.00151.80           C
ATOM   3909  O   LYS E 480      67.230  -8.729  -2.397  1.00151.80           O
ATOM   3910  N   PHE E 481      67.197 -10.269  -0.739  1.00104.38           N
ATOM   3911  CA  PHE E 481      67.074  -9.266   0.283  1.00104.38           C
ATOM   3912  CB  PHE E 481      65.619  -8.840   0.550  1.00104.38           C
ATOM   3913  CG  PHE E 481      65.657  -7.731   1.545  1.00104.38           C
ATOM   3914  CD1 PHE E 481      65.882  -6.437   1.136  1.00104.38           C
ATOM   3915  CD2 PHE E 481      65.465  -7.981   2.885  1.00104.38           C
ATOM   3916  CE1 PHE E 481      65.919  -5.408   2.047  1.00104.38           C
ATOM   3917  CE2 PHE E 481      65.500  -6.956   3.801  1.00104.38           C
ATOM   3918  CZ  PHE E 481      65.727  -5.666   3.383  1.00104.38           C
ATOM   3919  C   PHE E 481      67.621  -9.809   1.572  1.00104.38           C
ATOM   3920  O   PHE E 481      67.458 -10.986   1.891  1.00104.38           O
ATOM   3921  N   ASP E 482      68.301  -8.940   2.351  1.00 88.52           N
ATOM   3922  CA  ASP E 482      68.849  -9.324   3.621  1.00 88.52           C
ATOM   3923  CB  ASP E 482      70.307  -9.810   3.512  1.00 88.52           C
ATOM   3924  CG  ASP E 482      70.723 -10.474   4.818  1.00 88.52           C
ATOM   3925  OD1 ASP E 482      70.068 -10.209   5.861  1.00 88.52           O
ATOM   3926  OD2 ASP E 482      71.707 -11.260   4.787  1.00 88.52           O
ATOM   3927  C   ASP E 482      68.832  -8.086   4.471  1.00 88.52           C
ATOM   3928  O   ASP E 482      69.508  -7.105   4.168  1.00 88.52           O
ATOM   3929  N   TRP E 483      68.057  -8.103   5.571  1.00105.52           N
ATOM   3930  CA  TRP E 483      67.903  -6.963   6.434  1.00105.52           C
ATOM   3931  CB  TRP E 483      66.782  -7.114   7.473  1.00105.52           C
ATOM   3932  CG  TRP E 483      65.419  -6.923   6.855  1.00105.52           C
ATOM   3933  CD2 TRP E 483      64.889  -5.635   6.509  1.00105.52           C
ATOM   3934  CD1 TRP E 483      64.479  -7.840   6.486  1.00105.52           C
ATOM   3935  NE1 TRP E 483      63.393  -7.201   5.935  1.00105.52           N
ATOM   3936  CE2 TRP E 483      63.633  -5.842   5.941  1.00105.52           C
ATOM   3937  CE3 TRP E 483      65.410  -4.380   6.649  1.00105.52           C
ATOM   3938  CZ2 TRP E 483      62.874  -4.794   5.505  1.00105.52           C
ATOM   3939  CZ3 TRP E 483      64.642  -3.325   6.212  1.00105.52           C
ATOM   3940  CH2 TRP E 483      63.398  -3.528   5.651  1.00105.52           C
ATOM   3941  C   TRP E 483      69.182  -6.635   7.131  1.00105.52           C
ATOM   3942  O   TRP E 483      69.333  -5.535   7.662  1.00105.52           O
ATOM   3943  N   ARG E 484      70.079  -7.627   7.251  1.00106.75           N
ATOM   3944  CA  ARG E 484      71.369  -7.450   7.852  1.00106.75           C
ATOM   3945  CB  ARG E 484      72.083  -8.790   8.091  1.00106.75           C
ATOM   3946  CG  ARG E 484      71.349  -9.678   9.101  1.00106.75           C
ATOM   3947  CD  ARG E 484      71.985 -11.056   9.283  1.00106.75           C
ATOM   3948  NE  ARG E 484      71.909 -11.746   7.966  1.00106.75           N
ATOM   3949  CZ  ARG E 484      72.496 -12.966   7.793  1.00106.75           C
ATOM   3950  NH1 ARG E 484      73.134 -13.571   8.837  1.00106.75           N
ATOM   3951  NH2 ARG E 484      72.445 -13.579   6.575  1.00106.75           N
ATOM   3952  C   ARG E 484      72.221  -6.599   6.962  1.00106.75           C
ATOM   3953  O   ARG E 484      73.089  -5.873   7.443  1.00106.75           O
ATOM   3954  N   ASP E 485      72.036  -6.692   5.629  1.00 62.38           N
ATOM   3955  CA  ASP E 485      72.892  -5.924   4.770  1.00 62.38           C
ATOM   3956  CB  ASP E 485      73.931  -6.808   4.057  1.00 62.38           C
ATOM   3957  CG  ASP E 485      74.941  -5.925   3.339  1.00 62.38           C
ATOM   3958  OD1 ASP E 485      74.743  -4.682   3.328  1.00 62.38           O
ATOM   3959  OD2 ASP E 485      75.926  -6.486   2.789  1.00 62.38           O
ATOM   3960  C   ASP E 485      72.083  -5.244   3.709  1.00 62.38           C
ATOM   3961  O   ASP E 485      71.914  -5.779   2.614  1.00 62.38           O
ATOM   3962  N   VAL E 486      71.556  -4.038   4.003  1.00124.43           N
ATOM   3963  CA  VAL E 486      70.872  -3.307   2.981  1.00124.43           C
ATOM   3964  CB  VAL E 486      69.514  -2.810   3.419  1.00124.43           C
ATOM   3965  CG1 VAL E 486      68.600  -4.032   3.618  1.00124.43           C
ATOM   3966  CG2 VAL E 486      69.644  -1.999   4.719  1.00124.43           C
ATOM   3967  C   VAL E 486      71.768  -2.154   2.627  1.00124.43           C
ATOM   3968  O   VAL E 486      71.694  -1.065   3.193  1.00124.43           O
ATOM   3969  N   GLY E 487      72.664  -2.373   1.650  1.00 23.93           N
ATOM   3970  CA  GLY E 487      73.532  -1.309   1.242  1.00 23.93           C
ATOM   3971  C   GLY E 487      74.571  -1.057   2.297  1.00 23.93           C
ATOM   3972  O   GLY E 487      75.082   0.055   2.411  1.00 23.93           O
ATOM   3973  N   GLY E 488      74.911  -2.077   3.109  1.00 28.31           N
ATOM   3974  CA  GLY E 488      75.952  -1.918   4.087  1.00 28.31           C
ATOM   3975  C   GLY E 488      75.370  -1.669   5.450  1.00 28.31           C
ATOM   3976  O   GLY E 488      76.069  -1.799   6.453  1.00 28.31           O
ATOM   3977  N   ILE E 489      74.071  -1.324   5.538  1.00105.14           N
ATOM   3978  CA  ILE E 489      73.479  -1.028   6.819  1.00105.14           C
ATOM   3979  CB  ILE E 489      72.376  -0.010   6.741  1.00105.14           C
ATOM   3980  CG1 ILE E 489      72.898   1.333   6.204  1.00105.14           C
ATOM   3981  CG2 ILE E 489      71.745   0.101   8.138  1.00105.14           C
ATOM   3982  CD1 ILE E 489      73.912   2.006   7.126  1.00105.14           C
ATOM   3983  C   ILE E 489      72.860  -2.274   7.396  1.00105.14           C
ATOM   3984  O   ILE E 489      72.240  -3.055   6.677  1.00105.14           O
ATOM   3985  N   ASP E 490      73.039  -2.497   8.722  1.00 71.13           N
ATOM   3986  CA  ASP E 490      72.488  -3.649   9.399  1.00 71.13           C
ATOM   3987  CB  ASP E 490      73.506  -4.397  10.276  1.00 71.13           C
ATOM   3988  CG  ASP E 490      72.807  -5.609  10.880  1.00 71.13           C
ATOM   3989  OD1 ASP E 490      71.719  -5.985  10.368  1.00 71.13           O
ATOM   3990  OD2 ASP E 490      73.348  -6.172  11.869  1.00 71.13           O
ATOM   3991  C   ASP E 490      71.374  -3.215  10.321  1.00 71.13           C
ATOM   3992  O   ASP E 490      71.562  -2.367  11.190  1.00 71.13           O
ATOM   3993  N   TYR E 491      70.149  -3.711  10.046  1.00144.46           N
ATOM   3994  CA  TYR E 491      68.916  -3.537  10.776  1.00144.46           C
ATOM   3995  CB  TYR E 491      67.693  -3.461   9.855  1.00144.46           C
ATOM   3996  CG  TYR E 491      67.861  -2.164   9.144  1.00144.46           C
ATOM   3997  CD1 TYR E 491      67.497  -0.986   9.757  1.00144.46           C
ATOM   3998  CD2 TYR E 491      68.392  -2.119   7.877  1.00144.46           C
ATOM   3999  CE1 TYR E 491      67.652   0.220   9.115  1.00144.46           C
ATOM   4000  CE2 TYR E 491      68.548  -0.915   7.231  1.00144.46           C
ATOM   4001  CZ  TYR E 491      68.179   0.255   7.847  1.00144.46           C
ATOM   4002  OH  TYR E 491      68.340   1.488   7.180  1.00144.46           O
ATOM   4003  C   TYR E 491      68.648  -4.532  11.882  1.00144.46           C
ATOM   4004  O   TYR E 491      67.748  -4.313  12.690  1.00144.46           O
ATOM   4005  N   VAL E 492      69.293  -5.716  11.873  1.00125.94           N
ATOM   4006  CA  VAL E 492      68.922  -6.754  12.804  1.00125.94           C
ATOM   4007  CB  VAL E 492      69.079  -8.116  12.196  1.00125.94           C
ATOM   4008  CG1 VAL E 492      70.563  -8.513  12.248  1.00125.94           C
ATOM   4009  CG2 VAL E 492      68.116  -9.089  12.879  1.00125.94           C
ATOM   4010  C   VAL E 492      69.745  -6.706  14.065  1.00125.94           C
ATOM   4011  O   VAL E 492      70.947  -6.450  14.044  1.00125.94           O
ATOM   4012  N   SER E 493      69.085  -6.959  15.218  1.00 94.19           N
ATOM   4013  CA  SER E 493      69.716  -6.972  16.513  1.00 94.19           C
ATOM   4014  CB  SER E 493      68.689  -6.923  17.658  1.00 94.19           C
ATOM   4015  OG  SER E 493      69.332  -6.936  18.923  1.00 94.19           O
ATOM   4016  C   SER E 493      70.505  -8.242  16.621  1.00 94.19           C
ATOM   4017  O   SER E 493      70.299  -9.163  15.837  1.00 94.19           O
ATOM   4018  N   PRO E 494      71.394  -8.325  17.579  1.00 74.08           N
ATOM   4019  CA  PRO E 494      72.250  -9.478  17.688  1.00 74.08           C
ATOM   4020  CD  PRO E 494      72.057  -7.121  18.056  1.00 74.08           C
ATOM   4021  CB  PRO E 494      73.354  -9.084  18.668  1.00 74.08           C
ATOM   4022  CG  PRO E 494      73.468  -7.561  18.484  1.00 74.08           C
ATOM   4023  C   PRO E 494      71.562 -10.756  18.043  1.00 74.08           C
ATOM   4024  O   PRO E 494      70.478 -10.725  18.623  1.00 74.08           O
ATOM   4025  N   VAL E 495      72.178 -11.895  17.662  1.00105.35           N
ATOM   4026  CA  VAL E 495      71.628 -13.184  17.969  1.00105.35           C
ATOM   4027  CB  VAL E 495      72.229 -14.318  17.192  1.00105.35           C
ATOM   4028  CG1 VAL E 495      71.743 -14.219  15.741  1.00105.35           C
ATOM   4029  CG2 VAL E 495      73.759 -14.238  17.307  1.00105.35           C
ATOM   4030  C   VAL E 495      71.834 -13.440  19.422  1.00105.35           C
ATOM   4031  O   VAL E 495      72.840 -13.037  20.003  1.00105.35           O
ATOM   4032  N   ARG E 496      70.844 -14.102  20.052  1.00136.77           N
ATOM   4033  CA  ARG E 496      70.948 -14.405  21.449  1.00136.77           C
ATOM   4034  CB  ARG E 496      70.018 -13.582  22.358  1.00136.77           C
ATOM   4035  CG  ARG E 496      70.385 -12.097  22.361  1.00136.77           C
ATOM   4036  CD  ARG E 496      70.095 -11.383  23.682  1.00136.77           C
ATOM   4037  NE  ARG E 496      68.627 -11.397  23.918  1.00136.77           N
ATOM   4038  CZ  ARG E 496      68.157 -11.279  25.194  1.00136.77           C
ATOM   4039  NH1 ARG E 496      69.029 -11.212  26.242  1.00136.77           N
ATOM   4040  NH2 ARG E 496      66.815 -11.226  25.426  1.00136.77           N
ATOM   4041  C   ARG E 496      70.648 -15.857  21.648  1.00136.77           C
ATOM   4042  O   ARG E 496      70.335 -16.575  20.698  1.00136.77           O
ATOM   4043  N   ASP E 497      70.799 -16.337  22.902  1.00 49.12           N
ATOM   4044  CA  ASP E 497      70.564 -17.723  23.198  1.00 49.12           C
ATOM   4045  CB  ASP E 497      71.797 -18.422  23.801  1.00 49.12           C
ATOM   4046  CG  ASP E 497      71.580 -19.929  23.771  1.00 49.12           C
ATOM   4047  OD1 ASP E 497      70.422 -20.361  23.525  1.00 49.12           O
ATOM   4048  OD2 ASP E 497      72.574 -20.669  23.994  1.00 49.12           O
ATOM   4049  C   ASP E 497      69.441 -17.829  24.192  1.00 49.12           C
ATOM   4050  O   ASP E 497      69.482 -17.235  25.268  1.00 49.12           O
ATOM   4051  N   GLN E 498      68.389 -18.588  23.826  1.00 65.38           N
ATOM   4052  CA  GLN E 498      67.229 -18.830  24.643  1.00 65.38           C
ATOM   4053  CB  GLN E 498      66.068 -19.477  23.865  1.00 65.38           C
ATOM   4054  CG  GLN E 498      66.371 -20.869  23.310  1.00 65.38           C
ATOM   4055  CD  GLN E 498      65.128 -21.354  22.573  1.00 65.38           C
ATOM   4056  OE1 GLN E 498      64.031 -21.381  23.123  1.00 65.38           O
ATOM   4057  NE2 GLN E 498      65.308 -21.741  21.282  1.00 65.38           N
ATOM   4058  C   GLN E 498      67.583 -19.703  25.807  1.00 65.38           C
ATOM   4059  O   GLN E 498      66.928 -19.653  26.849  1.00 65.38           O
ATOM   4060  N   GLY E 499      68.593 -20.577  25.641  1.00 29.51           N
ATOM   4061  CA  GLY E 499      68.981 -21.433  26.722  1.00 29.51           C
ATOM   4062  C   GLY E 499      67.995 -22.557  26.789  1.00 29.51           C
ATOM   4063  O   GLY E 499      67.369 -22.915  25.795  1.00 29.51           O
ATOM   4064  N   ILE E 500      67.852 -23.137  27.993  1.00 96.89           N
ATOM   4065  CA  ILE E 500      67.019 -24.270  28.283  1.00 96.89           C
ATOM   4066  CB  ILE E 500      67.196 -24.770  29.687  1.00 96.89           C
ATOM   4067  CG1 ILE E 500      66.525 -26.143  29.856  1.00 96.89           C
ATOM   4068  CG2 ILE E 500      66.661 -23.695  30.648  1.00 96.89           C
ATOM   4069  CD1 ILE E 500      66.907 -26.852  31.155  1.00 96.89           C
ATOM   4070  C   ILE E 500      65.560 -23.957  28.109  1.00 96.89           C
ATOM   4071  O   ILE E 500      64.787 -24.821  27.703  1.00 96.89           O
ATOM   4072  N   CYS E 501      65.139 -22.725  28.449  1.00 69.89           N
ATOM   4073  CA  CYS E 501      63.748 -22.341  28.486  1.00 69.89           C
ATOM   4074  CB  CYS E 501      63.593 -20.915  29.054  1.00 69.89           C
ATOM   4075  SG  CYS E 501      61.886 -20.321  29.223  1.00 69.89           S
ATOM   4076  C   CYS E 501      63.128 -22.383  27.111  1.00 69.89           C
ATOM   4077  O   CYS E 501      63.748 -21.997  26.124  1.00 69.89           O
ATOM   4078  N   GLY E 502      61.857 -22.846  27.012  1.00 56.52           N
ATOM   4079  CA  GLY E 502      61.207 -22.940  25.726  1.00 56.52           C
ATOM   4080  C   GLY E 502      60.652 -21.588  25.405  1.00 56.52           C
ATOM   4081  O   GLY E 502      59.442 -21.400  25.271  1.00 56.52           O
ATOM   4082  N   SER E 503      61.577 -20.617  25.297  1.00102.18           N
ATOM   4083  CA  SER E 503      61.348 -19.217  25.088  1.00102.18           C
ATOM   4084  CB  SER E 503      62.396 -18.370  25.832  1.00102.18           C
ATOM   4085  OG  SER E 503      62.055 -16.994  25.775  1.00102.18           O
ATOM   4086  C   SER E 503      61.338 -18.772  23.642  1.00102.18           C
ATOM   4087  O   SER E 503      61.241 -17.571  23.396  1.00102.18           O
ATOM   4088  N   CYS E 504      61.398 -19.677  22.645  1.00 66.40           N
ATOM   4089  CA  CYS E 504      61.601 -19.274  21.271  1.00 66.40           C
ATOM   4090  CB  CYS E 504      61.516 -20.458  20.292  1.00 66.40           C
ATOM   4091  SG  CYS E 504      59.895 -21.280  20.325  1.00 66.40           S
ATOM   4092  C   CYS E 504      60.611 -18.230  20.821  1.00 66.40           C
ATOM   4093  O   CYS E 504      61.002 -17.241  20.203  1.00 66.40           O
ATOM   4094  N   TYR E 505      59.319 -18.376  21.156  1.00 69.65           N
ATOM   4095  CA  TYR E 505      58.309 -17.455  20.697  1.00 69.65           C
ATOM   4096  CB  TYR E 505      56.893 -17.816  21.187  1.00 69.65           C
ATOM   4097  CG  TYR E 505      56.844 -17.734  22.676  1.00 69.65           C
ATOM   4098  CD1 TYR E 505      57.323 -18.764  23.452  1.00 69.65           C
ATOM   4099  CD2 TYR E 505      56.304 -16.630  23.296  1.00 69.65           C
ATOM   4100  CE1 TYR E 505      57.273 -18.690  24.825  1.00 69.65           C
ATOM   4101  CE2 TYR E 505      56.250 -16.551  24.668  1.00 69.65           C
ATOM   4102  CZ  TYR E 505      56.736 -17.582  25.435  1.00 69.65           C
ATOM   4103  OH  TYR E 505      56.683 -17.503  26.843  1.00 69.65           O
ATOM   4104  C   TYR E 505      58.630 -16.065  21.157  1.00 69.65           C
ATOM   4105  O   TYR E 505      58.405 -15.099  20.427  1.00 69.65           O
ATOM   4106  N   ALA E 506      59.114 -15.924  22.402  1.00 43.72           N
ATOM   4107  CA  ALA E 506      59.441 -14.630  22.934  1.00 43.72           C
ATOM   4108  CB  ALA E 506      59.817 -14.677  24.425  1.00 43.72           C
ATOM   4109  C   ALA E 506      60.603 -14.033  22.194  1.00 43.72           C
ATOM   4110  O   ALA E 506      60.592 -12.848  21.865  1.00 43.72           O
ATOM   4111  N   PHE E 507      61.648 -14.840  21.916  1.00 57.82           N
ATOM   4112  CA  PHE E 507      62.808 -14.329  21.238  1.00 57.82           C
ATOM   4113  CB  PHE E 507      63.961 -15.347  21.129  1.00 57.82           C
ATOM   4114  CG  PHE E 507      64.679 -15.379  22.438  1.00 57.82           C
ATOM   4115  CD1 PHE E 507      64.186 -16.084  23.512  1.00 57.82           C
ATOM   4116  CD2 PHE E 507      65.866 -14.697  22.583  1.00 57.82           C
ATOM   4117  CE1 PHE E 507      64.865 -16.101  24.710  1.00 57.82           C
ATOM   4118  CE2 PHE E 507      66.549 -14.710  23.777  1.00 57.82           C
ATOM   4119  CZ  PHE E 507      66.047 -15.413  24.845  1.00 57.82           C
ATOM   4120  C   PHE E 507      62.440 -13.886  19.854  1.00 57.82           C
ATOM   4121  O   PHE E 507      62.849 -12.814  19.412  1.00 57.82           O
ATOM   4122  N   ALA E 508      61.647 -14.696  19.128  1.00 30.15           N
ATOM   4123  CA  ALA E 508      61.279 -14.340  17.787  1.00 30.15           C
ATOM   4124  CB  ALA E 508      60.381 -15.394  17.118  1.00 30.15           C
ATOM   4125  C   ALA E 508      60.511 -13.056  17.834  1.00 30.15           C
ATOM   4126  O   ALA E 508      60.735 -12.154  17.028  1.00 30.15           O
ATOM   4127  N   SER E 509      59.589 -12.930  18.804  1.00 88.96           N
ATOM   4128  CA  SER E 509      58.770 -11.755  18.885  1.00 88.96           C
ATOM   4129  CB  SER E 509      57.656 -11.861  19.945  1.00 88.96           C
ATOM   4130  OG  SER E 509      58.199 -12.120  21.229  1.00 88.96           O
ATOM   4131  C   SER E 509      59.603 -10.533  19.140  1.00 88.96           C
ATOM   4132  O   SER E 509      59.430  -9.523  18.461  1.00 88.96           O
ATOM   4133  N   THR E 510      60.546 -10.591  20.103  1.00 34.80           N
ATOM   4134  CA  THR E 510      61.363  -9.451  20.422  1.00 34.80           C
ATOM   4135  CB  THR E 510      62.297  -9.711  21.568  1.00 34.80           C
ATOM   4136  OG1 THR E 510      61.562 -10.069  22.729  1.00 34.80           O
ATOM   4137  CG2 THR E 510      63.117  -8.437  21.833  1.00 34.80           C
ATOM   4138  C   THR E 510      62.207  -9.118  19.232  1.00 34.80           C
ATOM   4139  O   THR E 510      62.395  -7.948  18.900  1.00 34.80           O
ATOM   4140  N   ALA E 511      62.726 -10.152  18.547  1.00 31.70           N
ATOM   4141  CA  ALA E 511      63.608  -9.944  17.437  1.00 31.70           C
ATOM   4142  CB  ALA E 511      64.083 -11.262  16.801  1.00 31.70           C
ATOM   4143  C   ALA E 511      62.901  -9.163  16.373  1.00 31.70           C
ATOM   4144  O   ALA E 511      63.478  -8.253  15.781  1.00 31.70           O
ATOM   4145  N   THR E 512      61.628  -9.496  16.095  1.00 35.38           N
ATOM   4146  CA  THR E 512      60.914  -8.797  15.065  1.00 35.38           C
ATOM   4147  CB  THR E 512      59.532  -9.340  14.851  1.00 35.38           C
ATOM   4148  OG1 THR E 512      59.593 -10.714  14.499  1.00 35.38           O
ATOM   4149  CG2 THR E 512      58.857  -8.536  13.727  1.00 35.38           C
ATOM   4150  C   THR E 512      60.771  -7.351  15.443  1.00 35.38           C
ATOM   4151  O   THR E 512      61.081  -6.455  14.660  1.00 35.38           O
ATOM   4152  N   GLN E 513      60.333  -7.084  16.683  1.00 41.84           N
ATOM   4153  CA  GLN E 513      60.087  -5.738  17.126  1.00 41.84           C
ATOM   4154  CB  GLN E 513      59.521  -5.685  18.555  1.00 41.84           C
ATOM   4155  CG  GLN E 513      58.148  -6.345  18.696  1.00 41.84           C
ATOM   4156  CD  GLN E 513      57.715  -6.223  20.149  1.00 41.84           C
ATOM   4157  OE1 GLN E 513      56.640  -6.684  20.531  1.00 41.84           O
ATOM   4158  NE2 GLN E 513      58.572  -5.581  20.987  1.00 41.84           N
ATOM   4159  C   GLN E 513      61.357  -4.942  17.125  1.00 41.84           C
ATOM   4160  O   GLN E 513      61.353  -3.755  16.801  1.00 41.84           O
ATOM   4161  N   GLU E 514      62.480  -5.566  17.520  1.00 47.50           N
ATOM   4162  CA  GLU E 514      63.732  -4.861  17.622  1.00 47.50           C
ATOM   4163  CB  GLU E 514      64.835  -5.730  18.252  1.00 47.50           C
ATOM   4164  CG  GLU E 514      64.554  -6.065  19.719  1.00 47.50           C
ATOM   4165  CD  GLU E 514      65.627  -7.021  20.217  1.00 47.50           C
ATOM   4166  OE1 GLU E 514      66.479  -7.441  19.389  1.00 47.50           O
ATOM   4167  OE2 GLU E 514      65.607  -7.348  21.434  1.00 47.50           O
ATOM   4168  C   GLU E 514      64.206  -4.408  16.270  1.00 47.50           C
ATOM   4169  O   GLU E 514      64.679  -3.281  16.124  1.00 47.50           O
ATOM   4170  N   SER E 515      64.111  -5.279  15.244  1.00 79.63           N
ATOM   4171  CA  SER E 515      64.577  -4.922  13.931  1.00 79.63           C
ATOM   4172  CB  SER E 515      64.555  -6.108  12.951  1.00 79.63           C
ATOM   4173  OG  SER E 515      65.458  -7.116  13.384  1.00 79.63           O
ATOM   4174  C   SER E 515      63.701  -3.849  13.353  1.00 79.63           C
ATOM   4175  O   SER E 515      64.188  -2.873  12.784  1.00 79.63           O
ATOM   4176  N   ARG E 516      62.373  -3.997  13.512  1.00 61.91           N
ATOM   4177  CA  ARG E 516      61.425  -3.076  12.942  1.00 61.91           C
ATOM   4178  CB  ARG E 516      59.963  -3.497  13.183  1.00 61.91           C
ATOM   4179  CG  ARG E 516      59.539  -4.728  12.375  1.00 61.91           C
ATOM   4180  CD  ARG E 516      58.087  -5.152  12.618  1.00 61.91           C
ATOM   4181  NE  ARG E 516      57.803  -6.340  11.762  1.00 61.91           N
ATOM   4182  CZ  ARG E 516      57.146  -6.188  10.574  1.00 61.91           C
ATOM   4183  NH1 ARG E 516      56.715  -4.952  10.186  1.00 61.91           N
ATOM   4184  NH2 ARG E 516      56.908  -7.272   9.779  1.00 61.91           N
ATOM   4185  C   ARG E 516      61.620  -1.710  13.521  1.00 61.91           C
ATOM   4186  O   ARG E 516      61.445  -0.707  12.833  1.00 61.91           O
ATOM   4187  N   LEU E 517      61.949  -1.628  14.820  1.00 40.90           N
ATOM   4188  CA  LEU E 517      62.176  -0.354  15.435  1.00 40.90           C
ATOM   4189  CB  LEU E 517      62.458  -0.462  16.944  1.00 40.90           C
ATOM   4190  CG  LEU E 517      61.266  -1.007  17.753  1.00 40.90           C
ATOM   4191  CD1 LEU E 517      61.599  -1.093  19.251  1.00 40.90           C
ATOM   4192  CD2 LEU E 517      59.987  -0.201  17.473  1.00 40.90           C
ATOM   4193  C   LEU E 517      63.379   0.255  14.785  1.00 40.90           C
ATOM   4194  O   LEU E 517      63.420   1.460  14.538  1.00 40.90           O
ATOM   4195  N   ARG E 518      64.401  -0.573  14.495  1.00 66.83           N
ATOM   4196  CA  ARG E 518      65.621  -0.080  13.924  1.00 66.83           C
ATOM   4197  CB  ARG E 518      66.706  -1.163  13.805  1.00 66.83           C
ATOM   4198  CG  ARG E 518      67.220  -1.620  15.172  1.00 66.83           C
ATOM   4199  CD  ARG E 518      68.449  -2.526  15.112  1.00 66.83           C
ATOM   4200  NE  ARG E 518      68.814  -2.860  16.518  1.00 66.83           N
ATOM   4201  CZ  ARG E 518      70.074  -3.296  16.812  1.00 66.83           C
ATOM   4202  NH1 ARG E 518      71.001  -3.428  15.819  1.00 66.83           N
ATOM   4203  NH2 ARG E 518      70.406  -3.597  18.101  1.00 66.83           N
ATOM   4204  C   ARG E 518      65.364   0.496  12.565  1.00 66.83           C
ATOM   4205  O   ARG E 518      65.834   1.588  12.253  1.00 66.83           O
ATOM   4206  N   VAL E 519      64.599  -0.212  11.717  1.00 99.69           N
ATOM   4207  CA  VAL E 519      64.329   0.261  10.388  1.00 99.69           C
ATOM   4208  CB  VAL E 519      63.564  -0.731   9.556  1.00 99.69           C
ATOM   4209  CG1 VAL E 519      62.193  -0.983  10.206  1.00 99.69           C
ATOM   4210  CG2 VAL E 519      63.479  -0.193   8.117  1.00 99.69           C
ATOM   4211  C   VAL E 519      63.527   1.527  10.445  1.00 99.69           C
ATOM   4212  O   VAL E 519      63.802   2.475   9.712  1.00 99.69           O
ATOM   4213  N   MET E 520      62.519   1.586  11.333  1.00 85.00           N
ATOM   4214  CA  MET E 520      61.627   2.712  11.375  1.00 85.00           C
ATOM   4215  CB  MET E 520      60.525   2.549  12.436  1.00 85.00           C
ATOM   4216  CG  MET E 520      59.578   1.378  12.164  1.00 85.00           C
ATOM   4217  SD  MET E 520      58.276   1.157  13.413  1.00 85.00           S
ATOM   4218  CE  MET E 520      57.556  -0.316  12.632  1.00 85.00           C
ATOM   4219  C   MET E 520      62.389   3.953  11.720  1.00 85.00           C
ATOM   4220  O   MET E 520      62.143   5.021  11.164  1.00 85.00           O
ATOM   4221  N   THR E 521      63.289   3.827  12.703  1.00160.69           N
ATOM   4222  CA  THR E 521      64.145   4.824  13.277  1.00160.69           C
ATOM   4223  CB  THR E 521      64.559   4.424  14.656  1.00160.69           C
ATOM   4224  OG1 THR E 521      65.194   5.508  15.301  1.00160.69           O
ATOM   4225  CG2 THR E 521      65.515   3.225  14.564  1.00160.69           C
ATOM   4226  C   THR E 521      65.380   5.043  12.455  1.00160.69           C
ATOM   4227  O   THR E 521      66.131   5.982  12.711  1.00160.69           O
ATOM   4228  N   ASN E 522      65.676   4.141  11.500  1.00103.28           N
ATOM   4229  CA  ASN E 522      66.896   4.239  10.749  1.00103.28           C
ATOM   4230  CB  ASN E 522      67.043   5.537   9.937  1.00103.28           C
ATOM   4231  CG  ASN E 522      66.269   5.343   8.642  1.00103.28           C
ATOM   4232  OD1 ASN E 522      66.436   4.333   7.958  1.00103.28           O
ATOM   4233  ND2 ASN E 522      65.400   6.328   8.293  1.00103.28           N
ATOM   4234  C   ASN E 522      68.057   4.104  11.680  1.00103.28           C
ATOM   4235  O   ASN E 522      69.039   4.841  11.604  1.00103.28           O
ATOM   4236  N   ASN E 523      67.949   3.116  12.584  1.00 68.14           N
ATOM   4237  CA  ASN E 523      68.971   2.750  13.520  1.00 68.14           C
ATOM   4238  CB  ASN E 523      70.307   2.395  12.843  1.00 68.14           C
ATOM   4239  CG  ASN E 523      70.126   1.072  12.107  1.00 68.14           C
ATOM   4240  OD1 ASN E 523      69.516   0.138  12.624  1.00 68.14           O
ATOM   4241  ND2 ASN E 523      70.668   0.989  10.862  1.00 68.14           N
ATOM   4242  C   ASN E 523      69.209   3.847  14.504  1.00 68.14           C
ATOM   4243  O   ASN E 523      70.218   3.839  15.207  1.00 68.14           O
ATOM   4244  N   ASN E 524      68.285   4.820  14.604  1.00 39.92           N
ATOM   4245  CA  ASN E 524      68.474   5.817  15.613  1.00 39.92           C
ATOM   4246  CB  ASN E 524      67.515   7.014  15.501  1.00 39.92           C
ATOM   4247  CG  ASN E 524      67.924   8.052  16.537  1.00 39.92           C
ATOM   4248  OD1 ASN E 524      68.000   7.763  17.730  1.00 39.92           O
ATOM   4249  ND2 ASN E 524      68.202   9.299  16.068  1.00 39.92           N
ATOM   4250  C   ASN E 524      68.269   5.148  16.942  1.00 39.92           C
ATOM   4251  O   ASN E 524      68.997   5.428  17.894  1.00 39.92           O
ATOM   4252  N   VAL E 525      67.265   4.241  17.035  1.00112.04           N
ATOM   4253  CA  VAL E 525      66.990   3.544  18.270  1.00112.04           C
ATOM   4254  CB  VAL E 525      65.574   3.706  18.746  1.00112.04           C
ATOM   4255  CG1 VAL E 525      65.342   5.189  19.079  1.00112.04           C
ATOM   4256  CG2 VAL E 525      64.616   3.160  17.673  1.00112.04           C
ATOM   4257  C   VAL E 525      67.249   2.069  18.081  1.00112.04           C
ATOM   4258  O   VAL E 525      66.686   1.425  17.198  1.00112.04           O
ATOM   4259  N   LYS E 526      68.215   1.558  18.870  1.00217.88           N
ATOM   4260  CA  LYS E 526      68.771   0.229  19.012  1.00217.88           C
ATOM   4261  CB  LYS E 526      70.279   0.248  19.312  1.00217.88           C
ATOM   4262  CG  LYS E 526      70.629   0.877  20.662  1.00217.88           C
ATOM   4263  CD  LYS E 526      72.057   0.578  21.121  1.00217.88           C
ATOM   4264  CE  LYS E 526      73.133   1.209  20.236  1.00217.88           C
ATOM   4265  NZ  LYS E 526      73.224   2.662  20.504  1.00217.88           N
ATOM   4266  C   LYS E 526      68.148  -0.699  20.035  1.00217.88           C
ATOM   4267  O   LYS E 526      68.710  -1.770  20.256  1.00217.88           O
ATOM   4268  N   VAL E 527      67.093  -0.306  20.776  1.00 80.61           N
ATOM   4269  CA  VAL E 527      66.621  -1.026  21.945  1.00 80.61           C
ATOM   4270  CB  VAL E 527      65.246  -0.603  22.373  1.00 80.61           C
ATOM   4271  CG1 VAL E 527      64.818  -1.468  23.570  1.00 80.61           C
ATOM   4272  CG2 VAL E 527      65.264   0.907  22.665  1.00 80.61           C
ATOM   4273  C   VAL E 527      66.608  -2.527  21.828  1.00 80.61           C
ATOM   4274  O   VAL E 527      66.317  -3.108  20.784  1.00 80.61           O
ATOM   4275  N   VAL E 528      66.988  -3.190  22.948  1.00110.86           N
ATOM   4276  CA  VAL E 528      66.925  -4.620  23.069  1.00110.86           C
ATOM   4277  CB  VAL E 528      68.193  -5.244  23.591  1.00110.86           C
ATOM   4278  CG1 VAL E 528      68.566  -4.615  24.945  1.00110.86           C
ATOM   4279  CG2 VAL E 528      67.987  -6.767  23.650  1.00110.86           C
ATOM   4280  C   VAL E 528      65.806  -4.879  24.034  1.00110.86           C
ATOM   4281  O   VAL E 528      65.846  -4.446  25.185  1.00110.86           O
ATOM   4282  N   MET E 529      64.758  -5.587  23.570  1.00 99.99           N
ATOM   4283  CA  MET E 529      63.593  -5.839  24.374  1.00 99.99           C
ATOM   4284  CB  MET E 529      62.339  -6.160  23.542  1.00 99.99           C
ATOM   4285  CG  MET E 529      61.859  -4.988  22.683  1.00 99.99           C
ATOM   4286  SD  MET E 529      61.242  -3.562  23.626  1.00 99.99           S
ATOM   4287  CE  MET E 529      60.844  -2.565  22.162  1.00 99.99           C
ATOM   4288  C   MET E 529      63.855  -7.014  25.266  1.00 99.99           C
ATOM   4289  O   MET E 529      64.825  -7.745  25.071  1.00 99.99           O
ATOM   4290  N   SER E 530      62.983  -7.220  26.281  1.00 64.43           N
ATOM   4291  CA  SER E 530      63.203  -8.274  27.239  1.00 64.43           C
ATOM   4292  CB  SER E 530      62.993  -7.801  28.687  1.00 64.43           C
ATOM   4293  OG  SER E 530      63.101  -8.897  29.583  1.00 64.43           O
ATOM   4294  C   SER E 530      62.266  -9.437  27.032  1.00 64.43           C
ATOM   4295  O   SER E 530      61.055  -9.332  27.218  1.00 64.43           O
ATOM   4296  N   PRO E 531      62.825 -10.559  26.649  1.00 86.63           N
ATOM   4297  CA  PRO E 531      62.055 -11.768  26.487  1.00 86.63           C
ATOM   4298  CD  PRO E 531      63.970 -10.530  25.756  1.00 86.63           C
ATOM   4299  CB  PRO E 531      62.942 -12.729  25.700  1.00 86.63           C
ATOM   4300  CG  PRO E 531      63.858 -11.796  24.891  1.00 86.63           C
ATOM   4301  C   PRO E 531      61.614 -12.329  27.803  1.00 86.63           C
ATOM   4302  O   PRO E 531      60.596 -13.019  27.861  1.00 86.63           O
ATOM   4303  N   GLN E 532      62.381 -12.061  28.871  1.00 60.09           N
ATOM   4304  CA  GLN E 532      62.095 -12.632  30.154  1.00 60.09           C
ATOM   4305  CB  GLN E 532      63.211 -12.402  31.182  1.00 60.09           C
ATOM   4306  CG  GLN E 532      62.922 -13.080  32.520  1.00 60.09           C
ATOM   4307  CD  GLN E 532      62.854 -14.583  32.298  1.00 60.09           C
ATOM   4308  OE1 GLN E 532      63.723 -15.171  31.657  1.00 60.09           O
ATOM   4309  NE2 GLN E 532      61.783 -15.222  32.841  1.00 60.09           N
ATOM   4310  C   GLN E 532      60.819 -12.081  30.706  1.00 60.09           C
ATOM   4311  O   GLN E 532      60.046 -12.803  31.335  1.00 60.09           O
ATOM   4312  N   GLU E 533      60.552 -10.783  30.485  1.00 99.67           N
ATOM   4313  CA  GLU E 533      59.369 -10.206  31.048  1.00 99.67           C
ATOM   4314  CB  GLU E 533      59.257  -8.701  30.742  1.00 99.67           C
ATOM   4315  CG  GLU E 533      58.128  -7.991  31.490  1.00 99.67           C
ATOM   4316  CD  GLU E 533      56.886  -8.015  30.611  1.00 99.67           C
ATOM   4317  OE1 GLU E 533      57.026  -8.318  29.396  1.00 99.67           O
ATOM   4318  OE2 GLU E 533      55.782  -7.722  31.141  1.00 99.67           O
ATOM   4319  C   GLU E 533      58.181 -10.924  30.489  1.00 99.67           C
ATOM   4320  O   GLU E 533      57.220 -11.210  31.203  1.00 99.67           O
ATOM   4321  N   VAL E 534      58.220 -11.242  29.185  1.00 47.28           N
ATOM   4322  CA  VAL E 534      57.135 -11.952  28.577  1.00 47.28           C
ATOM   4323  CB  VAL E 534      57.341 -12.165  27.105  1.00 47.28           C
ATOM   4324  CG1 VAL E 534      56.219 -13.076  26.578  1.00 47.28           C
ATOM   4325  CG2 VAL E 534      57.401 -10.792  26.413  1.00 47.28           C
ATOM   4326  C   VAL E 534      57.030 -13.303  29.212  1.00 47.28           C
ATOM   4327  O   VAL E 534      55.940 -13.757  29.559  1.00 47.28           O
ATOM   4328  N   VAL E 535      58.177 -13.980  29.396  1.00 54.82           N
ATOM   4329  CA  VAL E 535      58.159 -15.306  29.949  1.00 54.82           C
ATOM   4330  CB  VAL E 535      59.526 -15.926  30.017  1.00 54.82           C
ATOM   4331  CG1 VAL E 535      59.412 -17.291  30.719  1.00 54.82           C
ATOM   4332  CG2 VAL E 535      60.101 -16.007  28.591  1.00 54.82           C
ATOM   4333  C   VAL E 535      57.601 -15.290  31.342  1.00 54.82           C
ATOM   4334  O   VAL E 535      56.822 -16.169  31.707  1.00 54.82           O
ATOM   4335  N   SER E 536      58.025 -14.332  32.188  1.00126.50           N
ATOM   4336  CA  SER E 536      57.556 -14.335  33.549  1.00126.50           C
ATOM   4337  CB  SER E 536      58.529 -13.611  34.499  1.00126.50           C
ATOM   4338  OG  SER E 536      58.767 -12.284  34.055  1.00126.50           O
ATOM   4339  C   SER E 536      56.174 -13.757  33.738  1.00126.50           C
ATOM   4340  O   SER E 536      55.390 -14.284  34.526  1.00126.50           O
ATOM   4341  N   CYS E 537      55.899 -12.581  33.132  1.00105.79           N
ATOM   4342  CA  CYS E 537      54.665 -11.847  33.288  1.00105.79           C
ATOM   4343  CB  CYS E 537      54.907 -10.341  33.135  1.00105.79           C
ATOM   4344  SG  CYS E 537      56.053  -9.771  34.418  1.00105.79           S
ATOM   4345  C   CYS E 537      53.490 -12.200  32.418  1.00105.79           C
ATOM   4346  O   CYS E 537      52.346 -12.128  32.868  1.00105.79           O
ATOM   4347  N   SER E 538      53.723 -12.561  31.143  1.00 79.53           N
ATOM   4348  CA  SER E 538      52.640 -12.626  30.191  1.00 79.53           C
ATOM   4349  CB  SER E 538      53.135 -12.591  28.735  1.00 79.53           C
ATOM   4350  OG  SER E 538      52.035 -12.646  27.839  1.00 79.53           O
ATOM   4351  C   SER E 538      51.729 -13.807  30.342  1.00 79.53           C
ATOM   4352  O   SER E 538      52.142 -14.966  30.303  1.00 79.53           O
ATOM   4353  N   GLU E 539      50.427 -13.502  30.513  1.00 96.68           N
ATOM   4354  CA  GLU E 539      49.343 -14.440  30.617  1.00 96.68           C
ATOM   4355  CB  GLU E 539      48.090 -13.845  31.282  1.00 96.68           C
ATOM   4356  CG  GLU E 539      48.317 -13.517  32.760  1.00 96.68           C
ATOM   4357  CD  GLU E 539      46.986 -13.120  33.382  1.00 96.68           C
ATOM   4358  OE1 GLU E 539      46.113 -14.016  33.537  1.00 96.68           O
ATOM   4359  OE2 GLU E 539      46.826 -11.916  33.713  1.00 96.68           O
ATOM   4360  C   GLU E 539      48.970 -14.969  29.255  1.00 96.68           C
ATOM   4361  O   GLU E 539      48.246 -15.958  29.144  1.00 96.68           O
ATOM   4362  N   TYR E 540      49.370 -14.243  28.192  1.00174.24           N
ATOM   4363  CA  TYR E 540      49.120 -14.572  26.814  1.00174.24           C
ATOM   4364  CB  TYR E 540      49.368 -13.431  25.813  1.00174.24           C
ATOM   4365  CG  TYR E 540      48.330 -12.396  26.090  1.00174.24           C
ATOM   4366  CD1 TYR E 540      47.006 -12.755  26.187  1.00174.24           C
ATOM   4367  CD2 TYR E 540      48.667 -11.067  26.202  1.00174.24           C
ATOM   4368  CE1 TYR E 540      46.036 -11.810  26.434  1.00174.24           C
ATOM   4369  CE2 TYR E 540      47.702 -10.117  26.446  1.00174.24           C
ATOM   4370  CZ  TYR E 540      46.385 -10.488  26.567  1.00174.24           C
ATOM   4371  OH  TYR E 540      45.397  -9.512  26.819  1.00174.24           O
ATOM   4372  C   TYR E 540      49.911 -15.773  26.395  1.00174.24           C
ATOM   4373  O   TYR E 540      49.684 -16.302  25.309  1.00174.24           O
ATOM   4374  N   ALA E 541      50.964 -16.128  27.161  1.00 77.43           N
ATOM   4375  CA  ALA E 541      51.804 -17.251  26.845  1.00 77.43           C
ATOM   4376  CB  ALA E 541      53.176 -16.842  26.283  1.00 77.43           C
ATOM   4377  C   ALA E 541      52.059 -18.074  28.081  1.00 77.43           C
ATOM   4378  O   ALA E 541      51.636 -17.749  29.189  1.00 77.43           O
ATOM   4379  N   GLN E 542      52.689 -19.239  27.841  1.00196.26           N
ATOM   4380  CA  GLN E 542      53.067 -20.315  28.716  1.00196.26           C
ATOM   4381  CB  GLN E 542      53.087 -21.652  27.970  1.00196.26           C
ATOM   4382  CG  GLN E 542      51.795 -21.850  27.168  1.00196.26           C
ATOM   4383  CD  GLN E 542      50.626 -21.218  27.912  1.00196.26           C
ATOM   4384  OE1 GLN E 542      50.405 -21.482  29.091  1.00196.26           O
ATOM   4385  NE2 GLN E 542      49.852 -20.351  27.203  1.00196.26           N
ATOM   4386  C   GLN E 542      54.350 -20.143  29.493  1.00196.26           C
ATOM   4387  O   GLN E 542      54.716 -21.055  30.229  1.00196.26           O
ATOM   4388  N   GLY E 543      55.169 -19.097  29.258  1.00 52.71           N
ATOM   4389  CA  GLY E 543      56.405 -19.020  29.997  1.00 52.71           C
ATOM   4390  C   GLY E 543      57.397 -19.878  29.269  1.00 52.71           C
ATOM   4391  O   GLY E 543      57.543 -19.769  28.056  1.00 52.71           O
ATOM   4392  N   CYS E 544      58.136 -20.728  30.008  1.00 84.59           N
ATOM   4393  CA  CYS E 544      59.111 -21.634  29.467  1.00 84.59           C
ATOM   4394  CB  CYS E 544      60.029 -22.259  30.526  1.00 84.59           C
ATOM   4395  SG  CYS E 544      61.294 -21.061  31.021  1.00 84.59           S
ATOM   4396  C   CYS E 544      58.430 -22.729  28.707  1.00 84.59           C
ATOM   4397  O   CYS E 544      59.077 -23.489  27.989  1.00 84.59           O
ATOM   4398  N   GLU E 545      57.120 -22.891  28.947  1.00134.65           N
ATOM   4399  CA  GLU E 545      56.253 -23.867  28.346  1.00134.65           C
ATOM   4400  CB  GLU E 545      54.927 -24.015  29.110  1.00134.65           C
ATOM   4401  CG  GLU E 545      55.106 -24.743  30.446  1.00134.65           C
ATOM   4402  CD  GLU E 545      55.980 -23.888  31.357  1.00134.65           C
ATOM   4403  OE1 GLU E 545      55.478 -22.846  31.855  1.00134.65           O
ATOM   4404  OE2 GLU E 545      57.162 -24.266  31.570  1.00134.65           O
ATOM   4405  C   GLU E 545      55.963 -23.570  26.894  1.00134.65           C
ATOM   4406  O   GLU E 545      55.450 -24.438  26.188  1.00134.65           O
ATOM   4407  N   GLY E 546      56.170 -22.320  26.422  1.00 44.16           N
ATOM   4408  CA  GLY E 546      55.924 -22.043  25.024  1.00 44.16           C
ATOM   4409  C   GLY E 546      54.948 -20.904  24.894  1.00 44.16           C
ATOM   4410  O   GLY E 546      54.437 -20.395  25.890  1.00 44.16           O
ATOM   4411  N   GLY E 547      54.670 -20.477  23.636  1.00 33.63           N
ATOM   4412  CA  GLY E 547      53.760 -19.392  23.365  1.00 33.63           C
ATOM   4413  C   GLY E 547      53.743 -19.127  21.880  1.00 33.63           C
ATOM   4414  O   GLY E 547      54.356 -19.863  21.107  1.00 33.63           O
ATOM   4415  N   PHE E 548      53.019 -18.063  21.438  1.00 71.82           N
ATOM   4416  CA  PHE E 548      52.951 -17.756  20.025  1.00 71.82           C
ATOM   4417  CB  PHE E 548      51.604 -18.128  19.384  1.00 71.82           C
ATOM   4418  CG  PHE E 548      51.518 -19.614  19.404  1.00 71.82           C
ATOM   4419  CD1 PHE E 548      51.107 -20.271  20.540  1.00 71.82           C
ATOM   4420  CD2 PHE E 548      51.849 -20.349  18.289  1.00 71.82           C
ATOM   4421  CE1 PHE E 548      51.029 -21.643  20.563  1.00 71.82           C
ATOM   4422  CE2 PHE E 548      51.772 -21.722  18.307  1.00 71.82           C
ATOM   4423  CZ  PHE E 548      51.361 -22.370  19.446  1.00 71.82           C
ATOM   4424  C   PHE E 548      53.174 -16.282  19.786  1.00 71.82           C
ATOM   4425  O   PHE E 548      52.629 -15.430  20.485  1.00 71.82           O
ATOM   4426  N   PRO E 549      53.937 -15.972  18.756  1.00 79.71           N
ATOM   4427  CA  PRO E 549      54.280 -14.607  18.431  1.00 79.71           C
ATOM   4428  CD  PRO E 549      54.942 -16.904  18.271  1.00 79.71           C
ATOM   4429  CB  PRO E 549      55.311 -14.693  17.309  1.00 79.71           C
ATOM   4430  CG  PRO E 549      56.014 -16.036  17.585  1.00 79.71           C
ATOM   4431  C   PRO E 549      53.105 -13.725  18.142  1.00 79.71           C
ATOM   4432  O   PRO E 549      53.178 -12.528  18.418  1.00 79.71           O
ATOM   4433  N   TYR E 550      52.008 -14.279  17.607  1.00 67.77           N
ATOM   4434  CA  TYR E 550      50.861 -13.475  17.301  1.00 67.77           C
ATOM   4435  CB  TYR E 550      49.729 -14.352  16.729  1.00 67.77           C
ATOM   4436  CG  TYR E 550      48.521 -13.547  16.393  1.00 67.77           C
ATOM   4437  CD1 TYR E 550      47.565 -13.268  17.346  1.00 67.77           C
ATOM   4438  CD2 TYR E 550      48.338 -13.085  15.112  1.00 67.77           C
ATOM   4439  CE1 TYR E 550      46.448 -12.534  17.019  1.00 67.77           C
ATOM   4440  CE2 TYR E 550      47.224 -12.352  14.779  1.00 67.77           C
ATOM   4441  CZ  TYR E 550      46.277 -12.076  15.733  1.00 67.77           C
ATOM   4442  OH  TYR E 550      45.133 -11.325  15.390  1.00 67.77           O
ATOM   4443  C   TYR E 550      50.405 -12.864  18.596  1.00 67.77           C
ATOM   4444  O   TYR E 550      50.057 -11.687  18.655  1.00 67.77           O
ATOM   4445  N   LEU E 551      50.371 -13.671  19.672  1.00 95.20           N
ATOM   4446  CA  LEU E 551      49.960 -13.232  20.977  1.00 95.20           C
ATOM   4447  CB  LEU E 551      49.682 -14.412  21.928  1.00 95.20           C
ATOM   4448  CG  LEU E 551      48.423 -15.212  21.545  1.00 95.20           C
ATOM   4449  CD1 LEU E 551      48.180 -16.377  22.518  1.00 95.20           C
ATOM   4450  CD2 LEU E 551      47.200 -14.287  21.437  1.00 95.20           C
ATOM   4451  C   LEU E 551      50.969 -12.333  21.646  1.00 95.20           C
ATOM   4452  O   LEU E 551      50.588 -11.525  22.490  1.00 95.20           O
ATOM   4453  N   ILE E 552      52.282 -12.581  21.464  1.00143.88           N
ATOM   4454  CA  ILE E 552      53.290 -11.751  22.092  1.00143.88           C
ATOM   4455  CB  ILE E 552      54.532 -12.527  22.416  1.00143.88           C
ATOM   4456  CG1 ILE E 552      54.171 -13.693  23.349  1.00143.88           C
ATOM   4457  CG2 ILE E 552      55.560 -11.557  23.024  1.00143.88           C
ATOM   4458  CD1 ILE E 552      53.492 -13.244  24.643  1.00143.88           C
ATOM   4459  C   ILE E 552      53.708 -10.531  21.322  1.00143.88           C
ATOM   4460  O   ILE E 552      53.611  -9.400  21.798  1.00143.88           O
ATOM   4461  N   ALA E 553      54.190 -10.739  20.081  1.00 60.95           N
ATOM   4462  CA  ALA E 553      54.677  -9.631  19.320  1.00 60.95           C
ATOM   4463  CB  ALA E 553      55.250 -10.050  17.955  1.00 60.95           C
ATOM   4464  C   ALA E 553      53.508  -8.743  19.074  1.00 60.95           C
ATOM   4465  O   ALA E 553      53.650  -7.521  19.048  1.00 60.95           O
ATOM   4466  N   GLY E 554      52.351  -9.348  18.727  1.00 86.40           N
ATOM   4467  CA  GLY E 554      51.179  -8.547  18.512  1.00 86.40           C
ATOM   4468  C   GLY E 554      50.356  -8.151  19.718  1.00 86.40           C
ATOM   4469  O   GLY E 554      50.387  -7.008  20.169  1.00 86.40           O
ATOM   4470  N   LYS E 555      49.648  -9.134  20.325  1.00118.43           N
ATOM   4471  CA  LYS E 555      48.636  -8.821  21.311  1.00118.43           C
ATOM   4472  CB  LYS E 555      47.747 -10.024  21.663  1.00118.43           C
ATOM   4473  CG  LYS E 555      46.515  -9.620  22.473  1.00118.43           C
ATOM   4474  CD  LYS E 555      45.427 -10.691  22.517  1.00118.43           C
ATOM   4475  CE  LYS E 555      44.128 -10.203  23.161  1.00118.43           C
ATOM   4476  NZ  LYS E 555      43.488  -9.188  22.293  1.00118.43           N
ATOM   4477  C   LYS E 555      49.190  -8.288  22.595  1.00118.43           C
ATOM   4478  O   LYS E 555      48.770  -7.236  23.074  1.00118.43           O
ATOM   4479  N   TYR E 556      50.168  -8.997  23.181  1.00 72.38           N
ATOM   4480  CA  TYR E 556      50.719  -8.612  24.448  1.00 72.38           C
ATOM   4481  CB  TYR E 556      51.771  -9.630  24.932  1.00 72.38           C
ATOM   4482  CG  TYR E 556      52.224  -9.292  26.312  1.00 72.38           C
ATOM   4483  CD1 TYR E 556      51.420  -9.575  27.393  1.00 72.38           C
ATOM   4484  CD2 TYR E 556      53.456  -8.720  26.533  1.00 72.38           C
ATOM   4485  CE1 TYR E 556      51.829  -9.278  28.671  1.00 72.38           C
ATOM   4486  CE2 TYR E 556      53.871  -8.420  27.810  1.00 72.38           C
ATOM   4487  CZ  TYR E 556      53.056  -8.698  28.880  1.00 72.38           C
ATOM   4488  OH  TYR E 556      53.477  -8.394  30.192  1.00 72.38           O
ATOM   4489  C   TYR E 556      51.379  -7.281  24.274  1.00 72.38           C
ATOM   4490  O   TYR E 556      51.262  -6.396  25.121  1.00 72.38           O
ATOM   4491  N   GLY E 557      52.087  -7.097  23.148  1.00 29.19           N
ATOM   4492  CA  GLY E 557      52.777  -5.860  22.922  1.00 29.19           C
ATOM   4493  C   GLY E 557      51.785  -4.734  22.904  1.00 29.19           C
ATOM   4494  O   GLY E 557      52.060  -3.656  23.429  1.00 29.19           O
ATOM   4495  N   GLN E 558      50.619  -4.928  22.255  1.00127.21           N
ATOM   4496  CA  GLN E 558      49.646  -3.868  22.196  1.00127.21           C
ATOM   4497  CB  GLN E 558      48.427  -4.170  21.306  1.00127.21           C
ATOM   4498  CG  GLN E 558      48.713  -4.348  19.821  1.00127.21           C
ATOM   4499  CD  GLN E 558      47.386  -4.185  19.091  1.00127.21           C
ATOM   4500  OE1 GLN E 558      46.321  -4.459  19.642  1.00127.21           O
ATOM   4501  NE2 GLN E 558      47.450  -3.714  17.817  1.00127.21           N
ATOM   4502  C   GLN E 558      49.026  -3.603  23.540  1.00127.21           C
ATOM   4503  O   GLN E 558      48.891  -2.452  23.954  1.00127.21           O
ATOM   4504  N   ASP E 559      48.568  -4.673  24.224  1.00119.67           N
ATOM   4505  CA  ASP E 559      47.841  -4.521  25.456  1.00119.67           C
ATOM   4506  CB  ASP E 559      47.167  -5.833  25.898  1.00119.67           C
ATOM   4507  CG  ASP E 559      46.073  -6.182  24.898  1.00119.67           C
ATOM   4508  OD1 ASP E 559      45.776  -5.328  24.021  1.00119.67           O
ATOM   4509  OD2 ASP E 559      45.524  -7.313  24.996  1.00119.67           O
ATOM   4510  C   ASP E 559      48.690  -4.075  26.614  1.00119.67           C
ATOM   4511  O   ASP E 559      48.359  -3.101  27.290  1.00119.67           O
ATOM   4512  N   PHE E 560      49.723  -4.878  26.953  1.00185.91           N
ATOM   4513  CA  PHE E 560      50.611  -4.610  28.053  1.00185.91           C
ATOM   4514  CB  PHE E 560      51.019  -5.893  28.788  1.00185.91           C
ATOM   4515  CG  PHE E 560      49.742  -6.418  29.352  1.00185.91           C
ATOM   4516  CD1 PHE E 560      49.300  -6.009  30.589  1.00185.91           C
ATOM   4517  CD2 PHE E 560      48.970  -7.301  28.631  1.00185.91           C
ATOM   4518  CE1 PHE E 560      48.117  -6.486  31.103  1.00185.91           C
ATOM   4519  CE2 PHE E 560      47.787  -7.782  29.141  1.00185.91           C
ATOM   4520  CZ  PHE E 560      47.358  -7.375  30.381  1.00185.91           C
ATOM   4521  C   PHE E 560      51.841  -3.810  27.729  1.00185.91           C
ATOM   4522  O   PHE E 560      52.267  -2.972  28.521  1.00185.91           O
ATOM   4523  N   GLY E 561      52.479  -4.075  26.571  1.00 38.91           N
ATOM   4524  CA  GLY E 561      53.699  -3.384  26.235  1.00 38.91           C
ATOM   4525  C   GLY E 561      54.883  -4.226  26.621  1.00 38.91           C
ATOM   4526  O   GLY E 561      54.770  -5.160  27.414  1.00 38.91           O
ATOM   4527  N   LEU E 562      56.066  -3.894  26.052  1.00102.24           N
ATOM   4528  CA  LEU E 562      57.279  -4.628  26.297  1.00102.24           C
ATOM   4529  CB  LEU E 562      57.947  -5.182  25.025  1.00102.24           C
ATOM   4530  CG  LEU E 562      57.069  -6.166  24.228  1.00102.24           C
ATOM   4531  CD1 LEU E 562      56.642  -7.359  25.097  1.00102.24           C
ATOM   4532  CD2 LEU E 562      55.894  -5.454  23.538  1.00102.24           C
ATOM   4533  C   LEU E 562      58.277  -3.706  26.938  1.00102.24           C
ATOM   4534  O   LEU E 562      58.257  -2.498  26.711  1.00102.24           O
ATOM   4535  N   VAL E 563      59.188  -4.265  27.764  1.00 60.75           N
ATOM   4536  CA  VAL E 563      60.182  -3.475  28.441  1.00 60.75           C
ATOM   4537  CB  VAL E 563      60.206  -3.696  29.925  1.00 60.75           C
ATOM   4538  CG1 VAL E 563      58.851  -3.262  30.508  1.00 60.75           C
ATOM   4539  CG2 VAL E 563      60.562  -5.167  30.199  1.00 60.75           C
ATOM   4540  C   VAL E 563      61.530  -3.866  27.922  1.00 60.75           C
ATOM   4541  O   VAL E 563      61.678  -4.877  27.240  1.00 60.75           O
ATOM   4542  N   ASP E 564      62.556  -3.042  28.222  1.00 44.72           N
ATOM   4543  CA  ASP E 564      63.885  -3.296  27.738  1.00 44.72           C
ATOM   4544  CB  ASP E 564      64.807  -2.067  27.826  1.00 44.72           C
ATOM   4545  CG  ASP E 564      64.300  -1.031  26.832  1.00 44.72           C
ATOM   4546  OD1 ASP E 564      63.393  -1.376  26.028  1.00 44.72           O
ATOM   4547  OD2 ASP E 564      64.810   0.120  26.867  1.00 44.72           O
ATOM   4548  C   ASP E 564      64.514  -4.403  28.533  1.00 44.72           C
ATOM   4549  O   ASP E 564      64.055  -4.766  29.616  1.00 44.72           O
ATOM   4550  N   GLU E 565      65.620  -4.954  27.991  1.00 85.52           N
ATOM   4551  CA  GLU E 565      66.318  -6.068  28.573  1.00 85.52           C
ATOM   4552  CB  GLU E 565      67.540  -6.503  27.744  1.00 85.52           C
ATOM   4553  CG  GLU E 565      68.298  -7.686  28.350  1.00 85.52           C
ATOM   4554  CD  GLU E 565      67.485  -8.951  28.121  1.00 85.52           C
ATOM   4555  OE1 GLU E 565      66.542  -8.910  27.287  1.00 85.52           O
ATOM   4556  OE2 GLU E 565      67.801  -9.976  28.779  1.00 85.52           O
ATOM   4557  C   GLU E 565      66.815  -5.691  29.941  1.00 85.52           C
ATOM   4558  O   GLU E 565      66.723  -6.477  30.884  1.00 85.52           O
ATOM   4559  N   THR E 566      67.324  -4.455  30.090  1.00 38.14           N
ATOM   4560  CA  THR E 566      67.899  -4.014  31.330  1.00 38.14           C
ATOM   4561  CB  THR E 566      68.412  -2.606  31.261  1.00 38.14           C
ATOM   4562  OG1 THR E 566      69.402  -2.493  30.248  1.00 38.14           O
ATOM   4563  CG2 THR E 566      69.010  -2.231  32.628  1.00 38.14           C
ATOM   4564  C   THR E 566      66.850  -4.051  32.394  1.00 38.14           C
ATOM   4565  O   THR E 566      67.127  -4.347  33.557  1.00 38.14           O
ATOM   4566  N   CYS E 567      65.605  -3.726  32.022  1.00 51.56           N
ATOM   4567  CA  CYS E 567      64.558  -3.697  32.995  1.00 51.56           C
ATOM   4568  CB  CYS E 567      63.203  -3.296  32.383  1.00 51.56           C
ATOM   4569  SG  CYS E 567      61.863  -3.255  33.609  1.00 51.56           S
ATOM   4570  C   CYS E 567      64.401  -5.069  33.580  1.00 51.56           C
ATOM   4571  O   CYS E 567      64.266  -5.208  34.798  1.00 51.56           O
ATOM   4572  N   TYR E 568      64.377  -6.117  32.724  1.00160.66           N
ATOM   4573  CA  TYR E 568      64.224  -7.446  33.243  1.00160.66           C
ATOM   4574  CB  TYR E 568      62.816  -7.998  32.943  1.00160.66           C
ATOM   4575  CG  TYR E 568      62.540  -9.117  33.880  1.00160.66           C
ATOM   4576  CD1 TYR E 568      63.383 -10.198  33.938  1.00160.66           C
ATOM   4577  CD2 TYR E 568      61.416  -9.098  34.676  1.00160.66           C
ATOM   4578  CE1 TYR E 568      63.124 -11.232  34.800  1.00160.66           C
ATOM   4579  CE2 TYR E 568      61.151 -10.133  35.542  1.00160.66           C
ATOM   4580  CZ  TYR E 568      62.015 -11.201  35.602  1.00160.66           C
ATOM   4581  OH  TYR E 568      61.784 -12.282  36.473  1.00160.66           O
ATOM   4582  C   TYR E 568      65.205  -8.326  32.516  1.00160.66           C
ATOM   4583  O   TYR E 568      64.881  -8.839  31.446  1.00160.66           O
ATOM   4584  N   PRO E 569      66.356  -8.594  33.079  1.00 80.61           N
ATOM   4585  CA  PRO E 569      67.347  -9.375  32.376  1.00 80.61           C
ATOM   4586  CD  PRO E 569      66.970  -7.647  33.996  1.00 80.61           C
ATOM   4587  CB  PRO E 569      68.631  -9.236  33.188  1.00 80.61           C
ATOM   4588  CG  PRO E 569      68.487  -7.849  33.845  1.00 80.61           C
ATOM   4589  C   PRO E 569      66.897 -10.785  32.156  1.00 80.61           C
ATOM   4590  O   PRO E 569      66.099 -11.282  32.947  1.00 80.61           O
ATOM   4591  N   TYR E 570      67.404 -11.449  31.095  1.00 97.22           N
ATOM   4592  CA  TYR E 570      66.934 -12.762  30.733  1.00 97.22           C
ATOM   4593  CB  TYR E 570      67.309 -13.121  29.281  1.00 97.22           C
ATOM   4594  CG  TYR E 570      66.697 -14.426  28.909  1.00 97.22           C
ATOM   4595  CD1 TYR E 570      65.337 -14.525  28.725  1.00 97.22           C
ATOM   4596  CD2 TYR E 570      67.481 -15.538  28.707  1.00 97.22           C
ATOM   4597  CE1 TYR E 570      64.764 -15.723  28.370  1.00 97.22           C
ATOM   4598  CE2 TYR E 570      66.913 -16.738  28.351  1.00 97.22           C
ATOM   4599  CZ  TYR E 570      65.552 -16.832  28.184  1.00 97.22           C
ATOM   4600  OH  TYR E 570      64.965 -18.063  27.818  1.00 97.22           O
ATOM   4601  C   TYR E 570      67.500 -13.797  31.664  1.00 97.22           C
ATOM   4602  O   TYR E 570      68.715 -13.894  31.833  1.00 97.22           O
ATOM   4603  N   ARG E 571      66.583 -14.479  32.396  1.00169.17           N
ATOM   4604  CA  ARG E 571      66.790 -15.576  33.312  1.00169.17           C
ATOM   4605  CB  ARG E 571      65.710 -15.615  34.405  1.00169.17           C
ATOM   4606  CG  ARG E 571      65.702 -14.373  35.299  1.00169.17           C
ATOM   4607  CD  ARG E 571      66.565 -14.509  36.555  1.00169.17           C
ATOM   4608  NE  ARG E 571      65.926 -15.535  37.427  1.00169.17           N
ATOM   4609  CZ  ARG E 571      66.496 -15.864  38.623  1.00169.17           C
ATOM   4610  NH1 ARG E 571      67.643 -15.245  39.027  1.00169.17           N
ATOM   4611  NH2 ARG E 571      65.916 -16.811  39.417  1.00169.17           N
ATOM   4612  C   ARG E 571      66.816 -16.935  32.663  1.00169.17           C
ATOM   4613  O   ARG E 571      67.622 -17.787  33.038  1.00169.17           O
ATOM   4614  N   GLU E 572      65.947 -17.160  31.649  1.00112.90           N
ATOM   4615  CA  GLU E 572      65.760 -18.458  31.050  1.00112.90           C
ATOM   4616  CB  GLU E 572      67.107 -19.121  30.702  1.00112.90           C
ATOM   4617  CG  GLU E 572      67.023 -20.458  29.968  1.00112.90           C
ATOM   4618  CD  GLU E 572      68.457 -20.913  29.735  1.00112.90           C
ATOM   4619  OE1 GLU E 572      69.232 -20.131  29.125  1.00112.90           O
ATOM   4620  OE2 GLU E 572      68.801 -22.043  30.177  1.00112.90           O
ATOM   4621  C   GLU E 572      65.002 -19.355  31.994  1.00112.90           C
ATOM   4622  O   GLU E 572      65.097 -20.580  31.914  1.00112.90           O
ATOM   4623  N   ARG E 573      64.185 -18.765  32.894  1.00182.15           N
ATOM   4624  CA  ARG E 573      63.415 -19.559  33.814  1.00182.15           C
ATOM   4625  CB  ARG E 573      64.103 -19.766  35.174  1.00182.15           C
ATOM   4626  CG  ARG E 573      64.430 -18.465  35.907  1.00182.15           C
ATOM   4627  CD  ARG E 573      65.135 -18.687  37.247  1.00182.15           C
ATOM   4628  NE  ARG E 573      66.349 -19.509  36.977  1.00182.15           N
ATOM   4629  CZ  ARG E 573      67.511 -18.910  36.583  1.00182.15           C
ATOM   4630  NH1 ARG E 573      67.570 -17.555  36.436  1.00182.15           N
ATOM   4631  NH2 ARG E 573      68.618 -19.668  36.332  1.00182.15           N
ATOM   4632  C   ARG E 573      62.093 -18.887  34.067  1.00182.15           C
ATOM   4633  O   ARG E 573      61.841 -17.760  33.650  1.00182.15           O
ATOM   4634  N   ASP E 574      61.223 -19.615  34.788  1.00113.21           N
ATOM   4635  CA  ASP E 574      59.873 -19.331  35.202  1.00113.21           C
ATOM   4636  CB  ASP E 574      59.123 -20.584  35.688  1.00113.21           C
ATOM   4637  CG  ASP E 574      58.840 -21.442  34.461  1.00113.21           C
ATOM   4638  OD1 ASP E 574      58.942 -20.898  33.329  1.00113.21           O
ATOM   4639  OD2 ASP E 574      58.521 -22.648  34.635  1.00113.21           O
ATOM   4640  C   ASP E 574      59.843 -18.302  36.304  1.00113.21           C
ATOM   4641  O   ASP E 574      58.863 -18.221  37.045  1.00113.21           O
ATOM   4642  N   ALA E 575      60.957 -17.580  36.530  1.00 65.42           N
ATOM   4643  CA  ALA E 575      61.053 -16.628  37.611  1.00 65.42           C
ATOM   4644  CB  ALA E 575      62.292 -15.722  37.513  1.00 65.42           C
ATOM   4645  C   ALA E 575      59.844 -15.731  37.662  1.00 65.42           C
ATOM   4646  O   ALA E 575      59.084 -15.609  36.706  1.00 65.42           O
ATOM   4647  N   PRO E 576      59.627 -15.157  38.827  1.00 90.85           N
ATOM   4648  CA  PRO E 576      58.511 -14.265  39.064  1.00 90.85           C
ATOM   4649  CD  PRO E 576      60.084 -15.785  40.054  1.00 90.85           C
ATOM   4650  CB  PRO E 576      58.317 -14.220  40.582  1.00 90.85           C
ATOM   4651  CG  PRO E 576      59.601 -14.840  41.163  1.00 90.85           C
ATOM   4652  C   PRO E 576      58.727 -12.908  38.449  1.00 90.85           C
ATOM   4653  O   PRO E 576      59.870 -12.571  38.158  1.00 90.85           O
ATOM   4654  N   CYS E 577      57.651 -12.111  38.250  1.00118.04           N
ATOM   4655  CA  CYS E 577      57.750 -10.805  37.634  1.00118.04           C
ATOM   4656  CB  CYS E 577      56.393 -10.133  37.379  1.00118.04           C
ATOM   4657  SG  CYS E 577      55.462 -10.871  36.015  1.00118.04           S
ATOM   4658  C   CYS E 577      58.493  -9.858  38.549  1.00118.04           C
ATOM   4659  O   CYS E 577      58.492 -10.074  39.756  1.00118.04           O
ATOM   4660  N   ARG E 578      59.158  -8.795  37.999  1.00159.45           N
ATOM   4661  CA  ARG E 578      59.892  -7.810  38.794  1.00159.45           C
ATOM   4662  CB  ARG E 578      61.195  -8.376  39.392  1.00159.45           C
ATOM   4663  CG  ARG E 578      61.890  -7.441  40.384  1.00159.45           C
ATOM   4664  CD  ARG E 578      63.193  -8.004  40.956  1.00159.45           C
ATOM   4665  NE  ARG E 578      62.848  -9.204  41.768  1.00159.45           N
ATOM   4666  CZ  ARG E 578      63.841 -10.005  42.254  1.00159.45           C
ATOM   4667  NH1 ARG E 578      65.147  -9.706  41.994  1.00159.45           N
ATOM   4668  NH2 ARG E 578      63.528 -11.105  43.000  1.00159.45           N
ATOM   4669  C   ARG E 578      60.279  -6.588  37.924  1.00159.45           C
ATOM   4670  O   ARG E 578      59.991  -6.577  36.730  1.00159.45           O
ATOM   4671  N   GLN E 579      60.946  -5.542  38.523  1.00223.87           N
ATOM   4672  CA  GLN E 579      61.431  -4.235  38.070  1.00223.87           C
ATOM   4673  CB  GLN E 579      62.261  -4.288  36.777  1.00223.87           C
ATOM   4674  CG  GLN E 579      62.919  -2.950  36.431  1.00223.87           C
ATOM   4675  CD  GLN E 579      64.050  -2.715  37.423  1.00223.87           C
ATOM   4676  OE1 GLN E 579      64.744  -1.702  37.363  1.00223.87           O
ATOM   4677  NE2 GLN E 579      64.244  -3.680  38.362  1.00223.87           N
ATOM   4678  C   GLN E 579      60.278  -3.278  37.870  1.00223.87           C
ATOM   4679  O   GLN E 579      59.261  -3.649  37.279  1.00223.87           O
ATOM   4680  N   VAL E 580      60.431  -2.001  38.321  1.00 78.00           N
ATOM   4681  CA  VAL E 580      59.362  -1.023  38.289  1.00 78.00           C
ATOM   4682  CB  VAL E 580      58.978  -0.576  39.677  1.00 78.00           C
ATOM   4683  CG1 VAL E 580      57.849   0.468  39.607  1.00 78.00           C
ATOM   4684  CG2 VAL E 580      58.604  -1.826  40.485  1.00 78.00           C
ATOM   4685  C   VAL E 580      59.791   0.198  37.495  1.00 78.00           C
ATOM   4686  O   VAL E 580      60.983   0.450  37.314  1.00 78.00           O
ATOM   4687  N   SER E 581      58.794   0.974  36.999  1.00 58.28           N
ATOM   4688  CA  SER E 581      58.942   2.223  36.285  1.00 58.28           C
ATOM   4689  CB  SER E 581      59.541   3.346  37.154  1.00 58.28           C
ATOM   4690  OG  SER E 581      58.665   3.651  38.230  1.00 58.28           O
ATOM   4691  C   SER E 581      59.783   2.095  35.051  1.00 58.28           C
ATOM   4692  O   SER E 581      60.616   2.958  34.777  1.00 58.28           O
ATOM   4693  N   CYS E 582      59.574   1.032  34.252  1.00 38.12           N
ATOM   4694  CA  CYS E 582      60.339   0.884  33.043  1.00 38.12           C
ATOM   4695  CB  CYS E 582      60.760  -0.568  32.762  1.00 38.12           C
ATOM   4696  SG  CYS E 582      61.729  -1.294  34.117  1.00 38.12           S
ATOM   4697  C   CYS E 582      59.464   1.315  31.903  1.00 38.12           C
ATOM   4698  O   CYS E 582      58.246   1.149  31.946  1.00 38.12           O
ATOM   4699  N   ARG E 583      60.071   1.895  30.845  1.00 97.49           N
ATOM   4700  CA  ARG E 583      59.314   2.334  29.703  1.00 97.49           C
ATOM   4701  CB  ARG E 583      60.105   3.248  28.750  1.00 97.49           C
ATOM   4702  CG  ARG E 583      61.361   2.596  28.169  1.00 97.49           C
ATOM   4703  CD  ARG E 583      62.141   3.515  27.225  1.00 97.49           C
ATOM   4704  NE  ARG E 583      63.327   2.757  26.735  1.00 97.49           N
ATOM   4705  CZ  ARG E 583      64.126   3.296  25.768  1.00 97.49           C
ATOM   4706  NH1 ARG E 583      63.836   4.525  25.250  1.00 97.49           N
ATOM   4707  NH2 ARG E 583      65.214   2.605  25.319  1.00 97.49           N
ATOM   4708  C   ARG E 583      58.882   1.124  28.934  1.00 97.49           C
ATOM   4709  O   ARG E 583      59.585   0.115  28.905  1.00 97.49           O
ATOM   4710  N   ARG E 584      57.694   1.189  28.298  1.00 50.43           N
ATOM   4711  CA  ARG E 584      57.215   0.037  27.577  1.00 50.43           C
ATOM   4712  CB  ARG E 584      55.945  -0.587  28.182  1.00 50.43           C
ATOM   4713  CG  ARG E 584      56.178  -1.265  29.534  1.00 50.43           C
ATOM   4714  CD  ARG E 584      54.915  -1.887  30.135  1.00 50.43           C
ATOM   4715  NE  ARG E 584      55.296  -2.506  31.435  1.00 50.43           N
ATOM   4716  CZ  ARG E 584      55.617  -3.834  31.502  1.00 50.43           C
ATOM   4717  NH1 ARG E 584      55.547  -4.621  30.388  1.00 50.43           N
ATOM   4718  NH2 ARG E 584      56.006  -4.374  32.693  1.00 50.43           N
ATOM   4719  C   ARG E 584      56.894   0.404  26.158  1.00 50.43           C
ATOM   4720  O   ARG E 584      56.288   1.438  25.886  1.00 50.43           O
ATOM   4721  N   PHE E 585      57.308  -0.467  25.209  1.00 54.26           N
ATOM   4722  CA  PHE E 585      57.047  -0.281  23.806  1.00 54.26           C
ATOM   4723  CB  PHE E 585      58.172  -0.810  22.897  1.00 54.26           C
ATOM   4724  CG  PHE E 585      59.408  -0.015  23.150  1.00 54.26           C
ATOM   4725  CD1 PHE E 585      60.246  -0.339  24.193  1.00 54.26           C
ATOM   4726  CD2 PHE E 585      59.735   1.050  22.343  1.00 54.26           C
ATOM   4727  CE1 PHE E 585      61.389   0.388  24.429  1.00 54.26           C
ATOM   4728  CE2 PHE E 585      60.877   1.781  22.574  1.00 54.26           C
ATOM   4729  CZ  PHE E 585      61.706   1.451  23.619  1.00 54.26           C
ATOM   4730  C   PHE E 585      55.815  -1.068  23.466  1.00 54.26           C
ATOM   4731  O   PHE E 585      55.632  -2.187  23.945  1.00 54.26           O
ATOM   4732  N   ARG E 586      54.938  -0.507  22.602  1.00 83.40           N
ATOM   4733  CA  ARG E 586      53.707  -1.179  22.263  1.00 83.40           C
ATOM   4734  CB  ARG E 586      52.447  -0.386  22.655  1.00 83.40           C
ATOM   4735  CG  ARG E 586      52.261  -0.227  24.165  1.00 83.40           C
ATOM   4736  CD  ARG E 586      51.000   0.554  24.543  1.00 83.40           C
ATOM   4737  NE  ARG E 586      50.946   0.629  26.030  1.00 83.40           N
ATOM   4738  CZ  ARG E 586      51.599   1.635  26.689  1.00 83.40           C
ATOM   4739  NH1 ARG E 586      52.302   2.566  25.985  1.00 83.40           N
ATOM   4740  NH2 ARG E 586      51.544   1.703  28.050  1.00 83.40           N
ATOM   4741  C   ARG E 586      53.648  -1.383  20.775  1.00 83.40           C
ATOM   4742  O   ARG E 586      54.415  -0.784  20.022  1.00 83.40           O
ATOM   4743  N   THR E 587      52.737  -2.271  20.318  1.00109.43           N
ATOM   4744  CA  THR E 587      52.588  -2.543  18.913  1.00109.43           C
ATOM   4745  CB  THR E 587      52.544  -4.008  18.591  1.00109.43           C
ATOM   4746  OG1 THR E 587      51.418  -4.613  19.208  1.00109.43           O
ATOM   4747  CG2 THR E 587      53.841  -4.660  19.099  1.00109.43           C
ATOM   4748  C   THR E 587      51.290  -1.944  18.454  1.00109.43           C
ATOM   4749  O   THR E 587      50.230  -2.225  19.006  1.00109.43           O
ATOM   4750  N   SER E 588      51.352  -1.073  17.428  1.00 49.74           N
ATOM   4751  CA  SER E 588      50.187  -0.413  16.907  1.00 49.74           C
ATOM   4752  CB  SER E 588      50.535   0.777  15.993  1.00 49.74           C
ATOM   4753  OG  SER E 588      51.254   0.337  14.851  1.00 49.74           O
ATOM   4754  C   SER E 588      49.330  -1.368  16.123  1.00 49.74           C
ATOM   4755  O   SER E 588      48.127  -1.137  15.998  1.00 49.74           O
ATOM   4756  N   GLU E 589      49.913  -2.446  15.544  1.00 88.62           N
ATOM   4757  CA  GLU E 589      49.100  -3.343  14.758  1.00 88.62           C
ATOM   4758  CB  GLU E 589      48.818  -2.791  13.347  1.00 88.62           C
ATOM   4759  CG  GLU E 589      47.773  -3.576  12.551  1.00 88.62           C
ATOM   4760  CD  GLU E 589      48.480  -4.679  11.778  1.00 88.62           C
ATOM   4761  OE1 GLU E 589      49.740  -4.709  11.798  1.00 88.62           O
ATOM   4762  OE2 GLU E 589      47.766  -5.506  11.150  1.00 88.62           O
ATOM   4763  C   GLU E 589      49.789  -4.677  14.614  1.00 88.62           C
ATOM   4764  O   GLU E 589      51.010  -4.770  14.735  1.00 88.62           O
ATOM   4765  N   TYR E 590      49.003  -5.765  14.413  1.00 84.88           N
ATOM   4766  CA  TYR E 590      49.570  -7.073  14.184  1.00 84.88           C
ATOM   4767  CB  TYR E 590      49.961  -7.820  15.474  1.00 84.88           C
ATOM   4768  CG  TYR E 590      48.775  -7.914  16.373  1.00 84.88           C
ATOM   4769  CD1 TYR E 590      48.444  -6.860  17.192  1.00 84.88           C
ATOM   4770  CD2 TYR E 590      48.002  -9.050  16.411  1.00 84.88           C
ATOM   4771  CE1 TYR E 590      47.356  -6.937  18.030  1.00 84.88           C
ATOM   4772  CE2 TYR E 590      46.912  -9.132  17.247  1.00 84.88           C
ATOM   4773  CZ  TYR E 590      46.588  -8.074  18.060  1.00 84.88           C
ATOM   4774  OH  TYR E 590      45.472  -8.151  18.920  1.00 84.88           O
ATOM   4775  C   TYR E 590      48.599  -7.921  13.406  1.00 84.88           C
ATOM   4776  O   TYR E 590      47.389  -7.709  13.470  1.00 84.88           O
ATOM   4777  N   HIS E 591      49.115  -8.908  12.635  1.00 60.14           N
ATOM   4778  CA  HIS E 591      48.249  -9.778  11.881  1.00 60.14           C
ATOM   4779  ND1 HIS E 591      49.148  -9.326   8.656  1.00 60.14           N
ATOM   4780  CG  HIS E 591      48.634  -8.576   9.691  1.00 60.14           C
ATOM   4781  CB  HIS E 591      47.611  -9.079  10.668  1.00 60.14           C
ATOM   4782  NE2 HIS E 591      50.139  -7.338   8.551  1.00 60.14           N
ATOM   4783  CD2 HIS E 591      49.250  -7.365   9.612  1.00 60.14           C
ATOM   4784  CE1 HIS E 591      50.042  -8.538   8.008  1.00 60.14           C
ATOM   4785  C   HIS E 591      49.049 -10.931  11.341  1.00 60.14           C
ATOM   4786  O   HIS E 591      50.275 -10.877  11.268  1.00 60.14           O
ATOM   4787  N   TYR E 592      48.360 -12.030  10.962  1.00 88.83           N
ATOM   4788  CA  TYR E 592      49.029 -13.134  10.323  1.00 88.83           C
ATOM   4789  CB  TYR E 592      48.259 -14.470  10.312  1.00 88.83           C
ATOM   4790  CG  TYR E 592      48.301 -15.139  11.642  1.00 88.83           C
ATOM   4791  CD1 TYR E 592      49.443 -15.794  12.046  1.00 88.83           C
ATOM   4792  CD2 TYR E 592      47.200 -15.146  12.467  1.00 88.83           C
ATOM   4793  CE1 TYR E 592      49.496 -16.430  13.263  1.00 88.83           C
ATOM   4794  CE2 TYR E 592      47.248 -15.781  13.686  1.00 88.83           C
ATOM   4795  CZ  TYR E 592      48.397 -16.422  14.086  1.00 88.83           C
ATOM   4796  OH  TYR E 592      48.447 -17.075  15.335  1.00 88.83           O
ATOM   4797  C   TYR E 592      49.150 -12.742   8.886  1.00 88.83           C
ATOM   4798  O   TYR E 592      48.214 -12.194   8.312  1.00 88.83           O
ATOM   4799  N   ILE E 593      50.315 -12.982   8.257  1.00141.28           N
ATOM   4800  CA  ILE E 593      50.440 -12.636   6.872  1.00141.28           C
ATOM   4801  CB  ILE E 593      51.777 -12.952   6.276  1.00141.28           C
ATOM   4802  CG1 ILE E 593      52.889 -12.159   6.974  1.00141.28           C
ATOM   4803  CG2 ILE E 593      51.691 -12.692   4.763  1.00141.28           C
ATOM   4804  CD1 ILE E 593      54.282 -12.659   6.607  1.00141.28           C
ATOM   4805  C   ILE E 593      49.434 -13.449   6.129  1.00141.28           C
ATOM   4806  O   ILE E 593      49.299 -14.650   6.366  1.00141.28           O
ATOM   4807  N   GLY E 594      48.705 -12.802   5.197  1.00 41.26           N
ATOM   4808  CA  GLY E 594      47.677 -13.483   4.475  1.00 41.26           C
ATOM   4809  C   GLY E 594      46.368 -13.034   5.051  1.00 41.26           C
ATOM   4810  O   GLY E 594      45.315 -13.279   4.469  1.00 41.26           O
ATOM   4811  N   GLY E 595      46.396 -12.384   6.230  1.00 40.98           N
ATOM   4812  CA  GLY E 595      45.202 -11.829   6.805  1.00 40.98           C
ATOM   4813  C   GLY E 595      44.712 -12.644   7.965  1.00 40.98           C
ATOM   4814  O   GLY E 595      44.155 -12.091   8.912  1.00 40.98           O
ATOM   4815  N   PHE E 596      44.890 -13.978   7.924  1.00 82.64           N
ATOM   4816  CA  PHE E 596      44.460 -14.814   9.011  1.00 82.64           C
ATOM   4817  CB  PHE E 596      42.942 -15.097   8.997  1.00 82.64           C
ATOM   4818  CG  PHE E 596      42.531 -15.556   7.638  1.00 82.64           C
ATOM   4819  CD1 PHE E 596      42.210 -14.630   6.671  1.00 82.64           C
ATOM   4820  CD2 PHE E 596      42.454 -16.894   7.329  1.00 82.64           C
ATOM   4821  CE1 PHE E 596      41.825 -15.029   5.414  1.00 82.64           C
ATOM   4822  CE2 PHE E 596      42.068 -17.299   6.072  1.00 82.64           C
ATOM   4823  CZ  PHE E 596      41.753 -16.367   5.112  1.00 82.64           C
ATOM   4824  C   PHE E 596      45.240 -16.089   8.945  1.00 82.64           C
ATOM   4825  O   PHE E 596      46.010 -16.305   8.012  1.00 82.64           O
ATOM   4826  N   TYR E 597      45.078 -16.976   9.946  1.00145.90           N
ATOM   4827  CA  TYR E 597      45.893 -18.158   9.945  1.00145.90           C
ATOM   4828  CB  TYR E 597      45.867 -18.894  11.300  1.00145.90           C
ATOM   4829  CG  TYR E 597      46.835 -20.030  11.278  1.00145.90           C
ATOM   4830  CD1 TYR E 597      48.155 -19.823  11.611  1.00145.90           C
ATOM   4831  CD2 TYR E 597      46.436 -21.299  10.925  1.00145.90           C
ATOM   4832  CE1 TYR E 597      49.059 -20.859  11.600  1.00145.90           C
ATOM   4833  CE2 TYR E 597      47.335 -22.341  10.912  1.00145.90           C
ATOM   4834  CZ  TYR E 597      48.649 -22.123  11.250  1.00145.90           C
ATOM   4835  OH  TYR E 597      49.570 -23.191  11.237  1.00145.90           O
ATOM   4836  C   TYR E 597      45.393 -19.073   8.867  1.00145.90           C
ATOM   4837  O   TYR E 597      44.229 -19.479   8.861  1.00145.90           O
ATOM   4838  N   GLY E 598      46.304 -19.448   7.941  1.00 56.86           N
ATOM   4839  CA  GLY E 598      45.980 -20.320   6.845  1.00 56.86           C
ATOM   4840  C   GLY E 598      46.141 -19.613   5.524  1.00 56.86           C
ATOM   4841  O   GLY E 598      46.118 -20.254   4.475  1.00 56.86           O
ATOM   4842  N   ALA E 599      46.202 -18.269   5.556  1.00100.45           N
ATOM   4843  CA  ALA E 599      46.403 -17.336   4.479  1.00100.45           C
ATOM   4844  CB  ALA E 599      45.925 -15.930   4.848  1.00100.45           C
ATOM   4845  C   ALA E 599      47.826 -17.225   4.000  1.00100.45           C
ATOM   4846  O   ALA E 599      48.074 -16.652   2.947  1.00100.45           O
ATOM   4847  N   CYS E 600      48.820 -17.627   4.805  1.00 77.44           N
ATOM   4848  CA  CYS E 600      50.203 -17.345   4.492  1.00 77.44           C
ATOM   4849  CB  CYS E 600      51.170 -17.710   5.636  1.00 77.44           C
ATOM   4850  SG  CYS E 600      52.886 -17.224   5.279  1.00 77.44           S
ATOM   4851  C   CYS E 600      50.689 -18.017   3.242  1.00 77.44           C
ATOM   4852  O   CYS E 600      50.215 -19.082   2.855  1.00 77.44           O
ATOM   4853  N   ASN E 601      51.645 -17.349   2.551  1.00 79.12           N
ATOM   4854  CA  ASN E 601      52.278 -17.882   1.377  1.00 79.12           C
ATOM   4855  CB  ASN E 601      51.452 -17.703   0.087  1.00 79.12           C
ATOM   4856  CG  ASN E 601      51.199 -16.237  -0.235  1.00 79.12           C
ATOM   4857  OD1 ASN E 601      51.819 -15.338   0.328  1.00 79.12           O
ATOM   4858  ND2 ASN E 601      50.248 -16.000  -1.178  1.00 79.12           N
ATOM   4859  C   ASN E 601      53.612 -17.206   1.220  1.00 79.12           C
ATOM   4860  O   ASN E 601      53.903 -16.207   1.876  1.00 79.12           O
ATOM   4861  N   GLU E 602      54.468 -17.756   0.338  1.00 77.10           N
ATOM   4862  CA  GLU E 602      55.807 -17.273   0.134  1.00 77.10           C
ATOM   4863  CB  GLU E 602      56.568 -18.144  -0.874  1.00 77.10           C
ATOM   4864  CG  GLU E 602      57.998 -17.682  -1.149  1.00 77.10           C
ATOM   4865  CD  GLU E 602      58.389 -18.271  -2.496  1.00 77.10           C
ATOM   4866  OE1 GLU E 602      57.506 -18.913  -3.125  1.00 77.10           O
ATOM   4867  OE2 GLU E 602      59.558 -18.078  -2.923  1.00 77.10           O
ATOM   4868  C   GLU E 602      55.793 -15.887  -0.428  1.00 77.10           C
ATOM   4869  O   GLU E 602      56.540 -15.014   0.015  1.00 77.10           O
ATOM   4870  N   ASP E 603      54.924 -15.641  -1.424  1.00 52.99           N
ATOM   4871  CA  ASP E 603      54.920 -14.362  -2.073  1.00 52.99           C
ATOM   4872  CB  ASP E 603      53.936 -14.308  -3.242  1.00 52.99           C
ATOM   4873  CG  ASP E 603      54.401 -15.276  -4.316  1.00 52.99           C
ATOM   4874  OD1 ASP E 603      55.503 -15.857  -4.145  1.00 52.99           O
ATOM   4875  OD2 ASP E 603      53.663 -15.453  -5.320  1.00 52.99           O
ATOM   4876  C   ASP E 603      54.578 -13.281  -1.087  1.00 52.99           C
ATOM   4877  O   ASP E 603      55.233 -12.241  -1.047  1.00 52.99           O
ATOM   4878  N   LEU E 604      53.555 -13.496  -0.245  1.00 51.61           N
ATOM   4879  CA  LEU E 604      53.155 -12.502   0.715  1.00 51.61           C
ATOM   4880  CB  LEU E 604      51.875 -12.845   1.499  1.00 51.61           C
ATOM   4881  CG  LEU E 604      50.594 -12.886   0.647  1.00 51.61           C
ATOM   4882  CD1 LEU E 604      49.368 -13.195   1.523  1.00 51.61           C
ATOM   4883  CD2 LEU E 604      50.422 -11.604  -0.185  1.00 51.61           C
ATOM   4884  C   LEU E 604      54.251 -12.314   1.713  1.00 51.61           C
ATOM   4885  O   LEU E 604      54.475 -11.207   2.202  1.00 51.61           O
ATOM   4886  N   MET E 605      54.958 -13.402   2.061  1.00 45.41           N
ATOM   4887  CA  MET E 605      55.992 -13.310   3.054  1.00 45.41           C
ATOM   4888  CB  MET E 605      56.649 -14.671   3.340  1.00 45.41           C
ATOM   4889  CG  MET E 605      55.693 -15.672   3.991  1.00 45.41           C
ATOM   4890  SD  MET E 605      56.395 -17.327   4.242  1.00 45.41           S
ATOM   4891  CE  MET E 605      57.659 -16.786   5.431  1.00 45.41           C
ATOM   4892  C   MET E 605      57.064 -12.376   2.579  1.00 45.41           C
ATOM   4893  O   MET E 605      57.523 -11.512   3.324  1.00 45.41           O
ATOM   4894  N   ARG E 606      57.491 -12.505   1.313  1.00120.59           N
ATOM   4895  CA  ARG E 606      58.556 -11.661   0.853  1.00120.59           C
ATOM   4896  CB  ARG E 606      59.145 -12.109  -0.501  1.00120.59           C
ATOM   4897  CG  ARG E 606      58.161 -12.152  -1.667  1.00120.59           C
ATOM   4898  CD  ARG E 606      58.716 -12.889  -2.890  1.00120.59           C
ATOM   4899  NE  ARG E 606      59.773 -12.042  -3.509  1.00120.59           N
ATOM   4900  CZ  ARG E 606      60.243 -12.362  -4.751  1.00120.59           C
ATOM   4901  NH1 ARG E 606      59.739 -13.443  -5.412  1.00120.59           N
ATOM   4902  NH2 ARG E 606      61.201 -11.587  -5.337  1.00120.59           N
ATOM   4903  C   ARG E 606      58.105 -10.233   0.783  1.00120.59           C
ATOM   4904  O   ARG E 606      58.892  -9.321   1.024  1.00120.59           O
ATOM   4905  N   LEU E 607      56.829  -9.988   0.424  1.00 39.77           N
ATOM   4906  CA  LEU E 607      56.343  -8.634   0.336  1.00 39.77           C
ATOM   4907  CB  LEU E 607      54.889  -8.564  -0.164  1.00 39.77           C
ATOM   4908  CG  LEU E 607      54.683  -9.087  -1.599  1.00 39.77           C
ATOM   4909  CD1 LEU E 607      53.215  -8.983  -2.032  1.00 39.77           C
ATOM   4910  CD2 LEU E 607      55.643  -8.403  -2.586  1.00 39.77           C
ATOM   4911  C   LEU E 607      56.378  -8.019   1.703  1.00 39.77           C
ATOM   4912  O   LEU E 607      56.788  -6.872   1.872  1.00 39.77           O
ATOM   4913  N   GLU E 608      55.948  -8.770   2.729  1.00 83.42           N
ATOM   4914  CA  GLU E 608      55.949  -8.234   4.059  1.00 83.42           C
ATOM   4915  CB  GLU E 608      55.367  -9.212   5.096  1.00 83.42           C
ATOM   4916  CG  GLU E 608      55.494  -8.725   6.545  1.00 83.42           C
ATOM   4917  CD  GLU E 608      54.463  -7.635   6.801  1.00 83.42           C
ATOM   4918  OE1 GLU E 608      53.530  -7.489   5.966  1.00 83.42           O
ATOM   4919  OE2 GLU E 608      54.594  -6.936   7.840  1.00 83.42           O
ATOM   4920  C   GLU E 608      57.358  -7.944   4.472  1.00 83.42           C
ATOM   4921  O   GLU E 608      57.647  -6.897   5.050  1.00 83.42           O
ATOM   4922  N   LEU E 609      58.283  -8.865   4.156  1.00 57.19           N
ATOM   4923  CA  LEU E 609      59.635  -8.740   4.619  1.00 57.19           C
ATOM   4924  CB  LEU E 609      60.496  -9.934   4.164  1.00 57.19           C
ATOM   4925  CG  LEU E 609      61.960  -9.880   4.635  1.00 57.19           C
ATOM   4926  CD1 LEU E 609      62.051  -9.977   6.166  1.00 57.19           C
ATOM   4927  CD2 LEU E 609      62.814 -10.943   3.922  1.00 57.19           C
ATOM   4928  C   LEU E 609      60.277  -7.487   4.100  1.00 57.19           C
ATOM   4929  O   LEU E 609      60.785  -6.685   4.885  1.00 57.19           O
ATOM   4930  N   LEU E 610      60.267  -7.262   2.769  1.00119.01           N
ATOM   4931  CA  LEU E 610      60.963  -6.103   2.275  1.00119.01           C
ATOM   4932  CB  LEU E 610      61.238  -6.092   0.752  1.00119.01           C
ATOM   4933  CG  LEU E 610      60.037  -5.787  -0.166  1.00119.01           C
ATOM   4934  CD1 LEU E 610      60.461  -5.806  -1.645  1.00119.01           C
ATOM   4935  CD2 LEU E 610      58.863  -6.734   0.100  1.00119.01           C
ATOM   4936  C   LEU E 610      60.252  -4.836   2.634  1.00119.01           C
ATOM   4937  O   LEU E 610      60.884  -3.831   2.949  1.00119.01           O
ATOM   4938  N   ARG E 611      58.910  -4.824   2.529  1.00116.67           N
ATOM   4939  CA  ARG E 611      58.210  -3.607   2.829  1.00116.67           C
ATOM   4940  CB  ARG E 611      56.722  -3.676   2.443  1.00116.67           C
ATOM   4941  CG  ARG E 611      56.489  -3.829   0.939  1.00116.67           C
ATOM   4942  CD  ARG E 611      55.010  -3.898   0.552  1.00116.67           C
ATOM   4943  NE  ARG E 611      54.444  -5.133   1.167  1.00116.67           N
ATOM   4944  CZ  ARG E 611      53.128  -5.446   0.984  1.00116.67           C
ATOM   4945  NH1 ARG E 611      52.330  -4.638   0.226  1.00116.67           N
ATOM   4946  NH2 ARG E 611      52.610  -6.570   1.560  1.00116.67           N
ATOM   4947  C   ARG E 611      58.272  -3.278   4.295  1.00116.67           C
ATOM   4948  O   ARG E 611      58.643  -2.165   4.658  1.00116.67           O
ATOM   4949  N   SER E 612      57.859  -4.237   5.156  1.00 86.22           N
ATOM   4950  CA  SER E 612      57.721  -4.065   6.586  1.00 86.22           C
ATOM   4951  CB  SER E 612      56.558  -4.896   7.150  1.00 86.22           C
ATOM   4952  OG  SER E 612      55.331  -4.465   6.582  1.00 86.22           O
ATOM   4953  C   SER E 612      58.923  -4.365   7.450  1.00 86.22           C
ATOM   4954  O   SER E 612      59.142  -3.677   8.446  1.00 86.22           O
ATOM   4955  N   GLY E 613      59.705  -5.425   7.155  1.00 49.82           N
ATOM   4956  CA  GLY E 613      60.807  -5.762   8.023  1.00 49.82           C
ATOM   4957  C   GLY E 613      60.734  -7.228   8.363  1.00 49.82           C
ATOM   4958  O   GLY E 613      59.844  -7.937   7.894  1.00 49.82           O
ATOM   4959  N   PRO E 614      61.634  -7.699   9.206  1.00 76.67           N
ATOM   4960  CA  PRO E 614      61.671  -9.092   9.567  1.00 76.67           C
ATOM   4961  CD  PRO E 614      62.923  -7.053   9.388  1.00 76.67           C
ATOM   4962  CB  PRO E 614      62.946  -9.275  10.387  1.00 76.67           C
ATOM   4963  CG  PRO E 614      63.877  -8.168   9.858  1.00 76.67           C
ATOM   4964  C   PRO E 614      60.416  -9.452  10.294  1.00 76.67           C
ATOM   4965  O   PRO E 614      59.841  -8.591  10.957  1.00 76.67           O
ATOM   4966  N   LEU E 615      59.960 -10.712  10.158  1.00147.72           N
ATOM   4967  CA  LEU E 615      58.734 -11.119  10.777  1.00147.72           C
ATOM   4968  CB  LEU E 615      57.578 -11.219   9.766  1.00147.72           C
ATOM   4969  CG  LEU E 615      57.886 -12.123   8.555  1.00147.72           C
ATOM   4970  CD1 LEU E 615      57.866 -13.615   8.924  1.00147.72           C
ATOM   4971  CD2 LEU E 615      56.989 -11.774   7.360  1.00147.72           C
ATOM   4972  C   LEU E 615      58.947 -12.458  11.407  1.00147.72           C
ATOM   4973  O   LEU E 615      59.859 -13.193  11.032  1.00147.72           O
ATOM   4974  N   ALA E 616      58.114 -12.791  12.415  1.00 40.01           N
ATOM   4975  CA  ALA E 616      58.225 -14.052  13.097  1.00 40.01           C
ATOM   4976  CB  ALA E 616      57.501 -14.078  14.454  1.00 40.01           C
ATOM   4977  C   ALA E 616      57.634 -15.143  12.249  1.00 40.01           C
ATOM   4978  O   ALA E 616      56.615 -14.957  11.585  1.00 40.01           O
ATOM   4979  N   ILE E 617      58.278 -16.330  12.264  1.00124.66           N
ATOM   4980  CA  ILE E 617      57.814 -17.470  11.517  1.00124.66           C
ATOM   4981  CB  ILE E 617      58.610 -17.699  10.257  1.00124.66           C
ATOM   4982  CG1 ILE E 617      58.516 -16.462   9.349  1.00124.66           C
ATOM   4983  CG2 ILE E 617      58.120 -18.983   9.567  1.00124.66           C
ATOM   4984  CD1 ILE E 617      59.501 -16.488   8.182  1.00124.66           C
ATOM   4985  C   ILE E 617      57.998 -18.666  12.409  1.00124.66           C
ATOM   4986  O   ILE E 617      58.748 -18.605  13.383  1.00124.66           O
ATOM   4987  N   SER E 618      57.272 -19.772  12.135  1.00 86.76           N
ATOM   4988  CA  SER E 618      57.451 -20.977  12.897  1.00 86.76           C
ATOM   4989  CB  SER E 618      56.266 -21.309  13.819  1.00 86.76           C
ATOM   4990  OG  SER E 618      56.141 -20.316  14.827  1.00 86.76           O
ATOM   4991  C   SER E 618      57.584 -22.110  11.924  1.00 86.76           C
ATOM   4992  O   SER E 618      57.088 -22.038  10.800  1.00 86.76           O
ATOM   4993  N   PHE E 619      58.295 -23.186  12.328  1.00180.71           N
ATOM   4994  CA  PHE E 619      58.461 -24.325  11.468  1.00180.71           C
ATOM   4995  CB  PHE E 619      59.643 -24.193  10.482  1.00180.71           C
ATOM   4996  CG  PHE E 619      60.945 -24.180  11.214  1.00180.71           C
ATOM   4997  CD1 PHE E 619      61.446 -23.015  11.748  1.00180.71           C
ATOM   4998  CD2 PHE E 619      61.671 -25.339  11.369  1.00180.71           C
ATOM   4999  CE1 PHE E 619      62.647 -23.007  12.420  1.00180.71           C
ATOM   5000  CE2 PHE E 619      62.873 -25.337  12.038  1.00180.71           C
ATOM   5001  CZ  PHE E 619      63.366 -24.169  12.565  1.00180.71           C
ATOM   5002  C   PHE E 619      58.685 -25.519  12.335  1.00180.71           C
ATOM   5003  O   PHE E 619      58.827 -25.400  13.550  1.00180.71           O
ATOM   5004  N   GLU E 620      58.692 -26.725  11.734  1.00132.10           N
ATOM   5005  CA  GLU E 620      58.898 -27.872  12.567  1.00132.10           C
ATOM   5006  CB  GLU E 620      58.003 -29.064  12.213  1.00132.10           C
ATOM   5007  CG  GLU E 620      58.214 -30.302  13.092  1.00132.10           C
ATOM   5008  CD  GLU E 620      57.471 -30.162  14.410  1.00132.10           C
ATOM   5009  OE1 GLU E 620      56.914 -29.065  14.664  1.00132.10           O
ATOM   5010  OE2 GLU E 620      57.451 -31.158  15.181  1.00132.10           O
ATOM   5011  C   GLU E 620      60.339 -28.261  12.492  1.00132.10           C
ATOM   5012  O   GLU E 620      60.903 -28.468  11.418  1.00132.10           O
ATOM   5013  N   VAL E 621      60.979 -28.331  13.672  1.00 72.79           N
ATOM   5014  CA  VAL E 621      62.358 -28.697  13.760  1.00 72.79           C
ATOM   5015  CB  VAL E 621      63.041 -28.168  14.991  1.00 72.79           C
ATOM   5016  CG1 VAL E 621      64.448 -28.782  15.081  1.00 72.79           C
ATOM   5017  CG2 VAL E 621      63.049 -26.630  14.926  1.00 72.79           C
ATOM   5018  C   VAL E 621      62.427 -30.185  13.807  1.00 72.79           C
ATOM   5019  O   VAL E 621      61.627 -30.834  14.481  1.00 72.79           O
ATOM   5020  N   TYR E 622      63.406 -30.761  13.085  1.00 92.98           N
ATOM   5021  CA  TYR E 622      63.555 -32.183  13.033  1.00 92.98           C
ATOM   5022  CB  TYR E 622      63.363 -32.752  11.623  1.00 92.98           C
ATOM   5023  CG  TYR E 622      62.003 -32.292  11.256  1.00 92.98           C
ATOM   5024  CD1 TYR E 622      60.914 -32.800  11.918  1.00 92.98           C
ATOM   5025  CD2 TYR E 622      61.816 -31.358  10.264  1.00 92.98           C
ATOM   5026  CE1 TYR E 622      59.653 -32.375  11.591  1.00 92.98           C
ATOM   5027  CE2 TYR E 622      60.553 -30.932   9.932  1.00 92.98           C
ATOM   5028  CZ  TYR E 622      59.466 -31.438  10.600  1.00 92.98           C
ATOM   5029  OH  TYR E 622      58.165 -31.015  10.256  1.00 92.98           O
ATOM   5030  C   TYR E 622      64.950 -32.479  13.472  1.00 92.98           C
[truncated: 513,903 more chars]
