# Supplementary material for: Evolutionary Analysis of Dipeptidyl Peptidase I
Source: Int J Mol Sci. 2022 Feb 6;23(3):1852. doi: 10.3390/ijms23031852 (PMC8836896; doi:10.3390/ijms23031852)
Supplement: Supplementary file 1 [file ijms-23-01852-s001.zip › Supplementary File S2 Homology models/Modeller/Strongylocentrotus purpuratus/mod.B99990004.pdb]

EXPDTA    THEORETICAL MODEL, MODELLER 10.1 2021/11/04 15:59:28
REMARK   6 MODELLER OBJECTIVE FUNCTION:     13522.7363
REMARK   6 MODELLER BEST TEMPLATE % SEQ ID:  54.545
REMARK   6 SEQUENCE: mod
REMARK   6 ALIGNMENT: alignment.pir
REMARK   6 SCRIPT: model.py
REMARK   6 DOPE score: -158223.48438
REMARK   6 GA341 score: 1.00000
REMARK   6 DOPE-HR score: -125705.51562
REMARK   6 TEMPLATE: 1K3B 1:A - 119:A MODELS 1:A - 121:A AT 54.5%
REMARK   6 TEMPLATE: 1K3B 120:B - 283:B MODELS 122:B - 284:B AT 54.5%
REMARK   6 TEMPLATE: 1K3B 284:C - 351:C MODELS 285:C - 355:C AT 54.5%
REMARK   6 TEMPLATE: 1K3B 353:D - 471:D MODELS 356:D - 476:D AT 54.5%
REMARK   6 TEMPLATE: 1K3B 472:E - 635:E MODELS 477:E - 639:E AT 54.5%
REMARK   6 TEMPLATE: 1K3B 636:F - 703:F MODELS 640:F - 710:F AT 54.5%
REMARK   6 TEMPLATE: 1K3B 705:G - 823:G MODELS 711:G - 831:G AT 54.5%
REMARK   6 TEMPLATE: 1K3B 824:H - 987:H MODELS 832:H - 994:H AT 54.5%
REMARK   6 TEMPLATE: 1K3B 988:I - 1055:I MODELS 995:I - 1065:I AT 54.5%
REMARK   6 TEMPLATE: 1K3B 1057:J - 1175:J MODELS 1066:J - 1186:J AT 54.5%
REMARK   6 TEMPLATE: 1K3B 1176:K - 1339:K MODELS 1187:K - 1349:K AT 54.5%
REMARK   6 TEMPLATE: 1K3B 1340:L - 1407:L MODELS 1350:L - 1420:L AT 54.5%
SSBOND   1 CYS A    6    CYS A   96                          1555   1555  2.03
SSBOND   2 CYS A   30    CYS A  113                          1555   1555  2.03
SSBOND   3 CYS B  146    CYS B  189                          1555   1555  2.03
SSBOND   4 CYS B  182    CYS B  222                          1555   1555  2.02
SSBOND   5 CYS B  212    CYS B  227                          1555   1555  2.02
SSBOND   6 CYS D  361    CYS D  451                          1555   1555  2.01
SSBOND   7 CYS D  385    CYS D  468                          1555   1555  2.03
SSBOND   8 CYS E  501    CYS E  544                          1555   1555  2.03
SSBOND   9 CYS E  537    CYS E  577                          1555   1555  2.03
SSBOND  10 CYS E  567    CYS E  582                          1555   1555  2.02
SSBOND  11 CYS G  716    CYS G  806                          1555   1555  2.03
SSBOND  12 CYS G  740    CYS G  823                          1555   1555  2.00
SSBOND  13 CYS H  856    CYS H  899                          1555   1555  2.02
SSBOND  14 CYS H  892    CYS H  932                          1555   1555  2.04
SSBOND  15 CYS H  922    CYS H  937                          1555   1555  2.01
SSBOND  16 CYS J 1071    CYS J 1161                          1555   1555  2.03
SSBOND  17 CYS J 1095    CYS J 1178                          1555   1555  2.03
SSBOND  18 CYS K 1211    CYS K 1254                          1555   1555  2.03
SSBOND  19 CYS K 1247    CYS K 1287                          1555   1555  2.04
SSBOND  20 CYS K 1277    CYS K 1292                          1555   1555  2.03
ATOM      1  N   ASP A   1      50.253  22.840  28.712  1.00 37.81           N
ATOM      2  CA  ASP A   1      51.389  23.137  27.809  1.00 37.81           C
ATOM      3  CB  ASP A   1      51.017  24.259  26.825  1.00 37.81           C
ATOM      4  CG  ASP A   1      49.894  23.770  25.920  1.00 37.81           C
ATOM      5  OD1 ASP A   1      49.382  22.644  26.161  1.00 37.81           O
ATOM      6  OD2 ASP A   1      49.532  24.519  24.974  1.00 37.81           O
ATOM      7  C   ASP A   1      52.534  23.616  28.630  1.00 37.81           C
ATOM      8  O   ASP A   1      52.360  24.047  29.768  1.00 37.81           O
ATOM      9  N   THR A   2      53.752  23.502  28.076  1.00 41.87           N
ATOM     10  CA  THR A   2      54.911  24.009  28.735  1.00 41.87           C
ATOM     11  CB  THR A   2      56.156  23.218  28.456  1.00 41.87           C
ATOM     12  OG1 THR A   2      56.461  23.259  27.070  1.00 41.87           O
ATOM     13  CG2 THR A   2      55.929  21.765  28.906  1.00 41.87           C
ATOM     14  C   THR A   2      55.102  25.373  28.165  1.00 41.87           C
ATOM     15  O   THR A   2      54.395  25.778  27.245  1.00 41.87           O
ATOM     16  N   PRO A   3      56.027  26.098  28.709  1.00 68.73           N
ATOM     17  CA  PRO A   3      56.288  27.428  28.228  1.00 68.73           C
ATOM     18  CD  PRO A   3      56.318  25.966  30.129  1.00 68.73           C
ATOM     19  CB  PRO A   3      57.147  28.092  29.301  1.00 68.73           C
ATOM     20  CG  PRO A   3      56.737  27.369  30.596  1.00 68.73           C
ATOM     21  C   PRO A   3      56.929  27.428  26.873  1.00 68.73           C
ATOM     22  O   PRO A   3      57.049  28.499  26.282  1.00 68.73           O
ATOM     23  N   ALA A   4      57.370  26.257  26.374  1.00 58.21           N
ATOM     24  CA  ALA A   4      58.114  26.207  25.142  1.00 58.21           C
ATOM     25  CB  ALA A   4      58.817  24.859  24.911  1.00 58.21           C
ATOM     26  C   ALA A   4      57.262  26.478  23.940  1.00 58.21           C
ATOM     27  O   ALA A   4      56.125  26.021  23.833  1.00 58.21           O
ATOM     28  N   ASN A   5      57.827  27.261  22.995  1.00136.17           N
ATOM     29  CA  ASN A   5      57.194  27.536  21.737  1.00136.17           C
ATOM     30  CB  ASN A   5      56.757  29.007  21.605  1.00136.17           C
ATOM     31  CG  ASN A   5      55.849  29.156  20.392  1.00136.17           C
ATOM     32  OD1 ASN A   5      55.875  28.339  19.474  1.00136.17           O
ATOM     33  ND2 ASN A   5      55.022  30.236  20.385  1.00136.17           N
ATOM     34  C   ASN A   5      58.247  27.285  20.698  1.00136.17           C
ATOM     35  O   ASN A   5      58.839  28.222  20.166  1.00136.17           O
ATOM     36  N   CYS A   6      58.486  26.003  20.356  1.00 65.30           N
ATOM     37  CA  CYS A   6      59.529  25.678  19.421  1.00 65.30           C
ATOM     38  CB  CYS A   6      60.422  24.517  19.888  1.00 65.30           C
ATOM     39  SG  CYS A   6      61.390  25.006  21.345  1.00 65.30           S
ATOM     40  C   CYS A   6      58.928  25.339  18.090  1.00 65.30           C
ATOM     41  O   CYS A   6      57.731  25.077  17.977  1.00 65.30           O
ATOM     42  N   SER A   7      59.774  25.328  17.037  1.00 94.65           N
ATOM     43  CA  SER A   7      59.294  25.157  15.695  1.00 94.65           C
ATOM     44  CB  SER A   7      59.760  26.292  14.768  1.00 94.65           C
ATOM     45  OG  SER A   7      59.277  26.088  13.451  1.00 94.65           O
ATOM     46  C   SER A   7      59.791  23.873  15.095  1.00 94.65           C
ATOM     47  O   SER A   7      60.716  23.229  15.582  1.00 94.65           O
ATOM     48  N   PHE A   8      59.157  23.483  13.976  1.00 79.61           N
ATOM     49  CA  PHE A   8      59.471  22.301  13.225  1.00 79.61           C
ATOM     50  CB  PHE A   8      58.560  22.189  11.987  1.00 79.61           C
ATOM     51  CG  PHE A   8      58.971  21.033  11.143  1.00 79.61           C
ATOM     52  CD1 PHE A   8      58.543  19.758  11.429  1.00 79.61           C
ATOM     53  CD2 PHE A   8      59.778  21.234  10.047  1.00 79.61           C
ATOM     54  CE1 PHE A   8      58.926  18.702  10.636  1.00 79.61           C
ATOM     55  CE2 PHE A   8      60.163  20.182   9.252  1.00 79.61           C
ATOM     56  CZ  PHE A   8      59.736  18.911   9.546  1.00 79.61           C
ATOM     57  C   PHE A   8      60.889  22.426  12.756  1.00 79.61           C
ATOM     58  O   PHE A   8      61.644  21.452  12.746  1.00 79.61           O
ATOM     59  N   GLU A   9      61.279  23.644  12.340  1.00112.17           N
ATOM     60  CA  GLU A   9      62.604  23.887  11.850  1.00112.17           C
ATOM     61  CB  GLU A   9      62.785  25.328  11.337  1.00112.17           C
ATOM     62  CG  GLU A   9      64.190  25.624  10.810  1.00112.17           C
ATOM     63  CD  GLU A   9      65.048  26.047  11.992  1.00112.17           C
ATOM     64  OE1 GLU A   9      64.459  26.458  13.027  1.00112.17           O
ATOM     65  OE2 GLU A   9      66.301  25.971  11.875  1.00112.17           O
ATOM     66  C   GLU A   9      63.599  23.650  12.947  1.00112.17           C
ATOM     67  O   GLU A   9      64.671  23.099  12.700  1.00112.17           O
ATOM     68  N   GLU A  10      63.281  24.038  14.198  1.00143.49           N
ATOM     69  CA  GLU A  10      64.262  23.861  15.232  1.00143.49           C
ATOM     70  CB  GLU A  10      63.924  24.521  16.591  1.00143.49           C
ATOM     71  CG  GLU A  10      62.654  24.060  17.304  1.00143.49           C
ATOM     72  CD  GLU A  10      62.928  22.770  18.066  1.00143.49           C
ATOM     73  OE1 GLU A  10      64.106  22.330  18.099  1.00143.49           O
ATOM     74  OE2 GLU A  10      61.953  22.209  18.634  1.00143.49           O
ATOM     75  C   GLU A  10      64.540  22.397  15.398  1.00143.49           C
ATOM     76  O   GLU A  10      65.637  22.011  15.799  1.00143.49           O
ATOM     77  N   ILE A  11      63.522  21.555  15.146  1.00 69.12           N
ATOM     78  CA  ILE A  11      63.589  20.118  15.240  1.00 69.12           C
ATOM     79  CB  ILE A  11      62.235  19.480  15.196  1.00 69.12           C
ATOM     80  CG1 ILE A  11      61.392  19.968  16.387  1.00 69.12           C
ATOM     81  CG2 ILE A  11      62.439  17.957  15.164  1.00 69.12           C
ATOM     82  CD1 ILE A  11      59.905  19.645  16.270  1.00 69.12           C
ATOM     83  C   ILE A  11      64.433  19.479  14.159  1.00 69.12           C
ATOM     84  O   ILE A  11      65.063  18.448  14.392  1.00 69.12           O
ATOM     85  N   GLU A  12      64.422  20.009  12.919  1.00 95.07           N
ATOM     86  CA  GLU A  12      65.164  19.336  11.877  1.00 95.07           C
ATOM     87  CB  GLU A  12      64.852  19.863  10.465  1.00 95.07           C
ATOM     88  CG  GLU A  12      65.139  21.353  10.276  1.00 95.07           C
ATOM     89  CD  GLU A  12      64.774  21.712   8.841  1.00 95.07           C
ATOM     90  OE1 GLU A  12      64.320  20.798   8.102  1.00 95.07           O
ATOM     91  OE2 GLU A  12      64.939  22.903   8.467  1.00 95.07           O
ATOM     92  C   GLU A  12      66.636  19.474  12.136  1.00 95.07           C
ATOM     93  O   GLU A  12      67.100  20.520  12.583  1.00 95.07           O
ATOM     94  N   GLY A  13      67.416  18.397  11.879  1.00 38.36           N
ATOM     95  CA  GLY A  13      68.839  18.472  12.071  1.00 38.36           C
ATOM     96  C   GLY A  13      69.323  17.245  12.781  1.00 38.36           C
ATOM     97  O   GLY A  13      68.642  16.220  12.818  1.00 38.36           O
ATOM     98  N   ARG A  14      70.542  17.320  13.363  1.00 89.35           N
ATOM     99  CA  ARG A  14      71.048  16.167  14.050  1.00 89.35           C
ATOM    100  CB  ARG A  14      72.493  15.780  13.709  1.00 89.35           C
ATOM    101  CG  ARG A  14      72.682  15.348  12.254  1.00 89.35           C
ATOM    102  CD  ARG A  14      74.144  15.115  11.866  1.00 89.35           C
ATOM    103  NE  ARG A  14      74.663  13.998  12.704  1.00 89.35           N
ATOM    104  CZ  ARG A  14      75.260  14.266  13.902  1.00 89.35           C
ATOM    105  NH1 ARG A  14      75.381  15.557  14.331  1.00 89.35           N
ATOM    106  NH2 ARG A  14      75.738  13.244  14.670  1.00 89.35           N
ATOM    107  C   ARG A  14      70.971  16.391  15.524  1.00 89.35           C
ATOM    108  O   ARG A  14      71.268  17.473  16.035  1.00 89.35           O
ATOM    109  N   TRP A  15      70.548  15.333  16.243  1.00 65.68           N
ATOM    110  CA  TRP A  15      70.389  15.407  17.667  1.00 65.68           C
ATOM    111  CB  TRP A  15      68.940  15.172  18.127  1.00 65.68           C
ATOM    112  CG  TRP A  15      67.968  16.250  17.713  1.00 65.68           C
ATOM    113  CD2 TRP A  15      67.467  17.267  18.594  1.00 65.68           C
ATOM    114  CD1 TRP A  15      67.378  16.462  16.502  1.00 65.68           C
ATOM    115  NE1 TRP A  15      66.545  17.553  16.570  1.00 65.68           N
ATOM    116  CE2 TRP A  15      66.589  18.058  17.852  1.00 65.68           C
ATOM    117  CE3 TRP A  15      67.716  17.520  19.912  1.00 65.68           C
ATOM    118  CZ2 TRP A  15      65.943  19.118  18.421  1.00 65.68           C
ATOM    119  CZ3 TRP A  15      67.066  18.593  20.482  1.00 65.68           C
ATOM    120  CH2 TRP A  15      66.196  19.375  19.750  1.00 65.68           C
ATOM    121  C   TRP A  15      71.207  14.314  18.275  1.00 65.68           C
ATOM    122  O   TRP A  15      71.367  13.245  17.691  1.00 65.68           O
ATOM    123  N   LYS A  16      71.774  14.571  19.468  1.00 96.14           N
ATOM    124  CA  LYS A  16      72.506  13.549  20.158  1.00 96.14           C
ATOM    125  CB  LYS A  16      73.902  13.993  20.626  1.00 96.14           C
ATOM    126  CG  LYS A  16      74.885  14.240  19.482  1.00 96.14           C
ATOM    127  CD  LYS A  16      76.139  15.008  19.904  1.00 96.14           C
ATOM    128  CE  LYS A  16      77.133  14.169  20.710  1.00 96.14           C
ATOM    129  NZ  LYS A  16      76.551  13.821  22.025  1.00 96.14           N
ATOM    130  C   LYS A  16      71.712  13.245  21.384  1.00 96.14           C
ATOM    131  O   LYS A  16      71.362  14.150  22.142  1.00 96.14           O
ATOM    132  N   PHE A  17      71.386  11.955  21.604  1.00 83.53           N
ATOM    133  CA  PHE A  17      70.624  11.623  22.772  1.00 83.53           C
ATOM    134  CB  PHE A  17      69.369  10.769  22.506  1.00 83.53           C
ATOM    135  CG  PHE A  17      68.430  11.535  21.636  1.00 83.53           C
ATOM    136  CD1 PHE A  17      67.950  12.764  22.024  1.00 83.53           C
ATOM    137  CD2 PHE A  17      67.991  10.999  20.447  1.00 83.53           C
ATOM    138  CE1 PHE A  17      67.074  13.462  21.225  1.00 83.53           C
ATOM    139  CE2 PHE A  17      67.115  11.691  19.645  1.00 83.53           C
ATOM    140  CZ  PHE A  17      66.656  12.927  20.031  1.00 83.53           C
ATOM    141  C   PHE A  17      71.502  10.823  23.681  1.00 83.53           C
ATOM    142  O   PHE A  17      72.071   9.803  23.297  1.00 83.53           O
ATOM    143  N   LEU A  18      71.623  11.283  24.936  1.00149.17           N
ATOM    144  CA  LEU A  18      72.422  10.622  25.926  1.00149.17           C
ATOM    145  CB  LEU A  18      73.151  11.664  26.786  1.00149.17           C
ATOM    146  CG  LEU A  18      74.142  11.114  27.814  1.00149.17           C
ATOM    147  CD1 LEU A  18      75.249  10.283  27.145  1.00149.17           C
ATOM    148  CD2 LEU A  18      74.708  12.266  28.659  1.00149.17           C
ATOM    149  C   LEU A  18      71.447   9.844  26.754  1.00149.17           C
ATOM    150  O   LEU A  18      70.522  10.424  27.318  1.00149.17           O
ATOM    151  N   MET A  19      71.627   8.507  26.843  1.00 82.77           N
ATOM    152  CA  MET A  19      70.657   7.678  27.505  1.00 82.77           C
ATOM    153  CB  MET A  19      70.263   6.439  26.682  1.00 82.77           C
ATOM    154  CG  MET A  19      69.563   6.776  25.364  1.00 82.77           C
ATOM    155  SD  MET A  19      69.087   5.327  24.375  1.00 82.77           S
ATOM    156  CE  MET A  19      68.496   6.291  22.955  1.00 82.77           C
ATOM    157  C   MET A  19      71.183   7.174  28.812  1.00 82.77           C
ATOM    158  O   MET A  19      72.332   6.753  28.926  1.00 82.77           O
ATOM    159  N   GLY A  20      70.311   7.198  29.840  1.00 66.53           N
ATOM    160  CA  GLY A  20      70.624   6.756  31.166  1.00 66.53           C
ATOM    161  C   GLY A  20      69.996   5.409  31.390  1.00 66.53           C
ATOM    162  O   GLY A  20      70.009   4.540  30.521  1.00 66.53           O
ATOM    163  N   PRO A  21      69.336   5.296  32.517  1.00271.69           N
ATOM    164  CA  PRO A  21      68.977   4.026  33.113  1.00271.69           C
ATOM    165  CD  PRO A  21      68.507   6.388  32.996  1.00271.69           C
ATOM    166  CB  PRO A  21      67.766   4.317  34.004  1.00271.69           C
ATOM    167  CG  PRO A  21      67.816   5.835  34.250  1.00271.69           C
ATOM    168  C   PRO A  21      68.755   2.805  32.264  1.00271.69           C
ATOM    169  O   PRO A  21      69.749   2.324  31.726  1.00271.69           O
ATOM    170  N   SER A  22      67.502   2.307  32.121  1.00200.21           N
ATOM    171  CA  SER A  22      67.117   1.122  31.369  1.00200.21           C
ATOM    172  CB  SER A  22      68.240   0.327  30.672  1.00200.21           C
ATOM    173  OG  SER A  22      68.792   1.088  29.608  1.00200.21           O
ATOM    174  C   SER A  22      66.420   0.151  32.269  1.00200.21           C
ATOM    175  O   SER A  22      66.969  -0.883  32.653  1.00200.21           O
ATOM    176  N   THR A  23      65.140   0.423  32.562  1.00143.31           N
ATOM    177  CA  THR A  23      64.399  -0.451  33.420  1.00143.31           C
ATOM    178  CB  THR A  23      64.359   0.064  34.819  1.00143.31           C
ATOM    179  OG1 THR A  23      63.708   1.326  34.855  1.00143.31           O
ATOM    180  CG2 THR A  23      65.803   0.198  35.332  1.00143.31           C
ATOM    181  C   THR A  23      63.002  -0.539  32.884  1.00143.31           C
ATOM    182  O   THR A  23      62.784  -0.440  31.679  1.00143.31           O
ATOM    183  N   GLU A  24      62.018  -0.800  33.767  1.00 47.07           N
ATOM    184  CA  GLU A  24      60.642  -0.889  33.360  1.00 47.07           C
ATOM    185  CB  GLU A  24      59.831  -1.922  34.162  1.00 47.07           C
ATOM    186  CG  GLU A  24      60.260  -3.364  33.878  1.00 47.07           C
ATOM    187  CD  GLU A  24      59.400  -4.298  34.718  1.00 47.07           C
ATOM    188  OE1 GLU A  24      58.840  -3.828  35.745  1.00 47.07           O
ATOM    189  OE2 GLU A  24      59.291  -5.496  34.342  1.00 47.07           O
ATOM    190  C   GLU A  24      60.002   0.458  33.531  1.00 47.07           C
ATOM    191  O   GLU A  24      60.634   1.411  33.980  1.00 47.07           O
ATOM    192  N   ASN A  25      58.717   0.568  33.130  1.00 96.89           N
ATOM    193  CA  ASN A  25      57.971   1.795  33.223  1.00 96.89           C
ATOM    194  CB  ASN A  25      56.556   1.680  32.629  1.00 96.89           C
ATOM    195  CG  ASN A  25      55.794   0.629  33.424  1.00 96.89           C
ATOM    196  OD1 ASN A  25      56.267  -0.491  33.611  1.00 96.89           O
ATOM    197  ND2 ASN A  25      54.580   1.000  33.911  1.00 96.89           N
ATOM    198  C   ASN A  25      57.833   2.169  34.669  1.00 96.89           C
ATOM    199  O   ASN A  25      57.722   3.349  35.003  1.00 96.89           O
ATOM    200  N   SER A  26      57.725   1.161  35.554  1.00 44.54           N
ATOM    201  CA  SER A  26      57.636   1.392  36.969  1.00 44.54           C
ATOM    202  CB  SER A  26      57.092   0.172  37.732  1.00 44.54           C
ATOM    203  OG  SER A  26      55.757  -0.101  37.330  1.00 44.54           O
ATOM    204  C   SER A  26      58.987   1.693  37.542  1.00 44.54           C
ATOM    205  O   SER A  26      59.119   2.505  38.457  1.00 44.54           O
ATOM    206  N   ARG A  27      60.025   1.021  37.014  1.00 53.07           N
ATOM    207  CA  ARG A  27      61.363   1.102  37.521  1.00 53.07           C
ATOM    208  CB  ARG A  27      62.295   0.061  36.895  1.00 53.07           C
ATOM    209  CG  ARG A  27      61.989  -1.388  37.278  0.00 53.07           C
ATOM    210  CD  ARG A  27      62.946  -2.390  36.628  1.00 53.07           C
ATOM    211  NE  ARG A  27      62.596  -3.750  37.124  1.00 53.07           N
ATOM    212  CZ  ARG A  27      63.230  -4.255  38.223  1.00 53.07           C
ATOM    213  NH1 ARG A  27      64.174  -3.508  38.869  1.00 53.07           N
ATOM    214  NH2 ARG A  27      62.927  -5.507  38.672  1.00 53.07           N
ATOM    215  C   ARG A  27      61.959   2.464  37.313  1.00 53.07           C
ATOM    216  O   ARG A  27      62.758   2.918  38.129  1.00 53.07           O
ATOM    217  N   VAL A  28      61.624   3.153  36.207  1.00115.04           N
ATOM    218  CA  VAL A  28      62.236   4.419  35.975  1.00115.04           C
ATOM    219  CB  VAL A  28      62.970   4.491  34.666  1.00115.04           C
ATOM    220  CG1 VAL A  28      61.936   4.542  33.528  1.00115.04           C
ATOM    221  CG2 VAL A  28      63.933   5.688  34.699  1.00115.04           C
ATOM    222  C   VAL A  28      61.185   5.484  35.952  1.00115.04           C
ATOM    223  O   VAL A  28      59.996   5.214  35.776  1.00115.04           O
ATOM    224  N   ASN A  29      61.618   6.734  36.218  1.00101.37           N
ATOM    225  CA  ASN A  29      60.749   7.872  36.136  1.00101.37           C
ATOM    226  CB  ASN A  29      60.124   8.244  37.493  1.00101.37           C
ATOM    227  CG  ASN A  29      58.975   9.213  37.260  0.00101.37           C
ATOM    228  OD1 ASN A  29      57.807   8.844  37.369  0.00101.37           O
ATOM    229  ND2 ASN A  29      59.308  10.490  36.933  0.00101.37           N
ATOM    230  C   ASN A  29      61.670   8.977  35.732  1.00101.37           C
ATOM    231  O   ASN A  29      62.597   9.301  36.472  1.00101.37           O
ATOM    232  N   CYS A  30      61.431   9.596  34.559  1.00104.25           N
ATOM    233  CA  CYS A  30      62.360  10.545  34.026  1.00104.25           C
ATOM    234  CB  CYS A  30      62.419  10.466  32.494  1.00104.25           C
ATOM    235  SG  CYS A  30      62.688   8.754  31.955  1.00104.25           S
ATOM    236  C   CYS A  30      61.953  11.936  34.388  1.00104.25           C
ATOM    237  O   CYS A  30      61.519  12.714  33.540  1.00104.25           O
ATOM    238  N   SER A  31      62.000  12.265  35.687  1.00136.58           N
ATOM    239  CA  SER A  31      61.777  13.619  36.087  1.00136.58           C
ATOM    240  CB  SER A  31      61.319  13.723  37.550  1.00136.58           C
ATOM    241  OG  SER A  31      60.092  13.033  37.726  1.00136.58           O
ATOM    242  C   SER A  31      63.077  14.379  35.966  1.00136.58           C
ATOM    243  O   SER A  31      63.133  15.487  35.435  1.00136.58           O
ATOM    244  N   MET A  32      64.098  13.848  36.675  1.00157.95           N
ATOM    245  CA  MET A  32      65.481  14.255  36.827  1.00157.95           C
ATOM    246  CB  MET A  32      66.016  13.932  38.232  1.00157.95           C
ATOM    247  CG  MET A  32      65.305  14.700  39.349  1.00157.95           C
ATOM    248  SD  MET A  32      65.918  14.333  41.020  1.00157.95           S
ATOM    249  CE  MET A  32      64.770  15.461  41.861  1.00157.95           C
ATOM    250  C   MET A  32      66.535  13.747  35.868  1.00157.95           C
ATOM    251  O   MET A  32      67.494  14.462  35.578  1.00157.95           O
ATOM    252  N   PRO A  33      66.319  12.610  35.276  1.00235.33           N
ATOM    253  CA  PRO A  33      67.363  11.671  34.886  1.00235.33           C
ATOM    254  CD  PRO A  33      65.233  12.599  34.308  1.00235.33           C
ATOM    255  CB  PRO A  33      66.931  11.062  33.550  1.00235.33           C
ATOM    256  CG  PRO A  33      65.839  12.007  33.029  1.00235.33           C
ATOM    257  C   PRO A  33      68.837  11.882  34.953  1.00235.33           C
ATOM    258  O   PRO A  33      69.382  12.426  34.026  1.00235.33           O
ATOM    259  N   TRP A  34      69.520  11.240  35.935  1.00144.52           N
ATOM    260  CA  TRP A  34      70.915  11.382  36.313  1.00144.52           C
ATOM    261  CB  TRP A  34      71.242  10.681  37.642  1.00144.52           C
ATOM    262  CG  TRP A  34      70.569  11.296  38.846  1.00144.52           C
ATOM    263  CD2 TRP A  34      71.113  12.390  39.601  1.00144.52           C
ATOM    264  CD1 TRP A  34      69.382  10.972  39.436  1.00144.52           C
ATOM    265  NE1 TRP A  34      69.153  11.795  40.513  1.00144.52           N
ATOM    266  CE2 TRP A  34      70.210  12.673  40.625  1.00144.52           C
ATOM    267  CE3 TRP A  34      72.269  13.100  39.451  1.00144.52           C
ATOM    268  CZ2 TRP A  34      70.452  13.676  41.520  1.00144.52           C
ATOM    269  CZ3 TRP A  34      72.510  14.111  40.355  1.00144.52           C
ATOM    270  CH2 TRP A  34      71.619  14.393  41.370  1.00144.52           C
ATOM    271  C   TRP A  34      71.899  10.852  35.291  1.00144.52           C
ATOM    272  O   TRP A  34      71.866  11.237  34.125  1.00144.52           O
ATOM    273  N   LYS A  35      72.854   9.999  35.749  1.00137.66           N
ATOM    274  CA  LYS A  35      73.992   9.500  34.998  1.00137.66           C
ATOM    275  CB  LYS A  35      74.897   8.557  35.813  1.00137.66           C
ATOM    276  CG  LYS A  35      75.630   9.237  36.971  1.00137.66           C
ATOM    277  CD  LYS A  35      74.710   9.690  38.106  1.00137.66           C
ATOM    278  CE  LYS A  35      75.459  10.327  39.278  1.00137.66           C
ATOM    279  NZ  LYS A  35      76.076  11.602  38.851  1.00137.66           N
ATOM    280  C   LYS A  35      73.604   8.755  33.748  1.00137.66           C
ATOM    281  O   LYS A  35      72.624   8.012  33.695  1.00137.66           O
ATOM    282  N   PRO A  36      74.364   9.054  32.712  1.00100.68           N
ATOM    283  CA  PRO A  36      74.172   8.434  31.412  1.00100.68           C
ATOM    284  CD  PRO A  36      74.811  10.430  32.586  1.00100.68           C
ATOM    285  CB  PRO A  36      74.347   9.551  30.393  1.00100.68           C
ATOM    286  CG  PRO A  36      75.220  10.585  31.120  1.00100.68           C
ATOM    287  C   PRO A  36      75.049   7.255  31.064  1.00100.68           C
ATOM    288  O   PRO A  36      76.252   7.317  31.318  1.00100.68           O
ATOM    289  N   VAL A  37      74.469   6.177  30.484  1.00 78.60           N
ATOM    290  CA  VAL A  37      75.180   5.027  29.981  1.00 78.60           C
ATOM    291  CB  VAL A  37      74.328   3.792  29.973  1.00 78.60           C
ATOM    292  CG1 VAL A  37      75.134   2.645  29.342  1.00 78.60           C
ATOM    293  CG2 VAL A  37      73.861   3.512  31.412  1.00 78.60           C
ATOM    294  C   VAL A  37      75.705   5.192  28.574  1.00 78.60           C
ATOM    295  O   VAL A  37      76.866   4.881  28.306  1.00 78.60           O
ATOM    296  N   LYS A  38      74.869   5.693  27.630  1.00127.47           N
ATOM    297  CA  LYS A  38      75.274   5.640  26.245  1.00127.47           C
ATOM    298  CB  LYS A  38      74.841   4.329  25.577  1.00127.47           C
ATOM    299  CG  LYS A  38      73.343   4.063  25.730  1.00127.47           C
ATOM    300  CD  LYS A  38      72.843   2.881  24.906  1.00127.47           C
ATOM    301  CE  LYS A  38      71.344   2.618  25.060  1.00127.47           C
ATOM    302  NZ  LYS A  38      71.051   2.146  26.433  1.00127.47           N
ATOM    303  C   LYS A  38      74.703   6.770  25.444  1.00127.47           C
ATOM    304  O   LYS A  38      73.875   7.544  25.919  1.00127.47           O
ATOM    305  N   THR A  39      75.163   6.898  24.178  1.00 34.77           N
ATOM    306  CA  THR A  39      74.694   7.953  23.323  1.00 34.77           C
ATOM    307  CB  THR A  39      75.767   8.934  22.950  1.00 34.77           C
ATOM    308  OG1 THR A  39      76.317   9.526  24.117  1.00 34.77           O
ATOM    309  CG2 THR A  39      75.149  10.017  22.048  1.00 34.77           C
ATOM    310  C   THR A  39      74.177   7.364  22.046  1.00 34.77           C
ATOM    311  O   THR A  39      74.658   6.331  21.584  1.00 34.77           O
ATOM    312  N   TRP A  40      73.143   8.011  21.463  1.00 58.29           N
ATOM    313  CA  TRP A  40      72.587   7.596  20.205  1.00 58.29           C
ATOM    314  CB  TRP A  40      71.221   6.900  20.330  1.00 58.29           C
ATOM    315  CG  TRP A  40      71.295   5.527  20.953  1.00 58.29           C
ATOM    316  CD2 TRP A  40      71.343   4.306  20.197  1.00 58.29           C
ATOM    317  CD1 TRP A  40      71.323   5.169  22.268  1.00 58.29           C
ATOM    318  NE1 TRP A  40      71.389   3.800  22.381  1.00 58.29           N
ATOM    319  CE2 TRP A  40      71.402   3.257  21.114  1.00 58.29           C
ATOM    320  CE3 TRP A  40      71.338   4.079  18.851  1.00 58.29           C
ATOM    321  CZ2 TRP A  40      71.458   1.957  20.695  1.00 58.29           C
ATOM    322  CZ3 TRP A  40      71.396   2.768  18.432  1.00 58.29           C
ATOM    323  CH2 TRP A  40      71.454   1.728  19.336  1.00 58.29           C
ATOM    324  C   TRP A  40      72.392   8.836  19.383  1.00 58.29           C
ATOM    325  O   TRP A  40      71.855   9.832  19.862  1.00 58.29           O
ATOM    326  N   ILE A  41      72.802   8.810  18.101  1.00 46.42           N
ATOM    327  CA  ILE A  41      72.671  10.003  17.312  1.00 46.42           C
ATOM    328  CB  ILE A  41      73.939  10.412  16.621  1.00 46.42           C
ATOM    329  CG1 ILE A  41      75.009  10.761  17.672  1.00 46.42           C
ATOM    330  CG2 ILE A  41      73.611  11.571  15.665  1.00 46.42           C
ATOM    331  CD1 ILE A  41      76.414  10.945  17.104  1.00 46.42           C
ATOM    332  C   ILE A  41      71.612   9.781  16.280  1.00 46.42           C
ATOM    333  O   ILE A  41      71.560   8.727  15.647  1.00 46.42           O
ATOM    334  N   VAL A  42      70.709  10.775  16.115  1.00 47.25           N
ATOM    335  CA  VAL A  42      69.636  10.636  15.171  1.00 47.25           C
ATOM    336  CB  VAL A  42      68.286  10.495  15.812  1.00 47.25           C
ATOM    337  CG1 VAL A  42      68.278   9.203  16.646  1.00 47.25           C
ATOM    338  CG2 VAL A  42      67.989  11.768  16.623  1.00 47.25           C
ATOM    339  C   VAL A  42      69.583  11.849  14.293  1.00 47.25           C
ATOM    340  O   VAL A  42      69.846  12.969  14.729  1.00 47.25           O
ATOM    341  N   SER A  43      69.237  11.634  13.006  1.00 45.14           N
ATOM    342  CA  SER A  43      69.117  12.707  12.063  1.00 45.14           C
ATOM    343  CB  SER A  43      69.955  12.502  10.790  1.00 45.14           C
ATOM    344  OG  SER A  43      71.337  12.482  11.113  1.00 45.14           O
ATOM    345  C   SER A  43      67.682  12.778  11.647  1.00 45.14           C
ATOM    346  O   SER A  43      67.066  11.773  11.289  1.00 45.14           O
ATOM    347  N   LEU A  44      67.111  13.997  11.691  1.00 63.37           N
ATOM    348  CA  LEU A  44      65.729  14.176  11.324  1.00 63.37           C
ATOM    349  CB  LEU A  44      64.923  14.925  12.397  1.00 63.37           C
ATOM    350  CG  LEU A  44      64.930  14.207  13.760  1.00 63.37           C
ATOM    351  CD1 LEU A  44      64.108  14.979  14.804  1.00 63.37           C
ATOM    352  CD2 LEU A  44      64.504  12.736  13.623  1.00 63.37           C
ATOM    353  C   LEU A  44      65.692  15.000  10.073  1.00 63.37           C
ATOM    354  O   LEU A  44      66.234  16.102  10.027  1.00 63.37           O
ATOM    355  N   ARG A  45      65.015  14.500   9.020  1.00185.83           N
ATOM    356  CA  ARG A  45      65.056  15.212   7.775  1.00185.83           C
ATOM    357  CB  ARG A  45      65.671  14.374   6.640  1.00185.83           C
ATOM    358  CG  ARG A  45      66.938  13.615   7.054  1.00185.83           C
ATOM    359  CD  ARG A  45      68.016  14.453   7.746  1.00185.83           C
ATOM    360  NE  ARG A  45      68.734  15.242   6.707  1.00185.83           N
ATOM    361  CZ  ARG A  45      68.300  16.490   6.368  1.00185.83           C
ATOM    362  NH1 ARG A  45      67.197  17.018   6.976  1.00185.83           N
ATOM    363  NH2 ARG A  45      68.977  17.214   5.430  1.00185.83           N
ATOM    364  C   ARG A  45      63.666  15.564   7.344  1.00185.83           C
ATOM    365  O   ARG A  45      62.715  14.849   7.660  1.00185.83           O
ATOM    366  N   PHE A  46      63.572  16.651   6.535  1.00194.86           N
ATOM    367  CA  PHE A  46      62.387  17.272   5.990  1.00194.86           C
ATOM    368  CB  PHE A  46      62.657  17.978   4.644  1.00194.86           C
ATOM    369  CG  PHE A  46      63.327  19.280   4.935  1.00194.86           C
ATOM    370  CD1 PHE A  46      62.570  20.392   5.227  1.00194.86           C
ATOM    371  CD2 PHE A  46      64.698  19.398   4.917  1.00194.86           C
ATOM    372  CE1 PHE A  46      63.165  21.602   5.497  1.00194.86           C
ATOM    373  CE2 PHE A  46      65.299  20.606   5.187  1.00194.86           C
ATOM    374  CZ  PHE A  46      64.534  21.710   5.478  1.00194.86           C
ATOM    375  C   PHE A  46      61.268  16.279   5.872  1.00194.86           C
ATOM    376  O   PHE A  46      61.469  15.134   5.473  1.00194.86           O
ATOM    377  N   PRO A  47      60.087  16.815   5.828  1.00336.59           N
ATOM    378  CA  PRO A  47      58.924  16.261   6.464  1.00336.59           C
ATOM    379  CD  PRO A  47      59.722  17.319   4.506  1.00336.59           C
ATOM    380  CB  PRO A  47      57.872  16.054   5.378  1.00336.59           C
ATOM    381  CG  PRO A  47      58.209  17.133   4.348  1.00336.59           C
ATOM    382  C   PRO A  47      58.937  15.121   7.464  1.00336.59           C
ATOM    383  O   PRO A  47      58.655  15.471   8.609  1.00336.59           O
ATOM    384  N   ASP A  48      59.090  13.825   7.149  1.00266.76           N
ATOM    385  CA  ASP A  48      58.926  12.798   8.166  1.00266.76           C
ATOM    386  CB  ASP A  48      57.849  11.815   7.665  1.00266.76           C
ATOM    387  CG  ASP A  48      57.148  11.115   8.814  1.00266.76           C
ATOM    388  OD1 ASP A  48      57.464  11.415   9.993  1.00266.76           O
ATOM    389  OD2 ASP A  48      56.255  10.278   8.520  1.00266.76           O
ATOM    390  C   ASP A  48      60.105  11.975   8.664  1.00266.76           C
ATOM    391  O   ASP A  48      59.970  11.293   9.674  1.00266.76           O
ATOM    392  N   LEU A  49      61.252  11.914   7.962  1.00173.30           N
ATOM    393  CA  LEU A  49      62.180  10.822   8.186  1.00173.30           C
ATOM    394  CB  LEU A  49      62.927  10.483   6.875  1.00173.30           C
ATOM    395  CG  LEU A  49      64.006   9.383   6.939  1.00173.30           C
ATOM    396  CD1 LEU A  49      65.299   9.891   7.593  1.00173.30           C
ATOM    397  CD2 LEU A  49      63.465   8.095   7.575  1.00173.30           C
ATOM    398  C   LEU A  49      63.180  10.997   9.291  1.00173.30           C
ATOM    399  O   LEU A  49      63.729  12.076   9.499  1.00173.30           O
ATOM    400  N   ALA A  50      63.459   9.873  10.008  1.00 42.18           N
ATOM    401  CA  ALA A  50      64.458   9.821  11.040  1.00 42.18           C
ATOM    402  CB  ALA A  50      63.882   9.555  12.441  1.00 42.18           C
ATOM    403  C   ALA A  50      65.380   8.671  10.717  1.00 42.18           C
ATOM    404  O   ALA A  50      64.933   7.636  10.226  1.00 42.18           O
ATOM    405  N   ILE A  51      66.704   8.837  10.957  1.00111.66           N
ATOM    406  CA  ILE A  51      67.675   7.801  10.678  1.00111.66           C
ATOM    407  CB  ILE A  51      68.384   8.015   9.359  1.00111.66           C
ATOM    408  CG1 ILE A  51      67.412   7.938   8.180  1.00111.66           C
ATOM    409  CG2 ILE A  51      69.533   7.000   9.223  1.00111.66           C
ATOM    410  CD1 ILE A  51      66.856   6.545   7.957  1.00111.66           C
ATOM    411  C   ILE A  51      68.760   7.896  11.715  1.00111.66           C
ATOM    412  O   ILE A  51      68.988   8.971  12.267  1.00111.66           O
ATOM    413  N   ASP A  52      69.449   6.770  12.024  1.00 73.63           N
ATOM    414  CA  ASP A  52      70.578   6.824  12.916  1.00 73.63           C
ATOM    415  CB  ASP A  52      70.507   5.875  14.123  1.00 73.63           C
ATOM    416  CG  ASP A  52      70.606   4.427  13.673  1.00 73.63           C
ATOM    417  OD1 ASP A  52      70.472   4.139  12.453  1.00 73.63           O
ATOM    418  OD2 ASP A  52      70.832   3.581  14.576  1.00 73.63           O
ATOM    419  C   ASP A  52      71.809   6.492  12.115  1.00 73.63           C
ATOM    420  O   ASP A  52      71.714   5.867  11.062  1.00 73.63           O
ATOM    421  N   GLU A  53      72.992   6.967  12.557  1.00144.32           N
ATOM    422  CA  GLU A  53      74.213   6.770  11.821  1.00144.32           C
ATOM    423  CB  GLU A  53      75.300   7.790  12.205  1.00144.32           C
ATOM    424  CG  GLU A  53      75.701   7.762  13.679  1.00144.32           C
ATOM    425  CD  GLU A  53      76.577   8.978  13.926  1.00144.32           C
ATOM    426  OE1 GLU A  53      77.741   8.984  13.445  1.00144.32           O
ATOM    427  OE2 GLU A  53      76.084   9.931  14.583  1.00144.32           O
ATOM    428  C   GLU A  53      74.795   5.419  11.902  1.00144.32           C
ATOM    429  O   GLU A  53      75.150   4.824  10.883  1.00144.32           O
ATOM    430  N   THR A  54      74.913   4.900  13.128  1.00 27.37           N
ATOM    431  CA  THR A  54      75.558   3.641  13.223  1.00 27.37           C
ATOM    432  CB  THR A  54      75.683   3.150  14.629  1.00 27.37           C
ATOM    433  OG1 THR A  54      76.420   4.076  15.414  1.00 27.37           O
ATOM    434  CG2 THR A  54      76.408   1.797  14.587  1.00 27.37           C
ATOM    435  C   THR A  54      74.698   2.684  12.498  1.00 27.37           C
ATOM    436  O   THR A  54      75.170   1.878  11.699  1.00 27.37           O
ATOM    437  N   VAL A  55      73.387   2.774  12.751  1.00 90.05           N
ATOM    438  CA  VAL A  55      72.593   1.756  12.145  1.00 90.05           C
ATOM    439  CB  VAL A  55      71.260   1.537  12.798  1.00 90.05           C
ATOM    440  CG1 VAL A  55      70.429   0.609  11.897  1.00 90.05           C
ATOM    441  CG2 VAL A  55      71.498   0.950  14.201  1.00 90.05           C
ATOM    442  C   VAL A  55      72.352   1.919  10.688  1.00 90.05           C
ATOM    443  O   VAL A  55      72.497   0.963   9.928  1.00 90.05           O
ATOM    444  N   GLY A  56      71.998   3.135  10.243  1.00 30.38           N
ATOM    445  CA  GLY A  56      71.578   3.233   8.882  1.00 30.38           C
ATOM    446  C   GLY A  56      70.121   2.861   8.884  1.00 30.38           C
ATOM    447  O   GLY A  56      69.531   2.608   7.836  1.00 30.38           O
ATOM    448  N   ARG A  57      69.509   2.815  10.090  1.00144.27           N
ATOM    449  CA  ARG A  57      68.123   2.452  10.255  1.00144.27           C
ATOM    450  CB  ARG A  57      67.725   2.132  11.706  1.00144.27           C
ATOM    451  CG  ARG A  57      67.863   3.346  12.626  1.00144.27           C
ATOM    452  CD  ARG A  57      67.488   3.096  14.086  1.00144.27           C
ATOM    453  NE  ARG A  57      68.482   2.141  14.653  1.00144.27           N
ATOM    454  CZ  ARG A  57      68.871   2.252  15.956  1.00144.27           C
ATOM    455  NH1 ARG A  57      68.375   3.258  16.734  1.00144.27           N
ATOM    456  NH2 ARG A  57      69.772   1.368  16.477  1.00144.27           N
ATOM    457  C   ARG A  57      67.279   3.622   9.859  1.00144.27           C
ATOM    458  O   ARG A  57      67.702   4.771   9.976  1.00144.27           O
ATOM    459  N   THR A  58      66.043   3.346   9.388  1.00109.17           N
ATOM    460  CA  THR A  58      65.152   4.382   8.946  1.00109.17           C
ATOM    461  CB  THR A  58      64.679   4.191   7.534  1.00109.17           C
ATOM    462  OG1 THR A  58      63.905   3.005   7.444  1.00109.17           O
ATOM    463  CG2 THR A  58      65.899   4.095   6.600  1.00109.17           C
ATOM    464  C   THR A  58      63.930   4.377   9.809  1.00109.17           C
ATOM    465  O   THR A  58      63.526   3.330  10.308  1.00109.17           O
ATOM    466  N   GLY A  59      63.301   5.560   9.999  1.00 26.03           N
ATOM    467  CA  GLY A  59      62.134   5.628  10.835  1.00 26.03           C
ATOM    468  C   GLY A  59      61.423   6.928  10.587  1.00 26.03           C
ATOM    469  O   GLY A  59      61.664   7.592   9.580  1.00 26.03           O
ATOM    470  N   PHE A  60      60.512   7.320  11.512  1.00 49.33           N
ATOM    471  CA  PHE A  60      59.735   8.519  11.318  1.00 49.33           C
ATOM    472  CB  PHE A  60      58.264   8.237  10.970  1.00 49.33           C
ATOM    473  CG  PHE A  60      58.247   7.536   9.655  1.00 49.33           C
ATOM    474  CD1 PHE A  60      58.385   6.168   9.591  1.00 49.33           C
ATOM    475  CD2 PHE A  60      58.097   8.243   8.485  1.00 49.33           C
ATOM    476  CE1 PHE A  60      58.371   5.517   8.381  1.00 49.33           C
ATOM    477  CE2 PHE A  60      58.082   7.598   7.271  1.00 49.33           C
ATOM    478  CZ  PHE A  60      58.218   6.232   7.217  1.00 49.33           C
ATOM    479  C   PHE A  60      59.737   9.362  12.566  1.00 49.33           C
ATOM    480  O   PHE A  60      60.148   8.926  13.639  1.00 49.33           O
ATOM    481  N   TRP A  61      59.283  10.628  12.428  1.00170.18           N
ATOM    482  CA  TRP A  61      59.256  11.594  13.494  1.00170.18           C
ATOM    483  CB  TRP A  61      60.569  12.390  13.546  1.00170.18           C
ATOM    484  CG  TRP A  61      60.525  13.630  14.398  1.00170.18           C
ATOM    485  CD2 TRP A  61      59.970  14.875  13.945  1.00170.18           C
ATOM    486  CD1 TRP A  61      60.954  13.837  15.675  1.00170.18           C
ATOM    487  NE1 TRP A  61      60.702  15.137  16.044  1.00170.18           N
ATOM    488  CE2 TRP A  61      60.094  15.785  14.991  1.00170.18           C
ATOM    489  CE3 TRP A  61      59.403  15.231  12.754  1.00170.18           C
ATOM    490  CZ2 TRP A  61      59.646  17.068  14.864  1.00170.18           C
ATOM    491  CZ3 TRP A  61      58.955  16.526  12.628  1.00170.18           C
ATOM    492  CH2 TRP A  61      59.073  17.428  13.664  1.00170.18           C
ATOM    493  C   TRP A  61      58.174  12.598  13.230  1.00170.18           C
ATOM    494  O   TRP A  61      57.756  12.800  12.091  1.00170.18           O
ATOM    495  N   THR A  62      57.675  13.248  14.304  1.00125.33           N
ATOM    496  CA  THR A  62      56.723  14.310  14.150  1.00125.33           C
ATOM    497  CB  THR A  62      55.297  13.849  14.238  1.00125.33           C
ATOM    498  OG1 THR A  62      54.412  14.945  14.059  1.00125.33           O
ATOM    499  CG2 THR A  62      55.068  13.194  15.612  1.00125.33           C
ATOM    500  C   THR A  62      56.952  15.249  15.289  1.00125.33           C
ATOM    501  O   THR A  62      57.333  14.822  16.375  1.00125.33           O
ATOM    502  N   LEU A  63      56.769  16.564  15.068  1.00161.92           N
ATOM    503  CA  LEU A  63      56.855  17.478  16.165  1.00161.92           C
ATOM    504  CB  LEU A  63      57.087  18.941  15.749  1.00161.92           C
ATOM    505  CG  LEU A  63      55.911  19.575  14.979  1.00161.92           C
ATOM    506  CD1 LEU A  63      56.218  21.032  14.598  1.00161.92           C
ATOM    507  CD2 LEU A  63      55.492  18.724  13.769  1.00161.92           C
ATOM    508  C   LEU A  63      55.495  17.396  16.792  1.00161.92           C
ATOM    509  O   LEU A  63      54.544  16.984  16.131  1.00161.92           O
ATOM    510  N   ILE A  64      55.366  17.722  18.095  1.00 77.94           N
ATOM    511  CA  ILE A  64      54.072  17.720  18.719  1.00 77.94           C
ATOM    512  CB  ILE A  64      54.049  16.978  20.025  1.00 77.94           C
ATOM    513  CG1 ILE A  64      54.387  15.496  19.791  1.00 77.94           C
ATOM    514  CG2 ILE A  64      52.681  17.201  20.692  1.00 77.94           C
ATOM    515  CD1 ILE A  64      54.667  14.723  21.078  1.00 77.94           C
ATOM    516  C   ILE A  64      53.765  19.156  18.995  1.00 77.94           C
ATOM    517  O   ILE A  64      54.219  19.722  19.988  1.00 77.94           O
ATOM    518  N   TYR A  65      52.988  19.788  18.097  1.00152.92           N
ATOM    519  CA  TYR A  65      52.646  21.173  18.221  1.00152.92           C
ATOM    520  CB  TYR A  65      51.774  21.455  19.460  1.00152.92           C
ATOM    521  CG  TYR A  65      51.159  22.808  19.330  1.00152.92           C
ATOM    522  CD1 TYR A  65      50.222  23.042  18.349  1.00152.92           C
ATOM    523  CD2 TYR A  65      51.478  23.824  20.201  1.00152.92           C
ATOM    524  CE1 TYR A  65      49.634  24.278  18.218  1.00152.92           C
ATOM    525  CE2 TYR A  65      50.892  25.063  20.076  1.00152.92           C
ATOM    526  CZ  TYR A  65      49.971  25.291  19.082  1.00152.92           C
ATOM    527  OH  TYR A  65      49.369  26.561  18.952  1.00152.92           O
ATOM    528  C   TYR A  65      53.953  21.914  18.291  1.00152.92           C
ATOM    529  O   TYR A  65      54.753  21.847  17.358  1.00152.92           O
ATOM    530  N   ASN A  66      54.227  22.615  19.413  1.00128.04           N
ATOM    531  CA  ASN A  66      55.488  23.301  19.551  1.00128.04           C
ATOM    532  CB  ASN A  66      55.326  24.831  19.600  1.00128.04           C
ATOM    533  CG  ASN A  66      54.482  25.200  20.814  1.00128.04           C
ATOM    534  OD1 ASN A  66      53.881  24.343  21.459  1.00128.04           O
ATOM    535  ND2 ASN A  66      54.420  26.522  21.129  1.00128.04           N
ATOM    536  C   ASN A  66      56.118  22.873  20.851  1.00128.04           C
ATOM    537  O   ASN A  66      57.063  23.497  21.334  1.00128.04           O
ATOM    538  N   GLN A  67      55.547  21.821  21.470  1.00113.47           N
ATOM    539  CA  GLN A  67      55.930  21.282  22.753  1.00113.47           C
ATOM    540  CB  GLN A  67      54.769  20.509  23.391  1.00113.47           C
ATOM    541  CG  GLN A  67      53.546  21.387  23.655  1.00113.47           C
ATOM    542  CD  GLN A  67      53.863  22.267  24.852  1.00113.47           C
ATOM    543  OE1 GLN A  67      53.467  21.963  25.975  1.00113.47           O
ATOM    544  NE2 GLN A  67      54.605  23.382  24.614  1.00113.47           N
ATOM    545  C   GLN A  67      57.118  20.361  22.791  1.00113.47           C
ATOM    546  O   GLN A  67      57.940  20.449  23.705  1.00113.47           O
ATOM    547  N   GLY A  68      57.221  19.422  21.830  1.00 44.54           N
ATOM    548  CA  GLY A  68      58.257  18.426  21.878  1.00 44.54           C
ATOM    549  C   GLY A  68      58.088  17.556  20.669  1.00 44.54           C
ATOM    550  O   GLY A  68      57.458  17.968  19.698  1.00 44.54           O
ATOM    551  N   TYR A  69      58.663  16.331  20.684  1.00 83.76           N
ATOM    552  CA  TYR A  69      58.606  15.497  19.513  1.00 83.76           C
ATOM    553  CB  TYR A  69      59.843  15.688  18.625  1.00 83.76           C
ATOM    554  CG  TYR A  69      61.046  15.376  19.455  1.00 83.76           C
ATOM    555  CD1 TYR A  69      61.594  16.336  20.274  1.00 83.76           C
ATOM    556  CD2 TYR A  69      61.628  14.129  19.420  1.00 83.76           C
ATOM    557  CE1 TYR A  69      62.701  16.060  21.042  1.00 83.76           C
ATOM    558  CE2 TYR A  69      62.736  13.845  20.186  1.00 83.76           C
ATOM    559  CZ  TYR A  69      63.274  14.812  21.000  1.00 83.76           C
ATOM    560  OH  TYR A  69      64.410  14.526  21.788  1.00 83.76           O
ATOM    561  C   TYR A  69      58.558  14.037  19.870  1.00 83.76           C
ATOM    562  O   TYR A  69      58.869  13.629  20.990  1.00 83.76           O
ATOM    563  N   GLU A  70      58.131  13.209  18.889  1.00 89.94           N
ATOM    564  CA  GLU A  70      58.150  11.781  19.029  1.00 89.94           C
ATOM    565  CB  GLU A  70      56.765  11.115  19.122  1.00 89.94           C
ATOM    566  CG  GLU A  70      56.870   9.612  19.400  1.00 89.94           C
ATOM    567  CD  GLU A  70      55.489   9.055  19.709  1.00 89.94           C
ATOM    568  OE1 GLU A  70      54.757   8.716  18.742  1.00 89.94           O
ATOM    569  OE2 GLU A  70      55.148   8.956  20.919  1.00 89.94           O
ATOM    570  C   GLU A  70      58.855  11.217  17.835  1.00 89.94           C
ATOM    571  O   GLU A  70      58.591  11.607  16.697  1.00 89.94           O
ATOM    572  N   ALA A  71      59.807  10.292  18.079  1.00 44.02           N
ATOM    573  CA  ALA A  71      60.514   9.667  16.998  1.00 44.02           C
ATOM    574  CB  ALA A  71      62.017   9.993  16.977  1.00 44.02           C
ATOM    575  C   ALA A  71      60.383   8.193  17.183  1.00 44.02           C
ATOM    576  O   ALA A  71      60.566   7.673  18.285  1.00 44.02           O
ATOM    577  N   VAL A  72      60.033   7.486  16.090  1.00 46.70           N
ATOM    578  CA  VAL A  72      59.941   6.060  16.146  1.00 46.70           C
ATOM    579  CB  VAL A  72      58.633   5.528  15.636  1.00 46.70           C
ATOM    580  CG1 VAL A  72      58.677   3.991  15.670  1.00 46.70           C
ATOM    581  CG2 VAL A  72      57.498   6.140  16.474  1.00 46.70           C
ATOM    582  C   VAL A  72      61.013   5.556  15.241  1.00 46.70           C
ATOM    583  O   VAL A  72      60.952   5.742  14.025  1.00 46.70           O
ATOM    584  N   ILE A  73      62.055   4.935  15.824  1.00108.63           N
ATOM    585  CA  ILE A  73      63.097   4.425  14.993  1.00108.63           C
ATOM    586  CB  ILE A  73      64.247   5.375  14.830  1.00108.63           C
ATOM    587  CG1 ILE A  73      64.923   5.639  16.186  1.00108.63           C
ATOM    588  CG2 ILE A  73      63.722   6.643  14.138  1.00108.63           C
ATOM    589  CD1 ILE A  73      66.268   6.353  16.065  1.00108.63           C
ATOM    590  C   ILE A  73      63.630   3.186  15.635  1.00108.63           C
ATOM    591  O   ILE A  73      63.792   3.126  16.852  1.00108.63           O
ATOM    592  N   ARG A  74      63.905   2.160  14.809  1.00175.32           N
ATOM    593  CA  ARG A  74      64.495   0.927  15.242  1.00175.32           C
ATOM    594  CB  ARG A  74      65.997   1.024  15.550  1.00175.32           C
ATOM    595  CG  ARG A  74      66.648  -0.343  15.761  1.00175.32           C
ATOM    596  CD  ARG A  74      66.454  -1.292  14.575  1.00175.32           C
ATOM    597  NE  ARG A  74      66.383  -0.465  13.336  1.00175.32           N
ATOM    598  CZ  ARG A  74      66.214  -1.065  12.122  1.00175.32           C
ATOM    599  NH1 ARG A  74      66.161  -2.427  12.034  1.00175.32           N
ATOM    600  NH2 ARG A  74      66.095  -0.305  10.994  1.00175.32           N
ATOM    601  C   ARG A  74      63.789   0.342  16.437  1.00175.32           C
ATOM    602  O   ARG A  74      64.427  -0.056  17.411  1.00175.32           O
ATOM    603  N   ASN A  75      62.448   0.256  16.371  1.00110.96           N
ATOM    604  CA  ASN A  75      61.605  -0.363  17.362  1.00110.96           C
ATOM    605  CB  ASN A  75      61.918  -1.860  17.536  1.00110.96           C
ATOM    606  CG  ASN A  75      60.643  -2.587  17.948  1.00110.96           C
ATOM    607  OD1 ASN A  75      59.925  -3.110  17.098  1.00110.96           O
ATOM    608  ND2 ASN A  75      60.347  -2.637  19.274  1.00110.96           N
ATOM    609  C   ASN A  75      61.703   0.334  18.697  1.00110.96           C
ATOM    610  O   ASN A  75      61.450  -0.267  19.741  1.00110.96           O
ATOM    611  N   ARG A  76      62.049   1.636  18.709  1.00109.70           N
ATOM    612  CA  ARG A  76      62.073   2.387  19.935  1.00109.70           C
ATOM    613  CB  ARG A  76      63.485   2.747  20.429  1.00109.70           C
ATOM    614  CG  ARG A  76      64.248   1.566  21.032  1.00109.70           C
ATOM    615  CD  ARG A  76      63.852   1.272  22.482  1.00109.70           C
ATOM    616  NE  ARG A  76      64.212   2.467  23.299  1.00109.70           N
ATOM    617  CZ  ARG A  76      65.425   2.534  23.921  1.00109.70           C
ATOM    618  NH1 ARG A  76      66.306   1.497  23.815  1.00109.70           N
ATOM    619  NH2 ARG A  76      65.757   3.638  24.653  1.00109.70           N
ATOM    620  C   ARG A  76      61.362   3.676  19.674  1.00109.70           C
ATOM    621  O   ARG A  76      61.370   4.180  18.553  1.00109.70           O
ATOM    622  N   LYS A  77      60.703   4.231  20.712  1.00 55.86           N
ATOM    623  CA  LYS A  77      60.020   5.479  20.555  1.00 55.86           C
ATOM    624  CB  LYS A  77      58.517   5.427  20.886  1.00 55.86           C
ATOM    625  CG  LYS A  77      57.696   4.637  19.864  1.00 55.86           C
ATOM    626  CD  LYS A  77      56.229   4.449  20.258  1.00 55.86           C
ATOM    627  CE  LYS A  77      55.402   3.726  19.193  1.00 55.86           C
ATOM    628  NZ  LYS A  77      53.976   3.699  19.590  1.00 55.86           N
ATOM    629  C   LYS A  77      60.655   6.454  21.492  1.00 55.86           C
ATOM    630  O   LYS A  77      60.844   6.175  22.678  1.00 55.86           O
ATOM    631  N   PHE A  78      61.008   7.639  20.959  1.00 61.50           N
ATOM    632  CA  PHE A  78      61.641   8.639  21.755  1.00 61.50           C
ATOM    633  CB  PHE A  78      62.910   9.228  21.112  1.00 61.50           C
ATOM    634  CG  PHE A  78      63.931   8.149  21.004  1.00 61.50           C
ATOM    635  CD1 PHE A  78      63.912   7.277  19.940  1.00 61.50           C
ATOM    636  CD2 PHE A  78      64.909   8.012  21.961  1.00 61.50           C
ATOM    637  CE1 PHE A  78      64.854   6.280  19.834  1.00 61.50           C
ATOM    638  CE2 PHE A  78      65.852   7.017  21.860  1.00 61.50           C
ATOM    639  CZ  PHE A  78      65.826   6.149  20.796  1.00 61.50           C
ATOM    640  C   PHE A  78      60.686   9.785  21.906  1.00 61.50           C
ATOM    641  O   PHE A  78      60.114  10.266  20.931  1.00 61.50           O
ATOM    642  N   PHE A  79      60.475  10.251  23.151  1.00152.26           N
ATOM    643  CA  PHE A  79      59.612  11.377  23.367  1.00152.26           C
ATOM    644  CB  PHE A  79      58.179  10.980  23.769  1.00152.26           C
ATOM    645  CG  PHE A  79      57.476  12.175  24.321  1.00152.26           C
ATOM    646  CD1 PHE A  79      57.077  13.213  23.510  1.00152.26           C
ATOM    647  CD2 PHE A  79      57.242  12.263  25.675  1.00152.26           C
ATOM    648  CE1 PHE A  79      56.436  14.308  24.042  1.00152.26           C
ATOM    649  CE2 PHE A  79      56.600  13.353  26.211  1.00152.26           C
ATOM    650  CZ  PHE A  79      56.193  14.379  25.393  1.00152.26           C
ATOM    651  C   PHE A  79      60.183  12.251  24.438  1.00152.26           C
ATOM    652  O   PHE A  79      60.701  11.763  25.442  1.00152.26           O
ATOM    653  N   GLY A  80      60.084  13.585  24.235  1.00 66.68           N
ATOM    654  CA  GLY A  80      60.585  14.530  25.190  1.00 66.68           C
ATOM    655  C   GLY A  80      60.026  15.877  24.855  1.00 66.68           C
ATOM    656  O   GLY A  80      59.675  16.156  23.708  1.00 66.68           O
ATOM    657  N   PHE A  81      59.933  16.750  25.879  1.00148.36           N
ATOM    658  CA  PHE A  81      59.479  18.094  25.666  1.00148.36           C
ATOM    659  CB  PHE A  81      58.710  18.738  26.841  1.00148.36           C
ATOM    660  CG  PHE A  81      57.355  18.133  27.017  1.00148.36           C
ATOM    661  CD1 PHE A  81      56.315  18.507  26.198  1.00148.36           C
ATOM    662  CD2 PHE A  81      57.118  17.199  27.999  1.00148.36           C
ATOM    663  CE1 PHE A  81      55.062  17.962  26.353  1.00148.36           C
ATOM    664  CE2 PHE A  81      55.866  16.651  28.160  1.00148.36           C
ATOM    665  CZ  PHE A  81      54.834  17.034  27.339  1.00148.36           C
ATOM    666  C   PHE A  81      60.707  18.927  25.496  1.00148.36           C
ATOM    667  O   PHE A  81      61.773  18.597  26.012  1.00148.36           O
ATOM    668  N   SER A  82      60.593  20.034  24.741  1.00 43.82           N
ATOM    669  CA  SER A  82      61.729  20.895  24.564  1.00 43.82           C
ATOM    670  CB  SER A  82      61.470  22.071  23.605  1.00 43.82           C
ATOM    671  OG  SER A  82      61.208  21.585  22.297  1.00 43.82           O
ATOM    672  C   SER A  82      62.034  21.456  25.920  1.00 43.82           C
ATOM    673  O   SER A  82      61.143  21.608  26.754  1.00 43.82           O
ATOM    674  N   ASP A  83      63.320  21.769  26.175  1.00 96.09           N
ATOM    675  CA  ASP A  83      63.758  22.208  27.472  1.00 96.09           C
ATOM    676  CB  ASP A  83      65.287  22.134  27.642  1.00 96.09           C
ATOM    677  CG  ASP A  83      65.628  22.297  29.118  1.00 96.09           C
ATOM    678  OD1 ASP A  83      64.722  22.084  29.967  1.00 96.09           O
ATOM    679  OD2 ASP A  83      66.808  22.624  29.416  1.00 96.09           O
ATOM    680  C   ASP A  83      63.348  23.620  27.757  1.00 96.09           C
ATOM    681  O   ASP A  83      63.253  24.457  26.861  1.00 96.09           O
ATOM    682  N   PHE A  84      63.071  23.900  29.049  1.00 67.76           N
ATOM    683  CA  PHE A  84      62.785  25.227  29.508  1.00 67.76           C
ATOM    684  CB  PHE A  84      61.304  25.642  29.373  1.00 67.76           C
ATOM    685  CG  PHE A  84      60.444  24.722  30.171  1.00 67.76           C
ATOM    686  CD1 PHE A  84      60.187  24.971  31.500  1.00 67.76           C
ATOM    687  CD2 PHE A  84      59.885  23.611  29.584  1.00 67.76           C
ATOM    688  CE1 PHE A  84      59.390  24.122  32.231  1.00 67.76           C
ATOM    689  CE2 PHE A  84      59.086  22.758  30.309  1.00 67.76           C
ATOM    690  CZ  PHE A  84      58.838  23.013  31.636  1.00 67.76           C
ATOM    691  C   PHE A  84      63.192  25.280  30.948  1.00 67.76           C
ATOM    692  O   PHE A  84      63.175  24.262  31.640  1.00 67.76           O
ATOM    693  N   GLU A  85      63.599  26.472  31.433  1.00 36.55           N
ATOM    694  CA  GLU A  85      64.028  26.580  32.800  1.00 36.55           C
ATOM    695  CB  GLU A  85      65.521  26.920  32.942  1.00 36.55           C
ATOM    696  CG  GLU A  85      66.450  25.816  32.432  1.00 36.55           C
ATOM    697  CD  GLU A  85      67.885  26.283  32.624  1.00 36.55           C
ATOM    698  OE1 GLU A  85      68.075  27.420  33.134  1.00 36.55           O
ATOM    699  OE2 GLU A  85      68.812  25.510  32.263  1.00 36.55           O
ATOM    700  C   GLU A  85      63.261  27.689  33.444  1.00 36.55           C
ATOM    701  O   GLU A  85      63.058  28.747  32.853  1.00 36.55           O
ATOM    702  N   LYS A  86      62.807  27.466  34.693  1.00 78.13           N
ATOM    703  CA  LYS A  86      62.071  28.492  35.367  1.00 78.13           C
ATOM    704  CB  LYS A  86      60.772  27.968  36.004  1.00 78.13           C
ATOM    705  CG  LYS A  86      59.953  29.034  36.735  1.00 78.13           C
ATOM    706  CD  LYS A  86      58.547  28.561  37.108  1.00 78.13           C
ATOM    707  CE  LYS A  86      57.768  29.561  37.966  1.00 78.13           C
ATOM    708  NZ  LYS A  86      56.425  29.024  38.279  1.00 78.13           N
ATOM    709  C   LYS A  86      62.924  29.011  36.476  1.00 78.13           C
ATOM    710  O   LYS A  86      62.933  28.460  37.576  1.00 78.13           O
ATOM    711  N   ILE A  87      63.682  30.091  36.208  1.00 97.33           N
ATOM    712  CA  ILE A  87      64.481  30.671  37.246  1.00 97.33           C
ATOM    713  CB  ILE A  87      65.348  31.788  36.753  0.00 97.33           C
ATOM    714  CG1 ILE A  87      66.336  31.271  35.694  1.00 97.33           C
ATOM    715  CG2 ILE A  87      66.032  32.427  37.973  1.00 97.33           C
ATOM    716  CD1 ILE A  87      67.278  30.187  36.215  1.00 97.33           C
ATOM    717  C   ILE A  87      63.523  31.241  38.234  1.00 97.33           C
ATOM    718  O   ILE A  87      63.640  31.030  39.439  1.00 97.33           O
ATOM    719  N   SER A  88      62.522  31.974  37.715  1.00150.79           N
ATOM    720  CA  SER A  88      61.519  32.572  38.539  1.00150.79           C
ATOM    721  CB  SER A  88      61.724  34.079  38.768  1.00150.79           C
ATOM    722  OG  SER A  88      61.614  34.779  37.538  1.00150.79           O
ATOM    723  C   SER A  88      60.238  32.406  37.798  1.00150.79           C
ATOM    724  O   SER A  88      60.228  32.043  36.625  1.00150.79           O
ATOM    725  N   LYS A  89      59.108  32.656  38.476  1.00204.46           N
ATOM    726  CA  LYS A  89      57.846  32.505  37.822  1.00204.46           C
ATOM    727  CB  LYS A  89      56.664  32.825  38.751  1.00204.46           C
ATOM    728  CG  LYS A  89      55.290  32.595  38.118  1.00204.46           C
ATOM    729  CD  LYS A  89      54.145  32.630  39.133  1.00204.46           C
ATOM    730  CE  LYS A  89      52.763  32.403  38.517  1.00204.46           C
ATOM    731  NZ  LYS A  89      52.538  30.956  38.299  1.00204.46           N
ATOM    732  C   LYS A  89      57.816  33.485  36.697  1.00204.46           C
ATOM    733  O   LYS A  89      57.361  33.179  35.595  1.00204.46           O
ATOM    734  N   LYS A  90      58.341  34.694  36.954  1.00 92.84           N
ATOM    735  CA  LYS A  90      58.298  35.756  35.998  1.00 92.84           C
ATOM    736  CB  LYS A  90      58.934  37.050  36.532  1.00 92.84           C
ATOM    737  CG  LYS A  90      58.204  37.640  37.741  1.00 92.84           C
ATOM    738  CD  LYS A  90      56.758  38.048  37.454  1.00 92.84           C
ATOM    739  CE  LYS A  90      56.636  39.368  36.690  1.00 92.84           C
ATOM    740  NZ  LYS A  90      55.210  39.686  36.454  1.00 92.84           N
ATOM    741  C   LYS A  90      59.050  35.378  34.761  1.00 92.84           C
ATOM    742  O   LYS A  90      58.563  35.598  33.653  1.00 92.84           O
ATOM    743  N   LYS A  91      60.248  34.777  34.898  1.00 76.53           N
ATOM    744  CA  LYS A  91      61.003  34.549  33.701  1.00 76.53           C
ATOM    745  CB  LYS A  91      62.403  35.184  33.740  1.00 76.53           C
ATOM    746  CG  LYS A  91      63.279  34.656  34.877  1.00 76.53           C
ATOM    747  CD  LYS A  91      64.748  35.062  34.758  0.00 76.53           C
ATOM    748  CE  LYS A  91      65.604  34.613  35.944  0.00 76.53           C
ATOM    749  NZ  LYS A  91      67.006  35.044  35.750  0.00 76.53           N
ATOM    750  C   LYS A  91      61.184  33.090  33.449  1.00 76.53           C
ATOM    751  O   LYS A  91      61.365  32.291  34.367  1.00 76.53           O
ATOM    752  N   VAL A  92      61.117  32.714  32.157  1.00 94.34           N
ATOM    753  CA  VAL A  92      61.342  31.362  31.749  1.00 94.34           C
ATOM    754  CB  VAL A  92      60.105  30.645  31.294  1.00 94.34           C
ATOM    755  CG1 VAL A  92      59.152  30.490  32.489  1.00 94.34           C
ATOM    756  CG2 VAL A  92      59.500  31.423  30.114  1.00 94.34           C
ATOM    757  C   VAL A  92      62.250  31.421  30.567  1.00 94.34           C
ATOM    758  O   VAL A  92      62.224  32.382  29.799  1.00 94.34           O
ATOM    759  N   ILE A  93      63.103  30.393  30.407  1.00 85.68           N
ATOM    760  CA  ILE A  93      63.981  30.353  29.277  1.00 85.68           C
ATOM    761  CB  ILE A  93      65.435  30.353  29.649  1.00 85.68           C
ATOM    762  CG1 ILE A  93      65.799  31.651  30.387  1.00 85.68           C
ATOM    763  CG2 ILE A  93      66.252  30.122  28.366  1.00 85.68           C
ATOM    764  CD1 ILE A  93      65.572  32.911  29.553  1.00 85.68           C
ATOM    765  C   ILE A  93      63.706  29.064  28.578  1.00 85.68           C
ATOM    766  O   ILE A  93      63.616  28.013  29.211  1.00 85.68           O
ATOM    767  N   SER A  94      63.551  29.109  27.242  1.00 83.11           N
ATOM    768  CA  SER A  94      63.277  27.893  26.538  1.00 83.11           C
ATOM    769  CB  SER A  94      62.000  27.952  25.683  1.00 83.11           C
ATOM    770  OG  SER A  94      62.118  28.966  24.698  1.00 83.11           O
ATOM    771  C   SER A  94      64.429  27.613  25.634  1.00 83.11           C
ATOM    772  O   SER A  94      65.052  28.530  25.098  1.00 83.11           O
ATOM    773  N   TYR A  95      64.774  26.317  25.491  1.00 59.85           N
ATOM    774  CA  TYR A  95      65.842  25.939  24.617  1.00 59.85           C
ATOM    775  CB  TYR A  95      67.016  25.285  25.364  1.00 59.85           C
ATOM    776  CG  TYR A  95      67.572  26.317  26.284  1.00 59.85           C
ATOM    777  CD1 TYR A  95      68.536  27.198  25.850  1.00 59.85           C
ATOM    778  CD2 TYR A  95      67.119  26.410  27.580  1.00 59.85           C
ATOM    779  CE1 TYR A  95      69.047  28.151  26.699  1.00 59.85           C
ATOM    780  CE2 TYR A  95      67.626  27.360  28.434  1.00 59.85           C
ATOM    781  CZ  TYR A  95      68.591  28.234  27.992  1.00 59.85           C
ATOM    782  OH  TYR A  95      69.114  29.210  28.866  1.00 59.85           O
ATOM    783  C   TYR A  95      65.294  24.925  23.662  1.00 59.85           C
ATOM    784  O   TYR A  95      65.017  23.786  24.037  1.00 59.85           O
ATOM    785  N   CYS A  96      65.118  25.333  22.394  1.00 66.59           N
ATOM    786  CA  CYS A  96      64.603  24.493  21.349  1.00 66.59           C
ATOM    787  CB  CYS A  96      64.135  25.297  20.128  1.00 66.59           C
ATOM    788  SG  CYS A  96      62.726  26.342  20.594  1.00 66.59           S
ATOM    789  C   CYS A  96      65.640  23.492  20.943  1.00 66.59           C
ATOM    790  O   CYS A  96      65.336  22.482  20.309  1.00 66.59           O
ATOM    791  N   ASN A  97      66.915  23.815  21.214  1.00 70.59           N
ATOM    792  CA  ASN A  97      68.032  22.964  20.916  1.00 70.59           C
ATOM    793  CB  ASN A  97      69.387  23.700  20.964  1.00 70.59           C
ATOM    794  CG  ASN A  97      69.637  24.195  22.380  1.00 70.59           C
ATOM    795  OD1 ASN A  97      68.759  24.781  23.010  1.00 70.59           O
ATOM    796  ND2 ASN A  97      70.871  23.954  22.898  1.00 70.59           N
ATOM    797  C   ASN A  97      68.104  21.791  21.859  1.00 70.59           C
ATOM    798  O   ASN A  97      68.729  20.785  21.536  1.00 70.59           O
ATOM    799  N   VAL A  98      67.513  21.885  23.069  1.00 66.58           N
ATOM    800  CA  VAL A  98      67.697  20.846  24.059  1.00 66.58           C
ATOM    801  CB  VAL A  98      68.477  21.380  25.237  1.00 66.58           C
ATOM    802  CG1 VAL A  98      68.711  20.302  26.309  1.00 66.58           C
ATOM    803  CG2 VAL A  98      69.782  21.981  24.687  1.00 66.58           C
ATOM    804  C   VAL A  98      66.353  20.329  24.516  1.00 66.58           C
ATOM    805  O   VAL A  98      65.316  20.886  24.157  1.00 66.58           O
ATOM    806  N   THR A  99      66.333  19.214  25.296  1.00 64.67           N
ATOM    807  CA  THR A  99      65.088  18.645  25.746  1.00 64.67           C
ATOM    808  CB  THR A  99      64.728  17.380  25.023  1.00 64.67           C
ATOM    809  OG1 THR A  99      65.690  16.372  25.297  1.00 64.67           O
ATOM    810  CG2 THR A  99      64.683  17.668  23.513  1.00 64.67           C
ATOM    811  C   THR A  99      65.126  18.295  27.214  1.00 64.67           C
ATOM    812  O   THR A  99      66.110  18.537  27.912  1.00 64.67           O
ATOM    813  N   ILE A 100      64.000  17.694  27.677  1.00198.62           N
ATOM    814  CA  ILE A 100      63.698  17.148  28.988  1.00198.62           C
ATOM    815  CB  ILE A 100      62.285  17.423  29.426  1.00198.62           C
ATOM    816  CG1 ILE A 100      62.025  18.938  29.445  1.00198.62           C
ATOM    817  CG2 ILE A 100      62.059  16.766  30.798  1.00198.62           C
ATOM    818  CD1 ILE A 100      62.929  19.701  30.412  1.00198.62           C
ATOM    819  C   ILE A 100      63.834  15.620  28.716  1.00198.62           C
ATOM    820  O   ILE A 100      64.429  15.328  27.687  1.00198.62           O
ATOM    821  N   GLY A 101      63.376  14.606  29.549  1.00230.89           N
ATOM    822  CA  GLY A 101      63.665  13.149  29.279  1.00230.89           C
ATOM    823  C   GLY A 101      62.431  12.093  29.021  1.00230.89           C
ATOM    824  O   GLY A 101      61.395  12.448  29.580  1.00230.89           O
ATOM    825  N   TRP A 102      62.480  10.888  28.159  1.00270.33           N
ATOM    826  CA  TRP A 102      61.658   9.572  28.002  1.00270.33           C
ATOM    827  CB  TRP A 102      60.123   9.716  28.054  1.00270.33           C
ATOM    828  CG  TRP A 102      59.534  10.057  29.399  1.00270.33           C
ATOM    829  CD2 TRP A 102      58.905  11.310  29.701  1.00270.33           C
ATOM    830  CD1 TRP A 102      59.400   9.278  30.512  1.00270.33           C
ATOM    831  NE1 TRP A 102      58.751   9.980  31.499  1.00270.33           N
ATOM    832  CE2 TRP A 102      58.434  11.230  31.009  1.00270.33           C
ATOM    833  CE3 TRP A 102      58.727  12.432  28.943  1.00270.33           C
ATOM    834  CZ2 TRP A 102      57.776  12.278  31.584  1.00270.33           C
ATOM    835  CZ3 TRP A 102      58.073  13.491  29.529  1.00270.33           C
ATOM    836  CH2 TRP A 102      57.607  13.416  30.825  1.00270.33           C
ATOM    837  C   TRP A 102      61.892   8.673  26.718  1.00270.33           C
ATOM    838  O   TRP A 102      61.562   9.091  25.609  1.00270.33           O
ATOM    839  N   SER A 103      62.348   7.360  26.809  1.00 89.28           N
ATOM    840  CA  SER A 103      62.511   6.472  25.638  1.00 89.28           C
ATOM    841  CB  SER A 103      63.934   6.486  25.052  1.00 89.28           C
ATOM    842  OG  SER A 103      64.858   5.962  25.994  1.00 89.28           O
ATOM    843  C   SER A 103      62.205   5.031  26.025  1.00 89.28           C
ATOM    844  O   SER A 103      62.498   4.613  27.142  1.00 89.28           O
ATOM    845  N   HIS A 104      61.605   4.218  25.110  1.00 73.33           N
ATOM    846  CA  HIS A 104      61.296   2.831  25.395  1.00 73.33           C
ATOM    847  ND1 HIS A 104      58.396   4.549  26.171  1.00 73.33           N
ATOM    848  CG  HIS A 104      58.828   3.297  25.790  1.00 73.33           C
ATOM    849  CB  HIS A 104      60.073   2.643  26.313  1.00 73.33           C
ATOM    850  NE2 HIS A 104      56.914   3.786  24.699  1.00 73.33           N
ATOM    851  CD2 HIS A 104      57.912   2.846  24.890  1.00 73.33           C
ATOM    852  CE1 HIS A 104      57.248   4.791  25.489  1.00 73.33           C
ATOM    853  C   HIS A 104      60.999   2.124  24.102  1.00 73.33           C
ATOM    854  O   HIS A 104      60.691   2.751  23.093  1.00 73.33           O
ATOM    855  N   ASN A 105      61.073   0.777  24.103  1.00 75.65           N
ATOM    856  CA  ASN A 105      60.810   0.015  22.911  1.00 75.65           C
ATOM    857  CB  ASN A 105      61.122  -1.484  23.045  1.00 75.65           C
ATOM    858  CG  ASN A 105      60.196  -2.074  24.090  1.00 75.65           C
ATOM    859  OD1 ASN A 105      59.421  -2.988  23.813  1.00 75.65           O
ATOM    860  ND2 ASN A 105      60.270  -1.529  25.328  1.00 75.65           N
ATOM    861  C   ASN A 105      59.354   0.149  22.594  1.00 75.65           C
ATOM    862  O   ASN A 105      58.555   0.556  23.434  1.00 75.65           O
ATOM    863  N   ASP A 106      58.974  -0.218  21.356  1.00 96.43           N
ATOM    864  CA  ASP A 106      57.630  -0.059  20.876  1.00 96.43           C
ATOM    865  CB  ASP A 106      57.446  -0.599  19.446  1.00 96.43           C
ATOM    866  CG  ASP A 106      56.045  -0.243  18.966  1.00 96.43           C
ATOM    867  OD1 ASP A 106      55.399   0.626  19.609  1.00 96.43           O
ATOM    868  OD2 ASP A 106      55.605  -0.833  17.943  1.00 96.43           O
ATOM    869  C   ASP A 106      56.678  -0.813  21.763  1.00 96.43           C
ATOM    870  O   ASP A 106      55.526  -0.413  21.921  1.00 96.43           O
ATOM    871  N   ASP A 107      57.106  -1.959  22.322  1.00 58.04           N
ATOM    872  CA  ASP A 107      56.258  -2.743  23.185  1.00 58.04           C
ATOM    873  CB  ASP A 107      56.800  -4.160  23.451  1.00 58.04           C
ATOM    874  CG  ASP A 107      56.531  -5.003  22.210  1.00 58.04           C
ATOM    875  OD1 ASP A 107      55.557  -4.679  21.479  1.00 58.04           O
ATOM    876  OD2 ASP A 107      57.288  -5.984  21.981  1.00 58.04           O
ATOM    877  C   ASP A 107      56.036  -2.065  24.507  1.00 58.04           C
ATOM    878  O   ASP A 107      55.000  -2.274  25.138  1.00 58.04           O
ATOM    879  N   GLY A 108      57.008  -1.258  24.979  1.00 43.47           N
ATOM    880  CA  GLY A 108      56.865  -0.587  26.243  1.00 43.47           C
ATOM    881  C   GLY A 108      57.525  -1.386  27.332  1.00 43.47           C
ATOM    882  O   GLY A 108      57.297  -1.120  28.511  1.00 43.47           O
ATOM    883  N   GLY A 109      58.290  -2.442  26.977  1.00 67.42           N
ATOM    884  CA  GLY A 109      58.957  -3.239  27.978  1.00 67.42           C
ATOM    885  C   GLY A 109      60.140  -2.573  28.636  1.00 67.42           C
ATOM    886  O   GLY A 109      60.165  -2.396  29.853  1.00 67.42           O
ATOM    887  N   ASP A 110      61.140  -2.144  27.841  1.00103.92           N
ATOM    888  CA  ASP A 110      62.339  -1.595  28.398  1.00103.92           C
ATOM    889  CB  ASP A 110      63.598  -2.118  27.698  1.00103.92           C
ATOM    890  CG  ASP A 110      64.748  -1.977  28.672  1.00103.92           C
ATOM    891  OD1 ASP A 110      64.485  -1.678  29.867  1.00103.92           O
ATOM    892  OD2 ASP A 110      65.910  -2.176  28.233  1.00103.92           O
ATOM    893  C   ASP A 110      62.280  -0.111  28.216  1.00103.92           C
ATOM    894  O   ASP A 110      61.979   0.382  27.128  1.00103.92           O
ATOM    895  N   TRP A 111      62.570   0.629  29.304  1.00 97.79           N
ATOM    896  CA  TRP A 111      62.500   2.060  29.333  1.00 97.79           C
ATOM    897  CB  TRP A 111      61.456   2.591  30.335  1.00 97.79           C
ATOM    898  CG  TRP A 111      60.010   2.357  29.967  1.00 97.79           C
ATOM    899  CD2 TRP A 111      59.030   3.403  29.849  1.00 97.79           C
ATOM    900  CD1 TRP A 111      59.349   1.183  29.752  1.00 97.79           C
ATOM    901  NE1 TRP A 111      58.022   1.431  29.495  1.00 97.79           N
ATOM    902  CE2 TRP A 111      57.810   2.793  29.556  1.00 97.79           C
ATOM    903  CE3 TRP A 111      59.135   4.760  29.983  1.00 97.79           C
ATOM    904  CZ2 TRP A 111      56.674   3.533  29.392  1.00 97.79           C
ATOM    905  CZ3 TRP A 111      57.989   5.504  29.810  1.00 97.79           C
ATOM    906  CH2 TRP A 111      56.782   4.901  29.519  1.00 97.79           C
ATOM    907  C   TRP A 111      63.818   2.591  29.814  1.00 97.79           C
ATOM    908  O   TRP A 111      64.592   1.889  30.459  1.00 97.79           O
ATOM    909  N   ALA A 112      64.106   3.865  29.482  1.00 66.05           N
ATOM    910  CA  ALA A 112      65.293   4.538  29.908  1.00 66.05           C
ATOM    911  CB  ALA A 112      66.517   4.258  29.021  1.00 66.05           C
ATOM    912  C   ALA A 112      64.986   5.999  29.798  1.00 66.05           C
ATOM    913  O   ALA A 112      63.981   6.383  29.197  1.00 66.05           O
ATOM    914  N   CYS A 113      65.840   6.849  30.406  1.00 68.96           N
ATOM    915  CA  CYS A 113      65.616   8.266  30.343  1.00 68.96           C
ATOM    916  CB  CYS A 113      65.687   8.941  31.723  1.00 68.96           C
ATOM    917  SG  CYS A 113      64.440   8.254  32.848  1.00 68.96           S
ATOM    918  C   CYS A 113      66.713   8.828  29.495  1.00 68.96           C
ATOM    919  O   CYS A 113      67.808   8.269  29.449  1.00 68.96           O
ATOM    920  N   PHE A 114      66.442   9.929  28.761  1.00 85.23           N
ATOM    921  CA  PHE A 114      67.479  10.496  27.947  1.00 85.23           C
ATOM    922  CB  PHE A 114      67.490   9.972  26.497  1.00 85.23           C
ATOM    923  CG  PHE A 114      66.288  10.494  25.782  1.00 85.23           C
ATOM    924  CD1 PHE A 114      65.058   9.892  25.920  1.00 85.23           C
ATOM    925  CD2 PHE A 114      66.397  11.590  24.955  1.00 85.23           C
ATOM    926  CE1 PHE A 114      63.960  10.381  25.251  1.00 85.23           C
ATOM    927  CE2 PHE A 114      65.302  12.083  24.283  1.00 85.23           C
ATOM    928  CZ  PHE A 114      64.078  11.478  24.431  1.00 85.23           C
ATOM    929  C   PHE A 114      67.301  11.978  27.863  1.00 85.23           C
ATOM    930  O   PHE A 114      66.261  12.529  28.218  1.00 85.23           O
ATOM    931  N   ARG A 115      68.361  12.669  27.400  1.00125.06           N
ATOM    932  CA  ARG A 115      68.297  14.087  27.219  1.00125.06           C
ATOM    933  CB  ARG A 115      69.147  14.893  28.216  1.00125.06           C
ATOM    934  CG  ARG A 115      69.058  16.404  27.995  1.00125.06           C
ATOM    935  CD  ARG A 115      69.870  17.231  28.994  1.00125.06           C
ATOM    936  NE  ARG A 115      71.315  17.006  28.708  1.00125.06           N
ATOM    937  CZ  ARG A 115      71.992  16.016  29.359  1.00125.06           C
ATOM    938  NH1 ARG A 115      71.343  15.227  30.264  1.00125.06           N
ATOM    939  NH2 ARG A 115      73.320  15.819  29.112  1.00125.06           N
ATOM    940  C   ARG A 115      68.872  14.301  25.864  1.00125.06           C
ATOM    941  O   ARG A 115      69.791  13.589  25.460  1.00125.06           O
ATOM    942  N   GLY A 116      68.344  15.281  25.112  1.00 35.92           N
ATOM    943  CA  GLY A 116      68.855  15.445  23.787  1.00 35.92           C
ATOM    944  C   GLY A 116      69.324  16.847  23.595  1.00 35.92           C
ATOM    945  O   GLY A 116      68.794  17.786  24.185  1.00 35.92           O
ATOM    946  N   GLU A 117      70.366  17.006  22.754  1.00 39.38           N
ATOM    947  CA  GLU A 117      70.863  18.303  22.401  1.00 39.38           C
ATOM    948  CB  GLU A 117      72.229  18.656  23.016  1.00 39.38           C
ATOM    949  CG  GLU A 117      72.181  18.890  24.527  1.00 39.38           C
ATOM    950  CD  GLU A 117      73.576  19.296  24.979  1.00 39.38           C
ATOM    951  OE1 GLU A 117      74.483  19.361  24.107  1.00 39.38           O
ATOM    952  OE2 GLU A 117      73.753  19.552  26.200  1.00 39.38           O
ATOM    953  C   GLU A 117      71.041  18.280  20.916  1.00 39.38           C
ATOM    954  O   GLU A 117      71.436  17.259  20.356  1.00 39.38           O
ATOM    955  N   GLN A 118      70.747  19.403  20.229  1.00100.23           N
ATOM    956  CA  GLN A 118      70.879  19.391  18.800  1.00100.23           C
ATOM    957  CB  GLN A 118      69.965  20.401  18.085  1.00100.23           C
ATOM    958  CG  GLN A 118      70.115  20.378  16.562  1.00100.23           C
ATOM    959  CD  GLN A 118      69.162  21.412  15.978  1.00100.23           C
ATOM    960  OE1 GLN A 118      69.077  21.579  14.763  1.00100.23           O
ATOM    961  NE2 GLN A 118      68.419  22.123  16.868  1.00100.23           N
ATOM    962  C   GLN A 118      72.299  19.728  18.474  1.00100.23           C
ATOM    963  O   GLN A 118      72.693  20.895  18.451  1.00100.23           O
ATOM    964  N   ILE A 119      73.131  18.684  18.301  1.00182.93           N
ATOM    965  CA  ILE A 119      74.507  18.896  17.959  1.00182.93           C
ATOM    966  CB  ILE A 119      75.367  17.688  18.227  1.00182.93           C
ATOM    967  CG1 ILE A 119      76.827  17.978  17.846  0.00182.93           C
ATOM    968  CG2 ILE A 119      74.754  16.455  17.544  0.00182.93           C
ATOM    969  CD1 ILE A 119      77.808  16.912  18.331  1.00182.93           C
ATOM    970  C   ILE A 119      74.637  19.269  16.539  1.00182.93           C
ATOM    971  O   ILE A 119      75.105  20.355  16.215  1.00182.93           O
ATOM    972  N   MET A 120      74.176  18.418  15.611  1.00271.49           N
ATOM    973  CA  MET A 120      74.310  19.001  14.332  1.00271.49           C
ATOM    974  CB  MET A 120      74.218  18.070  13.115  1.00271.49           C
ATOM    975  CG  MET A 120      74.373  18.814  11.786  1.00271.49           C
ATOM    976  SD  MET A 120      74.319  17.758  10.307  1.00271.49           S
ATOM    977  CE  MET A 120      76.036  17.188  10.461  1.00271.49           C
ATOM    978  C   MET A 120      73.155  19.900  14.336  1.00271.49           C
ATOM    979  O   MET A 120      72.070  19.533  14.786  1.00271.49           O
ATOM    980  N   ARG A 121      73.392  21.138  13.915  1.00134.96           N
ATOM    981  CA  ARG A 121      72.313  22.056  13.911  1.00134.96           C
ATOM    982  CB  ARG A 121      72.759  23.509  13.682  1.00134.96           C
ATOM    983  CG  ARG A 121      73.611  24.065  14.826  1.00134.96           C
ATOM    984  CD  ARG A 121      74.062  25.511  14.612  1.00134.96           C
ATOM    985  NE  ARG A 121      72.856  26.380  14.701  1.00134.96           N
ATOM    986  CZ  ARG A 121      73.000  27.734  14.789  1.00134.96           C
ATOM    987  NH1 ARG A 121      74.249  28.286  14.802  1.00134.96           N
ATOM    988  NH2 ARG A 121      71.898  28.536  14.863  1.00134.96           N
ATOM    989  C   ARG A 121      71.412  21.652  12.750  1.00134.96           C
ATOM    990  O   ARG A 121      71.038  20.450  12.676  1.00134.96           O
ATOM    991  OXT ARG A 121      71.087  22.543  11.920  1.00134.96           O
TER     992      ARG A 121
ATOM    993  N   LEU B 122      32.075   7.540   0.558  1.00 44.02           N
ATOM    994  CA  LEU B 122      32.109   8.709   1.459  1.00 44.02           C
ATOM    995  CB  LEU B 122      33.225   9.672   1.022  1.00 44.02           C
ATOM    996  CG  LEU B 122      33.353  10.931   1.895  1.00 44.02           C
ATOM    997  CD1 LEU B 122      33.733  10.571   3.340  1.00 44.02           C
ATOM    998  CD2 LEU B 122      34.327  11.939   1.265  1.00 44.02           C
ATOM    999  C   LEU B 122      30.794   9.421   1.413  1.00 44.02           C
ATOM   1000  O   LEU B 122      30.342   9.865   0.358  1.00 44.02           O
ATOM   1001  N   PRO B 123      30.164   9.508   2.552  1.00 65.25           N
ATOM   1002  CA  PRO B 123      28.874  10.141   2.610  1.00 65.25           C
ATOM   1003  CD  PRO B 123      30.264   8.407   3.499  1.00 65.25           C
ATOM   1004  CB  PRO B 123      28.217   9.644   3.897  1.00 65.25           C
ATOM   1005  CG  PRO B 123      28.869   8.272   4.131  1.00 65.25           C
ATOM   1006  C   PRO B 123      28.951  11.630   2.542  1.00 65.25           C
ATOM   1007  O   PRO B 123      30.012  12.194   2.805  1.00 65.25           O
ATOM   1008  N   GLU B 124      27.840  12.276   2.138  1.00 33.89           N
ATOM   1009  CA  GLU B 124      27.756  13.704   2.101  1.00 33.89           C
ATOM   1010  CB  GLU B 124      26.479  14.216   1.411  1.00 33.89           C
ATOM   1011  CG  GLU B 124      26.440  13.940  -0.094  1.00 33.89           C
ATOM   1012  CD  GLU B 124      25.132  14.497  -0.638  1.00 33.89           C
ATOM   1013  OE1 GLU B 124      24.345  15.056   0.172  1.00 33.89           O
ATOM   1014  OE2 GLU B 124      24.903  14.373  -1.871  1.00 33.89           O
ATOM   1015  C   GLU B 124      27.731  14.203   3.509  1.00 33.89           C
ATOM   1016  O   GLU B 124      28.335  15.228   3.819  1.00 33.89           O
ATOM   1017  N   LYS B 125      27.010  13.489   4.400  1.00109.95           N
ATOM   1018  CA  LYS B 125      26.914  13.933   5.761  1.00109.95           C
ATOM   1019  CB  LYS B 125      25.560  14.587   6.099  1.00109.95           C
ATOM   1020  CG  LYS B 125      24.339  13.688   5.883  1.00109.95           C
ATOM   1021  CD  LYS B 125      24.195  12.560   6.905  1.00109.95           C
ATOM   1022  CE  LYS B 125      22.969  11.677   6.668  1.00109.95           C
ATOM   1023  NZ  LYS B 125      22.905  10.612   7.693  1.00109.95           N
ATOM   1024  C   LYS B 125      27.128  12.771   6.682  1.00109.95           C
ATOM   1025  O   LYS B 125      26.868  11.624   6.322  1.00109.95           O
ATOM   1026  N   PHE B 126      27.656  13.043   7.898  1.00 55.74           N
ATOM   1027  CA  PHE B 126      27.848  11.982   8.849  1.00 55.74           C
ATOM   1028  CB  PHE B 126      29.193  11.251   8.701  1.00 55.74           C
ATOM   1029  CG  PHE B 126      29.179  10.111   9.661  1.00 55.74           C
ATOM   1030  CD1 PHE B 126      29.608  10.277  10.958  1.00 55.74           C
ATOM   1031  CD2 PHE B 126      28.728   8.874   9.262  1.00 55.74           C
ATOM   1032  CE1 PHE B 126      29.590   9.222  11.841  1.00 55.74           C
ATOM   1033  CE2 PHE B 126      28.708   7.817  10.140  1.00 55.74           C
ATOM   1034  CZ  PHE B 126      29.141   7.990  11.432  1.00 55.74           C
ATOM   1035  C   PHE B 126      27.788  12.546  10.239  1.00 55.74           C
ATOM   1036  O   PHE B 126      28.230  13.665  10.495  1.00 55.74           O
ATOM   1037  N   ASP B 127      27.214  11.765  11.178  1.00 93.02           N
ATOM   1038  CA  ASP B 127      27.116  12.172  12.550  1.00 93.02           C
ATOM   1039  CB  ASP B 127      25.791  12.899  12.853  1.00 93.02           C
ATOM   1040  CG  ASP B 127      25.887  13.610  14.195  1.00 93.02           C
ATOM   1041  OD1 ASP B 127      26.731  13.198  15.034  1.00 93.02           O
ATOM   1042  OD2 ASP B 127      25.112  14.583  14.397  1.00 93.02           O
ATOM   1043  C   ASP B 127      27.166  10.908  13.362  1.00 93.02           C
ATOM   1044  O   ASP B 127      26.285  10.058  13.258  1.00 93.02           O
ATOM   1045  N   TRP B 128      28.206  10.756  14.204  1.00108.94           N
ATOM   1046  CA  TRP B 128      28.402   9.562  14.981  1.00108.94           C
ATOM   1047  CB  TRP B 128      29.783   9.457  15.644  1.00108.94           C
ATOM   1048  CG  TRP B 128      30.854   9.091  14.645  1.00108.94           C
ATOM   1049  CD2 TRP B 128      30.970   7.781  14.059  1.00108.94           C
ATOM   1050  CD1 TRP B 128      31.839   9.851  14.092  1.00108.94           C
ATOM   1051  NE1 TRP B 128      32.572   9.097  13.204  1.00108.94           N
ATOM   1052  CE2 TRP B 128      32.045   7.824  13.173  1.00108.94           C
ATOM   1053  CE3 TRP B 128      30.238   6.644  14.242  1.00108.94           C
ATOM   1054  CZ2 TRP B 128      32.408   6.719  12.453  1.00108.94           C
ATOM   1055  CZ3 TRP B 128      30.608   5.531  13.519  1.00108.94           C
ATOM   1056  CH2 TRP B 128      31.673   5.570  12.642  1.00108.94           C
ATOM   1057  C   TRP B 128      27.330   9.399  16.008  1.00108.94           C
ATOM   1058  O   TRP B 128      27.173   8.318  16.574  1.00108.94           O
ATOM   1059  N   ARG B 129      26.656  10.505  16.361  1.00104.87           N
ATOM   1060  CA  ARG B 129      25.562  10.497  17.290  1.00104.87           C
ATOM   1061  CB  ARG B 129      25.133  11.916  17.693  1.00104.87           C
ATOM   1062  CG  ARG B 129      26.227  12.675  18.448  1.00104.87           C
ATOM   1063  CD  ARG B 129      25.846  14.117  18.784  1.00104.87           C
ATOM   1064  NE  ARG B 129      25.641  14.827  17.491  1.00104.87           N
ATOM   1065  CZ  ARG B 129      25.185  16.114  17.480  1.00104.87           C
ATOM   1066  NH1 ARG B 129      24.937  16.760  18.656  1.00104.87           N
ATOM   1067  NH2 ARG B 129      24.977  16.753  16.292  1.00104.87           N
ATOM   1068  C   ARG B 129      24.383   9.809  16.672  1.00104.87           C
ATOM   1069  O   ARG B 129      23.594   9.182  17.376  1.00104.87           O
ATOM   1070  N   ASP B 130      24.193   9.946  15.344  1.00 63.47           N
ATOM   1071  CA  ASP B 130      23.032   9.342  14.755  1.00 63.47           C
ATOM   1072  CB  ASP B 130      21.971  10.383  14.351  1.00 63.47           C
ATOM   1073  CG  ASP B 130      20.685   9.667  13.961  1.00 63.47           C
ATOM   1074  OD1 ASP B 130      20.709   8.414  13.840  1.00 63.47           O
ATOM   1075  OD2 ASP B 130      19.656  10.371  13.777  1.00 63.47           O
ATOM   1076  C   ASP B 130      23.428   8.605  13.518  1.00 63.47           C
ATOM   1077  O   ASP B 130      23.395   9.153  12.417  1.00 63.47           O
ATOM   1078  N   VAL B 131      23.813   7.327  13.675  1.00 78.15           N
ATOM   1079  CA  VAL B 131      24.163   6.539  12.539  1.00 78.15           C
ATOM   1080  CB  VAL B 131      25.479   5.853  12.765  1.00 78.15           C
ATOM   1081  CG1 VAL B 131      25.837   5.006  11.546  1.00 78.15           C
ATOM   1082  CG2 VAL B 131      26.531   6.927  13.084  1.00 78.15           C
ATOM   1083  C   VAL B 131      23.085   5.509  12.429  1.00 78.15           C
ATOM   1084  O   VAL B 131      23.202   4.404  12.958  1.00 78.15           O
ATOM   1085  N   GLY B 132      21.996   5.853  11.719  1.00 25.71           N
ATOM   1086  CA  GLY B 132      20.922   4.920  11.553  1.00 25.71           C
ATOM   1087  C   GLY B 132      20.137   4.812  12.828  1.00 25.71           C
ATOM   1088  O   GLY B 132      19.489   3.796  13.074  1.00 25.71           O
ATOM   1089  N   GLY B 133      20.172   5.852  13.682  1.00 26.85           N
ATOM   1090  CA  GLY B 133      19.388   5.835  14.887  1.00 26.85           C
ATOM   1091  C   GLY B 133      20.242   5.465  16.066  1.00 26.85           C
ATOM   1092  O   GLY B 133      19.838   5.670  17.209  1.00 26.85           O
ATOM   1093  N   ILE B 134      21.455   4.931  15.834  1.00 50.98           N
ATOM   1094  CA  ILE B 134      22.282   4.516  16.939  1.00 50.98           C
ATOM   1095  CB  ILE B 134      23.097   3.290  16.639  1.00 50.98           C
ATOM   1096  CG1 ILE B 134      22.177   2.108  16.295  1.00 50.98           C
ATOM   1097  CG2 ILE B 134      24.014   3.021  17.844  1.00 50.98           C
ATOM   1098  CD1 ILE B 134      22.916   0.914  15.690  1.00 50.98           C
ATOM   1099  C   ILE B 134      23.242   5.616  17.303  1.00 50.98           C
ATOM   1100  O   ILE B 134      23.775   6.299  16.429  1.00 50.98           O
ATOM   1101  N   ASP B 135      23.460   5.828  18.625  1.00 69.88           N
ATOM   1102  CA  ASP B 135      24.345   6.855  19.126  1.00 69.88           C
ATOM   1103  CB  ASP B 135      23.723   7.696  20.255  1.00 69.88           C
ATOM   1104  CG  ASP B 135      24.747   8.736  20.686  1.00 69.88           C
ATOM   1105  OD1 ASP B 135      25.606   9.111  19.845  1.00 69.88           O
ATOM   1106  OD2 ASP B 135      24.688   9.163  21.871  1.00 69.88           O
ATOM   1107  C   ASP B 135      25.590   6.228  19.707  1.00 69.88           C
ATOM   1108  O   ASP B 135      25.521   5.381  20.595  1.00 69.88           O
ATOM   1109  N   TYR B 136      26.754   6.554  19.107  1.00137.97           N
ATOM   1110  CA  TYR B 136      28.102   6.177  19.462  1.00137.97           C
ATOM   1111  CB  TYR B 136      28.987   5.973  18.225  1.00137.97           C
ATOM   1112  CG  TYR B 136      28.397   4.786  17.540  1.00137.97           C
ATOM   1113  CD1 TYR B 136      28.680   3.515  17.988  1.00137.97           C
ATOM   1114  CD2 TYR B 136      27.557   4.938  16.462  1.00137.97           C
ATOM   1115  CE1 TYR B 136      28.139   2.413  17.368  1.00137.97           C
ATOM   1116  CE2 TYR B 136      27.013   3.840  15.837  1.00137.97           C
ATOM   1117  CZ  TYR B 136      27.304   2.575  16.289  1.00137.97           C
ATOM   1118  OH  TYR B 136      26.747   1.448  15.648  1.00137.97           O
ATOM   1119  C   TYR B 136      28.808   7.081  20.453  1.00137.97           C
ATOM   1120  O   TYR B 136      29.845   6.699  20.991  1.00137.97           O
ATOM   1121  N   VAL B 137      28.379   8.351  20.618  1.00 64.61           N
ATOM   1122  CA  VAL B 137      29.134   9.282  21.427  1.00 64.61           C
ATOM   1123  CB  VAL B 137      29.039  10.689  20.909  1.00 64.61           C
ATOM   1124  CG1 VAL B 137      29.861  11.617  21.819  1.00 64.61           C
ATOM   1125  CG2 VAL B 137      29.494  10.691  19.440  1.00 64.61           C
ATOM   1126  C   VAL B 137      28.671   9.298  22.861  1.00 64.61           C
ATOM   1127  O   VAL B 137      27.479   9.228  23.157  1.00 64.61           O
ATOM   1128  N   SER B 138      29.644   9.408  23.799  1.00 49.49           N
ATOM   1129  CA  SER B 138      29.355   9.451  25.210  1.00 49.49           C
ATOM   1130  CB  SER B 138      30.582   9.184  26.091  1.00 49.49           C
ATOM   1131  OG  SER B 138      31.551  10.200  25.884  1.00 49.49           O
ATOM   1132  C   SER B 138      28.847  10.826  25.524  1.00 49.49           C
ATOM   1133  O   SER B 138      28.972  11.738  24.711  1.00 49.49           O
ATOM   1134  N   PRO B 139      28.292  10.998  26.698  1.00 71.10           N
ATOM   1135  CA  PRO B 139      27.678  12.252  27.055  1.00 71.10           C
ATOM   1136  CD  PRO B 139      27.650   9.877  27.367  1.00 71.10           C
ATOM   1137  CB  PRO B 139      26.872  11.973  28.321  1.00 71.10           C
ATOM   1138  CG  PRO B 139      26.502  10.485  28.190  1.00 71.10           C
ATOM   1139  C   PRO B 139      28.616  13.406  27.183  1.00 71.10           C
ATOM   1140  O   PRO B 139      29.808  13.207  27.414  1.00 71.10           O
ATOM   1141  N   VAL B 140      28.079  14.629  27.004  1.00 32.76           N
ATOM   1142  CA  VAL B 140      28.851  15.834  27.108  1.00 32.76           C
ATOM   1143  CB  VAL B 140      28.129  17.047  26.596  1.00 32.76           C
ATOM   1144  CG1 VAL B 140      29.006  18.286  26.842  1.00 32.76           C
ATOM   1145  CG2 VAL B 140      27.774  16.819  25.117  1.00 32.76           C
ATOM   1146  C   VAL B 140      29.129  16.051  28.560  1.00 32.76           C
ATOM   1147  O   VAL B 140      28.292  15.750  29.411  1.00 32.76           O
ATOM   1148  N   ARG B 141      30.336  16.558  28.882  1.00131.49           N
ATOM   1149  CA  ARG B 141      30.673  16.811  30.255  1.00131.49           C
ATOM   1150  CB  ARG B 141      31.709  15.843  30.851  1.00131.49           C
ATOM   1151  CG  ARG B 141      31.200  14.401  30.907  1.00131.49           C
ATOM   1152  CD  ARG B 141      31.739  13.592  32.090  1.00131.49           C
ATOM   1153  NE  ARG B 141      33.222  13.521  31.985  1.00131.49           N
ATOM   1154  CZ  ARG B 141      33.961  13.348  33.119  1.00131.49           C
ATOM   1155  NH1 ARG B 141      33.344  13.290  34.335  1.00131.49           N
ATOM   1156  NH2 ARG B 141      35.318  13.234  33.044  1.00131.49           N
ATOM   1157  C   ARG B 141      31.214  18.204  30.366  1.00131.49           C
ATOM   1158  O   ARG B 141      31.362  18.907  29.368  1.00131.49           O
ATOM   1159  N   ASP B 142      31.472  18.656  31.613  1.00 48.41           N
ATOM   1160  CA  ASP B 142      31.971  19.989  31.819  1.00 48.41           C
ATOM   1161  CB  ASP B 142      31.060  20.833  32.730  1.00 48.41           C
ATOM   1162  CG  ASP B 142      31.471  22.295  32.623  1.00 48.41           C
ATOM   1163  OD1 ASP B 142      32.567  22.568  32.065  1.00 48.41           O
ATOM   1164  OD2 ASP B 142      30.688  23.160  33.099  1.00 48.41           O
ATOM   1165  C   ASP B 142      33.326  19.908  32.468  1.00 48.41           C
ATOM   1166  O   ASP B 142      33.492  19.296  33.520  1.00 48.41           O
ATOM   1167  N   GLN B 143      34.338  20.522  31.822  1.00 64.44           N
ATOM   1168  CA  GLN B 143      35.701  20.576  32.285  1.00 64.44           C
ATOM   1169  CB  GLN B 143      36.677  21.081  31.207  1.00 64.44           C
ATOM   1170  CG  GLN B 143      36.415  22.513  30.737  1.00 64.44           C
ATOM   1171  CD  GLN B 143      37.461  22.851  29.684  1.00 64.44           C
ATOM   1172  OE1 GLN B 143      38.501  22.201  29.591  1.00 64.44           O
ATOM   1173  NE2 GLN B 143      37.175  23.890  28.854  1.00 64.44           N
ATOM   1174  C   GLN B 143      35.808  21.454  33.493  1.00 64.44           C
ATOM   1175  O   GLN B 143      36.709  21.282  34.315  1.00 64.44           O
ATOM   1176  N   GLY B 144      34.925  22.466  33.603  1.00 28.65           N
ATOM   1177  CA  GLY B 144      34.978  23.329  34.744  1.00 28.65           C
ATOM   1178  C   GLY B 144      36.098  24.296  34.526  1.00 28.65           C
ATOM   1179  O   GLY B 144      36.479  24.586  33.395  1.00 28.65           O
ATOM   1180  N   ILE B 145      36.646  24.815  35.639  1.00104.87           N
ATOM   1181  CA  ILE B 145      37.684  25.806  35.675  1.00104.87           C
ATOM   1182  CB  ILE B 145      37.966  26.289  37.068  1.00104.87           C
ATOM   1183  CG1 ILE B 145      38.485  25.134  37.939  1.00104.87           C
ATOM   1184  CG2 ILE B 145      36.688  26.952  37.609  1.00104.87           C
ATOM   1185  CD1 ILE B 145      39.074  25.593  39.272  1.00104.87           C
ATOM   1186  C   ILE B 145      38.980  25.287  35.120  1.00104.87           C
ATOM   1187  O   ILE B 145      39.732  26.039  34.504  1.00104.87           O
ATOM   1188  N   CYS B 146      39.293  23.999  35.353  1.00 69.29           N
ATOM   1189  CA  CYS B 146      40.571  23.418  35.021  1.00 69.29           C
ATOM   1190  CB  CYS B 146      40.663  21.967  35.539  1.00 69.29           C
ATOM   1191  SG  CYS B 146      42.244  21.130  35.235  1.00 69.29           S
ATOM   1192  C   CYS B 146      40.802  23.412  33.530  1.00 69.29           C
ATOM   1193  O   CYS B 146      39.891  23.152  32.748  1.00 69.29           O
ATOM   1194  N   GLY B 147      42.055  23.687  33.091  1.00 57.37           N
ATOM   1195  CA  GLY B 147      42.349  23.728  31.678  1.00 57.37           C
ATOM   1196  C   GLY B 147      42.590  22.320  31.231  1.00 57.37           C
ATOM   1197  O   GLY B 147      43.678  21.962  30.777  1.00 57.37           O
ATOM   1198  N   SER B 148      41.536  21.498  31.384  1.00101.84           N
ATOM   1199  CA  SER B 148      41.490  20.088  31.131  1.00101.84           C
ATOM   1200  CB  SER B 148      40.568  19.377  32.136  1.00101.84           C
ATOM   1201  OG  SER B 148      40.674  17.969  31.999  1.00101.84           O
ATOM   1202  C   SER B 148      41.046  19.693  29.740  1.00101.84           C
ATOM   1203  O   SER B 148      40.898  18.500  29.485  1.00101.84           O
ATOM   1204  N   CYS B 149      40.851  20.630  28.791  1.00 65.63           N
ATOM   1205  CA  CYS B 149      40.228  20.306  27.526  1.00 65.63           C
ATOM   1206  CB  CYS B 149      40.223  21.496  26.551  1.00 65.63           C
ATOM   1207  SG  CYS B 149      41.897  22.056  26.120  1.00 65.63           S
ATOM   1208  C   CYS B 149      40.896  19.147  26.832  1.00 65.63           C
ATOM   1209  O   CYS B 149      40.212  18.244  26.352  1.00 65.63           O
ATOM   1210  N   TYR B 150      42.238  19.095  26.804  1.00 69.89           N
ATOM   1211  CA  TYR B 150      42.943  18.057  26.095  1.00 69.89           C
ATOM   1212  CB  TYR B 150      44.476  18.198  26.180  1.00 69.89           C
ATOM   1213  CG  TYR B 150      44.914  18.034  27.596  1.00 69.89           C
ATOM   1214  CD1 TYR B 150      44.813  19.075  28.491  1.00 69.89           C
ATOM   1215  CD2 TYR B 150      45.442  16.838  28.026  1.00 69.89           C
ATOM   1216  CE1 TYR B 150      45.223  18.921  29.795  1.00 69.89           C
ATOM   1217  CE2 TYR B 150      45.854  16.678  29.328  1.00 69.89           C
ATOM   1218  CZ  TYR B 150      45.744  17.721  30.215  1.00 69.89           C
ATOM   1219  OH  TYR B 150      46.166  17.560  31.552  1.00 69.89           O
ATOM   1220  C   TYR B 150      42.559  16.713  26.632  1.00 69.89           C
ATOM   1221  O   TYR B 150      42.439  15.749  25.875  1.00 69.89           O
ATOM   1222  N   ALA B 151      42.410  16.600  27.963  1.00 44.13           N
ATOM   1223  CA  ALA B 151      42.050  15.351  28.571  1.00 44.13           C
ATOM   1224  CB  ALA B 151      42.098  15.402  30.108  1.00 44.13           C
ATOM   1225  C   ALA B 151      40.657  14.952  28.176  1.00 44.13           C
ATOM   1226  O   ALA B 151      40.408  13.789  27.862  1.00 44.13           O
ATOM   1227  N   PHE B 152      39.706  15.909  28.185  1.00 56.41           N
ATOM   1228  CA  PHE B 152      38.342  15.599  27.849  1.00 56.41           C
ATOM   1229  CB  PHE B 152      37.373  16.784  28.034  1.00 56.41           C
ATOM   1230  CG  PHE B 152      37.033  16.890  29.483  1.00 56.41           C
ATOM   1231  CD1 PHE B 152      37.894  17.473  30.383  1.00 56.41           C
ATOM   1232  CD2 PHE B 152      35.827  16.404  29.938  1.00 56.41           C
ATOM   1233  CE1 PHE B 152      37.559  17.562  31.715  1.00 56.41           C
ATOM   1234  CE2 PHE B 152      35.487  16.490  31.267  1.00 56.41           C
ATOM   1235  CZ  PHE B 152      36.355  17.069  32.160  1.00 56.41           C
ATOM   1236  C   PHE B 152      38.254  15.151  26.423  1.00 56.41           C
ATOM   1237  O   PHE B 152      37.585  14.165  26.117  1.00 56.41           O
ATOM   1238  N   ALA B 153      38.934  15.860  25.504  1.00 29.31           N
ATOM   1239  CA  ALA B 153      38.871  15.499  24.115  1.00 29.31           C
ATOM   1240  CB  ALA B 153      39.703  16.433  23.220  1.00 29.31           C
ATOM   1241  C   ALA B 153      39.424  14.116  23.963  1.00 29.31           C
ATOM   1242  O   ALA B 153      38.865  13.285  23.250  1.00 29.31           O
ATOM   1243  N   SER B 154      40.538  13.828  24.658  1.00 37.65           N
ATOM   1244  CA  SER B 154      41.185  12.551  24.544  1.00 37.65           C
ATOM   1245  CB  SER B 154      42.464  12.454  25.393  1.00 37.65           C
ATOM   1246  OG  SER B 154      43.438  13.369  24.914  1.00 37.65           O
ATOM   1247  C   SER B 154      40.266  11.456  24.994  1.00 37.65           C
ATOM   1248  O   SER B 154      40.099  10.462  24.290  1.00 37.65           O
ATOM   1249  N   THR B 155      39.637  11.609  26.176  1.00 33.67           N
ATOM   1250  CA  THR B 155      38.774  10.588  26.703  1.00 33.67           C
ATOM   1251  CB  THR B 155      38.237  10.924  28.063  1.00 33.67           C
ATOM   1252  OG1 THR B 155      39.305  11.113  28.979  1.00 33.67           O
ATOM   1253  CG2 THR B 155      37.333   9.771  28.533  1.00 33.67           C
ATOM   1254  C   THR B 155      37.601  10.426  25.790  1.00 33.67           C
ATOM   1255  O   THR B 155      37.157   9.309  25.528  1.00 33.67           O
ATOM   1256  N   ALA B 156      37.078  11.549  25.265  1.00 32.15           N
ATOM   1257  CA  ALA B 156      35.908  11.509  24.437  1.00 32.15           C
ATOM   1258  CB  ALA B 156      35.481  12.903  23.947  1.00 32.15           C
ATOM   1259  C   ALA B 156      36.179  10.673  23.226  1.00 32.15           C
ATOM   1260  O   ALA B 156      35.334   9.878  22.818  1.00 32.15           O
ATOM   1261  N   THR B 157      37.366  10.828  22.612  1.00106.60           N
ATOM   1262  CA  THR B 157      37.662  10.069  21.431  1.00106.60           C
ATOM   1263  CB  THR B 157      38.993  10.420  20.832  1.00106.60           C
ATOM   1264  OG1 THR B 157      40.041  10.101  21.735  1.00106.60           O
ATOM   1265  CG2 THR B 157      39.007  11.925  20.515  1.00106.60           C
ATOM   1266  C   THR B 157      37.691   8.607  21.765  1.00106.60           C
ATOM   1267  O   THR B 157      37.053   7.791  21.102  1.00106.60           O
ATOM   1268  N   GLN B 158      38.406   8.237  22.840  1.00 43.01           N
ATOM   1269  CA  GLN B 158      38.556   6.853  23.199  1.00 43.01           C
ATOM   1270  CB  GLN B 158      39.501   6.647  24.395  1.00 43.01           C
ATOM   1271  CG  GLN B 158      40.950   7.034  24.092  1.00 43.01           C
ATOM   1272  CD  GLN B 158      41.780   6.785  25.343  1.00 43.01           C
ATOM   1273  OE1 GLN B 158      42.991   6.998  25.352  1.00 43.01           O
ATOM   1274  NE2 GLN B 158      41.112   6.319  26.432  1.00 43.01           N
ATOM   1275  C   GLN B 158      37.231   6.251  23.557  1.00 43.01           C
ATOM   1276  O   GLN B 158      36.973   5.086  23.259  1.00 43.01           O
ATOM   1277  N   GLU B 159      36.361   7.018  24.238  1.00 52.40           N
ATOM   1278  CA  GLU B 159      35.094   6.497  24.679  1.00 52.40           C
ATOM   1279  CB  GLU B 159      34.362   7.482  25.606  1.00 52.40           C
ATOM   1280  CG  GLU B 159      35.084   7.651  26.947  1.00 52.40           C
ATOM   1281  CD  GLU B 159      34.466   8.817  27.702  1.00 52.40           C
ATOM   1282  OE1 GLU B 159      33.785   9.652  27.050  1.00 52.40           O
ATOM   1283  OE2 GLU B 159      34.674   8.893  28.943  1.00 52.40           O
ATOM   1284  C   GLU B 159      34.203   6.175  23.510  1.00 52.40           C
ATOM   1285  O   GLU B 159      33.538   5.139  23.507  1.00 52.40           O
ATOM   1286  N   SER B 160      34.146   7.058  22.491  1.00 38.92           N
ATOM   1287  CA  SER B 160      33.295   6.819  21.356  1.00 38.92           C
ATOM   1288  CB  SER B 160      33.229   8.023  20.400  1.00 38.92           C
ATOM   1289  OG  SER B 160      34.504   8.258  19.821  1.00 38.92           O
ATOM   1290  C   SER B 160      33.815   5.652  20.569  1.00 38.92           C
ATOM   1291  O   SER B 160      33.054   4.778  20.155  1.00 38.92           O
ATOM   1292  N   ARG B 161      35.143   5.599  20.362  1.00 65.35           N
ATOM   1293  CA  ARG B 161      35.751   4.567  19.567  1.00 65.35           C
ATOM   1294  CB  ARG B 161      37.266   4.773  19.381  1.00 65.35           C
ATOM   1295  CG  ARG B 161      37.603   5.943  18.448  1.00 65.35           C
ATOM   1296  CD  ARG B 161      39.105   6.184  18.265  1.00 65.35           C
ATOM   1297  NE  ARG B 161      39.274   7.336  17.333  1.00 65.35           N
ATOM   1298  CZ  ARG B 161      39.577   7.118  16.020  1.00 65.35           C
ATOM   1299  NH1 ARG B 161      39.774   5.845  15.567  1.00 65.35           N
ATOM   1300  NH2 ARG B 161      39.695   8.171  15.159  1.00 65.35           N
ATOM   1301  C   ARG B 161      35.519   3.229  20.201  1.00 65.35           C
ATOM   1302  O   ARG B 161      35.348   2.227  19.511  1.00 65.35           O
ATOM   1303  N   LEU B 162      35.533   3.166  21.541  1.00127.06           N
ATOM   1304  CA  LEU B 162      35.292   1.938  22.244  1.00127.06           C
ATOM   1305  CB  LEU B 162      35.321   2.147  23.768  1.00127.06           C
ATOM   1306  CG  LEU B 162      35.071   0.872  24.592  1.00127.06           C
ATOM   1307  CD1 LEU B 162      36.308  -0.034  24.602  1.00127.06           C
ATOM   1308  CD2 LEU B 162      34.552   1.199  25.998  1.00127.06           C
ATOM   1309  C   LEU B 162      33.893   1.510  21.912  1.00127.06           C
ATOM   1310  O   LEU B 162      33.625   0.331  21.682  1.00127.06           O
ATOM   1311  N   ARG B 163      32.957   2.479  21.890  1.00 74.11           N
ATOM   1312  CA  ARG B 163      31.574   2.190  21.648  1.00 74.11           C
ATOM   1313  CB  ARG B 163      30.664   3.420  21.802  1.00 74.11           C
ATOM   1314  CG  ARG B 163      30.480   3.840  23.263  1.00 74.11           C
ATOM   1315  CD  ARG B 163      29.495   4.993  23.456  1.00 74.11           C
ATOM   1316  NE  ARG B 163      29.274   5.150  24.921  1.00 74.11           N
ATOM   1317  CZ  ARG B 163      28.382   6.074  25.380  1.00 74.11           C
ATOM   1318  NH1 ARG B 163      27.730   6.887  24.500  1.00 74.11           N
ATOM   1319  NH2 ARG B 163      28.134   6.183  26.718  1.00 74.11           N
ATOM   1320  C   ARG B 163      31.385   1.635  20.272  1.00 74.11           C
ATOM   1321  O   ARG B 163      30.703   0.628  20.097  1.00 74.11           O
ATOM   1322  N   VAL B 164      31.995   2.264  19.252  1.00 96.70           N
ATOM   1323  CA  VAL B 164      31.835   1.807  17.900  1.00 96.70           C
ATOM   1324  CB  VAL B 164      32.499   2.707  16.895  1.00 96.70           C
ATOM   1325  CG1 VAL B 164      34.011   2.741  17.168  1.00 96.70           C
ATOM   1326  CG2 VAL B 164      32.134   2.211  15.485  1.00 96.70           C
ATOM   1327  C   VAL B 164      32.420   0.435  17.751  1.00 96.70           C
ATOM   1328  O   VAL B 164      31.811  -0.435  17.133  1.00 96.70           O
ATOM   1329  N   MET B 165      33.615   0.195  18.325  1.00127.67           N
ATOM   1330  CA  MET B 165      34.258  -1.078  18.152  1.00127.67           C
ATOM   1331  CB  MET B 165      35.683  -1.146  18.735  1.00127.67           C
ATOM   1332  CG  MET B 165      36.778  -0.681  17.767  1.00127.67           C
ATOM   1333  SD  MET B 165      36.771   1.078  17.313  1.00127.67           S
ATOM   1334  CE  MET B 165      38.217   0.963  16.222  1.00127.67           C
ATOM   1335  C   MET B 165      33.446  -2.188  18.749  1.00127.67           C
ATOM   1336  O   MET B 165      33.365  -3.272  18.177  1.00127.67           O
ATOM   1337  N   THR B 166      32.877  -1.952  19.942  1.00 88.90           N
ATOM   1338  CA  THR B 166      32.060  -2.841  20.725  1.00 88.90           C
ATOM   1339  CB  THR B 166      32.031  -2.461  22.178  1.00 88.90           C
ATOM   1340  OG1 THR B 166      31.414  -1.194  22.348  1.00 88.90           O
ATOM   1341  CG2 THR B 166      33.477  -2.403  22.695  1.00 88.90           C
ATOM   1342  C   THR B 166      30.643  -2.854  20.241  1.00 88.90           C
ATOM   1343  O   THR B 166      29.853  -3.690  20.673  1.00 88.90           O
ATOM   1344  N   ASN B 167      30.256  -1.878  19.399  1.00 72.67           N
ATOM   1345  CA  ASN B 167      28.893  -1.776  18.960  1.00 72.67           C
ATOM   1346  CB  ASN B 167      28.377  -3.048  18.265  1.00 72.67           C
ATOM   1347  CG  ASN B 167      27.119  -2.683  17.488  1.00 72.67           C
ATOM   1348  OD1 ASN B 167      26.658  -1.543  17.523  1.00 72.67           O
ATOM   1349  ND2 ASN B 167      26.546  -3.681  16.765  1.00 72.67           N
ATOM   1350  C   ASN B 167      28.032  -1.498  20.155  1.00 72.67           C
ATOM   1351  O   ASN B 167      26.960  -2.076  20.329  1.00 72.67           O
ATOM   1352  N   ASN B 168      28.510  -0.572  21.009  1.00 66.48           N
ATOM   1353  CA  ASN B 168      27.827  -0.104  22.182  1.00 66.48           C
ATOM   1354  CB  ASN B 168      26.419   0.437  21.875  1.00 66.48           C
ATOM   1355  CG  ASN B 168      26.581   1.716  21.062  1.00 66.48           C
ATOM   1356  OD1 ASN B 168      27.424   2.558  21.369  1.00 66.48           O
ATOM   1357  ND2 ASN B 168      25.758   1.867  19.989  1.00 66.48           N
ATOM   1358  C   ASN B 168      27.722  -1.195  23.196  1.00 66.48           C
ATOM   1359  O   ASN B 168      26.945  -1.094  24.145  1.00 66.48           O
ATOM   1360  N   ASN B 169      28.522  -2.264  23.036  1.00 38.55           N
ATOM   1361  CA  ASN B 169      28.541  -3.311  24.012  1.00 38.55           C
ATOM   1362  CB  ASN B 169      29.403  -4.507  23.570  1.00 38.55           C
ATOM   1363  CG  ASN B 169      29.179  -5.654  24.544  1.00 38.55           C
ATOM   1364  OD1 ASN B 169      29.330  -5.499  25.755  1.00 38.55           O
ATOM   1365  ND2 ASN B 169      28.803  -6.844  24.001  1.00 38.55           N
ATOM   1366  C   ASN B 169      29.145  -2.743  25.263  1.00 38.55           C
ATOM   1367  O   ASN B 169      28.658  -2.999  26.364  1.00 38.55           O
ATOM   1368  N   VAL B 170      30.232  -1.948  25.113  1.00 54.91           N
ATOM   1369  CA  VAL B 170      30.908  -1.353  26.241  1.00 54.91           C
ATOM   1370  CB  VAL B 170      32.362  -1.716  26.319  1.00 54.91           C
ATOM   1371  CG1 VAL B 170      32.994  -0.959  27.499  1.00 54.91           C
ATOM   1372  CG2 VAL B 170      32.480  -3.246  26.422  1.00 54.91           C
ATOM   1373  C   VAL B 170      30.835   0.147  26.120  1.00 54.91           C
ATOM   1374  O   VAL B 170      31.246   0.728  25.119  1.00 54.91           O
ATOM   1375  N   LYS B 171      30.193   0.767  27.130  1.00266.68           N
ATOM   1376  CA  LYS B 171      29.905   2.159  27.402  1.00266.68           C
ATOM   1377  CB  LYS B 171      28.537   2.355  28.078  1.00266.68           C
ATOM   1378  CG  LYS B 171      28.451   1.736  29.474  1.00266.68           C
ATOM   1379  CD  LYS B 171      28.646   0.218  29.487  1.00266.68           C
ATOM   1380  CE  LYS B 171      27.424  -0.559  28.994  1.00266.68           C
ATOM   1381  NZ  LYS B 171      26.295  -0.374  29.934  1.00266.68           N
ATOM   1382  C   LYS B 171      30.907   2.944  28.225  1.00266.68           C
ATOM   1383  O   LYS B 171      30.588   4.074  28.589  1.00266.68           O
ATOM   1384  N   VAL B 172      32.051   2.376  28.659  1.00142.88           N
ATOM   1385  CA  VAL B 172      32.889   2.985  29.677  1.00142.88           C
ATOM   1386  CB  VAL B 172      34.237   2.336  29.822  1.00142.88           C
ATOM   1387  CG1 VAL B 172      34.033   0.854  30.180  1.00142.88           C
ATOM   1388  CG2 VAL B 172      35.054   2.587  28.547  1.00142.88           C
ATOM   1389  C   VAL B 172      33.123   4.464  29.533  1.00142.88           C
ATOM   1390  O   VAL B 172      33.226   5.018  28.439  1.00142.88           O
ATOM   1391  N   VAL B 173      33.159   5.150  30.701  1.00110.46           N
ATOM   1392  CA  VAL B 173      33.485   6.545  30.776  1.00110.46           C
ATOM   1393  CB  VAL B 173      32.518   7.356  31.599  1.00110.46           C
ATOM   1394  CG1 VAL B 173      32.435   6.780  33.023  1.00110.46           C
ATOM   1395  CG2 VAL B 173      32.962   8.828  31.548  1.00110.46           C
ATOM   1396  C   VAL B 173      34.846   6.596  31.406  1.00110.46           C
ATOM   1397  O   VAL B 173      35.045   6.125  32.525  1.00110.46           O
ATOM   1398  N   MET B 174      35.832   7.156  30.678  1.00103.93           N
ATOM   1399  CA  MET B 174      37.194   7.197  31.136  1.00103.93           C
ATOM   1400  CB  MET B 174      38.208   7.359  29.991  1.00103.93           C
ATOM   1401  CG  MET B 174      38.187   6.201  28.990  1.00103.93           C
ATOM   1402  SD  MET B 174      38.708   4.597  29.669  1.00103.93           S
ATOM   1403  CE  MET B 174      38.483   3.692  28.110  1.00103.93           C
ATOM   1404  C   MET B 174      37.363   8.369  32.056  1.00103.93           C
ATOM   1405  O   MET B 174      36.497   9.242  32.111  1.00103.93           O
ATOM   1406  N   SER B 175      38.488   8.422  32.815  1.00116.22           N
ATOM   1407  CA  SER B 175      38.624   9.512  33.750  1.00116.22           C
ATOM   1408  CB  SER B 175      38.998   9.090  35.185  1.00116.22           C
ATOM   1409  OG  SER B 175      40.386   8.807  35.283  1.00116.22           O
ATOM   1410  C   SER B 175      39.668  10.505  33.307  1.00116.22           C
ATOM   1411  O   SER B 175      40.853  10.202  33.166  1.00116.22           O
ATOM   1412  N   PRO B 176      39.214  11.710  33.075  1.00 86.42           N
ATOM   1413  CA  PRO B 176      40.099  12.787  32.706  1.00 86.42           C
ATOM   1414  CD  PRO B 176      37.887  11.888  32.512  1.00 86.42           C
ATOM   1415  CB  PRO B 176      39.202  13.900  32.169  1.00 86.42           C
ATOM   1416  CG  PRO B 176      37.972  13.149  31.636  1.00 86.42           C
ATOM   1417  C   PRO B 176      40.951  13.227  33.854  1.00 86.42           C
ATOM   1418  O   PRO B 176      42.039  13.759  33.636  1.00 86.42           O
ATOM   1419  N   GLN B 177      40.462  13.033  35.088  1.00 68.18           N
ATOM   1420  CA  GLN B 177      41.159  13.514  36.243  1.00 68.18           C
ATOM   1421  CB  GLN B 177      40.322  13.424  37.525  1.00 68.18           C
ATOM   1422  CG  GLN B 177      40.982  14.144  38.700  1.00 68.18           C
ATOM   1423  CD  GLN B 177      41.119  15.616  38.353  1.00 68.18           C
ATOM   1424  OE1 GLN B 177      40.136  16.295  38.056  1.00 68.18           O
ATOM   1425  NE2 GLN B 177      42.379  16.124  38.385  1.00 68.18           N
ATOM   1426  C   GLN B 177      42.440  12.765  36.442  1.00 68.18           C
ATOM   1427  O   GLN B 177      43.450  13.347  36.835  1.00 68.18           O
ATOM   1428  N   GLU B 178      42.445  11.448  36.169  1.00 97.55           N
ATOM   1429  CA  GLU B 178      43.639  10.688  36.395  1.00 97.55           C
ATOM   1430  CB  GLU B 178      43.443   9.196  36.069  1.00 97.55           C
ATOM   1431  CG  GLU B 178      44.639   8.314  36.422  1.00 97.55           C
ATOM   1432  CD  GLU B 178      45.509   8.168  35.182  1.00 97.55           C
ATOM   1433  OE1 GLU B 178      45.022   8.491  34.066  1.00 97.55           O
ATOM   1434  OE2 GLU B 178      46.676   7.720  35.338  1.00 97.55           O
ATOM   1435  C   GLU B 178      44.727  11.247  35.534  1.00 97.55           C
ATOM   1436  O   GLU B 178      45.874  11.371  35.962  1.00 97.55           O
ATOM   1437  N   VAL B 179      44.390  11.607  34.285  1.00 45.94           N
ATOM   1438  CA  VAL B 179      45.367  12.173  33.402  1.00 45.94           C
ATOM   1439  CB  VAL B 179      44.811  12.453  32.035  1.00 45.94           C
ATOM   1440  CG1 VAL B 179      45.870  13.216  31.221  1.00 45.94           C
ATOM   1441  CG2 VAL B 179      44.382  11.120  31.396  1.00 45.94           C
ATOM   1442  C   VAL B 179      45.836  13.473  33.975  1.00 45.94           C
ATOM   1443  O   VAL B 179      47.033  13.756  34.010  1.00 45.94           O
ATOM   1444  N   VAL B 180      44.893  14.300  34.459  1.00 53.28           N
ATOM   1445  CA  VAL B 180      45.254  15.592  34.977  1.00 53.28           C
ATOM   1446  CB  VAL B 180      44.064  16.401  35.405  1.00 53.28           C
ATOM   1447  CG1 VAL B 180      44.562  17.713  36.038  1.00 53.28           C
ATOM   1448  CG2 VAL B 180      43.147  16.609  34.187  1.00 53.28           C
ATOM   1449  C   VAL B 180      46.157  15.445  36.168  1.00 53.28           C
ATOM   1450  O   VAL B 180      47.122  16.193  36.308  1.00 53.28           O
ATOM   1451  N   SER B 181      45.840  14.520  37.095  1.00 79.63           N
ATOM   1452  CA  SER B 181      46.641  14.395  38.285  1.00 79.63           C
ATOM   1453  CB  SER B 181      45.879  13.695  39.424  1.00 79.63           C
ATOM   1454  OG  SER B 181      44.751  14.472  39.802  1.00 79.63           O
ATOM   1455  C   SER B 181      47.931  13.638  38.085  1.00 79.63           C
ATOM   1456  O   SER B 181      48.964  14.027  38.627  1.00 79.63           O
ATOM   1457  N   CYS B 182      47.858  12.459  37.428  1.00108.41           N
ATOM   1458  CA  CYS B 182      48.959  11.542  37.227  1.00108.41           C
ATOM   1459  CB  CYS B 182      48.444  10.109  37.054  1.00108.41           C
ATOM   1460  SG  CYS B 182      47.575   9.618  38.557  1.00108.41           S
ATOM   1461  C   CYS B 182      49.911  11.775  36.088  1.00108.41           C
ATOM   1462  O   CYS B 182      51.112  11.544  36.232  1.00108.41           O
ATOM   1463  N   SER B 183      49.405  12.207  34.920  1.00 79.87           N
ATOM   1464  CA  SER B 183      50.197  12.144  33.718  1.00 79.87           C
ATOM   1465  CB  SER B 183      49.336  12.243  32.445  1.00 79.87           C
ATOM   1466  OG  SER B 183      50.155  12.169  31.287  1.00 79.87           O
ATOM   1467  C   SER B 183      51.283  13.173  33.619  1.00 79.87           C
ATOM   1468  O   SER B 183      51.056  14.380  33.696  1.00 79.87           O
ATOM   1469  N   GLU B 184      52.521  12.670  33.430  1.00 95.45           N
ATOM   1470  CA  GLU B 184      53.730  13.422  33.229  1.00 95.45           C
ATOM   1471  CB  GLU B 184      55.001  12.607  33.519  1.00 95.45           C
ATOM   1472  CG  GLU B 184      55.149  12.266  35.004  1.00 95.45           C
ATOM   1473  CD  GLU B 184      56.429  11.465  35.193  1.00 95.45           C
ATOM   1474  OE1 GLU B 184      57.512  11.982  34.810  1.00 95.45           O
ATOM   1475  OE2 GLU B 184      56.342  10.327  35.726  1.00 95.45           O
ATOM   1476  C   GLU B 184      53.798  13.942  31.816  1.00 95.45           C
ATOM   1477  O   GLU B 184      54.612  14.812  31.506  1.00 95.45           O
ATOM   1478  N   TYR B 185      53.018  13.326  30.905  1.00175.04           N
ATOM   1479  CA  TYR B 185      52.931  13.662  29.508  1.00175.04           C
ATOM   1480  CB  TYR B 185      52.252  12.605  28.620  1.00175.04           C
ATOM   1481  CG  TYR B 185      53.160  11.423  28.601  1.00175.04           C
ATOM   1482  CD1 TYR B 185      54.495  11.582  28.308  1.00175.04           C
ATOM   1483  CD2 TYR B 185      52.678  10.154  28.823  1.00175.04           C
ATOM   1484  CE1 TYR B 185      55.344  10.500  28.278  1.00175.04           C
ATOM   1485  CE2 TYR B 185      53.520   9.067  28.792  1.00175.04           C
ATOM   1486  CZ  TYR B 185      54.856   9.239  28.524  1.00175.04           C
ATOM   1487  OH  TYR B 185      55.720   8.122  28.494  1.00175.04           O
ATOM   1488  C   TYR B 185      52.244  14.980  29.312  1.00175.04           C
ATOM   1489  O   TYR B 185      52.240  15.500  28.198  1.00175.04           O
ATOM   1490  N   ALA B 186      51.507  15.462  30.336  1.00 76.36           N
ATOM   1491  CA  ALA B 186      50.791  16.707  30.254  1.00 76.36           C
ATOM   1492  CB  ALA B 186      49.274  16.522  30.080  1.00 76.36           C
ATOM   1493  C   ALA B 186      50.997  17.518  31.511  1.00 76.36           C
ATOM   1494  O   ALA B 186      51.644  17.098  32.468  1.00 76.36           O
ATOM   1495  N   GLN B 187      50.504  18.769  31.440  1.00197.61           N
ATOM   1496  CA  GLN B 187      50.500  19.876  32.361  1.00197.61           C
ATOM   1497  CB  GLN B 187      50.431  21.220  31.616  1.00197.61           C
ATOM   1498  CG  GLN B 187      51.767  21.640  30.985  1.00197.61           C
ATOM   1499  CD  GLN B 187      52.427  20.466  30.260  1.00197.61           C
ATOM   1500  OE1 GLN B 187      53.550  20.085  30.585  1.00197.61           O
ATOM   1501  NE2 GLN B 187      51.733  19.878  29.249  1.00197.61           N
ATOM   1502  C   GLN B 187      49.464  19.855  33.460  1.00197.61           C
ATOM   1503  O   GLN B 187      49.444  20.783  34.265  1.00197.61           O
ATOM   1504  N   GLY B 188      48.478  18.935  33.468  1.00 52.89           N
ATOM   1505  CA  GLY B 188      47.488  19.008  34.515  1.00 52.89           C
ATOM   1506  C   GLY B 188      46.475  20.025  34.076  1.00 52.89           C
ATOM   1507  O   GLY B 188      45.992  19.976  32.949  1.00 52.89           O
ATOM   1508  N   CYS B 189      46.098  20.951  34.979  1.00 84.97           N
ATOM   1509  CA  CYS B 189      45.158  22.006  34.715  1.00 84.97           C
ATOM   1510  CB  CYS B 189      44.658  22.721  35.979  1.00 84.97           C
ATOM   1511  SG  CYS B 189      43.404  21.705  36.801  1.00 84.97           S
ATOM   1512  C   CYS B 189      45.763  23.018  33.791  1.00 84.97           C
ATOM   1513  O   CYS B 189      45.067  23.887  33.271  1.00 84.97           O
ATOM   1514  N   GLU B 190      47.099  22.982  33.665  1.00136.38           N
ATOM   1515  CA  GLU B 190      47.911  23.840  32.846  1.00136.38           C
ATOM   1516  CB  GLU B 190      49.403  23.747  33.207  1.00136.38           C
ATOM   1517  CG  GLU B 190      49.743  24.462  34.518  1.00136.38           C
ATOM   1518  CD  GLU B 190      48.924  23.840  35.643  1.00136.38           C
ATOM   1519  OE1 GLU B 190      49.352  22.785  36.181  1.00136.38           O
ATOM   1520  OE2 GLU B 190      47.853  24.415  35.974  1.00136.38           O
ATOM   1521  C   GLU B 190      47.748  23.554  31.373  1.00136.38           C
ATOM   1522  O   GLU B 190      48.163  24.367  30.546  1.00136.38           O
ATOM   1523  N   GLY B 191      47.251  22.359  30.986  1.00 44.01           N
ATOM   1524  CA  GLY B 191      47.064  22.097  29.578  1.00 44.01           C
ATOM   1525  C   GLY B 191      47.779  20.828  29.199  1.00 44.01           C
ATOM   1526  O   GLY B 191      48.437  20.204  30.029  1.00 44.01           O
ATOM   1527  N   GLY B 192      47.660  20.420  27.911  1.00 34.76           N
ATOM   1528  CA  GLY B 192      48.289  19.221  27.416  1.00 34.76           C
ATOM   1529  C   GLY B 192      47.866  19.006  25.985  1.00 34.76           C
ATOM   1530  O   GLY B 192      47.178  19.847  25.404  1.00 34.76           O
ATOM   1531  N   PHE B 193      48.283  17.868  25.369  1.00 71.96           N
ATOM   1532  CA  PHE B 193      47.922  17.603  23.994  1.00 71.96           C
ATOM   1533  CB  PHE B 193      49.083  17.809  23.007  1.00 71.96           C
ATOM   1534  CG  PHE B 193      49.369  19.270  22.986  1.00 71.96           C
ATOM   1535  CD1 PHE B 193      50.154  19.840  23.962  1.00 71.96           C
ATOM   1536  CD2 PHE B 193      48.852  20.071  21.994  1.00 71.96           C
ATOM   1537  CE1 PHE B 193      50.418  21.189  23.947  1.00 71.96           C
ATOM   1538  CE2 PHE B 193      49.113  21.421  21.974  1.00 71.96           C
ATOM   1539  CZ  PHE B 193      49.897  21.982  22.953  1.00 71.96           C
ATOM   1540  C   PHE B 193      47.426  16.187  23.833  1.00 71.96           C
ATOM   1541  O   PHE B 193      48.000  15.239  24.369  1.00 71.96           O
ATOM   1542  N   PRO B 194      46.384  16.030  23.045  1.00 72.69           N
ATOM   1543  CA  PRO B 194      45.750  14.751  22.826  1.00 72.69           C
ATOM   1544  CD  PRO B 194      45.486  17.138  22.762  1.00 72.69           C
ATOM   1545  CB  PRO B 194      44.520  15.045  21.972  1.00 72.69           C
ATOM   1546  CG  PRO B 194      44.150  16.489  22.361  1.00 72.69           C
ATOM   1547  C   PRO B 194      46.663  13.712  22.251  1.00 72.69           C
ATOM   1548  O   PRO B 194      46.489  12.532  22.554  1.00 72.69           O
ATOM   1549  N   TYR B 195      47.650  14.113  21.437  1.00 65.14           N
ATOM   1550  CA  TYR B 195      48.540  13.163  20.838  1.00 65.14           C
ATOM   1551  CB  TYR B 195      49.594  13.882  19.976  1.00 65.14           C
ATOM   1552  CG  TYR B 195      50.521  12.912  19.330  1.00 65.14           C
ATOM   1553  CD1 TYR B 195      51.641  12.455  19.985  1.00 65.14           C
ATOM   1554  CD2 TYR B 195      50.269  12.470  18.051  1.00 65.14           C
ATOM   1555  CE1 TYR B 195      52.495  11.566  19.371  1.00 65.14           C
ATOM   1556  CE2 TYR B 195      51.117  11.584  17.433  1.00 65.14           C
ATOM   1557  CZ  TYR B 195      52.233  11.131  18.094  1.00 65.14           C
ATOM   1558  OH  TYR B 195      53.103  10.222  17.457  1.00 65.14           O
ATOM   1559  C   TYR B 195      49.234  12.449  21.965  1.00 65.14           C
ATOM   1560  O   TYR B 195      49.405  11.233  21.935  1.00 65.14           O
ATOM   1561  N   LEU B 196      49.680  13.205  22.984  1.00 95.51           N
ATOM   1562  CA  LEU B 196      50.359  12.667  24.128  1.00 95.51           C
ATOM   1563  CB  LEU B 196      51.056  13.757  24.961  1.00 95.51           C
ATOM   1564  CG  LEU B 196      52.265  14.380  24.239  1.00 95.51           C
ATOM   1565  CD1 LEU B 196      52.936  15.465  25.098  1.00 95.51           C
ATOM   1566  CD2 LEU B 196      53.259  13.290  23.801  1.00 95.51           C
ATOM   1567  C   LEU B 196      49.443  11.903  25.052  1.00 95.51           C
ATOM   1568  O   LEU B 196      49.912  11.021  25.767  1.00 95.51           O
ATOM   1569  N   ILE B 197      48.179  12.345  25.233  1.00142.96           N
ATOM   1570  CA  ILE B 197      47.265  11.650  26.115  1.00142.96           C
ATOM   1571  CB  ILE B 197      46.288  12.587  26.758  1.00142.96           C
ATOM   1572  CG1 ILE B 197      47.060  13.652  27.556  1.00142.96           C
ATOM   1573  CG2 ILE B 197      45.322  11.760  27.623  1.00142.96           C
ATOM   1574  CD1 ILE B 197      47.985  13.058  28.617  1.00142.96           C
ATOM   1575  C   ILE B 197      46.476  10.531  25.497  1.00142.96           C
ATOM   1576  O   ILE B 197      46.527   9.382  25.937  1.00142.96           O
ATOM   1577  N   ALA B 198      45.713  10.848  24.432  1.00 61.06           N
ATOM   1578  CA  ALA B 198      44.880   9.847  23.838  1.00 61.06           C
ATOM   1579  CB  ALA B 198      44.037  10.387  22.671  1.00 61.06           C
ATOM   1580  C   ALA B 198      45.797   8.808  23.293  1.00 61.06           C
ATOM   1581  O   ALA B 198      45.473   7.621  23.318  1.00 61.06           O
ATOM   1582  N   GLY B 199      46.895   9.251  22.641  1.00 86.48           N
ATOM   1583  CA  GLY B 199      47.836   8.299  22.121  1.00 86.48           C
ATOM   1584  C   GLY B 199      48.890   7.747  23.057  1.00 86.48           C
ATOM   1585  O   GLY B 199      48.810   6.607  23.510  1.00 86.48           O
ATOM   1586  N   LYS B 200      49.876   8.594  23.438  1.00117.66           N
ATOM   1587  CA  LYS B 200      51.060   8.100  24.108  1.00117.66           C
ATOM   1588  CB  LYS B 200      52.184   9.145  24.194  1.00117.66           C
ATOM   1589  CG  LYS B 200      53.517   8.535  24.630  1.00117.66           C
ATOM   1590  CD  LYS B 200      54.721   9.438  24.367  1.00117.66           C
ATOM   1591  CE  LYS B 200      56.061   8.752  24.636  1.00117.66           C
ATOM   1592  NZ  LYS B 200      56.326   7.736  23.592  1.00117.66           N
ATOM   1593  C   LYS B 200      50.803   7.611  25.498  1.00117.66           C
ATOM   1594  O   LYS B 200      51.180   6.495  25.853  1.00117.66           O
ATOM   1595  N   TYR B 201      50.136   8.435  26.322  1.00 73.19           N
ATOM   1596  CA  TYR B 201      49.892   8.097  27.694  1.00 73.19           C
ATOM   1597  CB  TYR B 201      49.161   9.241  28.422  1.00 73.19           C
ATOM   1598  CG  TYR B 201      49.057   8.937  29.876  1.00 73.19           C
ATOM   1599  CD1 TYR B 201      50.157   9.090  30.687  1.00 73.19           C
ATOM   1600  CD2 TYR B 201      47.868   8.525  30.432  1.00 73.19           C
ATOM   1601  CE1 TYR B 201      50.079   8.823  32.032  1.00 73.19           C
ATOM   1602  CE2 TYR B 201      47.783   8.256  31.778  1.00 73.19           C
ATOM   1603  CZ  TYR B 201      48.891   8.403  32.578  1.00 73.19           C
ATOM   1604  OH  TYR B 201      48.815   8.131  33.960  1.00 73.19           O
ATOM   1605  C   TYR B 201      49.021   6.881  27.723  1.00 73.19           C
ATOM   1606  O   TYR B 201      49.235   5.961  28.512  1.00 73.19           O
ATOM   1607  N   GLY B 202      48.010   6.837  26.839  1.00 29.56           N
ATOM   1608  CA  GLY B 202      47.108   5.721  26.829  1.00 29.56           C
ATOM   1609  C   GLY B 202      47.879   4.463  26.550  1.00 29.56           C
ATOM   1610  O   GLY B 202      47.605   3.420  27.139  1.00 29.56           O
ATOM   1611  N   GLN B 203      48.833   4.512  25.602  1.00 74.78           N
ATOM   1612  CA  GLN B 203      49.599   3.344  25.259  1.00 74.78           C
ATOM   1613  CB  GLN B 203      50.462   3.575  24.005  1.00 74.78           C
ATOM   1614  CG  GLN B 203      51.300   2.364  23.593  1.00 74.78           C
ATOM   1615  CD  GLN B 203      52.178   2.788  22.423  1.00 74.78           C
ATOM   1616  OE1 GLN B 203      51.727   2.869  21.282  1.00 74.78           O
ATOM   1617  NE2 GLN B 203      53.472   3.079  22.717  1.00 74.78           N
ATOM   1618  C   GLN B 203      50.542   2.940  26.362  1.00 74.78           C
ATOM   1619  O   GLN B 203      50.628   1.764  26.714  1.00 74.78           O
ATOM   1620  N   ASP B 204      51.318   3.905  26.905  1.00118.83           N
ATOM   1621  CA  ASP B 204      52.323   3.599  27.890  1.00118.83           C
ATOM   1622  CB  ASP B 204      53.288   4.773  28.124  1.00118.83           C
ATOM   1623  CG  ASP B 204      54.122   4.981  26.865  1.00118.83           C
ATOM   1624  OD1 ASP B 204      54.001   4.149  25.927  1.00118.83           O
ATOM   1625  OD2 ASP B 204      54.888   5.982  26.825  1.00118.83           O
ATOM   1626  C   ASP B 204      51.764   3.235  29.240  1.00118.83           C
ATOM   1627  O   ASP B 204      52.126   2.202  29.803  1.00118.83           O
ATOM   1628  N   PHE B 205      50.989   4.163  29.849  1.00184.83           N
ATOM   1629  CA  PHE B 205      50.399   3.993  31.154  1.00184.83           C
ATOM   1630  CB  PHE B 205      50.403   5.300  31.958  1.00184.83           C
ATOM   1631  CG  PHE B 205      51.848   5.618  32.149  1.00184.83           C
ATOM   1632  CD1 PHE B 205      52.542   5.112  33.224  1.00184.83           C
ATOM   1633  CD2 PHE B 205      52.515   6.404  31.238  1.00184.83           C
ATOM   1634  CE1 PHE B 205      53.877   5.399  33.393  1.00184.83           C
ATOM   1635  CE2 PHE B 205      53.849   6.694  31.403  1.00184.83           C
ATOM   1636  CZ  PHE B 205      54.533   6.192  32.483  1.00184.83           C
ATOM   1637  C   PHE B 205      49.018   3.397  31.192  1.00184.83           C
ATOM   1638  O   PHE B 205      48.704   2.609  32.082  1.00184.83           O
ATOM   1639  N   GLY B 206      48.130   3.791  30.256  1.00 39.05           N
ATOM   1640  CA  GLY B 206      46.770   3.304  30.276  1.00 39.05           C
ATOM   1641  C   GLY B 206      45.873   4.297  30.967  1.00 39.05           C
ATOM   1642  O   GLY B 206      46.334   5.176  31.693  1.00 39.05           O
ATOM   1643  N   LEU B 207      44.542   4.166  30.747  1.00107.23           N
ATOM   1644  CA  LEU B 207      43.560   5.046  31.328  1.00107.23           C
ATOM   1645  CB  LEU B 207      42.709   5.812  30.300  1.00107.23           C
ATOM   1646  CG  LEU B 207      43.469   6.955  29.601  1.00107.23           C
ATOM   1647  CD1 LEU B 207      44.695   6.438  28.836  1.00107.23           C
ATOM   1648  CD2 LEU B 207      42.528   7.792  28.722  1.00107.23           C
ATOM   1649  C   LEU B 207      42.626   4.254  32.198  1.00107.23           C
ATOM   1650  O   LEU B 207      42.399   3.067  31.970  1.00107.23           O
ATOM   1651  N   VAL B 208      42.057   4.904  33.238  1.00 63.92           N
ATOM   1652  CA  VAL B 208      41.158   4.233  34.142  1.00 63.92           C
ATOM   1653  CB  VAL B 208      41.546   4.356  35.588  1.00 63.92           C
ATOM   1654  CG1 VAL B 208      42.910   3.677  35.791  1.00 63.92           C
ATOM   1655  CG2 VAL B 208      41.521   5.841  35.983  1.00 63.92           C
ATOM   1656  C   VAL B 208      39.797   4.840  34.002  1.00 63.92           C
ATOM   1657  O   VAL B 208      39.629   5.886  33.379  1.00 63.92           O
ATOM   1658  N   ASP B 209      38.775   4.167  34.569  1.00 45.33           N
ATOM   1659  CA  ASP B 209      37.419   4.631  34.459  1.00 45.33           C
ATOM   1660  CB  ASP B 209      36.375   3.551  34.789  1.00 45.33           C
ATOM   1661  CG  ASP B 209      36.416   2.508  33.680  1.00 45.33           C
ATOM   1662  OD1 ASP B 209      37.135   2.744  32.673  1.00 45.33           O
ATOM   1663  OD2 ASP B 209      35.725   1.464  33.823  1.00 45.33           O
ATOM   1664  C   ASP B 209      37.194   5.790  35.386  1.00 45.33           C
ATOM   1665  O   ASP B 209      37.969   6.044  36.308  1.00 45.33           O
ATOM   1666  N   GLU B 210      36.083   6.518  35.146  1.00 85.19           N
ATOM   1667  CA  GLU B 210      35.732   7.707  35.874  1.00 85.19           C
ATOM   1668  CB  GLU B 210      34.426   8.345  35.369  1.00 85.19           C
ATOM   1669  CG  GLU B 210      34.030   9.611  36.131  1.00 85.19           C
ATOM   1670  CD  GLU B 210      34.960  10.738  35.705  1.00 85.19           C
ATOM   1671  OE1 GLU B 210      35.679  10.569  34.684  1.00 85.19           O
ATOM   1672  OE2 GLU B 210      34.963  11.789  36.400  1.00 85.19           O
ATOM   1673  C   GLU B 210      35.539   7.375  37.326  1.00 85.19           C
ATOM   1674  O   GLU B 210      35.992   8.107  38.206  1.00 85.19           O
ATOM   1675  N   THR B 211      34.890   6.233  37.615  1.00105.57           N
ATOM   1676  CA  THR B 211      34.581   5.868  38.968  1.00105.57           C
ATOM   1677  CB  THR B 211      33.829   4.571  39.062  1.00105.57           C
ATOM   1678  OG1 THR B 211      33.385   4.356  40.394  1.00105.57           O
ATOM   1679  CG2 THR B 211      34.754   3.425  38.615  1.00105.57           C
ATOM   1680  C   THR B 211      35.854   5.715  39.733  1.00105.57           C
ATOM   1681  O   THR B 211      35.930   6.017  40.925  1.00105.57           O
ATOM   1682  N   CYS B 212      36.897   5.215  39.059  1.00110.88           N
ATOM   1683  CA  CYS B 212      38.143   5.000  39.722  1.00110.88           C
ATOM   1684  CB  CYS B 212      39.171   4.382  38.776  1.00110.88           C
ATOM   1685  SG  CYS B 212      38.646   2.705  38.370  1.00110.88           S
ATOM   1686  C   CYS B 212      38.687   6.302  40.213  1.00110.88           C
ATOM   1687  O   CYS B 212      39.184   6.379  41.338  1.00110.88           O
ATOM   1688  N   TYR B 213      38.644   7.349  39.362  1.00162.26           N
ATOM   1689  CA  TYR B 213      39.160   8.618  39.783  1.00162.26           C
ATOM   1690  CB  TYR B 213      40.475   8.934  39.049  1.00162.26           C
ATOM   1691  CG  TYR B 213      41.207   9.981  39.804  1.00162.26           C
ATOM   1692  CD1 TYR B 213      40.589  11.161  40.126  1.00162.26           C
ATOM   1693  CD2 TYR B 213      42.526   9.793  40.153  1.00162.26           C
ATOM   1694  CE1 TYR B 213      41.270  12.129  40.818  1.00162.26           C
ATOM   1695  CE2 TYR B 213      43.215  10.762  40.844  1.00162.26           C
ATOM   1696  CZ  TYR B 213      42.577  11.933  41.177  1.00162.26           C
ATOM   1697  OH  TYR B 213      43.243  12.951  41.883  1.00162.26           O
ATOM   1698  C   TYR B 213      38.160   9.658  39.354  1.00162.26           C
ATOM   1699  O   TYR B 213      38.262  10.163  38.236  1.00162.26           O
ATOM   1700  N   PRO B 214      37.253  10.064  40.207  1.00 80.21           N
ATOM   1701  CA  PRO B 214      36.238  11.007  39.802  1.00 80.21           C
ATOM   1702  CD  PRO B 214      36.776   9.181  41.259  1.00 80.21           C
ATOM   1703  CB  PRO B 214      35.217  11.026  40.936  1.00 80.21           C
ATOM   1704  CG  PRO B 214      35.322   9.609  41.531  1.00 80.21           C
ATOM   1705  C   PRO B 214      36.820  12.342  39.462  1.00 80.21           C
ATOM   1706  O   PRO B 214      37.867  12.687  40.003  1.00 80.21           O
ATOM   1707  N   TYR B 215      36.151  13.110  38.574  1.00100.60           N
ATOM   1708  CA  TYR B 215      36.706  14.345  38.087  1.00100.60           C
ATOM   1709  CB  TYR B 215      36.034  14.778  36.770  1.00100.60           C
ATOM   1710  CG  TYR B 215      36.733  15.966  36.211  1.00100.60           C
ATOM   1711  CD1 TYR B 215      38.031  15.864  35.767  1.00100.60           C
ATOM   1712  CD2 TYR B 215      36.077  17.167  36.086  1.00100.60           C
ATOM   1713  CE1 TYR B 215      38.681  16.953  35.239  1.00100.60           C
ATOM   1714  CE2 TYR B 215      36.724  18.256  35.555  1.00100.60           C
ATOM   1715  CZ  TYR B 215      38.026  18.155  35.135  1.00100.60           C
ATOM   1716  OH  TYR B 215      38.685  19.279  34.593  1.00100.60           O
ATOM   1717  C   TYR B 215      36.563  15.426  39.121  1.00100.60           C
ATOM   1718  O   TYR B 215      35.466  15.692  39.610  1.00100.60           O
ATOM   1719  N   ARG B 216      37.733  15.945  39.571  1.00179.94           N
ATOM   1720  CA  ARG B 216      37.950  17.021  40.509  1.00179.94           C
ATOM   1721  CB  ARG B 216      39.281  16.850  41.258  1.00179.94           C
ATOM   1722  CG  ARG B 216      39.358  15.549  42.059  1.00179.94           C
ATOM   1723  CD  ARG B 216      38.675  15.626  43.425  1.00179.94           C
ATOM   1724  NE  ARG B 216      39.473  16.558  44.269  1.00179.94           N
ATOM   1725  CZ  ARG B 216      38.860  17.285  45.248  1.00179.94           C
ATOM   1726  NH1 ARG B 216      37.513  17.171  45.440  1.00179.94           N
ATOM   1727  NH2 ARG B 216      39.594  18.127  46.032  1.00179.94           N
ATOM   1728  C   ARG B 216      37.953  18.400  39.902  1.00179.94           C
ATOM   1729  O   ARG B 216      37.418  19.337  40.494  1.00179.94           O
ATOM   1730  N   GLU B 217      38.532  18.549  38.688  1.00 74.33           N
ATOM   1731  CA  GLU B 217      38.762  19.835  38.070  1.00 74.33           C
ATOM   1732  CB  GLU B 217      37.577  20.816  38.195  1.00 74.33           C
ATOM   1733  CG  GLU B 217      36.268  20.362  37.552  1.00 74.33           C
ATOM   1734  CD  GLU B 217      35.227  21.449  37.780  1.00 74.33           C
ATOM   1735  OE1 GLU B 217      35.585  22.493  38.387  1.00 74.33           O
ATOM   1736  OE2 GLU B 217      34.060  21.250  37.348  1.00 74.33           O
ATOM   1737  C   GLU B 217      39.904  20.534  38.756  1.00 74.33           C
ATOM   1738  O   GLU B 217      40.004  21.759  38.689  1.00 74.33           O
ATOM   1739  N   ARG B 218      40.817  19.783  39.407  1.00139.17           N
ATOM   1740  CA  ARG B 218      41.913  20.418  40.090  1.00139.17           C
ATOM   1741  CB  ARG B 218      41.664  20.609  41.596  1.00139.17           C
ATOM   1742  CG  ARG B 218      40.525  21.580  41.912  1.00139.17           C
ATOM   1743  CD  ARG B 218      40.279  21.765  43.411  1.00139.17           C
ATOM   1744  NE  ARG B 218      41.474  22.451  43.978  1.00139.17           N
ATOM   1745  CZ  ARG B 218      41.555  23.813  43.955  1.00139.17           C
ATOM   1746  NH1 ARG B 218      40.539  24.549  43.416  1.00139.17           N
ATOM   1747  NH2 ARG B 218      42.652  24.440  44.472  1.00139.17           N
ATOM   1748  C   ARG B 218      43.143  19.564  39.962  1.00139.17           C
ATOM   1749  O   ARG B 218      43.108  18.435  39.486  1.00139.17           O
ATOM   1750  N   ASP B 219      44.272  20.134  40.419  1.00112.44           N
ATOM   1751  CA  ASP B 219      45.624  19.639  40.452  1.00112.44           C
ATOM   1752  CB  ASP B 219      46.658  20.749  40.709  1.00112.44           C
ATOM   1753  CG  ASP B 219      46.739  21.595  39.445  1.00112.44           C
ATOM   1754  OD1 ASP B 219      46.279  21.104  38.379  1.00112.44           O
ATOM   1755  OD2 ASP B 219      47.258  22.741  39.524  1.00112.44           O
ATOM   1756  C   ASP B 219      45.787  18.583  41.515  1.00112.44           C
ATOM   1757  O   ASP B 219      46.903  18.325  41.966  1.00112.44           O
ATOM   1758  N   ALA B 220      44.675  18.036  42.041  1.00 63.48           N
ATOM   1759  CA  ALA B 220      44.718  17.083  43.124  1.00 63.48           C
ATOM   1760  CB  ALA B 220      43.362  16.406  43.392  1.00 63.48           C
ATOM   1761  C   ALA B 220      45.729  15.995  42.873  1.00 63.48           C
ATOM   1762  O   ALA B 220      46.175  15.760  41.753  1.00 63.48           O
ATOM   1763  N   PRO B 221      46.143  15.377  43.960  1.00131.29           N
ATOM   1764  CA  PRO B 221      47.116  14.304  43.915  1.00131.29           C
ATOM   1765  CD  PRO B 221      46.229  16.124  45.206  1.00131.29           C
ATOM   1766  CB  PRO B 221      47.644  14.157  45.340  1.00131.29           C
ATOM   1767  CG  PRO B 221      47.446  15.555  45.950  1.00131.29           C
ATOM   1768  C   PRO B 221      46.534  13.029  43.369  1.00131.29           C
ATOM   1769  O   PRO B 221      45.316  12.882  43.393  1.00131.29           O
ATOM   1770  N   CYS B 222      47.381  12.091  42.886  1.00126.25           N
ATOM   1771  CA  CYS B 222      46.919  10.864  42.275  1.00126.25           C
ATOM   1772  CB  CYS B 222      47.989  10.152  41.447  1.00126.25           C
ATOM   1773  SG  CYS B 222      48.336  10.954  39.872  1.00126.25           S
ATOM   1774  C   CYS B 222      46.535   9.822  43.299  1.00126.25           C
ATOM   1775  O   CYS B 222      47.227   9.692  44.303  1.00126.25           O
ATOM   1776  N   ARG B 223      45.426   9.052  43.075  1.00137.39           N
ATOM   1777  CA  ARG B 223      45.084   7.935  43.953  1.00137.39           C
ATOM   1778  CB  ARG B 223      44.928   8.348  45.428  1.00137.39           C
ATOM   1779  CG  ARG B 223      44.568   7.180  46.348  1.00137.39           C
ATOM   1780  CD  ARG B 223      44.348   7.592  47.804  1.00137.39           C
ATOM   1781  NE  ARG B 223      45.628   8.169  48.304  1.00137.39           N
ATOM   1782  CZ  ARG B 223      46.580   7.354  48.845  1.00137.39           C
ATOM   1783  NH1 ARG B 223      46.364   6.008  48.919  1.00137.39           N
ATOM   1784  NH2 ARG B 223      47.748   7.885  49.309  1.00137.39           N
ATOM   1785  C   ARG B 223      43.757   7.249  43.555  1.00137.39           C
ATOM   1786  O   ARG B 223      42.834   7.934  43.121  1.00137.39           O
ATOM   1787  N   GLN B 224      43.672   5.875  43.688  1.00213.02           N
ATOM   1788  CA  GLN B 224      42.592   4.886  43.581  1.00213.02           C
ATOM   1789  CB  GLN B 224      41.631   5.113  42.397  1.00213.02           C
ATOM   1790  CG  GLN B 224      42.249   4.875  41.014  1.00213.02           C
ATOM   1791  CD  GLN B 224      43.210   6.007  40.681  1.00213.02           C
ATOM   1792  OE1 GLN B 224      44.342   6.043  41.160  1.00213.02           O
ATOM   1793  NE2 GLN B 224      42.751   6.954  39.819  1.00213.02           N
ATOM   1794  C   GLN B 224      43.253   3.541  43.352  1.00213.02           C
ATOM   1795  O   GLN B 224      44.174   3.452  42.543  1.00213.02           O
ATOM   1796  N   VAL B 225      42.778   2.451  44.013  1.00 66.69           N
ATOM   1797  CA  VAL B 225      43.444   1.161  43.976  1.00 66.69           C
ATOM   1798  CB  VAL B 225      43.447   0.482  45.316  1.00 66.69           C
ATOM   1799  CG1 VAL B 225      44.127  -0.890  45.178  1.00 66.69           C
ATOM   1800  CG2 VAL B 225      44.110   1.418  46.341  1.00 66.69           C
ATOM   1801  C   VAL B 225      42.821   0.177  43.013  1.00 66.69           C
ATOM   1802  O   VAL B 225      41.608   0.146  42.815  1.00 66.69           O
ATOM   1803  N   SER B 226      43.690  -0.662  42.393  1.00 62.04           N
ATOM   1804  CA  SER B 226      43.382  -1.798  41.551  1.00 62.04           C
ATOM   1805  CB  SER B 226      42.901  -3.025  42.347  1.00 62.04           C
ATOM   1806  OG  SER B 226      43.934  -3.485  43.207  1.00 62.04           O
ATOM   1807  C   SER B 226      42.353  -1.502  40.507  1.00 62.04           C
ATOM   1808  O   SER B 226      41.349  -2.207  40.414  1.00 62.04           O
ATOM   1809  N   CYS B 227      42.570  -0.474  39.668  1.00 55.92           N
ATOM   1810  CA  CYS B 227      41.597  -0.224  38.643  1.00 55.92           C
ATOM   1811  CB  CYS B 227      41.189   1.240  38.506  1.00 55.92           C
ATOM   1812  SG  CYS B 227      39.807   1.613  39.607  1.00 55.92           S
ATOM   1813  C   CYS B 227      42.115  -0.688  37.323  1.00 55.92           C
ATOM   1814  O   CYS B 227      43.314  -0.642  37.053  1.00 55.92           O
ATOM   1815  N   ARG B 228      41.189  -1.161  36.464  1.00105.54           N
ATOM   1816  CA  ARG B 228      41.540  -1.652  35.163  1.00105.54           C
ATOM   1817  CB  ARG B 228      40.403  -2.419  34.465  1.00105.54           C
ATOM   1818  CG  ARG B 228      40.024  -3.719  35.178  1.00105.54           C
ATOM   1819  CD  ARG B 228      38.910  -4.504  34.481  1.00105.54           C
ATOM   1820  NE  ARG B 228      37.672  -3.676  34.533  1.00105.54           N
ATOM   1821  CZ  ARG B 228      36.824  -3.780  35.597  1.00105.54           C
ATOM   1822  NH1 ARG B 228      37.117  -4.631  36.624  1.00105.54           N
ATOM   1823  NH2 ARG B 228      35.682  -3.033  35.635  1.00105.54           N
ATOM   1824  C   ARG B 228      41.905  -0.484  34.307  1.00105.54           C
ATOM   1825  O   ARG B 228      41.363   0.609  34.466  1.00105.54           O
ATOM   1826  N   ARG B 229      42.862  -0.689  33.378  1.00 49.42           N
ATOM   1827  CA  ARG B 229      43.282   0.403  32.546  1.00 49.42           C
ATOM   1828  CB  ARG B 229      44.739   0.838  32.782  1.00 49.42           C
ATOM   1829  CG  ARG B 229      44.956   1.529  34.130  1.00 49.42           C
ATOM   1830  CD  ARG B 229      46.402   1.965  34.373  1.00 49.42           C
ATOM   1831  NE  ARG B 229      46.448   2.629  35.706  1.00 49.42           N
ATOM   1832  CZ  ARG B 229      46.320   3.985  35.806  1.00 49.42           C
ATOM   1833  NH1 ARG B 229      46.205   4.751  34.681  1.00 49.42           N
ATOM   1834  NH2 ARG B 229      46.308   4.574  37.037  1.00 49.42           N
ATOM   1835  C   ARG B 229      43.156   0.034  31.098  1.00 49.42           C
ATOM   1836  O   ARG B 229      43.519  -1.066  30.685  1.00 49.42           O
ATOM   1837  N   PHE B 230      42.623   0.977  30.291  1.00 56.34           N
ATOM   1838  CA  PHE B 230      42.466   0.802  28.872  1.00 56.34           C
ATOM   1839  CB  PHE B 230      41.230   1.518  28.295  1.00 56.34           C
ATOM   1840  CG  PHE B 230      40.000   0.882  28.851  1.00 56.34           C
ATOM   1841  CD1 PHE B 230      39.521   1.247  30.088  1.00 56.34           C
ATOM   1842  CD2 PHE B 230      39.319  -0.073  28.130  1.00 56.34           C
ATOM   1843  CE1 PHE B 230      38.385   0.665  30.602  1.00 56.34           C
ATOM   1844  CE2 PHE B 230      38.184  -0.658  28.639  1.00 56.34           C
ATOM   1845  CZ  PHE B 230      37.714  -0.290  29.877  1.00 56.34           C
ATOM   1846  C   PHE B 230      43.667   1.413  28.205  1.00 56.34           C
ATOM   1847  O   PHE B 230      44.133   2.477  28.609  1.00 56.34           O
ATOM   1848  N   ARG B 231      44.190   0.761  27.143  1.00 88.49           N
ATOM   1849  CA  ARG B 231      45.364   1.265  26.476  1.00 88.49           C
ATOM   1850  CB  ARG B 231      46.548   0.284  26.483  1.00 88.49           C
ATOM   1851  CG  ARG B 231      47.114   0.000  27.875  1.00 88.49           C
ATOM   1852  CD  ARG B 231      48.378  -0.861  27.847  1.00 88.49           C
ATOM   1853  NE  ARG B 231      48.819  -1.059  29.255  1.00 88.49           N
ATOM   1854  CZ  ARG B 231      48.307  -2.095  29.982  1.00 88.49           C
ATOM   1855  NH1 ARG B 231      47.397  -2.938  29.413  1.00 88.49           N
ATOM   1856  NH2 ARG B 231      48.705  -2.288  31.273  1.00 88.49           N
ATOM   1857  C   ARG B 231      45.035   1.524  25.033  1.00 88.49           C
ATOM   1858  O   ARG B 231      43.991   1.102  24.540  1.00 88.49           O
ATOM   1859  N   THR B 232      45.925   2.262  24.327  1.00110.22           N
ATOM   1860  CA  THR B 232      45.735   2.572  22.934  1.00110.22           C
ATOM   1861  CB  THR B 232      45.915   4.028  22.616  1.00110.22           C
ATOM   1862  OG1 THR B 232      47.246   4.432  22.903  1.00110.22           O
ATOM   1863  CG2 THR B 232      44.919   4.844  23.456  1.00110.22           C
ATOM   1864  C   THR B 232      46.764   1.818  22.139  1.00110.22           C
ATOM   1865  O   THR B 232      47.965   1.927  22.381  1.00110.22           O
ATOM   1866  N   SER B 233      46.297   1.014  21.163  1.00 52.95           N
ATOM   1867  CA  SER B 233      47.138   0.191  20.344  1.00 52.95           C
ATOM   1868  CB  SER B 233      46.348  -0.883  19.572  1.00 52.95           C
ATOM   1869  OG  SER B 233      45.424  -0.277  18.681  1.00 52.95           O
ATOM   1870  C   SER B 233      47.889   1.027  19.352  1.00 52.95           C
ATOM   1871  O   SER B 233      48.971   0.630  18.919  1.00 52.95           O
ATOM   1872  N   GLU B 234      47.329   2.184  18.928  1.00121.78           N
ATOM   1873  CA  GLU B 234      48.054   2.996  17.983  1.00121.78           C
ATOM   1874  CB  GLU B 234      47.932   2.535  16.517  1.00121.78           C
ATOM   1875  CG  GLU B 234      46.614   2.907  15.833  1.00121.78           C
ATOM   1876  CD  GLU B 234      46.786   4.285  15.197  1.00121.78           C
ATOM   1877  OE1 GLU B 234      47.879   4.544  14.626  1.00121.78           O
ATOM   1878  OE2 GLU B 234      45.824   5.094  15.273  1.00121.78           O
ATOM   1879  C   GLU B 234      47.545   4.408  18.038  1.00121.78           C
ATOM   1880  O   GLU B 234      46.433   4.663  18.499  1.00121.78           O
ATOM   1881  N   TYR B 235      48.389   5.376  17.608  1.00 83.87           N
ATOM   1882  CA  TYR B 235      47.991   6.758  17.544  1.00 83.87           C
ATOM   1883  CB  TYR B 235      48.105   7.491  18.896  1.00 83.87           C
ATOM   1884  CG  TYR B 235      49.474   7.299  19.458  1.00 83.87           C
ATOM   1885  CD1 TYR B 235      49.785   6.154  20.159  1.00 83.87           C
ATOM   1886  CD2 TYR B 235      50.444   8.261  19.300  1.00 83.87           C
ATOM   1887  CE1 TYR B 235      51.041   5.969  20.688  1.00 83.87           C
ATOM   1888  CE2 TYR B 235      51.702   8.081  19.827  1.00 83.87           C
ATOM   1889  CZ  TYR B 235      52.004   6.935  20.522  1.00 83.87           C
ATOM   1890  OH  TYR B 235      53.294   6.752  21.062  1.00 83.87           O
ATOM   1891  C   TYR B 235      48.825   7.468  16.515  1.00 83.87           C
ATOM   1892  O   TYR B 235      49.950   7.060  16.231  1.00 83.87           O
ATOM   1893  N   HIS B 236      48.280   8.554  15.916  1.00 61.75           N
ATOM   1894  CA  HIS B 236      49.024   9.301  14.936  1.00 61.75           C
ATOM   1895  ND1 HIS B 236      47.203   9.085  12.105  1.00 61.75           N
ATOM   1896  CG  HIS B 236      47.858   8.235  12.966  1.00 61.75           C
ATOM   1897  CB  HIS B 236      49.180   8.544  13.608  1.00 61.75           C
ATOM   1898  NE2 HIS B 236      45.917   7.285  12.316  1.00 61.75           N
ATOM   1899  CD2 HIS B 236      47.058   7.138  13.085  1.00 61.75           C
ATOM   1900  CE1 HIS B 236      46.048   8.469  11.747  1.00 61.75           C
ATOM   1901  C   HIS B 236      48.291  10.578  14.630  1.00 61.75           C
ATOM   1902  O   HIS B 236      47.095  10.702  14.890  1.00 61.75           O
ATOM   1903  N   TYR B 237      49.010  11.581  14.080  1.00 88.32           N
ATOM   1904  CA  TYR B 237      48.368  12.792  13.639  1.00 88.32           C
ATOM   1905  CB  TYR B 237      49.302  13.994  13.395  1.00 88.32           C
ATOM   1906  CG  TYR B 237      49.716  14.641  14.671  1.00 88.32           C
ATOM   1907  CD1 TYR B 237      48.831  15.455  15.341  1.00 88.32           C
ATOM   1908  CD2 TYR B 237      50.984  14.473  15.178  1.00 88.32           C
ATOM   1909  CE1 TYR B 237      49.194  16.077  16.512  1.00 88.32           C
ATOM   1910  CE2 TYR B 237      51.353  15.093  16.349  1.00 88.32           C
ATOM   1911  CZ  TYR B 237      50.458  15.894  17.018  1.00 88.32           C
ATOM   1912  OH  TYR B 237      50.834  16.532  18.218  1.00 88.32           O
ATOM   1913  C   TYR B 237      47.799  12.463  12.298  1.00 88.32           C
ATOM   1914  O   TYR B 237      48.450  11.803  11.495  1.00 88.32           O
ATOM   1915  N   ILE B 238      46.555  12.885  12.010  1.00 72.98           N
ATOM   1916  CA  ILE B 238      46.039  12.570  10.714  1.00 72.98           C
ATOM   1917  CB  ILE B 238      44.589  12.912  10.522  1.00 72.98           C
ATOM   1918  CG1 ILE B 238      44.339  14.419  10.653  1.00 72.98           C
ATOM   1919  CG2 ILE B 238      43.776  12.066  11.515  1.00 72.98           C
ATOM   1920  CD1 ILE B 238      42.918  14.800  10.246  1.00 72.98           C
ATOM   1921  C   ILE B 238      46.885  13.290   9.717  1.00 72.98           C
ATOM   1922  O   ILE B 238      47.232  14.457   9.904  1.00 72.98           O
ATOM   1923  N   GLY B 239      47.254  12.582   8.628  1.00 40.94           N
ATOM   1924  CA  GLY B 239      48.143  13.136   7.656  1.00 40.94           C
ATOM   1925  C   GLY B 239      49.478  12.480   7.860  1.00 40.94           C
ATOM   1926  O   GLY B 239      50.367  12.597   7.020  1.00 40.94           O
ATOM   1927  N   GLY B 240      49.669  11.792   9.001  1.00 40.39           N
ATOM   1928  CA  GLY B 240      50.881  11.053   9.223  1.00 40.39           C
ATOM   1929  C   GLY B 240      51.793  11.750  10.190  1.00 40.39           C
ATOM   1930  O   GLY B 240      52.532  11.092  10.920  1.00 40.39           O
ATOM   1931  N   PHE B 241      51.785  13.095  10.217  1.00 78.36           N
ATOM   1932  CA  PHE B 241      52.620  13.821  11.136  1.00 78.36           C
ATOM   1933  CB  PHE B 241      54.097  13.892  10.698  1.00 78.36           C
ATOM   1934  CG  PHE B 241      54.160  14.329   9.275  1.00 78.36           C
ATOM   1935  CD1 PHE B 241      54.080  13.390   8.272  1.00 78.36           C
ATOM   1936  CD2 PHE B 241      54.299  15.654   8.936  1.00 78.36           C
ATOM   1937  CE1 PHE B 241      54.137  13.762   6.951  1.00 78.36           C
ATOM   1938  CE2 PHE B 241      54.356  16.034   7.615  1.00 78.36           C
ATOM   1939  CZ  PHE B 241      54.274  15.088   6.621  1.00 78.36           C
ATOM   1940  C   PHE B 241      52.048  15.197  11.274  1.00 78.36           C
ATOM   1941  O   PHE B 241      51.114  15.562  10.564  1.00 78.36           O
ATOM   1942  N   TYR B 242      52.583  16.007  12.208  1.00141.92           N
ATOM   1943  CA  TYR B 242      52.008  17.307  12.412  1.00141.92           C
ATOM   1944  CB  TYR B 242      52.513  17.982  13.704  1.00141.92           C
ATOM   1945  CG  TYR B 242      51.954  19.361  13.811  1.00141.92           C
ATOM   1946  CD1 TYR B 242      50.666  19.567  14.250  1.00141.92           C
ATOM   1947  CD2 TYR B 242      52.715  20.453  13.457  1.00141.92           C
ATOM   1948  CE1 TYR B 242      50.159  20.842  14.346  1.00141.92           C
ATOM   1949  CE2 TYR B 242      52.210  21.730  13.554  1.00141.92           C
ATOM   1950  CZ  TYR B 242      50.926  21.925  14.001  1.00141.92           C
ATOM   1951  OH  TYR B 242      50.394  23.228  14.105  1.00141.92           O
ATOM   1952  C   TYR B 242      52.339  18.168  11.232  1.00141.92           C
ATOM   1953  O   TYR B 242      53.508  18.377  10.905  1.00141.92           O
ATOM   1954  N   GLY B 243      51.281  18.719  10.593  1.00 52.77           N
ATOM   1955  CA  GLY B 243      51.417  19.573   9.446  1.00 52.77           C
ATOM   1956  C   GLY B 243      50.789  18.942   8.232  1.00 52.77           C
ATOM   1957  O   GLY B 243      50.583  19.614   7.224  1.00 52.77           O
ATOM   1958  N   ALA B 244      50.554  17.621   8.284  1.00 98.34           N
ATOM   1959  CA  ALA B 244      49.938  16.757   7.314  1.00 98.34           C
ATOM   1960  CB  ALA B 244      50.279  15.287   7.566  1.00 98.34           C
ATOM   1961  C   ALA B 244      48.438  16.874   7.234  1.00 98.34           C
ATOM   1962  O   ALA B 244      47.832  16.366   6.298  1.00 98.34           O
ATOM   1963  N   CYS B 245      47.768  17.405   8.265  1.00 76.41           N
ATOM   1964  CA  CYS B 245      46.325  17.354   8.348  1.00 76.41           C
ATOM   1965  CB  CYS B 245      45.799  17.838   9.712  1.00 76.41           C
ATOM   1966  SG  CYS B 245      44.002  17.647   9.888  1.00 76.41           S
ATOM   1967  C   CYS B 245      45.622  18.142   7.275  1.00 76.41           C
ATOM   1968  O   CYS B 245      46.113  19.158   6.786  1.00 76.41           O
ATOM   1969  N   ASN B 246      44.438  17.635   6.850  1.00 76.71           N
ATOM   1970  CA  ASN B 246      43.590  18.332   5.921  1.00 76.71           C
ATOM   1971  CB  ASN B 246      44.008  18.183   4.445  1.00 76.71           C
ATOM   1972  CG  ASN B 246      43.956  16.720   4.044  1.00 76.71           C
ATOM   1973  OD1 ASN B 246      42.884  16.126   3.965  1.00 76.71           O
ATOM   1974  ND2 ASN B 246      45.146  16.122   3.763  1.00 76.71           N
ATOM   1975  C   ASN B 246      42.180  17.837   6.111  1.00 76.71           C
ATOM   1976  O   ASN B 246      41.940  16.857   6.814  1.00 76.71           O
ATOM   1977  N   GLU B 247      41.202  18.531   5.493  1.00 72.19           N
ATOM   1978  CA  GLU B 247      39.803  18.232   5.652  1.00 72.19           C
ATOM   1979  CB  GLU B 247      38.904  19.193   4.863  1.00 72.19           C
ATOM   1980  CG  GLU B 247      37.416  18.873   5.008  1.00 72.19           C
ATOM   1981  CD  GLU B 247      36.691  19.558   3.861  1.00 72.19           C
ATOM   1982  OE1 GLU B 247      37.384  20.210   3.035  1.00 72.19           O
ATOM   1983  OE2 GLU B 247      35.440  19.429   3.787  1.00 72.19           O
ATOM   1984  C   GLU B 247      39.478  16.874   5.119  1.00 72.19           C
ATOM   1985  O   GLU B 247      38.741  16.113   5.748  1.00 72.19           O
ATOM   1986  N   ASP B 248      40.024  16.538   3.937  1.00 46.34           N
ATOM   1987  CA  ASP B 248      39.693  15.305   3.285  1.00 46.34           C
ATOM   1988  CB  ASP B 248      40.432  15.148   1.948  1.00 46.34           C
ATOM   1989  CG  ASP B 248      39.872  16.194   0.995  1.00 46.34           C
ATOM   1990  OD1 ASP B 248      38.635  16.434   1.041  1.00 46.34           O
ATOM   1991  OD2 ASP B 248      40.671  16.766   0.206  1.00 46.34           O
ATOM   1992  C   ASP B 248      40.075  14.152   4.160  1.00 46.34           C
ATOM   1993  O   ASP B 248      39.283  13.235   4.371  1.00 46.34           O
ATOM   1994  N   LEU B 249      41.300  14.182   4.712  1.00 49.88           N
ATOM   1995  CA  LEU B 249      41.783  13.117   5.542  1.00 49.88           C
ATOM   1996  CB  LEU B 249      43.263  13.266   5.931  1.00 49.88           C
ATOM   1997  CG  LEU B 249      44.217  13.105   4.734  1.00 49.88           C
ATOM   1998  CD1 LEU B 249      45.688  13.180   5.174  1.00 49.88           C
ATOM   1999  CD2 LEU B 249      43.900  11.830   3.936  1.00 49.88           C
ATOM   2000  C   LEU B 249      40.971  13.053   6.795  1.00 49.88           C
ATOM   2001  O   LEU B 249      40.729  11.973   7.331  1.00 49.88           O
ATOM   2002  N   MET B 250      40.542  14.217   7.309  1.00 49.51           N
ATOM   2003  CA  MET B 250      39.806  14.244   8.543  1.00 49.51           C
ATOM   2004  CB  MET B 250      39.459  15.681   8.970  1.00 49.51           C
ATOM   2005  CG  MET B 250      40.691  16.509   9.342  1.00 49.51           C
ATOM   2006  SD  MET B 250      40.401  18.297   9.491  1.00 49.51           S
ATOM   2007  CE  MET B 250      39.275  18.170  10.907  1.00 49.51           C
ATOM   2008  C   MET B 250      38.522  13.492   8.378  1.00 49.51           C
ATOM   2009  O   MET B 250      38.148  12.681   9.223  1.00 49.51           O
ATOM   2010  N   ARG B 251      37.816  13.727   7.263  1.00188.74           N
ATOM   2011  CA  ARG B 251      36.546  13.101   7.045  1.00188.74           C
ATOM   2012  CB  ARG B 251      35.860  13.674   5.795  1.00188.74           C
ATOM   2013  CG  ARG B 251      34.503  13.063   5.479  1.00188.74           C
ATOM   2014  CD  ARG B 251      33.729  13.864   4.430  1.00188.74           C
ATOM   2015  NE  ARG B 251      34.604  14.004   3.234  1.00188.74           N
ATOM   2016  CZ  ARG B 251      34.273  14.891   2.250  1.00188.74           C
ATOM   2017  NH1 ARG B 251      33.152  15.660   2.374  1.00188.74           N
ATOM   2018  NH2 ARG B 251      35.063  15.009   1.143  1.00188.74           N
ATOM   2019  C   ARG B 251      36.722  11.623   6.874  1.00188.74           C
ATOM   2020  O   ARG B 251      35.883  10.840   7.316  1.00188.74           O
ATOM   2021  N   LEU B 252      37.807  11.193   6.200  1.00 38.03           N
ATOM   2022  CA  LEU B 252      38.017   9.790   5.994  1.00 38.03           C
ATOM   2023  CB  LEU B 252      39.245   9.494   5.117  1.00 38.03           C
ATOM   2024  CG  LEU B 252      39.104  10.006   3.669  1.00 38.03           C
ATOM   2025  CD1 LEU B 252      40.356   9.682   2.841  1.00 38.03           C
ATOM   2026  CD2 LEU B 252      37.810   9.493   3.014  1.00 38.03           C
ATOM   2027  C   LEU B 252      38.227   9.133   7.324  1.00 38.03           C
ATOM   2028  O   LEU B 252      37.648   8.085   7.606  1.00 38.03           O
ATOM   2029  N   GLU B 253      39.050   9.752   8.193  1.00 84.27           N
ATOM   2030  CA  GLU B 253      39.333   9.182   9.482  1.00 84.27           C
ATOM   2031  CB  GLU B 253      40.321  10.032  10.303  1.00 84.27           C
ATOM   2032  CG  GLU B 253      40.522   9.536  11.740  1.00 84.27           C
ATOM   2033  CD  GLU B 253      41.409   8.299  11.727  1.00 84.27           C
ATOM   2034  OE1 GLU B 253      42.033   8.022  10.668  1.00 84.27           O
ATOM   2035  OE2 GLU B 253      41.475   7.616  12.784  1.00 84.27           O
ATOM   2036  C   GLU B 253      38.067   9.095  10.274  1.00 84.27           C
ATOM   2037  O   GLU B 253      37.793   8.082  10.917  1.00 84.27           O
ATOM   2038  N   LEU B 254      37.244  10.155  10.224  1.00 53.91           N
ATOM   2039  CA  LEU B 254      36.069  10.218  11.044  1.00 53.91           C
ATOM   2040  CB  LEU B 254      35.311  11.542  10.841  1.00 53.91           C
ATOM   2041  CG  LEU B 254      34.055  11.700  11.714  1.00 53.91           C
ATOM   2042  CD1 LEU B 254      34.422  11.759  13.205  1.00 53.91           C
ATOM   2043  CD2 LEU B 254      33.214  12.907  11.264  1.00 53.91           C
ATOM   2044  C   LEU B 254      35.127   9.093  10.723  1.00 53.91           C
ATOM   2045  O   LEU B 254      34.726   8.343  11.613  1.00 53.91           O
ATOM   2046  N   LEU B 255      34.761   8.925   9.440  1.00139.30           N
ATOM   2047  CA  LEU B 255      33.800   7.915   9.095  1.00139.30           C
ATOM   2048  CB  LEU B 255      33.327   8.023   7.634  1.00139.30           C
ATOM   2049  CG  LEU B 255      32.300   6.943   7.243  1.00139.30           C
ATOM   2050  CD1 LEU B 255      31.005   7.078   8.062  1.00139.30           C
ATOM   2051  CD2 LEU B 255      32.048   6.938   5.726  1.00139.30           C
ATOM   2052  C   LEU B 255      34.367   6.542   9.277  1.00139.30           C
ATOM   2053  O   LEU B 255      33.682   5.640   9.758  1.00139.30           O
ATOM   2054  N   ARG B 256      35.617   6.315   8.827  1.00137.48           N
ATOM   2055  CA  ARG B 256      36.151   4.991   8.945  1.00137.48           C
ATOM   2056  CB  ARG B 256      37.444   4.791   8.136  1.00137.48           C
ATOM   2057  CG  ARG B 256      38.599   5.695   8.565  1.00137.48           C
ATOM   2058  CD  ARG B 256      39.833   5.562   7.670  1.00137.48           C
ATOM   2059  NE  ARG B 256      40.331   4.163   7.794  1.00137.48           N
ATOM   2060  CZ  ARG B 256      41.266   3.853   8.739  1.00137.48           C
ATOM   2061  NH1 ARG B 256      41.751   4.826   9.564  1.00137.48           N
ATOM   2062  NH2 ARG B 256      41.718   2.571   8.857  1.00137.48           N
ATOM   2063  C   ARG B 256      36.448   4.628  10.374  1.00137.48           C
ATOM   2064  O   ARG B 256      36.031   3.568  10.835  1.00137.48           O
ATOM   2065  N   SER B 257      37.223   5.485  11.080  1.00 85.65           N
ATOM   2066  CA  SER B 257      37.723   5.246  12.417  1.00 85.65           C
ATOM   2067  CB  SER B 257      39.099   5.896  12.636  1.00 85.65           C
ATOM   2068  OG  SER B 257      40.055   5.321  11.757  1.00 85.65           O
ATOM   2069  C   SER B 257      36.859   5.677  13.578  1.00 85.65           C
ATOM   2070  O   SER B 257      36.825   4.992  14.599  1.00 85.65           O
ATOM   2071  N   GLY B 258      36.185   6.844  13.502  1.00 48.57           N
ATOM   2072  CA  GLY B 258      35.421   7.302  14.636  1.00 48.57           C
ATOM   2073  C   GLY B 258      35.801   8.729  14.936  1.00 48.57           C
ATOM   2074  O   GLY B 258      36.628   9.317  14.241  1.00 48.57           O
ATOM   2075  N   PRO B 259      35.239   9.294  15.985  1.00 75.16           N
ATOM   2076  CA  PRO B 259      35.512  10.664  16.331  1.00 75.16           C
ATOM   2077  CD  PRO B 259      33.949   8.851  16.489  1.00 75.16           C
ATOM   2078  CB  PRO B 259      34.539  11.008  17.456  1.00 75.16           C
ATOM   2079  CG  PRO B 259      33.339  10.079  17.189  1.00 75.16           C
ATOM   2080  C   PRO B 259      36.954  10.812  16.694  1.00 75.16           C
ATOM   2081  O   PRO B 259      37.549   9.857  17.191  1.00 75.16           O
ATOM   2082  N   LEU B 260      37.544  11.992  16.423  1.00152.99           N
ATOM   2083  CA  LEU B 260      38.934  12.199  16.700  1.00152.99           C
ATOM   2084  CB  LEU B 260      39.830  12.160  15.443  1.00152.99           C
ATOM   2085  CG  LEU B 260      39.378  13.059  14.269  1.00152.99           C
ATOM   2086  CD1 LEU B 260      38.019  12.611  13.707  1.00152.99           C
ATOM   2087  CD2 LEU B 260      39.426  14.554  14.621  1.00152.99           C
ATOM   2088  C   LEU B 260      39.096  13.530  17.360  1.00152.99           C
ATOM   2089  O   LEU B 260      38.237  14.403  17.242  1.00152.99           O
ATOM   2090  N   ALA B 261      40.206  13.699  18.107  1.00 41.27           N
ATOM   2091  CA  ALA B 261      40.468  14.936  18.787  1.00 41.27           C
ATOM   2092  CB  ALA B 261      41.513  14.806  19.909  1.00 41.27           C
ATOM   2093  C   ALA B 261      40.979  15.958  17.810  1.00 41.27           C
ATOM   2094  O   ALA B 261      41.751  15.648  16.903  1.00 41.27           O
ATOM   2095  N   ILE B 262      40.544  17.221  17.982  1.00148.92           N
ATOM   2096  CA  ILE B 262      40.999  18.302  17.152  1.00148.92           C
ATOM   2097  CB  ILE B 262      40.081  18.579  15.992  1.00148.92           C
ATOM   2098  CG1 ILE B 262      40.189  17.390  15.020  1.00148.92           C
ATOM   2099  CG2 ILE B 262      40.409  19.927  15.339  1.00148.92           C
ATOM   2100  CD1 ILE B 262      39.309  17.508  13.780  1.00148.92           C
ATOM   2101  C   ILE B 262      41.179  19.500  18.039  1.00148.92           C
ATOM   2102  O   ILE B 262      40.675  19.523  19.162  1.00148.92           O
ATOM   2103  N   SER B 263      41.979  20.498  17.596  1.00 46.39           N
ATOM   2104  CA  SER B 263      42.161  21.694  18.369  1.00 46.39           C
ATOM   2105  CB  SER B 263      43.571  21.840  18.960  1.00 46.39           C
ATOM   2106  OG  SER B 263      44.514  22.014  17.914  1.00 46.39           O
ATOM   2107  C   SER B 263      41.946  22.865  17.457  1.00 46.39           C
ATOM   2108  O   SER B 263      42.111  22.756  16.243  1.00 46.39           O
ATOM   2109  N   PHE B 264      41.541  24.019  18.030  1.00182.42           N
ATOM   2110  CA  PHE B 264      41.323  25.200  17.240  1.00182.42           C
ATOM   2111  CB  PHE B 264      39.921  25.266  16.594  1.00182.42           C
ATOM   2112  CG  PHE B 264      38.860  25.407  17.636  1.00182.42           C
ATOM   2113  CD1 PHE B 264      38.373  24.307  18.304  1.00182.42           C
ATOM   2114  CD2 PHE B 264      38.349  26.646  17.951  1.00182.42           C
ATOM   2115  CE1 PHE B 264      37.394  24.440  19.262  1.00182.42           C
ATOM   2116  CE2 PHE B 264      37.368  26.785  18.906  1.00182.42           C
ATOM   2117  CZ  PHE B 264      36.887  25.681  19.566  1.00182.42           C
ATOM   2118  C   PHE B 264      41.509  26.394  18.123  1.00182.42           C
ATOM   2119  O   PHE B 264      41.697  26.259  19.332  1.00182.42           O
ATOM   2120  N   GLU B 265      41.492  27.609  17.536  1.00132.35           N
ATOM   2121  CA  GLU B 265      41.683  28.757  18.375  1.00132.35           C
ATOM   2122  CB  GLU B 265      42.546  29.876  17.772  1.00132.35           C
ATOM   2123  CG  GLU B 265      42.838  30.992  18.781  1.00132.35           C
ATOM   2124  CD  GLU B 265      43.767  30.425  19.845  1.00132.35           C
ATOM   2125  OE1 GLU B 265      44.565  29.516  19.497  1.00132.35           O
ATOM   2126  OE2 GLU B 265      43.690  30.881  21.015  1.00132.35           O
ATOM   2127  C   GLU B 265      40.351  29.340  18.710  1.00132.35           C
ATOM   2128  O   GLU B 265      39.582  29.743  17.837  1.00132.35           O
ATOM   2129  N   VAL B 266      40.055  29.382  20.021  1.00 84.60           N
ATOM   2130  CA  VAL B 266      38.830  29.918  20.524  1.00 84.60           C
ATOM   2131  CB  VAL B 266      38.466  29.371  21.878  1.00 84.60           C
ATOM   2132  CG1 VAL B 266      37.267  30.160  22.429  1.00 84.60           C
ATOM   2133  CG2 VAL B 266      38.202  27.861  21.749  1.00 84.60           C
ATOM   2134  C   VAL B 266      39.010  31.382  20.690  1.00 84.60           C
ATOM   2135  O   VAL B 266      40.063  31.850  21.118  1.00 84.60           O
ATOM   2136  N   TYR B 267      37.977  32.160  20.333  1.00 98.41           N
ATOM   2137  CA  TYR B 267      38.087  33.564  20.568  1.00 98.41           C
ATOM   2138  CB  TYR B 267      38.298  34.444  19.350  1.00 98.41           C
ATOM   2139  CG  TYR B 267      39.661  34.218  18.785  1.00 98.41           C
ATOM   2140  CD1 TYR B 267      40.731  34.953  19.240  1.00 98.41           C
ATOM   2141  CD2 TYR B 267      39.874  33.280  17.801  1.00 98.41           C
ATOM   2142  CE1 TYR B 267      41.991  34.759  18.726  1.00 98.41           C
ATOM   2143  CE2 TYR B 267      41.133  33.080  17.283  1.00 98.41           C
ATOM   2144  CZ  TYR B 267      42.194  33.822  17.743  1.00 98.41           C
ATOM   2145  OH  TYR B 267      43.486  33.620  17.213  1.00 98.41           O
ATOM   2146  C   TYR B 267      36.811  33.992  21.202  1.00 98.41           C
ATOM   2147  O   TYR B 267      35.859  33.219  21.275  1.00 98.41           O
ATOM   2148  N   ASP B 268      36.762  35.261  21.646  1.00 85.25           N
ATOM   2149  CA  ASP B 268      35.671  35.777  22.419  1.00 85.25           C
ATOM   2150  CB  ASP B 268      35.820  37.269  22.756  1.00 85.25           C
ATOM   2151  CG  ASP B 268      36.889  37.405  23.825  1.00 85.25           C
ATOM   2152  OD1 ASP B 268      36.942  36.528  24.728  1.00 85.25           O
ATOM   2153  OD2 ASP B 268      37.671  38.389  23.749  1.00 85.25           O
ATOM   2154  C   ASP B 268      34.378  35.627  21.692  1.00 85.25           C
ATOM   2155  O   ASP B 268      33.364  35.297  22.303  1.00 85.25           O
ATOM   2156  N   ASP B 269      34.362  35.844  20.368  1.00 58.25           N
ATOM   2157  CA  ASP B 269      33.112  35.766  19.675  1.00 58.25           C
ATOM   2158  CB  ASP B 269      33.209  36.109  18.173  1.00 58.25           C
ATOM   2159  CG  ASP B 269      34.130  35.136  17.447  1.00 58.25           C
ATOM   2160  OD1 ASP B 269      34.989  34.499  18.112  1.00 58.25           O
ATOM   2161  OD2 ASP B 269      33.988  35.028  16.199  1.00 58.25           O
ATOM   2162  C   ASP B 269      32.563  34.384  19.840  1.00 58.25           C
ATOM   2163  O   ASP B 269      31.351  34.188  19.895  1.00 58.25           O
ATOM   2164  N   PHE B 270      33.459  33.387  19.923  1.00127.91           N
ATOM   2165  CA  PHE B 270      33.113  32.003  20.067  1.00127.91           C
ATOM   2166  CB  PHE B 270      34.353  31.092  19.948  1.00127.91           C
ATOM   2167  CG  PHE B 270      33.944  29.656  19.951  1.00127.91           C
ATOM   2168  CD1 PHE B 270      33.574  29.034  18.779  1.00127.91           C
ATOM   2169  CD2 PHE B 270      33.930  28.927  21.118  1.00127.91           C
ATOM   2170  CE1 PHE B 270      33.198  27.710  18.771  1.00127.91           C
ATOM   2171  CE2 PHE B 270      33.556  27.603  21.115  1.00127.91           C
ATOM   2172  CZ  PHE B 270      33.191  26.990  19.941  1.00127.91           C
ATOM   2173  C   PHE B 270      32.461  31.780  21.403  1.00127.91           C
ATOM   2174  O   PHE B 270      31.540  30.975  21.523  1.00127.91           O
ATOM   2175  N   LEU B 271      32.902  32.499  22.452  1.00102.37           N
ATOM   2176  CA  LEU B 271      32.376  32.230  23.763  1.00102.37           C
ATOM   2177  CB  LEU B 271      32.994  33.095  24.873  1.00102.37           C
ATOM   2178  CG  LEU B 271      34.479  32.775  25.117  1.00102.37           C
ATOM   2179  CD1 LEU B 271      35.363  33.275  23.968  1.00102.37           C
ATOM   2180  CD2 LEU B 271      34.940  33.261  26.495  1.00102.37           C
ATOM   2181  C   LEU B 271      30.886  32.427  23.791  1.00102.37           C
ATOM   2182  O   LEU B 271      30.166  31.663  24.431  1.00102.37           O
ATOM   2183  N   PHE B 272      30.392  33.460  23.092  1.00193.24           N
ATOM   2184  CA  PHE B 272      29.010  33.855  23.032  1.00193.24           C
ATOM   2185  CB  PHE B 272      28.838  35.254  22.408  1.00193.24           C
ATOM   2186  CG  PHE B 272      27.440  35.717  22.645  1.00193.24           C
ATOM   2187  CD1 PHE B 272      27.126  36.390  23.803  1.00193.24           C
ATOM   2188  CD2 PHE B 272      26.445  35.481  21.724  1.00193.24           C
ATOM   2189  CE1 PHE B 272      25.844  36.826  24.041  1.00193.24           C
ATOM   2190  CE2 PHE B 272      25.161  35.917  21.956  1.00193.24           C
ATOM   2191  CZ  PHE B 272      24.857  36.588  23.115  1.00193.24           C
ATOM   2192  C   PHE B 272      28.176  32.880  22.245  1.00193.24           C
ATOM   2193  O   PHE B 272      26.960  32.869  22.391  1.00193.24           O
ATOM   2194  N   TYR B 273      28.787  32.087  21.344  1.00120.61           N
ATOM   2195  CA  TYR B 273      28.115  31.213  20.407  1.00120.61           C
ATOM   2196  CB  TYR B 273      29.111  30.199  19.805  1.00120.61           C
ATOM   2197  CG  TYR B 273      28.423  29.117  19.044  1.00120.61           C
ATOM   2198  CD1 TYR B 273      27.964  27.994  19.696  1.00120.61           C
ATOM   2199  CD2 TYR B 273      28.254  29.207  17.681  1.00120.61           C
ATOM   2200  CE1 TYR B 273      27.338  26.983  19.006  1.00120.61           C
ATOM   2201  CE2 TYR B 273      27.629  28.198  16.985  1.00120.61           C
ATOM   2202  CZ  TYR B 273      27.170  27.082  17.645  1.00120.61           C
ATOM   2203  OH  TYR B 273      26.530  26.046  16.931  1.00120.61           O
ATOM   2204  C   TYR B 273      26.958  30.468  21.013  1.00120.61           C
ATOM   2205  O   TYR B 273      27.118  29.720  21.976  1.00120.61           O
ATOM   2206  N   ARG B 274      25.729  30.784  20.530  1.00187.54           N
ATOM   2207  CA  ARG B 274      24.510  30.077  20.842  1.00187.54           C
ATOM   2208  CB  ARG B 274      23.256  30.960  20.753  1.00187.54           C
ATOM   2209  CG  ARG B 274      23.191  32.044  21.827  1.00187.54           C
ATOM   2210  CD  ARG B 274      24.246  33.132  21.643  1.00187.54           C
ATOM   2211  NE  ARG B 274      23.984  33.777  20.325  1.00187.54           N
ATOM   2212  CZ  ARG B 274      23.058  34.774  20.223  1.00187.54           C
ATOM   2213  NH1 ARG B 274      22.371  35.183  21.329  1.00187.54           N
ATOM   2214  NH2 ARG B 274      22.815  35.358  19.014  1.00187.54           N
ATOM   2215  C   ARG B 274      24.254  28.903  19.941  1.00187.54           C
ATOM   2216  O   ARG B 274      23.933  27.810  20.405  1.00187.54           O
ATOM   2217  N   GLY B 275      24.396  29.107  18.609  1.00 36.92           N
ATOM   2218  CA  GLY B 275      24.035  28.071  17.678  1.00 36.92           C
ATOM   2219  C   GLY B 275      24.378  28.516  16.288  1.00 36.92           C
ATOM   2220  O   GLY B 275      24.816  29.644  16.067  1.00 36.92           O
ATOM   2221  N   GLY B 276      24.157  27.625  15.298  1.00 24.57           N
ATOM   2222  CA  GLY B 276      24.465  27.950  13.935  1.00 24.57           C
ATOM   2223  C   GLY B 276      25.834  27.445  13.596  1.00 24.57           C
ATOM   2224  O   GLY B 276      26.414  26.632  14.316  1.00 24.57           O
ATOM   2225  N   ILE B 277      26.377  27.909  12.451  1.00 51.18           N
ATOM   2226  CA  ILE B 277      27.674  27.467  12.023  1.00 51.18           C
ATOM   2227  CB  ILE B 277      27.722  27.132  10.562  1.00 51.18           C
ATOM   2228  CG1 ILE B 277      26.741  25.988  10.254  1.00 51.18           C
ATOM   2229  CG2 ILE B 277      29.178  26.815  10.185  1.00 51.18           C
ATOM   2230  CD1 ILE B 277      26.495  25.779   8.761  1.00 51.18           C
ATOM   2231  C   ILE B 277      28.626  28.595  12.266  1.00 51.18           C
ATOM   2232  O   ILE B 277      28.586  29.619  11.587  1.00 51.18           O
ATOM   2233  N   TYR B 278      29.534  28.393  13.239  1.00190.10           N
ATOM   2234  CA  TYR B 278      30.477  29.370  13.713  1.00190.10           C
ATOM   2235  CB  TYR B 278      31.173  28.932  15.016  1.00190.10           C
ATOM   2236  CG  TYR B 278      32.280  29.878  15.340  1.00190.10           C
ATOM   2237  CD1 TYR B 278      32.055  31.000  16.104  1.00190.10           C
ATOM   2238  CD2 TYR B 278      33.552  29.637  14.875  1.00190.10           C
ATOM   2239  CE1 TYR B 278      33.083  31.864  16.401  1.00190.10           C
ATOM   2240  CE2 TYR B 278      34.585  30.496  15.169  1.00190.10           C
ATOM   2241  CZ  TYR B 278      34.352  31.611  15.936  1.00190.10           C
ATOM   2242  OH  TYR B 278      35.410  32.494  16.241  1.00190.10           O
ATOM   2243  C   TYR B 278      31.529  29.670  12.693  1.00190.10           C
ATOM   2244  O   TYR B 278      31.961  28.793  11.944  1.00190.10           O
ATOM   2245  N   HIS B 279      31.931  30.961  12.624  1.00133.53           N
ATOM   2246  CA  HIS B 279      32.945  31.381  11.701  1.00133.53           C
ATOM   2247  ND1 HIS B 279      34.037  31.124   8.447  1.00133.53           N
ATOM   2248  CG  HIS B 279      33.410  32.024   9.279  1.00133.53           C
ATOM   2249  CB  HIS B 279      32.375  31.652  10.297  1.00133.53           C
ATOM   2250  NE2 HIS B 279      34.856  33.129   7.945  1.00133.53           N
ATOM   2251  CD2 HIS B 279      33.922  33.242   8.959  1.00133.53           C
ATOM   2252  CE1 HIS B 279      34.891  31.838   7.671  1.00133.53           C
ATOM   2253  C   HIS B 279      33.582  32.668  12.168  1.00133.53           C
ATOM   2254  O   HIS B 279      33.023  33.404  12.979  1.00133.53           O
ATOM   2255  N   HIS B 280      34.813  32.921  11.666  1.00236.93           N
ATOM   2256  CA  HIS B 280      35.599  34.134  11.762  1.00236.93           C
ATOM   2257  ND1 HIS B 280      34.248  36.614  13.433  0.00236.93           N
ATOM   2258  CG  HIS B 280      33.892  35.983  12.262  0.00236.93           C
ATOM   2259  CB  HIS B 280      34.880  35.415  11.286  1.00236.93           C
ATOM   2260  NE2 HIS B 280      32.028  36.682  13.326  0.00236.93           N
ATOM   2261  CD2 HIS B 280      32.532  36.034  12.212  0.00236.93           C
ATOM   2262  CE1 HIS B 280      33.096  37.012  14.030  0.00236.93           C
ATOM   2263  C   HIS B 280      36.211  34.417  13.094  1.00236.93           C
ATOM   2264  O   HIS B 280      35.743  33.936  14.126  1.00236.93           O
ATOM   2265  N   VAL B 281      37.321  35.213  13.052  1.00161.09           N
ATOM   2266  CA  VAL B 281      38.043  35.632  14.224  1.00161.09           C
ATOM   2267  CB  VAL B 281      38.188  34.493  15.167  1.00161.09           C
ATOM   2268  CG1 VAL B 281      39.518  33.768  14.918  1.00161.09           C
ATOM   2269  CG2 VAL B 281      37.828  34.998  16.549  1.00161.09           C
ATOM   2270  C   VAL B 281      39.438  36.032  13.802  1.00161.09           C
ATOM   2271  O   VAL B 281      39.760  35.959  12.619  1.00161.09           O
ATOM   2272  N   PRO B 282      40.289  36.434  14.732  1.00232.30           N
ATOM   2273  CA  PRO B 282      41.620  36.884  14.380  1.00232.30           C
ATOM   2274  CD  PRO B 282      39.792  37.180  15.880  1.00232.30           C
ATOM   2275  CB  PRO B 282      42.174  37.586  15.616  1.00232.30           C
ATOM   2276  CG  PRO B 282      40.912  38.153  16.286  1.00232.30           C
ATOM   2277  C   PRO B 282      42.611  35.993  13.698  1.00232.30           C
ATOM   2278  O   PRO B 282      43.108  35.063  14.317  1.00232.30           O
ATOM   2279  N   MET B 283      43.097  36.445  12.525  1.00239.88           N
ATOM   2280  CA  MET B 283      43.842  35.705  11.541  1.00239.88           C
ATOM   2281  CB  MET B 283      44.279  36.590  10.363  1.00239.88           C
ATOM   2282  CG  MET B 283      45.002  35.821   9.257  0.00239.88           C
ATOM   2283  SD  MET B 283      43.937  34.708   8.292  1.00239.88           S
ATOM   2284  CE  MET B 283      45.269  34.119   7.208  1.00239.88           C
ATOM   2285  C   MET B 283      45.078  35.019  12.050  1.00239.88           C
ATOM   2286  O   MET B 283      45.263  33.839  11.761  1.00239.88           O
ATOM   2287  N   TYR B 284      45.970  35.684  12.804  1.00109.80           N
ATOM   2288  CA  TYR B 284      47.144  34.949  13.191  1.00109.80           C
ATOM   2289  CB  TYR B 284      48.450  35.628  12.747  1.00109.80           C
ATOM   2290  CG  TYR B 284      48.483  35.615  11.258  1.00109.80           C
ATOM   2291  CD1 TYR B 284      47.824  36.583  10.535  1.00109.80           C
ATOM   2292  CD2 TYR B 284      49.174  34.634  10.585  1.00109.80           C
ATOM   2293  CE1 TYR B 284      47.855  36.573   9.161  1.00109.80           C
ATOM   2294  CE2 TYR B 284      49.208  34.619   9.211  1.00109.80           C
ATOM   2295  CZ  TYR B 284      48.548  35.588   8.497  1.00109.80           C
ATOM   2296  OH  TYR B 284      48.581  35.574   7.086  1.00109.80           O
ATOM   2297  C   TYR B 284      47.193  34.862  14.708  1.00109.80           C
ATOM   2298  O   TYR B 284      48.237  34.379  15.224  1.00109.80           O
ATOM   2299  OXT TYR B 284      46.204  35.280  15.368  1.00109.80           O
TER    2300      TYR B 284
ATOM   2301  N   ASP C 285      57.663  26.165   2.757  1.00130.16           N
ATOM   2302  CA  ASP C 285      58.648  27.075   2.140  1.00130.16           C
ATOM   2303  CB  ASP C 285      57.940  27.955   1.095  1.00130.16           C
ATOM   2304  CG  ASP C 285      58.990  28.583   0.193  0.00130.16           C
ATOM   2305  OD1 ASP C 285      60.176  28.175   0.297  0.00130.16           O
ATOM   2306  OD2 ASP C 285      58.620  29.475  -0.615  0.00130.16           O
ATOM   2307  C   ASP C 285      59.290  27.960   3.162  1.00130.16           C
ATOM   2308  O   ASP C 285      59.101  29.175   3.140  1.00130.16           O
ATOM   2309  N   ARG C 286      60.071  27.383   4.102  1.00181.12           N
ATOM   2310  CA  ARG C 286      60.289  25.970   4.210  1.00181.12           C
ATOM   2311  CB  ARG C 286      61.642  25.595   4.841  1.00181.12           C
ATOM   2312  CG  ARG C 286      62.852  26.016   4.002  1.00181.12           C
ATOM   2313  CD  ARG C 286      63.413  24.912   3.100  1.00181.12           C
ATOM   2314  NE  ARG C 286      62.504  24.767   1.928  1.00181.12           N
ATOM   2315  CZ  ARG C 286      61.558  23.783   1.910  1.00181.12           C
ATOM   2316  NH1 ARG C 286      61.459  22.911   2.956  1.00181.12           N
ATOM   2317  NH2 ARG C 286      60.716  23.666   0.842  1.00181.12           N
ATOM   2318  C   ARG C 286      59.208  25.429   5.093  1.00181.12           C
ATOM   2319  O   ARG C 286      58.576  26.172   5.843  1.00181.12           O
ATOM   2320  N   PHE C 287      58.963  24.108   5.013  1.00129.61           N
ATOM   2321  CA  PHE C 287      57.897  23.491   5.748  1.00129.61           C
ATOM   2322  CB  PHE C 287      57.924  21.957   5.549  1.00129.61           C
ATOM   2323  CG  PHE C 287      56.806  21.253   6.243  1.00129.61           C
ATOM   2324  CD1 PHE C 287      55.531  21.292   5.728  1.00129.61           C
ATOM   2325  CD2 PHE C 287      57.030  20.549   7.405  1.00129.61           C
ATOM   2326  CE1 PHE C 287      54.495  20.640   6.356  1.00129.61           C
ATOM   2327  CE2 PHE C 287      55.999  19.893   8.037  1.00129.61           C
ATOM   2328  CZ  PHE C 287      54.729  19.937   7.513  1.00129.61           C
ATOM   2329  C   PHE C 287      58.044  23.841   7.201  1.00129.61           C
ATOM   2330  O   PHE C 287      59.077  23.582   7.817  1.00129.61           O
ATOM   2331  N   ASN C 288      57.005  24.502   7.764  1.00 91.87           N
ATOM   2332  CA  ASN C 288      56.943  24.846   9.161  1.00 91.87           C
ATOM   2333  CB  ASN C 288      57.447  26.265   9.488  1.00 91.87           C
ATOM   2334  CG  ASN C 288      58.966  26.265   9.563  1.00 91.87           C
ATOM   2335  OD1 ASN C 288      59.560  25.552  10.371  1.00 91.87           O
ATOM   2336  ND2 ASN C 288      59.618  27.094   8.706  1.00 91.87           N
ATOM   2337  C   ASN C 288      55.498  24.830   9.551  1.00 91.87           C
ATOM   2338  O   ASN C 288      54.818  25.852   9.455  1.00 91.87           O
ATOM   2339  N   PRO C 289      54.994  23.710   9.987  1.00105.25           N
ATOM   2340  CA  PRO C 289      53.619  23.632  10.389  1.00105.25           C
ATOM   2341  CD  PRO C 289      55.552  22.412   9.659  1.00105.25           C
ATOM   2342  CB  PRO C 289      53.233  22.156  10.302  1.00105.25           C
ATOM   2343  CG  PRO C 289      54.582  21.413  10.313  1.00105.25           C
ATOM   2344  C   PRO C 289      53.447  24.207  11.753  1.00105.25           C
ATOM   2345  O   PRO C 289      54.138  23.776  12.674  1.00105.25           O
ATOM   2346  N   TRP C 290      52.513  25.160  11.909  1.00136.43           N
ATOM   2347  CA  TRP C 290      52.234  25.688  13.205  1.00136.43           C
ATOM   2348  CB  TRP C 290      53.393  26.514  13.793  1.00136.43           C
ATOM   2349  CG  TRP C 290      53.122  27.085  15.166  1.00136.43           C
ATOM   2350  CD2 TRP C 290      52.756  28.455  15.405  1.00136.43           C
ATOM   2351  CD1 TRP C 290      53.185  26.481  16.386  1.00136.43           C
ATOM   2352  NE1 TRP C 290      52.877  27.389  17.374  1.00136.43           N
ATOM   2353  CE2 TRP C 290      52.613  28.601  16.783  1.00136.43           C
ATOM   2354  CE3 TRP C 290      52.560  29.495  14.547  1.00136.43           C
ATOM   2355  CZ2 TRP C 290      52.268  29.811  17.327  1.00136.43           C
ATOM   2356  CZ3 TRP C 290      52.211  30.710  15.098  1.00136.43           C
ATOM   2357  CH2 TRP C 290      52.069  30.862  16.461  1.00136.43           C
ATOM   2358  C   TRP C 290      51.069  26.598  13.034  1.00136.43           C
ATOM   2359  O   TRP C 290      51.116  27.540  12.243  1.00136.43           O
ATOM   2360  N   GLU C 291      49.984  26.317  13.774  1.00 54.20           N
ATOM   2361  CA  GLU C 291      48.826  27.152  13.730  1.00 54.20           C
ATOM   2362  CB  GLU C 291      47.658  26.517  12.958  1.00 54.20           C
ATOM   2363  CG  GLU C 291      47.974  26.312  11.474  1.00 54.20           C
ATOM   2364  CD  GLU C 291      46.772  25.660  10.807  1.00 54.20           C
ATOM   2365  OE1 GLU C 291      45.705  25.562  11.468  1.00 54.20           O
ATOM   2366  OE2 GLU C 291      46.908  25.247   9.624  1.00 54.20           O
ATOM   2367  C   GLU C 291      48.419  27.292  15.158  1.00 54.20           C
ATOM   2368  O   GLU C 291      48.289  26.301  15.874  1.00 54.20           O
ATOM   2369  N   THR C 292      48.198  28.536  15.612  1.00111.00           N
ATOM   2370  CA  THR C 292      47.900  28.749  16.999  1.00111.00           C
ATOM   2371  CB  THR C 292      47.831  30.201  17.375  1.00111.00           C
ATOM   2372  OG1 THR C 292      46.773  30.839  16.675  1.00111.00           O
ATOM   2373  CG2 THR C 292      49.172  30.865  17.022  1.00111.00           C
ATOM   2374  C   THR C 292      46.571  28.143  17.329  1.00111.00           C
ATOM   2375  O   THR C 292      45.590  28.332  16.612  1.00111.00           O
ATOM   2376  N   THR C 293      46.528  27.383  18.446  1.00 63.68           N
ATOM   2377  CA  THR C 293      45.324  26.768  18.927  1.00 63.68           C
ATOM   2378  CB  THR C 293      45.293  25.283  18.722  1.00 63.68           C
ATOM   2379  OG1 THR C 293      46.384  24.674  19.396  1.00 63.68           O
ATOM   2380  CG2 THR C 293      45.364  24.989  17.214  1.00 63.68           C
ATOM   2381  C   THR C 293      45.257  27.020  20.403  1.00 63.68           C
ATOM   2382  O   THR C 293      46.229  27.465  21.013  1.00 63.68           O
ATOM   2383  N   ASN C 294      44.090  26.750  21.019  1.00210.37           N
ATOM   2384  CA  ASN C 294      43.928  27.100  22.398  1.00210.37           C
ATOM   2385  CB  ASN C 294      43.338  28.521  22.444  1.00210.37           C
ATOM   2386  CG  ASN C 294      42.851  28.887  23.825  1.00210.37           C
ATOM   2387  OD1 ASN C 294      41.809  28.408  24.265  1.00210.37           O
ATOM   2388  ND2 ASN C 294      43.598  29.789  24.514  1.00210.37           N
ATOM   2389  C   ASN C 294      42.973  26.154  23.067  1.00210.37           C
ATOM   2390  O   ASN C 294      42.899  26.121  24.294  1.00210.37           O
ATOM   2391  N   HIS C 295      42.220  25.344  22.293  1.00 99.27           N
ATOM   2392  CA  HIS C 295      41.228  24.523  22.931  1.00 99.27           C
ATOM   2393  ND1 HIS C 295      37.573  24.210  23.175  1.00 99.27           N
ATOM   2394  CG  HIS C 295      38.772  24.594  23.733  1.00 99.27           C
ATOM   2395  CB  HIS C 295      39.872  25.258  22.964  1.00 99.27           C
ATOM   2396  NE2 HIS C 295      37.468  23.685  25.333  1.00 99.27           N
ATOM   2397  CD2 HIS C 295      38.692  24.265  25.050  1.00 99.27           C
ATOM   2398  CE1 HIS C 295      36.832  23.675  24.176  1.00 99.27           C
ATOM   2399  C   HIS C 295      41.084  23.228  22.181  1.00 99.27           C
ATOM   2400  O   HIS C 295      40.986  23.217  20.955  1.00 99.27           O
ATOM   2401  N   VAL C 296      41.052  22.084  22.905  1.00109.68           N
ATOM   2402  CA  VAL C 296      40.935  20.832  22.207  1.00109.68           C
ATOM   2403  CB  VAL C 296      41.884  19.759  22.632  1.00109.68           C
ATOM   2404  CG1 VAL C 296      41.336  19.147  23.918  1.00109.68           C
ATOM   2405  CG2 VAL C 296      42.029  18.744  21.486  1.00109.68           C
ATOM   2406  C   VAL C 296      39.543  20.297  22.404  1.00109.68           C
ATOM   2407  O   VAL C 296      38.961  20.420  23.482  1.00109.68           O
ATOM   2408  N   VAL C 297      38.974  19.687  21.338  1.00 68.19           N
ATOM   2409  CA  VAL C 297      37.625  19.185  21.362  1.00 68.19           C
ATOM   2410  CB  VAL C 297      36.628  20.165  20.812  1.00 68.19           C
ATOM   2411  CG1 VAL C 297      36.547  21.368  21.768  1.00 68.19           C
ATOM   2412  CG2 VAL C 297      37.062  20.554  19.387  1.00 68.19           C
ATOM   2413  C   VAL C 297      37.531  17.919  20.544  1.00 68.19           C
ATOM   2414  O   VAL C 297      38.539  17.421  20.042  1.00 68.19           O
ATOM   2415  N   THR C 298      36.301  17.350  20.426  1.00 56.13           N
ATOM   2416  CA  THR C 298      36.089  16.108  19.714  1.00 56.13           C
ATOM   2417  CB  THR C 298      35.426  15.054  20.552  1.00 56.13           C
ATOM   2418  OG1 THR C 298      36.211  14.777  21.703  1.00 56.13           O
ATOM   2419  CG2 THR C 298      35.263  13.782  19.703  1.00 56.13           C
ATOM   2420  C   THR C 298      35.213  16.301  18.499  1.00 56.13           C
ATOM   2421  O   THR C 298      34.081  16.774  18.593  1.00 56.13           O
ATOM   2422  N   ILE C 299      35.702  15.865  17.315  1.00119.66           N
ATOM   2423  CA  ILE C 299      34.946  16.001  16.094  1.00119.66           C
ATOM   2424  CB  ILE C 299      35.797  16.137  14.871  1.00119.66           C
ATOM   2425  CG1 ILE C 299      36.616  17.432  14.954  1.00119.66           C
ATOM   2426  CG2 ILE C 299      34.879  16.066  13.639  1.00119.66           C
ATOM   2427  CD1 ILE C 299      35.763  18.696  14.995  1.00119.66           C
ATOM   2428  C   ILE C 299      34.117  14.755  15.938  1.00119.66           C
ATOM   2429  O   ILE C 299      34.632  13.641  16.001  1.00119.66           O
ATOM   2430  N   VAL C 300      32.779  14.932  15.945  1.00121.38           N
ATOM   2431  CA  VAL C 300      31.785  13.902  15.790  1.00121.38           C
ATOM   2432  CB  VAL C 300      30.662  14.072  16.768  1.00121.38           C
ATOM   2433  CG1 VAL C 300      31.257  13.927  18.180  1.00121.38           C
ATOM   2434  CG2 VAL C 300      29.980  15.428  16.527  1.00121.38           C
ATOM   2435  C   VAL C 300      31.200  13.697  14.410  1.00121.38           C
ATOM   2436  O   VAL C 300      30.651  12.626  14.147  1.00121.38           O
ATOM   2437  N   GLY C 301      31.186  14.724  13.523  1.00 45.80           N
ATOM   2438  CA  GLY C 301      30.510  14.526  12.257  1.00 45.80           C
ATOM   2439  C   GLY C 301      30.654  15.727  11.356  1.00 45.80           C
ATOM   2440  O   GLY C 301      31.394  16.661  11.659  1.00 45.80           O
ATOM   2441  N   TYR C 302      29.974  15.700  10.179  1.00 71.78           N
ATOM   2442  CA  TYR C 302      30.019  16.802   9.245  1.00 71.78           C
ATOM   2443  CB  TYR C 302      31.191  16.718   8.250  1.00 71.78           C
ATOM   2444  CG  TYR C 302      31.070  15.447   7.481  1.00 71.78           C
ATOM   2445  CD1 TYR C 302      30.243  15.362   6.385  1.00 71.78           C
ATOM   2446  CD2 TYR C 302      31.792  14.337   7.858  1.00 71.78           C
ATOM   2447  CE1 TYR C 302      30.137  14.188   5.676  1.00 71.78           C
ATOM   2448  CE2 TYR C 302      31.690  13.161   7.153  1.00 71.78           C
ATOM   2449  CZ  TYR C 302      30.860  13.084   6.061  1.00 71.78           C
ATOM   2450  OH  TYR C 302      30.754  11.878   5.337  1.00 71.78           O
ATOM   2451  C   TYR C 302      28.740  16.874   8.452  1.00 71.78           C
ATOM   2452  O   TYR C 302      27.976  15.911   8.395  1.00 71.78           O
ATOM   2453  N   GLY C 303      28.476  18.036   7.802  1.00 30.64           N
ATOM   2454  CA  GLY C 303      27.274  18.184   7.023  1.00 30.64           C
ATOM   2455  C   GLY C 303      27.379  19.425   6.190  1.00 30.64           C
ATOM   2456  O   GLY C 303      28.424  20.070   6.146  1.00 30.64           O
ATOM   2457  N   HIS C 304      26.286  19.770   5.473  1.00112.26           N
ATOM   2458  CA  HIS C 304      26.271  20.961   4.672  1.00112.26           C
ATOM   2459  ND1 HIS C 304      24.077  20.447   2.147  1.00112.26           N
ATOM   2460  CG  HIS C 304      25.247  19.893   2.614  1.00112.26           C
ATOM   2461  CB  HIS C 304      26.395  20.689   3.163  1.00112.26           C
ATOM   2462  NE2 HIS C 304      23.873  18.245   1.914  1.00112.26           N
ATOM   2463  CD2 HIS C 304      25.106  18.547   2.465  1.00112.26           C
ATOM   2464  CE1 HIS C 304      23.291  19.418   1.741  1.00112.26           C
ATOM   2465  C   HIS C 304      24.956  21.639   4.889  1.00112.26           C
ATOM   2466  O   HIS C 304      23.906  20.997   4.881  1.00112.26           O
ATOM   2467  N   LYS C 305      24.978  22.970   5.101  1.00100.10           N
ATOM   2468  CA  LYS C 305      23.740  23.664   5.302  1.00100.10           C
ATOM   2469  CB  LYS C 305      23.903  25.033   5.987  1.00100.10           C
ATOM   2470  CG  LYS C 305      22.577  25.756   6.233  1.00100.10           C
ATOM   2471  CD  LYS C 305      22.689  26.921   7.218  1.00100.10           C
ATOM   2472  CE  LYS C 305      23.475  28.115   6.673  1.00100.10           C
ATOM   2473  NZ  LYS C 305      23.529  29.192   7.688  1.00100.10           N
ATOM   2474  C   LYS C 305      23.145  23.887   3.953  1.00100.10           C
ATOM   2475  O   LYS C 305      23.712  24.585   3.113  1.00100.10           O
ATOM   2476  N   GLY C 306      21.973  23.276   3.708  1.00 20.93           N
ATOM   2477  CA  GLY C 306      21.341  23.406   2.432  1.00 20.93           C
ATOM   2478  C   GLY C 306      20.902  24.819   2.223  1.00 20.93           C
ATOM   2479  O   GLY C 306      21.083  25.379   1.143  1.00 20.93           O
ATOM   2480  N   ASN C 307      20.309  25.438   3.261  1.00 48.97           N
ATOM   2481  CA  ASN C 307      19.753  26.748   3.085  1.00 48.97           C
ATOM   2482  CB  ASN C 307      19.056  27.280   4.349  1.00 48.97           C
ATOM   2483  CG  ASN C 307      17.775  26.485   4.558  1.00 48.97           C
ATOM   2484  OD1 ASN C 307      16.979  26.314   3.636  1.00 48.97           O
ATOM   2485  ND2 ASN C 307      17.568  25.983   5.805  1.00 48.97           N
ATOM   2486  C   ASN C 307      20.820  27.730   2.730  1.00 48.97           C
ATOM   2487  O   ASN C 307      20.718  28.411   1.712  1.00 48.97           O
ATOM   2488  N   ASN C 308      21.893  27.826   3.537  1.00133.76           N
ATOM   2489  CA  ASN C 308      22.851  28.833   3.192  1.00133.76           C
ATOM   2490  CB  ASN C 308      23.089  29.853   4.320  1.00133.76           C
ATOM   2491  CG  ASN C 308      23.872  31.030   3.749  1.00133.76           C
ATOM   2492  OD1 ASN C 308      24.817  30.854   2.982  1.00133.76           O
ATOM   2493  ND2 ASN C 308      23.462  32.269   4.130  1.00133.76           N
ATOM   2494  C   ASN C 308      24.156  28.190   2.899  1.00133.76           C
ATOM   2495  O   ASN C 308      25.140  28.412   3.604  1.00133.76           O
ATOM   2496  N   PRO C 309      24.180  27.405   1.862  1.00199.83           N
ATOM   2497  CA  PRO C 309      25.395  26.776   1.449  1.00199.83           C
ATOM   2498  CD  PRO C 309      23.243  27.560   0.761  1.00199.83           C
ATOM   2499  CB  PRO C 309      25.066  26.091   0.127  1.00199.83           C
ATOM   2500  CG  PRO C 309      23.984  27.011  -0.470  1.00199.83           C
ATOM   2501  C   PRO C 309      26.417  27.850   1.252  1.00199.83           C
ATOM   2502  O   PRO C 309      27.504  27.767   1.825  1.00199.83           O
ATOM   2503  N   LYS C 310      26.053  28.937   0.544  1.00290.19           N
ATOM   2504  CA  LYS C 310      27.081  29.874   0.218  1.00290.19           C
ATOM   2505  CB  LYS C 310      27.709  30.547   1.451  1.00290.19           C
ATOM   2506  CG  LYS C 310      28.807  31.555   1.105  1.00290.19           C
ATOM   2507  CD  LYS C 310      29.197  32.458   2.276  1.00290.19           C
ATOM   2508  CE  LYS C 310      29.942  31.726   3.394  1.00290.19           C
ATOM   2509  NZ  LYS C 310      30.281  32.672   4.481  1.00290.19           N
ATOM   2510  C   LYS C 310      28.130  29.078  -0.487  1.00290.19           C
ATOM   2511  O   LYS C 310      29.286  29.027  -0.070  1.00290.19           O
ATOM   2512  N   LYS C 311      27.722  28.431  -1.597  1.00281.25           N
ATOM   2513  CA  LYS C 311      28.582  27.563  -2.344  1.00281.25           C
ATOM   2514  CB  LYS C 311      29.938  28.203  -2.688  1.00281.25           C
ATOM   2515  CG  LYS C 311      29.847  29.377  -3.667  1.00281.25           C
ATOM   2516  CD  LYS C 311      29.172  30.624  -3.090  1.00281.25           C
ATOM   2517  CE  LYS C 311      27.660  30.673  -3.319  1.00281.25           C
ATOM   2518  NZ  LYS C 311      27.371  30.843  -4.760  1.00281.25           N
ATOM   2519  C   LYS C 311      28.840  26.341  -1.523  1.00281.25           C
ATOM   2520  O   LYS C 311      29.881  25.698  -1.650  1.00281.25           O
ATOM   2521  N   GLY C 312      27.871  25.989  -0.657  1.00 67.80           N
ATOM   2522  CA  GLY C 312      27.963  24.808   0.154  1.00 67.80           C
ATOM   2523  C   GLY C 312      28.467  25.245   1.482  1.00 67.80           C
ATOM   2524  O   GLY C 312      29.642  25.572   1.633  1.00 67.80           O
ATOM   2525  N   GLU C 313      27.580  25.261   2.497  1.00117.98           N
ATOM   2526  CA  GLU C 313      28.029  25.723   3.771  1.00117.98           C
ATOM   2527  CB  GLU C 313      26.938  26.446   4.580  1.00117.98           C
ATOM   2528  CG  GLU C 313      27.412  26.945   5.947  1.00117.98           C
ATOM   2529  CD  GLU C 313      28.259  28.191   5.729  1.00117.98           C
ATOM   2530  OE1 GLU C 313      28.414  28.600   4.548  1.00117.98           O
ATOM   2531  OE2 GLU C 313      28.761  28.749   6.741  1.00117.98           O
ATOM   2532  C   GLU C 313      28.379  24.489   4.504  1.00117.98           C
ATOM   2533  O   GLU C 313      27.566  23.939   5.244  1.00117.98           O
ATOM   2534  N   LYS C 314      29.622  24.029   4.302  1.00 62.08           N
ATOM   2535  CA  LYS C 314      30.040  22.813   4.916  1.00 62.08           C
ATOM   2536  CB  LYS C 314      31.289  22.211   4.252  1.00 62.08           C
ATOM   2537  CG  LYS C 314      31.051  21.824   2.790  1.00 62.08           C
ATOM   2538  CD  LYS C 314      32.333  21.588   1.989  1.00 62.08           C
ATOM   2539  CE  LYS C 314      32.888  20.169   2.112  1.00 62.08           C
ATOM   2540  NZ  LYS C 314      34.115  20.035   1.295  1.00 62.08           N
ATOM   2541  C   LYS C 314      30.366  23.118   6.336  1.00 62.08           C
ATOM   2542  O   LYS C 314      30.841  24.206   6.658  1.00 62.08           O
ATOM   2543  N   TYR C 315      30.073  22.165   7.239  1.00 68.56           N
ATOM   2544  CA  TYR C 315      30.392  22.393   8.614  1.00 68.56           C
ATOM   2545  CB  TYR C 315      29.235  22.999   9.433  1.00 68.56           C
ATOM   2546  CG  TYR C 315      28.027  22.135   9.306  1.00 68.56           C
ATOM   2547  CD1 TYR C 315      27.910  20.968  10.027  1.00 68.56           C
ATOM   2548  CD2 TYR C 315      26.997  22.507   8.472  1.00 68.56           C
ATOM   2549  CE1 TYR C 315      26.786  20.184   9.909  1.00 68.56           C
ATOM   2550  CE2 TYR C 315      25.871  21.727   8.350  1.00 68.56           C
ATOM   2551  CZ  TYR C 315      25.766  20.561   9.068  1.00 68.56           C
ATOM   2552  OH  TYR C 315      24.613  19.757   8.947  1.00 68.56           O
ATOM   2553  C   TYR C 315      30.813  21.109   9.253  1.00 68.56           C
ATOM   2554  O   TYR C 315      30.591  20.024   8.717  1.00 68.56           O
ATOM   2555  N   TRP C 316      31.476  21.227  10.421  1.00 94.37           N
ATOM   2556  CA  TRP C 316      31.880  20.088  11.192  1.00 94.37           C
ATOM   2557  CB  TRP C 316      33.323  20.170  11.732  1.00 94.37           C
ATOM   2558  CG  TRP C 316      34.439  20.198  10.707  1.00 94.37           C
ATOM   2559  CD2 TRP C 316      34.902  19.055   9.971  1.00 94.37           C
ATOM   2560  CD1 TRP C 316      35.208  21.252  10.303  1.00 94.37           C
ATOM   2561  NE1 TRP C 316      36.132  20.834   9.374  1.00 94.37           N
ATOM   2562  CE2 TRP C 316      35.952  19.484   9.157  1.00 94.37           C
ATOM   2563  CE3 TRP C 316      34.489  17.753   9.974  1.00 94.37           C
ATOM   2564  CZ2 TRP C 316      36.607  18.613   8.333  1.00 94.37           C
ATOM   2565  CZ3 TRP C 316      35.150  16.878   9.139  1.00 94.37           C
ATOM   2566  CH2 TRP C 316      36.188  17.301   8.335  1.00 94.37           C
ATOM   2567  C   TRP C 316      30.991  20.119  12.401  1.00 94.37           C
ATOM   2568  O   TRP C 316      30.530  21.185  12.806  1.00 94.37           O
ATOM   2569  N   ILE C 317      30.702  18.942  12.990  1.00111.41           N
ATOM   2570  CA  ILE C 317      29.889  18.856  14.175  1.00111.41           C
ATOM   2571  CB  ILE C 317      28.936  17.692  14.149  1.00111.41           C
ATOM   2572  CG1 ILE C 317      27.925  17.795  12.996  1.00111.41           C
ATOM   2573  CG2 ILE C 317      28.262  17.615  15.529  1.00111.41           C
ATOM   2574  CD1 ILE C 317      26.879  18.888  13.192  1.00111.41           C
ATOM   2575  C   ILE C 317      30.862  18.544  15.275  1.00111.41           C
ATOM   2576  O   ILE C 317      31.520  17.505  15.232  1.00111.41           O
ATOM   2577  N   VAL C 318      30.979  19.425  16.296  1.00 53.41           N
ATOM   2578  CA  VAL C 318      31.986  19.213  17.306  1.00 53.41           C
ATOM   2579  CB  VAL C 318      33.008  20.310  17.323  1.00 53.41           C
ATOM   2580  CG1 VAL C 318      34.039  20.016  18.425  1.00 53.41           C
ATOM   2581  CG2 VAL C 318      33.593  20.466  15.910  1.00 53.41           C
ATOM   2582  C   VAL C 318      31.381  19.178  18.689  1.00 53.41           C
ATOM   2583  O   VAL C 318      30.449  19.918  18.999  1.00 53.41           O
ATOM   2584  N   GLN C 319      31.941  18.309  19.566  1.00 44.04           N
ATOM   2585  CA  GLN C 319      31.481  18.183  20.927  1.00 44.04           C
ATOM   2586  CB  GLN C 319      31.435  16.729  21.427  1.00 44.04           C
ATOM   2587  CG  GLN C 319      30.941  16.595  22.869  1.00 44.04           C
ATOM   2588  CD  GLN C 319      30.937  15.117  23.232  1.00 44.04           C
ATOM   2589  OE1 GLN C 319      31.322  14.267  22.431  1.00 44.04           O
ATOM   2590  NE2 GLN C 319      30.490  14.800  24.476  1.00 44.04           N
ATOM   2591  C   GLN C 319      32.423  18.938  21.818  1.00 44.04           C
ATOM   2592  O   GLN C 319      33.630  18.702  21.827  1.00 44.04           O
ATOM   2593  N   ASN C 320      31.871  19.886  22.602  1.00 81.99           N
ATOM   2594  CA  ASN C 320      32.644  20.720  23.479  1.00 81.99           C
ATOM   2595  CB  ASN C 320      32.057  22.143  23.560  1.00 81.99           C
ATOM   2596  CG  ASN C 320      33.149  23.138  23.922  1.00 81.99           C
ATOM   2597  OD1 ASN C 320      34.174  22.783  24.499  1.00 81.99           O
ATOM   2598  ND2 ASN C 320      32.926  24.431  23.561  1.00 81.99           N
ATOM   2599  C   ASN C 320      32.626  20.101  24.859  1.00 81.99           C
ATOM   2600  O   ASN C 320      31.898  19.148  25.121  1.00 81.99           O
ATOM   2601  N   THR C 321      33.560  20.553  25.718  1.00192.28           N
ATOM   2602  CA  THR C 321      33.813  20.208  27.097  1.00192.28           C
ATOM   2603  CB  THR C 321      35.283  20.200  27.405  1.00192.28           C
ATOM   2604  OG1 THR C 321      35.530  19.581  28.659  1.00192.28           O
ATOM   2605  CG2 THR C 321      35.787  21.653  27.419  1.00192.28           C
ATOM   2606  C   THR C 321      33.147  21.085  28.130  1.00192.28           C
ATOM   2607  O   THR C 321      33.431  20.923  29.317  1.00192.28           O
ATOM   2608  N   TRP C 322      32.450  22.150  27.691  1.00152.33           N
ATOM   2609  CA  TRP C 322      31.824  23.198  28.465  1.00152.33           C
ATOM   2610  CB  TRP C 322      31.673  24.484  27.641  1.00152.33           C
ATOM   2611  CG  TRP C 322      33.050  25.010  27.303  1.00152.33           C
ATOM   2612  CD2 TRP C 322      33.347  26.110  26.428  1.00152.33           C
ATOM   2613  CD1 TRP C 322      34.250  24.532  27.743  1.00152.33           C
ATOM   2614  NE1 TRP C 322      35.277  25.260  27.195  1.00152.33           N
ATOM   2615  CE2 TRP C 322      34.738  26.235  26.383  1.00152.33           C
ATOM   2616  CE3 TRP C 322      32.535  26.945  25.718  1.00152.33           C
ATOM   2617  CZ2 TRP C 322      35.336  27.200  25.624  1.00152.33           C
ATOM   2618  CZ3 TRP C 322      33.143  27.919  24.956  1.00152.33           C
ATOM   2619  CH2 TRP C 322      34.517  28.044  24.910  1.00152.33           C
ATOM   2620  C   TRP C 322      30.528  22.817  29.135  1.00152.33           C
ATOM   2621  O   TRP C 322      29.908  23.654  29.789  1.00152.33           O
ATOM   2622  N   GLY C 323      29.993  21.609  28.902  1.00 36.26           N
ATOM   2623  CA  GLY C 323      28.755  21.262  29.545  1.00 36.26           C
ATOM   2624  C   GLY C 323      27.669  21.371  28.520  1.00 36.26           C
ATOM   2625  O   GLY C 323      27.853  21.983  27.470  1.00 36.26           O
ATOM   2626  N   SER C 324      26.506  20.748  28.806  1.00 38.83           N
ATOM   2627  CA  SER C 324      25.380  20.714  27.912  1.00 38.83           C
ATOM   2628  CB  SER C 324      24.325  19.672  28.324  1.00 38.83           C
ATOM   2629  OG  SER C 324      23.744  20.030  29.569  1.00 38.83           O
ATOM   2630  C   SER C 324      24.697  22.047  27.872  1.00 38.83           C
ATOM   2631  O   SER C 324      23.904  22.319  26.972  1.00 38.83           O
ATOM   2632  N   GLU C 325      24.976  22.910  28.861  1.00 80.55           N
ATOM   2633  CA  GLU C 325      24.343  24.193  28.972  1.00 80.55           C
ATOM   2634  CB  GLU C 325      24.727  24.936  30.262  1.00 80.55           C
ATOM   2635  CG  GLU C 325      23.971  26.253  30.453  1.00 80.55           C
ATOM   2636  CD  GLU C 325      24.442  26.879  31.757  1.00 80.55           C
ATOM   2637  OE1 GLU C 325      25.316  26.266  32.426  1.00 80.55           O
ATOM   2638  OE2 GLU C 325      23.933  27.979  32.103  1.00 80.55           O
ATOM   2639  C   GLU C 325      24.735  25.062  27.819  1.00 80.55           C
ATOM   2640  O   GLU C 325      23.984  25.955  27.430  1.00 80.55           O
ATOM   2641  N   TRP C 326      25.938  24.839  27.256  1.00 78.53           N
ATOM   2642  CA  TRP C 326      26.449  25.719  26.241  1.00 78.53           C
ATOM   2643  CB  TRP C 326      27.969  25.921  26.374  1.00 78.53           C
ATOM   2644  CG  TRP C 326      28.605  26.818  25.341  1.00 78.53           C
ATOM   2645  CD2 TRP C 326      29.180  26.343  24.114  1.00 78.53           C
ATOM   2646  CD1 TRP C 326      28.786  28.170  25.356  1.00 78.53           C
ATOM   2647  NE1 TRP C 326      29.444  28.568  24.216  1.00 78.53           N
ATOM   2648  CE2 TRP C 326      29.693  27.453  23.442  1.00 78.53           C
ATOM   2649  CE3 TRP C 326      29.279  25.085  23.593  1.00 78.53           C
ATOM   2650  CZ2 TRP C 326      30.314  27.319  22.234  1.00 78.53           C
ATOM   2651  CZ3 TRP C 326      29.902  24.954  22.371  1.00 78.53           C
ATOM   2652  CH2 TRP C 326      30.410  26.050  21.705  1.00 78.53           C
ATOM   2653  C   TRP C 326      26.179  25.209  24.854  1.00 78.53           C
ATOM   2654  O   TRP C 326      26.095  24.009  24.605  1.00 78.53           O
ATOM   2655  N   GLY C 327      25.991  26.159  23.914  1.00 37.54           N
ATOM   2656  CA  GLY C 327      25.848  25.901  22.506  1.00 37.54           C
ATOM   2657  C   GLY C 327      24.645  25.063  22.226  1.00 37.54           C
ATOM   2658  O   GLY C 327      23.584  25.244  22.821  1.00 37.54           O
ATOM   2659  N   GLU C 328      24.798  24.130  21.263  1.00 62.33           N
ATOM   2660  CA  GLU C 328      23.719  23.275  20.883  1.00 62.33           C
ATOM   2661  CB  GLU C 328      23.766  22.898  19.391  1.00 62.33           C
ATOM   2662  CG  GLU C 328      23.580  24.096  18.454  1.00 62.33           C
ATOM   2663  CD  GLU C 328      23.835  23.645  17.019  1.00 62.33           C
ATOM   2664  OE1 GLU C 328      24.458  22.566  16.832  1.00 62.33           O
ATOM   2665  OE2 GLU C 328      23.414  24.382  16.087  1.00 62.33           O
ATOM   2666  C   GLU C 328      23.869  22.013  21.671  1.00 62.33           C
ATOM   2667  O   GLU C 328      24.419  21.026  21.187  1.00 62.33           O
ATOM   2668  N   ARG C 329      23.347  22.016  22.910  1.00 80.45           N
ATOM   2669  CA  ARG C 329      23.387  20.863  23.761  1.00 80.45           C
ATOM   2670  CB  ARG C 329      22.585  19.678  23.195  1.00 80.45           C
ATOM   2671  CG  ARG C 329      21.079  19.941  23.126  1.00 80.45           C
ATOM   2672  CD  ARG C 329      20.272  18.767  22.564  1.00 80.45           C
ATOM   2673  NE  ARG C 329      20.637  18.621  21.127  1.00 80.45           N
ATOM   2674  CZ  ARG C 329      19.943  19.309  20.173  1.00 80.45           C
ATOM   2675  NH1 ARG C 329      18.917  20.133  20.537  1.00 80.45           N
ATOM   2676  NH2 ARG C 329      20.276  19.174  18.856  1.00 80.45           N
ATOM   2677  C   ARG C 329      24.800  20.411  23.983  1.00 80.45           C
ATOM   2678  O   ARG C 329      25.055  19.213  24.099  1.00 80.45           O
ATOM   2679  N   GLY C 330      25.757  21.356  24.078  1.00 37.78           N
ATOM   2680  CA  GLY C 330      27.116  20.991  24.371  1.00 37.78           C
ATOM   2681  C   GLY C 330      27.916  20.845  23.109  1.00 37.78           C
ATOM   2682  O   GLY C 330      29.128  20.645  23.176  1.00 37.78           O
ATOM   2683  N   TYR C 331      27.279  20.978  21.928  1.00 86.45           N
ATOM   2684  CA  TYR C 331      27.971  20.796  20.678  1.00 86.45           C
ATOM   2685  CB  TYR C 331      27.323  19.752  19.747  1.00 86.45           C
ATOM   2686  CG  TYR C 331      27.473  18.373  20.295  1.00 86.45           C
ATOM   2687  CD1 TYR C 331      26.659  17.915  21.306  1.00 86.45           C
ATOM   2688  CD2 TYR C 331      28.423  17.524  19.773  1.00 86.45           C
ATOM   2689  CE1 TYR C 331      26.800  16.637  21.794  1.00 86.45           C
ATOM   2690  CE2 TYR C 331      28.569  16.246  20.257  1.00 86.45           C
ATOM   2691  CZ  TYR C 331      27.758  15.801  21.272  1.00 86.45           C
ATOM   2692  OH  TYR C 331      27.904  14.489  21.771  1.00 86.45           O
ATOM   2693  C   TYR C 331      27.920  22.076  19.901  1.00 86.45           C
ATOM   2694  O   TYR C 331      27.155  22.985  20.223  1.00 86.45           O
ATOM   2695  N   PHE C 332      28.800  22.195  18.879  1.00 76.41           N
ATOM   2696  CA  PHE C 332      28.767  23.352  18.029  1.00 76.41           C
ATOM   2697  CB  PHE C 332      29.685  24.508  18.481  1.00 76.41           C
ATOM   2698  CG  PHE C 332      31.118  24.092  18.430  1.00 76.41           C
ATOM   2699  CD1 PHE C 332      31.686  23.393  19.470  1.00 76.41           C
ATOM   2700  CD2 PHE C 332      31.902  24.421  17.346  1.00 76.41           C
ATOM   2701  CE1 PHE C 332      33.009  23.019  19.423  1.00 76.41           C
ATOM   2702  CE2 PHE C 332      33.225  24.049  17.294  1.00 76.41           C
ATOM   2703  CZ  PHE C 332      33.782  23.346  18.334  1.00 76.41           C
ATOM   2704  C   PHE C 332      29.160  22.945  16.644  1.00 76.41           C
ATOM   2705  O   PHE C 332      29.821  21.928  16.436  1.00 76.41           O
ATOM   2706  N   ARG C 333      28.730  23.733  15.641  1.00 74.51           N
ATOM   2707  CA  ARG C 333      29.099  23.426  14.294  1.00 74.51           C
ATOM   2708  CB  ARG C 333      27.900  23.299  13.342  1.00 74.51           C
ATOM   2709  CG  ARG C 333      26.961  22.166  13.765  1.00 74.51           C
ATOM   2710  CD  ARG C 333      26.042  21.666  12.653  1.00 74.51           C
ATOM   2711  NE  ARG C 333      25.215  22.811  12.186  1.00 74.51           N
ATOM   2712  CZ  ARG C 333      23.938  22.969  12.637  1.00 74.51           C
ATOM   2713  NH1 ARG C 333      23.433  22.124  13.583  1.00 74.51           N
ATOM   2714  NH2 ARG C 333      23.162  23.963  12.118  1.00 74.51           N
ATOM   2715  C   ARG C 333      29.987  24.542  13.848  1.00 74.51           C
ATOM   2716  O   ARG C 333      29.835  25.679  14.293  1.00 74.51           O
ATOM   2717  N   ILE C 334      30.985  24.223  13.001  1.00 65.23           N
ATOM   2718  CA  ILE C 334      31.916  25.218  12.558  1.00 65.23           C
ATOM   2719  CB  ILE C 334      33.222  25.150  13.298  1.00 65.23           C
ATOM   2720  CG1 ILE C 334      34.123  26.345  12.946  1.00 65.23           C
ATOM   2721  CG2 ILE C 334      33.851  23.772  13.033  1.00 65.23           C
ATOM   2722  CD1 ILE C 334      35.335  26.478  13.868  1.00 65.23           C
ATOM   2723  C   ILE C 334      32.187  25.006  11.101  1.00 65.23           C
ATOM   2724  O   ILE C 334      32.133  23.883  10.605  1.00 65.23           O
ATOM   2725  N   ARG C 335      32.521  26.100  10.385  1.00129.71           N
ATOM   2726  CA  ARG C 335      32.729  26.060   8.965  1.00129.71           C
ATOM   2727  CB  ARG C 335      33.133  27.435   8.399  1.00129.71           C
ATOM   2728  CG  ARG C 335      32.941  27.583   6.889  1.00129.71           C
ATOM   2729  CD  ARG C 335      34.222  27.428   6.071  0.00129.71           C
ATOM   2730  NE  ARG C 335      33.849  27.607   4.640  0.00129.71           N
ATOM   2731  CZ  ARG C 335      33.756  28.865   4.118  0.00129.71           C
ATOM   2732  NH1 ARG C 335      33.998  29.951   4.909  0.00129.71           N
ATOM   2733  NH2 ARG C 335      33.416  29.038   2.807  0.00129.71           N
ATOM   2734  C   ARG C 335      33.816  25.073   8.677  1.00129.71           C
ATOM   2735  O   ARG C 335      34.837  25.028   9.364  1.00129.71           O
ATOM   2736  N   ARG C 336      33.600  24.247   7.633  1.00153.39           N
ATOM   2737  CA  ARG C 336      34.507  23.194   7.270  1.00153.39           C
ATOM   2738  CB  ARG C 336      33.801  21.827   7.203  1.00153.39           C
ATOM   2739  CG  ARG C 336      34.622  20.724   6.537  1.00153.39           C
ATOM   2740  CD  ARG C 336      33.914  19.365   6.502  1.00153.39           C
ATOM   2741  NE  ARG C 336      32.514  19.584   6.039  1.00153.39           N
ATOM   2742  CZ  ARG C 336      32.032  18.882   4.972  1.00153.39           C
ATOM   2743  NH1 ARG C 336      32.859  18.050   4.274  1.00153.39           N
ATOM   2744  NH2 ARG C 336      30.726  19.018   4.598  1.00153.39           N
ATOM   2745  C   ARG C 336      35.076  23.467   5.907  1.00153.39           C
ATOM   2746  O   ARG C 336      34.396  23.996   5.031  1.00153.39           O
ATOM   2747  N   GLY C 337      36.366  23.116   5.705  1.00 51.57           N
ATOM   2748  CA  GLY C 337      37.000  23.225   4.415  1.00 51.57           C
ATOM   2749  C   GLY C 337      37.917  24.413   4.323  1.00 51.57           C
ATOM   2750  O   GLY C 337      38.750  24.485   3.418  1.00 51.57           O
ATOM   2751  N   ASP C 338      37.700  25.420   5.184  1.00169.16           N
ATOM   2752  CA  ASP C 338      38.461  26.638   5.295  1.00169.16           C
ATOM   2753  CB  ASP C 338      37.596  27.821   5.769  1.00169.16           C
ATOM   2754  CG  ASP C 338      38.324  29.124   5.465  1.00169.16           C
ATOM   2755  OD1 ASP C 338      39.340  29.082   4.721  1.00169.16           O
ATOM   2756  OD2 ASP C 338      37.867  30.183   5.970  1.00169.16           O
ATOM   2757  C   ASP C 338      39.624  26.529   6.250  1.00169.16           C
ATOM   2758  O   ASP C 338      40.442  27.446   6.315  1.00169.16           O
ATOM   2759  N   ASN C 339      39.708  25.459   7.070  1.00 77.96           N
ATOM   2760  CA  ASN C 339      40.709  25.422   8.105  1.00 77.96           C
ATOM   2761  CB  ASN C 339      42.138  25.663   7.584  1.00 77.96           C
ATOM   2762  CG  ASN C 339      43.126  25.266   8.675  1.00 77.96           C
ATOM   2763  OD1 ASN C 339      42.738  24.906   9.785  1.00 77.96           O
ATOM   2764  ND2 ASN C 339      44.444  25.335   8.350  1.00 77.96           N
ATOM   2765  C   ASN C 339      40.364  26.516   9.073  1.00 77.96           C
ATOM   2766  O   ASN C 339      41.229  27.232   9.578  1.00 77.96           O
ATOM   2767  N   GLU C 340      39.051  26.646   9.361  1.00118.74           N
ATOM   2768  CA  GLU C 340      38.538  27.677  10.217  1.00118.74           C
ATOM   2769  CB  GLU C 340      37.004  27.649  10.350  1.00118.74           C
ATOM   2770  CG  GLU C 340      36.448  28.768  11.232  1.00118.74           C
ATOM   2771  CD  GLU C 340      36.615  30.078  10.478  1.00118.74           C
ATOM   2772  OE1 GLU C 340      36.694  30.029   9.222  1.00118.74           O
ATOM   2773  OE2 GLU C 340      36.670  31.143  11.149  1.00118.74           O
ATOM   2774  C   GLU C 340      39.120  27.550  11.589  1.00118.74           C
ATOM   2775  O   GLU C 340      38.979  26.539  12.272  1.00118.74           O
ATOM   2776  N   CYS C 341      39.795  28.624  12.024  1.00 82.74           N
ATOM   2777  CA  CYS C 341      40.376  28.740  13.332  1.00 82.74           C
ATOM   2778  CB  CYS C 341      39.336  28.785  14.468  1.00 82.74           C
ATOM   2779  SG  CYS C 341      38.341  30.306  14.446  1.00 82.74           S
ATOM   2780  C   CYS C 341      41.323  27.603  13.596  1.00 82.74           C
ATOM   2781  O   CYS C 341      41.489  27.207  14.749  1.00 82.74           O
ATOM   2782  N   ASN C 342      41.996  27.083  12.545  1.00 89.46           N
ATOM   2783  CA  ASN C 342      43.001  26.060  12.661  1.00 89.46           C
ATOM   2784  CB  ASN C 342      44.106  26.428  13.665  1.00 89.46           C
ATOM   2785  CG  ASN C 342      44.872  27.619  13.106  1.00 89.46           C
ATOM   2786  OD1 ASN C 342      45.681  28.234  13.798  1.00 89.46           O
ATOM   2787  ND2 ASN C 342      44.604  27.962  11.817  1.00 89.46           N
ATOM   2788  C   ASN C 342      42.408  24.751  13.097  1.00 89.46           C
ATOM   2789  O   ASN C 342      43.113  23.886  13.612  1.00 89.46           O
ATOM   2790  N   ILE C 343      41.105  24.543  12.856  1.00 93.42           N
ATOM   2791  CA  ILE C 343      40.435  23.329  13.240  1.00 93.42           C
ATOM   2792  CB  ILE C 343      38.938  23.403  13.115  1.00 93.42           C
ATOM   2793  CG1 ILE C 343      38.295  22.252  13.907  1.00 93.42           C
ATOM   2794  CG2 ILE C 343      38.559  23.432  11.625  1.00 93.42           C
ATOM   2795  CD1 ILE C 343      36.804  22.450  14.179  1.00 93.42           C
ATOM   2796  C   ILE C 343      40.945  22.148  12.451  1.00 93.42           C
ATOM   2797  O   ILE C 343      40.794  20.997  12.849  1.00 93.42           O
ATOM   2798  N   GLU C 344      41.392  22.392  11.216  1.00161.49           N
ATOM   2799  CA  GLU C 344      41.917  21.413  10.302  1.00161.49           C
ATOM   2800  CB  GLU C 344      41.519  21.728   8.853  1.00161.49           C
ATOM   2801  CG  GLU C 344      39.996  21.588   8.727  1.00161.49           C
ATOM   2802  CD  GLU C 344      39.532  21.893   7.314  1.00161.49           C
ATOM   2803  OE1 GLU C 344      40.390  22.230   6.456  1.00161.49           O
ATOM   2804  OE2 GLU C 344      38.297  21.791   7.081  1.00161.49           O
ATOM   2805  C   GLU C 344      43.394  21.130  10.446  1.00161.49           C
ATOM   2806  O   GLU C 344      43.951  20.490   9.563  1.00161.49           O
ATOM   2807  N   THR C 345      44.114  21.794  11.374  1.00186.25           N
ATOM   2808  CA  THR C 345      45.547  21.640  11.525  1.00186.25           C
ATOM   2809  CB  THR C 345      46.170  22.869  12.120  1.00186.25           C
ATOM   2810  OG1 THR C 345      47.586  22.784  12.054  1.00186.25           O
ATOM   2811  CG2 THR C 345      45.712  23.000  13.583  1.00186.25           C
ATOM   2812  C   THR C 345      46.107  20.461  12.312  1.00186.25           C
ATOM   2813  O   THR C 345      47.195  19.984  12.011  1.00186.25           O
ATOM   2814  N   LEU C 346      45.515  20.182  13.485  1.00293.57           N
ATOM   2815  CA  LEU C 346      45.810  19.247  14.550  1.00293.57           C
ATOM   2816  CB  LEU C 346      45.857  19.925  15.931  1.00293.57           C
ATOM   2817  CG  LEU C 346      47.208  20.580  16.258  1.00293.57           C
ATOM   2818  CD1 LEU C 346      47.187  21.293  17.619  1.00293.57           C
ATOM   2819  CD2 LEU C 346      48.317  19.518  16.213  1.00293.57           C
ATOM   2820  C   LEU C 346      45.051  17.966  14.751  1.00293.57           C
ATOM   2821  O   LEU C 346      45.055  17.530  15.900  1.00293.57           O
ATOM   2822  N   ALA C 347      44.207  17.451  13.844  1.00 63.50           N
ATOM   2823  CA  ALA C 347      43.415  16.309  14.247  1.00 63.50           C
ATOM   2824  CB  ALA C 347      42.482  15.797  13.135  1.00 63.50           C
ATOM   2825  C   ALA C 347      44.304  15.169  14.670  1.00 63.50           C
ATOM   2826  O   ALA C 347      45.337  14.918  14.051  1.00 63.50           O
ATOM   2827  N   VAL C 348      43.909  14.448  15.755  1.00 44.46           N
ATOM   2828  CA  VAL C 348      44.682  13.344  16.265  1.00 44.46           C
ATOM   2829  CB  VAL C 348      45.240  13.592  17.638  1.00 44.46           C
ATOM   2830  CG1 VAL C 348      45.910  12.301  18.137  1.00 44.46           C
ATOM   2831  CG2 VAL C 348      46.191  14.799  17.577  1.00 44.46           C
ATOM   2832  C   VAL C 348      43.790  12.145  16.382  1.00 44.46           C
ATOM   2833  O   VAL C 348      42.634  12.263  16.782  1.00 44.46           O
ATOM   2834  N   ALA C 349      44.317  10.947  16.042  1.00 38.82           N
ATOM   2835  CA  ALA C 349      43.527   9.752  16.129  1.00 38.82           C
ATOM   2836  CB  ALA C 349      43.260   9.090  14.766  1.00 38.82           C
ATOM   2837  C   ALA C 349      44.271   8.755  16.965  1.00 38.82           C
ATOM   2838  O   ALA C 349      45.500   8.717  16.963  1.00 38.82           O
ATOM   2839  N   THR C 350      43.525   7.942  17.741  1.00 40.97           N
ATOM   2840  CA  THR C 350      44.124   6.911  18.541  1.00 40.97           C
ATOM   2841  CB  THR C 350      44.344   7.314  19.969  1.00 40.97           C
ATOM   2842  OG1 THR C 350      45.190   8.453  20.033  1.00 40.97           O
ATOM   2843  CG2 THR C 350      44.986   6.134  20.719  1.00 40.97           C
ATOM   2844  C   THR C 350      43.147   5.779  18.546  1.00 40.97           C
ATOM   2845  O   THR C 350      41.948   5.998  18.390  1.00 40.97           O
ATOM   2846  N   THR C 351      43.632   4.532  18.713  1.00 46.71           N
ATOM   2847  CA  THR C 351      42.738   3.407  18.727  1.00 46.71           C
ATOM   2848  CB  THR C 351      43.099   2.362  17.712  1.00 46.71           C
ATOM   2849  OG1 THR C 351      43.090   2.923  16.408  1.00 46.71           O
ATOM   2850  CG2 THR C 351      42.085   1.209  17.799  1.00 46.71           C
ATOM   2851  C   THR C 351      42.823   2.759  20.079  1.00 46.71           C
ATOM   2852  O   THR C 351      43.880   2.266  20.470  1.00 46.71           O
ATOM   2853  N   PRO C 352      41.732   2.761  20.808  1.00 82.82           N
ATOM   2854  CA  PRO C 352      41.704   2.152  22.117  1.00 82.82           C
ATOM   2855  CD  PRO C 352      40.784   3.859  20.711  1.00 82.82           C
ATOM   2856  CB  PRO C 352      40.610   2.871  22.908  1.00 82.82           C
ATOM   2857  CG  PRO C 352      39.776   3.597  21.841  1.00 82.82           C
ATOM   2858  C   PRO C 352      41.506   0.671  22.053  1.00 82.82           C
ATOM   2859  O   PRO C 352      41.006   0.178  21.044  1.00 82.82           O
ATOM   2860  N   LEU C 353      41.903  -0.069  23.111  1.00107.04           N
ATOM   2861  CA  LEU C 353      41.646  -1.477  23.077  1.00107.04           C
ATOM   2862  CB  LEU C 353      42.881  -2.370  23.280  1.00107.04           C
ATOM   2863  CG  LEU C 353      43.942  -2.031  22.219  1.00107.04           C
ATOM   2864  CD1 LEU C 353      44.603  -0.708  22.582  1.00107.04           C
ATOM   2865  CD2 LEU C 353      44.957  -3.150  21.951  1.00107.04           C
ATOM   2866  C   LEU C 353      40.612  -1.767  24.116  1.00107.04           C
ATOM   2867  O   LEU C 353      40.841  -1.616  25.315  1.00107.04           O
ATOM   2868  N   THR C 354      39.436  -2.222  23.645  1.00 97.14           N
ATOM   2869  CA  THR C 354      38.279  -2.474  24.457  1.00 97.14           C
ATOM   2870  CB  THR C 354      37.088  -2.849  23.610  1.00 97.14           C
ATOM   2871  OG1 THR C 354      36.883  -1.872  22.600  1.00 97.14           O
ATOM   2872  CG2 THR C 354      35.827  -2.943  24.489  1.00 97.14           C
ATOM   2873  C   THR C 354      38.582  -3.657  25.326  1.00 97.14           C
ATOM   2874  O   THR C 354      39.593  -4.332  25.147  1.00 97.14           O
ATOM   2875  N   ASN C 355      37.722  -3.910  26.332  1.00 71.95           N
ATOM   2876  CA  ASN C 355      37.905  -5.053  27.174  1.00 71.95           C
ATOM   2877  CB  ASN C 355      37.464  -4.824  28.633  1.00 71.95           C
ATOM   2878  CG  ASN C 355      35.970  -4.532  28.658  1.00 71.95           C
ATOM   2879  OD1 ASN C 355      35.479  -3.674  27.927  1.00 71.95           O
ATOM   2880  ND2 ASN C 355      35.224  -5.267  29.526  1.00 71.95           N
ATOM   2881  C   ASN C 355      37.040  -6.156  26.586  1.00 71.95           C
ATOM   2882  O   ASN C 355      36.699  -6.048  25.377  1.00 71.95           O
ATOM   2883  OXT ASN C 355      36.711  -7.117  27.332  1.00 71.95           O
TER    2884      ASN C 355
ATOM   2885  N   ASP D 356      57.266 -30.821  23.297  1.00 42.14           N
ATOM   2886  CA  ASP D 356      55.879 -30.924  22.782  1.00 42.14           C
ATOM   2887  CB  ASP D 356      55.805 -31.862  21.563  1.00 42.14           C
ATOM   2888  CG  ASP D 356      56.564 -31.252  20.391  1.00 42.14           C
ATOM   2889  OD1 ASP D 356      57.448 -30.386  20.632  1.00 42.14           O
ATOM   2890  OD2 ASP D 356      56.271 -31.660  19.235  1.00 42.14           O
ATOM   2891  C   ASP D 356      54.994 -31.498  23.836  1.00 42.14           C
ATOM   2892  O   ASP D 356      55.464 -32.031  24.840  1.00 42.14           O
ATOM   2893  N   THR D 357      53.673 -31.356  23.630  1.00141.68           N
ATOM   2894  CA  THR D 357      52.679 -31.898  24.506  1.00141.68           C
ATOM   2895  CB  THR D 357      51.434 -31.061  24.520  1.00141.68           C
ATOM   2896  OG1 THR D 357      51.771 -29.706  24.772  1.00141.68           O
ATOM   2897  CG2 THR D 357      50.520 -31.553  25.645  1.00141.68           C
ATOM   2898  C   THR D 357      52.323 -33.194  23.855  1.00141.68           C
ATOM   2899  O   THR D 357      52.741 -33.442  22.725  1.00141.68           O
ATOM   2900  N   PRO D 358      51.599 -34.051  24.503  1.00 97.16           N
ATOM   2901  CA  PRO D 358      51.274 -35.278  23.824  1.00 97.16           C
ATOM   2902  CD  PRO D 358      51.845 -34.263  25.923  1.00 97.16           C
ATOM   2903  CB  PRO D 358      50.957 -36.288  24.923  1.00 97.16           C
ATOM   2904  CG  PRO D 358      51.764 -35.785  26.133  1.00 97.16           C
ATOM   2905  C   PRO D 358      50.225 -35.099  22.751  1.00 97.16           C
ATOM   2906  O   PRO D 358      49.894 -36.076  22.079  1.00 97.16           O
ATOM   2907  N   ALA D 359      49.654 -33.885  22.592  1.00 79.11           N
ATOM   2908  CA  ALA D 359      48.599 -33.661  21.631  1.00 79.11           C
ATOM   2909  CB  ALA D 359      47.870 -32.317  21.820  1.00 79.11           C
ATOM   2910  C   ALA D 359      49.116 -33.689  20.224  1.00 79.11           C
ATOM   2911  O   ALA D 359      50.190 -33.168  19.925  1.00 79.11           O
ATOM   2912  N   ASN D 360      48.342 -34.330  19.321  1.00188.28           N
ATOM   2913  CA  ASN D 360      48.643 -34.356  17.918  1.00188.28           C
ATOM   2914  CB  ASN D 360      48.988 -35.761  17.401  1.00188.28           C
ATOM   2915  CG  ASN D 360      50.424 -36.055  17.793  1.00188.28           C
ATOM   2916  OD1 ASN D 360      51.349 -35.618  17.117  1.00188.28           O
ATOM   2917  ND2 ASN D 360      50.612 -36.797  18.921  1.00188.28           N
ATOM   2918  C   ASN D 360      47.391 -33.967  17.206  1.00188.28           C
ATOM   2919  O   ASN D 360      46.672 -34.832  16.708  1.00188.28           O
ATOM   2920  N   CYS D 361      47.085 -32.659  17.104  1.00137.19           N
ATOM   2921  CA  CYS D 361      45.884 -32.396  16.377  1.00137.19           C
ATOM   2922  CB  CYS D 361      44.630 -32.034  17.172  1.00137.19           C
ATOM   2923  SG  CYS D 361      43.829 -33.655  17.343  1.00137.19           S
ATOM   2924  C   CYS D 361      46.086 -31.664  15.099  1.00137.19           C
ATOM   2925  O   CYS D 361      47.194 -31.244  14.770  1.00137.19           O
ATOM   2926  N   SER D 362      44.994 -31.551  14.315  1.00 57.24           N
ATOM   2927  CA  SER D 362      45.094 -31.092  12.962  1.00 57.24           C
ATOM   2928  CB  SER D 362      44.368 -32.016  11.971  1.00 57.24           C
ATOM   2929  OG  SER D 362      42.974 -32.007  12.242  1.00 57.24           O
ATOM   2930  C   SER D 362      44.480 -29.745  12.776  1.00 57.24           C
ATOM   2931  O   SER D 362      43.719 -29.241  13.600  1.00 57.24           O
ATOM   2932  N   PHE D 363      44.821 -29.161  11.612  1.00 92.76           N
ATOM   2933  CA  PHE D 363      44.416 -27.877  11.125  1.00 92.76           C
ATOM   2934  CB  PHE D 363      45.008 -27.664   9.713  1.00 92.76           C
ATOM   2935  CG  PHE D 363      44.856 -26.255   9.261  1.00 92.76           C
ATOM   2936  CD1 PHE D 363      45.838 -25.329   9.534  1.00 92.76           C
ATOM   2937  CD2 PHE D 363      43.744 -25.861   8.556  1.00 92.76           C
ATOM   2938  CE1 PHE D 363      45.712 -24.025   9.116  1.00 92.76           C
ATOM   2939  CE2 PHE D 363      43.614 -24.557   8.137  1.00 92.76           C
ATOM   2940  CZ  PHE D 363      44.596 -23.635   8.416  1.00 92.76           C
ATOM   2941  C   PHE D 363      42.918 -27.905  11.011  1.00 92.76           C
ATOM   2942  O   PHE D 363      42.231 -26.950  11.378  1.00 92.76           O
ATOM   2943  N   GLU D 364      42.365 -29.018  10.494  1.00128.70           N
ATOM   2944  CA  GLU D 364      40.944 -29.101  10.311  1.00128.70           C
ATOM   2945  CB  GLU D 364      40.489 -30.325   9.489  1.00128.70           C
ATOM   2946  CG  GLU D 364      40.402 -31.651  10.245  1.00128.70           C
ATOM   2947  CD  GLU D 364      38.938 -31.873  10.624  1.00128.70           C
ATOM   2948  OE1 GLU D 364      38.408 -31.114  11.479  1.00128.70           O
ATOM   2949  OE2 GLU D 364      38.326 -32.811  10.048  1.00128.70           O
ATOM   2950  C   GLU D 364      40.272 -29.114  11.652  1.00128.70           C
ATOM   2951  O   GLU D 364      39.179 -28.572  11.810  1.00128.70           O
ATOM   2952  N   GLU D 365      40.911 -29.725  12.668  1.00 78.35           N
ATOM   2953  CA  GLU D 365      40.300 -29.801  13.966  1.00 78.35           C
ATOM   2954  CB  GLU D 365      41.192 -30.497  15.006  1.00 78.35           C
ATOM   2955  CG  GLU D 365      41.310 -32.008  14.801  1.00 78.35           C
ATOM   2956  CD  GLU D 365      40.074 -32.670  15.397  1.00 78.35           C
ATOM   2957  OE1 GLU D 365      39.192 -31.936  15.918  1.00 78.35           O
ATOM   2958  OE2 GLU D 365      40.000 -33.926  15.341  1.00 78.35           O
ATOM   2959  C   GLU D 365      40.058 -28.404  14.444  1.00 78.35           C
ATOM   2960  O   GLU D 365      39.076 -28.134  15.135  1.00 78.35           O
ATOM   2961  N   ILE D 366      40.998 -27.496  14.129  1.00146.02           N
ATOM   2962  CA  ILE D 366      40.940 -26.121  14.539  1.00146.02           C
ATOM   2963  CB  ILE D 366      42.275 -25.459  14.581  1.00146.02           C
ATOM   2964  CG1 ILE D 366      43.230 -26.369  15.366  1.00146.02           C
ATOM   2965  CG2 ILE D 366      42.082 -24.144  15.351  1.00146.02           C
ATOM   2966  CD1 ILE D 366      42.760 -26.652  16.793  1.00146.02           C
ATOM   2967  C   ILE D 366      39.914 -25.297  13.792  1.00146.02           C
ATOM   2968  O   ILE D 366      39.405 -24.310  14.324  1.00146.02           O
ATOM   2969  N   GLU D 367      39.620 -25.605  12.511  1.00100.24           N
ATOM   2970  CA  GLU D 367      38.667 -24.777  11.807  1.00100.24           C
ATOM   2971  CB  GLU D 367      38.559 -25.094  10.302  1.00100.24           C
ATOM   2972  CG  GLU D 367      37.999 -26.484   9.995  1.00100.24           C
ATOM   2973  CD  GLU D 367      38.006 -26.663   8.482  1.00100.24           C
ATOM   2974  OE1 GLU D 367      37.150 -26.036   7.803  1.00100.24           O
ATOM   2975  OE2 GLU D 367      38.880 -27.423   7.985  1.00100.24           O
ATOM   2976  C   GLU D 367      37.309 -24.968  12.419  1.00100.24           C
ATOM   2977  O   GLU D 367      36.929 -26.083  12.767  1.00100.24           O
ATOM   2978  N   GLY D 368      36.531 -23.873  12.584  1.00 39.40           N
ATOM   2979  CA  GLY D 368      35.217 -24.037  13.138  1.00 39.40           C
ATOM   2980  C   GLY D 368      34.927 -22.937  14.111  1.00 39.40           C
ATOM   2981  O   GLY D 368      35.582 -21.895  14.114  1.00 39.40           O
ATOM   2982  N   ARG D 369      33.913 -23.159  14.975  1.00 88.46           N
ATOM   2983  CA  ARG D 369      33.506 -22.155  15.912  1.00 88.46           C
ATOM   2984  CB  ARG D 369      31.979 -21.986  15.913  1.00 88.46           C
ATOM   2985  CG  ARG D 369      31.460 -21.803  14.482  1.00 88.46           C
ATOM   2986  CD  ARG D 369      29.951 -21.604  14.351  1.00 88.46           C
ATOM   2987  NE  ARG D 369      29.721 -20.230  13.830  1.00 88.46           N
ATOM   2988  CZ  ARG D 369      28.841 -19.394  14.452  1.00 88.46           C
ATOM   2989  NH1 ARG D 369      28.231 -19.776  15.613  1.00 88.46           N
ATOM   2990  NH2 ARG D 369      28.569 -18.175  13.903  1.00 88.46           N
ATOM   2991  C   ARG D 369      33.975 -22.563  17.277  1.00 88.46           C
ATOM   2992  O   ARG D 369      33.811 -23.712  17.689  1.00 88.46           O
ATOM   2993  N   TRP D 370      34.595 -21.611  18.008  1.00 76.17           N
ATOM   2994  CA  TRP D 370      35.122 -21.879  19.321  1.00 76.17           C
ATOM   2995  CB  TRP D 370      36.637 -21.650  19.438  1.00 76.17           C
ATOM   2996  CG  TRP D 370      37.494 -22.669  18.735  1.00 76.17           C
ATOM   2997  CD2 TRP D 370      38.185 -23.722  19.419  1.00 76.17           C
ATOM   2998  CD1 TRP D 370      37.806 -22.793  17.412  1.00 76.17           C
ATOM   2999  NE1 TRP D 370      38.647 -23.864  17.230  1.00 76.17           N
ATOM   3000  CE2 TRP D 370      38.891 -24.444  18.459  1.00 76.17           C
ATOM   3001  CE3 TRP D 370      38.230 -24.056  20.743  1.00 76.17           C
ATOM   3002  CZ2 TRP D 370      39.656 -25.519  18.811  1.00 76.17           C
ATOM   3003  CZ3 TRP D 370      39.000 -25.141  21.096  1.00 76.17           C
ATOM   3004  CH2 TRP D 370      39.699 -25.858  20.147  1.00 76.17           C
ATOM   3005  C   TRP D 370      34.499 -20.926  20.291  1.00 76.17           C
ATOM   3006  O   TRP D 370      34.187 -19.789  19.944  1.00 76.17           O
ATOM   3007  N   LYS D 371      34.282 -21.382  21.543  1.00139.89           N
ATOM   3008  CA  LYS D 371      33.782 -20.500  22.562  1.00139.89           C
ATOM   3009  CB  LYS D 371      32.544 -21.023  23.315  1.00139.89           C
ATOM   3010  CG  LYS D 371      32.053 -20.041  24.386  1.00139.89           C
ATOM   3011  CD  LYS D 371      30.736 -20.446  25.055  1.00139.89           C
ATOM   3012  CE  LYS D 371      29.552 -20.505  24.092  1.00139.89           C
ATOM   3013  NZ  LYS D 371      29.215 -19.142  23.635  1.00139.89           N
ATOM   3014  C   LYS D 371      34.876 -20.379  23.572  1.00139.89           C
ATOM   3015  O   LYS D 371      35.426 -21.380  24.030  1.00139.89           O
ATOM   3016  N   PHE D 372      35.237 -19.139  23.942  1.00 99.17           N
ATOM   3017  CA  PHE D 372      36.303 -18.988  24.886  1.00 99.17           C
ATOM   3018  CB  PHE D 372      37.392 -18.011  24.432  1.00 99.17           C
ATOM   3019  CG  PHE D 372      37.971 -18.502  23.150  1.00 99.17           C
ATOM   3020  CD1 PHE D 372      38.572 -19.738  23.087  1.00 99.17           C
ATOM   3021  CD2 PHE D 372      37.979 -17.699  22.035  1.00 99.17           C
ATOM   3022  CE1 PHE D 372      39.130 -20.192  21.915  1.00 99.17           C
ATOM   3023  CE2 PHE D 372      38.540 -18.151  20.865  1.00 99.17           C
ATOM   3024  CZ  PHE D 372      39.113 -19.397  20.798  1.00 99.17           C
ATOM   3025  C   PHE D 372      35.727 -18.410  26.142  1.00 99.17           C
ATOM   3026  O   PHE D 372      35.117 -17.342  26.131  1.00 99.17           O
ATOM   3027  N   LEU D 373      35.923 -19.119  27.269  1.00128.43           N
ATOM   3028  CA  LEU D 373      35.494 -18.710  28.578  1.00128.43           C
ATOM   3029  CB  LEU D 373      35.022 -19.950  29.370  1.00128.43           C
ATOM   3030  CG  LEU D 373      34.955 -19.866  30.903  1.00128.43           C
ATOM   3031  CD1 LEU D 373      34.152 -21.048  31.478  1.00128.43           C
ATOM   3032  CD2 LEU D 373      36.384 -19.898  31.477  1.00128.43           C
ATOM   3033  C   LEU D 373      36.670 -18.048  29.219  1.00128.43           C
ATOM   3034  O   LEU D 373      37.724 -18.662  29.361  1.00128.43           O
ATOM   3035  N   MET D 374      36.528 -16.769  29.627  1.00102.70           N
ATOM   3036  CA  MET D 374      37.679 -16.079  30.136  1.00102.70           C
ATOM   3037  CB  MET D 374      38.025 -14.816  29.331  1.00102.70           C
ATOM   3038  CG  MET D 374      39.360 -14.188  29.725  1.00102.70           C
ATOM   3039  SD  MET D 374      40.099 -13.152  28.426  1.00102.70           S
ATOM   3040  CE  MET D 374      38.709 -11.992  28.313  1.00102.70           C
ATOM   3041  C   MET D 374      37.509 -15.734  31.586  1.00102.70           C
ATOM   3042  O   MET D 374      36.474 -15.231  32.017  1.00102.70           O
ATOM   3043  N   GLY D 375      38.572 -15.998  32.375  1.00 74.37           N
ATOM   3044  CA  GLY D 375      38.614 -15.763  33.790  1.00 74.37           C
ATOM   3045  C   GLY D 375      39.251 -14.436  33.967  1.00 74.37           C
ATOM   3046  O   GLY D 375      38.946 -13.548  33.187  1.00 74.37           O
ATOM   3047  N   PRO D 376      40.243 -14.378  34.831  1.00271.58           N
ATOM   3048  CA  PRO D 376      40.878 -13.199  35.411  1.00271.58           C
ATOM   3049  CD  PRO D 376      40.994 -15.592  35.108  1.00271.58           C
ATOM   3050  CB  PRO D 376      42.201 -13.698  36.000  1.00271.58           C
ATOM   3051  CG  PRO D 376      41.994 -15.206  36.205  1.00271.58           C
ATOM   3052  C   PRO D 376      41.076 -11.936  34.600  1.00271.58           C
ATOM   3053  O   PRO D 376      40.261 -11.582  33.759  1.00271.58           O
ATOM   3054  N   SER D 377      42.007 -11.068  35.013  1.00175.00           N
ATOM   3055  CA  SER D 377      42.248  -9.916  34.187  1.00175.00           C
ATOM   3056  CB  SER D 377      41.032  -8.978  34.049  1.00175.00           C
ATOM   3057  OG  SER D 377      41.352  -7.872  33.218  1.00175.00           O
ATOM   3058  C   SER D 377      43.289  -9.106  34.872  1.00175.00           C
ATOM   3059  O   SER D 377      42.987  -8.106  35.519  1.00175.00           O
ATOM   3060  N   THR D 378      44.563  -9.471  34.697  1.00145.64           N
ATOM   3061  CA  THR D 378      45.563  -8.746  35.414  1.00145.64           C
ATOM   3062  CB  THR D 378      45.975  -9.451  36.664  1.00145.64           C
ATOM   3063  OG1 THR D 378      46.533 -10.719  36.354  1.00145.64           O
ATOM   3064  CG2 THR D 378      44.740  -9.619  37.565  1.00145.64           C
ATOM   3065  C   THR D 378      46.755  -8.582  34.531  1.00145.64           C
ATOM   3066  O   THR D 378      46.633  -8.500  33.313  1.00145.64           O
ATOM   3067  N   GLU D 379      47.944  -8.459  35.149  1.00 53.84           N
ATOM   3068  CA  GLU D 379      49.170  -8.297  34.423  1.00 53.84           C
ATOM   3069  CB  GLU D 379      50.220  -7.451  35.162  1.00 53.84           C
ATOM   3070  CG  GLU D 379      49.842  -5.975  35.287  1.00 53.84           C
ATOM   3071  CD  GLU D 379      51.020  -5.247  35.917  1.00 53.84           C
ATOM   3072  OE1 GLU D 379      51.097  -5.211  37.174  1.00 53.84           O
ATOM   3073  OE2 GLU D 379      51.864  -4.719  35.144  1.00 53.84           O
ATOM   3074  C   GLU D 379      49.776  -9.647  34.181  1.00 53.84           C
ATOM   3075  O   GLU D 379      49.232 -10.678  34.575  1.00 53.84           O
ATOM   3076  N   ASN D 380      50.931  -9.649  33.487  1.00 88.64           N
ATOM   3077  CA  ASN D 380      51.671 -10.825  33.120  1.00 88.64           C
ATOM   3078  CB  ASN D 380      53.015 -10.483  32.455  1.00 88.64           C
ATOM   3079  CG  ASN D 380      52.952  -9.058  31.921  1.00 88.64           C
ATOM   3080  OD1 ASN D 380      52.897  -8.108  32.700  1.00 88.64           O
ATOM   3081  ND2 ASN D 380      53.001  -8.886  30.574  1.00 88.64           N
ATOM   3082  C   ASN D 380      52.092 -11.494  34.393  1.00 88.64           C
ATOM   3083  O   ASN D 380      52.205 -12.718  34.460  1.00 88.64           O
ATOM   3084  N   SER D 381      52.463 -10.675  35.395  1.00 85.16           N
ATOM   3085  CA  SER D 381      52.894 -11.151  36.680  1.00 85.16           C
ATOM   3086  CB  SER D 381      53.703 -10.099  37.458  1.00 85.16           C
ATOM   3087  OG  SER D 381      52.892  -8.968  37.741  1.00 85.16           O
ATOM   3088  C   SER D 381      51.734 -11.536  37.541  1.00 85.16           C
ATOM   3089  O   SER D 381      51.819 -12.482  38.322  1.00 85.16           O
ATOM   3090  N   ARG D 382      50.624 -10.784  37.432  1.00111.64           N
ATOM   3091  CA  ARG D 382      49.480 -10.978  38.275  1.00111.64           C
ATOM   3092  CB  ARG D 382      48.452  -9.845  38.178  1.00111.64           C
ATOM   3093  CG  ARG D 382      48.940  -8.519  38.764  0.00111.64           C
ATOM   3094  CD  ARG D 382      47.891  -7.403  38.728  1.00111.64           C
ATOM   3095  NE  ARG D 382      46.838  -7.739  39.729  1.00111.64           N
ATOM   3096  CZ  ARG D 382      46.035  -6.756  40.232  1.00111.64           C
ATOM   3097  NH1 ARG D 382      46.198  -5.465  39.821  1.00111.64           N
ATOM   3098  NH2 ARG D 382      45.071  -7.064  41.149  1.00111.64           N
ATOM   3099  C   ARG D 382      48.809 -12.285  37.991  1.00111.64           C
ATOM   3100  O   ARG D 382      48.235 -12.896  38.891  1.00111.64           O
ATOM   3101  N   VAL D 383      48.829 -12.757  36.733  1.00111.42           N
ATOM   3102  CA  VAL D 383      48.139 -13.984  36.480  1.00111.42           C
ATOM   3103  CB  VAL D 383      47.046 -13.856  35.457  1.00111.42           C
ATOM   3104  CG1 VAL D 383      47.687 -13.715  34.067  1.00111.42           C
ATOM   3105  CG2 VAL D 383      46.091 -15.054  35.596  1.00111.42           C
ATOM   3106  C   VAL D 383      49.109 -15.010  35.975  1.00111.42           C
ATOM   3107  O   VAL D 383      50.200 -14.690  35.505  1.00111.42           O
ATOM   3108  N   ASN D 384      48.747 -16.297  36.153  1.00 92.85           N
ATOM   3109  CA  ASN D 384      49.505 -17.392  35.613  1.00 92.85           C
ATOM   3110  CB  ASN D 384      50.511 -18.008  36.604  1.00 92.85           C
ATOM   3111  CG  ASN D 384      51.470 -18.898  35.825  0.00 92.85           C
ATOM   3112  OD1 ASN D 384      52.426 -18.417  35.218  0.00 92.85           O
ATOM   3113  ND2 ASN D 384      51.217 -20.234  35.846  0.00 92.85           N
ATOM   3114  C   ASN D 384      48.468 -18.426  35.308  1.00 92.85           C
ATOM   3115  O   ASN D 384      47.736 -18.850  36.202  1.00 92.85           O
ATOM   3116  N   CYS D 385      48.386 -18.872  34.040  1.00 98.67           N
ATOM   3117  CA  CYS D 385      47.308 -19.736  33.666  1.00 98.67           C
ATOM   3118  CB  CYS D 385      46.748 -19.377  32.282  1.00 98.67           C
ATOM   3119  SG  CYS D 385      46.325 -17.613  32.197  1.00 98.67           S
ATOM   3120  C   CYS D 385      47.757 -21.164  33.625  1.00 98.67           C
ATOM   3121  O   CYS D 385      47.920 -21.753  32.558  1.00 98.67           O
ATOM   3122  N   SER D 386      48.074 -21.742  34.793  1.00140.26           N
ATOM   3123  CA  SER D 386      48.322 -23.152  34.853  1.00140.26           C
ATOM   3124  CB  SER D 386      49.284 -23.517  35.995  1.00140.26           C
ATOM   3125  OG  SER D 386      50.523 -22.848  35.822  1.00140.26           O
ATOM   3126  C   SER D 386      47.006 -23.848  35.135  1.00140.26           C
ATOM   3127  O   SER D 386      46.738 -24.961  34.683  1.00140.26           O
ATOM   3128  N   MET D 387      46.267 -23.201  36.060  1.00216.59           N
ATOM   3129  CA  MET D 387      45.032 -23.439  36.778  1.00216.59           C
ATOM   3130  CB  MET D 387      45.044 -22.704  38.130  1.00216.59           C
ATOM   3131  CG  MET D 387      46.221 -23.058  39.040  1.00216.59           C
ATOM   3132  SD  MET D 387      46.231 -22.152  40.617  1.00216.59           S
ATOM   3133  CE  MET D 387      46.414 -20.509  39.862  1.00216.59           C
ATOM   3134  C   MET D 387      43.677 -23.093  36.198  1.00216.59           C
ATOM   3135  O   MET D 387      42.714 -23.755  36.567  1.00216.59           O
ATOM   3136  N   PRO D 388      43.485 -22.289  35.219  1.00348.42           N
ATOM   3137  CA  PRO D 388      42.365 -21.349  35.183  1.00348.42           C
ATOM   3138  CD  PRO D 388      43.733 -22.851  33.899  1.00348.42           C
ATOM   3139  CB  PRO D 388      41.698 -21.542  33.821  1.00348.42           C
ATOM   3140  CG  PRO D 388      42.819 -22.091  32.928  1.00348.42           C
ATOM   3141  C   PRO D 388      41.324 -21.086  36.265  1.00348.42           C
ATOM   3142  O   PRO D 388      41.502 -20.010  36.838  1.00348.42           O
ATOM   3143  N   TRP D 389      40.259 -21.875  36.564  1.00337.46           N
ATOM   3144  CA  TRP D 389      39.331 -21.544  37.647  1.00337.46           C
ATOM   3145  CB  TRP D 389      39.932 -20.834  38.893  1.00337.46           C
ATOM   3146  CG  TRP D 389      39.063 -20.778  40.140  1.00337.46           C
ATOM   3147  CD2 TRP D 389      38.949 -21.862  41.078  1.00337.46           C
ATOM   3148  CD1 TRP D 389      38.274 -19.773  40.624  1.00337.46           C
ATOM   3149  NE1 TRP D 389      37.668 -20.167  41.792  1.00337.46           N
ATOM   3150  CE2 TRP D 389      38.077 -21.450  42.086  1.00337.46           C
ATOM   3151  CE3 TRP D 389      39.527 -23.099  41.099  1.00337.46           C
ATOM   3152  CZ2 TRP D 389      37.766 -22.274  43.132  1.00337.46           C
ATOM   3153  CZ3 TRP D 389      39.211 -23.926  42.153  1.00337.46           C
ATOM   3154  CH2 TRP D 389      38.347 -23.523  43.150  1.00337.46           C
ATOM   3155  C   TRP D 389      38.126 -20.797  37.104  1.00337.46           C
ATOM   3156  O   TRP D 389      37.775 -20.964  35.940  1.00337.46           O
ATOM   3157  N   LYS D 390      37.448 -19.969  37.944  1.00168.34           N
ATOM   3158  CA  LYS D 390      36.208 -19.281  37.640  1.00168.34           C
ATOM   3159  CB  LYS D 390      35.550 -18.641  38.877  1.00168.34           C
ATOM   3160  CG  LYS D 390      34.830 -19.643  39.785  1.00168.34           C
ATOM   3161  CD  LYS D 390      33.641 -20.323  39.100  1.00168.34           C
ATOM   3162  CE  LYS D 390      32.878 -21.305  39.993  1.00168.34           C
ATOM   3163  NZ  LYS D 390      33.653 -22.555  40.158  1.00168.34           N
ATOM   3164  C   LYS D 390      36.345 -18.213  36.584  1.00168.34           C
ATOM   3165  O   LYS D 390      37.310 -17.451  36.516  1.00168.34           O
ATOM   3166  N   PRO D 391      35.367 -18.251  35.699  1.00106.64           N
ATOM   3167  CA  PRO D 391      35.284 -17.306  34.593  1.00106.64           C
ATOM   3168  CD  PRO D 391      34.882 -19.563  35.307  1.00106.64           C
ATOM   3169  CB  PRO D 391      34.869 -18.109  33.376  1.00106.64           C
ATOM   3170  CG  PRO D 391      34.160 -19.333  33.973  1.00106.64           C
ATOM   3171  C   PRO D 391      34.357 -16.130  34.720  1.00106.64           C
ATOM   3172  O   PRO D 391      33.272 -16.287  35.277  1.00106.64           O
ATOM   3173  N   VAL D 392      34.769 -14.942  34.218  1.00139.27           N
ATOM   3174  CA  VAL D 392      33.920 -13.784  34.098  1.00139.27           C
ATOM   3175  CB  VAL D 392      34.670 -12.492  34.275  1.00139.27           C
ATOM   3176  CG1 VAL D 392      35.090 -12.353  35.750  1.00139.27           C
ATOM   3177  CG2 VAL D 392      35.874 -12.501  33.335  1.00139.27           C
ATOM   3178  C   VAL D 392      33.114 -13.722  32.813  1.00139.27           C
ATOM   3179  O   VAL D 392      31.920 -13.426  32.858  1.00139.27           O
ATOM   3180  N   LYS D 393      33.717 -14.015  31.629  1.00201.91           N
ATOM   3181  CA  LYS D 393      32.986 -13.748  30.406  1.00201.91           C
ATOM   3182  CB  LYS D 393      33.255 -12.345  29.831  1.00201.91           C
ATOM   3183  CG  LYS D 393      34.690 -12.146  29.325  1.00201.91           C
ATOM   3184  CD  LYS D 393      35.761 -12.235  30.414  1.00201.91           C
ATOM   3185  CE  LYS D 393      36.246 -10.867  30.926  1.00201.91           C
ATOM   3186  NZ  LYS D 393      35.154 -10.163  31.646  1.00201.91           N
ATOM   3187  C   LYS D 393      33.317 -14.718  29.313  1.00201.91           C
ATOM   3188  O   LYS D 393      34.233 -15.523  29.427  1.00201.91           O
ATOM   3189  N   THR D 394      32.541 -14.657  28.201  1.00112.84           N
ATOM   3190  CA  THR D 394      32.783 -15.546  27.097  1.00112.84           C
ATOM   3191  CB  THR D 394      31.691 -16.554  26.893  1.00112.84           C
ATOM   3192  OG1 THR D 394      30.472 -15.903  26.567  1.00112.84           O
ATOM   3193  CG2 THR D 394      31.529 -17.371  28.187  1.00112.84           C
ATOM   3194  C   THR D 394      32.908 -14.768  25.819  1.00112.84           C
ATOM   3195  O   THR D 394      32.321 -13.698  25.663  1.00112.84           O
ATOM   3196  N   TRP D 395      33.724 -15.293  24.874  1.00 84.94           N
ATOM   3197  CA  TRP D 395      33.857 -14.698  23.574  1.00 84.94           C
ATOM   3198  CB  TRP D 395      35.094 -13.811  23.371  1.00 84.94           C
ATOM   3199  CG  TRP D 395      34.889 -12.440  23.960  1.00 84.94           C
ATOM   3200  CD2 TRP D 395      33.951 -11.503  23.411  1.00 84.94           C
ATOM   3201  CD1 TRP D 395      35.442 -11.842  25.053  1.00 84.94           C
ATOM   3202  NE1 TRP D 395      34.910 -10.583  25.215  1.00 84.94           N
ATOM   3203  CE2 TRP D 395      33.989 -10.364  24.211  1.00 84.94           C
ATOM   3204  CE3 TRP D 395      33.123 -11.591  22.329  1.00 84.94           C
ATOM   3205  CZ2 TRP D 395      33.193  -9.287  23.938  1.00 84.94           C
ATOM   3206  CZ3 TRP D 395      32.326 -10.503  22.053  1.00 84.94           C
ATOM   3207  CH2 TRP D 395      32.361  -9.373  22.843  1.00 84.94           C
ATOM   3208  C   TRP D 395      33.840 -15.777  22.537  1.00 84.94           C
ATOM   3209  O   TRP D 395      34.467 -16.821  22.693  1.00 84.94           O
ATOM   3210  N   ILE D 396      33.131 -15.531  21.418  1.00 46.44           N
ATOM   3211  CA  ILE D 396      32.969 -16.542  20.410  1.00 46.44           C
ATOM   3212  CB  ILE D 396      31.550 -16.643  19.931  1.00 46.44           C
ATOM   3213  CG1 ILE D 396      30.607 -16.980  21.101  1.00 46.44           C
ATOM   3214  CG2 ILE D 396      31.507 -17.663  18.782  1.00 46.44           C
ATOM   3215  CD1 ILE D 396      29.131 -16.762  20.773  1.00 46.44           C
ATOM   3216  C   ILE D 396      33.795 -16.159  19.218  1.00 46.44           C
ATOM   3217  O   ILE D 396      33.778 -15.006  18.791  1.00 46.44           O
ATOM   3218  N   VAL D 397      34.563 -17.125  18.661  1.00 55.90           N
ATOM   3219  CA  VAL D 397      35.391 -16.825  17.522  1.00 55.90           C
ATOM   3220  CB  VAL D 397      36.856 -16.836  17.824  1.00 55.90           C
ATOM   3221  CG1 VAL D 397      37.145 -15.762  18.887  1.00 55.90           C
ATOM   3222  CG2 VAL D 397      37.252 -18.267  18.220  1.00 55.90           C
ATOM   3223  C   VAL D 397      35.178 -17.870  16.465  1.00 55.90           C
ATOM   3224  O   VAL D 397      34.987 -19.050  16.762  1.00 55.90           O
ATOM   3225  N   SER D 398      35.213 -17.442  15.184  1.00 85.25           N
ATOM   3226  CA  SER D 398      35.065 -18.343  14.078  1.00 85.25           C
ATOM   3227  CB  SER D 398      33.955 -17.933  13.094  1.00 85.25           C
ATOM   3228  OG  SER D 398      33.881 -18.873  12.033  1.00 85.25           O
ATOM   3229  C   SER D 398      36.353 -18.329  13.313  1.00 85.25           C
ATOM   3230  O   SER D 398      36.895 -17.276  12.975  1.00 85.25           O
ATOM   3231  N   LEU D 399      36.876 -19.531  13.017  1.00 68.74           N
ATOM   3232  CA  LEU D 399      38.128 -19.646  12.315  1.00 68.74           C
ATOM   3233  CB  LEU D 399      39.118 -20.537  13.080  1.00 68.74           C
ATOM   3234  CG  LEU D 399      39.417 -19.999  14.493  1.00 68.74           C
ATOM   3235  CD1 LEU D 399      40.399 -20.903  15.254  1.00 68.74           C
ATOM   3236  CD2 LEU D 399      39.880 -18.534  14.442  1.00 68.74           C
ATOM   3237  C   LEU D 399      37.849 -20.292  10.997  1.00 68.74           C
ATOM   3238  O   LEU D 399      37.269 -21.373  10.927  1.00 68.74           O
ATOM   3239  N   ARG D 400      38.270 -19.656   9.891  1.00179.56           N
ATOM   3240  CA  ARG D 400      37.929 -20.254   8.638  1.00179.56           C
ATOM   3241  CB  ARG D 400      36.712 -19.569   8.013  1.00179.56           C
ATOM   3242  CG  ARG D 400      36.817 -18.048   8.017  1.00179.56           C
ATOM   3243  CD  ARG D 400      38.080 -17.496   7.367  1.00179.56           C
ATOM   3244  NE  ARG D 400      37.779 -16.065   7.110  1.00179.56           N
ATOM   3245  CZ  ARG D 400      38.240 -15.443   5.990  1.00179.56           C
ATOM   3246  NH1 ARG D 400      39.031 -16.111   5.103  1.00179.56           N
ATOM   3247  NH2 ARG D 400      37.930 -14.126   5.800  1.00179.56           N
ATOM   3248  C   ARG D 400      39.107 -20.374   7.716  1.00179.56           C
ATOM   3249  O   ARG D 400      40.087 -19.638   7.839  1.00179.56           O
ATOM   3250  N   PHE D 401      38.980 -21.329   6.757  1.00248.90           N
ATOM   3251  CA  PHE D 401      39.927 -21.773   5.754  1.00248.90           C
ATOM   3252  CB  PHE D 401      39.252 -22.049   4.392  1.00248.90           C
ATOM   3253  CG  PHE D 401      38.646 -23.408   4.419  1.00248.90           C
ATOM   3254  CD1 PHE D 401      37.412 -23.631   4.981  1.00248.90           C
ATOM   3255  CD2 PHE D 401      39.329 -24.465   3.863  1.00248.90           C
ATOM   3256  CE1 PHE D 401      36.874 -24.897   4.993  1.00248.90           C
ATOM   3257  CE2 PHE D 401      38.795 -25.732   3.872  1.00248.90           C
ATOM   3258  CZ  PHE D 401      37.562 -25.949   4.437  1.00248.90           C
ATOM   3259  C   PHE D 401      41.029 -20.776   5.561  1.00248.90           C
ATOM   3260  O   PHE D 401      40.797 -19.581   5.414  1.00248.90           O
ATOM   3261  N   PRO D 402      42.134 -21.305   5.140  1.00333.64           N
ATOM   3262  CA  PRO D 402      43.435 -20.859   5.542  1.00333.64           C
ATOM   3263  CD  PRO D 402      42.147 -21.610   3.712  1.00333.64           C
ATOM   3264  CB  PRO D 402      44.205 -20.501   4.274  1.00333.64           C
ATOM   3265  CG  PRO D 402      43.583 -21.412   3.216  1.00333.64           C
ATOM   3266  C   PRO D 402      43.684 -19.876   6.670  1.00333.64           C
ATOM   3267  O   PRO D 402      44.195 -20.395   7.660  1.00333.64           O
ATOM   3268  N   ASP D 403      43.525 -18.543   6.605  1.00202.97           N
ATOM   3269  CA  ASP D 403      43.920 -17.734   7.750  1.00202.97           C
ATOM   3270  CB  ASP D 403      45.123 -16.824   7.435  1.00202.97           C
ATOM   3271  CG  ASP D 403      44.753 -15.858   6.325  1.00202.97           C
ATOM   3272  OD1 ASP D 403      43.775 -16.142   5.587  1.00202.97           O
ATOM   3273  OD2 ASP D 403      45.449 -14.819   6.196  1.00202.97           O
ATOM   3274  C   ASP D 403      42.934 -16.927   8.571  1.00202.97           C
ATOM   3275  O   ASP D 403      43.394 -16.275   9.506  1.00202.97           O
ATOM   3276  N   LEU D 404      41.627 -16.793   8.257  1.00136.94           N
ATOM   3277  CA  LEU D 404      40.969 -15.726   8.977  1.00136.94           C
ATOM   3278  CB  LEU D 404      40.113 -14.760   8.140  1.00136.94           C
ATOM   3279  CG  LEU D 404      40.938 -13.818   7.243  1.00136.94           C
ATOM   3280  CD1 LEU D 404      41.574 -14.569   6.065  1.00136.94           C
ATOM   3281  CD2 LEU D 404      40.122 -12.590   6.810  1.00136.94           C
ATOM   3282  C   LEU D 404      40.177 -16.119  10.184  1.00136.94           C
ATOM   3283  O   LEU D 404      39.637 -17.219  10.294  1.00136.94           O
ATOM   3284  N   ALA D 405      40.126 -15.168  11.151  1.00 40.46           N
ATOM   3285  CA  ALA D 405      39.392 -15.327  12.372  1.00 40.46           C
ATOM   3286  CB  ALA D 405      40.285 -15.326  13.619  1.00 40.46           C
ATOM   3287  C   ALA D 405      38.458 -14.156  12.482  1.00 40.46           C
ATOM   3288  O   ALA D 405      38.791 -13.050  12.060  1.00 40.46           O
ATOM   3289  N   ILE D 406      37.239 -14.385  13.022  1.00100.67           N
ATOM   3290  CA  ILE D 406      36.267 -13.333  13.168  1.00100.67           C
ATOM   3291  CB  ILE D 406      35.281 -13.285  12.034  1.00100.67           C
ATOM   3292  CG1 ILE D 406      34.375 -12.046  12.145  1.00100.67           C
ATOM   3293  CG2 ILE D 406      34.505 -14.612  12.031  1.00100.67           C
ATOM   3294  CD1 ILE D 406      33.549 -11.772  10.889  1.00100.67           C
ATOM   3295  C   ILE D 406      35.466 -13.588  14.414  1.00100.67           C
ATOM   3296  O   ILE D 406      35.376 -14.723  14.876  1.00100.67           O
ATOM   3297  N   ASP D 407      34.869 -12.518  14.987  1.00142.25           N
ATOM   3298  CA  ASP D 407      34.045 -12.569  16.171  1.00142.25           C
ATOM   3299  CB  ASP D 407      34.479 -11.510  17.203  1.00142.25           C
ATOM   3300  CG  ASP D 407      33.685 -11.657  18.490  1.00142.25           C
ATOM   3301  OD1 ASP D 407      32.901 -12.633  18.607  1.00142.25           O
ATOM   3302  OD2 ASP D 407      33.856 -10.783  19.381  1.00142.25           O
ATOM   3303  C   ASP D 407      32.643 -12.227  15.729  1.00142.25           C
ATOM   3304  O   ASP D 407      32.471 -11.468  14.781  1.00142.25           O
ATOM   3305  N   GLU D 408      31.598 -12.828  16.347  1.00159.04           N
ATOM   3306  CA  GLU D 408      30.258 -12.609  15.860  1.00159.04           C
ATOM   3307  CB  GLU D 408      29.251 -13.698  16.272  1.00159.04           C
ATOM   3308  CG  GLU D 408      28.936 -13.759  17.764  1.00159.04           C
ATOM   3309  CD  GLU D 408      27.718 -14.660  17.914  1.00159.04           C
ATOM   3310  OE1 GLU D 408      26.634 -14.272  17.398  1.00159.04           O
ATOM   3311  OE2 GLU D 408      27.852 -15.747  18.536  1.00159.04           O
ATOM   3312  C   GLU D 408      29.629 -11.313  16.177  1.00159.04           C
ATOM   3313  O   GLU D 408      29.202 -10.580  15.283  1.00159.04           O
ATOM   3314  N   THR D 409      29.561 -10.996  17.474  1.00101.20           N
ATOM   3315  CA  THR D 409      28.884  -9.798  17.822  1.00101.20           C
ATOM   3316  CB  THR D 409      28.846  -9.554  19.299  1.00101.20           C
ATOM   3317  OG1 THR D 409      30.166  -9.416  19.805  1.00101.20           O
ATOM   3318  CG2 THR D 409      28.137 -10.736  19.978  1.00101.20           C
ATOM   3319  C   THR D 409      29.709  -8.741  17.219  1.00101.20           C
ATOM   3320  O   THR D 409      29.212  -7.751  16.686  1.00101.20           O
ATOM   3321  N   VAL D 410      31.027  -8.965  17.274  1.00 81.77           N
ATOM   3322  CA  VAL D 410      31.831  -7.880  16.840  1.00 81.77           C
ATOM   3323  CB  VAL D 410      33.248  -8.000  17.287  1.00 81.77           C
ATOM   3324  CG1 VAL D 410      33.974  -6.760  16.768  1.00 81.77           C
ATOM   3325  CG2 VAL D 410      33.285  -8.156  18.814  1.00 81.77           C
ATOM   3326  C   VAL D 410      31.821  -7.678  15.356  1.00 81.77           C
ATOM   3327  O   VAL D 410      31.586  -6.566  14.881  1.00 81.77           O
ATOM   3328  N   GLY D 411      32.053  -8.751  14.568  1.00 26.91           N
ATOM   3329  CA  GLY D 411      32.156  -8.564  13.145  1.00 26.91           C
ATOM   3330  C   GLY D 411      33.580  -8.191  12.828  1.00 26.91           C
ATOM   3331  O   GLY D 411      33.888  -7.847  11.689  1.00 26.91           O
ATOM   3332  N   ARG D 412      34.494  -8.238  13.825  1.00121.55           N
ATOM   3333  CA  ARG D 412      35.863  -7.886  13.552  1.00121.55           C
ATOM   3334  CB  ARG D 412      36.696  -7.396  14.753  1.00121.55           C
ATOM   3335  CG  ARG D 412      36.299  -5.980  15.184  1.00121.55           C
ATOM   3336  CD  ARG D 412      36.677  -4.858  14.223  1.00121.55           C
ATOM   3337  NE  ARG D 412      37.975  -4.290  14.691  1.00121.55           N
ATOM   3338  CZ  ARG D 412      38.913  -3.949  13.767  1.00121.55           C
ATOM   3339  NH1 ARG D 412      38.666  -4.153  12.441  1.00121.55           N
ATOM   3340  NH2 ARG D 412      40.105  -3.421  14.164  1.00121.55           N
ATOM   3341  C   ARG D 412      36.553  -9.041  12.915  1.00121.55           C
ATOM   3342  O   ARG D 412      36.163 -10.194  13.087  1.00121.55           O
ATOM   3343  N   THR D 413      37.604  -8.736  12.130  1.00103.81           N
ATOM   3344  CA  THR D 413      38.307  -9.757  11.415  1.00103.81           C
ATOM   3345  CB  THR D 413      38.387  -9.496   9.940  1.00103.81           C
ATOM   3346  OG1 THR D 413      39.127  -8.309   9.694  1.00103.81           O
ATOM   3347  CG2 THR D 413      36.959  -9.350   9.387  1.00103.81           C
ATOM   3348  C   THR D 413      39.707  -9.801  11.927  1.00103.81           C
ATOM   3349  O   THR D 413      40.217  -8.813  12.452  1.00103.81           O
ATOM   3350  N   GLY D 414      40.363 -10.971  11.780  1.00 30.55           N
ATOM   3351  CA  GLY D 414      41.697 -11.140  12.272  1.00 30.55           C
ATOM   3352  C   GLY D 414      42.313 -12.339  11.610  1.00 30.55           C
ATOM   3353  O   GLY D 414      41.837 -12.811  10.578  1.00 30.55           O
ATOM   3354  N   PHE D 415      43.400 -12.865  12.217  1.00162.21           N
ATOM   3355  CA  PHE D 415      44.180 -13.919  11.621  1.00162.21           C
ATOM   3356  CB  PHE D 415      45.542 -13.327  11.183  1.00162.21           C
ATOM   3357  CG  PHE D 415      46.396 -14.207  10.330  1.00162.21           C
ATOM   3358  CD1 PHE D 415      47.104 -15.261  10.861  1.00162.21           C
ATOM   3359  CD2 PHE D 415      46.536 -13.935   8.987  1.00162.21           C
ATOM   3360  CE1 PHE D 415      47.903 -16.048  10.062  1.00162.21           C
ATOM   3361  CE2 PHE D 415      47.334 -14.717   8.184  1.00162.21           C
ATOM   3362  CZ  PHE D 415      48.019 -15.781   8.719  1.00162.21           C
ATOM   3363  C   PHE D 415      44.449 -14.974  12.668  1.00162.21           C
ATOM   3364  O   PHE D 415      44.391 -14.697  13.864  1.00162.21           O
ATOM   3365  N   TRP D 416      44.718 -16.231  12.236  1.00 88.56           N
ATOM   3366  CA  TRP D 416      45.057 -17.308  13.135  1.00 88.56           C
ATOM   3367  CB  TRP D 416      43.863 -18.151  13.610  1.00 88.56           C
ATOM   3368  CG  TRP D 416      43.104 -18.787  12.475  1.00 88.56           C
ATOM   3369  CD2 TRP D 416      42.613 -20.132  12.464  1.00 88.56           C
ATOM   3370  CD1 TRP D 416      42.773 -18.254  11.269  1.00 88.56           C
ATOM   3371  NE1 TRP D 416      42.102 -19.175  10.509  1.00 88.56           N
ATOM   3372  CE2 TRP D 416      41.996 -20.341  11.230  1.00 88.56           C
ATOM   3373  CE3 TRP D 416      42.677 -21.117  13.400  1.00 88.56           C
ATOM   3374  CZ2 TRP D 416      41.427 -21.538  10.909  1.00 88.56           C
ATOM   3375  CZ3 TRP D 416      42.094 -22.316  13.067  1.00 88.56           C
ATOM   3376  CH2 TRP D 416      41.481 -22.532  11.854  1.00 88.56           C
ATOM   3377  C   TRP D 416      45.971 -18.266  12.422  1.00 88.56           C
ATOM   3378  O   TRP D 416      46.033 -18.286  11.192  1.00 88.56           O
ATOM   3379  N   THR D 417      46.743 -19.063  13.199  1.00170.25           N
ATOM   3380  CA  THR D 417      47.576 -20.092  12.633  1.00170.25           C
ATOM   3381  CB  THR D 417      49.062 -19.810  12.581  1.00170.25           C
ATOM   3382  OG1 THR D 417      49.596 -19.782  13.893  1.00170.25           O
ATOM   3383  CG2 THR D 417      49.356 -18.479  11.891  1.00170.25           C
ATOM   3384  C   THR D 417      47.550 -21.218  13.608  1.00170.25           C
ATOM   3385  O   THR D 417      47.430 -20.994  14.810  1.00170.25           O
ATOM   3386  N   LEU D 418      47.655 -22.468  13.130  1.00135.01           N
ATOM   3387  CA  LEU D 418      47.792 -23.524  14.084  1.00135.01           C
ATOM   3388  CB  LEU D 418      47.337 -24.893  13.542  1.00135.01           C
ATOM   3389  CG  LEU D 418      47.089 -25.981  14.612  1.00135.01           C
ATOM   3390  CD1 LEU D 418      48.361 -26.462  15.318  1.00135.01           C
ATOM   3391  CD2 LEU D 418      46.028 -25.510  15.614  1.00135.01           C
ATOM   3392  C   LEU D 418      49.274 -23.535  14.320  1.00135.01           C
ATOM   3393  O   LEU D 418      50.024 -23.030  13.486  1.00135.01           O
ATOM   3394  N   ILE D 419      49.740 -24.021  15.486  1.00103.42           N
ATOM   3395  CA  ILE D 419      51.153 -24.130  15.703  1.00103.42           C
ATOM   3396  CB  ILE D 419      51.609 -23.506  16.996  1.00103.42           C
ATOM   3397  CG1 ILE D 419      51.441 -21.973  16.908  1.00103.42           C
ATOM   3398  CG2 ILE D 419      53.047 -23.965  17.291  1.00103.42           C
ATOM   3399  CD1 ILE D 419      51.693 -21.229  18.220  1.00103.42           C
ATOM   3400  C   ILE D 419      51.469 -25.593  15.684  1.00103.42           C
ATOM   3401  O   ILE D 419      51.258 -26.310  16.659  1.00103.42           O
ATOM   3402  N   TYR D 420      51.971 -26.075  14.530  1.00172.48           N
ATOM   3403  CA  TYR D 420      52.318 -27.458  14.378  1.00172.48           C
ATOM   3404  CB  TYR D 420      53.412 -27.846  15.397  1.00172.48           C
ATOM   3405  CG  TYR D 420      54.058 -29.143  15.046  1.00172.48           C
ATOM   3406  CD1 TYR D 420      54.906 -29.214  13.965  1.00172.48           C
ATOM   3407  CD2 TYR D 420      53.861 -30.268  15.815  1.00172.48           C
ATOM   3408  CE1 TYR D 420      55.525 -30.395  13.634  1.00172.48           C
ATOM   3409  CE2 TYR D 420      54.478 -31.453  15.488  1.00172.48           C
ATOM   3410  CZ  TYR D 420      55.308 -31.518  14.394  1.00172.48           C
ATOM   3411  OH  TYR D 420      55.945 -32.731  14.056  1.00172.48           O
ATOM   3412  C   TYR D 420      51.054 -28.244  14.627  1.00172.48           C
ATOM   3413  O   TYR D 420      50.068 -28.065  13.913  1.00172.48           O
ATOM   3414  N   ASN D 421      51.033 -29.114  15.667  1.00219.85           N
ATOM   3415  CA  ASN D 421      49.844 -29.876  16.005  1.00219.85           C
ATOM   3416  CB  ASN D 421      50.051 -31.402  15.989  1.00219.85           C
ATOM   3417  CG  ASN D 421      50.231 -31.900  14.574  1.00219.85           C
ATOM   3418  OD1 ASN D 421      50.138 -31.131  13.620  1.00219.85           O
ATOM   3419  ND2 ASN D 421      50.483 -33.230  14.432  1.00219.85           N
ATOM   3420  C   ASN D 421      49.551 -29.630  17.455  1.00219.85           C
ATOM   3421  O   ASN D 421      48.737 -30.318  18.070  1.00219.85           O
ATOM   3422  N   GLN D 422      50.298 -28.685  18.034  1.00224.84           N
ATOM   3423  CA  GLN D 422      50.328 -28.344  19.429  1.00224.84           C
ATOM   3424  CB  GLN D 422      51.658 -27.615  19.684  1.00224.84           C
ATOM   3425  CG  GLN D 422      52.114 -27.544  21.121  1.00224.84           C
ATOM   3426  CD  GLN D 422      52.719 -28.885  21.505  1.00224.84           C
ATOM   3427  OE1 GLN D 422      53.665 -28.944  22.287  1.00224.84           O
ATOM   3428  NE2 GLN D 422      52.155 -29.991  20.949  1.00224.84           N
ATOM   3429  C   GLN D 422      49.209 -27.477  19.952  1.00224.84           C
ATOM   3430  O   GLN D 422      48.663 -27.739  21.026  1.00224.84           O
ATOM   3431  N   GLY D 423      48.859 -26.397  19.219  1.00 49.42           N
ATOM   3432  CA  GLY D 423      47.901 -25.434  19.694  1.00 49.42           C
ATOM   3433  C   GLY D 423      47.777 -24.369  18.646  1.00 49.42           C
ATOM   3434  O   GLY D 423      48.117 -24.598  17.488  1.00 49.42           O
ATOM   3435  N   TYR D 424      47.269 -23.171  19.019  1.00106.41           N
ATOM   3436  CA  TYR D 424      47.031 -22.157  18.025  1.00106.41           C
ATOM   3437  CB  TYR D 424      45.581 -22.207  17.507  1.00106.41           C
ATOM   3438  CG  TYR D 424      44.664 -21.995  18.681  1.00106.41           C
ATOM   3439  CD1 TYR D 424      44.357 -23.035  19.531  1.00106.41           C
ATOM   3440  CD2 TYR D 424      44.099 -20.763  18.940  1.00106.41           C
ATOM   3441  CE1 TYR D 424      43.518 -22.841  20.605  1.00106.41           C
ATOM   3442  CE2 TYR D 424      43.259 -20.563  20.021  1.00106.41           C
ATOM   3443  CZ  TYR D 424      42.961 -21.611  20.857  1.00106.41           C
ATOM   3444  OH  TYR D 424      42.108 -21.444  21.974  1.00106.41           O
ATOM   3445  C   TYR D 424      47.229 -20.780  18.597  1.00106.41           C
ATOM   3446  O   TYR D 424      47.237 -20.577  19.813  1.00106.41           O
ATOM   3447  N   GLU D 425      47.415 -19.792  17.692  1.00 95.23           N
ATOM   3448  CA  GLU D 425      47.473 -18.409  18.070  1.00 95.23           C
ATOM   3449  CB  GLU D 425      48.854 -17.736  17.931  1.00 95.23           C
ATOM   3450  CG  GLU D 425      48.844 -16.308  18.492  1.00 95.23           C
ATOM   3451  CD  GLU D 425      50.268 -15.771  18.599  1.00 95.23           C
ATOM   3452  OE1 GLU D 425      50.963 -16.116  19.593  1.00 95.23           O
ATOM   3453  OE2 GLU D 425      50.670 -14.997  17.689  1.00 95.23           O
ATOM   3454  C   GLU D 425      46.507 -17.667  17.197  1.00 95.23           C
ATOM   3455  O   GLU D 425      46.472 -17.859  15.980  1.00 95.23           O
ATOM   3456  N   ALA D 426      45.664 -16.818  17.819  1.00 51.60           N
ATOM   3457  CA  ALA D 426      44.718 -16.045  17.070  1.00 51.60           C
ATOM   3458  CB  ALA D 426      43.254 -16.399  17.387  1.00 51.60           C
ATOM   3459  C   ALA D 426      44.923 -14.625  17.456  1.00 51.60           C
ATOM   3460  O   ALA D 426      45.030 -14.301  18.640  1.00 51.60           O
ATOM   3461  N   VAL D 427      45.014 -13.739  16.448  1.00126.99           N
ATOM   3462  CA  VAL D 427      45.126 -12.360  16.787  1.00126.99           C
ATOM   3463  CB  VAL D 427      46.394 -11.711  16.281  1.00126.99           C
ATOM   3464  CG1 VAL D 427      46.300 -11.359  14.788  1.00126.99           C
ATOM   3465  CG2 VAL D 427      46.746 -10.551  17.220  1.00126.99           C
ATOM   3466  C   VAL D 427      43.891 -11.723  16.239  1.00126.99           C
ATOM   3467  O   VAL D 427      43.617 -11.741  15.037  1.00126.99           O
ATOM   3468  N   ILE D 428      43.049 -11.211  17.149  1.00 65.17           N
ATOM   3469  CA  ILE D 428      41.834 -10.622  16.699  1.00 65.17           C
ATOM   3470  CB  ILE D 428      40.666 -11.560  16.768  1.00 65.17           C
ATOM   3471  CG1 ILE D 428      40.900 -12.803  15.896  1.00 65.17           C
ATOM   3472  CG2 ILE D 428      39.407 -10.764  16.390  1.00 65.17           C
ATOM   3473  CD1 ILE D 428      39.902 -13.924  16.181  1.00 65.17           C
ATOM   3474  C   ILE D 428      41.506  -9.510  17.633  1.00 65.17           C
ATOM   3475  O   ILE D 428      41.647  -9.650  18.847  1.00 65.17           O
ATOM   3476  N   ARG D 429      41.056  -8.375  17.074  1.00124.31           N
ATOM   3477  CA  ARG D 429      40.569  -7.272  17.846  1.00124.31           C
ATOM   3478  CB  ARG D 429      39.192  -7.569  18.472  1.00124.31           C
ATOM   3479  CG  ARG D 429      38.403  -6.328  18.897  1.00124.31           C
ATOM   3480  CD  ARG D 429      37.914  -6.391  20.344  1.00124.31           C
ATOM   3481  NE  ARG D 429      36.763  -5.454  20.474  1.00124.31           N
ATOM   3482  CZ  ARG D 429      36.061  -5.424  21.642  1.00124.31           C
ATOM   3483  NH1 ARG D 429      36.494  -6.150  22.715  1.00124.31           N
ATOM   3484  NH2 ARG D 429      34.920  -4.684  21.738  1.00124.31           N
ATOM   3485  C   ARG D 429      41.548  -6.881  18.922  1.00124.31           C
ATOM   3486  O   ARG D 429      41.177  -6.694  20.081  1.00124.31           O
ATOM   3487  N   ASN D 430      42.832  -6.728  18.546  1.00 89.98           N
ATOM   3488  CA  ASN D 430      43.877  -6.260  19.418  1.00 89.98           C
ATOM   3489  CB  ASN D 430      43.599  -4.861  19.985  1.00 89.98           C
ATOM   3490  CG  ASN D 430      43.902  -3.844  18.894  1.00 89.98           C
ATOM   3491  OD1 ASN D 430      43.484  -2.690  18.967  1.00 89.98           O
ATOM   3492  ND2 ASN D 430      44.653  -4.286  17.849  1.00 89.98           N
ATOM   3493  C   ASN D 430      44.161  -7.188  20.564  1.00 89.98           C
ATOM   3494  O   ASN D 430      44.761  -6.769  21.554  1.00 89.98           O
ATOM   3495  N   ARG D 431      43.769  -8.474  20.473  1.00183.38           N
ATOM   3496  CA  ARG D 431      44.197  -9.372  21.505  1.00183.38           C
ATOM   3497  CB  ARG D 431      43.197  -9.653  22.647  1.00183.38           C
ATOM   3498  CG  ARG D 431      41.829 -10.232  22.297  1.00183.38           C
ATOM   3499  CD  ARG D 431      40.709  -9.203  22.453  1.00183.38           C
ATOM   3500  NE  ARG D 431      39.466  -9.945  22.802  1.00183.38           N
ATOM   3501  CZ  ARG D 431      39.205 -10.199  24.118  1.00183.38           C
ATOM   3502  NH1 ARG D 431      40.064  -9.747  25.077  1.00183.38           N
ATOM   3503  NH2 ARG D 431      38.090 -10.900  24.477  1.00183.38           N
ATOM   3504  C   ARG D 431      44.679 -10.643  20.887  1.00183.38           C
ATOM   3505  O   ARG D 431      44.252 -11.023  19.797  1.00183.38           O
ATOM   3506  N   LYS D 432      45.643 -11.300  21.568  1.00134.95           N
ATOM   3507  CA  LYS D 432      46.221 -12.518  21.085  1.00134.95           C
ATOM   3508  CB  LYS D 432      47.754 -12.630  21.189  1.00134.95           C
ATOM   3509  CG  LYS D 432      48.566 -11.734  20.257  1.00134.95           C
ATOM   3510  CD  LYS D 432      48.794 -10.333  20.810  1.00134.95           C
ATOM   3511  CE  LYS D 432      49.914  -9.578  20.096  1.00134.95           C
ATOM   3512  NZ  LYS D 432      51.193 -10.308  20.247  1.00134.95           N
ATOM   3513  C   LYS D 432      45.728 -13.630  21.951  1.00134.95           C
ATOM   3514  O   LYS D 432      45.724 -13.534  23.180  1.00134.95           O
ATOM   3515  N   PHE D 433      45.306 -14.735  21.310  1.00135.90           N
ATOM   3516  CA  PHE D 433      44.831 -15.860  22.043  1.00135.90           C
ATOM   3517  CB  PHE D 433      43.519 -16.478  21.501  1.00135.90           C
ATOM   3518  CG  PHE D 433      42.463 -15.444  21.312  1.00135.90           C
ATOM   3519  CD1 PHE D 433      41.887 -14.818  22.391  1.00135.90           C
ATOM   3520  CD2 PHE D 433      42.020 -15.128  20.044  1.00135.90           C
ATOM   3521  CE1 PHE D 433      40.907 -13.870  22.201  1.00135.90           C
ATOM   3522  CE2 PHE D 433      41.039 -14.180  19.852  1.00135.90           C
ATOM   3523  CZ  PHE D 433      40.482 -13.542  20.934  1.00135.90           C
ATOM   3524  C   PHE D 433      45.826 -16.960  21.801  1.00135.90           C
ATOM   3525  O   PHE D 433      46.197 -17.236  20.662  1.00135.90           O
ATOM   3526  N   PHE D 434      46.294 -17.631  22.868  1.00167.95           N
ATOM   3527  CA  PHE D 434      47.213 -18.726  22.713  1.00167.95           C
ATOM   3528  CB  PHE D 434      48.672 -18.322  23.011  1.00167.95           C
ATOM   3529  CG  PHE D 434      49.454 -19.553  23.327  1.00167.95           C
ATOM   3530  CD1 PHE D 434      49.839 -20.422  22.335  1.00167.95           C
ATOM   3531  CD2 PHE D 434      49.778 -19.846  24.634  1.00167.95           C
ATOM   3532  CE1 PHE D 434      50.552 -21.559  22.642  1.00167.95           C
ATOM   3533  CE2 PHE D 434      50.492 -20.980  24.947  1.00167.95           C
ATOM   3534  CZ  PHE D 434      50.882 -21.841  23.947  1.00167.95           C
ATOM   3535  C   PHE D 434      46.861 -19.801  23.690  1.00167.95           C
ATOM   3536  O   PHE D 434      46.571 -19.520  24.852  1.00167.95           O
ATOM   3537  N   GLY D 435      46.908 -21.074  23.234  1.00 70.87           N
ATOM   3538  CA  GLY D 435      46.616 -22.177  24.106  1.00 70.87           C
ATOM   3539  C   GLY D 435      47.040 -23.440  23.430  1.00 70.87           C
ATOM   3540  O   GLY D 435      47.098 -23.511  22.202  1.00 70.87           O
ATOM   3541  N   PHE D 436      47.347 -24.479  24.237  1.00158.40           N
ATOM   3542  CA  PHE D 436      47.693 -25.766  23.696  1.00158.40           C
ATOM   3543  CB  PHE D 436      48.680 -26.610  24.531  1.00158.40           C
ATOM   3544  CG  PHE D 436      50.059 -26.050  24.507  1.00158.40           C
ATOM   3545  CD1 PHE D 436      50.848 -26.153  23.388  1.00158.40           C
ATOM   3546  CD2 PHE D 436      50.590 -25.459  25.625  1.00158.40           C
ATOM   3547  CE1 PHE D 436      52.127 -25.646  23.376  1.00158.40           C
ATOM   3548  CE2 PHE D 436      51.868 -24.953  25.616  1.00158.40           C
ATOM   3549  CZ  PHE D 436      52.643 -25.040  24.490  1.00158.40           C
ATOM   3550  C   PHE D 436      46.435 -26.573  23.703  1.00158.40           C
ATOM   3551  O   PHE D 436      45.554 -26.367  24.535  1.00158.40           O
ATOM   3552  N   SER D 437      46.321 -27.527  22.764  1.00 59.63           N
ATOM   3553  CA  SER D 437      45.163 -28.372  22.712  1.00 59.63           C
ATOM   3554  CB  SER D 437      45.195 -29.366  21.538  1.00 59.63           C
ATOM   3555  OG  SER D 437      45.244 -28.659  20.309  1.00 59.63           O
ATOM   3556  C   SER D 437      45.144 -29.167  23.987  1.00 59.63           C
ATOM   3557  O   SER D 437      46.189 -29.492  24.550  1.00 59.63           O
ATOM   3558  N   ASP D 438      43.925 -29.495  24.462  1.00113.16           N
ATOM   3559  CA  ASP D 438      43.683 -30.153  25.718  1.00113.16           C
ATOM   3560  CB  ASP D 438      42.187 -30.197  26.057  1.00113.16           C
ATOM   3561  CG  ASP D 438      41.963 -30.729  27.464  1.00113.16           C
ATOM   3562  OD1 ASP D 438      42.909 -30.652  28.289  1.00113.16           O
ATOM   3563  OD2 ASP D 438      40.829 -31.198  27.744  1.00113.16           O
ATOM   3564  C   ASP D 438      44.177 -31.560  25.712  1.00113.16           C
ATOM   3565  O   ASP D 438      44.150 -32.256  24.701  1.00113.16           O
ATOM   3566  N   PHE D 439      44.640 -32.013  26.891  1.00252.63           N
ATOM   3567  CA  PHE D 439      45.182 -33.327  27.017  1.00252.63           C
ATOM   3568  CB  PHE D 439      46.687 -33.267  26.765  1.00252.63           C
ATOM   3569  CG  PHE D 439      47.136 -34.583  26.286  1.00252.63           C
ATOM   3570  CD1 PHE D 439      47.135 -35.693  27.102  1.00252.63           C
ATOM   3571  CD2 PHE D 439      47.565 -34.668  24.988  1.00252.63           C
ATOM   3572  CE1 PHE D 439      47.569 -36.904  26.619  1.00252.63           C
ATOM   3573  CE2 PHE D 439      47.993 -35.873  24.505  1.00252.63           C
ATOM   3574  CZ  PHE D 439      48.008 -36.982  25.320  1.00252.63           C
ATOM   3575  C   PHE D 439      45.078 -33.671  28.477  1.00252.63           C
ATOM   3576  O   PHE D 439      45.329 -32.820  29.318  1.00252.63           O
ATOM   3577  N   GLU D 440      44.710 -34.944  28.790  1.00162.96           N
ATOM   3578  CA  GLU D 440      44.732 -35.485  30.138  1.00162.96           C
ATOM   3579  CB  GLU D 440      44.756 -34.531  31.352  1.00162.96           C
ATOM   3580  CG  GLU D 440      46.112 -34.034  31.813  1.00162.96           C
ATOM   3581  CD  GLU D 440      46.038 -34.237  33.319  1.00162.96           C
ATOM   3582  OE1 GLU D 440      45.145 -35.009  33.764  1.00162.96           O
ATOM   3583  OE2 GLU D 440      46.875 -33.638  34.041  1.00162.96           O
ATOM   3584  C   GLU D 440      43.480 -36.197  30.465  1.00162.96           C
ATOM   3585  O   GLU D 440      42.605 -36.399  29.629  1.00162.96           O
ATOM   3586  N   LYS D 441      43.459 -36.673  31.727  1.00206.76           N
ATOM   3587  CA  LYS D 441      42.274 -37.087  32.425  1.00206.76           C
ATOM   3588  CB  LYS D 441      40.915 -36.781  31.757  1.00206.76           C
ATOM   3589  CG  LYS D 441      39.867 -36.643  32.869  1.00206.76           C
ATOM   3590  CD  LYS D 441      38.675 -35.735  32.550  1.00206.76           C
ATOM   3591  CE  LYS D 441      37.966 -35.238  33.814  1.00206.76           C
ATOM   3592  NZ  LYS D 441      38.906 -34.436  34.633  1.00206.76           N
ATOM   3593  C   LYS D 441      42.272 -38.461  33.024  1.00206.76           C
ATOM   3594  O   LYS D 441      42.552 -38.625  34.210  1.00206.76           O
ATOM   3595  N   ILE D 442      41.976 -39.490  32.219  1.00169.55           N
ATOM   3596  CA  ILE D 442      41.689 -40.803  32.710  1.00169.55           C
ATOM   3597  CB  ILE D 442      41.461 -41.774  31.573  0.00169.55           C
ATOM   3598  CG1 ILE D 442      40.934 -43.129  32.070  1.00169.55           C
ATOM   3599  CG2 ILE D 442      42.734 -41.844  30.721  1.00169.55           C
ATOM   3600  CD1 ILE D 442      39.478 -43.060  32.530  1.00169.55           C
ATOM   3601  C   ILE D 442      42.794 -41.308  33.581  1.00169.55           C
ATOM   3602  O   ILE D 442      42.524 -41.715  34.709  1.00169.55           O
ATOM   3603  N   SER D 443      44.060 -41.255  33.127  1.00229.34           N
ATOM   3604  CA  SER D 443      45.142 -41.768  33.924  1.00229.34           C
ATOM   3605  CB  SER D 443      45.122 -43.292  34.142  1.00229.34           C
ATOM   3606  OG  SER D 443      44.115 -43.688  35.060  1.00229.34           O
ATOM   3607  C   SER D 443      46.403 -41.533  33.169  1.00229.34           C
ATOM   3608  O   SER D 443      46.576 -40.544  32.460  1.00229.34           O
ATOM   3609  N   LYS D 444      47.336 -42.483  33.341  1.00272.26           N
ATOM   3610  CA  LYS D 444      48.578 -42.456  32.640  1.00272.26           C
ATOM   3611  CB  LYS D 444      49.663 -43.305  33.322  1.00272.26           C
ATOM   3612  CG  LYS D 444      51.021 -43.228  32.625  1.00272.26           C
ATOM   3613  CD  LYS D 444      52.191 -43.675  33.504  1.00272.26           C
ATOM   3614  CE  LYS D 444      52.088 -45.114  34.006  1.00272.26           C
ATOM   3615  NZ  LYS D 444      53.205 -45.391  34.938  1.00272.26           N
ATOM   3616  C   LYS D 444      48.285 -43.030  31.294  1.00272.26           C
ATOM   3617  O   LYS D 444      47.911 -42.299  30.378  1.00272.26           O
ATOM   3618  N   LYS D 445      48.428 -44.362  31.137  1.00281.43           N
ATOM   3619  CA  LYS D 445      48.154 -44.907  29.842  1.00281.43           C
ATOM   3620  CB  LYS D 445      48.359 -46.429  29.697  1.00281.43           C
ATOM   3621  CG  LYS D 445      47.288 -47.298  30.365  1.00281.43           C
ATOM   3622  CD  LYS D 445      47.314 -47.291  31.892  1.00281.43           C
ATOM   3623  CE  LYS D 445      48.214 -48.393  32.460  1.00281.43           C
ATOM   3624  NZ  LYS D 445      48.059 -48.495  33.927  1.00281.43           N
ATOM   3625  C   LYS D 445      46.724 -44.641  29.527  1.00281.43           C
ATOM   3626  O   LYS D 445      45.824 -44.977  30.295  1.00281.43           O
ATOM   3627  N   LYS D 446      46.524 -44.003  28.361  1.00200.71           N
ATOM   3628  CA  LYS D 446      45.272 -43.635  27.780  1.00200.71           C
ATOM   3629  CB  LYS D 446      44.075 -43.559  28.742  1.00200.71           C
ATOM   3630  CG  LYS D 446      43.391 -44.901  29.018  1.00200.71           C
ATOM   3631  CD  LYS D 446      42.654 -45.484  27.806  0.00200.71           C
ATOM   3632  CE  LYS D 446      43.343 -46.683  27.146  0.00200.71           C
ATOM   3633  NZ  LYS D 446      42.451 -47.272  26.121  0.00200.71           N
ATOM   3634  C   LYS D 446      45.506 -42.276  27.235  1.00200.71           C
ATOM   3635  O   LYS D 446      45.955 -41.380  27.948  1.00200.71           O
ATOM   3636  N   VAL D 447      45.211 -42.086  25.943  1.00 83.52           N
ATOM   3637  CA  VAL D 447      45.458 -40.807  25.370  1.00 83.52           C
ATOM   3638  CB  VAL D 447      45.869 -40.866  23.927  1.00 83.52           C
ATOM   3639  CG1 VAL D 447      45.935 -39.428  23.384  1.00 83.52           C
ATOM   3640  CG2 VAL D 447      47.181 -41.655  23.814  1.00 83.52           C
ATOM   3641  C   VAL D 447      44.167 -40.098  25.372  1.00 83.52           C
ATOM   3642  O   VAL D 447      43.186 -40.568  24.803  1.00 83.52           O
ATOM   3643  N   ILE D 448      44.123 -38.952  26.053  1.00111.59           N
ATOM   3644  CA  ILE D 448      42.907 -38.228  26.017  1.00111.59           C
ATOM   3645  CB  ILE D 448      42.458 -37.967  27.391  1.00111.59           C
ATOM   3646  CG1 ILE D 448      42.416 -39.316  28.093  1.00111.59           C
ATOM   3647  CG2 ILE D 448      41.133 -37.189  27.378  1.00111.59           C
ATOM   3648  CD1 ILE D 448      42.755 -39.138  29.554  1.00111.59           C
ATOM   3649  C   ILE D 448      43.288 -36.925  25.451  1.00111.59           C
ATOM   3650  O   ILE D 448      43.609 -35.995  26.187  1.00111.59           O
ATOM   3651  N   SER D 449      43.270 -36.813  24.123  1.00 76.24           N
ATOM   3652  CA  SER D 449      43.634 -35.542  23.615  1.00 76.24           C
ATOM   3653  CB  SER D 449      44.579 -35.580  22.406  1.00 76.24           C
ATOM   3654  OG  SER D 449      45.806 -36.214  22.740  1.00 76.24           O
ATOM   3655  C   SER D 449      42.367 -35.019  23.086  1.00 76.24           C
ATOM   3656  O   SER D 449      41.652 -35.735  22.387  1.00 76.24           O
ATOM   3657  N   TYR D 450      42.015 -33.782  23.456  1.00150.26           N
ATOM   3658  CA  TYR D 450      40.857 -33.276  22.817  1.00150.26           C
ATOM   3659  CB  TYR D 450      39.593 -33.144  23.669  1.00150.26           C
ATOM   3660  CG  TYR D 450      39.072 -34.527  23.553  1.00150.26           C
ATOM   3661  CD1 TYR D 450      38.740 -34.958  22.292  1.00150.26           C
ATOM   3662  CD2 TYR D 450      38.984 -35.405  24.608  1.00150.26           C
ATOM   3663  CE1 TYR D 450      38.270 -36.227  22.083  1.00150.26           C
ATOM   3664  CE2 TYR D 450      38.507 -36.682  24.399  1.00150.26           C
ATOM   3665  CZ  TYR D 450      38.143 -37.093  23.138  1.00150.26           C
ATOM   3666  OH  TYR D 450      37.653 -38.398  22.915  1.00150.26           O
ATOM   3667  C   TYR D 450      41.200 -32.043  22.081  1.00150.26           C
ATOM   3668  O   TYR D 450      41.574 -31.009  22.630  1.00150.26           O
ATOM   3669  N   CYS D 451      41.111 -32.211  20.760  1.00102.71           N
ATOM   3670  CA  CYS D 451      41.406 -31.266  19.743  1.00102.71           C
ATOM   3671  CB  CYS D 451      41.505 -31.997  18.411  1.00102.71           C
ATOM   3672  SG  CYS D 451      42.448 -33.496  18.793  1.00102.71           S
ATOM   3673  C   CYS D 451      40.321 -30.248  19.744  1.00102.71           C
ATOM   3674  O   CYS D 451      40.477 -29.160  19.192  1.00102.71           O
ATOM   3675  N   ASN D 452      39.162 -30.620  20.320  1.00106.85           N
ATOM   3676  CA  ASN D 452      38.049 -29.727  20.377  1.00106.85           C
ATOM   3677  CB  ASN D 452      36.724 -30.492  20.230  1.00106.85           C
ATOM   3678  CG  ASN D 452      36.642 -31.566  21.307  1.00106.85           C
ATOM   3679  OD1 ASN D 452      37.446 -31.615  22.237  1.00106.85           O
ATOM   3680  ND2 ASN D 452      35.643 -32.475  21.157  1.00106.85           N
ATOM   3681  C   ASN D 452      38.032 -28.997  21.692  1.00106.85           C
ATOM   3682  O   ASN D 452      36.999 -28.447  22.073  1.00106.85           O
ATOM   3683  N   VAL D 453      39.183 -28.930  22.401  1.00126.37           N
ATOM   3684  CA  VAL D 453      39.249 -28.238  23.663  1.00126.37           C
ATOM   3685  CB  VAL D 453      38.760 -29.088  24.805  1.00126.37           C
ATOM   3686  CG1 VAL D 453      39.548 -30.403  24.795  1.00126.37           C
ATOM   3687  CG2 VAL D 453      38.821 -28.292  26.120  1.00126.37           C
ATOM   3688  C   VAL D 453      40.674 -27.780  23.894  1.00126.37           C
ATOM   3689  O   VAL D 453      41.584 -28.206  23.183  1.00126.37           O
ATOM   3690  N   THR D 454      40.915 -26.875  24.879  1.00145.28           N
ATOM   3691  CA  THR D 454      42.257 -26.369  25.065  1.00145.28           C
ATOM   3692  CB  THR D 454      42.448 -25.055  24.323  1.00145.28           C
ATOM   3693  OG1 THR D 454      43.756 -24.527  24.486  1.00145.28           O
ATOM   3694  CG2 THR D 454      41.398 -24.039  24.780  1.00145.28           C
ATOM   3695  C   THR D 454      42.596 -26.235  26.535  1.00145.28           C
ATOM   3696  O   THR D 454      41.789 -26.584  27.395  1.00145.28           O
ATOM   3697  N   ILE D 455      43.839 -25.758  26.826  1.00244.69           N
ATOM   3698  CA  ILE D 455      44.415 -25.462  28.124  1.00244.69           C
ATOM   3699  CB  ILE D 455      45.861 -25.864  28.235  1.00244.69           C
ATOM   3700  CG1 ILE D 455      46.261 -26.170  29.693  1.00244.69           C
ATOM   3701  CG2 ILE D 455      46.696 -24.764  27.560  1.00244.69           C
ATOM   3702  CD1 ILE D 455      46.099 -25.025  30.689  1.00244.69           C
ATOM   3703  C   ILE D 455      44.324 -23.901  28.138  1.00244.69           C
ATOM   3704  O   ILE D 455      43.586 -23.422  27.288  1.00244.69           O
ATOM   3705  N   GLY D 456      44.963 -23.049  29.038  1.00223.21           N
ATOM   3706  CA  GLY D 456      44.712 -21.559  29.064  1.00223.21           C
ATOM   3707  C   GLY D 456      45.888 -20.475  28.668  1.00223.21           C
ATOM   3708  O   GLY D 456      47.023 -20.924  28.826  1.00223.21           O
ATOM   3709  N   TRP D 457      45.654 -19.128  28.095  1.00287.55           N
ATOM   3710  CA  TRP D 457      46.424 -17.776  27.936  1.00287.55           C
ATOM   3711  CB  TRP D 457      47.955 -17.850  27.738  1.00287.55           C
ATOM   3712  CG  TRP D 457      48.750 -18.072  29.003  1.00287.55           C
ATOM   3713  CD2 TRP D 457      49.520 -19.247  29.281  1.00287.55           C
ATOM   3714  CD1 TRP D 457      48.963 -17.214  30.044  1.00287.55           C
ATOM   3715  NE1 TRP D 457      49.799 -17.792  30.966  1.00287.55           N
ATOM   3716  CE2 TRP D 457      50.156 -19.042  30.506  1.00287.55           C
ATOM   3717  CE3 TRP D 457      49.699 -20.394  28.561  1.00287.55           C
ATOM   3718  CZ2 TRP D 457      50.979 -19.990  31.034  1.00287.55           C
ATOM   3719  CZ3 TRP D 457      50.513 -21.360  29.103  1.00287.55           C
ATOM   3720  CH2 TRP D 457      51.134 -21.155  30.316  1.00287.55           C
ATOM   3721  C   TRP D 457      45.910 -16.707  26.891  1.00287.55           C
ATOM   3722  O   TRP D 457      45.921 -16.955  25.685  1.00287.55           O
ATOM   3723  N   SER D 458      45.543 -15.426  27.294  1.00 95.67           N
ATOM   3724  CA  SER D 458      45.088 -14.357  26.381  1.00 95.67           C
ATOM   3725  CB  SER D 458      43.558 -14.306  26.229  1.00 95.67           C
ATOM   3726  OG  SER D 458      42.951 -14.062  27.490  1.00 95.67           O
ATOM   3727  C   SER D 458      45.516 -12.998  26.905  1.00 95.67           C
ATOM   3728  O   SER D 458      45.457 -12.742  28.107  1.00 95.67           O
ATOM   3729  N   HIS D 459      45.952 -12.073  26.008  1.00103.47           N
ATOM   3730  CA  HIS D 459      46.353 -10.746  26.417  1.00103.47           C
ATOM   3731  ND1 HIS D 459      49.411 -12.537  26.454  1.00103.47           N
ATOM   3732  CG  HIS D 459      48.906 -11.270  26.249  1.00103.47           C
ATOM   3733  CB  HIS D 459      47.770 -10.672  27.044  1.00103.47           C
ATOM   3734  NE2 HIS D 459      50.635 -11.625  24.838  1.00103.47           N
ATOM   3735  CD2 HIS D 459      49.666 -10.729  25.257  1.00103.47           C
ATOM   3736  CE1 HIS D 459      50.442 -12.696  25.585  1.00103.47           C
ATOM   3737  C   HIS D 459      46.303  -9.843  25.223  1.00103.47           C
ATOM   3738  O   HIS D 459      46.287 -10.290  24.080  1.00103.47           O
ATOM   3739  N   ASN D 460      46.273  -8.526  25.478  1.00145.08           N
ATOM   3740  CA  ASN D 460      46.221  -7.491  24.487  1.00145.08           C
ATOM   3741  CB  ASN D 460      46.178  -6.147  25.229  1.00145.08           C
ATOM   3742  CG  ASN D 460      45.893  -4.998  24.299  1.00145.08           C
ATOM   3743  OD1 ASN D 460      46.692  -4.683  23.419  1.00145.08           O
ATOM   3744  ND2 ASN D 460      44.726  -4.339  24.533  1.00145.08           N
ATOM   3745  C   ASN D 460      47.504  -7.574  23.710  1.00145.08           C
ATOM   3746  O   ASN D 460      48.492  -8.123  24.188  1.00145.08           O
ATOM   3747  N   ASP D 461      47.520  -7.005  22.490  1.00122.21           N
ATOM   3748  CA  ASP D 461      48.663  -7.017  21.614  1.00122.21           C
ATOM   3749  CB  ASP D 461      48.397  -6.170  20.356  1.00122.21           C
ATOM   3750  CG  ASP D 461      49.726  -5.755  19.736  1.00122.21           C
ATOM   3751  OD1 ASP D 461      50.288  -4.728  20.205  1.00122.21           O
ATOM   3752  OD2 ASP D 461      50.199  -6.450  18.799  1.00122.21           O
ATOM   3753  C   ASP D 461      49.848  -6.420  22.312  1.00122.21           C
ATOM   3754  O   ASP D 461      50.987  -6.814  22.068  1.00122.21           O
ATOM   3755  N   ASP D 462      49.613  -5.400  23.149  1.00107.03           N
ATOM   3756  CA  ASP D 462      50.655  -4.724  23.874  1.00107.03           C
ATOM   3757  CB  ASP D 462      50.144  -3.436  24.546  1.00107.03           C
ATOM   3758  CG  ASP D 462      51.288  -2.760  25.292  1.00107.03           C
ATOM   3759  OD1 ASP D 462      51.737  -3.306  26.333  1.00107.03           O
ATOM   3760  OD2 ASP D 462      51.730  -1.677  24.820  1.00107.03           O
ATOM   3761  C   ASP D 462      51.222  -5.614  24.938  1.00107.03           C
ATOM   3762  O   ASP D 462      52.402  -5.505  25.268  1.00107.03           O
ATOM   3763  N   GLY D 463      50.399  -6.513  25.516  1.00 45.14           N
ATOM   3764  CA  GLY D 463      50.863  -7.366  26.576  1.00 45.14           C
ATOM   3765  C   GLY D 463      50.525  -6.754  27.909  1.00 45.14           C
ATOM   3766  O   GLY D 463      51.057  -7.184  28.932  1.00 45.14           O
ATOM   3767  N   GLY D 464      49.702  -5.680  27.927  1.00 60.59           N
ATOM   3768  CA  GLY D 464      49.335  -5.042  29.171  1.00 60.59           C
ATOM   3769  C   GLY D 464      48.368  -5.839  30.010  1.00 60.59           C
ATOM   3770  O   GLY D 464      48.675  -6.208  31.143  1.00 60.59           O
ATOM   3771  N   ASP D 465      47.181  -6.166  29.452  1.00 62.89           N
ATOM   3772  CA  ASP D 465      46.158  -6.834  30.213  1.00 62.89           C
ATOM   3773  CB  ASP D 465      44.742  -6.288  29.954  1.00 62.89           C
ATOM   3774  CG  ASP D 465      44.628  -4.916  30.602  1.00 62.89           C
ATOM   3775  OD1 ASP D 465      45.274  -4.704  31.663  1.00 62.89           O
ATOM   3776  OD2 ASP D 465      43.892  -4.060  30.044  1.00 62.89           O
ATOM   3777  C   ASP D 465      46.152  -8.275  29.821  1.00 62.89           C
ATOM   3778  O   ASP D 465      46.170  -8.610  28.637  1.00 62.89           O
ATOM   3779  N   TRP D 466      46.115  -9.159  30.838  1.00104.82           N
ATOM   3780  CA  TRP D 466      46.171 -10.581  30.661  1.00104.82           C
ATOM   3781  CB  TRP D 466      47.384 -11.223  31.351  1.00104.82           C
ATOM   3782  CG  TRP D 466      48.720 -10.891  30.749  1.00104.82           C
ATOM   3783  CD2 TRP D 466      49.666 -11.874  30.298  1.00104.82           C
ATOM   3784  CD1 TRP D 466      49.307  -9.675  30.571  1.00104.82           C
ATOM   3785  NE1 TRP D 466      50.548  -9.839  30.008  1.00104.82           N
ATOM   3786  CE2 TRP D 466      50.789 -11.186  29.846  1.00104.82           C
ATOM   3787  CE3 TRP D 466      49.609 -13.238  30.270  1.00104.82           C
ATOM   3788  CZ2 TRP D 466      51.879 -11.849  29.356  1.00104.82           C
ATOM   3789  CZ3 TRP D 466      50.707 -13.906  29.771  1.00104.82           C
ATOM   3790  CH2 TRP D 466      51.821 -13.225  29.323  1.00104.82           C
ATOM   3791  C   TRP D 466      44.994 -11.205  31.353  1.00104.82           C
ATOM   3792  O   TRP D 466      44.415 -10.634  32.275  1.00104.82           O
ATOM   3793  N   ALA D 467      44.612 -12.415  30.900  1.00 65.76           N
ATOM   3794  CA  ALA D 467      43.557 -13.167  31.514  1.00 65.76           C
ATOM   3795  CB  ALA D 467      42.148 -12.755  31.054  1.00 65.76           C
ATOM   3796  C   ALA D 467      43.770 -14.592  31.105  1.00 65.76           C
ATOM   3797  O   ALA D 467      44.558 -14.867  30.199  1.00 65.76           O
ATOM   3798  N   CYS D 468      43.087 -15.536  31.791  1.00 79.08           N
ATOM   3799  CA  CYS D 468      43.199 -16.934  31.480  1.00 79.08           C
ATOM   3800  CB  CYS D 468      43.364 -17.818  32.727  1.00 79.08           C
ATOM   3801  SG  CYS D 468      44.890 -17.395  33.616  1.00 79.08           S
ATOM   3802  C   CYS D 468      41.928 -17.311  30.778  1.00 79.08           C
ATOM   3803  O   CYS D 468      40.895 -16.673  30.969  1.00 79.08           O
ATOM   3804  N   PHE D 469      41.999 -18.389  29.970  1.00313.50           N
ATOM   3805  CA  PHE D 469      41.021 -18.768  28.988  1.00313.50           C
ATOM   3806  CB  PHE D 469      41.712 -18.582  27.642  1.00313.50           C
ATOM   3807  CG  PHE D 469      41.188 -17.713  26.582  1.00313.50           C
ATOM   3808  CD1 PHE D 469      41.023 -16.354  26.694  1.00313.50           C
ATOM   3809  CD2 PHE D 469      40.962 -18.345  25.388  1.00313.50           C
ATOM   3810  CE1 PHE D 469      40.562 -15.642  25.610  1.00313.50           C
ATOM   3811  CE2 PHE D 469      40.513 -17.635  24.313  1.00313.50           C
ATOM   3812  CZ  PHE D 469      40.301 -16.282  24.419  1.00313.50           C
ATOM   3813  C   PHE D 469      40.930 -20.255  28.862  1.00313.50           C
ATOM   3814  O   PHE D 469      41.934 -20.957  28.950  1.00313.50           O
ATOM   3815  N   ARG D 470      39.730 -20.767  28.536  1.00147.63           N
ATOM   3816  CA  ARG D 470      39.651 -22.139  28.129  1.00147.63           C
ATOM   3817  CB  ARG D 470      39.072 -23.105  29.180  1.00147.63           C
ATOM   3818  CG  ARG D 470      39.218 -24.573  28.766  1.00147.63           C
ATOM   3819  CD  ARG D 470      39.164 -25.571  29.927  1.00147.63           C
ATOM   3820  NE  ARG D 470      37.740 -25.918  30.191  1.00147.63           N
ATOM   3821  CZ  ARG D 470      37.180 -25.619  31.400  1.00147.63           C
ATOM   3822  NH1 ARG D 470      37.916 -24.977  32.354  1.00147.63           N
ATOM   3823  NH2 ARG D 470      35.888 -25.974  31.660  1.00147.63           N
ATOM   3824  C   ARG D 470      38.761 -22.119  26.928  1.00147.63           C
ATOM   3825  O   ARG D 470      37.811 -21.340  26.864  1.00147.63           O
ATOM   3826  N   GLY D 471      39.055 -22.961  25.922  1.00 43.24           N
ATOM   3827  CA  GLY D 471      38.256 -22.913  24.733  1.00 43.24           C
ATOM   3828  C   GLY D 471      37.662 -24.257  24.479  1.00 43.24           C
ATOM   3829  O   GLY D 471      38.253 -25.288  24.793  1.00 43.24           O
ATOM   3830  N   GLU D 472      36.453 -24.251  23.885  1.00 64.63           N
ATOM   3831  CA  GLU D 472      35.734 -25.442  23.540  1.00 64.63           C
ATOM   3832  CB  GLU D 472      34.406 -25.548  24.303  1.00 64.63           C
ATOM   3833  CG  GLU D 472      34.540 -25.502  25.825  1.00 64.63           C
ATOM   3834  CD  GLU D 472      33.157 -25.196  26.383  1.00 64.63           C
ATOM   3835  OE1 GLU D 472      32.176 -25.828  25.908  1.00 64.63           O
ATOM   3836  OE2 GLU D 472      33.061 -24.318  27.283  1.00 64.63           O
ATOM   3837  C   GLU D 472      35.313 -25.225  22.123  1.00 64.63           C
ATOM   3838  O   GLU D 472      34.845 -24.137  21.794  1.00 64.63           O
ATOM   3839  N   GLN D 473      35.450 -26.231  21.234  1.00150.41           N
ATOM   3840  CA  GLN D 473      34.987 -25.957  19.905  1.00150.41           C
ATOM   3841  CB  GLN D 473      35.792 -26.668  18.799  1.00150.41           C
ATOM   3842  CG  GLN D 473      35.666 -28.184  18.749  1.00150.41           C
ATOM   3843  CD  GLN D 473      34.672 -28.468  17.645  1.00150.41           C
ATOM   3844  OE1 GLN D 473      33.998 -27.552  17.182  1.00150.41           O
ATOM   3845  NE2 GLN D 473      34.581 -29.751  17.202  1.00150.41           N
ATOM   3846  C   GLN D 473      33.541 -26.334  19.880  1.00150.41           C
ATOM   3847  O   GLN D 473      33.163 -27.495  19.719  1.00150.41           O
ATOM   3848  N   ILE D 474      32.689 -25.335  20.174  1.00120.78           N
ATOM   3849  CA  ILE D 474      31.286 -25.595  20.252  1.00120.78           C
ATOM   3850  CB  ILE D 474      30.544 -24.569  21.071  1.00120.78           C
ATOM   3851  CG1 ILE D 474      30.634 -23.156  20.470  0.00120.78           C
ATOM   3852  CG2 ILE D 474      31.097 -24.648  22.504  0.00120.78           C
ATOM   3853  CD1 ILE D 474      29.625 -22.182  21.075  1.00120.78           C
ATOM   3854  C   ILE D 474      30.654 -25.704  18.923  1.00120.78           C
ATOM   3855  O   ILE D 474      30.166 -26.763  18.551  1.00120.78           O
ATOM   3856  N   MET D 475      30.696 -24.657  18.091  1.00219.10           N
ATOM   3857  CA  MET D 475      30.013 -25.025  16.908  1.00219.10           C
ATOM   3858  CB  MET D 475      29.357 -23.913  16.078  1.00219.10           C
ATOM   3859  CG  MET D 475      28.196 -24.491  15.252  1.00219.10           C
ATOM   3860  SD  MET D 475      27.552 -23.470  13.894  1.00219.10           S
ATOM   3861  CE  MET D 475      28.730 -24.117  12.673  1.00219.10           C
ATOM   3862  C   MET D 475      31.102 -25.620  16.136  1.00219.10           C
ATOM   3863  O   MET D 475      32.048 -24.934  15.754  1.00219.10           O
ATOM   3864  N   ARG D 476      31.005 -26.941  15.959  1.00143.83           N
ATOM   3865  CA  ARG D 476      32.023 -27.683  15.303  1.00143.83           C
ATOM   3866  CB  ARG D 476      31.711 -29.184  15.188  1.00143.83           C
ATOM   3867  CG  ARG D 476      31.518 -29.852  16.553  1.00143.83           C
ATOM   3868  CD  ARG D 476      31.733 -31.367  16.553  1.00143.83           C
ATOM   3869  NE  ARG D 476      30.803 -31.973  15.561  1.00143.83           N
ATOM   3870  CZ  ARG D 476      30.918 -33.299  15.262  1.00143.83           C
ATOM   3871  NH1 ARG D 476      31.855 -34.061  15.897  1.00143.83           N
ATOM   3872  NH2 ARG D 476      30.099 -33.866  14.328  1.00143.83           N
ATOM   3873  C   ARG D 476      32.260 -27.122  13.910  1.00143.83           C
ATOM   3874  O   ARG D 476      33.051 -26.146  13.792  1.00143.83           O
ATOM   3875  OXT ARG D 476      31.672 -27.675  12.943  1.00143.83           O
TER    3876      ARG D 476
ATOM   3877  N   LEU E 477      67.533 -11.251  -5.938  1.00109.77           N
ATOM   3878  CA  LEU E 477      68.304 -11.998  -4.921  1.00109.77           C
ATOM   3879  CB  LEU E 477      67.422 -12.999  -4.149  1.00109.77           C
ATOM   3880  CG  LEU E 477      66.413 -12.331  -3.194  1.00109.77           C
ATOM   3881  CD1 LEU E 477      65.382 -11.494  -3.962  1.00109.77           C
ATOM   3882  CD2 LEU E 477      65.762 -13.357  -2.252  1.00109.77           C
ATOM   3883  C   LEU E 477      69.470 -12.733  -5.497  1.00109.77           C
ATOM   3884  O   LEU E 477      69.526 -13.041  -6.687  1.00109.77           O
ATOM   3885  N   PRO E 478      70.416 -12.991  -4.638  1.00 74.12           N
ATOM   3886  CA  PRO E 478      71.614 -13.657  -5.069  1.00 74.12           C
ATOM   3887  CD  PRO E 478      70.701 -12.015  -3.598  1.00 74.12           C
ATOM   3888  CB  PRO E 478      72.666 -13.373  -4.001  1.00 74.12           C
ATOM   3889  CG  PRO E 478      72.226 -12.023  -3.413  1.00 74.12           C
ATOM   3890  C   PRO E 478      71.427 -15.112  -5.322  1.00 74.12           C
ATOM   3891  O   PRO E 478      70.453 -15.691  -4.843  1.00 74.12           O
ATOM   3892  N   GLU E 479      72.335 -15.699  -6.124  1.00 35.40           N
ATOM   3893  CA  GLU E 479      72.329 -17.106  -6.384  1.00 35.40           C
ATOM   3894  CB  GLU E 479      73.317 -17.524  -7.487  1.00 35.40           C
ATOM   3895  CG  GLU E 479      72.903 -17.060  -8.885  1.00 35.40           C
ATOM   3896  CD  GLU E 479      73.957 -17.536  -9.875  1.00 35.40           C
ATOM   3897  OE1 GLU E 479      74.986 -18.101  -9.418  1.00 35.40           O
ATOM   3898  OE2 GLU E 479      73.747 -17.340 -11.101  1.00 35.40           O
ATOM   3899  C   GLU E 479      72.730 -17.800  -5.124  1.00 35.40           C
ATOM   3900  O   GLU E 479      72.201 -18.865  -4.808  1.00 35.40           O
ATOM   3901  N   LYS E 480      73.692 -17.219  -4.375  1.00120.24           N
ATOM   3902  CA  LYS E 480      74.131 -17.858  -3.168  1.00120.24           C
ATOM   3903  CB  LYS E 480      75.541 -18.470  -3.258  1.00120.24           C
ATOM   3904  CG  LYS E 480      76.670 -17.447  -3.405  1.00120.24           C
ATOM   3905  CD  LYS E 480      76.597 -16.610  -4.683  1.00120.24           C
ATOM   3906  CE  LYS E 480      77.739 -15.598  -4.809  1.00120.24           C
ATOM   3907  NZ  LYS E 480      77.607 -14.837  -6.072  1.00120.24           N
ATOM   3908  C   LYS E 480      74.152 -16.858  -2.053  1.00120.24           C
ATOM   3909  O   LYS E 480      74.313 -15.660  -2.283  1.00120.24           O
ATOM   3910  N   PHE E 481      73.944 -17.330  -0.803  1.00108.80           N
ATOM   3911  CA  PHE E 481      74.006 -16.433   0.316  1.00108.80           C
ATOM   3912  CB  PHE E 481      72.671 -15.739   0.633  1.00108.80           C
ATOM   3913  CG  PHE E 481      72.982 -14.646   1.595  1.00108.80           C
ATOM   3914  CD1 PHE E 481      73.461 -13.441   1.135  1.00108.80           C
ATOM   3915  CD2 PHE E 481      72.800 -14.818   2.948  1.00108.80           C
ATOM   3916  CE1 PHE E 481      73.754 -12.420   2.008  1.00108.80           C
ATOM   3917  CE2 PHE E 481      73.092 -13.800   3.826  1.00108.80           C
ATOM   3918  CZ  PHE E 481      73.571 -12.600   3.357  1.00108.80           C
ATOM   3919  C   PHE E 481      74.413 -17.209   1.535  1.00108.80           C
ATOM   3920  O   PHE E 481      74.031 -18.365   1.713  1.00108.80           O
ATOM   3921  N   ASP E 482      75.222 -16.574   2.408  1.00 91.53           N
ATOM   3922  CA  ASP E 482      75.676 -17.196   3.618  1.00 91.53           C
ATOM   3923  CB  ASP E 482      77.030 -17.909   3.434  1.00 91.53           C
ATOM   3924  CG  ASP E 482      77.313 -18.798   4.637  1.00 91.53           C
ATOM   3925  OD1 ASP E 482      76.768 -18.514   5.736  1.00 91.53           O
ATOM   3926  OD2 ASP E 482      78.086 -19.780   4.468  1.00 91.53           O
ATOM   3927  C   ASP E 482      75.863 -16.086   4.611  1.00 91.53           C
ATOM   3928  O   ASP E 482      76.696 -15.203   4.416  1.00 91.53           O
ATOM   3929  N   TRP E 483      75.093 -16.109   5.715  1.00108.75           N
ATOM   3930  CA  TRP E 483      75.137 -15.079   6.718  1.00108.75           C
ATOM   3931  CB  TRP E 483      74.027 -15.176   7.775  1.00108.75           C
ATOM   3932  CG  TRP E 483      72.709 -14.656   7.264  1.00108.75           C
ATOM   3933  CD2 TRP E 483      72.485 -13.266   6.985  1.00108.75           C
ATOM   3934  CD1 TRP E 483      71.556 -15.308   6.941  1.00108.75           C
ATOM   3935  NE1 TRP E 483      70.622 -14.406   6.487  1.00108.75           N
ATOM   3936  CE2 TRP E 483      71.182 -13.146   6.507  1.00108.75           C
ATOM   3937  CE3 TRP E 483      73.303 -12.180   7.115  1.00108.75           C
ATOM   3938  CZ2 TRP E 483      70.674 -11.930   6.148  1.00108.75           C
ATOM   3939  CZ3 TRP E 483      72.787 -10.955   6.758  1.00108.75           C
ATOM   3940  CH2 TRP E 483      71.497 -10.833   6.284  1.00108.75           C
ATOM   3941  C   TRP E 483      76.455 -15.064   7.419  1.00108.75           C
ATOM   3942  O   TRP E 483      76.791 -14.082   8.080  1.00108.75           O
ATOM   3943  N   ARG E 484      77.167 -16.203   7.395  1.00100.47           N
ATOM   3944  CA  ARG E 484      78.468 -16.334   7.985  1.00100.47           C
ATOM   3945  CB  ARG E 484      78.953 -17.794   8.004  1.00100.47           C
ATOM   3946  CG  ARG E 484      78.094 -18.705   8.885  1.00100.47           C
ATOM   3947  CD  ARG E 484      78.523 -20.174   8.852  1.00100.47           C
ATOM   3948  NE  ARG E 484      78.329 -20.659   7.456  1.00100.47           N
ATOM   3949  CZ  ARG E 484      78.636 -21.947   7.126  1.00100.47           C
ATOM   3950  NH1 ARG E 484      79.104 -22.805   8.079  1.00100.47           N
ATOM   3951  NH2 ARG E 484      78.475 -22.378   5.841  1.00100.47           N
ATOM   3952  C   ARG E 484      79.454 -15.528   7.200  1.00100.47           C
ATOM   3953  O   ARG E 484      80.422 -15.015   7.758  1.00100.47           O
ATOM   3954  N   ASP E 485      79.270 -15.427   5.869  1.00 63.08           N
ATOM   3955  CA  ASP E 485      80.251 -14.712   5.105  1.00 63.08           C
ATOM   3956  CB  ASP E 485      81.144 -15.656   4.281  1.00 63.08           C
ATOM   3957  CG  ASP E 485      82.277 -14.851   3.666  1.00 63.08           C
ATOM   3958  OD1 ASP E 485      82.301 -13.611   3.879  1.00 63.08           O
ATOM   3959  OD2 ASP E 485      83.134 -15.463   2.975  1.00 63.08           O
ATOM   3960  C   ASP E 485      79.575 -13.793   4.139  1.00 63.08           C
ATOM   3961  O   ASP E 485      79.328 -14.164   2.991  1.00 63.08           O
ATOM   3962  N   VAL E 486      79.254 -12.561   4.575  1.00123.20           N
ATOM   3963  CA  VAL E 486      78.706 -11.621   3.648  1.00123.20           C
ATOM   3964  CB  VAL E 486      77.422 -11.010   4.135  1.00123.20           C
ATOM   3965  CG1 VAL E 486      77.624 -10.497   5.569  1.00123.20           C
ATOM   3966  CG2 VAL E 486      76.985  -9.923   3.139  1.00123.20           C
ATOM   3967  C   VAL E 486      79.748 -10.565   3.460  1.00123.20           C
ATOM   3968  O   VAL E 486      79.800  -9.570   4.182  1.00123.20           O
ATOM   3969  N   GLY E 487      80.617 -10.768   2.453  1.00 25.69           N
ATOM   3970  CA  GLY E 487      81.641  -9.809   2.168  1.00 25.69           C
ATOM   3971  C   GLY E 487      82.733  -9.905   3.192  1.00 25.69           C
ATOM   3972  O   GLY E 487      83.485  -8.953   3.390  1.00 25.69           O
ATOM   3973  N   GLY E 488      82.859 -11.056   3.876  1.00 27.83           N
ATOM   3974  CA  GLY E 488      83.924 -11.225   4.825  1.00 27.83           C
ATOM   3975  C   GLY E 488      83.406 -11.073   6.226  1.00 27.83           C
ATOM   3976  O   GLY E 488      84.067 -11.489   7.175  1.00 27.83           O
ATOM   3977  N   ILE E 489      82.203 -10.491   6.405  1.00 93.41           N
ATOM   3978  CA  ILE E 489      81.690 -10.289   7.738  1.00 93.41           C
ATOM   3979  CB  ILE E 489      80.840  -9.058   7.887  1.00 93.41           C
ATOM   3980  CG1 ILE E 489      81.658  -7.784   7.612  1.00 93.41           C
ATOM   3981  CG2 ILE E 489      80.222  -9.088   9.293  1.00 93.41           C
ATOM   3982  CD1 ILE E 489      82.042  -7.598   6.147  1.00 93.41           C
ATOM   3983  C   ILE E 489      80.834 -11.456   8.150  1.00 93.41           C
ATOM   3984  O   ILE E 489      80.083 -12.003   7.344  1.00 93.41           O
ATOM   3985  N   ASP E 490      80.956 -11.879   9.434  1.00 68.26           N
ATOM   3986  CA  ASP E 490      80.202 -12.989   9.970  1.00 68.26           C
ATOM   3987  CB  ASP E 490      81.071 -14.008  10.727  1.00 68.26           C
ATOM   3988  CG  ASP E 490      80.187 -15.182  11.127  1.00 68.26           C
ATOM   3989  OD1 ASP E 490      79.058 -15.289  10.578  1.00 68.26           O
ATOM   3990  OD2 ASP E 490      80.627 -15.986  11.991  1.00 68.26           O
ATOM   3991  C   ASP E 490      79.176 -12.486  10.959  1.00 68.26           C
ATOM   3992  O   ASP E 490      79.505 -11.803  11.926  1.00 68.26           O
ATOM   3993  N   TYR E 491      77.886 -12.719  10.643  1.00136.76           N
ATOM   3994  CA  TYR E 491      76.695 -12.425  11.404  1.00136.76           C
ATOM   3995  CB  TYR E 491      75.523 -12.012  10.507  1.00136.76           C
ATOM   3996  CG  TYR E 491      75.949 -10.694   9.954  1.00136.76           C
ATOM   3997  CD1 TYR E 491      75.783  -9.546  10.696  1.00136.76           C
ATOM   3998  CD2 TYR E 491      76.527 -10.602   8.709  1.00136.76           C
ATOM   3999  CE1 TYR E 491      76.177  -8.324  10.203  1.00136.76           C
ATOM   4000  CE2 TYR E 491      76.923  -9.383   8.211  1.00136.76           C
ATOM   4001  CZ  TYR E 491      76.749  -8.241   8.957  1.00136.76           C
ATOM   4002  OH  TYR E 491      77.155  -6.990   8.445  1.00136.76           O
ATOM   4003  C   TYR E 491      76.245 -13.490  12.383  1.00136.76           C
ATOM   4004  O   TYR E 491      75.395 -13.216  13.229  1.00136.76           O
ATOM   4005  N   VAL E 492      76.664 -14.763  12.219  1.00 66.35           N
ATOM   4006  CA  VAL E 492      76.124 -15.828  13.034  1.00 66.35           C
ATOM   4007  CB  VAL E 492      76.049 -17.127  12.284  1.00 66.35           C
ATOM   4008  CG1 VAL E 492      75.491 -18.215  13.217  1.00 66.35           C
ATOM   4009  CG2 VAL E 492      75.213 -16.904  11.014  1.00 66.35           C
ATOM   4010  C   VAL E 492      76.940 -16.068  14.277  1.00 66.35           C
ATOM   4011  O   VAL E 492      78.169 -16.020  14.262  1.00 66.35           O
ATOM   4012  N   SER E 493      76.243 -16.350  15.405  1.00 55.21           N
ATOM   4013  CA  SER E 493      76.892 -16.625  16.662  1.00 55.21           C
ATOM   4014  CB  SER E 493      75.953 -16.531  17.877  1.00 55.21           C
ATOM   4015  OG  SER E 493      74.947 -17.529  17.792  1.00 55.21           O
ATOM   4016  C   SER E 493      77.424 -18.025  16.590  1.00 55.21           C
ATOM   4017  O   SER E 493      77.058 -18.784  15.696  1.00 55.21           O
ATOM   4018  N   PRO E 494      78.265 -18.399  17.521  1.00150.31           N
ATOM   4019  CA  PRO E 494      78.923 -19.680  17.489  1.00150.31           C
ATOM   4020  CD  PRO E 494      79.001 -17.431  18.313  1.00150.31           C
ATOM   4021  CB  PRO E 494      80.057 -19.600  18.516  1.00150.31           C
ATOM   4022  CG  PRO E 494      79.791 -18.301  19.301  1.00150.31           C
ATOM   4023  C   PRO E 494      78.026 -20.860  17.663  1.00150.31           C
ATOM   4024  O   PRO E 494      76.955 -20.735  18.254  1.00150.31           O
ATOM   4025  N   VAL E 495      78.457 -22.016  17.118  1.00 39.88           N
ATOM   4026  CA  VAL E 495      77.709 -23.234  17.210  1.00 39.88           C
ATOM   4027  CB  VAL E 495      78.237 -24.318  16.314  1.00 39.88           C
ATOM   4028  CG1 VAL E 495      77.402 -25.591  16.529  1.00 39.88           C
ATOM   4029  CG2 VAL E 495      78.227 -23.802  14.865  1.00 39.88           C
ATOM   4030  C   VAL E 495      77.823 -23.699  18.618  1.00 39.88           C
ATOM   4031  O   VAL E 495      78.864 -23.534  19.251  1.00 39.88           O
ATOM   4032  N   ARG E 496      76.735 -24.278  19.159  1.00172.67           N
ATOM   4033  CA  ARG E 496      76.809 -24.705  20.521  1.00172.67           C
ATOM   4034  CB  ARG E 496      76.058 -23.771  21.475  1.00172.67           C
ATOM   4035  CG  ARG E 496      76.717 -23.746  22.847  1.00172.67           C
ATOM   4036  CD  ARG E 496      76.387 -22.498  23.660  1.00172.67           C
ATOM   4037  NE  ARG E 496      75.733 -22.936  24.920  1.00172.67           N
ATOM   4038  CZ  ARG E 496      76.225 -22.452  26.094  1.00172.67           C
ATOM   4039  NH1 ARG E 496      77.314 -21.635  26.083  1.00172.67           N
ATOM   4040  NH2 ARG E 496      75.653 -22.789  27.282  1.00172.67           N
ATOM   4041  C   ARG E 496      76.255 -26.094  20.600  1.00172.67           C
ATOM   4042  O   ARG E 496      75.801 -26.646  19.597  1.00172.67           O
ATOM   4043  N   ASP E 497      76.339 -26.724  21.790  1.00 68.21           N
ATOM   4044  CA  ASP E 497      75.841 -28.063  21.926  1.00 68.21           C
ATOM   4045  CB  ASP E 497      76.892 -29.066  22.427  1.00 68.21           C
ATOM   4046  CG  ASP E 497      76.307 -30.466  22.276  1.00 68.21           C
ATOM   4047  OD1 ASP E 497      75.843 -30.805  21.156  1.00 68.21           O
ATOM   4048  OD2 ASP E 497      76.327 -31.220  23.284  1.00 68.21           O
ATOM   4049  C   ASP E 497      74.712 -28.073  22.916  1.00 68.21           C
ATOM   4050  O   ASP E 497      74.848 -27.623  24.052  1.00 68.21           O
ATOM   4051  N   GLN E 498      73.551 -28.584  22.470  1.00130.05           N
ATOM   4052  CA  GLN E 498      72.336 -28.767  23.212  1.00130.05           C
ATOM   4053  CB  GLN E 498      71.159 -29.004  22.240  1.00130.05           C
ATOM   4054  CG  GLN E 498      71.444 -30.056  21.157  1.00130.05           C
ATOM   4055  CD  GLN E 498      70.429 -31.190  21.198  1.00130.05           C
ATOM   4056  OE1 GLN E 498      70.738 -32.300  21.622  1.00130.05           O
ATOM   4057  NE2 GLN E 498      69.192 -30.913  20.709  1.00130.05           N
ATOM   4058  C   GLN E 498      72.516 -29.842  24.234  1.00130.05           C
ATOM   4059  O   GLN E 498      71.841 -29.856  25.266  1.00130.05           O
ATOM   4060  N   GLY E 499      73.412 -30.803  23.951  1.00 43.11           N
ATOM   4061  CA  GLY E 499      73.699 -31.821  24.909  1.00 43.11           C
ATOM   4062  C   GLY E 499      72.557 -32.770  24.946  1.00 43.11           C
ATOM   4063  O   GLY E 499      71.870 -33.008  23.956  1.00 43.11           O
ATOM   4064  N   ILE E 500      72.346 -33.315  26.150  1.00117.63           N
ATOM   4065  CA  ILE E 500      71.410 -34.337  26.482  1.00117.63           C
ATOM   4066  CB  ILE E 500      71.527 -34.706  27.929  1.00117.63           C
ATOM   4067  CG1 ILE E 500      71.181 -33.479  28.793  1.00117.63           C
ATOM   4068  CG2 ILE E 500      72.942 -35.253  28.173  1.00117.63           C
ATOM   4069  CD1 ILE E 500      71.041 -33.781  30.284  1.00117.63           C
ATOM   4070  C   ILE E 500      69.991 -33.917  26.264  1.00117.63           C
ATOM   4071  O   ILE E 500      69.188 -34.734  25.818  1.00117.63           O
ATOM   4072  N   CYS E 501      69.593 -32.662  26.566  1.00148.28           N
ATOM   4073  CA  CYS E 501      68.163 -32.558  26.509  1.00148.28           C
ATOM   4074  CB  CYS E 501      67.457 -32.024  27.763  1.00148.28           C
ATOM   4075  SG  CYS E 501      67.254 -30.250  28.003  1.00148.28           S
ATOM   4076  C   CYS E 501      67.612 -31.997  25.239  1.00148.28           C
ATOM   4077  O   CYS E 501      68.319 -31.405  24.427  1.00148.28           O
ATOM   4078  N   GLY E 502      66.294 -32.224  25.039  1.00 63.16           N
ATOM   4079  CA  GLY E 502      65.636 -31.895  23.805  1.00 63.16           C
ATOM   4080  C   GLY E 502      65.348 -30.431  23.764  1.00 63.16           C
ATOM   4081  O   GLY E 502      64.191 -30.011  23.721  1.00 63.16           O
ATOM   4082  N   SER E 503      66.435 -29.638  23.783  1.00163.01           N
ATOM   4083  CA  SER E 503      66.477 -28.203  23.761  1.00163.01           C
ATOM   4084  CB  SER E 503      67.705 -27.624  24.488  1.00163.01           C
ATOM   4085  OG  SER E 503      67.547 -27.679  25.897  1.00163.01           O
ATOM   4086  C   SER E 503      66.524 -27.592  22.383  1.00163.01           C
ATOM   4087  O   SER E 503      66.616 -26.370  22.290  1.00163.01           O
ATOM   4088  N   CYS E 504      66.444 -28.367  21.284  1.00 78.42           N
ATOM   4089  CA  CYS E 504      66.725 -27.845  19.964  1.00 78.42           C
ATOM   4090  CB  CYS E 504      66.430 -28.860  18.844  1.00 78.42           C
ATOM   4091  SG  CYS E 504      64.662 -29.275  18.714  1.00 78.42           S
ATOM   4092  C   CYS E 504      65.938 -26.601  19.659  1.00 78.42           C
ATOM   4093  O   CYS E 504      66.499 -25.623  19.168  1.00 78.42           O
ATOM   4094  N   TYR E 505      64.639 -26.567  19.993  1.00166.94           N
ATOM   4095  CA  TYR E 505      63.813 -25.440  19.653  1.00166.94           C
ATOM   4096  CB  TYR E 505      62.349 -25.579  20.127  1.00166.94           C
ATOM   4097  CG  TYR E 505      62.289 -25.449  21.616  1.00166.94           C
ATOM   4098  CD1 TYR E 505      62.153 -24.221  22.217  1.00166.94           C
ATOM   4099  CD2 TYR E 505      62.365 -26.551  22.430  1.00166.94           C
ATOM   4100  CE1 TYR E 505      62.102 -24.097  23.585  1.00166.94           C
ATOM   4101  CE2 TYR E 505      62.313 -26.437  23.800  1.00166.94           C
ATOM   4102  CZ  TYR E 505      62.185 -25.206  24.386  1.00166.94           C
ATOM   4103  OH  TYR E 505      62.132 -25.081  25.790  1.00166.94           O
ATOM   4104  C   TYR E 505      64.372 -24.200  20.287  1.00166.94           C
ATOM   4105  O   TYR E 505      64.298 -23.117  19.706  1.00166.94           O
ATOM   4106  N   ALA E 506      64.876 -24.311  21.531  1.00 54.38           N
ATOM   4107  CA  ALA E 506      65.408 -23.179  22.242  1.00 54.38           C
ATOM   4108  CB  ALA E 506      65.787 -23.516  23.695  1.00 54.38           C
ATOM   4109  C   ALA E 506      66.651 -22.684  21.568  1.00 54.38           C
ATOM   4110  O   ALA E 506      66.828 -21.480  21.389  1.00 54.38           O
ATOM   4111  N   PHE E 507      67.553 -23.607  21.176  1.00 71.11           N
ATOM   4112  CA  PHE E 507      68.784 -23.200  20.559  1.00 71.11           C
ATOM   4113  CB  PHE E 507      69.806 -24.342  20.368  1.00 71.11           C
ATOM   4114  CG  PHE E 507      70.535 -24.554  21.660  1.00 71.11           C
ATOM   4115  CD1 PHE E 507      69.959 -25.226  22.715  1.00 71.11           C
ATOM   4116  CD2 PHE E 507      71.823 -24.081  21.807  1.00 71.11           C
ATOM   4117  CE1 PHE E 507      70.654 -25.409  23.890  1.00 71.11           C
ATOM   4118  CE2 PHE E 507      72.521 -24.262  22.979  1.00 71.11           C
ATOM   4119  CZ  PHE E 507      71.935 -24.929  24.028  1.00 71.11           C
ATOM   4120  C   PHE E 507      68.506 -22.541  19.239  1.00 71.11           C
ATOM   4121  O   PHE E 507      69.102 -21.514  18.920  1.00 71.11           O
ATOM   4122  N   ALA E 508      67.584 -23.103  18.435  1.00 33.71           N
ATOM   4123  CA  ALA E 508      67.288 -22.527  17.151  1.00 33.71           C
ATOM   4124  CB  ALA E 508      66.221 -23.320  16.378  1.00 33.71           C
ATOM   4125  C   ALA E 508      66.754 -21.146  17.368  1.00 33.71           C
ATOM   4126  O   ALA E 508      67.121 -20.200  16.672  1.00 33.71           O
ATOM   4127  N   SER E 509      65.880 -20.997  18.373  1.00 87.20           N
ATOM   4128  CA  SER E 509      65.240 -19.749  18.667  1.00 87.20           C
ATOM   4129  CB  SER E 509      64.285 -19.897  19.859  1.00 87.20           C
ATOM   4130  OG  SER E 509      63.659 -18.660  20.143  1.00 87.20           O
ATOM   4131  C   SER E 509      66.269 -18.712  19.017  1.00 87.20           C
ATOM   4132  O   SER E 509      66.262 -17.617  18.457  1.00 87.20           O
ATOM   4133  N   THR E 510      67.190 -19.037  19.946  1.00 37.23           N
ATOM   4134  CA  THR E 510      68.185 -18.096  20.382  1.00 37.23           C
ATOM   4135  CB  THR E 510      69.049 -18.637  21.485  1.00 37.23           C
ATOM   4136  OG1 THR E 510      68.244 -18.997  22.598  1.00 37.23           O
ATOM   4137  CG2 THR E 510      70.068 -17.561  21.896  1.00 37.23           C
ATOM   4138  C   THR E 510      69.080 -17.773  19.229  1.00 37.23           C
ATOM   4139  O   THR E 510      69.477 -16.624  19.043  1.00 37.23           O
ATOM   4140  N   ALA E 511      69.415 -18.789  18.412  1.00 33.94           N
ATOM   4141  CA  ALA E 511      70.326 -18.597  17.323  1.00 33.94           C
ATOM   4142  CB  ALA E 511      70.578 -19.888  16.525  1.00 33.94           C
ATOM   4143  C   ALA E 511      69.770 -17.582  16.374  1.00 33.94           C
ATOM   4144  O   ALA E 511      70.500 -16.721  15.885  1.00 33.94           O
ATOM   4145  N   THR E 512      68.460 -17.653  16.078  1.00 37.99           N
ATOM   4146  CA  THR E 512      67.889 -16.715  15.156  1.00 37.99           C
ATOM   4147  CB  THR E 512      66.439 -16.979  14.883  1.00 37.99           C
ATOM   4148  OG1 THR E 512      66.273 -18.277  14.332  1.00 37.99           O
ATOM   4149  CG2 THR E 512      65.921 -15.913  13.904  1.00 37.99           C
ATOM   4150  C   THR E 512      67.991 -15.327  15.715  1.00 37.99           C
ATOM   4151  O   THR E 512      68.451 -14.402  15.047  1.00 37.99           O
ATOM   4152  N   GLN E 513      67.597 -15.158  16.985  1.00124.58           N
ATOM   4153  CA  GLN E 513      67.546 -13.862  17.597  1.00124.58           C
ATOM   4154  CB  GLN E 513      66.887 -13.950  18.990  1.00124.58           C
ATOM   4155  CG  GLN E 513      66.158 -12.682  19.446  1.00124.58           C
ATOM   4156  CD  GLN E 513      67.031 -11.846  20.367  1.00124.58           C
ATOM   4157  OE1 GLN E 513      68.258 -11.907  20.317  1.00124.58           O
ATOM   4158  NE2 GLN E 513      66.371 -11.059  21.259  1.00124.58           N
ATOM   4159  C   GLN E 513      68.938 -13.298  17.693  1.00124.58           C
ATOM   4160  O   GLN E 513      69.144 -12.102  17.503  1.00124.58           O
ATOM   4161  N   GLU E 514      69.944 -14.144  17.988  1.00 56.19           N
ATOM   4162  CA  GLU E 514      71.294 -13.665  18.152  1.00 56.19           C
ATOM   4163  CB  GLU E 514      72.256 -14.747  18.672  1.00 56.19           C
ATOM   4164  CG  GLU E 514      71.899 -15.244  20.075  1.00 56.19           C
ATOM   4165  CD  GLU E 514      73.072 -16.058  20.594  1.00 56.19           C
ATOM   4166  OE1 GLU E 514      74.228 -15.704  20.245  1.00 56.19           O
ATOM   4167  OE2 GLU E 514      72.836 -17.034  21.354  1.00 56.19           O
ATOM   4168  C   GLU E 514      71.851 -13.141  16.856  1.00 56.19           C
ATOM   4169  O   GLU E 514      72.519 -12.107  16.839  1.00 56.19           O
ATOM   4170  N   SER E 515      71.618 -13.852  15.733  1.00 80.92           N
ATOM   4171  CA  SER E 515      72.142 -13.426  14.463  1.00 80.92           C
ATOM   4172  CB  SER E 515      71.895 -14.459  13.352  1.00 80.92           C
ATOM   4173  OG  SER E 515      72.550 -15.679  13.667  1.00 80.92           O
ATOM   4174  C   SER E 515      71.466 -12.153  14.044  1.00 80.92           C
ATOM   4175  O   SER E 515      72.116 -11.212  13.588  1.00 80.92           O
ATOM   4176  N   ARG E 516      70.131 -12.085  14.212  1.00 73.68           N
ATOM   4177  CA  ARG E 516      69.372 -10.938  13.791  1.00 73.68           C
ATOM   4178  CB  ARG E 516      67.847 -11.090  13.976  1.00 73.68           C
ATOM   4179  CG  ARG E 516      67.171 -11.963  12.910  1.00 73.68           C
ATOM   4180  CD  ARG E 516      65.640 -11.992  13.014  1.00 73.68           C
ATOM   4181  NE  ARG E 516      65.112 -12.870  11.926  1.00 73.68           N
ATOM   4182  CZ  ARG E 516      64.328 -12.352  10.934  1.00 73.68           C
ATOM   4183  NH1 ARG E 516      63.996 -11.028  10.946  1.00 73.68           N
ATOM   4184  NH2 ARG E 516      63.865 -13.157   9.932  1.00 73.68           N
ATOM   4185  C   ARG E 516      69.807  -9.717  14.544  1.00 73.68           C
ATOM   4186  O   ARG E 516      69.820  -8.621  13.985  1.00 73.68           O
ATOM   4187  N   LEU E 517      70.136  -9.848  15.844  1.00 99.85           N
ATOM   4188  CA  LEU E 517      70.618  -8.703  16.569  1.00 99.85           C
ATOM   4189  CB  LEU E 517      70.927  -8.934  18.063  1.00 99.85           C
ATOM   4190  CG  LEU E 517      69.737  -8.754  19.022  1.00 99.85           C
ATOM   4191  CD1 LEU E 517      68.591  -9.712  18.707  1.00 99.85           C
ATOM   4192  CD2 LEU E 517      70.194  -8.841  20.487  1.00 99.85           C
ATOM   4193  C   LEU E 517      71.906  -8.261  15.954  1.00 99.85           C
ATOM   4194  O   LEU E 517      72.165  -7.064  15.840  1.00 99.85           O
ATOM   4195  N   ARG E 518      72.758  -9.223  15.552  1.00 75.70           N
ATOM   4196  CA  ARG E 518      74.040  -8.885  15.006  1.00 75.70           C
ATOM   4197  CB  ARG E 518      74.915 -10.105  14.674  1.00 75.70           C
ATOM   4198  CG  ARG E 518      75.509 -10.784  15.909  1.00 75.70           C
ATOM   4199  CD  ARG E 518      76.604 -11.797  15.570  1.00 75.70           C
ATOM   4200  NE  ARG E 518      77.125 -12.347  16.852  1.00 75.70           N
ATOM   4201  CZ  ARG E 518      78.214 -13.169  16.840  1.00 75.70           C
ATOM   4202  NH1 ARG E 518      78.822 -13.478  15.658  1.00 75.70           N
ATOM   4203  NH2 ARG E 518      78.698 -13.682  18.009  1.00 75.70           N
ATOM   4204  C   ARG E 518      73.875  -8.103  13.742  1.00 75.70           C
ATOM   4205  O   ARG E 518      74.519  -7.072  13.563  1.00 75.70           O
ATOM   4206  N   VAL E 519      72.999  -8.561  12.831  1.00 95.70           N
ATOM   4207  CA  VAL E 519      72.814  -7.881  11.581  1.00 95.70           C
ATOM   4208  CB  VAL E 519      71.890  -8.609  10.641  1.00 95.70           C
ATOM   4209  CG1 VAL E 519      70.474  -8.650  11.242  1.00 95.70           C
ATOM   4210  CG2 VAL E 519      71.962  -7.923   9.267  1.00 95.70           C
ATOM   4211  C   VAL E 519      72.246  -6.515  11.826  1.00 95.70           C
ATOM   4212  O   VAL E 519      72.675  -5.543  11.209  1.00 95.70           O
ATOM   4213  N   MET E 520      71.274  -6.402  12.752  1.00120.40           N
ATOM   4214  CA  MET E 520      70.600  -5.153  12.982  1.00120.40           C
ATOM   4215  CB  MET E 520      69.508  -5.260  14.061  1.00120.40           C
ATOM   4216  CG  MET E 520      68.346  -6.183  13.687  1.00120.40           C
ATOM   4217  SD  MET E 520      67.296  -5.577  12.332  1.00120.40           S
ATOM   4218  CE  MET E 520      66.057  -6.895  12.504  1.00120.40           C
ATOM   4219  C   MET E 520      71.573  -4.115  13.462  1.00120.40           C
ATOM   4220  O   MET E 520      71.513  -2.962  13.043  1.00120.40           O
ATOM   4221  N   THR E 521      72.445  -4.505  14.408  1.00 88.61           N
ATOM   4222  CA  THR E 521      73.467  -3.727  15.057  1.00 88.61           C
ATOM   4223  CB  THR E 521      73.843  -4.285  16.399  1.00 88.61           C
ATOM   4224  OG1 THR E 521      74.397  -5.585  16.257  1.00 88.61           O
ATOM   4225  CG2 THR E 521      72.579  -4.345  17.272  1.00 88.61           C
ATOM   4226  C   THR E 521      74.714  -3.642  14.228  1.00 88.61           C
ATOM   4227  O   THR E 521      75.627  -2.891  14.568  1.00 88.61           O
ATOM   4228  N   ASN E 522      74.835  -4.469  13.173  1.00 72.78           N
ATOM   4229  CA  ASN E 522      76.038  -4.489  12.390  1.00 72.78           C
ATOM   4230  CB  ASN E 522      76.410  -3.122  11.785  1.00 72.78           C
ATOM   4231  CG  ASN E 522      77.505  -3.343  10.747  1.00 72.78           C
ATOM   4232  OD1 ASN E 522      78.001  -4.455  10.569  1.00 72.78           O
ATOM   4233  ND2 ASN E 522      77.900  -2.248  10.043  1.00 72.78           N
ATOM   4234  C   ASN E 522      77.169  -4.944  13.259  1.00 72.78           C
ATOM   4235  O   ASN E 522      78.263  -4.381  13.245  1.00 72.78           O
ATOM   4236  N   ASN E 523      76.906  -6.007  14.041  1.00 67.00           N
ATOM   4237  CA  ASN E 523      77.865  -6.643  14.898  1.00 67.00           C
ATOM   4238  CB  ASN E 523      79.146  -7.061  14.151  1.00 67.00           C
ATOM   4239  CG  ASN E 523      78.800  -8.196  13.192  1.00 67.00           C
ATOM   4240  OD1 ASN E 523      78.152  -9.170  13.571  1.00 67.00           O
ATOM   4241  ND2 ASN E 523      79.242  -8.068  11.911  1.00 67.00           N
ATOM   4242  C   ASN E 523      78.249  -5.737  16.024  1.00 67.00           C
ATOM   4243  O   ASN E 523      79.239  -5.990  16.710  1.00 67.00           O
ATOM   4244  N   ASN E 524      77.472  -4.664  16.266  1.00 68.81           N
ATOM   4245  CA  ASN E 524      77.767  -3.828  17.393  1.00 68.81           C
ATOM   4246  CB  ASN E 524      76.902  -2.562  17.460  1.00 68.81           C
ATOM   4247  CG  ASN E 524      77.393  -1.602  16.390  1.00 68.81           C
ATOM   4248  OD1 ASN E 524      78.241  -1.943  15.567  1.00 68.81           O
ATOM   4249  ND2 ASN E 524      76.858  -0.354  16.419  1.00 68.81           N
ATOM   4250  C   ASN E 524      77.490  -4.623  18.633  1.00 68.81           C
ATOM   4251  O   ASN E 524      78.274  -4.594  19.579  1.00 68.81           O
ATOM   4252  N   VAL E 525      76.353  -5.358  18.648  1.00 56.65           N
ATOM   4253  CA  VAL E 525      75.982  -6.156  19.789  1.00 56.65           C
ATOM   4254  CB  VAL E 525      74.604  -5.872  20.306  1.00 56.65           C
ATOM   4255  CG1 VAL E 525      74.270  -6.913  21.387  1.00 56.65           C
ATOM   4256  CG2 VAL E 525      74.563  -4.420  20.811  1.00 56.65           C
ATOM   4257  C   VAL E 525      76.011  -7.609  19.403  1.00 56.65           C
ATOM   4258  O   VAL E 525      75.368  -8.031  18.445  1.00 56.65           O
ATOM   4259  N   LYS E 526      76.866  -8.362  20.123  1.00154.51           N
ATOM   4260  CA  LYS E 526      77.202  -9.769  20.107  1.00154.51           C
ATOM   4261  CB  LYS E 526      78.662 -10.048  20.505  1.00154.51           C
ATOM   4262  CG  LYS E 526      79.717  -9.590  19.497  1.00154.51           C
ATOM   4263  CD  LYS E 526      81.133  -9.589  20.082  1.00154.51           C
ATOM   4264  CE  LYS E 526      82.237  -9.396  19.041  1.00154.51           C
ATOM   4265  NZ  LYS E 526      82.444 -10.653  18.287  1.00154.51           N
ATOM   4266  C   LYS E 526      76.383 -10.693  20.979  1.00154.51           C
ATOM   4267  O   LYS E 526      76.726 -11.872  21.034  1.00154.51           O
ATOM   4268  N   VAL E 527      75.408 -10.208  21.774  1.00 95.40           N
ATOM   4269  CA  VAL E 527      74.722 -10.974  22.800  1.00 95.40           C
ATOM   4270  CB  VAL E 527      73.375 -10.401  23.123  1.00 95.40           C
ATOM   4271  CG1 VAL E 527      72.562 -11.476  23.858  1.00 95.40           C
ATOM   4272  CG2 VAL E 527      73.579  -9.125  23.959  1.00 95.40           C
ATOM   4273  C   VAL E 527      74.511 -12.437  22.518  1.00 95.40           C
ATOM   4274  O   VAL E 527      74.167 -12.857  21.415  1.00 95.40           O
ATOM   4275  N   VAL E 528      74.758 -13.258  23.565  1.00 52.64           N
ATOM   4276  CA  VAL E 528      74.503 -14.671  23.540  1.00 52.64           C
ATOM   4277  CB  VAL E 528      75.647 -15.486  24.076  1.00 52.64           C
ATOM   4278  CG1 VAL E 528      75.224 -16.963  24.112  1.00 52.64           C
ATOM   4279  CG2 VAL E 528      76.895 -15.211  23.218  1.00 52.64           C
ATOM   4280  C   VAL E 528      73.346 -14.850  24.475  1.00 52.64           C
ATOM   4281  O   VAL E 528      73.465 -14.591  25.672  1.00 52.64           O
ATOM   4282  N   MET E 529      72.187 -15.291  23.947  1.00 56.43           N
ATOM   4283  CA  MET E 529      70.999 -15.445  24.742  1.00 56.43           C
ATOM   4284  CB  MET E 529      69.706 -15.440  23.924  1.00 56.43           C
ATOM   4285  CG  MET E 529      69.341 -14.066  23.373  1.00 56.43           C
ATOM   4286  SD  MET E 529      67.992 -14.130  22.169  1.00 56.43           S
ATOM   4287  CE  MET E 529      69.117 -14.560  20.813  1.00 56.43           C
ATOM   4288  C   MET E 529      71.051 -16.754  25.462  1.00 56.43           C
ATOM   4289  O   MET E 529      71.877 -17.610  25.150  1.00 56.43           O
ATOM   4290  N   SER E 530      70.151 -16.939  26.455  1.00 71.71           N
ATOM   4291  CA  SER E 530      70.192 -18.144  27.240  1.00 71.71           C
ATOM   4292  CB  SER E 530      70.123 -17.883  28.750  1.00 71.71           C
ATOM   4293  OG  SER E 530      70.001 -19.118  29.434  1.00 71.71           O
ATOM   4294  C   SER E 530      69.057 -19.080  26.912  1.00 71.71           C
ATOM   4295  O   SER E 530      67.882 -18.781  27.119  1.00 71.71           O
ATOM   4296  N   PRO E 531      69.424 -20.233  26.403  1.00 95.32           N
ATOM   4297  CA  PRO E 531      68.489 -21.286  26.071  1.00 95.32           C
ATOM   4298  CD  PRO E 531      70.691 -20.364  25.697  1.00 95.32           C
ATOM   4299  CB  PRO E 531      69.297 -22.305  25.264  1.00 95.32           C
ATOM   4300  CG  PRO E 531      70.474 -21.496  24.683  1.00 95.32           C
ATOM   4301  C   PRO E 531      67.915 -21.901  27.312  1.00 95.32           C
ATOM   4302  O   PRO E 531      66.790 -22.401  27.295  1.00 95.32           O
ATOM   4303  N   GLN E 532      68.695 -21.887  28.403  1.00 57.41           N
ATOM   4304  CA  GLN E 532      68.338 -22.539  29.630  1.00 57.41           C
ATOM   4305  CB  GLN E 532      69.478 -22.476  30.658  1.00 57.41           C
ATOM   4306  CG  GLN E 532      69.150 -23.166  31.979  1.00 57.41           C
ATOM   4307  CD  GLN E 532      69.006 -24.650  31.684  1.00 57.41           C
ATOM   4308  OE1 GLN E 532      69.693 -25.193  30.819  1.00 57.41           O
ATOM   4309  NE2 GLN E 532      68.078 -25.324  32.414  1.00 57.41           N
ATOM   4310  C   GLN E 532      67.148 -21.875  30.244  1.00 57.41           C
ATOM   4311  O   GLN E 532      66.258 -22.539  30.773  1.00 57.41           O
ATOM   4312  N   GLU E 533      67.093 -20.535  30.182  1.00108.26           N
ATOM   4313  CA  GLU E 533      66.014 -19.841  30.809  1.00108.26           C
ATOM   4314  CB  GLU E 533      66.117 -18.316  30.629  1.00108.26           C
ATOM   4315  CG  GLU E 533      65.147 -17.521  31.502  1.00108.26           C
ATOM   4316  CD  GLU E 533      63.798 -17.456  30.800  1.00108.26           C
ATOM   4317  OE1 GLU E 533      63.780 -17.392  29.542  1.00108.26           O
ATOM   4318  OE2 GLU E 533      62.762 -17.447  31.513  1.00108.26           O
ATOM   4319  C   GLU E 533      64.735 -20.291  30.191  1.00108.26           C
ATOM   4320  O   GLU E 533      63.741 -20.505  30.887  1.00108.26           O
ATOM   4321  N   VAL E 534      64.723 -20.445  28.856  1.00118.80           N
ATOM   4322  CA  VAL E 534      63.500 -20.855  28.235  1.00118.80           C
ATOM   4323  CB  VAL E 534      63.505 -20.780  26.724  1.00118.80           C
ATOM   4324  CG1 VAL E 534      64.077 -22.071  26.115  1.00118.80           C
ATOM   4325  CG2 VAL E 534      62.086 -20.420  26.251  1.00118.80           C
ATOM   4326  C   VAL E 534      63.187 -22.252  28.674  1.00118.80           C
ATOM   4327  O   VAL E 534      62.040 -22.577  28.979  1.00118.80           O
ATOM   4328  N   VAL E 535      64.213 -23.121  28.743  1.00 59.92           N
ATOM   4329  CA  VAL E 535      63.985 -24.491  29.120  1.00 59.92           C
ATOM   4330  CB  VAL E 535      65.239 -25.322  29.092  1.00 59.92           C
ATOM   4331  CG1 VAL E 535      64.904 -26.719  29.645  1.00 59.92           C
ATOM   4332  CG2 VAL E 535      65.797 -25.340  27.656  1.00 59.92           C
ATOM   4333  C   VAL E 535      63.422 -24.569  30.513  1.00 59.92           C
ATOM   4334  O   VAL E 535      62.501 -25.344  30.768  1.00 59.92           O
ATOM   4335  N   SER E 536      63.991 -23.816  31.473  1.00 83.45           N
ATOM   4336  CA  SER E 536      63.521 -23.930  32.829  1.00 83.45           C
ATOM   4337  CB  SER E 536      64.588 -23.505  33.850  1.00 83.45           C
ATOM   4338  OG  SER E 536      65.689 -24.401  33.786  1.00 83.45           O
ATOM   4339  C   SER E 536      62.261 -23.150  33.117  1.00 83.45           C
ATOM   4340  O   SER E 536      61.398 -23.626  33.853  1.00 83.45           O
ATOM   4341  N   CYS E 537      62.198 -21.877  32.667  1.00110.48           N
ATOM   4342  CA  CYS E 537      61.111 -20.960  32.926  1.00110.48           C
ATOM   4343  CB  CYS E 537      61.610 -19.515  32.892  1.00110.48           C
ATOM   4344  SG  CYS E 537      62.850 -19.276  34.182  1.00110.48           S
ATOM   4345  C   CYS E 537      59.891 -21.002  32.049  1.00110.48           C
ATOM   4346  O   CYS E 537      58.778 -20.813  32.538  1.00110.48           O
ATOM   4347  N   SER E 538      60.066 -21.212  30.732  1.00 87.34           N
ATOM   4348  CA  SER E 538      58.993 -20.973  29.799  1.00 87.34           C
ATOM   4349  CB  SER E 538      59.496 -20.872  28.345  1.00 87.34           C
ATOM   4350  OG  SER E 538      58.419 -20.601  27.463  1.00 87.34           O
ATOM   4351  C   SER E 538      57.886 -21.983  29.842  1.00 87.34           C
ATOM   4352  O   SER E 538      58.077 -23.185  29.665  1.00 87.34           O
ATOM   4353  N   GLU E 539      56.668 -21.457  30.069  1.00151.02           N
ATOM   4354  CA  GLU E 539      55.418 -22.159  30.138  1.00151.02           C
ATOM   4355  CB  GLU E 539      54.343 -21.281  30.794  1.00151.02           C
ATOM   4356  CG  GLU E 539      53.497 -22.003  31.843  1.00151.02           C
ATOM   4357  CD  GLU E 539      54.000 -21.605  33.227  1.00151.02           C
ATOM   4358  OE1 GLU E 539      55.195 -21.223  33.349  1.00151.02           O
ATOM   4359  OE2 GLU E 539      53.185 -21.672  34.185  1.00151.02           O
ATOM   4360  C   GLU E 539      54.955 -22.501  28.738  1.00151.02           C
ATOM   4361  O   GLU E 539      54.064 -23.333  28.557  1.00151.02           O
ATOM   4362  N   TYR E 540      55.473 -21.759  27.733  1.00184.25           N
ATOM   4363  CA  TYR E 540      55.169 -21.863  26.328  1.00184.25           C
ATOM   4364  CB  TYR E 540      55.594 -20.647  25.481  1.00184.25           C
ATOM   4365  CG  TYR E 540      54.780 -19.523  26.019  1.00184.25           C
ATOM   4366  CD1 TYR E 540      53.468 -19.743  26.383  1.00184.25           C
ATOM   4367  CD2 TYR E 540      55.295 -18.251  26.100  1.00184.25           C
ATOM   4368  CE1 TYR E 540      52.695 -18.721  26.884  1.00184.25           C
ATOM   4369  CE2 TYR E 540      54.525 -17.225  26.598  1.00184.25           C
ATOM   4370  CZ  TYR E 540      53.229 -17.459  26.994  1.00184.25           C
ATOM   4371  OH  TYR E 540      52.449 -16.399  27.507  1.00184.25           O
ATOM   4372  C   TYR E 540      55.733 -23.118  25.732  1.00184.25           C
ATOM   4373  O   TYR E 540      55.418 -23.449  24.589  1.00184.25           O
ATOM   4374  N   ALA E 541      56.704 -23.747  26.422  1.00 81.72           N
ATOM   4375  CA  ALA E 541      57.345 -24.940  25.949  1.00 81.72           C
ATOM   4376  CB  ALA E 541      58.773 -24.696  25.435  1.00 81.72           C
ATOM   4377  C   ALA E 541      57.449 -25.945  27.065  1.00 81.72           C
ATOM   4378  O   ALA E 541      57.104 -25.698  28.219  1.00 81.72           O
ATOM   4379  N   GLN E 542      57.845 -27.162  26.659  1.00205.75           N
ATOM   4380  CA  GLN E 542      58.058 -28.362  27.413  1.00205.75           C
ATOM   4381  CB  GLN E 542      57.763 -29.639  26.594  1.00205.75           C
ATOM   4382  CG  GLN E 542      56.270 -30.040  26.619  1.00205.75           C
ATOM   4383  CD  GLN E 542      55.352 -28.880  26.228  1.00205.75           C
ATOM   4384  OE1 GLN E 542      55.706 -28.033  25.412  1.00205.75           O
ATOM   4385  NE2 GLN E 542      54.126 -28.840  26.814  1.00205.75           N
ATOM   4386  C   GLN E 542      59.375 -28.474  28.142  1.00205.75           C
ATOM   4387  O   GLN E 542      59.603 -29.490  28.788  1.00205.75           O
ATOM   4388  N   GLY E 543      60.358 -27.567  27.967  1.00 56.90           N
ATOM   4389  CA  GLY E 543      61.590 -27.797  28.687  1.00 56.90           C
ATOM   4390  C   GLY E 543      62.407 -28.726  27.847  1.00 56.90           C
ATOM   4391  O   GLY E 543      62.559 -28.502  26.650  1.00 56.90           O
ATOM   4392  N   CYS E 544      62.984 -29.765  28.475  1.00 87.13           N
ATOM   4393  CA  CYS E 544      63.808 -30.740  27.836  1.00 87.13           C
ATOM   4394  CB  CYS E 544      64.666 -31.491  28.860  1.00 87.13           C
ATOM   4395  SG  CYS E 544      65.928 -30.354  29.536  1.00 87.13           S
ATOM   4396  C   CYS E 544      62.981 -31.652  26.967  1.00 87.13           C
ATOM   4397  O   CYS E 544      63.524 -32.381  26.138  1.00 87.13           O
ATOM   4398  N   GLU E 545      61.655 -31.701  27.203  1.00188.11           N
ATOM   4399  CA  GLU E 545      60.724 -32.472  26.423  1.00188.11           C
ATOM   4400  CB  GLU E 545      59.460 -32.974  27.172  1.00188.11           C
ATOM   4401  CG  GLU E 545      58.778 -32.028  28.151  1.00188.11           C
ATOM   4402  CD  GLU E 545      59.491 -32.132  29.477  1.00188.11           C
ATOM   4403  OE1 GLU E 545      60.444 -32.963  29.541  1.00188.11           O
ATOM   4404  OE2 GLU E 545      59.120 -31.378  30.420  1.00188.11           O
ATOM   4405  C   GLU E 545      60.424 -31.876  25.059  1.00188.11           C
ATOM   4406  O   GLU E 545      59.763 -32.521  24.242  1.00188.11           O
ATOM   4407  N   GLY E 546      60.777 -30.592  24.802  1.00 50.72           N
ATOM   4408  CA  GLY E 546      60.607 -30.084  23.458  1.00 50.72           C
ATOM   4409  C   GLY E 546      59.853 -28.788  23.491  1.00 50.72           C
ATOM   4410  O   GLY E 546      59.445 -28.333  24.558  1.00 50.72           O
ATOM   4411  N   GLY E 547      59.642 -28.164  22.302  1.00 38.07           N
ATOM   4412  CA  GLY E 547      58.929 -26.912  22.195  1.00 38.07           C
ATOM   4413  C   GLY E 547      58.975 -26.453  20.760  1.00 38.07           C
ATOM   4414  O   GLY E 547      59.468 -27.175  19.893  1.00 38.07           O
ATOM   4415  N   PHE E 548      58.448 -25.235  20.464  1.00143.18           N
ATOM   4416  CA  PHE E 548      58.458 -24.767  19.097  1.00143.18           C
ATOM   4417  CB  PHE E 548      57.080 -24.844  18.407  1.00143.18           C
ATOM   4418  CG  PHE E 548      56.596 -26.257  18.485  1.00143.18           C
ATOM   4419  CD1 PHE E 548      57.344 -27.294  17.984  1.00143.18           C
ATOM   4420  CD2 PHE E 548      55.362 -26.545  19.021  1.00143.18           C
ATOM   4421  CE1 PHE E 548      56.888 -28.590  18.048  1.00143.18           C
ATOM   4422  CE2 PHE E 548      54.903 -27.840  19.083  1.00143.18           C
ATOM   4423  CZ  PHE E 548      55.666 -28.871  18.601  1.00143.18           C
ATOM   4424  C   PHE E 548      58.933 -23.326  19.033  1.00143.18           C
ATOM   4425  O   PHE E 548      58.547 -22.487  19.845  1.00143.18           O
ATOM   4426  N   PRO E 549      59.743 -23.016  18.043  1.00 82.29           N
ATOM   4427  CA  PRO E 549      60.310 -21.696  17.905  1.00 82.29           C
ATOM   4428  CD  PRO E 549      60.612 -24.025  17.466  1.00 82.29           C
ATOM   4429  CB  PRO E 549      61.329 -21.798  16.780  1.00 82.29           C
ATOM   4430  CG  PRO E 549      61.813 -23.255  16.891  1.00 82.29           C
ATOM   4431  C   PRO E 549      59.307 -20.602  17.757  1.00 82.29           C
ATOM   4432  O   PRO E 549      59.586 -19.481  18.182  1.00 82.29           O
ATOM   4433  N   TYR E 550      58.135 -20.892  17.178  1.00145.66           N
ATOM   4434  CA  TYR E 550      57.146 -19.874  17.020  1.00145.66           C
ATOM   4435  CB  TYR E 550      55.903 -20.424  16.309  1.00145.66           C
ATOM   4436  CG  TYR E 550      54.855 -19.373  16.199  1.00145.66           C
ATOM   4437  CD1 TYR E 550      55.135 -18.124  15.707  1.00145.66           C
ATOM   4438  CD2 TYR E 550      53.556 -19.662  16.533  1.00145.66           C
ATOM   4439  CE1 TYR E 550      54.143 -17.172  15.597  1.00145.66           C
ATOM   4440  CE2 TYR E 550      52.560 -18.721  16.424  1.00145.66           C
ATOM   4441  CZ  TYR E 550      52.854 -17.468  15.959  1.00145.66           C
ATOM   4442  OH  TYR E 550      51.832 -16.499  15.846  1.00145.66           O
ATOM   4443  C   TYR E 550      56.784 -19.384  18.387  1.00145.66           C
ATOM   4444  O   TYR E 550      56.633 -18.182  18.595  1.00145.66           O
ATOM   4445  N   LEU E 551      56.612 -20.304  19.352  1.00114.47           N
ATOM   4446  CA  LEU E 551      56.285 -19.960  20.707  1.00114.47           C
ATOM   4447  CB  LEU E 551      55.825 -21.174  21.530  1.00114.47           C
ATOM   4448  CG  LEU E 551      54.368 -21.621  21.285  1.00114.47           C
ATOM   4449  CD1 LEU E 551      54.072 -22.904  22.079  1.00114.47           C
ATOM   4450  CD2 LEU E 551      53.374 -20.503  21.657  1.00114.47           C
ATOM   4451  C   LEU E 551      57.433 -19.332  21.459  1.00114.47           C
ATOM   4452  O   LEU E 551      57.188 -18.572  22.391  1.00114.47           O
ATOM   4453  N   ILE E 552      58.692 -19.780  21.240  1.00158.86           N
ATOM   4454  CA  ILE E 552      59.831 -19.194  21.923  1.00158.86           C
ATOM   4455  CB  ILE E 552      60.943 -20.184  22.178  1.00158.86           C
ATOM   4456  CG1 ILE E 552      60.553 -21.172  23.291  1.00158.86           C
ATOM   4457  CG2 ILE E 552      62.209 -19.395  22.545  1.00158.86           C
ATOM   4458  CD1 ILE E 552      59.356 -22.060  22.981  1.00158.86           C
ATOM   4459  C   ILE E 552      60.445 -17.981  21.282  1.00158.86           C
ATOM   4460  O   ILE E 552      60.537 -16.913  21.888  1.00158.86           O
ATOM   4461  N   ALA E 553      60.885 -18.111  20.015  1.00 63.65           N
ATOM   4462  CA  ALA E 553      61.556 -17.008  19.392  1.00 63.65           C
ATOM   4463  CB  ALA E 553      62.035 -17.331  17.967  1.00 63.65           C
ATOM   4464  C   ALA E 553      60.560 -15.910  19.293  1.00 63.65           C
ATOM   4465  O   ALA E 553      60.911 -14.737  19.418  1.00 63.65           O
ATOM   4466  N   GLY E 554      59.318 -16.263  18.900  1.00 88.84           N
ATOM   4467  CA  GLY E 554      58.308 -15.247  18.813  1.00 88.84           C
ATOM   4468  C   GLY E 554      57.560 -14.868  20.072  1.00 88.84           C
ATOM   4469  O   GLY E 554      57.768 -13.807  20.656  1.00 88.84           O
ATOM   4470  N   LYS E 555      56.708 -15.801  20.554  1.00200.29           N
ATOM   4471  CA  LYS E 555      55.709 -15.514  21.559  1.00200.29           C
ATOM   4472  CB  LYS E 555      54.775 -16.729  21.712  1.00200.29           C
ATOM   4473  CG  LYS E 555      53.323 -16.438  22.092  1.00200.29           C
ATOM   4474  CD  LYS E 555      53.090 -15.767  23.437  1.00200.29           C
ATOM   4475  CE  LYS E 555      51.645 -15.292  23.563  1.00200.29           C
ATOM   4476  NZ  LYS E 555      51.364 -14.335  22.462  1.00200.29           N
ATOM   4477  C   LYS E 555      56.317 -15.208  22.891  1.00200.29           C
ATOM   4478  O   LYS E 555      56.082 -14.144  23.459  1.00200.29           O
ATOM   4479  N   TYR E 556      57.154 -16.125  23.404  1.00 97.24           N
ATOM   4480  CA  TYR E 556      57.745 -15.980  24.703  1.00 97.24           C
ATOM   4481  CB  TYR E 556      58.469 -17.280  25.119  1.00 97.24           C
ATOM   4482  CG  TYR E 556      58.966 -17.218  26.524  1.00 97.24           C
ATOM   4483  CD1 TYR E 556      58.106 -17.077  27.589  1.00 97.24           C
ATOM   4484  CD2 TYR E 556      60.309 -17.275  26.778  1.00 97.24           C
ATOM   4485  CE1 TYR E 556      58.582 -17.023  28.881  1.00 97.24           C
ATOM   4486  CE2 TYR E 556      60.791 -17.224  28.063  1.00 97.24           C
ATOM   4487  CZ  TYR E 556      59.931 -17.099  29.121  1.00 97.24           C
ATOM   4488  OH  TYR E 556      60.434 -17.051  30.439  1.00 97.24           O
ATOM   4489  C   TYR E 556      58.661 -14.794  24.684  1.00 97.24           C
ATOM   4490  O   TYR E 556      58.707 -14.012  25.631  1.00 97.24           O
ATOM   4491  N   GLY E 557      59.403 -14.601  23.581  1.00 31.20           N
ATOM   4492  CA  GLY E 557      60.299 -13.482  23.511  1.00 31.20           C
ATOM   4493  C   GLY E 557      59.514 -12.208  23.644  1.00 31.20           C
ATOM   4494  O   GLY E 557      59.964 -11.262  24.288  1.00 31.20           O
ATOM   4495  N   GLN E 558      58.343 -12.121  22.985  1.00 81.25           N
ATOM   4496  CA  GLN E 558      57.565 -10.916  23.051  1.00 81.25           C
ATOM   4497  CB  GLN E 558      56.462 -10.871  21.980  1.00 81.25           C
ATOM   4498  CG  GLN E 558      55.840  -9.485  21.803  1.00 81.25           C
ATOM   4499  CD  GLN E 558      54.817  -9.575  20.683  1.00 81.25           C
ATOM   4500  OE1 GLN E 558      53.843 -10.319  20.774  1.00 81.25           O
ATOM   4501  NE2 GLN E 558      55.045  -8.797  19.589  1.00 81.25           N
ATOM   4502  C   GLN E 558      56.929 -10.720  24.404  1.00 81.25           C
ATOM   4503  O   GLN E 558      56.982  -9.620  24.955  1.00 81.25           O
ATOM   4504  N   ASP E 559      56.259 -11.750  24.970  1.00211.25           N
ATOM   4505  CA  ASP E 559      55.623 -11.489  26.233  1.00211.25           C
ATOM   4506  CB  ASP E 559      54.255 -12.173  26.459  1.00211.25           C
ATOM   4507  CG  ASP E 559      54.285 -13.659  26.190  1.00211.25           C
ATOM   4508  OD1 ASP E 559      55.377 -14.203  25.895  1.00211.25           O
ATOM   4509  OD2 ASP E 559      53.186 -14.270  26.253  1.00211.25           O
ATOM   4510  C   ASP E 559      56.517 -11.484  27.451  1.00211.25           C
ATOM   4511  O   ASP E 559      56.347 -10.611  28.302  1.00211.25           O
ATOM   4512  N   PHE E 560      57.401 -12.494  27.641  1.00190.95           N
ATOM   4513  CA  PHE E 560      58.330 -12.525  28.750  1.00190.95           C
ATOM   4514  CB  PHE E 560      58.567 -13.934  29.312  1.00190.95           C
ATOM   4515  CG  PHE E 560      57.288 -14.297  29.980  1.00190.95           C
ATOM   4516  CD1 PHE E 560      57.041 -13.887  31.270  1.00190.95           C
ATOM   4517  CD2 PHE E 560      56.329 -15.021  29.312  1.00190.95           C
ATOM   4518  CE1 PHE E 560      55.857 -14.207  31.892  1.00190.95           C
ATOM   4519  CE2 PHE E 560      55.145 -15.345  29.930  1.00190.95           C
ATOM   4520  CZ  PHE E 560      54.907 -14.939  31.222  1.00190.95           C
ATOM   4521  C   PHE E 560      59.681 -11.894  28.511  1.00190.95           C
ATOM   4522  O   PHE E 560      60.233 -11.246  29.399  1.00190.95           O
ATOM   4523  N   GLY E 561      60.282 -12.106  27.320  1.00 43.78           N
ATOM   4524  CA  GLY E 561      61.603 -11.586  27.048  1.00 43.78           C
ATOM   4525  C   GLY E 561      62.636 -12.646  27.300  1.00 43.78           C
ATOM   4526  O   GLY E 561      62.362 -13.656  27.946  1.00 43.78           O
ATOM   4527  N   LEU E 562      63.874 -12.438  26.790  1.00154.15           N
ATOM   4528  CA  LEU E 562      64.870 -13.446  26.990  1.00154.15           C
ATOM   4529  CB  LEU E 562      65.299 -14.143  25.695  1.00154.15           C
ATOM   4530  CG  LEU E 562      65.843 -15.545  25.996  1.00154.15           C
ATOM   4531  CD1 LEU E 562      64.709 -16.415  26.579  1.00154.15           C
ATOM   4532  CD2 LEU E 562      66.522 -16.174  24.771  1.00154.15           C
ATOM   4533  C   LEU E 562      66.064 -12.803  27.658  1.00154.15           C
ATOM   4534  O   LEU E 562      66.282 -11.600  27.523  1.00154.15           O
ATOM   4535  N   VAL E 563      66.861 -13.588  28.422  1.00 72.91           N
ATOM   4536  CA  VAL E 563      67.990 -13.056  29.137  1.00 72.91           C
ATOM   4537  CB  VAL E 563      68.011 -13.455  30.584  1.00 72.91           C
ATOM   4538  CG1 VAL E 563      66.744 -12.911  31.262  1.00 72.91           C
ATOM   4539  CG2 VAL E 563      68.154 -14.984  30.670  1.00 72.91           C
ATOM   4540  C   VAL E 563      69.252 -13.595  28.539  1.00 72.91           C
ATOM   4541  O   VAL E 563      69.231 -14.523  27.734  1.00 72.91           O
ATOM   4542  N   ASP E 564      70.397 -12.992  28.923  1.00 61.82           N
ATOM   4543  CA  ASP E 564      71.683 -13.374  28.406  1.00 61.82           C
ATOM   4544  CB  ASP E 564      72.763 -12.308  28.679  1.00 61.82           C
ATOM   4545  CG  ASP E 564      72.460 -11.099  27.796  1.00 61.82           C
ATOM   4546  OD1 ASP E 564      72.709 -11.201  26.568  1.00 61.82           O
ATOM   4547  OD2 ASP E 564      71.994 -10.061  28.335  1.00 61.82           O
ATOM   4548  C   ASP E 564      72.105 -14.667  29.041  1.00 61.82           C
ATOM   4549  O   ASP E 564      71.589 -15.078  30.081  1.00 61.82           O
ATOM   4550  N   GLU E 565      73.076 -15.350  28.402  1.00 89.19           N
ATOM   4551  CA  GLU E 565      73.498 -16.639  28.860  1.00 89.19           C
ATOM   4552  CB  GLU E 565      74.420 -17.377  27.887  1.00 89.19           C
ATOM   4553  CG  GLU E 565      74.523 -18.849  28.270  1.00 89.19           C
ATOM   4554  CD  GLU E 565      74.624 -19.609  26.969  1.00 89.19           C
ATOM   4555  OE1 GLU E 565      75.713 -19.547  26.346  1.00 89.19           O
ATOM   4556  OE2 GLU E 565      73.603 -20.230  26.569  1.00 89.19           O
ATOM   4557  C   GLU E 565      74.134 -16.534  30.211  1.00 89.19           C
ATOM   4558  O   GLU E 565      73.936 -17.402  31.062  1.00 89.19           O
ATOM   4559  N   THR E 566      74.880 -15.443  30.461  1.00106.46           N
ATOM   4560  CA  THR E 566      75.567 -15.273  31.711  1.00106.46           C
ATOM   4561  CB  THR E 566      76.338 -13.982  31.780  1.00106.46           C
ATOM   4562  OG1 THR E 566      77.164 -13.953  32.935  1.00106.46           O
ATOM   4563  CG2 THR E 566      75.344 -12.810  31.812  1.00106.46           C
ATOM   4564  C   THR E 566      74.558 -15.268  32.816  1.00106.46           C
ATOM   4565  O   THR E 566      74.812 -15.764  33.914  1.00106.46           O
ATOM   4566  N   CYS E 567      73.378 -14.686  32.554  1.00113.64           N
ATOM   4567  CA  CYS E 567      72.359 -14.621  33.550  1.00113.64           C
ATOM   4568  CB  CYS E 567      71.131 -13.861  33.055  1.00113.64           C
ATOM   4569  SG  CYS E 567      71.521 -12.106  32.934  1.00113.64           S
ATOM   4570  C   CYS E 567      71.911 -15.994  33.917  1.00113.64           C
ATOM   4571  O   CYS E 567      71.658 -16.267  35.091  1.00113.64           O
ATOM   4572  N   TYR E 568      71.755 -16.885  32.920  1.00158.78           N
ATOM   4573  CA  TYR E 568      71.250 -18.190  33.230  1.00158.78           C
ATOM   4574  CB  TYR E 568      69.849 -18.310  32.639  1.00158.78           C
ATOM   4575  CG  TYR E 568      68.997 -19.247  33.396  1.00158.78           C
ATOM   4576  CD1 TYR E 568      69.563 -20.176  34.237  1.00158.78           C
ATOM   4577  CD2 TYR E 568      67.633 -19.228  33.202  1.00158.78           C
ATOM   4578  CE1 TYR E 568      68.755 -21.042  34.933  1.00158.78           C
ATOM   4579  CE2 TYR E 568      66.824 -20.094  33.894  1.00158.78           C
ATOM   4580  CZ  TYR E 568      67.390 -20.993  34.766  1.00158.78           C
ATOM   4581  OH  TYR E 568      66.569 -21.881  35.479  1.00158.78           O
ATOM   4582  C   TYR E 568      72.081 -19.160  32.443  1.00158.78           C
ATOM   4583  O   TYR E 568      71.700 -19.503  31.326  1.00158.78           O
ATOM   4584  N   PRO E 569      73.136 -19.697  32.980  1.00 82.57           N
ATOM   4585  CA  PRO E 569      73.981 -20.562  32.191  1.00 82.57           C
ATOM   4586  CD  PRO E 569      73.888 -18.977  33.992  1.00 82.57           C
ATOM   4587  CB  PRO E 569      75.248 -20.747  33.007  1.00 82.57           C
ATOM   4588  CG  PRO E 569      75.347 -19.437  33.816  1.00 82.57           C
ATOM   4589  C   PRO E 569      73.288 -21.830  31.796  1.00 82.57           C
ATOM   4590  O   PRO E 569      72.393 -22.268  32.517  1.00 82.57           O
ATOM   4591  N   TYR E 570      73.703 -22.439  30.661  1.00109.81           N
ATOM   4592  CA  TYR E 570      73.028 -23.593  30.118  1.00109.81           C
ATOM   4593  CB  TYR E 570      73.344 -23.788  28.626  1.00109.81           C
ATOM   4594  CG  TYR E 570      72.541 -24.898  28.056  1.00109.81           C
ATOM   4595  CD1 TYR E 570      71.170 -24.808  28.011  1.00109.81           C
ATOM   4596  CD2 TYR E 570      73.158 -25.999  27.512  1.00109.81           C
ATOM   4597  CE1 TYR E 570      70.418 -25.827  27.476  1.00109.81           C
ATOM   4598  CE2 TYR E 570      72.409 -27.018  26.975  1.00109.81           C
ATOM   4599  CZ  TYR E 570      71.038 -26.939  26.955  1.00109.81           C
ATOM   4600  OH  TYR E 570      70.275 -27.991  26.403  1.00109.81           O
ATOM   4601  C   TYR E 570      73.391 -24.827  30.893  1.00109.81           C
ATOM   4602  O   TYR E 570      74.567 -25.144  31.070  1.00109.81           O
ATOM   4603  N   ARG E 571      72.349 -25.444  31.503  1.00154.87           N
ATOM   4604  CA  ARG E 571      72.333 -26.684  32.243  1.00154.87           C
ATOM   4605  CB  ARG E 571      71.214 -26.731  33.298  1.00154.87           C
ATOM   4606  CG  ARG E 571      71.631 -26.137  34.639  1.00154.87           C
ATOM   4607  CD  ARG E 571      71.648 -24.616  34.748  1.00154.87           C
ATOM   4608  NE  ARG E 571      72.749 -24.341  35.712  1.00154.87           N
ATOM   4609  CZ  ARG E 571      72.717 -24.843  36.984  1.00154.87           C
ATOM   4610  NH1 ARG E 571      71.621 -25.517  37.444  1.00154.87           N
ATOM   4611  NH2 ARG E 571      73.805 -24.699  37.792  1.00154.87           N
ATOM   4612  C   ARG E 571      72.173 -27.933  31.427  1.00154.87           C
ATOM   4613  O   ARG E 571      72.816 -28.942  31.718  1.00154.87           O
ATOM   4614  N   GLU E 572      71.319 -27.893  30.381  1.00 82.46           N
ATOM   4615  CA  GLU E 572      70.924 -29.067  29.640  1.00 82.46           C
ATOM   4616  CB  GLU E 572      72.103 -30.013  29.311  1.00 82.46           C
ATOM   4617  CG  GLU E 572      73.246 -29.340  28.554  1.00 82.46           C
ATOM   4618  CD  GLU E 572      74.393 -30.326  28.379  1.00 82.46           C
ATOM   4619  OE1 GLU E 572      74.180 -31.376  27.717  1.00 82.46           O
ATOM   4620  OE2 GLU E 572      75.502 -30.031  28.901  1.00 82.46           O
ATOM   4621  C   GLU E 572      69.975 -29.894  30.469  1.00 82.46           C
ATOM   4622  O   GLU E 572      69.841 -31.095  30.236  1.00 82.46           O
ATOM   4623  N   ARG E 573      69.258 -29.286  31.440  1.00115.76           N
ATOM   4624  CA  ARG E 573      68.360 -30.071  32.247  1.00115.76           C
ATOM   4625  CB  ARG E 573      69.019 -30.584  33.542  1.00115.76           C
ATOM   4626  CG  ARG E 573      70.222 -31.492  33.259  1.00115.76           C
ATOM   4627  CD  ARG E 573      69.931 -32.991  33.367  1.00115.76           C
ATOM   4628  NE  ARG E 573      70.169 -33.404  34.779  1.00115.76           N
ATOM   4629  CZ  ARG E 573      71.419 -33.811  35.139  1.00115.76           C
ATOM   4630  NH1 ARG E 573      72.421 -33.819  34.210  1.00115.76           N
ATOM   4631  NH2 ARG E 573      71.677 -34.212  36.418  1.00115.76           N
ATOM   4632  C   ARG E 573      67.173 -29.226  32.626  1.00115.76           C
ATOM   4633  O   ARG E 573      67.131 -28.024  32.386  1.00115.76           O
ATOM   4634  N   ASP E 574      66.178 -29.884  33.251  1.00119.01           N
ATOM   4635  CA  ASP E 574      64.898 -29.421  33.727  1.00119.01           C
ATOM   4636  CB  ASP E 574      63.921 -30.573  34.024  1.00119.01           C
ATOM   4637  CG  ASP E 574      63.420 -31.104  32.686  1.00119.01           C
ATOM   4638  OD1 ASP E 574      62.451 -30.512  32.139  1.00119.01           O
ATOM   4639  OD2 ASP E 574      64.012 -32.096  32.183  1.00119.01           O
ATOM   4640  C   ASP E 574      65.046 -28.574  34.966  1.00119.01           C
ATOM   4641  O   ASP E 574      64.095 -28.424  35.732  1.00119.01           O
ATOM   4642  N   ALA E 575      66.273 -28.102  35.264  1.00 65.92           N
ATOM   4643  CA  ALA E 575      66.554 -27.354  36.467  1.00 65.92           C
ATOM   4644  CB  ALA E 575      67.960 -26.726  36.488  1.00 65.92           C
ATOM   4645  C   ALA E 575      65.557 -26.246  36.682  1.00 65.92           C
ATOM   4646  O   ALA E 575      64.809 -25.851  35.792  1.00 65.92           O
ATOM   4647  N   PRO E 576      65.509 -25.803  37.920  1.00134.21           N
ATOM   4648  CA  PRO E 576      64.607 -24.750  38.346  1.00134.21           C
ATOM   4649  CD  PRO E 576      65.832 -26.712  39.006  1.00134.21           C
ATOM   4650  CB  PRO E 576      64.565 -24.831  39.872  1.00134.21           C
ATOM   4651  CG  PRO E 576      64.929 -26.294  40.177  1.00134.21           C
ATOM   4652  C   PRO E 576      65.062 -23.405  37.866  1.00134.21           C
ATOM   4653  O   PRO E 576      66.250 -23.273  37.592  1.00134.21           O
ATOM   4654  N   CYS E 577      64.147 -22.405  37.785  1.00128.35           N
ATOM   4655  CA  CYS E 577      64.463 -21.077  37.309  1.00128.35           C
ATOM   4656  CB  CYS E 577      63.230 -20.223  36.982  1.00128.35           C
ATOM   4657  SG  CYS E 577      62.342 -20.734  35.494  1.00128.35           S
ATOM   4658  C   CYS E 577      65.185 -20.272  38.373  1.00128.35           C
ATOM   4659  O   CYS E 577      64.913 -20.474  39.549  1.00128.35           O
ATOM   4660  N   ARG E 578      66.122 -19.347  37.988  1.00216.91           N
ATOM   4661  CA  ARG E 578      66.802 -18.406  38.891  1.00216.91           C
ATOM   4662  CB  ARG E 578      67.886 -18.993  39.817  1.00216.91           C
ATOM   4663  CG  ARG E 578      67.248 -19.774  40.973  1.00216.91           C
ATOM   4664  CD  ARG E 578      68.159 -20.043  42.175  1.00216.91           C
ATOM   4665  NE  ARG E 578      67.676 -19.206  43.314  1.00216.91           N
ATOM   4666  CZ  ARG E 578      66.577 -19.622  44.009  1.00216.91           C
ATOM   4667  NH1 ARG E 578      65.864 -20.697  43.562  1.00216.91           N
ATOM   4668  NH2 ARG E 578      66.177 -18.968  45.138  1.00216.91           N
ATOM   4669  C   ARG E 578      67.371 -17.220  38.098  1.00216.91           C
ATOM   4670  O   ARG E 578      67.221 -17.204  36.881  1.00216.91           O
ATOM   4671  N   GLN E 579      68.043 -16.199  38.734  1.00192.02           N
ATOM   4672  CA  GLN E 579      68.326 -14.959  38.027  1.00192.02           C
ATOM   4673  CB  GLN E 579      66.997 -14.337  37.554  1.00192.02           C
ATOM   4674  CG  GLN E 579      67.060 -13.273  36.461  1.00192.02           C
ATOM   4675  CD  GLN E 579      65.618 -12.845  36.217  1.00192.02           C
ATOM   4676  OE1 GLN E 579      65.121 -11.897  36.822  1.00192.02           O
ATOM   4677  NE2 GLN E 579      64.919 -13.576  35.308  1.00192.02           N
ATOM   4678  C   GLN E 579      69.070 -13.936  38.838  1.00192.02           C
ATOM   4679  O   GLN E 579      70.087 -14.250  39.434  1.00192.02           O
ATOM   4680  N   VAL E 580      68.613 -12.655  38.718  1.00188.60           N
ATOM   4681  CA  VAL E 580      69.002 -11.389  39.312  1.00188.60           C
ATOM   4682  CB  VAL E 580      70.460 -11.004  39.206  1.00188.60           C
ATOM   4683  CG1 VAL E 580      71.329 -11.908  40.093  1.00188.60           C
ATOM   4684  CG2 VAL E 580      70.848 -11.017  37.718  1.00188.60           C
ATOM   4685  C   VAL E 580      68.288 -10.382  38.456  1.00188.60           C
ATOM   4686  O   VAL E 580      67.387 -10.738  37.699  1.00188.60           O
ATOM   4687  N   SER E 581      68.658  -9.090  38.548  1.00167.27           N
ATOM   4688  CA  SER E 581      68.037  -8.135  37.671  1.00167.27           C
ATOM   4689  CB  SER E 581      68.178  -6.684  38.167  1.00167.27           C
ATOM   4690  OG  SER E 581      67.552  -5.783  37.265  1.00167.27           O
ATOM   4691  C   SER E 581      68.773  -8.224  36.371  1.00167.27           C
ATOM   4692  O   SER E 581      69.767  -7.530  36.161  1.00167.27           O
ATOM   4693  N   CYS E 582      68.277  -9.073  35.448  1.00 65.93           N
ATOM   4694  CA  CYS E 582      68.918  -9.244  34.177  1.00 65.93           C
ATOM   4695  CB  CYS E 582      69.109 -10.701  33.778  1.00 65.93           C
ATOM   4696  SG  CYS E 582      70.594 -11.359  34.560  1.00 65.93           S
ATOM   4697  C   CYS E 582      68.084  -8.602  33.132  1.00 65.93           C
ATOM   4698  O   CYS E 582      66.856  -8.633  33.187  1.00 65.93           O
ATOM   4699  N   ARG E 583      68.748  -7.980  32.144  1.00167.32           N
ATOM   4700  CA  ARG E 583      67.984  -7.325  31.132  1.00167.32           C
ATOM   4701  CB  ARG E 583      68.680  -6.109  30.492  1.00167.32           C
ATOM   4702  CG  ARG E 583      68.424  -4.847  31.332  1.00167.32           C
ATOM   4703  CD  ARG E 583      69.182  -3.580  30.929  1.00167.32           C
ATOM   4704  NE  ARG E 583      70.489  -3.574  31.647  1.00167.32           N
ATOM   4705  CZ  ARG E 583      71.618  -3.972  30.997  1.00167.32           C
ATOM   4706  NH1 ARG E 583      71.555  -4.282  29.671  1.00167.32           N
ATOM   4707  NH2 ARG E 583      72.807  -4.047  31.667  1.00167.32           N
ATOM   4708  C   ARG E 583      67.513  -8.317  30.128  1.00167.32           C
ATOM   4709  O   ARG E 583      68.180  -9.308  29.835  1.00167.32           O
ATOM   4710  N   ARG E 584      66.304  -8.069  29.590  1.00134.23           N
ATOM   4711  CA  ARG E 584      65.715  -9.033  28.712  1.00134.23           C
ATOM   4712  CB  ARG E 584      64.391  -9.587  29.250  1.00134.23           C
ATOM   4713  CG  ARG E 584      64.560 -10.257  30.614  1.00134.23           C
ATOM   4714  CD  ARG E 584      63.355 -11.095  31.030  1.00134.23           C
ATOM   4715  NE  ARG E 584      63.476 -12.395  30.314  1.00134.23           N
ATOM   4716  CZ  ARG E 584      63.006 -13.536  30.894  1.00134.23           C
ATOM   4717  NH1 ARG E 584      62.415 -13.488  32.122  1.00134.23           N
ATOM   4718  NH2 ARG E 584      63.137 -14.729  30.250  1.00134.23           N
ATOM   4719  C   ARG E 584      65.459  -8.432  27.373  1.00134.23           C
ATOM   4720  O   ARG E 584      65.090  -7.266  27.257  1.00134.23           O
ATOM   4721  N   PHE E 585      65.669  -9.240  26.315  1.00123.16           N
ATOM   4722  CA  PHE E 585      65.446  -8.815  24.963  1.00123.16           C
ATOM   4723  CB  PHE E 585      66.546  -9.295  23.997  1.00123.16           C
ATOM   4724  CG  PHE E 585      67.796  -8.579  24.392  1.00123.16           C
ATOM   4725  CD1 PHE E 585      68.031  -7.299  23.952  1.00123.16           C
ATOM   4726  CD2 PHE E 585      68.736  -9.172  25.203  1.00123.16           C
ATOM   4727  CE1 PHE E 585      69.176  -6.624  24.308  1.00123.16           C
ATOM   4728  CE2 PHE E 585      69.883  -8.496  25.560  1.00123.16           C
ATOM   4729  CZ  PHE E 585      70.111  -7.216  25.118  1.00123.16           C
ATOM   4730  C   PHE E 585      64.111  -9.355  24.527  1.00123.16           C
ATOM   4731  O   PHE E 585      63.743 -10.479  24.867  1.00123.16           O
ATOM   4732  N   ARG E 586      63.342  -8.553  23.758  1.00 97.15           N
ATOM   4733  CA  ARG E 586      62.010  -8.955  23.389  1.00 97.15           C
ATOM   4734  CB  ARG E 586      60.949  -7.948  23.848  1.00 97.15           C
ATOM   4735  CG  ARG E 586      61.302  -7.347  25.203  1.00 97.15           C
ATOM   4736  CD  ARG E 586      62.281  -6.179  25.059  1.00 97.15           C
ATOM   4737  NE  ARG E 586      62.961  -5.986  26.366  1.00 97.15           N
ATOM   4738  CZ  ARG E 586      62.297  -5.412  27.406  1.00 97.15           C
ATOM   4739  NH1 ARG E 586      60.982  -5.103  27.250  1.00 97.15           N
ATOM   4740  NH2 ARG E 586      62.936  -5.162  28.587  1.00 97.15           N
ATOM   4741  C   ARG E 586      61.929  -8.975  21.895  1.00 97.15           C
ATOM   4742  O   ARG E 586      62.796  -8.431  21.214  1.00 97.15           O
ATOM   4743  N   THR E 587      60.878  -9.624  21.348  1.00 43.70           N
ATOM   4744  CA  THR E 587      60.693  -9.695  19.925  1.00 43.70           C
ATOM   4745  CB  THR E 587      60.465 -11.096  19.440  1.00 43.70           C
ATOM   4746  OG1 THR E 587      61.579 -11.910  19.776  1.00 43.70           O
ATOM   4747  CG2 THR E 587      60.274 -11.076  17.919  1.00 43.70           C
ATOM   4748  C   THR E 587      59.491  -8.865  19.567  1.00 43.70           C
ATOM   4749  O   THR E 587      58.393  -9.076  20.078  1.00 43.70           O
ATOM   4750  N   SER E 588      59.686  -7.864  18.685  1.00 53.59           N
ATOM   4751  CA  SER E 588      58.619  -6.983  18.295  1.00 53.59           C
ATOM   4752  CB  SER E 588      59.119  -5.674  17.664  1.00 53.59           C
ATOM   4753  OG  SER E 588      59.804  -5.939  16.450  1.00 53.59           O
ATOM   4754  C   SER E 588      57.670  -7.638  17.331  1.00 53.59           C
ATOM   4755  O   SER E 588      56.527  -7.197  17.206  1.00 53.59           O
ATOM   4756  N   GLU E 589      58.116  -8.693  16.612  1.00129.02           N
ATOM   4757  CA  GLU E 589      57.305  -9.304  15.584  1.00129.02           C
ATOM   4758  CB  GLU E 589      57.567  -8.653  14.212  1.00129.02           C
ATOM   4759  CG  GLU E 589      57.423  -9.604  13.018  1.00129.02           C
ATOM   4760  CD  GLU E 589      55.959  -9.846  12.700  1.00129.02           C
ATOM   4761  OE1 GLU E 589      55.264  -8.852  12.376  1.00129.02           O
ATOM   4762  OE2 GLU E 589      55.517 -11.024  12.765  1.00129.02           O
ATOM   4763  C   GLU E 589      57.666 -10.750  15.410  1.00129.02           C
ATOM   4764  O   GLU E 589      58.817 -11.138  15.601  1.00129.02           O
ATOM   4765  N   TYR E 590      56.670 -11.599  15.061  1.00119.28           N
ATOM   4766  CA  TYR E 590      56.941 -12.991  14.810  1.00119.28           C
ATOM   4767  CB  TYR E 590      57.030 -13.791  16.132  1.00119.28           C
ATOM   4768  CG  TYR E 590      55.790 -13.642  16.967  1.00119.28           C
ATOM   4769  CD1 TYR E 590      55.355 -12.413  17.420  1.00119.28           C
ATOM   4770  CD2 TYR E 590      55.083 -14.758  17.359  1.00119.28           C
ATOM   4771  CE1 TYR E 590      54.226 -12.297  18.206  1.00119.28           C
ATOM   4772  CE2 TYR E 590      53.955 -14.650  18.145  1.00119.28           C
ATOM   4773  CZ  TYR E 590      53.517 -13.417  18.570  1.00119.28           C
ATOM   4774  OH  TYR E 590      52.360 -13.309  19.376  1.00119.28           O
ATOM   4775  C   TYR E 590      55.868 -13.554  13.920  1.00119.28           C
ATOM   4776  O   TYR E 590      54.712 -13.141  14.007  1.00119.28           O
ATOM   4777  N   HIS E 591      56.225 -14.505  13.022  1.00 72.55           N
ATOM   4778  CA  HIS E 591      55.238 -15.117  12.171  1.00 72.55           C
ATOM   4779  ND1 HIS E 591      56.264 -14.250   9.127  1.00 72.55           N
ATOM   4780  CG  HIS E 591      55.745 -13.594  10.218  1.00 72.55           C
ATOM   4781  CB  HIS E 591      54.677 -14.156  11.111  1.00 72.55           C
ATOM   4782  NE2 HIS E 591      57.313 -12.295   9.256  1.00 72.55           N
ATOM   4783  CD2 HIS E 591      56.399 -12.400  10.283  1.00 72.55           C
ATOM   4784  CE1 HIS E 591      57.196 -13.428   8.588  1.00 72.55           C
ATOM   4785  C   HIS E 591      55.844 -16.290  11.451  1.00 72.55           C
ATOM   4786  O   HIS E 591      57.062 -16.417  11.347  1.00 72.55           O
ATOM   4787  N   TYR E 592      54.984 -17.203  10.948  1.00180.29           N
ATOM   4788  CA  TYR E 592      55.441 -18.325  10.171  1.00180.29           C
ATOM   4789  CB  TYR E 592      54.411 -19.474  10.086  1.00180.29           C
ATOM   4790  CG  TYR E 592      54.241 -20.167  11.402  1.00180.29           C
ATOM   4791  CD1 TYR E 592      53.529 -19.603  12.432  1.00180.29           C
ATOM   4792  CD2 TYR E 592      54.766 -21.420  11.597  1.00180.29           C
ATOM   4793  CE1 TYR E 592      53.374 -20.267  13.629  1.00180.29           C
ATOM   4794  CE2 TYR E 592      54.614 -22.087  12.788  1.00180.29           C
ATOM   4795  CZ  TYR E 592      53.917 -21.515  13.813  1.00180.29           C
ATOM   4796  OH  TYR E 592      53.770 -22.215  15.030  1.00180.29           O
ATOM   4797  C   TYR E 592      55.635 -17.779   8.785  1.00180.29           C
ATOM   4798  O   TYR E 592      54.816 -17.003   8.300  1.00180.29           O
ATOM   4799  N   ILE E 593      56.740 -18.135   8.105  1.00209.54           N
ATOM   4800  CA  ILE E 593      56.938 -17.596   6.790  1.00209.54           C
ATOM   4801  CB  ILE E 593      58.281 -17.930   6.191  1.00209.54           C
ATOM   4802  CG1 ILE E 593      58.693 -16.883   5.139  1.00209.54           C
ATOM   4803  CG2 ILE E 593      58.231 -19.367   5.650  1.00209.54           C
ATOM   4804  CD1 ILE E 593      57.737 -16.747   3.962  1.00209.54           C
ATOM   4805  C   ILE E 593      55.839 -18.150   5.935  1.00209.54           C
ATOM   4806  O   ILE E 593      55.512 -19.335   6.013  1.00209.54           O
ATOM   4807  N   GLY E 594      55.221 -17.285   5.104  1.00 41.80           N
ATOM   4808  CA  GLY E 594      54.112 -17.706   4.309  1.00 41.80           C
ATOM   4809  C   GLY E 594      52.893 -17.117   4.949  1.00 41.80           C
ATOM   4810  O   GLY E 594      51.819 -17.116   4.352  1.00 41.80           O
ATOM   4811  N   GLY E 595      53.022 -16.622   6.196  1.00 40.24           N
ATOM   4812  CA  GLY E 595      51.935 -15.949   6.850  1.00 40.24           C
ATOM   4813  C   GLY E 595      51.299 -16.808   7.903  1.00 40.24           C
ATOM   4814  O   GLY E 595      50.807 -16.289   8.905  1.00 40.24           O
ATOM   4815  N   PHE E 596      51.271 -18.139   7.710  1.00 86.42           N
ATOM   4816  CA  PHE E 596      50.691 -19.017   8.690  1.00 86.42           C
ATOM   4817  CB  PHE E 596      49.145 -19.016   8.668  1.00 86.42           C
ATOM   4818  CG  PHE E 596      48.685 -19.154   7.258  1.00 86.42           C
ATOM   4819  CD1 PHE E 596      48.523 -18.028   6.484  1.00 86.42           C
ATOM   4820  CD2 PHE E 596      48.419 -20.386   6.709  1.00 86.42           C
ATOM   4821  CE1 PHE E 596      48.102 -18.123   5.180  1.00 86.42           C
ATOM   4822  CE2 PHE E 596      47.997 -20.487   5.403  1.00 86.42           C
ATOM   4823  CZ  PHE E 596      47.841 -19.356   4.636  1.00 86.42           C
ATOM   4824  C   PHE E 596      51.243 -20.388   8.459  1.00 86.42           C
ATOM   4825  O   PHE E 596      51.960 -20.621   7.489  1.00 86.42           O
ATOM   4826  N   TYR E 597      50.941 -21.339   9.362  1.00149.25           N
ATOM   4827  CA  TYR E 597      51.509 -22.654   9.251  1.00149.25           C
ATOM   4828  CB  TYR E 597      51.223 -23.470  10.529  1.00149.25           C
ATOM   4829  CG  TYR E 597      51.853 -24.815  10.454  1.00149.25           C
ATOM   4830  CD1 TYR E 597      53.131 -24.997  10.928  1.00149.25           C
ATOM   4831  CD2 TYR E 597      51.174 -25.888   9.925  1.00149.25           C
ATOM   4832  CE1 TYR E 597      53.727 -26.234  10.873  1.00149.25           C
ATOM   4833  CE2 TYR E 597      51.766 -27.128   9.868  1.00149.25           C
ATOM   4834  CZ  TYR E 597      53.045 -27.301  10.342  1.00149.25           C
ATOM   4835  OH  TYR E 597      53.655 -28.572  10.285  1.00149.25           O
ATOM   4836  C   TYR E 597      50.882 -23.324   8.063  1.00149.25           C
ATOM   4837  O   TYR E 597      49.665 -23.509   8.014  1.00149.25           O
ATOM   4838  N   GLY E 598      51.726 -23.743   7.090  1.00 53.65           N
ATOM   4839  CA  GLY E 598      51.263 -24.397   5.895  1.00 53.65           C
ATOM   4840  C   GLY E 598      51.573 -23.577   4.666  1.00 53.65           C
ATOM   4841  O   GLY E 598      51.493 -24.086   3.550  1.00 53.65           O
ATOM   4842  N   ALA E 599      51.853 -22.273   4.847  1.00101.58           N
ATOM   4843  CA  ALA E 599      52.225 -21.277   3.875  1.00101.58           C
ATOM   4844  CB  ALA E 599      52.005 -19.857   4.395  1.00101.58           C
ATOM   4845  C   ALA E 599      53.651 -21.370   3.393  1.00101.58           C
ATOM   4846  O   ALA E 599      54.006 -20.735   2.405  1.00101.58           O
ATOM   4847  N   CYS E 600      54.545 -22.037   4.140  1.00130.36           N
ATOM   4848  CA  CYS E 600      55.967 -22.026   3.862  1.00130.36           C
ATOM   4849  CB  CYS E 600      56.806 -22.884   4.822  1.00130.36           C
ATOM   4850  SG  CYS E 600      57.086 -22.104   6.432  1.00130.36           S
ATOM   4851  C   CYS E 600      56.320 -22.517   2.496  1.00130.36           C
ATOM   4852  O   CYS E 600      55.665 -23.390   1.931  1.00130.36           O
ATOM   4853  N   ASN E 601      57.423 -21.947   1.955  1.00184.68           N
ATOM   4854  CA  ASN E 601      57.876 -22.249   0.632  1.00184.68           C
ATOM   4855  CB  ASN E 601      57.180 -21.265  -0.310  1.00184.68           C
ATOM   4856  CG  ASN E 601      57.120 -21.836  -1.688  1.00184.68           C
ATOM   4857  OD1 ASN E 601      57.994 -21.592  -2.519  1.00184.68           O
ATOM   4858  ND2 ASN E 601      56.036 -22.621  -1.919  1.00184.68           N
ATOM   4859  C   ASN E 601      59.350 -21.935   0.570  1.00184.68           C
ATOM   4860  O   ASN E 601      59.849 -21.161   1.384  1.00184.68           O
ATOM   4861  N   GLU E 602      60.096 -22.522  -0.400  1.00116.16           N
ATOM   4862  CA  GLU E 602      61.507 -22.248  -0.467  1.00116.16           C
ATOM   4863  CB  GLU E 602      62.332 -23.134  -1.414  1.00116.16           C
ATOM   4864  CG  GLU E 602      62.358 -22.669  -2.865  1.00116.16           C
ATOM   4865  CD  GLU E 602      63.606 -23.279  -3.479  1.00116.16           C
ATOM   4866  OE1 GLU E 602      64.074 -24.305  -2.921  1.00116.16           O
ATOM   4867  OE2 GLU E 602      64.122 -22.731  -4.490  1.00116.16           O
ATOM   4868  C   GLU E 602      61.738 -20.836  -0.908  1.00116.16           C
ATOM   4869  O   GLU E 602      62.626 -20.158  -0.393  1.00116.16           O
ATOM   4870  N   ASP E 603      60.935 -20.352  -1.875  1.00 54.73           N
ATOM   4871  CA  ASP E 603      61.134 -19.036  -2.413  1.00 54.73           C
ATOM   4872  CB  ASP E 603      60.099 -18.670  -3.490  1.00 54.73           C
ATOM   4873  CG  ASP E 603      60.387 -19.500  -4.734  1.00 54.73           C
ATOM   4874  OD1 ASP E 603      61.591 -19.684  -5.057  1.00 54.73           O
ATOM   4875  OD2 ASP E 603      59.406 -19.954  -5.381  1.00 54.73           O
ATOM   4876  C   ASP E 603      60.995 -18.043  -1.305  1.00 54.73           C
ATOM   4877  O   ASP E 603      61.820 -17.145  -1.144  1.00 54.73           O
ATOM   4878  N   LEU E 604      59.950 -18.212  -0.485  1.00 64.88           N
ATOM   4879  CA  LEU E 604      59.640 -17.321   0.595  1.00 64.88           C
ATOM   4880  CB  LEU E 604      58.325 -17.754   1.261  1.00 64.88           C
ATOM   4881  CG  LEU E 604      57.143 -17.773   0.276  1.00 64.88           C
ATOM   4882  CD1 LEU E 604      55.843 -18.206   0.970  1.00 64.88           C
ATOM   4883  CD2 LEU E 604      57.022 -16.431  -0.467  1.00 64.88           C
ATOM   4884  C   LEU E 604      60.746 -17.369   1.609  1.00 64.88           C
ATOM   4885  O   LEU E 604      61.112 -16.355   2.203  1.00 64.88           O
ATOM   4886  N   MET E 605      61.303 -18.569   1.840  1.00 60.38           N
ATOM   4887  CA  MET E 605      62.328 -18.744   2.831  1.00 60.38           C
ATOM   4888  CB  MET E 605      62.709 -20.225   3.007  1.00 60.38           C
ATOM   4889  CG  MET E 605      61.590 -21.046   3.659  1.00 60.38           C
ATOM   4890  SD  MET E 605      61.788 -22.850   3.555  1.00 60.38           S
ATOM   4891  CE  MET E 605      63.299 -22.927   4.558  1.00 60.38           C
ATOM   4892  C   MET E 605      63.549 -17.965   2.449  1.00 60.38           C
ATOM   4893  O   MET E 605      64.155 -17.287   3.275  1.00 60.38           O
ATOM   4894  N   ARG E 606      63.928 -18.024   1.166  1.00152.59           N
ATOM   4895  CA  ARG E 606      65.099 -17.362   0.674  1.00152.59           C
ATOM   4896  CB  ARG E 606      65.272 -17.723  -0.810  1.00152.59           C
ATOM   4897  CG  ARG E 606      66.358 -16.998  -1.594  1.00152.59           C
ATOM   4898  CD  ARG E 606      66.386 -17.477  -3.048  1.00152.59           C
ATOM   4899  NE  ARG E 606      67.327 -16.622  -3.824  1.00152.59           N
ATOM   4900  CZ  ARG E 606      67.157 -16.506  -5.174  1.00152.59           C
ATOM   4901  NH1 ARG E 606      66.118 -17.146  -5.786  1.00152.59           N
ATOM   4902  NH2 ARG E 606      68.017 -15.747  -5.914  1.00152.59           N
ATOM   4903  C   ARG E 606      64.927 -15.879   0.805  1.00152.59           C
ATOM   4904  O   ARG E 606      65.874 -15.162   1.124  1.00152.59           O
ATOM   4905  N   LEU E 607      63.712 -15.369   0.535  1.00130.19           N
ATOM   4906  CA  LEU E 607      63.506 -13.953   0.605  1.00130.19           C
ATOM   4907  CB  LEU E 607      62.113 -13.529   0.110  1.00130.19           C
ATOM   4908  CG  LEU E 607      61.985 -12.010  -0.089  1.00130.19           C
ATOM   4909  CD1 LEU E 607      62.916 -11.526  -1.211  1.00130.19           C
ATOM   4910  CD2 LEU E 607      60.529 -11.599  -0.333  1.00130.19           C
ATOM   4911  C   LEU E 607      63.666 -13.514   2.034  1.00130.19           C
ATOM   4912  O   LEU E 607      64.334 -12.518   2.310  1.00130.19           O
ATOM   4913  N   GLU E 608      63.076 -14.261   2.993  1.00114.27           N
ATOM   4914  CA  GLU E 608      63.203 -13.880   4.375  1.00114.27           C
ATOM   4915  CB  GLU E 608      62.439 -14.762   5.378  1.00114.27           C
ATOM   4916  CG  GLU E 608      61.029 -14.270   5.683  1.00114.27           C
ATOM   4917  CD  GLU E 608      61.184 -13.034   6.566  1.00114.27           C
ATOM   4918  OE1 GLU E 608      61.968 -13.099   7.552  1.00114.27           O
ATOM   4919  OE2 GLU E 608      60.528 -12.004   6.258  1.00114.27           O
ATOM   4920  C   GLU E 608      64.630 -13.926   4.802  1.00114.27           C
ATOM   4921  O   GLU E 608      65.101 -13.033   5.505  1.00114.27           O
ATOM   4922  N   LEU E 609      65.364 -14.964   4.376  1.00 57.23           N
ATOM   4923  CA  LEU E 609      66.704 -15.139   4.852  1.00 57.23           C
ATOM   4924  CB  LEU E 609      67.355 -16.403   4.262  1.00 57.23           C
ATOM   4925  CG  LEU E 609      68.785 -16.668   4.763  1.00 57.23           C
ATOM   4926  CD1 LEU E 609      68.792 -16.973   6.270  1.00 57.23           C
ATOM   4927  CD2 LEU E 609      69.476 -17.762   3.931  1.00 57.23           C
ATOM   4928  C   LEU E 609      67.561 -13.963   4.482  1.00 57.23           C
ATOM   4929  O   LEU E 609      68.206 -13.362   5.339  1.00 57.23           O
ATOM   4930  N   LEU E 610      67.576 -13.585   3.192  1.00110.30           N
ATOM   4931  CA  LEU E 610      68.431 -12.523   2.741  1.00110.30           C
ATOM   4932  CB  LEU E 610      68.409 -12.423   1.199  1.00110.30           C
ATOM   4933  CG  LEU E 610      69.412 -11.464   0.513  1.00110.30           C
ATOM   4934  CD1 LEU E 610      69.218 -11.525  -1.006  1.00110.30           C
ATOM   4935  CD2 LEU E 610      69.348 -10.011   1.013  1.00110.30           C
ATOM   4936  C   LEU E 610      67.971 -11.210   3.300  1.00110.30           C
ATOM   4937  O   LEU E 610      68.785 -10.382   3.708  1.00110.30           O
ATOM   4938  N   ARG E 611      66.652 -10.943   3.250  1.00125.36           N
ATOM   4939  CA  ARG E 611      66.192  -9.666   3.710  1.00125.36           C
ATOM   4940  CB  ARG E 611      64.722  -9.394   3.349  1.00125.36           C
ATOM   4941  CG  ARG E 611      64.456  -9.320   1.844  1.00125.36           C
ATOM   4942  CD  ARG E 611      63.043  -8.845   1.502  1.00125.36           C
ATOM   4943  NE  ARG E 611      62.087  -9.786   2.148  1.00125.36           N
ATOM   4944  CZ  ARG E 611      60.751  -9.510   2.144  1.00125.36           C
ATOM   4945  NH1 ARG E 611      60.288  -8.388   1.519  1.00125.36           N
ATOM   4946  NH2 ARG E 611      59.877 -10.356   2.765  1.00125.36           N
ATOM   4947  C   ARG E 611      66.303  -9.532   5.203  1.00125.36           C
ATOM   4948  O   ARG E 611      66.863  -8.555   5.693  1.00125.36           O
ATOM   4949  N   SER E 612      65.717 -10.501   5.945  1.00 84.00           N
ATOM   4950  CA  SER E 612      65.585 -10.496   7.384  1.00 84.00           C
ATOM   4951  CB  SER E 612      64.301 -11.209   7.838  1.00 84.00           C
ATOM   4952  OG  SER E 612      63.162 -10.528   7.337  1.00 84.00           O
ATOM   4953  C   SER E 612      66.713 -11.093   8.192  1.00 84.00           C
ATOM   4954  O   SER E 612      67.027 -10.586   9.268  1.00 84.00           O
ATOM   4955  N   GLY E 613      67.317 -12.216   7.749  1.00 50.03           N
ATOM   4956  CA  GLY E 613      68.339 -12.845   8.550  1.00 50.03           C
ATOM   4957  C   GLY E 613      67.997 -14.301   8.707  1.00 50.03           C
ATOM   4958  O   GLY E 613      66.983 -14.766   8.189  1.00 50.03           O
ATOM   4959  N   PRO E 614      68.804 -15.041   9.437  1.00154.42           N
ATOM   4960  CA  PRO E 614      68.603 -16.451   9.637  1.00154.42           C
ATOM   4961  CD  PRO E 614      70.075 -14.571   9.953  1.00154.42           C
ATOM   4962  CB  PRO E 614      69.840 -16.947  10.392  1.00154.42           C
ATOM   4963  CG  PRO E 614      70.496 -15.667  10.945  1.00154.42           C
ATOM   4964  C   PRO E 614      67.308 -16.670  10.351  1.00154.42           C
ATOM   4965  O   PRO E 614      66.902 -15.816  11.137  1.00154.42           O
ATOM   4966  N   LEU E 615      66.620 -17.789  10.057  1.00167.59           N
ATOM   4967  CA  LEU E 615      65.362 -18.047  10.689  1.00167.59           C
ATOM   4968  CB  LEU E 615      64.129 -17.665   9.835  1.00167.59           C
ATOM   4969  CG  LEU E 615      64.168 -18.065   8.346  1.00167.59           C
ATOM   4970  CD1 LEU E 615      65.307 -17.355   7.595  1.00167.59           C
ATOM   4971  CD2 LEU E 615      64.159 -19.588   8.164  1.00167.59           C
ATOM   4972  C   LEU E 615      65.314 -19.485  11.101  1.00167.59           C
ATOM   4973  O   LEU E 615      66.079 -20.312  10.608  1.00167.59           O
ATOM   4974  N   ALA E 616      64.441 -19.798  12.081  1.00 43.77           N
ATOM   4975  CA  ALA E 616      64.323 -21.135  12.599  1.00 43.77           C
ATOM   4976  CB  ALA E 616      63.582 -21.200  13.947  1.00 43.77           C
ATOM   4977  C   ALA E 616      63.566 -21.997  11.628  1.00 43.77           C
ATOM   4978  O   ALA E 616      62.592 -21.560  11.018  1.00 43.77           O
ATOM   4979  N   ILE E 617      64.001 -23.267  11.481  1.00134.08           N
ATOM   4980  CA  ILE E 617      63.389 -24.227  10.598  1.00134.08           C
ATOM   4981  CB  ILE E 617      64.229 -24.470   9.361  1.00134.08           C
ATOM   4982  CG1 ILE E 617      64.348 -23.186   8.522  1.00134.08           C
ATOM   4983  CG2 ILE E 617      63.671 -25.659   8.562  1.00134.08           C
ATOM   4984  CD1 ILE E 617      65.359 -23.307   7.381  1.00134.08           C
ATOM   4985  C   ILE E 617      63.331 -25.527  11.354  1.00134.08           C
ATOM   4986  O   ILE E 617      64.060 -25.710  12.326  1.00134.08           O
ATOM   4987  N   SER E 618      62.426 -26.449  10.957  1.00 82.91           N
ATOM   4988  CA  SER E 618      62.371 -27.751  11.571  1.00 82.91           C
ATOM   4989  CB  SER E 618      61.121 -27.961  12.442  1.00 82.91           C
ATOM   4990  OG  SER E 618      61.129 -29.262  13.009  1.00 82.91           O
ATOM   4991  C   SER E 618      62.324 -28.765  10.463  1.00 82.91           C
ATOM   4992  O   SER E 618      61.857 -28.472   9.363  1.00 82.91           O
ATOM   4993  N   PHE E 619      62.843 -29.987  10.715  1.00185.26           N
ATOM   4994  CA  PHE E 619      62.809 -31.012   9.708  1.00185.26           C
ATOM   4995  CB  PHE E 619      63.982 -30.945   8.705  1.00185.26           C
ATOM   4996  CG  PHE E 619      65.278 -31.258   9.378  1.00185.26           C
ATOM   4997  CD1 PHE E 619      65.972 -30.288  10.064  1.00185.26           C
ATOM   4998  CD2 PHE E 619      65.801 -32.529   9.322  1.00185.26           C
ATOM   4999  CE1 PHE E 619      67.168 -30.583  10.680  1.00185.26           C
ATOM   5000  CE2 PHE E 619      66.997 -32.829   9.934  1.00185.26           C
ATOM   5001  CZ  PHE E 619      67.684 -31.855  10.615  1.00185.26           C
ATOM   5002  C   PHE E 619      62.822 -32.340  10.396  1.00185.26           C
ATOM   5003  O   PHE E 619      62.975 -32.420  11.615  1.00185.26           O
ATOM   5004  N   GLU E 620      62.632 -33.429   9.622  1.00116.79           N
ATOM   5005  CA  GLU E 620      62.591 -34.728  10.232  1.00116.79           C
ATOM   5006  CB  GLU E 620      61.578 -35.685   9.578  1.00116.79           C
ATOM   5007  CG  GLU E 620      61.488 -37.052  10.263  1.00116.79           C
ATOM   5008  CD  GLU E 620      60.755 -36.883  11.587  1.00116.79           C
ATOM   5009  OE1 GLU E 620      60.388 -35.724  11.918  1.00116.79           O
ATOM   5010  OE2 GLU E 620      60.555 -37.911  12.287  1.00116.79           O
ATOM   5011  C   GLU E 620      63.946 -35.342  10.116  1.00116.79           C
ATOM   5012  O   GLU E 620      64.468 -35.544   9.021  1.00116.79           O
ATOM   5013  N   VAL E 621      64.559 -35.642  11.275  1.00 74.25           N
ATOM   5014  CA  VAL E 621      65.846 -36.263  11.285  1.00 74.25           C
ATOM   5015  CB  VAL E 621      66.630 -36.001  12.542  1.00 74.25           C
ATOM   5016  CG1 VAL E 621      67.899 -36.869  12.520  1.00 74.25           C
ATOM   5017  CG2 VAL E 621      66.926 -34.493  12.635  1.00 74.25           C
ATOM   5018  C   VAL E 621      65.626 -37.735  11.181  1.00 74.25           C
ATOM   5019  O   VAL E 621      64.748 -38.293  11.838  1.00 74.25           O
ATOM   5020  N   TYR E 622      66.431 -38.403  10.335  1.00 77.29           N
ATOM   5021  CA  TYR E 622      66.329 -39.822  10.180  1.00 77.29           C
ATOM   5022  CB  TYR E 622      65.882 -40.279   8.780  1.00 77.29           C
ATOM   5023  CG  TYR E 622      64.416 -40.008   8.660  1.00 77.29           C
ATOM   5024  CD1 TYR E 622      63.503 -40.915   9.148  1.00 77.29           C
ATOM   5025  CD2 TYR E 622      63.944 -38.860   8.068  1.00 77.29           C
ATOM   5026  CE1 TYR E 622      62.151 -40.682   9.046  1.00 77.29           C
ATOM   5027  CE2 TYR E 622      62.593 -38.619   7.959  1.00 77.29           C
ATOM   5028  CZ  TYR E 622      61.692 -39.537   8.443  1.00 77.29           C
ATOM   5029  OH  TYR E 622      60.305 -39.299   8.335  1.00 77.29           O
ATOM   5030  C   TYR E 622      67.680 -40.385  10.489  1.00 77.29           C
[truncated: 513,903 more chars]
