# Supplementary material for: Evolutionary Analysis of Dipeptidyl Peptidase I
Source: Int J Mol Sci. 2022 Feb 6;23(3):1852. doi: 10.3390/ijms23031852 (PMC8836896; doi:10.3390/ijms23031852)
Supplement: Supplementary file 1 [file ijms-23-01852-s001.zip › Supplementary File S2 Homology models/Modeller/Strongylocentrotus purpuratus/mod.B99990005.pdb]

EXPDTA    THEORETICAL MODEL, MODELLER 10.1 2021/11/04 16:03:53
REMARK   6 MODELLER OBJECTIVE FUNCTION:     12749.5889
REMARK   6 MODELLER BEST TEMPLATE % SEQ ID:  54.545
REMARK   6 SEQUENCE: mod
REMARK   6 ALIGNMENT: alignment.pir
REMARK   6 SCRIPT: model.py
REMARK   6 DOPE score: -158997.90625
REMARK   6 GA341 score: 1.00000
REMARK   6 DOPE-HR score: -127141.85938
REMARK   6 TEMPLATE: 1K3B 1:A - 119:A MODELS 1:A - 121:A AT 54.5%
REMARK   6 TEMPLATE: 1K3B 120:B - 283:B MODELS 122:B - 284:B AT 54.5%
REMARK   6 TEMPLATE: 1K3B 284:C - 351:C MODELS 285:C - 355:C AT 54.5%
REMARK   6 TEMPLATE: 1K3B 353:D - 471:D MODELS 356:D - 476:D AT 54.5%
REMARK   6 TEMPLATE: 1K3B 472:E - 635:E MODELS 477:E - 639:E AT 54.5%
REMARK   6 TEMPLATE: 1K3B 636:F - 703:F MODELS 640:F - 710:F AT 54.5%
REMARK   6 TEMPLATE: 1K3B 705:G - 823:G MODELS 711:G - 831:G AT 54.5%
REMARK   6 TEMPLATE: 1K3B 824:H - 987:H MODELS 832:H - 994:H AT 54.5%
REMARK   6 TEMPLATE: 1K3B 988:I - 1055:I MODELS 995:I - 1065:I AT 54.5%
REMARK   6 TEMPLATE: 1K3B 1057:J - 1175:J MODELS 1066:J - 1186:J AT 54.5%
REMARK   6 TEMPLATE: 1K3B 1176:K - 1339:K MODELS 1187:K - 1349:K AT 54.5%
REMARK   6 TEMPLATE: 1K3B 1340:L - 1407:L MODELS 1350:L - 1420:L AT 54.5%
SSBOND   1 CYS A    6    CYS A   96                          1555   1555  2.03
SSBOND   2 CYS A   30    CYS A  113                          1555   1555  2.03
SSBOND   3 CYS B  146    CYS B  189                          1555   1555  2.03
SSBOND   4 CYS B  182    CYS B  222                          1555   1555  2.03
SSBOND   5 CYS B  212    CYS B  227                          1555   1555  2.04
SSBOND   6 CYS D  361    CYS D  451                          1555   1555  2.03
SSBOND   7 CYS D  385    CYS D  468                          1555   1555  2.03
SSBOND   8 CYS E  501    CYS E  544                          1555   1555  2.03
SSBOND   9 CYS E  537    CYS E  577                          1555   1555  2.03
SSBOND  10 CYS E  567    CYS E  582                          1555   1555  2.03
SSBOND  11 CYS G  716    CYS G  806                          1555   1555  2.03
SSBOND  12 CYS G  740    CYS G  823                          1555   1555  2.03
SSBOND  13 CYS H  856    CYS H  899                          1555   1555  2.03
SSBOND  14 CYS H  892    CYS H  932                          1555   1555  2.03
SSBOND  15 CYS H  922    CYS H  937                          1555   1555  2.01
SSBOND  16 CYS J 1071    CYS J 1161                          1555   1555  2.02
SSBOND  17 CYS J 1095    CYS J 1178                          1555   1555  2.03
SSBOND  18 CYS K 1211    CYS K 1254                          1555   1555  2.03
SSBOND  19 CYS K 1247    CYS K 1287                          1555   1555  2.02
SSBOND  20 CYS K 1277    CYS K 1292                          1555   1555  2.05
ATOM      1  N   ASP A   1      30.871  17.660  25.089  1.00 35.65           N
ATOM      2  CA  ASP A   1      32.163  18.075  24.494  1.00 35.65           C
ATOM      3  CB  ASP A   1      31.937  19.121  23.387  1.00 35.65           C
ATOM      4  CG  ASP A   1      31.156  18.475  22.251  1.00 35.65           C
ATOM      5  OD1 ASP A   1      30.736  17.298  22.412  1.00 35.65           O
ATOM      6  OD2 ASP A   1      30.968  19.152  21.206  1.00 35.65           O
ATOM      7  C   ASP A   1      32.995  18.710  25.553  1.00 35.65           C
ATOM      8  O   ASP A   1      32.486  19.132  26.590  1.00 35.65           O
ATOM      9  N   THR A   2      34.319  18.749  25.328  1.00 43.80           N
ATOM     10  CA  THR A   2      35.203  19.417  26.229  1.00 43.80           C
ATOM     11  CB  THR A   2      36.567  18.796  26.305  1.00 43.80           C
ATOM     12  OG1 THR A   2      37.204  18.857  25.037  1.00 43.80           O
ATOM     13  CG2 THR A   2      36.417  17.332  26.753  1.00 43.80           C
ATOM     14  C   THR A   2      35.355  20.784  25.653  1.00 43.80           C
ATOM     15  O   THR A   2      34.845  21.068  24.571  1.00 43.80           O
ATOM     16  N   PRO A   3      36.022  21.644  26.355  1.00144.45           N
ATOM     17  CA  PRO A   3      36.231  22.988  25.889  1.00144.45           C
ATOM     18  CD  PRO A   3      36.107  21.547  27.801  1.00144.45           C
ATOM     19  CB  PRO A   3      36.680  23.794  27.112  1.00144.45           C
ATOM     20  CG  PRO A   3      36.991  22.740  28.191  1.00144.45           C
ATOM     21  C   PRO A   3      37.191  23.041  24.741  1.00144.45           C
ATOM     22  O   PRO A   3      37.336  24.108  24.147  1.00144.45           O
ATOM     23  N   ALA A   4      37.871  21.922  24.423  1.00 58.38           N
ATOM     24  CA  ALA A   4      38.893  21.940  23.411  1.00 58.38           C
ATOM     25  CB  ALA A   4      39.787  20.688  23.427  1.00 58.38           C
ATOM     26  C   ALA A   4      38.332  22.070  22.028  1.00 58.38           C
ATOM     27  O   ALA A   4      37.322  21.461  21.677  1.00 58.38           O
ATOM     28  N   ASN A   5      39.005  22.903  21.205  1.00136.42           N
ATOM     29  CA  ASN A   5      38.671  23.066  19.819  1.00136.42           C
ATOM     30  CB  ASN A   5      38.109  24.466  19.507  1.00136.42           C
ATOM     31  CG  ASN A   5      37.575  24.487  18.081  1.00136.42           C
ATOM     32  OD1 ASN A   5      37.804  23.563  17.302  1.00136.42           O
ATOM     33  ND2 ASN A   5      36.845  25.578  17.725  1.00136.42           N
ATOM     34  C   ASN A   5      39.968  22.933  19.078  1.00136.42           C
ATOM     35  O   ASN A   5      40.550  23.929  18.651  1.00136.42           O
ATOM     36  N   CYS A   6      40.444  21.688  18.877  1.00 60.46           N
ATOM     37  CA  CYS A   6      41.716  21.498  18.237  1.00 60.46           C
ATOM     38  CB  CYS A   6      42.619  20.485  18.961  1.00 60.46           C
ATOM     39  SG  CYS A   6      43.094  21.105  20.602  1.00 60.46           S
ATOM     40  C   CYS A   6      41.503  21.054  16.823  1.00 60.46           C
ATOM     41  O   CYS A   6      40.415  20.620  16.446  1.00 60.46           O
ATOM     42  N   SER A   7      42.563  21.157  15.993  1.00 46.54           N
ATOM     43  CA  SER A   7      42.420  20.867  14.596  1.00 46.54           C
ATOM     44  CB  SER A   7      42.881  22.018  13.688  1.00 46.54           C
ATOM     45  OG  SER A   7      44.282  22.211  13.826  1.00 46.54           O
ATOM     46  C   SER A   7      43.243  19.678  14.214  1.00 46.54           C
ATOM     47  O   SER A   7      44.118  19.221  14.947  1.00 46.54           O
ATOM     48  N   PHE A   8      42.954  19.170  13.001  1.00 76.94           N
ATOM     49  CA  PHE A   8      43.584  18.036  12.392  1.00 76.94           C
ATOM     50  CB  PHE A   8      43.000  17.774  10.991  1.00 76.94           C
ATOM     51  CG  PHE A   8      43.698  16.625  10.349  1.00 76.94           C
ATOM     52  CD1 PHE A   8      43.328  15.330  10.628  1.00 76.94           C
ATOM     53  CD2 PHE A   8      44.716  16.849   9.451  1.00 76.94           C
ATOM     54  CE1 PHE A   8      43.973  14.275  10.027  1.00 76.94           C
ATOM     55  CE2 PHE A   8      45.364  15.798   8.847  1.00 76.94           C
ATOM     56  CZ  PHE A   8      44.992  14.507   9.135  1.00 76.94           C
ATOM     57  C   PHE A   8      45.043  18.345  12.241  1.00 76.94           C
ATOM     58  O   PHE A   8      45.896  17.482  12.437  1.00 76.94           O
ATOM     59  N   GLU A   9      45.376  19.593  11.871  1.00 74.60           N
ATOM     60  CA  GLU A   9      46.753  19.960  11.686  1.00 74.60           C
ATOM     61  CB  GLU A   9      46.922  21.400  11.172  1.00 74.60           C
ATOM     62  CG  GLU A   9      48.378  21.779  10.887  1.00 74.60           C
ATOM     63  CD  GLU A   9      48.401  23.216  10.386  1.00 74.60           C
ATOM     64  OE1 GLU A   9      47.306  23.833  10.307  1.00 74.60           O
ATOM     65  OE2 GLU A   9      49.515  23.716  10.077  1.00 74.60           O
ATOM     66  C   GLU A   9      47.467  19.854  12.997  1.00 74.60           C
ATOM     67  O   GLU A   9      48.625  19.443  13.057  1.00 74.60           O
ATOM     68  N   GLU A  10      46.781  20.209  14.096  1.00129.70           N
ATOM     69  CA  GLU A  10      47.394  20.174  15.391  1.00129.70           C
ATOM     70  CB  GLU A  10      46.413  20.568  16.498  1.00129.70           C
ATOM     71  CG  GLU A  10      46.898  20.135  17.876  1.00129.70           C
ATOM     72  CD  GLU A  10      46.291  18.770  18.177  1.00129.70           C
ATOM     73  OE1 GLU A  10      45.038  18.653  18.106  1.00129.70           O
ATOM     74  OE2 GLU A  10      47.070  17.830  18.485  1.00129.70           O
ATOM     75  C   GLU A  10      47.846  18.776  15.677  1.00129.70           C
ATOM     76  O   GLU A  10      48.869  18.575  16.332  1.00129.70           O
ATOM     77  N   ILE A  11      47.046  17.781  15.250  1.00157.60           N
ATOM     78  CA  ILE A  11      47.332  16.391  15.490  1.00157.60           C
ATOM     79  CB  ILE A  11      46.175  15.444  15.325  1.00157.60           C
ATOM     80  CG1 ILE A  11      46.471  14.164  16.124  1.00157.60           C
ATOM     81  CG2 ILE A  11      45.976  15.141  13.834  1.00157.60           C
ATOM     82  CD1 ILE A  11      46.504  14.384  17.636  1.00157.60           C
ATOM     83  C   ILE A  11      48.480  15.865  14.667  1.00157.60           C
ATOM     84  O   ILE A  11      49.164  14.933  15.089  1.00157.60           O
ATOM     85  N   GLU A  12      48.682  16.365  13.432  1.00 89.62           N
ATOM     86  CA  GLU A  12      49.737  15.796  12.627  1.00 89.62           C
ATOM     87  CB  GLU A  12      49.785  16.334  11.188  1.00 89.62           C
ATOM     88  CG  GLU A  12      50.908  15.709  10.358  1.00 89.62           C
ATOM     89  CD  GLU A  12      50.867  16.314   8.965  1.00 89.62           C
ATOM     90  OE1 GLU A  12      49.764  16.320   8.351  1.00 89.62           O
ATOM     91  OE2 GLU A  12      51.935  16.787   8.498  1.00 89.62           O
ATOM     92  C   GLU A  12      51.062  16.108  13.258  1.00 89.62           C
ATOM     93  O   GLU A  12      51.269  17.204  13.772  1.00 89.62           O
ATOM     94  N   GLY A  13      52.004  15.134  13.244  1.00 34.93           N
ATOM     95  CA  GLY A  13      53.307  15.395  13.790  1.00 34.93           C
ATOM     96  C   GLY A  13      53.742  14.244  14.642  1.00 34.93           C
ATOM     97  O   GLY A  13      53.194  13.145  14.557  1.00 34.93           O
ATOM     98  N   ARG A  14      54.771  14.475  15.490  1.00 92.98           N
ATOM     99  CA  ARG A  14      55.216  13.401  16.327  1.00 92.98           C
ATOM    100  CB  ARG A  14      56.730  13.145  16.319  1.00 92.98           C
ATOM    101  CG  ARG A  14      57.235  12.595  14.983  1.00 92.98           C
ATOM    102  CD  ARG A  14      58.742  12.332  14.951  1.00 92.98           C
ATOM    103  NE  ARG A  14      59.072  11.799  13.600  1.00 92.98           N
ATOM    104  CZ  ARG A  14      59.315  12.656  12.567  1.00 92.98           C
ATOM    105  NH1 ARG A  14      59.254  14.004  12.770  1.00 92.98           N
ATOM    106  NH2 ARG A  14      59.618  12.167  11.329  1.00 92.98           N
ATOM    107  C   ARG A  14      54.778  13.644  17.731  1.00 92.98           C
ATOM    108  O   ARG A  14      54.818  14.766  18.238  1.00 92.98           O
ATOM    109  N   TRP A  15      54.325  12.557  18.386  1.00 61.49           N
ATOM    110  CA  TRP A  15      53.836  12.655  19.729  1.00 61.49           C
ATOM    111  CB  TRP A  15      52.349  12.285  19.863  1.00 61.49           C
ATOM    112  CG  TRP A  15      51.399  13.266  19.220  1.00 61.49           C
ATOM    113  CD2 TRP A  15      50.637  14.242  19.948  1.00 61.49           C
ATOM    114  CD1 TRP A  15      51.064  13.416  17.906  1.00 61.49           C
ATOM    115  NE1 TRP A  15      50.145  14.429  17.768  1.00 61.49           N
ATOM    116  CE2 TRP A  15      49.872  14.945  19.018  1.00 61.49           C
ATOM    117  CE3 TRP A  15      50.577  14.526  21.283  1.00 61.49           C
ATOM    118  CZ2 TRP A  15      49.032  15.948  19.410  1.00 61.49           C
ATOM    119  CZ3 TRP A  15      49.731  15.539  21.675  1.00 61.49           C
ATOM    120  CH2 TRP A  15      48.974  16.237  20.756  1.00 61.49           C
ATOM    121  C   TRP A  15      54.596  11.679  20.568  1.00 61.49           C
ATOM    122  O   TRP A  15      54.990  10.614  20.098  1.00 61.49           O
ATOM    123  N   LYS A  16      54.849  12.041  21.841  1.00 73.92           N
ATOM    124  CA  LYS A  16      55.495  11.124  22.732  1.00 73.92           C
ATOM    125  CB  LYS A  16      56.713  11.705  23.473  1.00 73.92           C
ATOM    126  CG  LYS A  16      57.971  11.832  22.610  1.00 73.92           C
ATOM    127  CD  LYS A  16      59.082  12.652  23.270  1.00 73.92           C
ATOM    128  CE  LYS A  16      60.447  12.502  22.595  1.00 73.92           C
ATOM    129  NZ  LYS A  16      60.445  13.167  21.275  1.00 73.92           N
ATOM    130  C   LYS A  16      54.479  10.770  23.762  1.00 73.92           C
ATOM    131  O   LYS A  16      53.871  11.649  24.374  1.00 73.92           O
ATOM    132  N   PHE A  17      54.251   9.459  23.969  1.00 83.12           N
ATOM    133  CA  PHE A  17      53.275   9.081  24.946  1.00 83.12           C
ATOM    134  CB  PHE A  17      52.205   8.092  24.445  1.00 83.12           C
ATOM    135  CG  PHE A  17      51.425   8.728  23.343  1.00 83.12           C
ATOM    136  CD1 PHE A  17      50.745   9.907  23.547  1.00 83.12           C
ATOM    137  CD2 PHE A  17      51.337   8.117  22.113  1.00 83.12           C
ATOM    138  CE1 PHE A  17      50.017  10.483  22.532  1.00 83.12           C
ATOM    139  CE2 PHE A  17      50.609   8.687  21.096  1.00 83.12           C
ATOM    140  CZ  PHE A  17      49.949   9.874  21.302  1.00 83.12           C
ATOM    141  C   PHE A  17      53.985   8.408  26.081  1.00 83.12           C
ATOM    142  O   PHE A  17      54.730   7.449  25.887  1.00 83.12           O
ATOM    143  N   LEU A  18      53.767   8.910  27.312  1.00 96.17           N
ATOM    144  CA  LEU A  18      54.345   8.301  28.477  1.00 96.17           C
ATOM    145  CB  LEU A  18      54.732   9.310  29.572  1.00 96.17           C
ATOM    146  CG  LEU A  18      55.840  10.290  29.143  1.00 96.17           C
ATOM    147  CD1 LEU A  18      55.376  11.182  27.981  1.00 96.17           C
ATOM    148  CD2 LEU A  18      56.364  11.099  30.341  1.00 96.17           C
ATOM    149  C   LEU A  18      53.281   7.417  29.037  1.00 96.17           C
ATOM    150  O   LEU A  18      52.164   7.873  29.275  1.00 96.17           O
ATOM    151  N   MET A  19      53.604   6.125  29.265  1.00 85.79           N
ATOM    152  CA  MET A  19      52.610   5.184  29.704  1.00 85.79           C
ATOM    153  CB  MET A  19      52.632   3.877  28.891  1.00 85.79           C
ATOM    154  CG  MET A  19      52.260   4.076  27.422  1.00 85.79           C
ATOM    155  SD  MET A  19      52.276   2.558  26.425  1.00 85.79           S
ATOM    156  CE  MET A  19      51.789   3.399  24.892  1.00 85.79           C
ATOM    157  C   MET A  19      52.841   4.799  31.133  1.00 85.79           C
ATOM    158  O   MET A  19      53.965   4.545  31.556  1.00 85.79           O
ATOM    159  N   GLY A  20      51.741   4.736  31.907  1.00 66.24           N
ATOM    160  CA  GLY A  20      51.756   4.380  33.296  1.00 66.24           C
ATOM    161  C   GLY A  20      51.265   2.967  33.435  1.00 66.24           C
ATOM    162  O   GLY A  20      51.611   2.089  32.647  1.00 66.24           O
ATOM    163  N   PRO A  21      50.357   2.790  34.365  1.00269.86           N
ATOM    164  CA  PRO A  21      50.013   1.495  34.923  1.00269.86           C
ATOM    165  CD  PRO A  21      49.299   3.769  34.550  1.00269.86           C
ATOM    166  CB  PRO A  21      48.583   1.640  35.449  1.00269.86           C
ATOM    167  CG  PRO A  21      48.375   3.156  35.611  1.00269.86           C
ATOM    168  C   PRO A  21      50.169   0.235  34.115  1.00269.86           C
ATOM    169  O   PRO A  21      51.319  -0.114  33.863  1.00269.86           O
ATOM    170  N   SER A  22      49.063  -0.437  33.708  1.00154.55           N
ATOM    171  CA  SER A  22      49.032  -1.675  32.942  1.00154.55           C
ATOM    172  CB  SER A  22      50.386  -2.331  32.612  1.00154.55           C
ATOM    173  OG  SER A  22      50.184  -3.520  31.862  1.00154.55           O
ATOM    174  C   SER A  22      48.239  -2.719  33.667  1.00154.55           C
ATOM    175  O   SER A  22      48.786  -3.679  34.209  1.00154.55           O
ATOM    176  N   THR A  23      46.902  -2.605  33.633  1.00146.22           N
ATOM    177  CA  THR A  23      46.109  -3.606  34.280  1.00146.22           C
ATOM    178  CB  THR A  23      45.738  -3.230  35.671  1.00146.22           C
ATOM    179  OG1 THR A  23      45.172  -4.345  36.340  1.00146.22           O
ATOM    180  CG2 THR A  23      44.770  -2.046  35.600  1.00146.22           C
ATOM    181  C   THR A  23      44.878  -3.846  33.452  1.00146.22           C
ATOM    182  O   THR A  23      44.926  -3.774  32.227  1.00146.22           O
ATOM    183  N   GLU A  24      43.750  -4.205  34.096  1.00 46.36           N
ATOM    184  CA  GLU A  24      42.517  -4.474  33.410  1.00 46.36           C
ATOM    185  CB  GLU A  24      41.636  -5.506  34.133  1.00 46.36           C
ATOM    186  CG  GLU A  24      42.253  -6.905  34.191  1.00 46.36           C
ATOM    187  CD  GLU A  24      41.281  -7.814  34.930  1.00 46.36           C
ATOM    188  OE1 GLU A  24      40.193  -7.318  35.327  1.00 46.36           O
ATOM    189  OE2 GLU A  24      41.615  -9.016  35.111  1.00 46.36           O
ATOM    190  C   GLU A  24      41.719  -3.207  33.307  1.00 46.36           C
ATOM    191  O   GLU A  24      42.119  -2.155  33.802  1.00 46.36           O
ATOM    192  N   ASN A  25      40.560  -3.296  32.622  1.00 69.78           N
ATOM    193  CA  ASN A  25      39.655  -2.197  32.416  1.00 69.78           C
ATOM    194  CB  ASN A  25      38.379  -2.610  31.657  1.00 69.78           C
ATOM    195  CG  ASN A  25      38.719  -3.165  30.284  1.00 69.78           C
ATOM    196  OD1 ASN A  25      38.235  -2.672  29.266  1.00 69.78           O
ATOM    197  ND2 ASN A  25      39.564  -4.230  30.243  1.00 69.78           N
ATOM    198  C   ASN A  25      39.160  -1.758  33.760  1.00 69.78           C
ATOM    199  O   ASN A  25      38.862  -0.584  33.975  1.00 69.78           O
ATOM    200  N   SER A  26      38.951  -2.732  34.663  1.00 82.21           N
ATOM    201  CA  SER A  26      38.481  -2.457  35.990  1.00 82.21           C
ATOM    202  CB  SER A  26      37.921  -3.709  36.687  1.00 82.21           C
ATOM    203  OG  SER A  26      37.470  -3.379  37.993  1.00 82.21           O
ATOM    204  C   SER A  26      39.579  -1.931  36.853  1.00 82.21           C
ATOM    205  O   SER A  26      39.363  -1.038  37.669  1.00 82.21           O
ATOM    206  N   ARG A  27      40.792  -2.497  36.709  1.00 91.49           N
ATOM    207  CA  ARG A  27      41.873  -2.156  37.582  1.00 91.49           C
ATOM    208  CB  ARG A  27      42.991  -3.202  37.614  1.00 91.49           C
ATOM    209  CG  ARG A  27      42.537  -4.535  38.215  0.00 91.49           C
ATOM    210  CD  ARG A  27      43.642  -5.588  38.309  1.00 91.49           C
ATOM    211  NE  ARG A  27      43.044  -6.814  38.907  1.00 91.49           N
ATOM    212  CZ  ARG A  27      43.808  -7.932  39.081  1.00 91.49           C
ATOM    213  NH1 ARG A  27      45.120  -7.926  38.708  1.00 91.49           N
ATOM    214  NH2 ARG A  27      43.257  -9.055  39.626  1.00 91.49           N
ATOM    215  C   ARG A  27      42.393  -0.762  37.359  1.00 91.49           C
ATOM    216  O   ARG A  27      42.885  -0.142  38.299  1.00 91.49           O
ATOM    217  N   VAL A  28      42.342  -0.223  36.123  1.00146.75           N
ATOM    218  CA  VAL A  28      42.794   1.123  35.931  1.00146.75           C
ATOM    219  CB  VAL A  28      43.665   1.409  34.733  1.00146.75           C
ATOM    220  CG1 VAL A  28      45.050   0.783  34.879  1.00146.75           C
ATOM    221  CG2 VAL A  28      42.905   0.983  33.471  1.00146.75           C
ATOM    222  C   VAL A  28      41.629   2.012  35.672  1.00146.75           C
ATOM    223  O   VAL A  28      40.548   1.574  35.276  1.00146.75           O
ATOM    224  N   ASN A  29      41.845   3.309  35.959  1.00103.64           N
ATOM    225  CA  ASN A  29      40.898   4.331  35.638  1.00103.64           C
ATOM    226  CB  ASN A  29      39.939   4.649  36.799  1.00103.64           C
ATOM    227  CG  ASN A  29      38.776   5.466  36.258  0.00103.64           C
ATOM    228  OD1 ASN A  29      37.728   4.922  35.913  0.00103.64           O
ATOM    229  ND2 ASN A  29      38.956   6.811  36.186  0.00103.64           N
ATOM    230  C   ASN A  29      41.768   5.524  35.413  1.00103.64           C
ATOM    231  O   ASN A  29      42.451   5.963  36.336  1.00103.64           O
ATOM    232  N   CYS A  30      41.758   6.087  34.189  1.00104.49           N
ATOM    233  CA  CYS A  30      42.677   7.131  33.853  1.00104.49           C
ATOM    234  CB  CYS A  30      43.131   7.017  32.390  1.00104.49           C
ATOM    235  SG  CYS A  30      43.697   5.330  32.029  1.00104.49           S
ATOM    236  C   CYS A  30      42.030   8.469  34.023  1.00104.49           C
ATOM    237  O   CYS A  30      41.736   9.163  33.051  1.00104.49           O
ATOM    238  N   SER A  31      41.706   8.837  35.272  1.00137.27           N
ATOM    239  CA  SER A  31      41.234  10.163  35.526  1.00137.27           C
ATOM    240  CB  SER A  31      40.410  10.255  36.820  1.00137.27           C
ATOM    241  OG  SER A  31      39.249   9.445  36.720  1.00137.27           O
ATOM    242  C   SER A  31      42.422  11.078  35.693  1.00137.27           C
ATOM    243  O   SER A  31      42.481  12.174  35.138  1.00137.27           O
ATOM    244  N   MET A  32      43.283  10.691  36.659  1.00193.29           N
ATOM    245  CA  MET A  32      44.521  11.274  37.133  1.00193.29           C
ATOM    246  CB  MET A  32      44.718  11.027  38.638  1.00193.29           C
ATOM    247  CG  MET A  32      43.632  11.662  39.509  1.00193.29           C
ATOM    248  SD  MET A  32      43.608  13.479  39.489  1.00193.29           S
ATOM    249  CE  MET A  32      42.204  13.628  40.631  1.00193.29           C
ATOM    250  C   MET A  32      45.835  10.891  36.485  1.00193.29           C
ATOM    251  O   MET A  32      46.741  11.720  36.404  1.00193.29           O
ATOM    252  N   PRO A  33      45.910   9.727  35.911  1.00234.53           N
ATOM    253  CA  PRO A  33      47.123   8.926  35.834  1.00234.53           C
ATOM    254  CD  PRO A  33      45.116   9.570  34.702  1.00234.53           C
ATOM    255  CB  PRO A  33      47.114   8.241  34.466  1.00234.53           C
ATOM    256  CG  PRO A  33      46.090   9.036  33.644  1.00234.53           C
ATOM    257  C   PRO A  33      48.496   9.336  36.241  1.00234.53           C
ATOM    258  O   PRO A  33      49.180   9.920  35.440  1.00234.53           O
ATOM    259  N   TRP A  34      48.990   8.824  37.397  1.00144.73           N
ATOM    260  CA  TRP A  34      50.220   9.172  38.081  1.00144.73           C
ATOM    261  CB  TRP A  34      50.302   8.567  39.493  1.00144.73           C
ATOM    262  CG  TRP A  34      49.298   9.142  40.464  1.00144.73           C
ATOM    263  CD2 TRP A  34      49.564  10.248  41.340  1.00144.73           C
ATOM    264  CD1 TRP A  34      48.010   8.760  40.704  1.00144.73           C
ATOM    265  NE1 TRP A  34      47.456   9.561  41.675  1.00144.73           N
ATOM    266  CE2 TRP A  34      48.402  10.481  42.076  1.00144.73           C
ATOM    267  CE3 TRP A  34      50.685  11.007  41.518  1.00144.73           C
ATOM    268  CZ2 TRP A  34      48.344  11.481  43.004  1.00144.73           C
ATOM    269  CZ3 TRP A  34      50.623  12.015  42.454  1.00144.73           C
ATOM    270  CH2 TRP A  34      49.474  12.247  43.183  1.00144.73           C
ATOM    271  C   TRP A  34      51.481   8.767  37.347  1.00144.73           C
ATOM    272  O   TRP A  34      51.671   9.111  36.184  1.00144.73           O
ATOM    273  N   LYS A  35      52.410   8.080  38.062  1.00111.63           N
ATOM    274  CA  LYS A  35      53.755   7.751  37.627  1.00111.63           C
ATOM    275  CB  LYS A  35      54.571   7.043  38.723  1.00111.63           C
ATOM    276  CG  LYS A  35      56.058   6.894  38.401  1.00111.63           C
ATOM    277  CD  LYS A  35      56.900   6.517  39.622  1.00111.63           C
ATOM    278  CE  LYS A  35      58.392   6.360  39.321  1.00111.63           C
ATOM    279  NZ  LYS A  35      59.121   5.998  40.558  1.00111.63           N
ATOM    280  C   LYS A  35      53.804   6.893  36.387  1.00111.63           C
ATOM    281  O   LYS A  35      53.028   5.957  36.197  1.00111.63           O
ATOM    282  N   PRO A  36      54.692   7.308  35.498  1.00188.78           N
ATOM    283  CA  PRO A  36      54.891   6.577  34.257  1.00188.78           C
ATOM    284  CD  PRO A  36      54.704   8.744  35.261  1.00188.78           C
ATOM    285  CB  PRO A  36      55.125   7.625  33.170  1.00188.78           C
ATOM    286  CG  PRO A  36      54.534   8.917  33.747  1.00188.78           C
ATOM    287  C   PRO A  36      55.986   5.538  34.220  1.00188.78           C
ATOM    288  O   PRO A  36      57.068   5.795  34.746  1.00188.78           O
ATOM    289  N   VAL A  37      55.719   4.357  33.613  1.00 77.93           N
ATOM    290  CA  VAL A  37      56.683   3.311  33.373  1.00 77.93           C
ATOM    291  CB  VAL A  37      56.040   1.960  33.280  1.00 77.93           C
ATOM    292  CG1 VAL A  37      57.127   0.920  32.960  1.00 77.93           C
ATOM    293  CG2 VAL A  37      55.278   1.689  34.588  1.00 77.93           C
ATOM    294  C   VAL A  37      57.490   3.491  32.106  1.00 77.93           C
ATOM    295  O   VAL A  37      58.713   3.352  32.128  1.00 77.93           O
ATOM    296  N   LYS A  38      56.829   3.815  30.963  1.00106.81           N
ATOM    297  CA  LYS A  38      57.517   3.745  29.692  1.00106.81           C
ATOM    298  CB  LYS A  38      57.200   2.445  28.944  1.00106.81           C
ATOM    299  CG  LYS A  38      57.628   1.191  29.699  1.00106.81           C
ATOM    300  CD  LYS A  38      56.907  -0.067  29.218  1.00106.81           C
ATOM    301  CE  LYS A  38      56.886  -0.208  27.695  1.00106.81           C
ATOM    302  NZ  LYS A  38      56.174  -1.448  27.313  1.00106.81           N
ATOM    303  C   LYS A  38      57.092   4.842  28.761  1.00106.81           C
ATOM    304  O   LYS A  38      56.152   5.587  29.025  1.00106.81           O
ATOM    305  N   THR A  39      57.811   4.958  27.621  1.00100.79           N
ATOM    306  CA  THR A  39      57.492   5.948  26.630  1.00100.79           C
ATOM    307  CB  THR A  39      58.542   7.012  26.491  1.00100.79           C
ATOM    308  OG1 THR A  39      58.080   8.050  25.638  1.00100.79           O
ATOM    309  CG2 THR A  39      59.817   6.375  25.914  1.00100.79           C
ATOM    310  C   THR A  39      57.366   5.275  25.296  1.00100.79           C
ATOM    311  O   THR A  39      58.063   4.301  25.015  1.00100.79           O
ATOM    312  N   TRP A  40      56.437   5.773  24.447  1.00 72.22           N
ATOM    313  CA  TRP A  40      56.255   5.255  23.117  1.00 72.22           C
ATOM    314  CB  TRP A  40      54.982   4.409  22.945  1.00 72.22           C
ATOM    315  CG  TRP A  40      55.005   3.107  23.710  1.00 72.22           C
ATOM    316  CD2 TRP A  40      54.070   2.036  23.507  1.00 72.22           C
ATOM    317  CD1 TRP A  40      55.863   2.691  24.685  1.00 72.22           C
ATOM    318  NE1 TRP A  40      55.519   1.429  25.107  1.00 72.22           N
ATOM    319  CE2 TRP A  40      54.417   1.013  24.389  1.00 72.22           C
ATOM    320  CE3 TRP A  40      53.011   1.914  22.654  1.00 72.22           C
ATOM    321  CZ2 TRP A  40      53.707  -0.152  24.432  1.00 72.22           C
ATOM    322  CZ3 TRP A  40      52.294   0.739  22.702  1.00 72.22           C
ATOM    323  CH2 TRP A  40      52.636  -0.274  23.574  1.00 72.22           C
ATOM    324  C   TRP A  40      56.135   6.439  22.202  1.00 72.22           C
ATOM    325  O   TRP A  40      55.406   7.386  22.489  1.00 72.22           O
ATOM    326  N   ILE A  41      56.830   6.415  21.049  1.00 88.05           N
ATOM    327  CA  ILE A  41      56.783   7.552  20.170  1.00 88.05           C
ATOM    328  CB  ILE A  41      58.139   8.009  19.710  1.00 88.05           C
ATOM    329  CG1 ILE A  41      58.033   9.363  18.990  1.00 88.05           C
ATOM    330  CG2 ILE A  41      58.765   6.890  18.861  1.00 88.05           C
ATOM    331  CD1 ILE A  41      59.384  10.037  18.756  1.00 88.05           C
ATOM    332  C   ILE A  41      55.997   7.177  18.952  1.00 88.05           C
ATOM    333  O   ILE A  41      56.179   6.094  18.396  1.00 88.05           O
ATOM    334  N   VAL A  42      55.070   8.064  18.523  1.00 45.40           N
ATOM    335  CA  VAL A  42      54.266   7.773  17.367  1.00 45.40           C
ATOM    336  CB  VAL A  42      52.829   7.491  17.697  1.00 45.40           C
ATOM    337  CG1 VAL A  42      52.770   6.229  18.574  1.00 45.40           C
ATOM    338  CG2 VAL A  42      52.218   8.741  18.355  1.00 45.40           C
ATOM    339  C   VAL A  42      54.283   8.948  16.438  1.00 45.40           C
ATOM    340  O   VAL A  42      54.301  10.103  16.863  1.00 45.40           O
ATOM    341  N   SER A  43      54.283   8.665  15.119  1.00 80.46           N
ATOM    342  CA  SER A  43      54.267   9.696  14.122  1.00 80.46           C
ATOM    343  CB  SER A  43      55.411   9.580  13.101  1.00 80.46           C
ATOM    344  OG  SER A  43      55.329  10.634  12.152  1.00 80.46           O
ATOM    345  C   SER A  43      52.981   9.582  13.368  1.00 80.46           C
ATOM    346  O   SER A  43      52.589   8.501  12.929  1.00 80.46           O
ATOM    347  N   LEU A  44      52.287  10.722  13.205  1.00 61.44           N
ATOM    348  CA  LEU A  44      51.019  10.722  12.517  1.00 61.44           C
ATOM    349  CB  LEU A  44      49.901  11.379  13.341  1.00 61.44           C
ATOM    350  CG  LEU A  44      49.682  10.703  14.709  1.00 61.44           C
ATOM    351  CD1 LEU A  44      48.549  11.384  15.496  1.00 61.44           C
ATOM    352  CD2 LEU A  44      49.491   9.184  14.562  1.00 61.44           C
ATOM    353  C   LEU A  44      51.175  11.518  11.256  1.00 61.44           C
ATOM    354  O   LEU A  44      51.576  12.679  11.287  1.00 61.44           O
ATOM    355  N   ARG A  45      50.828  10.924  10.096  1.00140.45           N
ATOM    356  CA  ARG A  45      51.041  11.630   8.860  1.00140.45           C
ATOM    357  CB  ARG A  45      52.042  10.925   7.929  1.00140.45           C
ATOM    358  CG  ARG A  45      53.465  10.865   8.489  1.00140.45           C
ATOM    359  CD  ARG A  45      54.458  10.164   7.560  1.00140.45           C
ATOM    360  NE  ARG A  45      54.640  11.029   6.361  1.00140.45           N
ATOM    361  CZ  ARG A  45      55.571  12.027   6.374  1.00140.45           C
ATOM    362  NH1 ARG A  45      56.336  12.232   7.486  1.00140.45           N
ATOM    363  NH2 ARG A  45      55.738  12.820   5.275  1.00140.45           N
ATOM    364  C   ARG A  45      49.762  11.779   8.091  1.00140.45           C
ATOM    365  O   ARG A  45      48.853  10.958   8.206  1.00140.45           O
ATOM    366  N   PHE A  46      49.746  12.822   7.224  1.00198.31           N
ATOM    367  CA  PHE A  46      48.689  13.288   6.353  1.00198.31           C
ATOM    368  CB  PHE A  46      49.249  13.863   5.036  1.00198.31           C
ATOM    369  CG  PHE A  46      49.997  15.116   5.339  1.00198.31           C
ATOM    370  CD1 PHE A  46      49.330  16.312   5.468  1.00198.31           C
ATOM    371  CD2 PHE A  46      51.365  15.096   5.483  1.00198.31           C
ATOM    372  CE1 PHE A  46      50.016  17.471   5.744  1.00198.31           C
ATOM    373  CE2 PHE A  46      52.057  16.252   5.760  1.00198.31           C
ATOM    374  CZ  PHE A  46      51.382  17.443   5.890  1.00198.31           C
ATOM    375  C   PHE A  46      47.738  12.167   6.043  1.00198.31           C
ATOM    376  O   PHE A  46      48.145  11.039   5.780  1.00198.31           O
ATOM    377  N   PRO A  47      46.555  12.549   5.676  1.00332.13           N
ATOM    378  CA  PRO A  47      45.349  11.858   6.031  1.00332.13           C
ATOM    379  CD  PRO A  47      46.476  12.971   4.279  1.00332.13           C
ATOM    380  CB  PRO A  47      44.644  11.479   4.732  1.00332.13           C
ATOM    381  CG  PRO A  47      45.091  12.571   3.759  1.00332.13           C
ATOM    382  C   PRO A  47      45.280  10.753   7.069  1.00332.13           C
ATOM    383  O   PRO A  47      44.726  11.102   8.110  1.00332.13           O
ATOM    384  N   ASP A  48      45.630   9.466   6.882  1.00201.55           N
ATOM    385  CA  ASP A  48      45.399   8.519   7.966  1.00201.55           C
ATOM    386  CB  ASP A  48      44.307   7.490   7.615  1.00201.55           C
ATOM    387  CG  ASP A  48      44.699   6.727   6.365  1.00201.55           C
ATOM    388  OD1 ASP A  48      45.745   7.072   5.753  1.00201.55           O
ATOM    389  OD2 ASP A  48      43.945   5.786   6.001  1.00201.55           O
ATOM    390  C   ASP A  48      46.523   7.807   8.697  1.00201.55           C
ATOM    391  O   ASP A  48      46.217   7.078   9.637  1.00201.55           O
ATOM    392  N   LEU A  49      47.806   7.865   8.287  1.00125.03           N
ATOM    393  CA  LEU A  49      48.739   6.878   8.799  1.00125.03           C
ATOM    394  CB  LEU A  49      49.882   6.560   7.824  1.00125.03           C
ATOM    395  CG  LEU A  49      49.434   5.882   6.522  1.00125.03           C
ATOM    396  CD1 LEU A  49      48.534   6.803   5.682  1.00125.03           C
ATOM    397  CD2 LEU A  49      50.651   5.361   5.747  1.00125.03           C
ATOM    398  C   LEU A  49      49.410   7.204  10.100  1.00125.03           C
ATOM    399  O   LEU A  49      49.749   8.352  10.385  1.00125.03           O
ATOM    400  N   ALA A  50      49.646   6.140  10.912  1.00 40.07           N
ATOM    401  CA  ALA A  50      50.359   6.247  12.155  1.00 40.07           C
ATOM    402  CB  ALA A  50      49.487   5.955  13.386  1.00 40.07           C
ATOM    403  C   ALA A  50      51.460   5.221  12.127  1.00 40.07           C
ATOM    404  O   ALA A  50      51.280   4.128  11.593  1.00 40.07           O
ATOM    405  N   ILE A  51      52.650   5.564  12.674  1.00 99.56           N
ATOM    406  CA  ILE A  51      53.766   4.651  12.687  1.00 99.56           C
ATOM    407  CB  ILE A  51      54.696   4.866  11.526  1.00 99.56           C
ATOM    408  CG1 ILE A  51      55.803   3.801  11.495  1.00 99.56           C
ATOM    409  CG2 ILE A  51      55.223   6.309  11.606  1.00 99.56           C
ATOM    410  CD1 ILE A  51      56.599   3.787  10.191  1.00 99.56           C
ATOM    411  C   ILE A  51      54.573   4.897  13.930  1.00 99.56           C
ATOM    412  O   ILE A  51      54.535   5.992  14.487  1.00 99.56           O
ATOM    413  N   ASP A  52      55.317   3.868  14.401  1.00 77.44           N
ATOM    414  CA  ASP A  52      56.167   3.990  15.559  1.00 77.44           C
ATOM    415  CB  ASP A  52      55.819   2.998  16.685  1.00 77.44           C
ATOM    416  CG  ASP A  52      55.879   1.574  16.154  1.00 77.44           C
ATOM    417  OD1 ASP A  52      56.355   1.372  15.005  1.00 77.44           O
ATOM    418  OD2 ASP A  52      55.434   0.664  16.902  1.00 77.44           O
ATOM    419  C   ASP A  52      57.601   3.813  15.131  1.00 77.44           C
ATOM    420  O   ASP A  52      57.875   3.201  14.103  1.00 77.44           O
ATOM    421  N   GLU A  53      58.547   4.430  15.877  1.00134.36           N
ATOM    422  CA  GLU A  53      59.948   4.459  15.529  1.00134.36           C
ATOM    423  CB  GLU A  53      60.706   5.541  16.317  1.00134.36           C
ATOM    424  CG  GLU A  53      62.178   5.676  15.924  1.00134.36           C
ATOM    425  CD  GLU A  53      62.794   6.773  16.781  1.00134.36           C
ATOM    426  OE1 GLU A  53      62.053   7.357  17.617  1.00134.36           O
ATOM    427  OE2 GLU A  53      64.013   7.042  16.611  1.00134.36           O
ATOM    428  C   GLU A  53      60.702   3.203  15.710  1.00134.36           C
ATOM    429  O   GLU A  53      61.291   2.671  14.768  1.00134.36           O
ATOM    430  N   THR A  54      60.693   2.690  16.943  1.00 98.15           N
ATOM    431  CA  THR A  54      61.495   1.542  17.172  1.00 98.15           C
ATOM    432  CB  THR A  54      61.463   1.081  18.600  1.00 98.15           C
ATOM    433  OG1 THR A  54      60.143   0.707  18.964  1.00 98.15           O
ATOM    434  CG2 THR A  54      61.959   2.226  19.498  1.00 98.15           C
ATOM    435  C   THR A  54      60.893   0.487  16.342  1.00 98.15           C
ATOM    436  O   THR A  54      61.583  -0.303  15.699  1.00 98.15           O
ATOM    437  N   VAL A  55      59.556   0.473  16.331  1.00 84.35           N
ATOM    438  CA  VAL A  55      58.973  -0.645  15.675  1.00 84.35           C
ATOM    439  CB  VAL A  55      57.548  -0.864  16.064  1.00 84.35           C
ATOM    440  CG1 VAL A  55      57.045  -2.090  15.291  1.00 84.35           C
ATOM    441  CG2 VAL A  55      57.478  -1.028  17.590  1.00 84.35           C
ATOM    442  C   VAL A  55      59.040  -0.611  14.184  1.00 84.35           C
ATOM    443  O   VAL A  55      59.456  -1.588  13.567  1.00 84.35           O
ATOM    444  N   GLY A  56      58.655   0.513  13.559  1.00 23.83           N
ATOM    445  CA  GLY A  56      58.571   0.505  12.135  1.00 23.83           C
ATOM    446  C   GLY A  56      57.208  -0.027  11.783  1.00 23.83           C
ATOM    447  O   GLY A  56      56.923  -0.294  10.615  1.00 23.83           O
ATOM    448  N   ARG A  57      56.327  -0.211  12.793  1.00121.60           N
ATOM    449  CA  ARG A  57      54.997  -0.701  12.529  1.00121.60           C
ATOM    450  CB  ARG A  57      54.248  -1.320  13.725  1.00121.60           C
ATOM    451  CG  ARG A  57      54.548  -2.805  13.931  1.00121.60           C
ATOM    452  CD  ARG A  57      53.796  -3.421  15.111  1.00121.60           C
ATOM    453  NE  ARG A  57      52.364  -3.540  14.716  1.00121.60           N
ATOM    454  CZ  ARG A  57      51.936  -4.634  14.021  1.00121.60           C
ATOM    455  NH1 ARG A  57      52.824  -5.613  13.683  1.00121.60           N
ATOM    456  NH2 ARG A  57      50.624  -4.745  13.660  1.00121.60           N
ATOM    457  C   ARG A  57      54.153   0.413  12.004  1.00121.60           C
ATOM    458  O   ARG A  57      54.398   1.584  12.284  1.00121.60           O
ATOM    459  N   THR A  58      53.126   0.058  11.202  1.00 99.90           N
ATOM    460  CA  THR A  58      52.271   1.050  10.620  1.00 99.90           C
ATOM    461  CB  THR A  58      52.249   1.013   9.120  1.00 99.90           C
ATOM    462  OG1 THR A  58      51.734  -0.231   8.669  1.00 99.90           O
ATOM    463  CG2 THR A  58      53.684   1.212   8.603  1.00 99.90           C
ATOM    464  C   THR A  58      50.871   0.805  11.088  1.00 99.90           C
ATOM    465  O   THR A  58      50.514  -0.314  11.453  1.00 99.90           O
ATOM    466  N   GLY A  59      50.037   1.869  11.091  1.00 23.35           N
ATOM    467  CA  GLY A  59      48.683   1.746  11.553  1.00 23.35           C
ATOM    468  C   GLY A  59      47.915   2.951  11.093  1.00 23.35           C
ATOM    469  O   GLY A  59      48.334   3.646  10.168  1.00 23.35           O
ATOM    470  N   PHE A  60      46.752   3.224  11.730  1.00100.38           N
ATOM    471  CA  PHE A  60      45.940   4.334  11.304  1.00100.38           C
ATOM    472  CB  PHE A  60      44.673   3.916  10.533  1.00100.38           C
ATOM    473  CG  PHE A  60      43.828   3.082  11.434  1.00100.38           C
ATOM    474  CD1 PHE A  60      42.972   3.669  12.336  1.00100.38           C
ATOM    475  CD2 PHE A  60      43.890   1.710  11.369  1.00100.38           C
ATOM    476  CE1 PHE A  60      42.191   2.897  13.164  1.00100.38           C
ATOM    477  CE2 PHE A  60      43.112   0.932  12.195  1.00100.38           C
ATOM    478  CZ  PHE A  60      42.261   1.526  13.094  1.00100.38           C
ATOM    479  C   PHE A  60      45.511   5.168  12.478  1.00100.38           C
ATOM    480  O   PHE A  60      45.662   4.780  13.635  1.00100.38           O
ATOM    481  N   TRP A  61      44.978   6.375  12.181  1.00171.11           N
ATOM    482  CA  TRP A  61      44.577   7.338  13.169  1.00171.11           C
ATOM    483  CB  TRP A  61      45.755   8.262  13.512  1.00171.11           C
ATOM    484  CG  TRP A  61      45.447   9.443  14.390  1.00171.11           C
ATOM    485  CD2 TRP A  61      44.852  10.656  13.904  1.00171.11           C
ATOM    486  CD1 TRP A  61      45.666   9.623  15.722  1.00171.11           C
ATOM    487  NE1 TRP A  61      45.255  10.879  16.096  1.00171.11           N
ATOM    488  CE2 TRP A  61      44.748  11.524  14.987  1.00171.11           C
ATOM    489  CE3 TRP A  61      44.429  11.014  12.656  1.00171.11           C
ATOM    490  CZ2 TRP A  61      44.213  12.772  14.840  1.00171.11           C
ATOM    491  CZ3 TRP A  61      43.894  12.275  12.510  1.00171.11           C
ATOM    492  CH2 TRP A  61      43.788  13.137  13.582  1.00171.11           C
ATOM    493  C   TRP A  61      43.491   8.201  12.592  1.00171.11           C
ATOM    494  O   TRP A  61      43.346   8.311  11.374  1.00171.11           O
ATOM    495  N   THR A  62      42.669   8.810  13.475  1.00122.81           N
ATOM    496  CA  THR A  62      41.667   9.738  13.038  1.00122.81           C
ATOM    497  CB  THR A  62      40.329   9.103  12.795  1.00122.81           C
ATOM    498  OG1 THR A  62      39.397  10.074  12.340  1.00122.81           O
ATOM    499  CG2 THR A  62      39.838   8.458  14.103  1.00122.81           C
ATOM    500  C   THR A  62      41.493  10.719  14.150  1.00122.81           C
ATOM    501  O   THR A  62      41.640  10.365  15.316  1.00122.81           O
ATOM    502  N   LEU A  63      41.214  11.995  13.822  1.00 62.00           N
ATOM    503  CA  LEU A  63      40.926  12.938  14.857  1.00 62.00           C
ATOM    504  CB  LEU A  63      41.110  14.400  14.407  1.00 62.00           C
ATOM    505  CG  LEU A  63      40.816  15.444  15.499  1.00 62.00           C
ATOM    506  CD1 LEU A  63      41.795  15.313  16.677  1.00 62.00           C
ATOM    507  CD2 LEU A  63      40.798  16.865  14.912  1.00 62.00           C
ATOM    508  C   LEU A  63      39.478  12.697  15.137  1.00 62.00           C
ATOM    509  O   LEU A  63      38.774  12.153  14.288  1.00 62.00           O
ATOM    510  N   ILE A  64      38.998  13.026  16.351  1.00 74.87           N
ATOM    511  CA  ILE A  64      37.601  12.863  16.643  1.00 74.87           C
ATOM    512  CB  ILE A  64      37.351  12.151  17.941  1.00 74.87           C
ATOM    513  CG1 ILE A  64      37.924  10.725  17.875  1.00 74.87           C
ATOM    514  CG2 ILE A  64      35.842  12.197  18.242  1.00 74.87           C
ATOM    515  CD1 ILE A  64      37.981  10.025  19.230  1.00 74.87           C
ATOM    516  C   ILE A  64      37.065  14.252  16.763  1.00 74.87           C
ATOM    517  O   ILE A  64      37.191  14.893  17.804  1.00 74.87           O
ATOM    518  N   TYR A  65      36.464  14.758  15.670  1.00150.36           N
ATOM    519  CA  TYR A  65      35.933  16.088  15.637  1.00150.36           C
ATOM    520  CB  TYR A  65      34.760  16.275  16.620  1.00150.36           C
ATOM    521  CG  TYR A  65      34.033  17.534  16.287  1.00150.36           C
ATOM    522  CD1 TYR A  65      33.312  17.620  15.117  1.00150.36           C
ATOM    523  CD2 TYR A  65      34.031  18.607  17.148  1.00150.36           C
ATOM    524  CE1 TYR A  65      32.624  18.766  14.796  1.00150.36           C
ATOM    525  CE2 TYR A  65      33.344  19.757  16.832  1.00150.36           C
ATOM    526  CZ  TYR A  65      32.642  19.839  15.654  1.00150.36           C
ATOM    527  OH  TYR A  65      31.937  21.017  15.329  1.00150.36           O
ATOM    528  C   TYR A  65      37.080  16.997  15.981  1.00150.36           C
ATOM    529  O   TYR A  65      38.081  17.023  15.266  1.00150.36           O
ATOM    530  N   ASN A  66      36.991  17.745  17.103  1.00127.97           N
ATOM    531  CA  ASN A  66      38.089  18.592  17.501  1.00127.97           C
ATOM    532  CB  ASN A  66      37.738  20.089  17.432  1.00127.97           C
ATOM    533  CG  ASN A  66      36.601  20.373  18.407  1.00127.97           C
ATOM    534  OD1 ASN A  66      35.953  19.459  18.914  1.00127.97           O
ATOM    535  ND2 ASN A  66      36.341  21.681  18.668  1.00127.97           N
ATOM    536  C   ASN A  66      38.432  18.280  18.935  1.00127.97           C
ATOM    537  O   ASN A  66      39.143  19.036  19.598  1.00127.97           O
ATOM    538  N   GLN A  67      37.862  17.175  19.453  1.00113.85           N
ATOM    539  CA  GLN A  67      37.983  16.719  20.817  1.00113.85           C
ATOM    540  CB  GLN A  67      36.806  15.810  21.195  1.00113.85           C
ATOM    541  CG  GLN A  67      35.459  16.523  21.103  1.00113.85           C
ATOM    542  CD  GLN A  67      35.365  17.473  22.284  1.00113.85           C
ATOM    543  OE1 GLN A  67      34.723  17.163  23.285  1.00113.85           O
ATOM    544  NE2 GLN A  67      36.029  18.656  22.176  1.00113.85           N
ATOM    545  C   GLN A  67      39.228  15.965  21.191  1.00113.85           C
ATOM    546  O   GLN A  67      39.782  16.178  22.270  1.00113.85           O
ATOM    547  N   GLY A  68      39.679  15.028  20.334  1.00 43.11           N
ATOM    548  CA  GLY A  68      40.782  14.178  20.684  1.00 43.11           C
ATOM    549  C   GLY A  68      41.013  13.263  19.521  1.00 43.11           C
ATOM    550  O   GLY A  68      40.583  13.562  18.410  1.00 43.11           O
ATOM    551  N   TYR A  69      41.716  12.127  19.737  1.00 81.61           N
ATOM    552  CA  TYR A  69      42.035  11.264  18.633  1.00 81.61           C
ATOM    553  CB  TYR A  69      43.408  11.598  18.037  1.00 81.61           C
ATOM    554  CG  TYR A  69      44.414  11.491  19.137  1.00 81.61           C
ATOM    555  CD1 TYR A  69      44.652  12.561  19.970  1.00 81.61           C
ATOM    556  CD2 TYR A  69      45.120  10.327  19.343  1.00 81.61           C
ATOM    557  CE1 TYR A  69      45.575  12.474  20.986  1.00 81.61           C
ATOM    558  CE2 TYR A  69      46.045  10.232  20.358  1.00 81.61           C
ATOM    559  CZ  TYR A  69      46.274  11.307  21.182  1.00 81.61           C
ATOM    560  OH  TYR A  69      47.221  11.215  22.224  1.00 81.61           O
ATOM    561  C   TYR A  69      42.083   9.817  19.046  1.00 81.61           C
ATOM    562  O   TYR A  69      42.167   9.478  20.227  1.00 81.61           O
ATOM    563  N   GLU A  70      42.005   8.918  18.037  1.00 84.89           N
ATOM    564  CA  GLU A  70      42.158   7.508  18.258  1.00 84.89           C
ATOM    565  CB  GLU A  70      40.883   6.670  18.054  1.00 84.89           C
ATOM    566  CG  GLU A  70      41.112   5.195  18.402  1.00 84.89           C
ATOM    567  CD  GLU A  70      39.785   4.452  18.364  1.00 84.89           C
ATOM    568  OE1 GLU A  70      39.396   3.993  17.257  1.00 84.89           O
ATOM    569  OE2 GLU A  70      39.146   4.328  19.443  1.00 84.89           O
ATOM    570  C   GLU A  70      43.192   7.008  17.299  1.00 84.89           C
ATOM    571  O   GLU A  70      43.165   7.334  16.112  1.00 84.89           O
ATOM    572  N   ALA A  71      44.155   6.215  17.812  1.00 42.18           N
ATOM    573  CA  ALA A  71      45.175   5.661  16.970  1.00 42.18           C
ATOM    574  CB  ALA A  71      46.588   6.172  17.299  1.00 42.18           C
ATOM    575  C   ALA A  71      45.179   4.184  17.191  1.00 42.18           C
ATOM    576  O   ALA A  71      45.140   3.713  18.329  1.00 42.18           O
ATOM    577  N   VAL A  72      45.201   3.416  16.084  1.00 44.88           N
ATOM    578  CA  VAL A  72      45.276   1.991  16.191  1.00 44.88           C
ATOM    579  CB  VAL A  72      44.198   1.280  15.426  1.00 44.88           C
ATOM    580  CG1 VAL A  72      44.439  -0.236  15.521  1.00 44.88           C
ATOM    581  CG2 VAL A  72      42.835   1.730  15.981  1.00 44.88           C
ATOM    582  C   VAL A  72      46.585   1.613  15.589  1.00 44.88           C
ATOM    583  O   VAL A  72      46.799   1.775  14.387  1.00 44.88           O
ATOM    584  N   ILE A  73      47.518   1.130  16.430  1.00 56.65           N
ATOM    585  CA  ILE A  73      48.793   0.755  15.907  1.00 56.65           C
ATOM    586  CB  ILE A  73      49.832   1.826  16.061  1.00 56.65           C
ATOM    587  CG1 ILE A  73      49.419   3.107  15.321  1.00 56.65           C
ATOM    588  CG2 ILE A  73      51.177   1.247  15.593  1.00 56.65           C
ATOM    589  CD1 ILE A  73      50.269   4.316  15.708  1.00 56.65           C
ATOM    590  C   ILE A  73      49.286  -0.405  16.708  1.00 56.65           C
ATOM    591  O   ILE A  73      49.129  -0.431  17.926  1.00 56.65           O
ATOM    592  N   ARG A  74      49.896  -1.395  16.029  1.00188.69           N
ATOM    593  CA  ARG A  74      50.523  -2.518  16.669  1.00188.69           C
ATOM    594  CB  ARG A  74      51.856  -2.161  17.357  1.00188.69           C
ATOM    595  CG  ARG A  74      51.727  -1.116  18.468  1.00188.69           C
ATOM    596  CD  ARG A  74      53.067  -0.635  19.032  1.00188.69           C
ATOM    597  NE  ARG A  74      53.736  -1.799  19.675  1.00188.69           N
ATOM    598  CZ  ARG A  74      54.539  -2.618  18.935  1.00188.69           C
ATOM    599  NH1 ARG A  74      54.732  -2.364  17.608  1.00188.69           N
ATOM    600  NH2 ARG A  74      55.150  -3.687  19.523  1.00188.69           N
ATOM    601  C   ARG A  74      49.621  -3.183  17.676  1.00188.69           C
ATOM    602  O   ARG A  74      50.041  -3.464  18.798  1.00188.69           O
ATOM    603  N   ASN A  75      48.365  -3.483  17.290  1.00 68.67           N
ATOM    604  CA  ASN A  75      47.428  -4.194  18.124  1.00 68.67           C
ATOM    605  CB  ASN A  75      47.947  -5.578  18.566  1.00 68.67           C
ATOM    606  CG  ASN A  75      47.975  -6.516  17.366  1.00 68.67           C
ATOM    607  OD1 ASN A  75      46.935  -6.906  16.838  1.00 68.67           O
ATOM    608  ND2 ASN A  75      49.204  -6.896  16.923  1.00 68.67           N
ATOM    609  C   ASN A  75      47.073  -3.430  19.373  1.00 68.67           C
ATOM    610  O   ASN A  75      46.622  -4.029  20.349  1.00 68.67           O
ATOM    611  N   ARG A  76      47.231  -2.092  19.384  1.00 75.56           N
ATOM    612  CA  ARG A  76      46.843  -1.326  20.540  1.00 75.56           C
ATOM    613  CB  ARG A  76      48.027  -0.809  21.374  1.00 75.56           C
ATOM    614  CG  ARG A  76      48.857  -1.928  22.008  1.00 75.56           C
ATOM    615  CD  ARG A  76      49.868  -1.431  23.043  1.00 75.56           C
ATOM    616  NE  ARG A  76      49.153  -1.318  24.346  1.00 75.56           N
ATOM    617  CZ  ARG A  76      48.474  -0.177  24.661  1.00 75.56           C
ATOM    618  NH1 ARG A  76      48.438   0.863  23.777  1.00 75.56           N
ATOM    619  NH2 ARG A  76      47.827  -0.076  25.859  1.00 75.56           N
ATOM    620  C   ARG A  76      46.081  -0.131  20.058  1.00 75.56           C
ATOM    621  O   ARG A  76      46.304   0.352  18.950  1.00 75.56           O
ATOM    622  N   LYS A  77      45.132   0.363  20.881  1.00 51.10           N
ATOM    623  CA  LYS A  77      44.369   1.514  20.502  1.00 51.10           C
ATOM    624  CB  LYS A  77      42.850   1.277  20.458  1.00 51.10           C
ATOM    625  CG  LYS A  77      42.417   0.344  19.326  1.00 51.10           C
ATOM    626  CD  LYS A  77      40.937  -0.040  19.376  1.00 51.10           C
ATOM    627  CE  LYS A  77      40.511  -0.969  18.238  1.00 51.10           C
ATOM    628  NZ  LYS A  77      39.050  -1.198  18.294  1.00 51.10           N
ATOM    629  C   LYS A  77      44.630   2.581  21.515  1.00 51.10           C
ATOM    630  O   LYS A  77      44.560   2.350  22.724  1.00 51.10           O
ATOM    631  N   PHE A  78      44.948   3.795  21.025  1.00 59.10           N
ATOM    632  CA  PHE A  78      45.236   4.881  21.903  1.00 59.10           C
ATOM    633  CB  PHE A  78      46.556   5.604  21.578  1.00 59.10           C
ATOM    634  CG  PHE A  78      47.675   4.648  21.803  1.00 59.10           C
ATOM    635  CD1 PHE A  78      48.038   3.755  20.822  1.00 59.10           C
ATOM    636  CD2 PHE A  78      48.364   4.649  22.994  1.00 59.10           C
ATOM    637  CE1 PHE A  78      49.072   2.872  21.026  1.00 59.10           C
ATOM    638  CE2 PHE A  78      49.399   3.768  23.203  1.00 59.10           C
ATOM    639  CZ  PHE A  78      49.756   2.879  22.218  1.00 59.10           C
ATOM    640  C   PHE A  78      44.151   5.903  21.750  1.00 59.10           C
ATOM    641  O   PHE A  78      43.789   6.287  20.641  1.00 59.10           O
ATOM    642  N   PHE A  79      43.584   6.367  22.879  1.00148.93           N
ATOM    643  CA  PHE A  79      42.569   7.379  22.822  1.00148.93           C
ATOM    644  CB  PHE A  79      41.139   6.811  22.896  1.00148.93           C
ATOM    645  CG  PHE A  79      40.187   7.918  23.202  1.00148.93           C
ATOM    646  CD1 PHE A  79      39.876   8.878  22.267  1.00148.93           C
ATOM    647  CD2 PHE A  79      39.626   8.007  24.456  1.00148.93           C
ATOM    648  CE1 PHE A  79      39.001   9.895  22.573  1.00148.93           C
ATOM    649  CE2 PHE A  79      38.749   9.018  24.767  1.00148.93           C
ATOM    650  CZ  PHE A  79      38.433   9.965  23.822  1.00148.93           C
ATOM    651  C   PHE A  79      42.757   8.346  23.947  1.00148.93           C
ATOM    652  O   PHE A  79      43.079   7.953  25.068  1.00148.93           O
ATOM    653  N   GLY A  80      42.548   9.652  23.657  1.00 65.29           N
ATOM    654  CA  GLY A  80      42.686  10.677  24.651  1.00 65.29           C
ATOM    655  C   GLY A  80      42.068  11.934  24.122  1.00 65.29           C
ATOM    656  O   GLY A  80      41.974  12.141  22.911  1.00 65.29           O
ATOM    657  N   PHE A  81      41.627  12.813  25.047  1.00142.80           N
ATOM    658  CA  PHE A  81      41.076  14.081  24.664  1.00142.80           C
ATOM    659  CB  PHE A  81      39.977  14.642  25.591  1.00142.80           C
ATOM    660  CG  PHE A  81      38.711  13.861  25.476  1.00142.80           C
ATOM    661  CD1 PHE A  81      37.861  14.072  24.416  1.00142.80           C
ATOM    662  CD2 PHE A  81      38.371  12.922  26.422  1.00142.80           C
ATOM    663  CE1 PHE A  81      36.688  13.363  24.302  1.00142.80           C
ATOM    664  CE2 PHE A  81      37.199  12.211  26.314  1.00142.80           C
ATOM    665  CZ  PHE A  81      36.354  12.431  25.253  1.00142.80           C
ATOM    666  C   PHE A  81      42.195  15.066  24.752  1.00142.80           C
ATOM    667  O   PHE A  81      43.132  14.890  25.528  1.00142.80           O
ATOM    668  N   SER A  82      42.133  16.133  23.937  1.00 43.71           N
ATOM    669  CA  SER A  82      43.160  17.134  24.000  1.00 43.71           C
ATOM    670  CB  SER A  82      43.010  18.246  22.946  1.00 43.71           C
ATOM    671  OG  SER A  82      43.156  17.705  21.642  1.00 43.71           O
ATOM    672  C   SER A  82      43.049  17.759  25.359  1.00 43.71           C
ATOM    673  O   SER A  82      41.968  17.813  25.942  1.00 43.71           O
ATOM    674  N   ASP A  83      44.184  18.241  25.903  1.00 95.40           N
ATOM    675  CA  ASP A  83      44.232  18.760  27.243  1.00 95.40           C
ATOM    676  CB  ASP A  83      45.670  18.888  27.781  1.00 95.40           C
ATOM    677  CG  ASP A  83      45.620  19.110  29.287  1.00 95.40           C
ATOM    678  OD1 ASP A  83      44.561  18.812  29.901  1.00 95.40           O
ATOM    679  OD2 ASP A  83      46.651  19.569  29.847  1.00 95.40           O
ATOM    680  C   ASP A  83      43.597  20.113  27.345  1.00 95.40           C
ATOM    681  O   ASP A  83      43.619  20.911  26.409  1.00 95.40           O
ATOM    682  N   PHE A  84      42.986  20.385  28.520  1.00 64.85           N
ATOM    683  CA  PHE A  84      42.427  21.670  28.826  1.00 64.85           C
ATOM    684  CB  PHE A  84      40.974  21.852  28.346  1.00 64.85           C
ATOM    685  CG  PHE A  84      40.112  20.822  28.994  1.00 64.85           C
ATOM    686  CD1 PHE A  84      39.572  21.038  30.241  1.00 64.85           C
ATOM    687  CD2 PHE A  84      39.839  19.640  28.346  1.00 64.85           C
ATOM    688  CE1 PHE A  84      38.774  20.086  30.832  1.00 64.85           C
ATOM    689  CE2 PHE A  84      39.042  18.685  28.931  1.00 64.85           C
ATOM    690  CZ  PHE A  84      38.508  18.907  30.178  1.00 64.85           C
ATOM    691  C   PHE A  84      42.474  21.811  30.316  1.00 64.85           C
ATOM    692  O   PHE A  84      42.409  20.818  31.040  1.00 64.85           O
ATOM    693  N   GLU A  85      42.614  23.055  30.819  1.00 78.24           N
ATOM    694  CA  GLU A  85      42.685  23.234  32.242  1.00 78.24           C
ATOM    695  CB  GLU A  85      44.106  23.539  32.749  1.00 78.24           C
ATOM    696  CG  GLU A  85      44.185  23.728  34.264  1.00 78.24           C
ATOM    697  CD  GLU A  85      45.634  24.018  34.627  1.00 78.24           C
ATOM    698  OE1 GLU A  85      46.478  24.065  33.693  1.00 78.24           O
ATOM    699  OE2 GLU A  85      45.914  24.205  35.841  1.00 78.24           O
ATOM    700  C   GLU A  85      41.832  24.400  32.620  1.00 78.24           C
ATOM    701  O   GLU A  85      41.737  25.386  31.889  1.00 78.24           O
ATOM    702  N   LYS A  86      41.165  24.309  33.787  1.00 98.63           N
ATOM    703  CA  LYS A  86      40.364  25.417  34.216  1.00 98.63           C
ATOM    704  CB  LYS A  86      38.956  25.008  34.681  1.00 98.63           C
ATOM    705  CG  LYS A  86      38.098  26.189  35.137  1.00 98.63           C
ATOM    706  CD  LYS A  86      36.622  25.837  35.329  1.00 98.63           C
ATOM    707  CE  LYS A  86      36.337  25.091  36.634  1.00 98.63           C
ATOM    708  NZ  LYS A  86      34.891  24.796  36.747  1.00 98.63           N
ATOM    709  C   LYS A  86      41.054  26.026  35.396  1.00 98.63           C
ATOM    710  O   LYS A  86      40.957  25.520  36.514  1.00 98.63           O
ATOM    711  N   ILE A  87      41.787  27.134  35.167  1.00101.16           N
ATOM    712  CA  ILE A  87      42.459  27.789  36.248  1.00101.16           C
ATOM    713  CB  ILE A  87      43.378  28.889  35.787  0.00101.16           C
ATOM    714  CG1 ILE A  87      42.602  30.002  35.064  1.00101.16           C
ATOM    715  CG2 ILE A  87      44.483  28.248  34.933  1.00101.16           C
ATOM    716  CD1 ILE A  87      43.425  31.270  34.838  1.00101.16           C
ATOM    717  C   ILE A  87      41.424  28.370  37.153  1.00101.16           C
ATOM    718  O   ILE A  87      41.491  28.221  38.370  1.00101.16           O
ATOM    719  N   SER A  88      40.417  29.035  36.564  1.00175.19           N
ATOM    720  CA  SER A  88      39.385  29.643  37.345  1.00175.19           C
ATOM    721  CB  SER A  88      39.540  31.165  37.493  1.00175.19           C
ATOM    722  OG  SER A  88      38.480  31.689  38.279  1.00175.19           O
ATOM    723  C   SER A  88      38.109  29.396  36.624  1.00175.19           C
ATOM    724  O   SER A  88      38.106  28.911  35.495  1.00175.19           O
ATOM    725  N   LYS A  89      36.977  29.719  37.268  1.00133.49           N
ATOM    726  CA  LYS A  89      35.726  29.489  36.618  1.00133.49           C
ATOM    727  CB  LYS A  89      34.503  29.823  37.490  1.00133.49           C
ATOM    728  CG  LYS A  89      34.354  28.905  38.705  1.00133.49           C
ATOM    729  CD  LYS A  89      33.351  29.416  39.741  1.00133.49           C
ATOM    730  CE  LYS A  89      33.202  28.496  40.954  1.00133.49           C
ATOM    731  NZ  LYS A  89      32.217  29.063  41.901  1.00133.49           N
ATOM    732  C   LYS A  89      35.686  30.367  35.415  1.00133.49           C
ATOM    733  O   LYS A  89      36.250  31.460  35.403  1.00133.49           O
ATOM    734  N   LYS A  90      35.041  29.873  34.345  1.00232.30           N
ATOM    735  CA  LYS A  90      34.927  30.624  33.133  1.00232.30           C
ATOM    736  CB  LYS A  90      34.218  31.977  33.323  1.00232.30           C
ATOM    737  CG  LYS A  90      32.737  31.842  33.683  1.00232.30           C
ATOM    738  CD  LYS A  90      31.918  31.108  32.620  1.00232.30           C
ATOM    739  CE  LYS A  90      31.774  31.889  31.313  1.00232.30           C
ATOM    740  NZ  LYS A  90      30.971  31.109  30.343  1.00232.30           N
ATOM    741  C   LYS A  90      36.305  30.883  32.625  1.00232.30           C
ATOM    742  O   LYS A  90      36.516  31.770  31.800  1.00232.30           O
ATOM    743  N   LYS A  91      37.286  30.095  33.101  1.00141.91           N
ATOM    744  CA  LYS A  91      38.616  30.255  32.603  1.00141.91           C
ATOM    745  CB  LYS A  91      39.642  30.661  33.674  1.00141.91           C
ATOM    746  CG  LYS A  91      39.497  32.111  34.134  1.00141.91           C
ATOM    747  CD  LYS A  91      39.705  33.123  33.005  0.00141.91           C
ATOM    748  CE  LYS A  91      39.563  34.580  33.451  0.00141.91           C
ATOM    749  NZ  LYS A  91      39.780  35.484  32.299  0.00141.91           N
ATOM    750  C   LYS A  91      39.026  28.925  32.083  1.00141.91           C
ATOM    751  O   LYS A  91      39.079  27.947  32.827  1.00141.91           O
ATOM    752  N   VAL A  92      39.311  28.846  30.773  1.00 35.50           N
ATOM    753  CA  VAL A  92      39.706  27.579  30.248  1.00 35.50           C
ATOM    754  CB  VAL A  92      38.636  26.913  29.433  1.00 35.50           C
ATOM    755  CG1 VAL A  92      39.211  25.618  28.833  1.00 35.50           C
ATOM    756  CG2 VAL A  92      37.404  26.695  30.327  1.00 35.50           C
ATOM    757  C   VAL A  92      40.866  27.802  29.339  1.00 35.50           C
ATOM    758  O   VAL A  92      40.913  28.781  28.597  1.00 35.50           O
ATOM    759  N   ILE A  93      41.853  26.890  29.400  1.00136.44           N
ATOM    760  CA  ILE A  93      42.977  26.969  28.520  1.00136.44           C
ATOM    761  CB  ILE A  93      44.272  27.270  29.233  1.00136.44           C
ATOM    762  CG1 ILE A  93      45.376  27.683  28.242  1.00136.44           C
ATOM    763  CG2 ILE A  93      44.633  26.068  30.120  1.00136.44           C
ATOM    764  CD1 ILE A  93      45.785  26.593  27.253  1.00136.44           C
ATOM    765  C   ILE A  93      43.067  25.628  27.867  1.00136.44           C
ATOM    766  O   ILE A  93      42.957  24.596  28.527  1.00136.44           O
ATOM    767  N   SER A  94      43.240  25.602  26.534  1.00 83.97           N
ATOM    768  CA  SER A  94      43.309  24.330  25.883  1.00 83.97           C
ATOM    769  CB  SER A  94      42.301  24.172  24.732  1.00 83.97           C
ATOM    770  OG  SER A  94      42.550  25.143  23.728  1.00 83.97           O
ATOM    771  C   SER A  94      44.682  24.170  25.326  1.00 83.97           C
ATOM    772  O   SER A  94      45.316  25.141  24.913  1.00 83.97           O
ATOM    773  N   TYR A  95      45.196  22.924  25.358  1.00 61.72           N
ATOM    774  CA  TYR A  95      46.492  22.651  24.816  1.00 61.72           C
ATOM    775  CB  TYR A  95      47.480  22.140  25.876  1.00 61.72           C
ATOM    776  CG  TYR A  95      47.650  23.231  26.878  1.00 61.72           C
ATOM    777  CD1 TYR A  95      48.601  24.209  26.698  1.00 61.72           C
ATOM    778  CD2 TYR A  95      46.848  23.280  27.995  1.00 61.72           C
ATOM    779  CE1 TYR A  95      48.756  25.215  27.622  1.00 61.72           C
ATOM    780  CE2 TYR A  95      46.997  24.283  28.923  1.00 61.72           C
ATOM    781  CZ  TYR A  95      47.954  25.252  28.738  1.00 61.72           C
ATOM    782  OH  TYR A  95      48.110  26.284  29.688  1.00 61.72           O
ATOM    783  C   TYR A  95      46.317  21.565  23.802  1.00 61.72           C
ATOM    784  O   TYR A  95      46.100  20.404  24.143  1.00 61.72           O
ATOM    785  N   CYS A  96      46.404  21.938  22.515  1.00 67.89           N
ATOM    786  CA  CYS A  96      46.258  21.043  21.406  1.00 67.89           C
ATOM    787  CB  CYS A  96      45.989  21.810  20.106  1.00 67.89           C
ATOM    788  SG  CYS A  96      44.372  22.633  20.189  1.00 67.89           S
ATOM    789  C   CYS A  96      47.475  20.173  21.291  1.00 67.89           C
ATOM    790  O   CYS A  96      47.457  19.132  20.634  1.00 67.89           O
ATOM    791  N   ASN A  97      48.599  20.647  21.852  1.00 71.67           N
ATOM    792  CA  ASN A  97      49.850  19.943  21.875  1.00 71.67           C
ATOM    793  CB  ASN A  97      51.053  20.849  22.197  1.00 71.67           C
ATOM    794  CG  ASN A  97      50.890  21.421  23.597  1.00 71.67           C
ATOM    795  OD1 ASN A  97      49.814  21.884  23.971  1.00 71.67           O
ATOM    796  ND2 ASN A  97      51.990  21.390  24.398  1.00 71.67           N
ATOM    797  C   ASN A  97      49.834  18.807  22.867  1.00 71.67           C
ATOM    798  O   ASN A  97      50.645  17.889  22.761  1.00 71.67           O
ATOM    799  N   VAL A  98      48.953  18.842  23.892  1.00 65.59           N
ATOM    800  CA  VAL A  98      49.019  17.860  24.955  1.00 65.59           C
ATOM    801  CB  VAL A  98      49.384  18.537  26.257  1.00 65.59           C
ATOM    802  CG1 VAL A  98      49.482  17.530  27.417  1.00 65.59           C
ATOM    803  CG2 VAL A  98      50.677  19.328  26.016  1.00 65.59           C
ATOM    804  C   VAL A  98      47.677  17.174  25.096  1.00 65.59           C
ATOM    805  O   VAL A  98      46.702  17.578  24.461  1.00 65.59           O
ATOM    806  N   THR A  99      47.605  16.088  25.908  1.00 64.11           N
ATOM    807  CA  THR A  99      46.368  15.368  26.073  1.00 64.11           C
ATOM    808  CB  THR A  99      46.349  14.056  25.343  1.00 64.11           C
ATOM    809  OG1 THR A  99      47.332  13.185  25.884  1.00 64.11           O
ATOM    810  CG2 THR A  99      46.635  14.316  23.855  1.00 64.11           C
ATOM    811  C   THR A  99      46.089  15.049  27.522  1.00 64.11           C
ATOM    812  O   THR A  99      46.836  15.427  28.424  1.00 64.11           O
ATOM    813  N   ILE A 100      44.965  14.316  27.730  1.00193.54           N
ATOM    814  CA  ILE A 100      44.434  13.747  28.954  1.00193.54           C
ATOM    815  CB  ILE A 100      42.938  13.826  29.057  1.00193.54           C
ATOM    816  CG1 ILE A 100      42.472  13.423  30.466  1.00193.54           C
ATOM    817  CG2 ILE A 100      42.336  12.976  27.926  1.00193.54           C
ATOM    818  CD1 ILE A 100      41.008  13.759  30.742  1.00193.54           C
ATOM    819  C   ILE A 100      44.812  12.247  28.797  1.00193.54           C
ATOM    820  O   ILE A 100      45.676  12.012  27.962  1.00193.54           O
ATOM    821  N   GLY A 101      44.277  11.202  29.541  1.00231.95           N
ATOM    822  CA  GLY A 101      44.797   9.787  29.426  1.00231.95           C
ATOM    823  C   GLY A 101      43.804   8.572  28.932  1.00231.95           C
ATOM    824  O   GLY A 101      42.626   8.802  29.200  1.00231.95           O
ATOM    825  N   TRP A 102      44.210   7.361  28.175  1.00270.11           N
ATOM    826  CA  TRP A 102      43.617   5.945  27.893  1.00270.11           C
ATOM    827  CB  TRP A 102      42.109   5.895  27.566  1.00270.11           C
ATOM    828  CG  TRP A 102      41.171   6.191  28.709  1.00270.11           C
ATOM    829  CD2 TRP A 102      40.340   7.358  28.780  1.00270.11           C
ATOM    830  CD1 TRP A 102      40.865   5.431  29.800  1.00270.11           C
ATOM    831  NE1 TRP A 102      39.910   6.065  30.560  1.00270.11           N
ATOM    832  CE2 TRP A 102      39.572   7.248  29.937  1.00270.11           C
ATOM    833  CE3 TRP A 102      40.217   8.427  27.939  1.00270.11           C
ATOM    834  CZ2 TRP A 102      38.671   8.215  30.277  1.00270.11           C
ATOM    835  CZ3 TRP A 102      39.313   9.404  28.289  1.00270.11           C
ATOM    836  CH2 TRP A 102      38.555   9.300  29.436  1.00270.11           C
ATOM    837  C   TRP A 102      44.268   5.053  26.755  1.00270.11           C
ATOM    838  O   TRP A 102      44.184   5.405  25.578  1.00270.11           O
ATOM    839  N   SER A 103      44.831   3.806  27.021  1.00 89.61           N
ATOM    840  CA  SER A 103      45.389   2.919  25.975  1.00 89.61           C
ATOM    841  CB  SER A 103      46.903   3.097  25.767  1.00 89.61           C
ATOM    842  OG  SER A 103      47.605   2.711  26.940  1.00 89.61           O
ATOM    843  C   SER A 103      45.168   1.457  26.347  1.00 89.61           C
ATOM    844  O   SER A 103      45.202   1.105  27.523  1.00 89.61           O
ATOM    845  N   HIS A 104      44.937   0.550  25.353  1.00 76.07           N
ATOM    846  CA  HIS A 104      44.730  -0.862  25.625  1.00 76.07           C
ATOM    847  ND1 HIS A 104      41.555   0.493  25.505  1.00 76.07           N
ATOM    848  CG  HIS A 104      42.210  -0.707  25.332  1.00 76.07           C
ATOM    849  CB  HIS A 104      43.339  -1.181  26.199  1.00 76.07           C
ATOM    850  NE2 HIS A 104      40.598  -0.506  23.765  1.00 76.07           N
ATOM    851  CD2 HIS A 104      41.612  -1.303  24.264  1.00 76.07           C
ATOM    852  CE1 HIS A 104      40.601   0.562  24.543  1.00 76.07           C
ATOM    853  C   HIS A 104      44.864  -1.638  24.342  1.00 76.07           C
ATOM    854  O   HIS A 104      44.759  -1.077  23.255  1.00 76.07           O
ATOM    855  N   ASN A 105      45.086  -2.969  24.434  1.00 61.69           N
ATOM    856  CA  ASN A 105      45.233  -3.782  23.254  1.00 61.69           C
ATOM    857  CB  ASN A 105      45.737  -5.211  23.536  1.00 61.69           C
ATOM    858  CG  ASN A 105      44.719  -5.931  24.408  1.00 61.69           C
ATOM    859  OD1 ASN A 105      43.761  -5.331  24.892  1.00 61.69           O
ATOM    860  ND2 ASN A 105      44.933  -7.257  24.620  1.00 61.69           N
ATOM    861  C   ASN A 105      43.897  -3.853  22.581  1.00 61.69           C
ATOM    862  O   ASN A 105      42.870  -3.538  23.177  1.00 61.69           O
ATOM    863  N   ASP A 106      43.883  -4.285  21.306  1.00 54.80           N
ATOM    864  CA  ASP A 106      42.690  -4.306  20.503  1.00 54.80           C
ATOM    865  CB  ASP A 106      42.936  -4.862  19.090  1.00 54.80           C
ATOM    866  CG  ASP A 106      43.794  -3.858  18.333  1.00 54.80           C
ATOM    867  OD1 ASP A 106      44.022  -2.745  18.877  1.00 54.80           O
ATOM    868  OD2 ASP A 106      44.231  -4.190  17.199  1.00 54.80           O
ATOM    869  C   ASP A 106      41.643  -5.167  21.151  1.00 54.80           C
ATOM    870  O   ASP A 106      40.449  -4.932  20.975  1.00 54.80           O
ATOM    871  N   ASP A 107      42.056  -6.228  21.865  1.00 94.00           N
ATOM    872  CA  ASP A 107      41.144  -7.125  22.530  1.00 94.00           C
ATOM    873  CB  ASP A 107      41.850  -8.389  23.054  1.00 94.00           C
ATOM    874  CG  ASP A 107      40.797  -9.418  23.444  1.00 94.00           C
ATOM    875  OD1 ASP A 107      39.588  -9.157  23.205  1.00 94.00           O
ATOM    876  OD2 ASP A 107      41.191 -10.485  23.986  1.00 94.00           O
ATOM    877  C   ASP A 107      40.496  -6.449  23.706  1.00 94.00           C
ATOM    878  O   ASP A 107      39.367  -6.780  24.066  1.00 94.00           O
ATOM    879  N   GLY A 108      41.202  -5.501  24.356  1.00 44.20           N
ATOM    880  CA  GLY A 108      40.672  -4.830  25.513  1.00 44.20           C
ATOM    881  C   GLY A 108      41.140  -5.517  26.766  1.00 44.20           C
ATOM    882  O   GLY A 108      40.597  -5.267  27.841  1.00 44.20           O
ATOM    883  N   GLY A 109      42.099  -6.463  26.657  1.00 59.61           N
ATOM    884  CA  GLY A 109      42.583  -7.154  27.829  1.00 59.61           C
ATOM    885  C   GLY A 109      43.454  -6.309  28.723  1.00 59.61           C
ATOM    886  O   GLY A 109      43.127  -6.088  29.889  1.00 59.61           O
ATOM    887  N   ASP A 110      44.571  -5.771  28.182  1.00 59.41           N
ATOM    888  CA  ASP A 110      45.514  -5.042  28.987  1.00 59.41           C
ATOM    889  CB  ASP A 110      46.981  -5.358  28.649  1.00 59.41           C
ATOM    890  CG  ASP A 110      47.286  -6.780  29.102  1.00 59.41           C
ATOM    891  OD1 ASP A 110      46.781  -7.180  30.185  1.00 59.41           O
ATOM    892  OD2 ASP A 110      48.025  -7.487  28.366  1.00 59.41           O
ATOM    893  C   ASP A 110      45.308  -3.584  28.734  1.00 59.41           C
ATOM    894  O   ASP A 110      45.198  -3.149  27.587  1.00 59.41           O
ATOM    895  N   TRP A 111      45.261  -2.799  29.829  1.00103.88           N
ATOM    896  CA  TRP A 111      45.009  -1.389  29.787  1.00103.88           C
ATOM    897  CB  TRP A 111      43.695  -0.995  30.482  1.00103.88           C
ATOM    898  CG  TRP A 111      42.453  -1.351  29.708  1.00103.88           C
ATOM    899  CD2 TRP A 111      41.460  -0.393  29.310  1.00103.88           C
ATOM    900  CD1 TRP A 111      42.012  -2.570  29.281  1.00103.88           C
ATOM    901  NE1 TRP A 111      40.817  -2.427  28.618  1.00103.88           N
ATOM    902  CE2 TRP A 111      40.461  -1.094  28.636  1.00103.88           C
ATOM    903  CE3 TRP A 111      41.386   0.959  29.494  1.00103.88           C
ATOM    904  CZ2 TRP A 111      39.369  -0.448  28.131  1.00103.88           C
ATOM    905  CZ3 TRP A 111      40.283   1.607  28.981  1.00103.88           C
ATOM    906  CH2 TRP A 111      39.293   0.915  28.314  1.00103.88           C
ATOM    907  C   TRP A 111      46.090  -0.678  30.543  1.00103.88           C
ATOM    908  O   TRP A 111      46.766  -1.259  31.388  1.00103.88           O
ATOM    909  N   ALA A 112      46.287   0.619  30.228  1.00 65.15           N
ATOM    910  CA  ALA A 112      47.235   1.453  30.895  1.00 65.15           C
ATOM    911  CB  ALA A 112      48.668   1.318  30.354  1.00 65.15           C
ATOM    912  C   ALA A 112      46.791   2.858  30.633  1.00 65.15           C
ATOM    913  O   ALA A 112      45.931   3.094  29.781  1.00 65.15           O
ATOM    914  N   CYS A 113      47.355   3.827  31.384  1.00 70.19           N
ATOM    915  CA  CYS A 113      46.978   5.199  31.194  1.00 70.19           C
ATOM    916  CB  CYS A 113      46.614   5.897  32.514  1.00 70.19           C
ATOM    917  SG  CYS A 113      45.227   5.059  33.332  1.00 70.19           S
ATOM    918  C   CYS A 113      48.174   5.888  30.611  1.00 70.19           C
ATOM    919  O   CYS A 113      49.306   5.479  30.863  1.00 70.19           O
ATOM    920  N   PHE A 114      47.961   6.932  29.778  1.00 85.68           N
ATOM    921  CA  PHE A 114      49.090   7.613  29.209  1.00 85.68           C
ATOM    922  CB  PHE A 114      49.518   7.067  27.834  1.00 85.68           C
ATOM    923  CG  PHE A 114      48.480   7.431  26.824  1.00 85.68           C
ATOM    924  CD1 PHE A 114      47.319   6.703  26.698  1.00 85.68           C
ATOM    925  CD2 PHE A 114      48.679   8.505  25.986  1.00 85.68           C
ATOM    926  CE1 PHE A 114      46.375   7.049  25.759  1.00 85.68           C
ATOM    927  CE2 PHE A 114      47.739   8.856  25.045  1.00 85.68           C
ATOM    928  CZ  PHE A 114      46.581   8.126  24.930  1.00 85.68           C
ATOM    929  C   PHE A 114      48.763   9.059  29.007  1.00 85.68           C
ATOM    930  O   PHE A 114      47.609   9.480  29.070  1.00 85.68           O
ATOM    931  N   ARG A 115      49.813   9.871  28.776  1.00123.01           N
ATOM    932  CA  ARG A 115      49.636  11.269  28.522  1.00123.01           C
ATOM    933  CB  ARG A 115      50.151  12.179  29.651  1.00123.01           C
ATOM    934  CG  ARG A 115      49.957  13.670  29.368  1.00123.01           C
ATOM    935  CD  ARG A 115      50.468  14.580  30.487  1.00123.01           C
ATOM    936  NE  ARG A 115      51.956  14.563  30.433  1.00123.01           N
ATOM    937  CZ  ARG A 115      52.656  13.628  31.141  1.00123.01           C
ATOM    938  NH1 ARG A 115      51.992  12.711  31.903  1.00123.01           N
ATOM    939  NH2 ARG A 115      54.020  13.611  31.086  1.00123.01           N
ATOM    940  C   ARG A 115      50.488  11.528  27.329  1.00123.01           C
ATOM    941  O   ARG A 115      51.549  10.923  27.184  1.00123.01           O
ATOM    942  N   GLY A 116      50.050  12.429  26.435  1.00 34.41           N
ATOM    943  CA  GLY A 116      50.834  12.634  25.256  1.00 34.41           C
ATOM    944  C   GLY A 116      51.190  14.078  25.128  1.00 34.41           C
ATOM    945  O   GLY A 116      50.449  14.960  25.557  1.00 34.41           O
ATOM    946  N   GLU A 117      52.368  14.338  24.524  1.00106.14           N
ATOM    947  CA  GLU A 117      52.833  15.670  24.266  1.00106.14           C
ATOM    948  CB  GLU A 117      54.030  16.077  25.144  1.00106.14           C
ATOM    949  CG  GLU A 117      54.447  17.539  24.980  1.00106.14           C
ATOM    950  CD  GLU A 117      53.535  18.382  25.857  1.00106.14           C
ATOM    951  OE1 GLU A 117      52.838  17.786  26.723  1.00106.14           O
ATOM    952  OE2 GLU A 117      53.525  19.629  25.680  1.00106.14           O
ATOM    953  C   GLU A 117      53.325  15.658  22.849  1.00106.14           C
ATOM    954  O   GLU A 117      53.925  14.676  22.417  1.00106.14           O
ATOM    955  N   GLN A 118      53.088  16.745  22.082  1.00106.10           N
ATOM    956  CA  GLN A 118      53.526  16.760  20.710  1.00106.10           C
ATOM    957  CB  GLN A 118      52.650  17.639  19.793  1.00106.10           C
ATOM    958  CG  GLN A 118      52.611  19.122  20.170  1.00106.10           C
ATOM    959  CD  GLN A 118      51.710  19.839  19.174  1.00106.10           C
ATOM    960  OE1 GLN A 118      51.510  21.050  19.258  1.00106.10           O
ATOM    961  NE2 GLN A 118      51.150  19.071  18.201  1.00106.10           N
ATOM    962  C   GLN A 118      54.940  17.259  20.667  1.00106.10           C
ATOM    963  O   GLN A 118      55.211  18.459  20.710  1.00106.10           O
ATOM    964  N   ILE A 119      55.892  16.309  20.680  1.00208.64           N
ATOM    965  CA  ILE A 119      57.290  16.620  20.640  1.00208.64           C
ATOM    966  CB  ILE A 119      58.140  15.510  21.196  1.00208.64           C
ATOM    967  CG1 ILE A 119      59.609  15.955  21.272  0.00208.64           C
ATOM    968  CG2 ILE A 119      57.896  14.236  20.369  0.00208.64           C
ATOM    969  CD1 ILE A 119      59.855  17.076  22.281  1.00208.64           C
ATOM    970  C   ILE A 119      57.794  16.949  19.281  1.00208.64           C
ATOM    971  O   ILE A 119      58.385  18.003  19.080  1.00208.64           O
ATOM    972  N   MET A 120      57.567  16.094  18.271  1.00189.73           N
ATOM    973  CA  MET A 120      58.205  16.504  17.062  1.00189.73           C
ATOM    974  CB  MET A 120      58.643  15.362  16.133  1.00189.73           C
ATOM    975  CG  MET A 120      59.714  14.460  16.750  1.00189.73           C
ATOM    976  SD  MET A 120      61.304  15.280  17.064  1.00189.73           S
ATOM    977  CE  MET A 120      62.111  13.804  17.749  1.00189.73           C
ATOM    978  C   MET A 120      57.214  17.327  16.354  1.00189.73           C
ATOM    979  O   MET A 120      56.723  16.977  15.281  1.00189.73           O
ATOM    980  N   ARG A 121      56.906  18.475  16.973  1.00158.45           N
ATOM    981  CA  ARG A 121      55.985  19.406  16.414  1.00158.45           C
ATOM    982  CB  ARG A 121      56.503  20.035  15.106  1.00158.45           C
ATOM    983  CG  ARG A 121      55.580  21.102  14.513  1.00158.45           C
ATOM    984  CD  ARG A 121      56.107  21.713  13.213  1.00158.45           C
ATOM    985  NE  ARG A 121      56.011  20.668  12.155  1.00158.45           N
ATOM    986  CZ  ARG A 121      56.280  20.986  10.855  1.00158.45           C
ATOM    987  NH1 ARG A 121      56.637  22.260  10.523  1.00158.45           N
ATOM    988  NH2 ARG A 121      56.189  20.028   9.887  1.00158.45           N
ATOM    989  C   ARG A 121      54.635  18.741  16.136  1.00158.45           C
ATOM    990  O   ARG A 121      54.492  17.512  16.369  1.00158.45           O
ATOM    991  OXT ARG A 121      53.713  19.475  15.690  1.00158.45           O
TER     992      ARG A 121
ATOM    993  N   LEU B 122      22.210  -0.533  -5.792  1.00 42.92           N
ATOM    994  CA  LEU B 122      21.820   0.556  -4.874  1.00 42.92           C
ATOM    995  CB  LEU B 122      22.856   1.692  -4.944  1.00 42.92           C
ATOM    996  CG  LEU B 122      22.585   2.854  -3.974  1.00 42.92           C
ATOM    997  CD1 LEU B 122      22.686   2.393  -2.511  1.00 42.92           C
ATOM    998  CD2 LEU B 122      23.499   4.052  -4.280  1.00 42.92           C
ATOM    999  C   LEU B 122      20.476   1.082  -5.268  1.00 42.92           C
ATOM   1000  O   LEU B 122      20.238   1.434  -6.422  1.00 42.92           O
ATOM   1001  N   PRO B 123      19.585   1.109  -4.316  1.00 65.41           N
ATOM   1002  CA  PRO B 123      18.247   1.557  -4.595  1.00 65.41           C
ATOM   1003  CD  PRO B 123      19.599   0.064  -3.303  1.00 65.41           C
ATOM   1004  CB  PRO B 123      17.375   1.013  -3.465  1.00 65.41           C
ATOM   1005  CG  PRO B 123      18.125  -0.245  -3.000  1.00 65.41           C
ATOM   1006  C   PRO B 123      18.145   3.039  -4.734  1.00 65.41           C
ATOM   1007  O   PRO B 123      19.031   3.755  -4.270  1.00 65.41           O
ATOM   1008  N   GLU B 124      17.085   3.509  -5.421  1.00 36.21           N
ATOM   1009  CA  GLU B 124      16.816   4.907  -5.576  1.00 36.21           C
ATOM   1010  CB  GLU B 124      15.684   5.183  -6.580  1.00 36.21           C
ATOM   1011  CG  GLU B 124      16.040   4.799  -8.017  1.00 36.21           C
ATOM   1012  CD  GLU B 124      14.843   5.116  -8.902  1.00 36.21           C
ATOM   1013  OE1 GLU B 124      13.815   5.599  -8.356  1.00 36.21           O
ATOM   1014  OE2 GLU B 124      14.940   4.879 -10.136  1.00 36.21           O
ATOM   1015  C   GLU B 124      16.379   5.443  -4.250  1.00 36.21           C
ATOM   1016  O   GLU B 124      16.734   6.562  -3.880  1.00 36.21           O
ATOM   1017  N   LYS B 125      15.576   4.654  -3.504  1.00117.74           N
ATOM   1018  CA  LYS B 125      15.080   5.113  -2.239  1.00117.74           C
ATOM   1019  CB  LYS B 125      13.583   5.463  -2.258  1.00117.74           C
ATOM   1020  CG  LYS B 125      12.678   4.267  -2.562  1.00117.74           C
ATOM   1021  CD  LYS B 125      12.935   3.636  -3.933  1.00117.74           C
ATOM   1022  CE  LYS B 125      12.030   2.440  -4.235  1.00117.74           C
ATOM   1023  NZ  LYS B 125      12.345   1.894  -5.575  1.00117.74           N
ATOM   1024  C   LYS B 125      15.267   4.029  -1.223  1.00117.74           C
ATOM   1025  O   LYS B 125      15.305   2.846  -1.562  1.00117.74           O
ATOM   1026  N   PHE B 126      15.425   4.418   0.062  1.00 52.60           N
ATOM   1027  CA  PHE B 126      15.565   3.435   1.100  1.00 52.60           C
ATOM   1028  CB  PHE B 126      17.021   2.993   1.333  1.00 52.60           C
ATOM   1029  CG  PHE B 126      17.009   1.932   2.381  1.00 52.60           C
ATOM   1030  CD1 PHE B 126      17.027   2.259   3.717  1.00 52.60           C
ATOM   1031  CD2 PHE B 126      16.980   0.603   2.023  1.00 52.60           C
ATOM   1032  CE1 PHE B 126      17.016   1.277   4.680  1.00 52.60           C
ATOM   1033  CE2 PHE B 126      16.969  -0.383   2.981  1.00 52.60           C
ATOM   1034  CZ  PHE B 126      16.986  -0.047   4.313  1.00 52.60           C
ATOM   1035  C   PHE B 126      15.062   4.014   2.391  1.00 52.60           C
ATOM   1036  O   PHE B 126      15.252   5.195   2.680  1.00 52.60           O
ATOM   1037  N   ASP B 127      14.392   3.173   3.205  1.00 89.25           N
ATOM   1038  CA  ASP B 127      13.882   3.591   4.479  1.00 89.25           C
ATOM   1039  CB  ASP B 127      12.429   4.097   4.393  1.00 89.25           C
ATOM   1040  CG  ASP B 127      12.053   4.795   5.692  1.00 89.25           C
ATOM   1041  OD1 ASP B 127      12.723   4.539   6.727  1.00 89.25           O
ATOM   1042  OD2 ASP B 127      11.084   5.601   5.662  1.00 89.25           O
ATOM   1043  C   ASP B 127      13.901   2.371   5.353  1.00 89.25           C
ATOM   1044  O   ASP B 127      13.193   1.401   5.091  1.00 89.25           O
ATOM   1045  N   TRP B 128      14.712   2.391   6.426  1.00106.59           N
ATOM   1046  CA  TRP B 128      14.859   1.259   7.299  1.00106.59           C
ATOM   1047  CB  TRP B 128      16.030   1.367   8.286  1.00106.59           C
ATOM   1048  CG  TRP B 128      17.353   1.089   7.615  1.00106.59           C
ATOM   1049  CD2 TRP B 128      17.769  -0.229   7.222  1.00106.59           C
ATOM   1050  CD1 TRP B 128      18.346   1.940   7.230  1.00106.59           C
ATOM   1051  NE1 TRP B 128      19.360   1.233   6.626  1.00106.59           N
ATOM   1052  CE2 TRP B 128      19.016  -0.102   6.613  1.00106.59           C
ATOM   1053  CE3 TRP B 128      17.158  -1.443   7.354  1.00106.59           C
ATOM   1054  CZ2 TRP B 128      19.676  -1.195   6.126  1.00106.59           C
ATOM   1055  CZ3 TRP B 128      17.827  -2.543   6.865  1.00106.59           C
ATOM   1056  CH2 TRP B 128      19.062  -2.421   6.263  1.00106.59           C
ATOM   1057  C   TRP B 128      13.596   0.979   8.045  1.00106.59           C
ATOM   1058  O   TRP B 128      13.438  -0.103   8.609  1.00106.59           O
ATOM   1059  N   ARG B 129      12.724   1.993   8.168  1.00101.86           N
ATOM   1060  CA  ARG B 129      11.448   1.857   8.809  1.00101.86           C
ATOM   1061  CB  ARG B 129      10.759   3.214   9.023  1.00101.86           C
ATOM   1062  CG  ARG B 129      11.527   4.121   9.989  1.00101.86           C
ATOM   1063  CD  ARG B 129      10.915   5.515  10.135  1.00101.86           C
ATOM   1064  NE  ARG B 129      10.972   6.158   8.792  1.00101.86           N
ATOM   1065  CZ  ARG B 129      10.426   7.393   8.599  1.00101.86           C
ATOM   1066  NH1 ARG B 129       9.846   8.055   9.643  1.00101.86           N
ATOM   1067  NH2 ARG B 129      10.459   7.966   7.361  1.00101.86           N
ATOM   1068  C   ARG B 129      10.555   1.001   7.965  1.00101.86           C
ATOM   1069  O   ARG B 129       9.696   0.296   8.490  1.00101.86           O
ATOM   1070  N   ASP B 130      10.694   1.068   6.625  1.00 62.04           N
ATOM   1071  CA  ASP B 130       9.799   0.293   5.816  1.00 62.04           C
ATOM   1072  CB  ASP B 130       8.731   1.166   5.132  1.00 62.04           C
ATOM   1073  CG  ASP B 130       7.689   0.267   4.482  1.00 62.04           C
ATOM   1074  OD1 ASP B 130       7.884  -0.977   4.497  1.00 62.04           O
ATOM   1075  OD2 ASP B 130       6.683   0.815   3.959  1.00 62.04           O
ATOM   1076  C   ASP B 130      10.559  -0.407   4.734  1.00 62.04           C
ATOM   1077  O   ASP B 130      10.694   0.112   3.626  1.00 62.04           O
ATOM   1078  N   VAL B 131      11.083  -1.612   5.025  1.00121.86           N
ATOM   1079  CA  VAL B 131      11.722  -2.363   3.990  1.00121.86           C
ATOM   1080  CB  VAL B 131      13.104  -2.815   4.371  1.00121.86           C
ATOM   1081  CG1 VAL B 131      13.050  -3.477   5.757  1.00121.86           C
ATOM   1082  CG2 VAL B 131      13.647  -3.733   3.263  1.00121.86           C
ATOM   1083  C   VAL B 131      10.843  -3.545   3.734  1.00121.86           C
ATOM   1084  O   VAL B 131      10.969  -4.594   4.365  1.00121.86           O
ATOM   1085  N   GLY B 132       9.915  -3.396   2.771  1.00 24.85           N
ATOM   1086  CA  GLY B 132       9.041  -4.478   2.433  1.00 24.85           C
ATOM   1087  C   GLY B 132       7.999  -4.647   3.501  1.00 24.85           C
ATOM   1088  O   GLY B 132       7.446  -5.733   3.663  1.00 24.85           O
ATOM   1089  N   GLY B 133       7.702  -3.580   4.267  1.00 26.84           N
ATOM   1090  CA  GLY B 133       6.664  -3.658   5.258  1.00 26.84           C
ATOM   1091  C   GLY B 133       7.251  -3.876   6.623  1.00 26.84           C
ATOM   1092  O   GLY B 133       6.563  -3.697   7.627  1.00 26.84           O
ATOM   1093  N   ILE B 134       8.542  -4.248   6.714  1.00 50.03           N
ATOM   1094  CA  ILE B 134       9.121  -4.517   8.006  1.00 50.03           C
ATOM   1095  CB  ILE B 134      10.130  -5.628   7.985  1.00 50.03           C
ATOM   1096  CG1 ILE B 134       9.471  -6.940   7.525  1.00 50.03           C
ATOM   1097  CG2 ILE B 134      10.767  -5.720   9.382  1.00 50.03           C
ATOM   1098  CD1 ILE B 134      10.475  -8.044   7.197  1.00 50.03           C
ATOM   1099  C   ILE B 134       9.822  -3.289   8.522  1.00 50.03           C
ATOM   1100  O   ILE B 134      10.466  -2.566   7.762  1.00 50.03           O
ATOM   1101  N   ASP B 135       9.681  -3.014   9.842  1.00 69.22           N
ATOM   1102  CA  ASP B 135      10.289  -1.866  10.475  1.00 69.22           C
ATOM   1103  CB  ASP B 135       9.317  -1.071  11.363  1.00 69.22           C
ATOM   1104  CG  ASP B 135      10.062   0.137  11.915  1.00 69.22           C
ATOM   1105  OD1 ASP B 135      11.131   0.488  11.347  1.00 69.22           O
ATOM   1106  OD2 ASP B 135       9.578   0.723  12.920  1.00 69.22           O
ATOM   1107  C   ASP B 135      11.419  -2.309  11.373  1.00 69.22           C
ATOM   1108  O   ASP B 135      11.237  -3.133  12.266  1.00 69.22           O
ATOM   1109  N   TYR B 136      12.647  -1.852  11.052  1.00135.57           N
ATOM   1110  CA  TYR B 136      13.898  -2.037  11.747  1.00135.57           C
ATOM   1111  CB  TYR B 136      15.082  -2.178  10.785  1.00135.57           C
ATOM   1112  CG  TYR B 136      14.848  -3.490  10.117  1.00135.57           C
ATOM   1113  CD1 TYR B 136      15.200  -4.660  10.751  1.00135.57           C
ATOM   1114  CD2 TYR B 136      14.270  -3.556   8.871  1.00135.57           C
ATOM   1115  CE1 TYR B 136      14.986  -5.878  10.150  1.00135.57           C
ATOM   1116  CE2 TYR B 136      14.053  -4.772   8.265  1.00135.57           C
ATOM   1117  CZ  TYR B 136      14.411  -5.935   8.904  1.00135.57           C
ATOM   1118  OH  TYR B 136      14.187  -7.183   8.284  1.00135.57           O
ATOM   1119  C   TYR B 136      14.226  -1.022  12.822  1.00135.57           C
ATOM   1120  O   TYR B 136      15.144  -1.252  13.609  1.00135.57           O
ATOM   1121  N   VAL B 137      13.620   0.184  12.808  1.00 64.71           N
ATOM   1122  CA  VAL B 137      14.035   1.225  13.721  1.00 64.71           C
ATOM   1123  CB  VAL B 137      13.902   2.594  13.119  1.00 64.71           C
ATOM   1124  CG1 VAL B 137      14.350   3.643  14.149  1.00 64.71           C
ATOM   1125  CG2 VAL B 137      14.704   2.622  11.809  1.00 64.71           C
ATOM   1126  C   VAL B 137      13.243   1.215  15.002  1.00 64.71           C
ATOM   1127  O   VAL B 137      12.033   0.987  15.014  1.00 64.71           O
ATOM   1128  N   SER B 138      13.937   1.478  16.136  1.00 96.80           N
ATOM   1129  CA  SER B 138      13.321   1.523  17.439  1.00 96.80           C
ATOM   1130  CB  SER B 138      14.323   1.513  18.605  1.00 96.80           C
ATOM   1131  OG  SER B 138      15.073   0.309  18.599  1.00 96.80           O
ATOM   1132  C   SER B 138      12.574   2.818  17.535  1.00 96.80           C
ATOM   1133  O   SER B 138      12.765   3.713  16.716  1.00 96.80           O
ATOM   1134  N   PRO B 139      11.743   2.942  18.538  1.00 73.64           N
ATOM   1135  CA  PRO B 139      10.905   4.105  18.671  1.00 73.64           C
ATOM   1136  CD  PRO B 139      11.120   1.760  19.114  1.00 73.64           C
ATOM   1137  CB  PRO B 139       9.870   3.749  19.736  1.00 73.64           C
ATOM   1138  CG  PRO B 139       9.742   2.220  19.617  1.00 73.64           C
ATOM   1139  C   PRO B 139      11.634   5.378  18.949  1.00 73.64           C
ATOM   1140  O   PRO B 139      12.757   5.345  19.452  1.00 73.64           O
ATOM   1141  N   VAL B 140      11.000   6.515  18.594  1.00 32.74           N
ATOM   1142  CA  VAL B 140      11.560   7.819  18.816  1.00 32.74           C
ATOM   1143  CB  VAL B 140      10.828   8.912  18.092  1.00 32.74           C
ATOM   1144  CG1 VAL B 140      11.447  10.265  18.482  1.00 32.74           C
ATOM   1145  CG2 VAL B 140      10.873   8.618  16.583  1.00 32.74           C
ATOM   1146  C   VAL B 140      11.456   8.096  20.281  1.00 32.74           C
ATOM   1147  O   VAL B 140      10.494   7.691  20.931  1.00 32.74           O
ATOM   1148  N   ARG B 141      12.468   8.786  20.844  1.00113.24           N
ATOM   1149  CA  ARG B 141      12.477   9.086  22.249  1.00113.24           C
ATOM   1150  CB  ARG B 141      13.566   8.325  23.022  1.00113.24           C
ATOM   1151  CG  ARG B 141      13.366   6.810  23.023  1.00113.24           C
ATOM   1152  CD  ARG B 141      14.452   6.058  23.793  1.00113.24           C
ATOM   1153  NE  ARG B 141      14.349   6.474  25.220  1.00113.24           N
ATOM   1154  CZ  ARG B 141      15.132   5.876  26.164  1.00113.24           C
ATOM   1155  NH1 ARG B 141      16.010   4.897  25.803  1.00113.24           N
ATOM   1156  NH2 ARG B 141      15.035   6.259  27.471  1.00113.24           N
ATOM   1157  C   ARG B 141      12.767  10.548  22.416  1.00113.24           C
ATOM   1158  O   ARG B 141      13.057  11.246  21.445  1.00113.24           O
ATOM   1159  N   ASP B 142      12.644  11.066  23.660  1.00111.09           N
ATOM   1160  CA  ASP B 142      12.960  12.455  23.863  1.00111.09           C
ATOM   1161  CB  ASP B 142      11.814  13.323  24.418  1.00111.09           C
ATOM   1162  CG  ASP B 142      11.556  12.953  25.868  1.00111.09           C
ATOM   1163  OD1 ASP B 142      11.027  11.839  26.130  1.00111.09           O
ATOM   1164  OD2 ASP B 142      11.893  13.799  26.738  1.00111.09           O
ATOM   1165  C   ASP B 142      14.107  12.551  24.829  1.00111.09           C
ATOM   1166  O   ASP B 142      14.102  11.948  25.901  1.00111.09           O
ATOM   1167  N   GLN B 143      15.148  13.305  24.433  1.00 70.08           N
ATOM   1168  CA  GLN B 143      16.332  13.541  25.217  1.00 70.08           C
ATOM   1169  CB  GLN B 143      17.481  14.160  24.397  1.00 70.08           C
ATOM   1170  CG  GLN B 143      17.177  15.544  23.821  1.00 70.08           C
ATOM   1171  CD  GLN B 143      18.407  16.003  23.046  1.00 70.08           C
ATOM   1172  OE1 GLN B 143      19.525  15.572  23.320  1.00 70.08           O
ATOM   1173  NE2 GLN B 143      18.196  16.897  22.043  1.00 70.08           N
ATOM   1174  C   GLN B 143      16.019  14.430  26.378  1.00 70.08           C
ATOM   1175  O   GLN B 143      16.706  14.392  27.398  1.00 70.08           O
ATOM   1176  N   GLY B 144      15.007  15.306  26.231  1.00 36.73           N
ATOM   1177  CA  GLY B 144      14.669  16.181  27.313  1.00 36.73           C
ATOM   1178  C   GLY B 144      15.674  17.288  27.317  1.00 36.73           C
ATOM   1179  O   GLY B 144      16.272  17.605  26.292  1.00 36.73           O
ATOM   1180  N   ILE B 145      15.872  17.900  28.498  1.00105.20           N
ATOM   1181  CA  ILE B 145      16.736  19.026  28.722  1.00105.20           C
ATOM   1182  CB  ILE B 145      16.614  19.576  30.113  1.00105.20           C
ATOM   1183  CG1 ILE B 145      17.059  18.528  31.146  1.00105.20           C
ATOM   1184  CG2 ILE B 145      15.169  20.065  30.307  1.00105.20           C
ATOM   1185  CD1 ILE B 145      17.251  19.101  32.550  1.00105.20           C
ATOM   1186  C   ILE B 145      18.183  18.681  28.510  1.00105.20           C
ATOM   1187  O   ILE B 145      18.956  19.520  28.052  1.00105.20           O
ATOM   1188  N   CYS B 146      18.597  17.454  28.875  1.00 69.96           N
ATOM   1189  CA  CYS B 146      19.983  17.049  28.882  1.00 69.96           C
ATOM   1190  CB  CYS B 146      20.133  15.637  29.484  1.00 69.96           C
ATOM   1191  SG  CYS B 146      21.835  15.018  29.612  1.00 69.96           S
ATOM   1192  C   CYS B 146      20.565  17.043  27.489  1.00 69.96           C
ATOM   1193  O   CYS B 146      19.910  16.643  26.530  1.00 69.96           O
ATOM   1194  N   GLY B 147      21.841  17.477  27.344  1.00 56.71           N
ATOM   1195  CA  GLY B 147      22.460  17.526  26.039  1.00 56.71           C
ATOM   1196  C   GLY B 147      22.977  16.154  25.736  1.00 56.71           C
ATOM   1197  O   GLY B 147      24.178  15.937  25.573  1.00 56.71           O
ATOM   1198  N   SER B 148      22.030  15.201  25.678  1.00102.31           N
ATOM   1199  CA  SER B 148      22.225  13.792  25.496  1.00102.31           C
ATOM   1200  CB  SER B 148      21.188  12.984  26.294  1.00102.31           C
ATOM   1201  OG  SER B 148      21.504  11.601  26.264  1.00102.31           O
ATOM   1202  C   SER B 148      22.181  13.312  24.063  1.00102.31           C
ATOM   1203  O   SER B 148      22.242  12.103  23.844  1.00102.31           O
ATOM   1204  N   CYS B 149      22.111  14.194  23.046  1.00 65.78           N
ATOM   1205  CA  CYS B 149      21.857  13.762  21.689  1.00 65.78           C
ATOM   1206  CB  CYS B 149      21.939  14.920  20.678  1.00 65.78           C
ATOM   1207  SG  CYS B 149      23.583  15.694  20.629  1.00 65.78           S
ATOM   1208  C   CYS B 149      22.810  12.686  21.238  1.00 65.78           C
ATOM   1209  O   CYS B 149      22.379  11.691  20.656  1.00 65.78           O
ATOM   1210  N   TYR B 150      24.115  12.810  21.532  1.00 69.08           N
ATOM   1211  CA  TYR B 150      25.091  11.858  21.066  1.00 69.08           C
ATOM   1212  CB  TYR B 150      26.531  12.203  21.498  1.00 69.08           C
ATOM   1213  CG  TYR B 150      26.628  12.166  22.986  1.00 69.08           C
ATOM   1214  CD1 TYR B 150      26.198  13.232  23.744  1.00 69.08           C
ATOM   1215  CD2 TYR B 150      27.164  11.071  23.623  1.00 69.08           C
ATOM   1216  CE1 TYR B 150      26.294  13.200  25.116  1.00 69.08           C
ATOM   1217  CE2 TYR B 150      27.262  11.033  24.994  1.00 69.08           C
ATOM   1218  CZ  TYR B 150      26.825  12.099  25.743  1.00 69.08           C
ATOM   1219  OH  TYR B 150      26.924  12.063  27.150  1.00 69.08           O
ATOM   1220  C   TYR B 150      24.757  10.486  21.565  1.00 69.08           C
ATOM   1221  O   TYR B 150      24.940   9.500  20.851  1.00 69.08           O
ATOM   1222  N   ALA B 151      24.306  10.383  22.827  1.00 43.44           N
ATOM   1223  CA  ALA B 151      23.968   9.108  23.394  1.00 43.44           C
ATOM   1224  CB  ALA B 151      23.636   9.194  24.893  1.00 43.44           C
ATOM   1225  C   ALA B 151      22.773   8.520  22.700  1.00 43.44           C
ATOM   1226  O   ALA B 151      22.750   7.328  22.397  1.00 43.44           O
ATOM   1227  N   PHE B 152      21.739   9.344  22.433  1.00 54.28           N
ATOM   1228  CA  PHE B 152      20.546   8.848  21.802  1.00 54.28           C
ATOM   1229  CB  PHE B 152      19.419   9.896  21.702  1.00 54.28           C
ATOM   1230  CG  PHE B 152      18.760   9.994  23.037  1.00 54.28           C
ATOM   1231  CD1 PHE B 152      19.309  10.735  24.059  1.00 54.28           C
ATOM   1232  CD2 PHE B 152      17.571   9.337  23.262  1.00 54.28           C
ATOM   1233  CE1 PHE B 152      18.683  10.812  25.283  1.00 54.28           C
ATOM   1234  CE2 PHE B 152      16.941   9.411  24.482  1.00 54.28           C
ATOM   1235  CZ  PHE B 152      17.498  10.150  25.497  1.00 54.28           C
ATOM   1236  C   PHE B 152      20.860   8.363  20.419  1.00 54.28           C
ATOM   1237  O   PHE B 152      20.411   7.292  20.015  1.00 54.28           O
ATOM   1238  N   ALA B 153      21.651   9.135  19.652  1.00 29.52           N
ATOM   1239  CA  ALA B 153      21.970   8.740  18.309  1.00 29.52           C
ATOM   1240  CB  ALA B 153      22.874   9.755  17.590  1.00 29.52           C
ATOM   1241  C   ALA B 153      22.708   7.438  18.364  1.00 29.52           C
ATOM   1242  O   ALA B 153      22.445   6.526  17.583  1.00 29.52           O
ATOM   1243  N   SER B 154      23.647   7.313  19.318  1.00 37.65           N
ATOM   1244  CA  SER B 154      24.454   6.130  19.427  1.00 37.65           C
ATOM   1245  CB  SER B 154      25.490   6.220  20.560  1.00 37.65           C
ATOM   1246  OG  SER B 154      26.429   7.247  20.283  1.00 37.65           O
ATOM   1247  C   SER B 154      23.595   4.933  19.700  1.00 37.65           C
ATOM   1248  O   SER B 154      23.726   3.912  19.027  1.00 37.65           O
ATOM   1249  N   THR B 155      22.685   5.026  20.689  1.00103.04           N
ATOM   1250  CA  THR B 155      21.853   3.909  21.050  1.00103.04           C
ATOM   1251  CB  THR B 155      20.961   4.203  22.220  1.00103.04           C
ATOM   1252  OG1 THR B 155      20.062   5.254  21.899  1.00103.04           O
ATOM   1253  CG2 THR B 155      21.838   4.602  23.419  1.00103.04           C
ATOM   1254  C   THR B 155      20.970   3.574  19.892  1.00103.04           C
ATOM   1255  O   THR B 155      20.747   2.402  19.588  1.00103.04           O
ATOM   1256  N   ALA B 156      20.454   4.606  19.201  1.00 31.46           N
ATOM   1257  CA  ALA B 156      19.536   4.394  18.121  1.00 31.46           C
ATOM   1258  CB  ALA B 156      19.071   5.708  17.471  1.00 31.46           C
ATOM   1259  C   ALA B 156      20.196   3.576  17.055  1.00 31.46           C
ATOM   1260  O   ALA B 156      19.583   2.667  16.499  1.00 31.46           O
ATOM   1261  N   THR B 157      21.468   3.875  16.735  1.00105.97           N
ATOM   1262  CA  THR B 157      22.132   3.138  15.698  1.00105.97           C
ATOM   1263  CB  THR B 157      23.516   3.647  15.416  1.00105.97           C
ATOM   1264  OG1 THR B 157      24.344   3.485  16.558  1.00105.97           O
ATOM   1265  CG2 THR B 157      23.423   5.133  15.034  1.00105.97           C
ATOM   1266  C   THR B 157      22.259   1.698  16.103  1.00105.97           C
ATOM   1267  O   THR B 157      21.908   0.792  15.350  1.00105.97           O
ATOM   1268  N   GLN B 158      22.730   1.446  17.337  1.00 40.65           N
ATOM   1269  CA  GLN B 158      22.962   0.102  17.792  1.00 40.65           C
ATOM   1270  CB  GLN B 158      23.587   0.055  19.196  1.00 40.65           C
ATOM   1271  CG  GLN B 158      24.991   0.660  19.258  1.00 40.65           C
ATOM   1272  CD  GLN B 158      25.491   0.548  20.691  1.00 40.65           C
ATOM   1273  OE1 GLN B 158      26.603   0.967  21.008  1.00 40.65           O
ATOM   1274  NE2 GLN B 158      24.647  -0.033  21.585  1.00 40.65           N
ATOM   1275  C   GLN B 158      21.674  -0.664  17.850  1.00 40.65           C
ATOM   1276  O   GLN B 158      21.642  -1.858  17.552  1.00 40.65           O
ATOM   1277  N   GLU B 159      20.578  -0.007  18.266  1.00 47.25           N
ATOM   1278  CA  GLU B 159      19.316  -0.683  18.421  1.00 47.25           C
ATOM   1279  CB  GLU B 159      18.259   0.223  19.072  1.00 47.25           C
ATOM   1280  CG  GLU B 159      18.606   0.580  20.520  1.00 47.25           C
ATOM   1281  CD  GLU B 159      17.581   1.580  21.034  1.00 47.25           C
ATOM   1282  OE1 GLU B 159      16.707   1.999  20.230  1.00 47.25           O
ATOM   1283  OE2 GLU B 159      17.661   1.941  22.238  1.00 47.25           O
ATOM   1284  C   GLU B 159      18.790  -1.150  17.093  1.00 47.25           C
ATOM   1285  O   GLU B 159      18.288  -2.268  16.984  1.00 47.25           O
ATOM   1286  N   SER B 160      18.870  -0.303  16.047  1.00 79.62           N
ATOM   1287  CA  SER B 160      18.356  -0.678  14.758  1.00 79.62           C
ATOM   1288  CB  SER B 160      18.372   0.487  13.752  1.00 79.62           C
ATOM   1289  OG  SER B 160      17.511   1.526  14.194  1.00 79.62           O
ATOM   1290  C   SER B 160      19.191  -1.780  14.176  1.00 79.62           C
ATOM   1291  O   SER B 160      18.667  -2.755  13.640  1.00 79.62           O
ATOM   1292  N   ARG B 161      20.526  -1.659  14.290  1.00134.65           N
ATOM   1293  CA  ARG B 161      21.432  -2.609  13.703  1.00134.65           C
ATOM   1294  CB  ARG B 161      22.905  -2.173  13.834  1.00134.65           C
ATOM   1295  CG  ARG B 161      23.199  -0.903  13.023  1.00134.65           C
ATOM   1296  CD  ARG B 161      24.643  -0.393  13.097  1.00134.65           C
ATOM   1297  NE  ARG B 161      25.462  -1.179  12.130  1.00134.65           N
ATOM   1298  CZ  ARG B 161      26.310  -0.546  11.265  1.00134.65           C
ATOM   1299  NH1 ARG B 161      26.367   0.817  11.222  1.00134.65           N
ATOM   1300  NH2 ARG B 161      27.104  -1.282  10.435  1.00134.65           N
ATOM   1301  C   ARG B 161      21.240  -3.959  14.323  1.00134.65           C
ATOM   1302  O   ARG B 161      21.383  -4.981  13.652  1.00134.65           O
ATOM   1303  N   LEU B 162      20.945  -4.009  15.631  1.00 40.66           N
ATOM   1304  CA  LEU B 162      20.709  -5.269  16.277  1.00 40.66           C
ATOM   1305  CB  LEU B 162      20.481  -5.132  17.794  1.00 40.66           C
ATOM   1306  CG  LEU B 162      21.713  -4.610  18.554  1.00 40.66           C
ATOM   1307  CD1 LEU B 162      21.435  -4.491  20.062  1.00 40.66           C
ATOM   1308  CD2 LEU B 162      22.961  -5.447  18.237  1.00 40.66           C
ATOM   1309  C   LEU B 162      19.471  -5.862  15.679  1.00 40.66           C
ATOM   1310  O   LEU B 162      19.393  -7.070  15.461  1.00 40.66           O
ATOM   1311  N   ARG B 163      18.461  -5.016  15.403  1.00 67.87           N
ATOM   1312  CA  ARG B 163      17.216  -5.493  14.874  1.00 67.87           C
ATOM   1313  CB  ARG B 163      16.145  -4.393  14.775  1.00 67.87           C
ATOM   1314  CG  ARG B 163      15.656  -3.934  16.152  1.00 67.87           C
ATOM   1315  CD  ARG B 163      14.434  -3.015  16.114  1.00 67.87           C
ATOM   1316  NE  ARG B 163      14.086  -2.684  17.526  1.00 67.87           N
ATOM   1317  CZ  ARG B 163      12.838  -2.224  17.834  1.00 67.87           C
ATOM   1318  NH1 ARG B 163      11.909  -2.059  16.849  1.00 67.87           N
ATOM   1319  NH2 ARG B 163      12.520  -1.930  19.129  1.00 67.87           N
ATOM   1320  C   ARG B 163      17.422  -6.096  13.518  1.00 67.87           C
ATOM   1321  O   ARG B 163      16.922  -7.183  13.240  1.00 67.87           O
ATOM   1322  N   VAL B 164      18.176  -5.417  12.636  1.00 95.51           N
ATOM   1323  CA  VAL B 164      18.399  -5.924  11.309  1.00 95.51           C
ATOM   1324  CB  VAL B 164      19.163  -4.967  10.437  1.00 95.51           C
ATOM   1325  CG1 VAL B 164      20.555  -4.733  11.046  1.00 95.51           C
ATOM   1326  CG2 VAL B 164      19.199  -5.537   9.009  1.00 95.51           C
ATOM   1327  C   VAL B 164      19.173  -7.206  11.372  1.00 95.51           C
ATOM   1328  O   VAL B 164      18.858  -8.160  10.663  1.00 95.51           O
ATOM   1329  N   MET B 165      20.201  -7.270  12.238  1.00115.74           N
ATOM   1330  CA  MET B 165      21.060  -8.421  12.289  1.00115.74           C
ATOM   1331  CB  MET B 165      22.204  -8.257  13.303  1.00115.74           C
ATOM   1332  CG  MET B 165      23.177  -7.134  12.939  1.00115.74           C
ATOM   1333  SD  MET B 165      24.117  -7.420  11.410  1.00115.74           S
ATOM   1334  CE  MET B 165      25.038  -5.858  11.494  1.00115.74           C
ATOM   1335  C   MET B 165      20.282  -9.639  12.690  1.00115.74           C
ATOM   1336  O   MET B 165      20.493 -10.721  12.148  1.00115.74           O
ATOM   1337  N   THR B 166      19.410  -9.486  13.701  1.00 87.56           N
ATOM   1338  CA  THR B 166      18.554 -10.480  14.289  1.00 87.56           C
ATOM   1339  CB  THR B 166      18.177 -10.150  15.704  1.00 87.56           C
ATOM   1340  OG1 THR B 166      17.441  -8.938  15.754  1.00 87.56           O
ATOM   1341  CG2 THR B 166      19.468 -10.018  16.528  1.00 87.56           C
ATOM   1342  C   THR B 166      17.294 -10.667  13.500  1.00 87.56           C
ATOM   1343  O   THR B 166      16.522 -11.581  13.783  1.00 87.56           O
ATOM   1344  N   ASN B 167      17.000  -9.761  12.550  1.00 69.71           N
ATOM   1345  CA  ASN B 167      15.771  -9.850  11.816  1.00 69.71           C
ATOM   1346  CB  ASN B 167      15.584 -11.197  11.095  1.00 69.71           C
ATOM   1347  CG  ASN B 167      14.429 -11.050  10.113  1.00 69.71           C
ATOM   1348  OD1 ASN B 167      13.741 -10.031  10.086  1.00 69.71           O
ATOM   1349  ND2 ASN B 167      14.205 -12.103   9.282  1.00 69.71           N
ATOM   1350  C   ASN B 167      14.629  -9.659  12.768  1.00 69.71           C
ATOM   1351  O   ASN B 167      13.626 -10.370  12.725  1.00 69.71           O
ATOM   1352  N   ASN B 168      14.776  -8.656  13.655  1.00 63.73           N
ATOM   1353  CA  ASN B 168      13.784  -8.259  14.613  1.00 63.73           C
ATOM   1354  CB  ASN B 168      12.431  -7.908  13.969  1.00 63.73           C
ATOM   1355  CG  ASN B 168      12.605  -6.607  13.195  1.00 63.73           C
ATOM   1356  OD1 ASN B 168      13.234  -5.664  13.675  1.00 63.73           O
ATOM   1357  ND2 ASN B 168      12.038  -6.551  11.960  1.00 63.73           N
ATOM   1358  C   ASN B 168      13.573  -9.334  15.627  1.00 63.73           C
ATOM   1359  O   ASN B 168      12.583  -9.316  16.358  1.00 63.73           O
ATOM   1360  N   ASN B 169      14.513 -10.291  15.717  1.00 36.41           N
ATOM   1361  CA  ASN B 169      14.412 -11.299  16.729  1.00 36.41           C
ATOM   1362  CB  ASN B 169      15.493 -12.385  16.593  1.00 36.41           C
ATOM   1363  CG  ASN B 169      15.194 -13.492  17.594  1.00 36.41           C
ATOM   1364  OD1 ASN B 169      14.980 -13.238  18.778  1.00 36.41           O
ATOM   1365  ND2 ASN B 169      15.174 -14.761  17.105  1.00 36.41           N
ATOM   1366  C   ASN B 169      14.613 -10.616  18.050  1.00 36.41           C
ATOM   1367  O   ASN B 169      13.898 -10.896  19.012  1.00 36.41           O
ATOM   1368  N   VAL B 170      15.602  -9.693  18.117  1.00 54.10           N
ATOM   1369  CA  VAL B 170      15.906  -8.985  19.337  1.00 54.10           C
ATOM   1370  CB  VAL B 170      17.334  -9.138  19.771  1.00 54.10           C
ATOM   1371  CG1 VAL B 170      17.563  -8.268  21.018  1.00 54.10           C
ATOM   1372  CG2 VAL B 170      17.622 -10.634  19.988  1.00 54.10           C
ATOM   1373  C   VAL B 170      15.668  -7.512  19.126  1.00 54.10           C
ATOM   1374  O   VAL B 170      16.223  -6.899  18.218  1.00 54.10           O
ATOM   1375  N   LYS B 171      14.734  -6.969  19.931  1.00124.91           N
ATOM   1376  CA  LYS B 171      14.205  -5.628  20.065  1.00124.91           C
ATOM   1377  CB  LYS B 171      12.710  -5.623  20.421  1.00124.91           C
ATOM   1378  CG  LYS B 171      11.816  -6.192  19.317  1.00124.91           C
ATOM   1379  CD  LYS B 171      10.384  -6.474  19.776  1.00124.91           C
ATOM   1380  CE  LYS B 171       9.488  -7.043  18.674  1.00124.91           C
ATOM   1381  NZ  LYS B 171       8.127  -7.287  19.203  1.00124.91           N
ATOM   1382  C   LYS B 171      14.879  -4.692  21.049  1.00124.91           C
ATOM   1383  O   LYS B 171      14.346  -3.605  21.264  1.00124.91           O
ATOM   1384  N   VAL B 172      15.949  -5.091  21.764  1.00137.98           N
ATOM   1385  CA  VAL B 172      16.468  -4.356  22.904  1.00137.98           C
ATOM   1386  CB  VAL B 172      17.846  -4.798  23.304  1.00137.98           C
ATOM   1387  CG1 VAL B 172      17.784  -6.277  23.722  1.00137.98           C
ATOM   1388  CG2 VAL B 172      18.809  -4.515  22.139  1.00137.98           C
ATOM   1389  C   VAL B 172      16.509  -2.857  22.756  1.00137.98           C
ATOM   1390  O   VAL B 172      16.786  -2.305  21.691  1.00137.98           O
ATOM   1391  N   VAL B 173      16.174  -2.160  23.870  1.00109.99           N
ATOM   1392  CA  VAL B 173      16.271  -0.729  23.956  1.00109.99           C
ATOM   1393  CB  VAL B 173      15.030  -0.062  24.489  1.00109.99           C
ATOM   1394  CG1 VAL B 173      13.907  -0.260  23.457  1.00109.99           C
ATOM   1395  CG2 VAL B 173      14.682  -0.643  25.871  1.00109.99           C
ATOM   1396  C   VAL B 173      17.419  -0.471  24.887  1.00109.99           C
ATOM   1397  O   VAL B 173      17.402  -0.879  26.047  1.00109.99           O
ATOM   1398  N   MET B 174      18.467   0.208  24.381  1.00 86.30           N
ATOM   1399  CA  MET B 174      19.660   0.437  25.148  1.00 86.30           C
ATOM   1400  CB  MET B 174      20.900   0.677  24.271  1.00 86.30           C
ATOM   1401  CG  MET B 174      21.177  -0.483  23.311  1.00 86.30           C
ATOM   1402  SD  MET B 174      21.438  -2.095  24.110  1.00 86.30           S
ATOM   1403  CE  MET B 174      23.158  -1.774  24.590  1.00 86.30           C
ATOM   1404  C   MET B 174      19.459   1.644  26.017  1.00 86.30           C
ATOM   1405  O   MET B 174      18.504   2.396  25.832  1.00 86.30           O
ATOM   1406  N   SER B 175      20.366   1.855  27.001  1.00 65.26           N
ATOM   1407  CA  SER B 175      20.195   2.937  27.939  1.00 65.26           C
ATOM   1408  CB  SER B 175      20.437   2.497  29.393  1.00 65.26           C
ATOM   1409  OG  SER B 175      20.382   3.620  30.259  1.00 65.26           O
ATOM   1410  C   SER B 175      21.147   4.077  27.679  1.00 65.26           C
ATOM   1411  O   SER B 175      22.361   3.951  27.832  1.00 65.26           O
ATOM   1412  N   PRO B 176      20.600   5.205  27.290  1.00 87.63           N
ATOM   1413  CA  PRO B 176      21.393   6.392  27.078  1.00 87.63           C
ATOM   1414  CD  PRO B 176      19.414   5.192  26.449  1.00 87.63           C
ATOM   1415  CB  PRO B 176      20.503   7.357  26.300  1.00 87.63           C
ATOM   1416  CG  PRO B 176      19.530   6.433  25.549  1.00 87.63           C
ATOM   1417  C   PRO B 176      21.886   6.971  28.368  1.00 87.63           C
ATOM   1418  O   PRO B 176      22.919   7.641  28.382  1.00 87.63           O
ATOM   1419  N   GLN B 177      21.147   6.744  29.464  1.00 61.13           N
ATOM   1420  CA  GLN B 177      21.481   7.339  30.724  1.00 61.13           C
ATOM   1421  CB  GLN B 177      20.382   7.164  31.781  1.00 61.13           C
ATOM   1422  CG  GLN B 177      20.673   7.941  33.064  1.00 61.13           C
ATOM   1423  CD  GLN B 177      20.712   9.424  32.736  1.00 61.13           C
ATOM   1424  OE1 GLN B 177      19.782   9.970  32.143  1.00 61.13           O
ATOM   1425  NE2 GLN B 177      21.827  10.096  33.128  1.00 61.13           N
ATOM   1426  C   GLN B 177      22.760   6.773  31.254  1.00 61.13           C
ATOM   1427  O   GLN B 177      23.565   7.492  31.845  1.00 61.13           O
ATOM   1428  N   GLU B 178      22.994   5.464  31.055  1.00102.33           N
ATOM   1429  CA  GLU B 178      24.181   4.871  31.594  1.00102.33           C
ATOM   1430  CB  GLU B 178      24.255   3.359  31.312  1.00102.33           C
ATOM   1431  CG  GLU B 178      25.417   2.648  32.007  1.00102.33           C
ATOM   1432  CD  GLU B 178      26.618   2.668  31.072  1.00102.33           C
ATOM   1433  OE1 GLU B 178      26.420   2.927  29.854  1.00102.33           O
ATOM   1434  OE2 GLU B 178      27.750   2.415  31.563  1.00102.33           O
ATOM   1435  C   GLU B 178      25.366   5.550  30.986  1.00102.33           C
ATOM   1436  O   GLU B 178      26.353   5.831  31.666  1.00102.33           O
ATOM   1437  N   VAL B 179      25.297   5.837  29.676  1.00 47.76           N
ATOM   1438  CA  VAL B 179      26.382   6.509  29.024  1.00 47.76           C
ATOM   1439  CB  VAL B 179      26.148   6.686  27.551  1.00 47.76           C
ATOM   1440  CG1 VAL B 179      27.269   7.570  26.979  1.00 47.76           C
ATOM   1441  CG2 VAL B 179      26.062   5.295  26.897  1.00 47.76           C
ATOM   1442  C   VAL B 179      26.533   7.871  29.625  1.00 47.76           C
ATOM   1443  O   VAL B 179      27.641   8.307  29.932  1.00 47.76           O
ATOM   1444  N   VAL B 180      25.407   8.579  29.827  1.00 52.61           N
ATOM   1445  CA  VAL B 180      25.474   9.917  30.349  1.00 52.61           C
ATOM   1446  CB  VAL B 180      24.129  10.581  30.441  1.00 52.61           C
ATOM   1447  CG1 VAL B 180      24.301  11.955  31.116  1.00 52.61           C
ATOM   1448  CG2 VAL B 180      23.522  10.655  29.029  1.00 52.61           C
ATOM   1449  C   VAL B 180      26.071   9.918  31.727  1.00 52.61           C
ATOM   1450  O   VAL B 180      26.873  10.790  32.053  1.00 52.61           O
ATOM   1451  N   SER B 181      25.654   8.980  32.599  1.00 79.08           N
ATOM   1452  CA  SER B 181      26.152   8.992  33.951  1.00 79.08           C
ATOM   1453  CB  SER B 181      25.232   8.222  34.915  1.00 79.08           C
ATOM   1454  OG  SER B 181      23.961   8.853  34.980  1.00 79.08           O
ATOM   1455  C   SER B 181      27.536   8.412  34.108  1.00 79.08           C
ATOM   1456  O   SER B 181      28.353   8.958  34.847  1.00 79.08           O
ATOM   1457  N   CYS B 182      27.767   7.211  33.536  1.00103.59           N
ATOM   1458  CA  CYS B 182      28.989   6.453  33.668  1.00103.59           C
ATOM   1459  CB  CYS B 182      28.709   4.949  33.566  1.00103.59           C
ATOM   1460  SG  CYS B 182      27.591   4.444  34.901  1.00103.59           S
ATOM   1461  C   CYS B 182      30.141   6.757  32.751  1.00103.59           C
ATOM   1462  O   CYS B 182      31.297   6.668  33.166  1.00103.59           O
ATOM   1463  N   SER B 183      29.875   7.094  31.476  1.00 78.17           N
ATOM   1464  CA  SER B 183      30.925   7.109  30.491  1.00 78.17           C
ATOM   1465  CB  SER B 183      30.384   7.074  29.050  1.00 78.17           C
ATOM   1466  OG  SER B 183      31.453   7.084  28.118  1.00 78.17           O
ATOM   1467  C   SER B 183      31.874   8.264  30.597  1.00 78.17           C
ATOM   1468  O   SER B 183      31.492   9.432  30.551  1.00 78.17           O
ATOM   1469  N   GLU B 184      33.169   7.924  30.738  1.00 94.93           N
ATOM   1470  CA  GLU B 184      34.284   8.831  30.795  1.00 94.93           C
ATOM   1471  CB  GLU B 184      35.539   8.205  31.422  1.00 94.93           C
ATOM   1472  CG  GLU B 184      35.359   7.911  32.914  1.00 94.93           C
ATOM   1473  CD  GLU B 184      36.690   7.438  33.479  1.00 94.93           C
ATOM   1474  OE1 GLU B 184      37.685   8.204  33.369  1.00 94.93           O
ATOM   1475  OE2 GLU B 184      36.731   6.306  34.030  1.00 94.93           O
ATOM   1476  C   GLU B 184      34.626   9.327  29.414  1.00 94.93           C
ATOM   1477  O   GLU B 184      35.371  10.296  29.263  1.00 94.93           O
ATOM   1478  N   TYR B 185      34.176   8.593  28.377  1.00174.36           N
ATOM   1479  CA  TYR B 185      34.389   8.887  26.986  1.00174.36           C
ATOM   1480  CB  TYR B 185      34.084   7.734  26.013  1.00174.36           C
ATOM   1481  CG  TYR B 185      35.118   6.688  26.259  1.00174.36           C
ATOM   1482  CD1 TYR B 185      36.451   7.029  26.288  1.00174.36           C
ATOM   1483  CD2 TYR B 185      34.770   5.367  26.408  1.00174.36           C
ATOM   1484  CE1 TYR B 185      37.418   6.075  26.504  1.00174.36           C
ATOM   1485  CE2 TYR B 185      35.732   4.407  26.622  1.00174.36           C
ATOM   1486  CZ  TYR B 185      37.058   4.760  26.675  1.00174.36           C
ATOM   1487  OH  TYR B 185      38.043   3.774  26.896  1.00174.36           O
ATOM   1488  C   TYR B 185      33.616  10.098  26.563  1.00174.36           C
ATOM   1489  O   TYR B 185      33.821  10.590  25.455  1.00174.36           O
ATOM   1490  N   ALA B 186      32.599  10.502  27.353  1.00 76.11           N
ATOM   1491  CA  ALA B 186      31.777  11.639  27.036  1.00 76.11           C
ATOM   1492  CB  ALA B 186      30.380  11.252  26.524  1.00 76.11           C
ATOM   1493  C   ALA B 186      31.579  12.503  28.257  1.00 76.11           C
ATOM   1494  O   ALA B 186      32.030  12.200  29.360  1.00 76.11           O
ATOM   1495  N   GLN B 187      30.966  13.674  28.003  1.00177.77           N
ATOM   1496  CA  GLN B 187      30.615  14.791  28.840  1.00177.77           C
ATOM   1497  CB  GLN B 187      30.576  16.106  28.043  1.00177.77           C
ATOM   1498  CG  GLN B 187      31.974  16.575  27.614  1.00177.77           C
ATOM   1499  CD  GLN B 187      32.590  15.549  26.666  1.00177.77           C
ATOM   1500  OE1 GLN B 187      32.060  15.283  25.589  1.00177.77           O
ATOM   1501  NE2 GLN B 187      33.736  14.945  27.081  1.00177.77           N
ATOM   1502  C   GLN B 187      29.355  14.660  29.660  1.00177.77           C
ATOM   1503  O   GLN B 187      29.032  15.594  30.389  1.00177.77           O
ATOM   1504  N   GLY B 188      28.515  13.622  29.481  1.00 52.54           N
ATOM   1505  CA  GLY B 188      27.302  13.591  30.260  1.00 52.54           C
ATOM   1506  C   GLY B 188      26.308  14.455  29.541  1.00 52.54           C
ATOM   1507  O   GLY B 188      26.121  14.318  28.336  1.00 52.54           O
ATOM   1508  N   CYS B 189      25.614  15.341  30.280  1.00 82.78           N
ATOM   1509  CA  CYS B 189      24.644  16.258  29.747  1.00 82.78           C
ATOM   1510  CB  CYS B 189      23.776  16.931  30.820  1.00 82.78           C
ATOM   1511  SG  CYS B 189      22.493  15.781  31.376  1.00 82.78           S
ATOM   1512  C   CYS B 189      25.324  17.319  28.940  1.00 82.78           C
ATOM   1513  O   CYS B 189      24.672  18.074  28.221  1.00 82.78           O
ATOM   1514  N   GLU B 190      26.644  17.461  29.138  1.00132.23           N
ATOM   1515  CA  GLU B 190      27.510  18.406  28.486  1.00132.23           C
ATOM   1516  CB  GLU B 190      28.864  18.545  29.200  1.00132.23           C
ATOM   1517  CG  GLU B 190      28.743  19.302  30.525  1.00132.23           C
ATOM   1518  CD  GLU B 190      27.884  18.478  31.476  1.00132.23           C
ATOM   1519  OE1 GLU B 190      28.391  17.450  31.995  1.00132.23           O
ATOM   1520  OE2 GLU B 190      26.707  18.867  31.699  1.00132.23           O
ATOM   1521  C   GLU B 190      27.749  18.065  27.036  1.00132.23           C
ATOM   1522  O   GLU B 190      28.251  18.905  26.289  1.00132.23           O
ATOM   1523  N   GLY B 191      27.510  16.805  26.607  1.00 43.67           N
ATOM   1524  CA  GLY B 191      27.705  16.488  25.212  1.00 43.67           C
ATOM   1525  C   GLY B 191      28.645  15.320  25.082  1.00 43.67           C
ATOM   1526  O   GLY B 191      29.163  14.814  26.076  1.00 43.67           O
ATOM   1527  N   GLY B 192      28.884  14.865  23.827  1.00 33.22           N
ATOM   1528  CA  GLY B 192      29.758  13.749  23.560  1.00 33.22           C
ATOM   1529  C   GLY B 192      29.726  13.450  22.083  1.00 33.22           C
ATOM   1530  O   GLY B 192      29.107  14.181  21.310  1.00 33.22           O
ATOM   1531  N   PHE B 193      30.415  12.361  21.649  1.00 70.48           N
ATOM   1532  CA  PHE B 193      30.438  12.021  20.243  1.00 70.48           C
ATOM   1533  CB  PHE B 193      31.775  12.350  19.557  1.00 70.48           C
ATOM   1534  CG  PHE B 193      31.891  13.834  19.542  1.00 70.48           C
ATOM   1535  CD1 PHE B 193      32.343  14.508  20.653  1.00 70.48           C
ATOM   1536  CD2 PHE B 193      31.548  14.552  18.420  1.00 70.48           C
ATOM   1537  CE1 PHE B 193      32.450  15.878  20.643  1.00 70.48           C
ATOM   1538  CE2 PHE B 193      31.652  15.923  18.405  1.00 70.48           C
ATOM   1539  CZ  PHE B 193      32.104  16.588  19.519  1.00 70.48           C
ATOM   1540  C   PHE B 193      30.175  10.548  20.043  1.00 70.48           C
ATOM   1541  O   PHE B 193      30.714   9.696  20.749  1.00 70.48           O
ATOM   1542  N   PRO B 194      29.383  10.237  19.038  1.00 72.60           N
ATOM   1543  CA  PRO B 194      28.984   8.881  18.740  1.00 72.60           C
ATOM   1544  CD  PRO B 194      28.452  11.210  18.492  1.00 72.60           C
ATOM   1545  CB  PRO B 194      27.971   8.993  17.603  1.00 72.60           C
ATOM   1546  CG  PRO B 194      27.342  10.383  17.818  1.00 72.60           C
ATOM   1547  C   PRO B 194      30.130   7.959  18.453  1.00 72.60           C
ATOM   1548  O   PRO B 194      30.036   6.773  18.766  1.00 72.60           O
ATOM   1549  N   TYR B 195      31.229   8.470  17.880  1.00 64.65           N
ATOM   1550  CA  TYR B 195      32.346   7.631  17.560  1.00 64.65           C
ATOM   1551  CB  TYR B 195      33.483   8.460  16.935  1.00 64.65           C
ATOM   1552  CG  TYR B 195      34.656   7.608  16.586  1.00 64.65           C
ATOM   1553  CD1 TYR B 195      35.632   7.325  17.514  1.00 64.65           C
ATOM   1554  CD2 TYR B 195      34.783   7.103  15.312  1.00 64.65           C
ATOM   1555  CE1 TYR B 195      36.716   6.548  17.174  1.00 64.65           C
ATOM   1556  CE2 TYR B 195      35.862   6.327  14.966  1.00 64.65           C
ATOM   1557  CZ  TYR B 195      36.830   6.047  15.898  1.00 64.65           C
ATOM   1558  OH  TYR B 195      37.938   5.252  15.541  1.00 64.65           O
ATOM   1559  C   TYR B 195      32.827   7.037  18.856  1.00 64.65           C
ATOM   1560  O   TYR B 195      33.150   5.854  18.929  1.00 64.65           O
ATOM   1561  N   LEU B 196      32.911   7.867  19.911  1.00 94.05           N
ATOM   1562  CA  LEU B 196      33.353   7.448  21.212  1.00 94.05           C
ATOM   1563  CB  LEU B 196      33.688   8.637  22.127  1.00 94.05           C
ATOM   1564  CG  LEU B 196      34.951   9.399  21.683  1.00 94.05           C
ATOM   1565  CD1 LEU B 196      35.258  10.578  22.616  1.00 94.05           C
ATOM   1566  CD2 LEU B 196      36.147   8.439  21.549  1.00 94.05           C
ATOM   1567  C   LEU B 196      32.343   6.585  21.925  1.00 94.05           C
ATOM   1568  O   LEU B 196      32.727   5.786  22.777  1.00 94.05           O
ATOM   1569  N   ILE B 197      31.029   6.861  21.775  1.00143.55           N
ATOM   1570  CA  ILE B 197      30.021   6.070  22.445  1.00143.55           C
ATOM   1571  CB  ILE B 197      28.807   6.884  22.780  1.00143.55           C
ATOM   1572  CG1 ILE B 197      29.220   8.065  23.674  1.00143.55           C
ATOM   1573  CG2 ILE B 197      27.768   5.956  23.434  1.00143.55           C
ATOM   1574  CD1 ILE B 197      29.921   7.631  24.960  1.00143.55           C
ATOM   1575  C   ILE B 197      29.556   4.843  21.713  1.00143.55           C
ATOM   1576  O   ILE B 197      29.644   3.720  22.209  1.00143.55           O
ATOM   1577  N   ALA B 198      29.042   5.036  20.482  1.00 60.84           N
ATOM   1578  CA  ALA B 198      28.510   3.923  19.757  1.00 60.84           C
ATOM   1579  CB  ALA B 198      27.917   4.326  18.396  1.00 60.84           C
ATOM   1580  C   ALA B 198      29.652   3.003  19.499  1.00 60.84           C
ATOM   1581  O   ALA B 198      29.481   1.784  19.503  1.00 60.84           O
ATOM   1582  N   GLY B 199      30.812   3.574  19.108  1.00 86.56           N
ATOM   1583  CA  GLY B 199      31.958   2.740  18.877  1.00 86.56           C
ATOM   1584  C   GLY B 199      32.809   2.349  20.065  1.00 86.56           C
ATOM   1585  O   GLY B 199      32.765   1.216  20.539  1.00 86.56           O
ATOM   1586  N   LYS B 200      33.558   3.327  20.629  1.00118.08           N
ATOM   1587  CA  LYS B 200      34.593   3.007  21.589  1.00118.08           C
ATOM   1588  CB  LYS B 200      35.524   4.192  21.883  1.00118.08           C
ATOM   1589  CG  LYS B 200      36.776   3.775  22.654  1.00118.08           C
ATOM   1590  CD  LYS B 200      37.891   4.820  22.632  1.00118.08           C
ATOM   1591  CE  LYS B 200      39.199   4.316  23.242  1.00118.08           C
ATOM   1592  NZ  LYS B 200      39.783   3.264  22.380  1.00118.08           N
ATOM   1593  C   LYS B 200      34.067   2.516  22.900  1.00118.08           C
ATOM   1594  O   LYS B 200      34.479   1.466  23.391  1.00118.08           O
ATOM   1595  N   TYR B 201      33.124   3.261  23.496  1.00 75.82           N
ATOM   1596  CA  TYR B 201      32.599   2.921  24.786  1.00 75.82           C
ATOM   1597  CB  TYR B 201      31.581   3.977  25.260  1.00 75.82           C
ATOM   1598  CG  TYR B 201      31.180   3.714  26.670  1.00 75.82           C
ATOM   1599  CD1 TYR B 201      32.033   4.037  27.700  1.00 75.82           C
ATOM   1600  CD2 TYR B 201      29.949   3.176  26.968  1.00 75.82           C
ATOM   1601  CE1 TYR B 201      31.675   3.811  29.007  1.00 75.82           C
ATOM   1602  CE2 TYR B 201      29.584   2.947  28.274  1.00 75.82           C
ATOM   1603  CZ  TYR B 201      30.448   3.265  29.295  1.00 75.82           C
ATOM   1604  OH  TYR B 201      30.079   3.034  30.637  1.00 75.82           O
ATOM   1605  C   TYR B 201      31.905   1.601  24.664  1.00 75.82           C
ATOM   1606  O   TYR B 201      32.032   0.732  25.526  1.00 75.82           O
ATOM   1607  N   GLY B 202      31.156   1.408  23.566  1.00 28.38           N
ATOM   1608  CA  GLY B 202      30.430   0.183  23.394  1.00 28.38           C
ATOM   1609  C   GLY B 202      31.390  -0.969  23.366  1.00 28.38           C
ATOM   1610  O   GLY B 202      31.107  -2.030  23.921  1.00 28.38           O
ATOM   1611  N   GLN B 203      32.533  -0.818  22.673  1.00 68.87           N
ATOM   1612  CA  GLN B 203      33.477  -1.898  22.586  1.00 68.87           C
ATOM   1613  CB  GLN B 203      34.562  -1.633  21.526  1.00 68.87           C
ATOM   1614  CG  GLN B 203      35.532  -2.799  21.327  1.00 68.87           C
ATOM   1615  CD  GLN B 203      36.537  -2.390  20.258  1.00 68.87           C
ATOM   1616  OE1 GLN B 203      37.321  -1.466  20.444  1.00 68.87           O
ATOM   1617  NE2 GLN B 203      36.504  -3.101  19.096  1.00 68.87           N
ATOM   1618  C   GLN B 203      34.170  -2.149  23.899  1.00 68.87           C
ATOM   1619  O   GLN B 203      34.311  -3.297  24.320  1.00 68.87           O
ATOM   1620  N   ASP B 204      34.666  -1.081  24.558  1.00117.19           N
ATOM   1621  CA  ASP B 204      35.428  -1.230  25.769  1.00117.19           C
ATOM   1622  CB  ASP B 204      36.152   0.072  26.164  1.00117.19           C
ATOM   1623  CG  ASP B 204      37.216   0.376  25.118  1.00117.19           C
ATOM   1624  OD1 ASP B 204      37.468  -0.505  24.253  1.00117.19           O
ATOM   1625  OD2 ASP B 204      37.786   1.499  25.166  1.00117.19           O
ATOM   1626  C   ASP B 204      34.606  -1.634  26.964  1.00117.19           C
ATOM   1627  O   ASP B 204      34.934  -2.603  27.648  1.00117.19           O
ATOM   1628  N   PHE B 205      33.603  -0.799  27.320  1.00186.16           N
ATOM   1629  CA  PHE B 205      32.741  -1.014  28.454  1.00186.16           C
ATOM   1630  CB  PHE B 205      32.394   0.303  29.162  1.00186.16           C
ATOM   1631  CG  PHE B 205      33.706   0.822  29.644  1.00186.16           C
ATOM   1632  CD1 PHE B 205      34.206   0.444  30.869  1.00186.16           C
ATOM   1633  CD2 PHE B 205      34.453   1.669  28.857  1.00186.16           C
ATOM   1634  CE1 PHE B 205      35.422   0.917  31.306  1.00186.16           C
ATOM   1635  CE2 PHE B 205      35.668   2.146  29.290  1.00186.16           C
ATOM   1636  CZ  PHE B 205      36.155   1.770  30.518  1.00186.16           C
ATOM   1637  C   PHE B 205      31.480  -1.787  28.190  1.00186.16           C
ATOM   1638  O   PHE B 205      31.055  -2.592  29.016  1.00186.16           O
ATOM   1639  N   GLY B 206      30.813  -1.532  27.047  1.00 36.63           N
ATOM   1640  CA  GLY B 206      29.564  -2.194  26.764  1.00 36.63           C
ATOM   1641  C   GLY B 206      28.415  -1.312  27.173  1.00 36.63           C
ATOM   1642  O   GLY B 206      28.576  -0.368  27.947  1.00 36.63           O
ATOM   1643  N   LEU B 207      27.206  -1.615  26.646  1.00106.28           N
ATOM   1644  CA  LEU B 207      26.023  -0.853  26.943  1.00106.28           C
ATOM   1645  CB  LEU B 207      25.372  -0.188  25.718  1.00106.28           C
ATOM   1646  CG  LEU B 207      26.154   1.031  25.192  1.00106.28           C
ATOM   1647  CD1 LEU B 207      27.578   0.653  24.760  1.00106.28           C
ATOM   1648  CD2 LEU B 207      25.372   1.758  24.087  1.00106.28           C
ATOM   1649  C   LEU B 207      25.007  -1.745  27.595  1.00106.28           C
ATOM   1650  O   LEU B 207      24.983  -2.953  27.370  1.00106.28           O
ATOM   1651  N   VAL B 208      24.135  -1.153  28.441  1.00 62.87           N
ATOM   1652  CA  VAL B 208      23.138  -1.909  29.151  1.00 62.87           C
ATOM   1653  CB  VAL B 208      23.166  -1.685  30.635  1.00 62.87           C
ATOM   1654  CG1 VAL B 208      24.523  -2.168  31.176  1.00 62.87           C
ATOM   1655  CG2 VAL B 208      22.876  -0.200  30.913  1.00 62.87           C
ATOM   1656  C   VAL B 208      21.786  -1.488  28.668  1.00 62.87           C
ATOM   1657  O   VAL B 208      21.645  -0.484  27.974  1.00 62.87           O
ATOM   1658  N   ASP B 209      20.750  -2.278  29.015  1.00 44.50           N
ATOM   1659  CA  ASP B 209      19.413  -2.000  28.564  1.00 44.50           C
ATOM   1660  CB  ASP B 209      18.465  -3.204  28.701  1.00 44.50           C
ATOM   1661  CG  ASP B 209      18.920  -4.264  27.707  1.00 44.50           C
ATOM   1662  OD1 ASP B 209      19.825  -3.957  26.886  1.00 44.50           O
ATOM   1663  OD2 ASP B 209      18.365  -5.394  27.754  1.00 44.50           O
ATOM   1664  C   ASP B 209      18.834  -0.862  29.354  1.00 44.50           C
ATOM   1665  O   ASP B 209      19.336  -0.484  30.413  1.00 44.50           O
ATOM   1666  N   GLU B 210      17.723  -0.300  28.834  1.00 84.37           N
ATOM   1667  CA  GLU B 210      17.067   0.839  29.416  1.00 84.37           C
ATOM   1668  CB  GLU B 210      15.826   1.280  28.623  1.00 84.37           C
ATOM   1669  CG  GLU B 210      15.116   2.492  29.233  1.00 84.37           C
ATOM   1670  CD  GLU B 210      15.973   3.726  28.989  1.00 84.37           C
ATOM   1671  OE1 GLU B 210      16.890   3.654  28.128  1.00 84.37           O
ATOM   1672  OE2 GLU B 210      15.719   4.759  29.663  1.00 84.37           O
ATOM   1673  C   GLU B 210      16.612   0.507  30.807  1.00 84.37           C
ATOM   1674  O   GLU B 210      16.747   1.315  31.726  1.00 84.37           O
ATOM   1675  N   THR B 211      16.086  -0.713  31.004  1.00108.40           N
ATOM   1676  CA  THR B 211      15.545  -1.111  32.274  1.00108.40           C
ATOM   1677  CB  THR B 211      14.996  -2.509  32.258  1.00108.40           C
ATOM   1678  OG1 THR B 211      16.033  -3.438  31.981  1.00108.40           O
ATOM   1679  CG2 THR B 211      13.905  -2.593  31.176  1.00108.40           C
ATOM   1680  C   THR B 211      16.629  -1.073  33.304  1.00108.40           C
ATOM   1681  O   THR B 211      16.393  -0.738  34.466  1.00108.40           O
ATOM   1682  N   CYS B 212      17.858  -1.438  32.905  1.00 53.86           N
ATOM   1683  CA  CYS B 212      18.930  -1.474  33.853  1.00 53.86           C
ATOM   1684  CB  CYS B 212      20.253  -1.991  33.229  1.00 53.86           C
ATOM   1685  SG  CYS B 212      21.652  -2.057  34.397  1.00 53.86           S
ATOM   1686  C   CYS B 212      19.142  -0.088  34.389  1.00 53.86           C
ATOM   1687  O   CYS B 212      19.321   0.086  35.597  1.00 53.86           O
ATOM   1688  N   TYR B 213      19.150   0.938  33.503  1.00159.30           N
ATOM   1689  CA  TYR B 213      19.353   2.279  33.980  1.00159.30           C
ATOM   1690  CB  TYR B 213      20.758   2.784  33.605  1.00159.30           C
ATOM   1691  CG  TYR B 213      21.115   3.933  34.479  1.00159.30           C
ATOM   1692  CD1 TYR B 213      20.299   5.034  34.549  1.00159.30           C
ATOM   1693  CD2 TYR B 213      22.289   3.920  35.200  1.00159.30           C
ATOM   1694  CE1 TYR B 213      20.635   6.094  35.352  1.00159.30           C
ATOM   1695  CE2 TYR B 213      22.631   4.982  36.005  1.00159.30           C
ATOM   1696  CZ  TYR B 213      21.794   6.070  36.080  1.00159.30           C
ATOM   1697  OH  TYR B 213      22.106   7.177  36.890  1.00159.30           O
ATOM   1698  C   TYR B 213      18.362   3.163  33.268  1.00159.30           C
ATOM   1699  O   TYR B 213      18.660   3.646  32.177  1.00159.30           O
ATOM   1700  N   PRO B 214      17.237   3.471  33.861  1.00 81.20           N
ATOM   1701  CA  PRO B 214      16.241   4.258  33.171  1.00 81.20           C
ATOM   1702  CD  PRO B 214      16.633   2.560  34.820  1.00 81.20           C
ATOM   1703  CB  PRO B 214      14.981   4.167  34.026  1.00 81.20           C
ATOM   1704  CG  PRO B 214      15.115   2.793  34.712  1.00 81.20           C
ATOM   1705  C   PRO B 214      16.713   5.654  32.903  1.00 81.20           C
ATOM   1706  O   PRO B 214      17.541   6.153  33.660  1.00 81.20           O
ATOM   1707  N   TYR B 215      16.191   6.302  31.839  1.00 99.55           N
ATOM   1708  CA  TYR B 215      16.677   7.598  31.434  1.00 99.55           C
ATOM   1709  CB  TYR B 215      16.276   7.932  29.983  1.00 99.55           C
ATOM   1710  CG  TYR B 215      16.893   9.223  29.567  1.00 99.55           C
ATOM   1711  CD1 TYR B 215      18.247   9.300  29.337  1.00 99.55           C
ATOM   1712  CD2 TYR B 215      16.118  10.343  29.372  1.00 99.55           C
ATOM   1713  CE1 TYR B 215      18.824  10.483  28.942  1.00 99.55           C
ATOM   1714  CE2 TYR B 215      16.690  11.529  28.976  1.00 99.55           C
ATOM   1715  CZ  TYR B 215      18.045  11.601  28.762  1.00 99.55           C
ATOM   1716  OH  TYR B 215      18.637  12.816  28.354  1.00 99.55           O
ATOM   1717  C   TYR B 215      16.147   8.663  32.349  1.00 99.55           C
ATOM   1718  O   TYR B 215      14.937   8.784  32.539  1.00 99.55           O
ATOM   1719  N   ARG B 216      17.086   9.349  33.048  1.00207.38           N
ATOM   1720  CA  ARG B 216      16.882  10.464  33.939  1.00207.38           C
ATOM   1721  CB  ARG B 216      17.913  10.494  35.076  1.00207.38           C
ATOM   1722  CG  ARG B 216      17.524  11.447  36.207  1.00207.38           C
ATOM   1723  CD  ARG B 216      16.301  10.986  37.003  1.00207.38           C
ATOM   1724  NE  ARG B 216      16.698   9.768  37.763  1.00207.38           N
ATOM   1725  CZ  ARG B 216      15.913   9.314  38.783  1.00207.38           C
ATOM   1726  NH1 ARG B 216      14.767   9.979  39.111  1.00207.38           N
ATOM   1727  NH2 ARG B 216      16.275   8.195  39.476  1.00207.38           N
ATOM   1728  C   ARG B 216      16.889  11.819  33.279  1.00207.38           C
ATOM   1729  O   ARG B 216      16.124  12.699  33.670  1.00207.38           O
ATOM   1730  N   GLU B 217      17.746  12.003  32.248  1.00127.51           N
ATOM   1731  CA  GLU B 217      18.055  13.248  31.577  1.00127.51           C
ATOM   1732  CB  GLU B 217      16.850  14.025  30.994  1.00127.51           C
ATOM   1733  CG  GLU B 217      16.038  14.849  31.995  1.00127.51           C
ATOM   1734  CD  GLU B 217      14.911  15.532  31.235  1.00127.51           C
ATOM   1735  OE1 GLU B 217      14.829  15.333  29.993  1.00127.51           O
ATOM   1736  OE2 GLU B 217      14.120  16.267  31.884  1.00127.51           O
ATOM   1737  C   GLU B 217      18.820  14.169  32.485  1.00127.51           C
ATOM   1738  O   GLU B 217      18.721  15.390  32.369  1.00127.51           O
ATOM   1739  N   ARG B 218      19.639  13.602  33.397  1.00121.98           N
ATOM   1740  CA  ARG B 218      20.452  14.420  34.256  1.00121.98           C
ATOM   1741  CB  ARG B 218      19.861  14.678  35.652  1.00121.98           C
ATOM   1742  CG  ARG B 218      19.696  13.412  36.490  1.00121.98           C
ATOM   1743  CD  ARG B 218      19.109  13.669  37.879  1.00121.98           C
ATOM   1744  NE  ARG B 218      19.010  12.353  38.572  1.00121.98           N
ATOM   1745  CZ  ARG B 218      18.716  12.304  39.904  1.00121.98           C
ATOM   1746  NH1 ARG B 218      18.510  13.460  40.600  1.00121.98           N
ATOM   1747  NH2 ARG B 218      18.627  11.099  40.538  1.00121.98           N
ATOM   1748  C   ARG B 218      21.763  13.719  34.480  1.00121.98           C
ATOM   1749  O   ARG B 218      21.971  12.578  34.078  1.00121.98           O
ATOM   1750  N   ASP B 219      22.673  14.434  35.159  1.00113.51           N
ATOM   1751  CA  ASP B 219      24.026  14.116  35.538  1.00113.51           C
ATOM   1752  CB  ASP B 219      24.820  15.359  35.966  1.00113.51           C
ATOM   1753  CG  ASP B 219      25.087  16.170  34.705  1.00113.51           C
ATOM   1754  OD1 ASP B 219      25.782  15.642  33.796  1.00113.51           O
ATOM   1755  OD2 ASP B 219      24.583  17.321  34.624  1.00113.51           O
ATOM   1756  C   ASP B 219      24.057  13.114  36.663  1.00113.51           C
ATOM   1757  O   ASP B 219      25.056  13.019  37.377  1.00113.51           O
ATOM   1758  N   ALA B 220      22.928  12.435  36.942  1.00 63.16           N
ATOM   1759  CA  ALA B 220      22.837  11.518  38.053  1.00 63.16           C
ATOM   1760  CB  ALA B 220      21.559  10.662  38.032  1.00 63.16           C
ATOM   1761  C   ALA B 220      24.015  10.580  38.093  1.00 63.16           C
ATOM   1762  O   ALA B 220      24.726  10.382  37.111  1.00 63.16           O
ATOM   1763  N   PRO B 221      24.263  10.056  39.274  1.00132.02           N
ATOM   1764  CA  PRO B 221      25.363   9.138  39.486  1.00132.02           C
ATOM   1765  CD  PRO B 221      23.989  10.845  40.465  1.00132.02           C
ATOM   1766  CB  PRO B 221      25.606   9.115  40.993  1.00132.02           C
ATOM   1767  CG  PRO B 221      25.097  10.487  41.467  1.00132.02           C
ATOM   1768  C   PRO B 221      25.097   7.773  38.911  1.00132.02           C
ATOM   1769  O   PRO B 221      23.938   7.454  38.668  1.00132.02           O
ATOM   1770  N   CYS B 222      26.149   6.947  38.697  1.00115.56           N
ATOM   1771  CA  CYS B 222      26.003   5.628  38.122  1.00115.56           C
ATOM   1772  CB  CYS B 222      27.336   4.912  37.856  1.00115.56           C
ATOM   1773  SG  CYS B 222      28.250   5.581  36.445  1.00115.56           S
ATOM   1774  C   CYS B 222      25.253   4.733  39.081  1.00115.56           C
ATOM   1775  O   CYS B 222      25.281   4.989  40.280  1.00115.56           O
ATOM   1776  N   ARG B 223      24.550   3.672  38.578  1.00163.26           N
ATOM   1777  CA  ARG B 223      23.791   2.743  39.416  1.00163.26           C
ATOM   1778  CB  ARG B 223      22.500   3.376  39.970  1.00163.26           C
ATOM   1779  CG  ARG B 223      21.762   2.515  40.998  1.00163.26           C
ATOM   1780  CD  ARG B 223      22.495   2.390  42.335  1.00163.26           C
ATOM   1781  NE  ARG B 223      23.757   1.638  42.087  1.00163.26           N
ATOM   1782  CZ  ARG B 223      23.764   0.276  42.169  1.00163.26           C
ATOM   1783  NH1 ARG B 223      22.615  -0.396  42.473  1.00163.26           N
ATOM   1784  NH2 ARG B 223      24.921  -0.415  41.949  1.00163.26           N
ATOM   1785  C   ARG B 223      23.378   1.496  38.598  1.00163.26           C
ATOM   1786  O   ARG B 223      23.683   1.419  37.411  1.00163.26           O
ATOM   1787  N   GLN B 224      22.667   0.504  39.235  1.00213.02           N
ATOM   1788  CA  GLN B 224      22.154  -0.806  38.823  1.00213.02           C
ATOM   1789  CB  GLN B 224      21.307  -0.763  37.541  1.00213.02           C
ATOM   1790  CG  GLN B 224      20.599  -2.085  37.240  1.00213.02           C
ATOM   1791  CD  GLN B 224      19.458  -2.237  38.235  1.00213.02           C
ATOM   1792  OE1 GLN B 224      19.245  -1.379  39.090  1.00213.02           O
ATOM   1793  NE2 GLN B 224      18.700  -3.360  38.122  1.00213.02           N
ATOM   1794  C   GLN B 224      23.288  -1.781  38.617  1.00213.02           C
ATOM   1795  O   GLN B 224      24.299  -1.437  37.994  1.00213.02           O
ATOM   1796  N   VAL B 225      23.132  -3.042  39.106  1.00 79.12           N
ATOM   1797  CA  VAL B 225      24.191  -4.027  39.067  1.00 79.12           C
ATOM   1798  CB  VAL B 225      24.610  -4.456  40.451  1.00 79.12           C
ATOM   1799  CG1 VAL B 225      25.725  -5.509  40.361  1.00 79.12           C
ATOM   1800  CG2 VAL B 225      25.010  -3.194  41.230  1.00 79.12           C
ATOM   1801  C   VAL B 225      23.736  -5.262  38.312  1.00 79.12           C
ATOM   1802  O   VAL B 225      22.537  -5.527  38.184  1.00 79.12           O
ATOM   1803  N   SER B 226      24.718  -6.033  37.782  1.00 65.17           N
ATOM   1804  CA  SER B 226      24.561  -7.301  37.110  1.00 65.17           C
ATOM   1805  CB  SER B 226      24.041  -8.412  38.039  1.00 65.17           C
ATOM   1806  OG  SER B 226      24.978  -8.659  39.077  1.00 65.17           O
ATOM   1807  C   SER B 226      23.657  -7.244  35.912  1.00 65.17           C
ATOM   1808  O   SER B 226      22.855  -8.154  35.709  1.00 65.17           O
ATOM   1809  N   CYS B 227      23.759  -6.204  35.061  1.00 98.40           N
ATOM   1810  CA  CYS B 227      22.938  -6.237  33.878  1.00 98.40           C
ATOM   1811  CB  CYS B 227      22.093  -4.961  33.613  1.00 98.40           C
ATOM   1812  SG  CYS B 227      22.986  -3.378  33.588  1.00 98.40           S
ATOM   1813  C   CYS B 227      23.806  -6.594  32.704  1.00 98.40           C
ATOM   1814  O   CYS B 227      25.016  -6.369  32.713  1.00 98.40           O
ATOM   1815  N   ARG B 228      23.196  -7.216  31.672  1.00173.10           N
ATOM   1816  CA  ARG B 228      23.915  -7.676  30.513  1.00173.10           C
ATOM   1817  CB  ARG B 228      23.069  -8.557  29.577  1.00173.10           C
ATOM   1818  CG  ARG B 228      22.537  -9.827  30.244  1.00173.10           C
ATOM   1819  CD  ARG B 228      23.631 -10.789  30.711  1.00173.10           C
ATOM   1820  NE  ARG B 228      24.237 -10.207  31.942  1.00173.10           N
ATOM   1821  CZ  ARG B 228      24.580 -11.021  32.983  1.00173.10           C
ATOM   1822  NH1 ARG B 228      24.361 -12.365  32.900  1.00173.10           N
ATOM   1823  NH2 ARG B 228      25.139 -10.489  34.110  1.00173.10           N
ATOM   1824  C   ARG B 228      24.363  -6.487  29.724  1.00173.10           C
ATOM   1825  O   ARG B 228      23.705  -5.448  29.720  1.00173.10           O
ATOM   1826  N   ARG B 229      25.520  -6.610  29.037  1.00128.85           N
ATOM   1827  CA  ARG B 229      26.020  -5.489  28.289  1.00128.85           C
ATOM   1828  CB  ARG B 229      27.337  -4.924  28.847  1.00128.85           C
ATOM   1829  CG  ARG B 229      27.211  -4.380  30.272  1.00128.85           C
ATOM   1830  CD  ARG B 229      28.508  -3.780  30.818  1.00128.85           C
ATOM   1831  NE  ARG B 229      28.579  -2.368  30.347  1.00128.85           N
ATOM   1832  CZ  ARG B 229      28.003  -1.377  31.088  1.00128.85           C
ATOM   1833  NH1 ARG B 229      27.392  -1.676  32.271  1.00128.85           N
ATOM   1834  NH2 ARG B 229      28.039  -0.085  30.647  1.00128.85           N
ATOM   1835  C   ARG B 229      26.281  -5.893  26.866  1.00128.85           C
ATOM   1836  O   ARG B 229      26.853  -6.948  26.597  1.00128.85           O
ATOM   1837  N   PHE B 230      25.854  -5.037  25.911  1.00 54.02           N
ATOM   1838  CA  PHE B 230      26.065  -5.264  24.505  1.00 54.02           C
ATOM   1839  CB  PHE B 230      24.932  -4.717  23.616  1.00 54.02           C
ATOM   1840  CG  PHE B 230      23.675  -5.457  23.929  1.00 54.02           C
ATOM   1841  CD1 PHE B 230      22.883  -5.073  24.987  1.00 54.02           C
ATOM   1842  CD2 PHE B 230      23.283  -6.529  23.161  1.00 54.02           C
ATOM   1843  CE1 PHE B 230      21.721  -5.749  25.278  1.00 54.02           C
ATOM   1844  CE2 PHE B 230      22.122  -7.210  23.447  1.00 54.02           C
ATOM   1845  CZ  PHE B 230      21.339  -6.820  24.507  1.00 54.02           C
ATOM   1846  C   PHE B 230      27.308  -4.519  24.110  1.00 54.02           C
ATOM   1847  O   PHE B 230      27.536  -3.398  24.564  1.00 54.02           O
ATOM   1848  N   ARG B 231      28.140  -5.116  23.229  1.00 70.58           N
ATOM   1849  CA  ARG B 231      29.376  -4.482  22.842  1.00 70.58           C
ATOM   1850  CB  ARG B 231      30.623  -5.292  23.235  1.00 70.58           C
ATOM   1851  CG  ARG B 231      30.828  -5.377  24.749  1.00 70.58           C
ATOM   1852  CD  ARG B 231      29.718  -6.140  25.475  1.00 70.58           C
ATOM   1853  NE  ARG B 231      30.048  -6.141  26.925  1.00 70.58           N
ATOM   1854  CZ  ARG B 231      30.801  -7.154  27.449  1.00 70.58           C
ATOM   1855  NH1 ARG B 231      31.240  -8.159  26.643  1.00 70.58           N
ATOM   1856  NH2 ARG B 231      31.111  -7.156  28.777  1.00 70.58           N
ATOM   1857  C   ARG B 231      29.402  -4.314  21.348  1.00 70.58           C
ATOM   1858  O   ARG B 231      28.607  -4.913  20.627  1.00 70.58           O
ATOM   1859  N   THR B 232      30.324  -3.458  20.849  1.00107.96           N
ATOM   1860  CA  THR B 232      30.444  -3.214  19.436  1.00107.96           C
ATOM   1861  CB  THR B 232      30.510  -1.756  19.088  1.00107.96           C
ATOM   1862  OG1 THR B 232      31.667  -1.166  19.664  1.00107.96           O
ATOM   1863  CG2 THR B 232      29.243  -1.065  19.618  1.00107.96           C
ATOM   1864  C   THR B 232      31.719  -3.844  18.954  1.00107.96           C
ATOM   1865  O   THR B 232      32.803  -3.557  19.460  1.00107.96           O
ATOM   1866  N   SER B 233      31.605  -4.742  17.956  1.00 48.54           N
ATOM   1867  CA  SER B 233      32.734  -5.442  17.410  1.00 48.54           C
ATOM   1868  CB  SER B 233      32.328  -6.647  16.540  1.00 48.54           C
ATOM   1869  OG  SER B 233      31.587  -6.217  15.408  1.00 48.54           O
ATOM   1870  C   SER B 233      33.583  -4.528  16.571  1.00 48.54           C
ATOM   1871  O   SER B 233      34.776  -4.787  16.409  1.00 48.54           O
ATOM   1872  N   GLU B 234      33.002  -3.454  15.985  1.00 86.79           N
ATOM   1873  CA  GLU B 234      33.805  -2.596  15.149  1.00 86.79           C
ATOM   1874  CB  GLU B 234      34.011  -3.181  13.738  1.00 86.79           C
ATOM   1875  CG  GLU B 234      35.046  -2.444  12.886  1.00 86.79           C
ATOM   1876  CD  GLU B 234      34.342  -1.330  12.124  1.00 86.79           C
ATOM   1877  OE1 GLU B 234      33.086  -1.263  12.193  1.00 86.79           O
ATOM   1878  OE2 GLU B 234      35.055  -0.535  11.456  1.00 86.79           O
ATOM   1879  C   GLU B 234      33.144  -1.248  15.009  1.00 86.79           C
ATOM   1880  O   GLU B 234      31.931  -1.122  15.173  1.00 86.79           O
ATOM   1881  N   TYR B 235      33.950  -0.185  14.761  1.00 79.57           N
ATOM   1882  CA  TYR B 235      33.416   1.137  14.548  1.00 79.57           C
ATOM   1883  CB  TYR B 235      33.111   1.890  15.857  1.00 79.57           C
ATOM   1884  CG  TYR B 235      34.326   1.884  16.723  1.00 79.57           C
ATOM   1885  CD1 TYR B 235      34.620   0.785  17.500  1.00 79.57           C
ATOM   1886  CD2 TYR B 235      35.163   2.974  16.774  1.00 79.57           C
ATOM   1887  CE1 TYR B 235      35.734   0.769  18.308  1.00 79.57           C
ATOM   1888  CE2 TYR B 235      36.278   2.964  17.580  1.00 79.57           C
ATOM   1889  CZ  TYR B 235      36.565   1.862  18.349  1.00 79.57           C
ATOM   1890  OH  TYR B 235      37.709   1.855  19.175  1.00 79.57           O
ATOM   1891  C   TYR B 235      34.381   1.945  13.724  1.00 79.57           C
ATOM   1892  O   TYR B 235      35.587   1.701  13.752  1.00 79.57           O
ATOM   1893  N   HIS B 236      33.865   2.933  12.952  1.00 58.42           N
ATOM   1894  CA  HIS B 236      34.727   3.764  12.153  1.00 58.42           C
ATOM   1895  ND1 HIS B 236      33.720   3.261   8.965  1.00 58.42           N
ATOM   1896  CG  HIS B 236      34.245   2.524  10.004  1.00 58.42           C
ATOM   1897  CB  HIS B 236      35.309   3.025  10.937  1.00 58.42           C
ATOM   1898  NE2 HIS B 236      32.675   1.298   8.943  1.00 58.42           N
ATOM   1899  CD2 HIS B 236      33.596   1.328   9.976  1.00 58.42           C
ATOM   1900  CE1 HIS B 236      32.786   2.480   8.364  1.00 58.42           C
ATOM   1901  C   HIS B 236      33.935   4.922  11.617  1.00 58.42           C
ATOM   1902  O   HIS B 236      32.707   4.889  11.575  1.00 58.42           O
ATOM   1903  N   TYR B 237      34.636   6.001  11.205  1.00 86.75           N
ATOM   1904  CA  TYR B 237      33.972   7.107  10.567  1.00 86.75           C
ATOM   1905  CB  TYR B 237      34.777   8.420  10.500  1.00 86.75           C
ATOM   1906  CG  TYR B 237      34.795   9.125  11.812  1.00 86.75           C
ATOM   1907  CD1 TYR B 237      33.686   9.827  12.226  1.00 86.75           C
ATOM   1908  CD2 TYR B 237      35.918   9.121  12.607  1.00 86.75           C
ATOM   1909  CE1 TYR B 237      33.685  10.498  13.425  1.00 86.75           C
ATOM   1910  CE2 TYR B 237      35.923   9.792  13.808  1.00 86.75           C
ATOM   1911  CZ  TYR B 237      34.806  10.480  14.219  1.00 86.75           C
ATOM   1912  OH  TYR B 237      34.809  11.170  15.449  1.00 86.75           O
ATOM   1913  C   TYR B 237      33.798   6.689   9.142  1.00 86.75           C
ATOM   1914  O   TYR B 237      34.701   6.106   8.550  1.00 86.75           O
ATOM   1915  N   ILE B 238      32.622   6.948   8.546  1.00175.55           N
ATOM   1916  CA  ILE B 238      32.440   6.577   7.174  1.00175.55           C
ATOM   1917  CB  ILE B 238      31.068   6.887   6.646  1.00175.55           C
ATOM   1918  CG1 ILE B 238      30.004   6.080   7.409  1.00175.55           C
ATOM   1919  CG2 ILE B 238      31.070   6.615   5.134  1.00175.55           C
ATOM   1920  CD1 ILE B 238      29.851   6.491   8.873  1.00175.55           C
ATOM   1921  C   ILE B 238      33.439   7.357   6.381  1.00175.55           C
ATOM   1922  O   ILE B 238      33.602   8.561   6.577  1.00175.55           O
ATOM   1923  N   GLY B 239      34.138   6.670   5.453  1.00 39.28           N
ATOM   1924  CA  GLY B 239      35.160   7.310   4.688  1.00 39.28           C
ATOM   1925  C   GLY B 239      36.478   6.848   5.238  1.00 39.28           C
ATOM   1926  O   GLY B 239      37.519   7.073   4.626  1.00 39.28           O
ATOM   1927  N   GLY B 240      36.471   6.215   6.428  1.00 38.74           N
ATOM   1928  CA  GLY B 240      37.669   5.648   6.981  1.00 38.74           C
ATOM   1929  C   GLY B 240      38.220   6.477   8.105  1.00 38.74           C
ATOM   1930  O   GLY B 240      38.830   5.935   9.026  1.00 38.74           O
ATOM   1931  N   PHE B 241      38.040   7.810   8.064  1.00 78.75           N
ATOM   1932  CA  PHE B 241      38.530   8.662   9.113  1.00 78.75           C
ATOM   1933  CB  PHE B 241      40.053   8.909   9.033  1.00 78.75           C
ATOM   1934  CG  PHE B 241      40.408   9.314   7.642  1.00 78.75           C
ATOM   1935  CD1 PHE B 241      40.720   8.351   6.708  1.00 78.75           C
ATOM   1936  CD2 PHE B 241      40.434  10.637   7.267  1.00 78.75           C
ATOM   1937  CE1 PHE B 241      41.051   8.700   5.420  1.00 78.75           C
ATOM   1938  CE2 PHE B 241      40.764  10.992   5.980  1.00 78.75           C
ATOM   1939  CZ  PHE B 241      41.073  10.024   5.055  1.00 78.75           C
ATOM   1940  C   PHE B 241      37.780   9.956   9.037  1.00 78.75           C
ATOM   1941  O   PHE B 241      37.015  10.184   8.101  1.00 78.75           O
ATOM   1942  N   TYR B 242      37.967  10.847  10.032  1.00136.48           N
ATOM   1943  CA  TYR B 242      37.195  12.058  10.036  1.00136.48           C
ATOM   1944  CB  TYR B 242      37.295  12.824  11.371  1.00136.48           C
ATOM   1945  CG  TYR B 242      36.432  14.040  11.318  1.00136.48           C
ATOM   1946  CD1 TYR B 242      35.094  13.952  11.630  1.00136.48           C
ATOM   1947  CD2 TYR B 242      36.949  15.263  10.956  1.00136.48           C
ATOM   1948  CE1 TYR B 242      34.285  15.063  11.587  1.00136.48           C
ATOM   1949  CE2 TYR B 242      36.145  16.379  10.913  1.00136.48           C
ATOM   1950  CZ  TYR B 242      34.811  16.281  11.230  1.00136.48           C
ATOM   1951  OH  TYR B 242      33.985  17.424  11.186  1.00136.48           O
ATOM   1952  C   TYR B 242      37.687  12.931   8.922  1.00136.48           C
ATOM   1953  O   TYR B 242      38.867  13.277   8.851  1.00136.48           O
ATOM   1954  N   GLY B 243      36.751  13.336   8.035  1.00 50.45           N
ATOM   1955  CA  GLY B 243      37.052  14.170   6.901  1.00 50.45           C
ATOM   1956  C   GLY B 243      36.832  13.426   5.607  1.00 50.45           C
ATOM   1957  O   GLY B 243      36.814  14.026   4.532  1.00 50.45           O
ATOM   1958  N   ALA B 244      36.752  12.088   5.686  1.00 97.11           N
ATOM   1959  CA  ALA B 244      36.504  11.144   4.629  1.00 97.11           C
ATOM   1960  CB  ALA B 244      36.953   9.733   5.013  1.00 97.11           C
ATOM   1961  C   ALA B 244      35.071  11.064   4.176  1.00 97.11           C
ATOM   1962  O   ALA B 244      34.792  10.490   3.130  1.00 97.11           O
ATOM   1963  N   CYS B 245      34.102  11.500   4.994  1.00 76.95           N
ATOM   1964  CA  CYS B 245      32.705  11.254   4.713  1.00 76.95           C
ATOM   1965  CB  CYS B 245      31.782  11.679   5.869  1.00 76.95           C
ATOM   1966  SG  CYS B 245      30.045  11.219   5.591  1.00 76.95           S
ATOM   1967  C   CYS B 245      32.204  11.912   3.455  1.00 76.95           C
ATOM   1968  O   CYS B 245      32.686  12.962   3.032  1.00 76.95           O
ATOM   1969  N   ASN B 246      31.220  11.247   2.798  1.00 89.89           N
ATOM   1970  CA  ASN B 246      30.560  11.780   1.637  1.00 89.89           C
ATOM   1971  CB  ASN B 246      31.351  11.578   0.327  1.00 89.89           C
ATOM   1972  CG  ASN B 246      31.550  10.093   0.062  1.00 89.89           C
ATOM   1973  OD1 ASN B 246      30.675   9.431  -0.490  1.00 89.89           O
ATOM   1974  ND2 ASN B 246      32.740   9.552   0.437  1.00 89.89           N
ATOM   1975  C   ASN B 246      29.209  11.121   1.522  1.00 89.89           C
ATOM   1976  O   ASN B 246      28.920  10.141   2.208  1.00 89.89           O
ATOM   1977  N   GLU B 247      28.334  11.670   0.653  1.00 77.18           N
ATOM   1978  CA  GLU B 247      26.982  11.199   0.493  1.00 77.18           C
ATOM   1979  CB  GLU B 247      26.179  12.041  -0.511  1.00 77.18           C
ATOM   1980  CG  GLU B 247      24.738  11.564  -0.698  1.00 77.18           C
ATOM   1981  CD  GLU B 247      24.202  12.236  -1.952  1.00 77.18           C
ATOM   1982  OE1 GLU B 247      25.029  12.831  -2.694  1.00 77.18           O
ATOM   1983  OE2 GLU B 247      22.968  12.161  -2.190  1.00 77.18           O
ATOM   1984  C   GLU B 247      26.963   9.803  -0.042  1.00 77.18           C
ATOM   1985  O   GLU B 247      26.209   8.957   0.439  1.00 77.18           O
ATOM   1986  N   ASP B 248      27.806   9.524  -1.055  1.00 99.11           N
ATOM   1987  CA  ASP B 248      27.785   8.238  -1.689  1.00 99.11           C
ATOM   1988  CB  ASP B 248      28.844   8.106  -2.795  1.00 99.11           C
ATOM   1989  CG  ASP B 248      28.725   6.706  -3.377  1.00 99.11           C
ATOM   1990  OD1 ASP B 248      27.607   6.128  -3.314  1.00 99.11           O
ATOM   1991  OD2 ASP B 248      29.760   6.185  -3.871  1.00 99.11           O
ATOM   1992  C   ASP B 248      28.096   7.179  -0.686  1.00 99.11           C
ATOM   1993  O   ASP B 248      27.414   6.159  -0.607  1.00 99.11           O
ATOM   1994  N   LEU B 249      29.138   7.411   0.121  1.00149.89           N
ATOM   1995  CA  LEU B 249      29.578   6.434   1.064  1.00149.89           C
ATOM   1996  CB  LEU B 249      30.917   6.845   1.682  1.00149.89           C
ATOM   1997  CG  LEU B 249      31.627   5.691   2.386  1.00149.89           C
ATOM   1998  CD1 LEU B 249      31.801   4.503   1.430  1.00149.89           C
ATOM   1999  CD2 LEU B 249      32.979   6.156   2.933  1.00149.89           C
ATOM   2000  C   LEU B 249      28.523   6.263   2.112  1.00149.89           C
ATOM   2001  O   LEU B 249      28.320   5.167   2.633  1.00149.89           O
ATOM   2002  N   MET B 250      27.824   7.359   2.460  1.00 48.92           N
ATOM   2003  CA  MET B 250      26.811   7.292   3.479  1.00 48.92           C
ATOM   2004  CB  MET B 250      26.176   8.663   3.767  1.00 48.92           C
ATOM   2005  CG  MET B 250      27.140   9.651   4.427  1.00 48.92           C
ATOM   2006  SD  MET B 250      26.504  11.348   4.571  1.00 48.92           S
ATOM   2007  CE  MET B 250      25.164  10.935   5.725  1.00 48.92           C
ATOM   2008  C   MET B 250      25.711   6.369   3.047  1.00 48.92           C
ATOM   2009  O   MET B 250      25.259   5.530   3.824  1.00 48.92           O
ATOM   2010  N   ARG B 251      25.246   6.482   1.789  1.00121.30           N
ATOM   2011  CA  ARG B 251      24.147   5.649   1.390  1.00121.30           C
ATOM   2012  CB  ARG B 251      23.462   6.070   0.072  1.00121.30           C
ATOM   2013  CG  ARG B 251      24.343   6.065  -1.174  1.00121.30           C
ATOM   2014  CD  ARG B 251      23.580   6.493  -2.431  1.00121.30           C
ATOM   2015  NE  ARG B 251      23.574   7.983  -2.475  1.00121.30           N
ATOM   2016  CZ  ARG B 251      23.277   8.624  -3.643  1.00121.30           C
ATOM   2017  NH1 ARG B 251      22.973   7.900  -4.759  1.00121.30           N
ATOM   2018  NH2 ARG B 251      23.290   9.987  -3.697  1.00121.30           N
ATOM   2019  C   ARG B 251      24.575   4.217   1.306  1.00121.30           C
ATOM   2020  O   ARG B 251      23.776   3.316   1.552  1.00121.30           O
ATOM   2021  N   LEU B 252      25.839   3.956   0.923  1.00 40.66           N
ATOM   2022  CA  LEU B 252      26.295   2.593   0.831  1.00 40.66           C
ATOM   2023  CB  LEU B 252      27.749   2.492   0.336  1.00 40.66           C
ATOM   2024  CG  LEU B 252      27.957   3.020  -1.096  1.00 40.66           C
ATOM   2025  CD1 LEU B 252      29.429   2.884  -1.524  1.00 40.66           C
ATOM   2026  CD2 LEU B 252      26.989   2.354  -2.090  1.00 40.66           C
ATOM   2027  C   LEU B 252      26.248   1.992   2.204  1.00 40.66           C
ATOM   2028  O   LEU B 252      25.759   0.879   2.389  1.00 40.66           O
ATOM   2029  N   GLU B 253      26.742   2.731   3.216  1.00 86.83           N
ATOM   2030  CA  GLU B 253      26.767   2.228   4.562  1.00 86.83           C
ATOM   2031  CB  GLU B 253      27.413   3.208   5.559  1.00 86.83           C
ATOM   2032  CG  GLU B 253      27.298   2.766   7.023  1.00 86.83           C
ATOM   2033  CD  GLU B 253      28.292   1.646   7.295  1.00 86.83           C
ATOM   2034  OE1 GLU B 253      29.194   1.428   6.443  1.00 86.83           O
ATOM   2035  OE2 GLU B 253      28.160   0.992   8.364  1.00 86.83           O
ATOM   2036  C   GLU B 253      25.368   1.988   5.031  1.00 86.83           C
ATOM   2037  O   GLU B 253      25.075   0.960   5.641  1.00 86.83           O
ATOM   2038  N   LEU B 254      24.454   2.926   4.731  1.00 54.53           N
ATOM   2039  CA  LEU B 254      23.118   2.845   5.247  1.00 54.53           C
ATOM   2040  CB  LEU B 254      22.271   4.049   4.798  1.00 54.53           C
ATOM   2041  CG  LEU B 254      20.822   4.038   5.314  1.00 54.53           C
ATOM   2042  CD1 LEU B 254      20.781   4.164   6.845  1.00 54.53           C
ATOM   2043  CD2 LEU B 254      19.973   5.109   4.609  1.00 54.53           C
ATOM   2044  C   LEU B 254      22.433   1.595   4.775  1.00 54.53           C
ATOM   2045  O   LEU B 254      21.927   0.819   5.583  1.00 54.53           O
ATOM   2046  N   LEU B 255      22.412   1.351   3.452  1.00138.26           N
ATOM   2047  CA  LEU B 255      21.699   0.213   2.942  1.00138.26           C
ATOM   2048  CB  LEU B 255      21.578   0.228   1.408  1.00138.26           C
ATOM   2049  CG  LEU B 255      20.821  -0.985   0.836  1.00138.26           C
ATOM   2050  CD1 LEU B 255      19.358  -1.002   1.311  1.00138.26           C
ATOM   2051  CD2 LEU B 255      20.954  -1.056  -0.691  1.00138.26           C
ATOM   2052  C   LEU B 255      22.380  -1.068   3.321  1.00138.26           C
ATOM   2053  O   LEU B 255      21.722  -2.050   3.665  1.00138.26           O
ATOM   2054  N   ARG B 256      23.717  -1.121   3.195  1.00 58.40           N
ATOM   2055  CA  ARG B 256      24.384  -2.350   3.501  1.00 58.40           C
ATOM   2056  CB  ARG B 256      25.858  -2.354   3.058  1.00 58.40           C
ATOM   2057  CG  ARG B 256      26.032  -2.313   1.538  1.00 58.40           C
ATOM   2058  CD  ARG B 256      27.492  -2.346   1.085  1.00 58.40           C
ATOM   2059  NE  ARG B 256      27.499  -2.301  -0.405  1.00 58.40           N
ATOM   2060  CZ  ARG B 256      27.426  -3.460  -1.122  1.00 58.40           C
ATOM   2061  NH1 ARG B 256      27.346  -4.661  -0.476  1.00 58.40           N
ATOM   2062  NH2 ARG B 256      27.431  -3.420  -2.487  1.00 58.40           N
ATOM   2063  C   ARG B 256      24.359  -2.648   4.975  1.00 58.40           C
ATOM   2064  O   ARG B 256      23.978  -3.747   5.372  1.00 58.40           O
ATOM   2065  N   SER B 257      24.814  -1.679   5.802  1.00 86.05           N
ATOM   2066  CA  SER B 257      24.994  -1.818   7.230  1.00 86.05           C
ATOM   2067  CB  SER B 257      26.175  -0.976   7.738  1.00 86.05           C
ATOM   2068  OG  SER B 257      27.385  -1.427   7.149  1.00 86.05           O
ATOM   2069  C   SER B 257      23.821  -1.488   8.122  1.00 86.05           C
ATOM   2070  O   SER B 257      23.618  -2.156   9.135  1.00 86.05           O
ATOM   2071  N   GLY B 258      23.048  -0.421   7.829  1.00 48.74           N
ATOM   2072  CA  GLY B 258      21.978  -0.047   8.720  1.00 48.74           C
ATOM   2073  C   GLY B 258      22.094   1.424   9.027  1.00 48.74           C
ATOM   2074  O   GLY B 258      22.988   2.103   8.522  1.00 48.74           O
ATOM   2075  N   PRO B 259      21.227   1.933   9.879  1.00 75.71           N
ATOM   2076  CA  PRO B 259      21.237   3.335  10.205  1.00 75.71           C
ATOM   2077  CD  PRO B 259      19.918   1.334  10.085  1.00 75.71           C
ATOM   2078  CB  PRO B 259      19.982   3.575  11.041  1.00 75.71           C
ATOM   2079  CG  PRO B 259      19.008   2.488  10.546  1.00 75.71           C
ATOM   2080  C   PRO B 259      22.514   3.683  10.898  1.00 75.71           C
ATOM   2081  O   PRO B 259      23.077   2.827  11.578  1.00 75.71           O
ATOM   2082  N   LEU B 260      23.010   4.921  10.708  1.00123.77           N
ATOM   2083  CA  LEU B 260      24.241   5.308  11.333  1.00123.77           C
ATOM   2084  CB  LEU B 260      25.476   5.310  10.404  1.00123.77           C
ATOM   2085  CG  LEU B 260      25.335   6.096   9.085  1.00123.77           C
ATOM   2086  CD1 LEU B 260      26.659   6.091   8.304  1.00123.77           C
ATOM   2087  CD2 LEU B 260      24.184   5.554   8.222  1.00123.77           C
ATOM   2088  C   LEU B 260      24.077   6.675  11.916  1.00123.77           C
ATOM   2089  O   LEU B 260      23.175   7.422  11.540  1.00123.77           O
ATOM   2090  N   ALA B 261      24.941   7.012  12.897  1.00 41.62           N
ATOM   2091  CA  ALA B 261      24.890   8.288  13.558  1.00 41.62           C
ATOM   2092  CB  ALA B 261      25.674   8.320  14.881  1.00 41.62           C
ATOM   2093  C   ALA B 261      25.470   9.347  12.663  1.00 41.62           C
ATOM   2094  O   ALA B 261      26.457   9.126  11.963  1.00 41.62           O
ATOM   2095  N   ILE B 262      24.858  10.548  12.695  1.00143.12           N
ATOM   2096  CA  ILE B 262      25.244  11.674  11.886  1.00143.12           C
ATOM   2097  CB  ILE B 262      24.244  11.882  10.782  1.00143.12           C
ATOM   2098  CG1 ILE B 262      24.659  12.954   9.771  1.00143.12           C
ATOM   2099  CG2 ILE B 262      22.888  12.158  11.451  1.00143.12           C
ATOM   2100  CD1 ILE B 262      23.677  13.015   8.599  1.00143.12           C
ATOM   2101  C   ILE B 262      25.161  12.885  12.770  1.00143.12           C
ATOM   2102  O   ILE B 262      24.479  12.857  13.793  1.00143.12           O
ATOM   2103  N   SER B 263      25.879  13.975  12.417  1.00 80.33           N
ATOM   2104  CA  SER B 263      25.780  15.190  13.178  1.00 80.33           C
ATOM   2105  CB  SER B 263      27.025  15.488  14.031  1.00 80.33           C
ATOM   2106  OG  SER B 263      26.846  16.698  14.751  1.00 80.33           O
ATOM   2107  C   SER B 263      25.638  16.319  12.196  1.00 80.33           C
ATOM   2108  O   SER B 263      26.101  16.225  11.060  1.00 80.33           O
ATOM   2109  N   PHE B 264      24.962  17.416  12.606  1.00189.03           N
ATOM   2110  CA  PHE B 264      24.807  18.551  11.735  1.00189.03           C
ATOM   2111  CB  PHE B 264      23.632  18.437  10.745  1.00189.03           C
ATOM   2112  CG  PHE B 264      22.326  18.439  11.466  1.00189.03           C
ATOM   2113  CD1 PHE B 264      21.790  17.270  11.952  1.00189.03           C
ATOM   2114  CD2 PHE B 264      21.632  19.612  11.654  1.00189.03           C
ATOM   2115  CE1 PHE B 264      20.584  17.273  12.615  1.00189.03           C
ATOM   2116  CE2 PHE B 264      20.425  19.621  12.314  1.00189.03           C
ATOM   2117  CZ  PHE B 264      19.897  18.449  12.799  1.00189.03           C
ATOM   2118  C   PHE B 264      24.615  19.773  12.574  1.00189.03           C
ATOM   2119  O   PHE B 264      24.506  19.695  13.797  1.00189.03           O
ATOM   2120  N   GLU B 265      24.595  20.952  11.921  1.00114.78           N
ATOM   2121  CA  GLU B 265      24.447  22.180  12.650  1.00114.78           C
ATOM   2122  CB  GLU B 265      25.245  23.348  12.045  1.00114.78           C
ATOM   2123  CG  GLU B 265      25.119  24.655  12.831  1.00114.78           C
ATOM   2124  CD  GLU B 265      25.930  24.525  14.113  1.00114.78           C
ATOM   2125  OE1 GLU B 265      26.503  23.427  14.344  1.00114.78           O
ATOM   2126  OE2 GLU B 265      25.987  25.524  14.879  1.00114.78           O
ATOM   2127  C   GLU B 265      23.003  22.567  12.656  1.00114.78           C
ATOM   2128  O   GLU B 265      22.403  22.818  11.610  1.00114.78           O
ATOM   2129  N   VAL B 266      22.407  22.616  13.864  1.00 73.86           N
ATOM   2130  CA  VAL B 266      21.037  23.005  13.998  1.00 73.86           C
ATOM   2131  CB  VAL B 266      20.392  22.509  15.262  1.00 73.86           C
ATOM   2132  CG1 VAL B 266      18.999  23.148  15.391  1.00 73.86           C
ATOM   2133  CG2 VAL B 266      20.355  20.971  15.222  1.00 73.86           C
ATOM   2134  C   VAL B 266      20.988  24.493  14.010  1.00 73.86           C
ATOM   2135  O   VAL B 266      21.840  25.158  14.599  1.00 73.86           O
ATOM   2136  N   TYR B 267      19.968  25.057  13.344  1.00 77.37           N
ATOM   2137  CA  TYR B 267      19.839  26.482  13.271  1.00 77.37           C
ATOM   2138  CB  TYR B 267      20.014  27.053  11.856  1.00 77.37           C
ATOM   2139  CG  TYR B 267      21.445  26.921  11.451  1.00 77.37           C
ATOM   2140  CD1 TYR B 267      22.389  27.786  11.959  1.00 77.37           C
ATOM   2141  CD2 TYR B 267      21.843  25.969  10.540  1.00 77.37           C
ATOM   2142  CE1 TYR B 267      23.709  27.692  11.584  1.00 77.37           C
ATOM   2143  CE2 TYR B 267      23.162  25.870  10.160  1.00 77.37           C
ATOM   2144  CZ  TYR B 267      24.098  26.731  10.683  1.00 77.37           C
ATOM   2145  OH  TYR B 267      25.451  26.632  10.294  1.00 77.37           O
ATOM   2146  C   TYR B 267      18.453  26.799  13.732  1.00 77.37           C
ATOM   2147  O   TYR B 267      17.606  25.914  13.818  1.00 77.37           O
ATOM   2148  N   ASP B 268      18.188  28.085  14.030  1.00 45.93           N
ATOM   2149  CA  ASP B 268      16.944  28.520  14.593  1.00 45.93           C
ATOM   2150  CB  ASP B 268      16.888  30.048  14.770  1.00 45.93           C
ATOM   2151  CG  ASP B 268      15.611  30.412  15.515  1.00 45.93           C
ATOM   2152  OD1 ASP B 268      14.888  29.480  15.959  1.00 45.93           O
ATOM   2153  OD2 ASP B 268      15.339  31.635  15.646  1.00 45.93           O
ATOM   2154  C   ASP B 268      15.815  28.136  13.690  1.00 45.93           C
ATOM   2155  O   ASP B 268      14.770  27.691  14.160  1.00 45.93           O
ATOM   2156  N   ASP B 269      15.992  28.267  12.365  1.00 60.04           N
ATOM   2157  CA  ASP B 269      14.908  27.973  11.475  1.00 60.04           C
ATOM   2158  CB  ASP B 269      15.198  28.277   9.991  1.00 60.04           C
ATOM   2159  CG  ASP B 269      16.304  27.377   9.460  1.00 60.04           C
ATOM   2160  OD1 ASP B 269      17.127  26.883  10.274  1.00 60.04           O
ATOM   2161  OD2 ASP B 269      16.346  27.182   8.216  1.00 60.04           O
ATOM   2162  C   ASP B 269      14.545  26.527  11.612  1.00 60.04           C
ATOM   2163  O   ASP B 269      13.393  26.150  11.412  1.00 60.04           O
ATOM   2164  N   PHE B 270      15.532  25.680  11.950  1.00123.78           N
ATOM   2165  CA  PHE B 270      15.370  24.263  12.093  1.00123.78           C
ATOM   2166  CB  PHE B 270      16.717  23.547  12.320  1.00123.78           C
ATOM   2167  CG  PHE B 270      16.527  22.065  12.318  1.00123.78           C
ATOM   2168  CD1 PHE B 270      16.541  21.361  11.135  1.00123.78           C
ATOM   2169  CD2 PHE B 270      16.336  21.374  13.492  1.00123.78           C
ATOM   2170  CE1 PHE B 270      16.370  19.995  11.121  1.00123.78           C
ATOM   2171  CE2 PHE B 270      16.165  20.009  13.485  1.00123.78           C
ATOM   2172  CZ  PHE B 270      16.181  19.315  12.299  1.00123.78           C
ATOM   2173  C   PHE B 270      14.464  23.990  13.258  1.00123.78           C
ATOM   2174  O   PHE B 270      13.667  23.054  13.229  1.00123.78           O
ATOM   2175  N   LEU B 271      14.547  24.819  14.312  1.00 51.54           N
ATOM   2176  CA  LEU B 271      13.794  24.576  15.508  1.00 51.54           C
ATOM   2177  CB  LEU B 271      13.996  25.683  16.556  1.00 51.54           C
ATOM   2178  CG  LEU B 271      15.450  25.802  17.050  1.00 51.54           C
ATOM   2179  CD1 LEU B 271      15.593  26.912  18.103  1.00 51.54           C
ATOM   2180  CD2 LEU B 271      15.988  24.451  17.538  1.00 51.54           C
ATOM   2181  C   LEU B 271      12.327  24.519  15.185  1.00 51.54           C
ATOM   2182  O   LEU B 271      11.602  23.667  15.694  1.00 51.54           O
ATOM   2183  N   PHE B 272      11.864  25.434  14.318  1.00191.63           N
ATOM   2184  CA  PHE B 272      10.498  25.604  13.897  1.00191.63           C
ATOM   2185  CB  PHE B 272      10.267  26.927  13.145  1.00191.63           C
ATOM   2186  CG  PHE B 272      10.446  28.035  14.125  1.00191.63           C
ATOM   2187  CD1 PHE B 272      11.702  28.512  14.423  1.00191.63           C
ATOM   2188  CD2 PHE B 272       9.356  28.596  14.749  1.00191.63           C
ATOM   2189  CE1 PHE B 272      11.866  29.535  15.327  1.00191.63           C
ATOM   2190  CE2 PHE B 272       9.514  29.619  15.654  1.00191.63           C
ATOM   2191  CZ  PHE B 272      10.771  30.090  15.946  1.00191.63           C
ATOM   2192  C   PHE B 272      10.025  24.496  12.996  1.00191.63           C
ATOM   2193  O   PHE B 272       8.823  24.320  12.836  1.00191.63           O
ATOM   2194  N   TYR B 273      10.942  23.777  12.325  1.00118.33           N
ATOM   2195  CA  TYR B 273      10.641  22.798  11.305  1.00118.33           C
ATOM   2196  CB  TYR B 273      11.871  21.908  11.029  1.00118.33           C
ATOM   2197  CG  TYR B 273      11.529  20.731  10.180  1.00118.33           C
ATOM   2198  CD1 TYR B 273      11.070  19.570  10.760  1.00118.33           C
ATOM   2199  CD2 TYR B 273      11.682  20.776   8.813  1.00118.33           C
ATOM   2200  CE1 TYR B 273      10.762  18.472   9.991  1.00118.33           C
ATOM   2201  CE2 TYR B 273      11.375  19.681   8.039  1.00118.33           C
ATOM   2202  CZ  TYR B 273      10.914  18.527   8.626  1.00118.33           C
ATOM   2203  OH  TYR B 273      10.601  17.402   7.833  1.00118.33           O
ATOM   2204  C   TYR B 273       9.467  21.929  11.649  1.00118.33           C
ATOM   2205  O   TYR B 273       9.464  21.229  12.660  1.00118.33           O
ATOM   2206  N   ARG B 274       8.373  22.081  10.860  1.00141.39           N
ATOM   2207  CA  ARG B 274       7.197  21.252  10.906  1.00141.39           C
ATOM   2208  CB  ARG B 274       5.933  22.013  10.475  1.00141.39           C
ATOM   2209  CG  ARG B 274       5.645  23.226  11.360  1.00141.39           C
ATOM   2210  CD  ARG B 274       5.763  22.928  12.856  1.00141.39           C
ATOM   2211  NE  ARG B 274       5.461  24.188  13.590  1.00141.39           N
ATOM   2212  CZ  ARG B 274       5.260  24.159  14.941  1.00141.39           C
ATOM   2213  NH1 ARG B 274       5.336  22.976  15.616  1.00141.39           N
ATOM   2214  NH2 ARG B 274       4.983  25.314  15.614  1.00141.39           N
ATOM   2215  C   ARG B 274       7.293  20.027  10.038  1.00141.39           C
ATOM   2216  O   ARG B 274       6.989  18.919  10.477  1.00141.39           O
ATOM   2217  N   GLY B 275       7.737  20.200   8.768  1.00 36.76           N
ATOM   2218  CA  GLY B 275       7.733  19.100   7.838  1.00 36.76           C
ATOM   2219  C   GLY B 275       8.341  19.544   6.538  1.00 36.76           C
ATOM   2220  O   GLY B 275       8.678  20.713   6.358  1.00 36.76           O
ATOM   2221  N   GLY B 276       8.474  18.602   5.577  1.00 29.59           N
ATOM   2222  CA  GLY B 276       9.048  18.910   4.295  1.00 29.59           C
ATOM   2223  C   GLY B 276      10.515  18.607   4.315  1.00 29.59           C
ATOM   2224  O   GLY B 276      11.016  17.927   5.211  1.00 29.59           O
ATOM   2225  N   ILE B 277      11.241  19.097   3.288  1.00122.23           N
ATOM   2226  CA  ILE B 277      12.650  18.844   3.210  1.00122.23           C
ATOM   2227  CB  ILE B 277      13.103  18.434   1.829  1.00122.23           C
ATOM   2228  CG1 ILE B 277      14.557  17.956   1.854  1.00122.23           C
ATOM   2229  CG2 ILE B 277      12.836  19.558   0.818  1.00122.23           C
ATOM   2230  CD1 ILE B 277      15.004  17.385   0.509  1.00122.23           C
ATOM   2231  C   ILE B 277      13.355  20.097   3.647  1.00122.23           C
ATOM   2232  O   ILE B 277      13.313  21.134   2.989  1.00122.23           O
ATOM   2233  N   TYR B 278      14.038  20.007   4.803  1.00189.69           N
ATOM   2234  CA  TYR B 278      14.695  21.108   5.451  1.00189.69           C
ATOM   2235  CB  TYR B 278      15.095  20.772   6.898  1.00189.69           C
ATOM   2236  CG  TYR B 278      15.949  21.857   7.456  1.00189.69           C
ATOM   2237  CD1 TYR B 278      15.388  22.940   8.091  1.00189.69           C
ATOM   2238  CD2 TYR B 278      17.319  21.788   7.341  1.00189.69           C
ATOM   2239  CE1 TYR B 278      16.182  23.934   8.611  1.00189.69           C
ATOM   2240  CE2 TYR B 278      18.119  22.778   7.859  1.00189.69           C
ATOM   2241  CZ  TYR B 278      17.548  23.853   8.497  1.00189.69           C
ATOM   2242  OH  TYR B 278      18.362  24.871   9.035  1.00189.69           O
ATOM   2243  C   TYR B 278      15.922  21.530   4.707  1.00189.69           C
ATOM   2244  O   TYR B 278      16.644  20.704   4.151  1.00189.69           O
ATOM   2245  N   HIS B 279      16.154  22.864   4.655  1.00105.44           N
ATOM   2246  CA  HIS B 279      17.304  23.402   3.985  1.00105.44           C
ATOM   2247  ND1 HIS B 279      18.314  25.569   1.508  1.00105.44           N
ATOM   2248  CG  HIS B 279      18.211  24.214   1.737  1.00105.44           C
ATOM   2249  CB  HIS B 279      17.068  23.579   2.473  1.00105.44           C
ATOM   2250  NE2 HIS B 279      20.105  24.633   0.583  1.00105.44           N
ATOM   2251  CD2 HIS B 279      19.314  23.658   1.166  1.00105.44           C
ATOM   2252  CE1 HIS B 279      19.463  25.764   0.815  1.00105.44           C
ATOM   2253  C   HIS B 279      17.656  24.758   4.536  1.00105.44           C
ATOM   2254  O   HIS B 279      16.818  25.462   5.096  1.00105.44           O
ATOM   2255  N   HIS B 280      18.956  25.112   4.405  1.00235.48           N
ATOM   2256  CA  HIS B 280      19.563  26.400   4.644  1.00235.48           C
ATOM   2257  ND1 HIS B 280      17.442  28.788   5.491  0.00235.48           N
ATOM   2258  CG  HIS B 280      17.610  28.042   4.346  0.00235.48           C
ATOM   2259  CB  HIS B 280      18.942  27.566   3.846  1.00235.48           C
ATOM   2260  NE2 HIS B 280      15.420  28.525   4.602  0.00235.48           N
ATOM   2261  CD2 HIS B 280      16.365  27.892   3.815  0.00235.48           C
ATOM   2262  CE1 HIS B 280      16.114  29.048   5.597  0.00235.48           C
ATOM   2263  C   HIS B 280      19.703  26.827   6.071  1.00235.48           C
ATOM   2264  O   HIS B 280      19.186  26.218   7.003  1.00235.48           O
ATOM   2265  N   VAL B 281      20.528  27.889   6.210  1.00133.75           N
ATOM   2266  CA  VAL B 281      20.910  28.712   7.327  1.00133.75           C
ATOM   2267  CB  VAL B 281      20.591  28.238   8.713  1.00133.75           C
ATOM   2268  CG1 VAL B 281      21.199  29.255   9.696  1.00133.75           C
ATOM   2269  CG2 VAL B 281      19.067  28.208   8.867  1.00133.75           C
ATOM   2270  C   VAL B 281      22.376  28.901   7.169  1.00133.75           C
ATOM   2271  O   VAL B 281      23.084  28.095   6.571  1.00133.75           O
ATOM   2272  N   PRO B 282      22.852  30.004   7.604  1.00274.93           N
ATOM   2273  CA  PRO B 282      24.220  30.149   7.217  1.00274.93           C
ATOM   2274  CD  PRO B 282      22.075  31.181   7.242  1.00274.93           C
ATOM   2275  CB  PRO B 282      24.332  31.497   6.498  1.00274.93           C
ATOM   2276  CG  PRO B 282      22.888  31.876   6.148  1.00274.93           C
ATOM   2277  C   PRO B 282      25.326  30.022   8.161  1.00274.93           C
ATOM   2278  O   PRO B 282      25.260  30.552   9.269  1.00274.93           O
ATOM   2279  N   MET B 283      26.427  29.453   7.669  1.00246.04           N
ATOM   2280  CA  MET B 283      27.537  29.488   8.537  1.00246.04           C
ATOM   2281  CB  MET B 283      27.279  28.815   9.899  1.00246.04           C
ATOM   2282  CG  MET B 283      28.481  28.861  10.849  0.00246.04           C
ATOM   2283  SD  MET B 283      28.194  28.070  12.463  1.00246.04           S
ATOM   2284  CE  MET B 283      29.856  28.416  13.104  1.00246.04           C
ATOM   2285  C   MET B 283      28.638  28.743   7.908  1.00246.04           C
ATOM   2286  O   MET B 283      28.455  27.912   7.019  1.00246.04           O
ATOM   2287  N   TYR B 284      29.840  29.065   8.381  1.00123.83           N
ATOM   2288  CA  TYR B 284      30.963  28.340   7.920  1.00123.83           C
ATOM   2289  CB  TYR B 284      32.119  29.241   7.452  1.00123.83           C
ATOM   2290  CG  TYR B 284      33.229  28.354   6.999  1.00123.83           C
ATOM   2291  CD1 TYR B 284      34.119  27.825   7.905  1.00123.83           C
ATOM   2292  CD2 TYR B 284      33.378  28.050   5.665  1.00123.83           C
ATOM   2293  CE1 TYR B 284      35.143  27.007   7.488  1.00123.83           C
ATOM   2294  CE2 TYR B 284      34.400  27.233   5.241  1.00123.83           C
ATOM   2295  CZ  TYR B 284      35.284  26.710   6.154  1.00123.83           C
ATOM   2296  OH  TYR B 284      36.333  25.871   5.723  1.00123.83           O
ATOM   2297  C   TYR B 284      31.449  27.570   9.137  1.00123.83           C
ATOM   2298  O   TYR B 284      31.641  28.223  10.197  1.00123.83           O
ATOM   2299  OXT TYR B 284      31.629  26.327   9.031  1.00123.83           O
TER    2300      TYR B 284
ATOM   2301  N   ASP C 285      43.802  21.507   1.588  1.00124.42           N
ATOM   2302  CA  ASP C 285      44.717  22.597   1.196  1.00124.42           C
ATOM   2303  CB  ASP C 285      44.114  23.374   0.012  1.00124.42           C
ATOM   2304  CG  ASP C 285      45.177  24.303  -0.556  0.00124.42           C
ATOM   2305  OD1 ASP C 285      46.347  24.212  -0.100  0.00124.42           O
ATOM   2306  OD2 ASP C 285      44.835  25.111  -1.460  0.00124.42           O
ATOM   2307  C   ASP C 285      44.954  23.556   2.320  1.00124.42           C
ATOM   2308  O   ASP C 285      44.606  24.732   2.216  1.00124.42           O
ATOM   2309  N   ARG C 286      45.555  23.095   3.438  1.00201.48           N
ATOM   2310  CA  ARG C 286      45.947  21.731   3.644  1.00201.48           C
ATOM   2311  CB  ARG C 286      47.158  21.571   4.580  1.00201.48           C
ATOM   2312  CG  ARG C 286      48.451  22.146   3.998  1.00201.48           C
ATOM   2313  CD  ARG C 286      48.450  23.673   3.895  1.00201.48           C
ATOM   2314  NE  ARG C 286      48.764  24.213   5.248  1.00201.48           N
ATOM   2315  CZ  ARG C 286      48.707  25.558   5.477  1.00201.48           C
ATOM   2316  NH1 ARG C 286      48.334  26.406   4.474  1.00201.48           N
ATOM   2317  NH2 ARG C 286      49.021  26.054   6.709  1.00201.48           N
ATOM   2318  C   ARG C 286      44.784  21.032   4.273  1.00201.48           C
ATOM   2319  O   ARG C 286      43.891  21.668   4.829  1.00201.48           O
ATOM   2320  N   PHE C 287      44.769  19.689   4.186  1.00128.62           N
ATOM   2321  CA  PHE C 287      43.673  18.910   4.681  1.00128.62           C
ATOM   2322  CB  PHE C 287      43.996  17.404   4.560  1.00128.62           C
ATOM   2323  CG  PHE C 287      42.861  16.533   4.976  1.00128.62           C
ATOM   2324  CD1 PHE C 287      41.783  16.353   4.140  1.00128.62           C
ATOM   2325  CD2 PHE C 287      42.872  15.897   6.196  1.00128.62           C
ATOM   2326  CE1 PHE C 287      40.733  15.546   4.511  1.00128.62           C
ATOM   2327  CE2 PHE C 287      41.825  15.087   6.571  1.00128.62           C
ATOM   2328  CZ  PHE C 287      40.753  14.912   5.729  1.00128.62           C
ATOM   2329  C   PHE C 287      43.431  19.283   6.112  1.00128.62           C
ATOM   2330  O   PHE C 287      44.312  19.161   6.961  1.00128.62           O
ATOM   2331  N   ASN C 288      42.217  19.810   6.387  1.00 88.38           N
ATOM   2332  CA  ASN C 288      41.778  20.139   7.715  1.00 88.38           C
ATOM   2333  CB  ASN C 288      41.998  21.611   8.117  1.00 88.38           C
ATOM   2334  CG  ASN C 288      43.425  21.800   8.611  1.00 88.38           C
ATOM   2335  OD1 ASN C 288      43.843  21.179   9.588  1.00 88.38           O
ATOM   2336  ND2 ASN C 288      44.193  22.691   7.930  1.00 88.38           N
ATOM   2337  C   ASN C 288      40.301  19.921   7.743  1.00 88.38           C
ATOM   2338  O   ASN C 288      39.530  20.835   7.451  1.00 88.38           O
ATOM   2339  N   PRO C 289      39.873  18.736   8.079  1.00105.02           N
ATOM   2340  CA  PRO C 289      38.469  18.457   8.146  1.00105.02           C
ATOM   2341  CD  PRO C 289      40.674  17.534   7.944  1.00105.02           C
ATOM   2342  CB  PRO C 289      38.331  16.938   8.041  1.00105.02           C
ATOM   2343  CG  PRO C 289      39.732  16.407   8.398  1.00105.02           C
ATOM   2344  C   PRO C 289      37.903  19.015   9.402  1.00105.02           C
ATOM   2345  O   PRO C 289      38.402  18.702  10.480  1.00105.02           O
ATOM   2346  N   TRP C 290      36.844  19.828   9.290  1.00138.58           N
ATOM   2347  CA  TRP C 290      36.197  20.324  10.459  1.00138.58           C
ATOM   2348  CB  TRP C 290      37.078  21.263  11.297  1.00138.58           C
ATOM   2349  CG  TRP C 290      36.414  21.800  12.542  1.00138.58           C
ATOM   2350  CD2 TRP C 290      35.750  23.067  12.621  1.00138.58           C
ATOM   2351  CD1 TRP C 290      36.321  21.236  13.784  1.00138.58           C
ATOM   2352  NE1 TRP C 290      35.636  22.077  14.628  1.00138.58           N
ATOM   2353  CE2 TRP C 290      35.280  23.210  13.927  1.00138.58           C
ATOM   2354  CE3 TRP C 290      35.550  24.039  11.682  1.00138.58           C
ATOM   2355  CZ2 TRP C 290      34.600  24.328  14.315  1.00138.58           C
ATOM   2356  CZ3 TRP C 290      34.862  25.166  12.076  1.00138.58           C
ATOM   2357  CH2 TRP C 290      34.397  25.307  13.366  1.00138.58           C
ATOM   2358  C   TRP C 290      35.031  21.102   9.977  1.00138.58           C
ATOM   2359  O   TRP C 290      35.186  22.058   9.221  1.00138.58           O
ATOM   2360  N   GLU C 291      33.824  20.692  10.392  1.00 66.98           N
ATOM   2361  CA  GLU C 291      32.662  21.441  10.041  1.00 66.98           C
ATOM   2362  CB  GLU C 291      31.850  20.826   8.889  1.00 66.98           C
ATOM   2363  CG  GLU C 291      32.644  20.879   7.578  1.00 66.98           C
ATOM   2364  CD  GLU C 291      31.737  20.542   6.405  1.00 66.98           C
ATOM   2365  OE1 GLU C 291      30.492  20.543   6.594  1.00 66.98           O
ATOM   2366  OE2 GLU C 291      32.279  20.271   5.301  1.00 66.98           O
ATOM   2367  C   GLU C 291      31.862  21.510  11.297  1.00 66.98           C
ATOM   2368  O   GLU C 291      31.665  20.506  11.980  1.00 66.98           O
ATOM   2369  N   THR C 292      31.393  22.722  11.638  1.00 44.76           N
ATOM   2370  CA  THR C 292      30.727  22.921  12.891  1.00 44.76           C
ATOM   2371  CB  THR C 292      30.423  24.362  13.181  1.00 44.76           C
ATOM   2372  OG1 THR C 292      31.621  25.124  13.192  1.00 44.76           O
ATOM   2373  CG2 THR C 292      29.728  24.451  14.550  1.00 44.76           C
ATOM   2374  C   THR C 292      29.429  22.181  12.906  1.00 44.76           C
ATOM   2375  O   THR C 292      28.640  22.247  11.965  1.00 44.76           O
ATOM   2376  N   THR C 293      29.193  21.440  14.008  1.00 61.77           N
ATOM   2377  CA  THR C 293      27.971  20.714  14.200  1.00 61.77           C
ATOM   2378  CB  THR C 293      28.133  19.235  14.006  1.00 61.77           C
ATOM   2379  OG1 THR C 293      29.094  18.726  14.920  1.00 61.77           O
ATOM   2380  CG2 THR C 293      28.580  18.969  12.559  1.00 61.77           C
ATOM   2381  C   THR C 293      27.554  20.939  15.622  1.00 61.77           C
ATOM   2382  O   THR C 293      28.346  21.413  16.435  1.00 61.77           O
ATOM   2383  N   ASN C 294      26.276  20.660  15.961  1.00133.19           N
ATOM   2384  CA  ASN C 294      25.897  20.850  17.332  1.00133.19           C
ATOM   2385  CB  ASN C 294      25.361  22.266  17.609  1.00133.19           C
ATOM   2386  CG  ASN C 294      24.112  22.494  16.771  1.00133.19           C
ATOM   2387  OD1 ASN C 294      23.728  21.655  15.958  1.00133.19           O
ATOM   2388  ND2 ASN C 294      23.465  23.675  16.963  1.00133.19           N
ATOM   2389  C   ASN C 294      24.829  19.866  17.728  1.00133.19           C
ATOM   2390  O   ASN C 294      24.310  19.944  18.842  1.00133.19           O
ATOM   2391  N   HIS C 295      24.476  18.896  16.857  1.00 94.54           N
ATOM   2392  CA  HIS C 295      23.420  17.996  17.239  1.00 94.54           C
ATOM   2393  ND1 HIS C 295      19.902  17.230  16.559  1.00 94.54           N
ATOM   2394  CG  HIS C 295      20.865  17.788  17.370  1.00 94.54           C
ATOM   2395  CB  HIS C 295      22.039  18.567  16.863  1.00 94.54           C
ATOM   2396  NE2 HIS C 295      19.327  16.749  18.652  1.00 94.54           N
ATOM   2397  CD2 HIS C 295      20.499  17.483  18.645  1.00 94.54           C
ATOM   2398  CE1 HIS C 295      19.007  16.623  17.377  1.00 94.54           C
ATOM   2399  C   HIS C 295      23.616  16.672  16.552  1.00 94.54           C
ATOM   2400  O   HIS C 295      23.817  16.617  15.339  1.00 94.54           O
ATOM   2401  N   VAL C 296      23.544  15.549  17.305  1.00129.11           N
ATOM   2402  CA  VAL C 296      23.758  14.285  16.650  1.00129.11           C
ATOM   2403  CB  VAL C 296      24.704  13.355  17.328  1.00129.11           C
ATOM   2404  CG1 VAL C 296      26.039  14.072  17.590  1.00129.11           C
ATOM   2405  CG2 VAL C 296      23.983  12.789  18.541  1.00129.11           C
ATOM   2406  C   VAL C 296      22.443  13.565  16.548  1.00129.11           C
ATOM   2407  O   VAL C 296      21.616  13.621  17.458  1.00129.11           O
ATOM   2408  N   VAL C 297      22.227  12.860  15.413  1.00 69.89           N
ATOM   2409  CA  VAL C 297      20.987  12.178  15.145  1.00 69.89           C
ATOM   2410  CB  VAL C 297      20.033  13.004  14.326  1.00 69.89           C
ATOM   2411  CG1 VAL C 297      19.573  14.200  15.177  1.00 69.89           C
ATOM   2412  CG2 VAL C 297      20.738  13.427  13.023  1.00 69.89           C
ATOM   2413  C   VAL C 297      21.253  10.892  14.399  1.00 69.89           C
ATOM   2414  O   VAL C 297      22.406  10.520  14.180  1.00 69.89           O
ATOM   2415  N   THR C 298      20.169  10.159  14.024  1.00124.56           N
ATOM   2416  CA  THR C 298      20.299   8.888  13.345  1.00124.56           C
ATOM   2417  CB  THR C 298      19.645   7.750  14.077  1.00124.56           C
ATOM   2418  OG1 THR C 298      19.935   6.520  13.428  1.00124.56           O
ATOM   2419  CG2 THR C 298      18.127   7.984  14.138  1.00124.56           C
ATOM   2420  C   THR C 298      19.722   8.931  11.949  1.00124.56           C
ATOM   2421  O   THR C 298      18.551   9.249  11.742  1.00124.56           O
ATOM   2422  N   ILE C 299      20.537   8.544  10.940  1.00117.40           N
ATOM   2423  CA  ILE C 299      20.082   8.551   9.571  1.00117.40           C
ATOM   2424  CB  ILE C 299      21.172   8.818   8.573  1.00117.40           C
ATOM   2425  CG1 ILE C 299      20.581   9.005   7.166  1.00117.40           C
ATOM   2426  CG2 ILE C 299      22.214   7.697   8.680  1.00117.40           C
ATOM   2427  CD1 ILE C 299      21.580   9.566   6.155  1.00117.40           C
ATOM   2428  C   ILE C 299      19.484   7.198   9.285  1.00117.40           C
ATOM   2429  O   ILE C 299      20.102   6.165   9.529  1.00117.40           O
ATOM   2430  N   VAL C 300      18.172   7.191   8.967  1.00120.81           N
ATOM   2431  CA  VAL C 300      17.380   6.032   8.639  1.00120.81           C
ATOM   2432  CB  VAL C 300      16.040   6.077   9.309  1.00120.81           C
ATOM   2433  CG1 VAL C 300      16.285   6.053  10.828  1.00120.81           C
ATOM   2434  CG2 VAL C 300      15.274   7.321   8.831  1.00120.81           C
ATOM   2435  C   VAL C 300      17.179   5.716   7.175  1.00120.81           C
ATOM   2436  O   VAL C 300      16.848   4.574   6.850  1.00120.81           O
ATOM   2437  N   GLY C 301      17.255   6.708   6.255  1.00 46.05           N
ATOM   2438  CA  GLY C 301      16.938   6.390   4.879  1.00 46.05           C
ATOM   2439  C   GLY C 301      17.154   7.575   3.974  1.00 46.05           C
ATOM   2440  O   GLY C 301      17.662   8.612   4.395  1.00 46.05           O
ATOM   2441  N   TYR C 302      16.812   7.420   2.670  1.00 73.90           N
ATOM   2442  CA  TYR C 302      16.944   8.498   1.723  1.00 73.90           C
ATOM   2443  CB  TYR C 302      18.335   8.589   1.056  1.00 73.90           C
ATOM   2444  CG  TYR C 302      18.658   7.323   0.333  1.00 73.90           C
ATOM   2445  CD1 TYR C 302      18.156   7.077  -0.925  1.00 73.90           C
ATOM   2446  CD2 TYR C 302      19.487   6.385   0.908  1.00 73.90           C
ATOM   2447  CE1 TYR C 302      18.462   5.911  -1.588  1.00 73.90           C
ATOM   2448  CE2 TYR C 302      19.797   5.218   0.250  1.00 73.90           C
ATOM   2449  CZ  TYR C 302      19.283   4.979  -1.001  1.00 73.90           C
ATOM   2450  OH  TYR C 302      19.598   3.784  -1.681  1.00 73.90           O
ATOM   2451  C   TYR C 302      15.907   8.367   0.648  1.00 73.90           C
ATOM   2452  O   TYR C 302      15.322   7.303   0.453  1.00 73.90           O
ATOM   2453  N   GLY C 303      15.651   9.468  -0.091  1.00 32.42           N
ATOM   2454  CA  GLY C 303      14.663   9.411  -1.131  1.00 32.42           C
ATOM   2455  C   GLY C 303      14.800  10.615  -2.001  1.00 32.42           C
ATOM   2456  O   GLY C 303      15.732  11.406  -1.864  1.00 32.42           O
ATOM   2457  N   HIS C 304      13.861  10.753  -2.958  1.00 84.70           N
ATOM   2458  CA  HIS C 304      13.866  11.888  -3.836  1.00 84.70           C
ATOM   2459  ND1 HIS C 304      13.362   9.247  -5.824  1.00 84.70           N
ATOM   2460  CG  HIS C 304      13.337  10.618  -5.957  1.00 84.70           C
ATOM   2461  CB  HIS C 304      14.295  11.548  -5.272  1.00 84.70           C
ATOM   2462  NE2 HIS C 304      11.681   9.721  -7.200  1.00 84.70           N
ATOM   2463  CD2 HIS C 304      12.305  10.890  -6.802  1.00 84.70           C
ATOM   2464  CE1 HIS C 304      12.351   8.762  -6.588  1.00 84.70           C
ATOM   2465  C   HIS C 304      12.462  12.398  -3.917  1.00 84.70           C
ATOM   2466  O   HIS C 304      11.512  11.627  -4.042  1.00 84.70           O
ATOM   2467  N   LYS C 305      12.297  13.733  -3.854  1.00 93.28           N
ATOM   2468  CA  LYS C 305      10.985  14.305  -3.924  1.00 93.28           C
ATOM   2469  CB  LYS C 305      10.954  15.807  -3.586  1.00 93.28           C
ATOM   2470  CG  LYS C 305       9.542  16.395  -3.550  1.00 93.28           C
ATOM   2471  CD  LYS C 305       9.473  17.779  -2.899  1.00 93.28           C
ATOM   2472  CE  LYS C 305       9.750  17.763  -1.394  1.00 93.28           C
ATOM   2473  NZ  LYS C 305       9.672  19.138  -0.850  1.00 93.28           N
ATOM   2474  C   LYS C 305      10.484  14.123  -5.320  1.00 93.28           C
ATOM   2475  O   LYS C 305      11.224  14.278  -6.289  1.00 93.28           O
ATOM   2476  N   GLY C 306       9.201  13.747  -5.461  1.00 23.83           N
ATOM   2477  CA  GLY C 306       8.673  13.541  -6.776  1.00 23.83           C
ATOM   2478  C   GLY C 306       8.653  14.839  -7.525  1.00 23.83           C
ATOM   2479  O   GLY C 306       9.064  14.897  -8.683  1.00 23.83           O
ATOM   2480  N   ASN C 307       8.174  15.924  -6.882  1.00 61.97           N
ATOM   2481  CA  ASN C 307       8.067  17.177  -7.580  1.00 61.97           C
ATOM   2482  CB  ASN C 307       7.463  18.288  -6.705  1.00 61.97           C
ATOM   2483  CG  ASN C 307       6.017  17.918  -6.406  1.00 61.97           C
ATOM   2484  OD1 ASN C 307       5.636  17.739  -5.250  1.00 61.97           O
ATOM   2485  ND2 ASN C 307       5.187  17.798  -7.476  1.00 61.97           N
ATOM   2486  C   ASN C 307       9.440  17.612  -7.969  1.00 61.97           C
ATOM   2487  O   ASN C 307       9.710  17.882  -9.138  1.00 61.97           O
ATOM   2488  N   ASN C 308      10.352  17.673  -6.981  1.00191.15           N
ATOM   2489  CA  ASN C 308      11.715  18.005  -7.263  1.00191.15           C
ATOM   2490  CB  ASN C 308      12.310  19.039  -6.293  1.00191.15           C
ATOM   2491  CG  ASN C 308      11.599  20.365  -6.522  1.00191.15           C
ATOM   2492  OD1 ASN C 308      11.458  20.822  -7.655  1.00191.15           O
ATOM   2493  ND2 ASN C 308      11.129  21.000  -5.414  1.00191.15           N
ATOM   2494  C   ASN C 308      12.442  16.720  -7.041  1.00191.15           C
ATOM   2495  O   ASN C 308      12.669  16.316  -5.905  1.00191.15           O
ATOM   2496  N   PRO C 309      12.843  16.117  -8.120  1.00120.87           N
ATOM   2497  CA  PRO C 309      13.403  14.784  -8.140  1.00120.87           C
ATOM   2498  CD  PRO C 309      12.258  16.476  -9.400  1.00120.87           C
ATOM   2499  CB  PRO C 309      13.248  14.284  -9.579  1.00120.87           C
ATOM   2500  CG  PRO C 309      12.941  15.542 -10.407  1.00120.87           C
ATOM   2501  C   PRO C 309      14.797  14.630  -7.637  1.00120.87           C
ATOM   2502  O   PRO C 309      15.285  15.497  -6.927  1.00120.87           O
ATOM   2503  N   LYS C 310      15.450  13.494  -7.939  1.00 80.43           N
ATOM   2504  CA  LYS C 310      16.801  13.333  -7.490  1.00 80.43           C
ATOM   2505  CB  LYS C 310      17.464  12.044  -8.007  1.00 80.43           C
ATOM   2506  CG  LYS C 310      16.817  10.758  -7.490  1.00 80.43           C
ATOM   2507  CD  LYS C 310      15.435  10.483  -8.084  1.00 80.43           C
ATOM   2508  CE  LYS C 310      15.482   9.876  -9.487  1.00 80.43           C
ATOM   2509  NZ  LYS C 310      14.108   9.641  -9.985  1.00 80.43           N
ATOM   2510  C   LYS C 310      17.562  14.479  -8.071  1.00 80.43           C
ATOM   2511  O   LYS C 310      18.393  15.093  -7.403  1.00 80.43           O
ATOM   2512  N   LYS C 311      17.269  14.807  -9.342  1.00108.24           N
ATOM   2513  CA  LYS C 311      17.903  15.910 -10.000  1.00108.24           C
ATOM   2514  CB  LYS C 311      17.433  16.090 -11.453  1.00108.24           C
ATOM   2515  CG  LYS C 311      17.795  14.916 -12.365  1.00108.24           C
ATOM   2516  CD  LYS C 311      19.299  14.651 -12.460  1.00108.24           C
ATOM   2517  CE  LYS C 311      19.865  13.900 -11.254  1.00108.24           C
ATOM   2518  NZ  LYS C 311      21.320  13.685 -11.427  1.00108.24           N
ATOM   2519  C   LYS C 311      17.505  17.135  -9.245  1.00108.24           C
ATOM   2520  O   LYS C 311      18.281  18.078  -9.100  1.00108.24           O
ATOM   2521  N   GLY C 312      16.266  17.123  -8.722  1.00108.63           N
ATOM   2522  CA  GLY C 312      15.709  18.226  -7.999  1.00108.63           C
ATOM   2523  C   GLY C 312      16.088  18.062  -6.563  1.00108.63           C
ATOM   2524  O   GLY C 312      17.260  18.183  -6.209  1.00108.63           O
ATOM   2525  N   GLU C 313      15.100  17.781  -5.686  1.00134.77           N
ATOM   2526  CA  GLU C 313      15.468  17.707  -4.302  1.00134.77           C
ATOM   2527  CB  GLU C 313      14.490  18.461  -3.384  1.00134.77           C
ATOM   2528  CG  GLU C 313      14.499  19.976  -3.590  1.00134.77           C
ATOM   2529  CD  GLU C 313      13.493  20.585  -2.624  1.00134.77           C
ATOM   2530  OE1 GLU C 313      12.804  19.802  -1.917  1.00134.77           O
ATOM   2531  OE2 GLU C 313      13.401  21.841  -2.579  1.00134.77           O
ATOM   2532  C   GLU C 313      15.570  16.302  -3.761  1.00134.77           C
ATOM   2533  O   GLU C 313      14.564  15.638  -3.513  1.00134.77           O
ATOM   2534  N   LYS C 314      16.814  15.828  -3.519  1.00 46.72           N
ATOM   2535  CA  LYS C 314      17.045  14.555  -2.882  1.00 46.72           C
ATOM   2536  CB  LYS C 314      18.388  13.907  -3.264  1.00 46.72           C
ATOM   2537  CG  LYS C 314      18.478  13.492  -4.734  1.00 46.72           C
ATOM   2538  CD  LYS C 314      19.898  13.141  -5.181  1.00 46.72           C
ATOM   2539  CE  LYS C 314      19.995  12.722  -6.650  1.00 46.72           C
ATOM   2540  NZ  LYS C 314      21.398  12.403  -6.994  1.00 46.72           N
ATOM   2541  C   LYS C 314      17.082  14.823  -1.406  1.00 46.72           C
ATOM   2542  O   LYS C 314      17.406  15.934  -0.991  1.00 46.72           O
ATOM   2543  N   TYR C 315      16.720  13.830  -0.563  1.00 72.43           N
ATOM   2544  CA  TYR C 315      16.752  14.095   0.850  1.00 72.43           C
ATOM   2545  CB  TYR C 315      15.424  14.618   1.425  1.00 72.43           C
ATOM   2546  CG  TYR C 315      14.329  13.671   1.082  1.00 72.43           C
ATOM   2547  CD1 TYR C 315      14.128  12.522   1.812  1.00 72.43           C
ATOM   2548  CD2 TYR C 315      13.493  13.948   0.026  1.00 72.43           C
ATOM   2549  CE1 TYR C 315      13.108  11.659   1.487  1.00 72.43           C
ATOM   2550  CE2 TYR C 315      12.472  13.089  -0.303  1.00 72.43           C
ATOM   2551  CZ  TYR C 315      12.280  11.942   0.427  1.00 72.43           C
ATOM   2552  OH  TYR C 315      11.232  11.059   0.091  1.00 72.43           O
ATOM   2553  C   TYR C 315      17.151  12.883   1.636  1.00 72.43           C
ATOM   2554  O   TYR C 315      17.198  11.765   1.122  1.00 72.43           O
ATOM   2555  N   TRP C 316      17.477  13.112   2.929  1.00104.38           N
ATOM   2556  CA  TRP C 316      17.821  12.065   3.850  1.00104.38           C
ATOM   2557  CB  TRP C 316      19.057  12.368   4.722  1.00104.38           C
ATOM   2558  CG  TRP C 316      20.374  12.559   4.000  1.00104.38           C
ATOM   2559  CD2 TRP C 316      21.124  11.508   3.371  1.00104.38           C
ATOM   2560  CD1 TRP C 316      21.090  13.707   3.813  1.00104.38           C
ATOM   2561  NE1 TRP C 316      22.246  13.435   3.122  1.00104.38           N
ATOM   2562  CE2 TRP C 316      22.278  12.085   2.838  1.00104.38           C
ATOM   2563  CE3 TRP C 316      20.873  10.171   3.250  1.00104.38           C
ATOM   2564  CZ2 TRP C 316      23.201  11.329   2.175  1.00104.38           C
ATOM   2565  CZ3 TRP C 316      21.804   9.413   2.575  1.00104.38           C
ATOM   2566  CH2 TRP C 316      22.946   9.982   2.049  1.00104.38           C
ATOM   2567  C   TRP C 316      16.671  12.007   4.810  1.00104.38           C
ATOM   2568  O   TRP C 316      15.998  13.010   5.038  1.00104.38           O
ATOM   2569  N   ILE C 317      16.395  10.817   5.381  1.00 53.09           N
ATOM   2570  CA  ILE C 317      15.339  10.691   6.349  1.00 53.09           C
ATOM   2571  CB  ILE C 317      14.456   9.499   6.103  1.00 53.09           C
ATOM   2572  CG1 ILE C 317      13.780   9.611   4.725  1.00 53.09           C
ATOM   2573  CG2 ILE C 317      13.458   9.387   7.267  1.00 53.09           C
ATOM   2574  CD1 ILE C 317      13.110   8.316   4.270  1.00 53.09           C
ATOM   2575  C   ILE C 317      16.035  10.492   7.665  1.00 53.09           C
ATOM   2576  O   ILE C 317      16.769   9.522   7.832  1.00 53.09           O
ATOM   2577  N   VAL C 318      15.815  11.419   8.631  1.00 53.76           N
ATOM   2578  CA  VAL C 318      16.559  11.347   9.864  1.00 53.76           C
ATOM   2579  CB  VAL C 318      17.459  12.532  10.058  1.00 53.76           C
ATOM   2580  CG1 VAL C 318      18.201  12.375  11.393  1.00 53.76           C
ATOM   2581  CG2 VAL C 318      18.379  12.657   8.838  1.00 53.76           C
ATOM   2582  C   VAL C 318      15.644  11.286  11.061  1.00 53.76           C
ATOM   2583  O   VAL C 318      14.584  11.907  11.104  1.00 53.76           O
ATOM   2584  N   GLN C 319      16.067  10.513  12.096  1.00 44.33           N
ATOM   2585  CA  GLN C 319      15.316  10.357  13.318  1.00 44.33           C
ATOM   2586  CB  GLN C 319      15.342   8.923  13.873  1.00 44.33           C
ATOM   2587  CG  GLN C 319      14.547   8.755  15.167  1.00 44.33           C
ATOM   2588  CD  GLN C 319      14.661   7.300  15.601  1.00 44.33           C
ATOM   2589  OE1 GLN C 319      15.308   6.491  14.939  1.00 44.33           O
ATOM   2590  NE2 GLN C 319      14.011   6.955  16.745  1.00 44.33           N
ATOM   2591  C   GLN C 319      15.913  11.254  14.363  1.00 44.33           C
ATOM   2592  O   GLN C 319      17.101  11.179  14.667  1.00 44.33           O
ATOM   2593  N   ASN C 320      15.076  12.138  14.938  1.00 80.07           N
ATOM   2594  CA  ASN C 320      15.506  13.084  15.930  1.00 80.07           C
ATOM   2595  CB  ASN C 320      14.755  14.423  15.796  1.00 80.07           C
ATOM   2596  CG  ASN C 320      15.607  15.554  16.353  1.00 80.07           C
ATOM   2597  OD1 ASN C 320      16.501  15.342  17.169  1.00 80.07           O
ATOM   2598  ND2 ASN C 320      15.324  16.800  15.887  1.00 80.07           N
ATOM   2599  C   ASN C 320      15.228  12.499  17.298  1.00 80.07           C
ATOM   2600  O   ASN C 320      14.581  11.464  17.429  1.00 80.07           O
ATOM   2601  N   THR C 321      15.865  13.086  18.330  1.00191.45           N
ATOM   2602  CA  THR C 321      15.816  12.808  19.748  1.00191.45           C
ATOM   2603  CB  THR C 321      17.160  12.999  20.394  1.00191.45           C
ATOM   2604  OG1 THR C 321      17.170  12.447  21.702  1.00191.45           O
ATOM   2605  CG2 THR C 321      17.468  14.505  20.447  1.00191.45           C
ATOM   2606  C   THR C 321      14.820  13.612  20.547  1.00191.45           C
ATOM   2607  O   THR C 321      14.823  13.511  21.775  1.00191.45           O
ATOM   2608  N   TRP C 322      14.128  14.571  19.902  1.00150.45           N
ATOM   2609  CA  TRP C 322      13.214  15.543  20.456  1.00150.45           C
ATOM   2610  CB  TRP C 322      13.123  16.791  19.568  1.00150.45           C
ATOM   2611  CG  TRP C 322      14.472  17.472  19.550  1.00150.45           C
ATOM   2612  CD2 TRP C 322      14.873  18.541  18.678  1.00150.45           C
ATOM   2613  CD1 TRP C 322      15.557  17.183  20.327  1.00150.45           C
ATOM   2614  NE1 TRP C 322      16.608  18.001  19.993  1.00150.45           N
ATOM   2615  CE2 TRP C 322      16.203  18.841  18.979  1.00150.45           C
ATOM   2616  CE3 TRP C 322      14.194  19.214  17.704  1.00150.45           C
ATOM   2617  CZ2 TRP C 322      16.875  19.822  18.308  1.00150.45           C
ATOM   2618  CZ3 TRP C 322      14.875  20.206  17.033  1.00150.45           C
ATOM   2619  CH2 TRP C 322      16.189  20.504  17.328  1.00150.45           C
ATOM   2620  C   TRP C 322      11.849  15.012  20.811  1.00150.45           C
ATOM   2621  O   TRP C 322      10.992  15.774  21.254  1.00150.45           O
ATOM   2622  N   GLY C 323      11.538  13.740  20.516  1.00 36.91           N
ATOM   2623  CA  GLY C 323      10.233  13.247  20.861  1.00 36.91           C
ATOM   2624  C   GLY C 323       9.424  13.194  19.602  1.00 36.91           C
ATOM   2625  O   GLY C 323       9.784  13.801  18.596  1.00 36.91           O
ATOM   2626  N   SER C 324       8.308  12.435  19.635  1.00 82.02           N
ATOM   2627  CA  SER C 324       7.437  12.235  18.507  1.00 82.02           C
ATOM   2628  CB  SER C 324       6.426  11.100  18.735  1.00 82.02           C
ATOM   2629  OG  SER C 324       7.108   9.866  18.895  1.00 82.02           O
ATOM   2630  C   SER C 324       6.643  13.476  18.238  1.00 82.02           C
ATOM   2631  O   SER C 324       6.062  13.633  17.165  1.00 82.02           O
ATOM   2632  N   GLU C 325       6.586  14.385  19.222  1.00 88.84           N
ATOM   2633  CA  GLU C 325       5.818  15.593  19.143  1.00 88.84           C
ATOM   2634  CB  GLU C 325       5.844  16.379  20.465  1.00 88.84           C
ATOM   2635  CG  GLU C 325       7.258  16.748  20.922  1.00 88.84           C
ATOM   2636  CD  GLU C 325       7.147  17.517  22.231  1.00 88.84           C
ATOM   2637  OE1 GLU C 325       5.999  17.852  22.626  1.00 88.84           O
ATOM   2638  OE2 GLU C 325       8.211  17.781  22.853  1.00 88.84           O
ATOM   2639  C   GLU C 325       6.364  16.482  18.068  1.00 88.84           C
ATOM   2640  O   GLU C 325       5.628  17.280  17.488  1.00 88.84           O
ATOM   2641  N   TRP C 326       7.677  16.385  17.789  1.00 78.24           N
ATOM   2642  CA  TRP C 326       8.306  17.298  16.874  1.00 78.24           C
ATOM   2643  CB  TRP C 326       9.722  17.683  17.339  1.00 78.24           C
ATOM   2644  CG  TRP C 326      10.485  18.621  16.436  1.00 78.24           C
ATOM   2645  CD2 TRP C 326      11.386  18.187  15.406  1.00 78.24           C
ATOM   2646  CD1 TRP C 326      10.511  19.985  16.423  1.00 78.24           C
ATOM   2647  NE1 TRP C 326      11.377  20.428  15.452  1.00 78.24           N
ATOM   2648  CE2 TRP C 326      11.923  19.331  14.818  1.00 78.24           C
ATOM   2649  CE3 TRP C 326      11.743  16.936  14.988  1.00 78.24           C
ATOM   2650  CZ2 TRP C 326      12.828  19.242  13.798  1.00 78.24           C
ATOM   2651  CZ3 TRP C 326      12.652  16.849  13.957  1.00 78.24           C
ATOM   2652  CH2 TRP C 326      13.183  17.980  13.373  1.00 78.24           C
ATOM   2653  C   TRP C 326       8.426  16.724  15.490  1.00 78.24           C
ATOM   2654  O   TRP C 326       8.541  15.518  15.291  1.00 78.24           O
ATOM   2655  N   GLY C 327       8.353  17.620  14.483  1.00 37.21           N
ATOM   2656  CA  GLY C 327       8.577  17.314  13.096  1.00 37.21           C
ATOM   2657  C   GLY C 327       7.590  16.319  12.586  1.00 37.21           C
ATOM   2658  O   GLY C 327       6.402  16.373  12.899  1.00 37.21           O
ATOM   2659  N   GLU C 328       8.087  15.392  11.739  1.00 65.20           N
ATOM   2660  CA  GLU C 328       7.252  14.391  11.154  1.00 65.20           C
ATOM   2661  CB  GLU C 328       7.731  13.989   9.745  1.00 65.20           C
ATOM   2662  CG  GLU C 328       7.662  15.133   8.726  1.00 65.20           C
ATOM   2663  CD  GLU C 328       8.399  14.711   7.458  1.00 65.20           C
ATOM   2664  OE1 GLU C 328       9.091  13.658   7.494  1.00 65.20           O
ATOM   2665  OE2 GLU C 328       8.285  15.438   6.435  1.00 65.20           O
ATOM   2666  C   GLU C 328       7.353  13.180  12.026  1.00 65.20           C
ATOM   2667  O   GLU C 328       8.115  12.258  11.743  1.00 65.20           O
ATOM   2668  N   ARG C 329       6.550  13.150  13.104  1.00102.33           N
ATOM   2669  CA  ARG C 329       6.518  12.041  14.012  1.00102.33           C
ATOM   2670  CB  ARG C 329       6.014  10.741  13.361  1.00102.33           C
ATOM   2671  CG  ARG C 329       4.550  10.806  12.922  1.00102.33           C
ATOM   2672  CD  ARG C 329       4.044   9.509  12.288  1.00102.33           C
ATOM   2673  NE  ARG C 329       3.935   8.495  13.375  1.00102.33           N
ATOM   2674  CZ  ARG C 329       3.340   7.291  13.131  1.00102.33           C
ATOM   2675  NH1 ARG C 329       2.848   7.013  11.889  1.00102.33           N
ATOM   2676  NH2 ARG C 329       3.238   6.366  14.129  1.00102.33           N
ATOM   2677  C   ARG C 329       7.880  11.777  14.582  1.00102.33           C
ATOM   2678  O   ARG C 329       8.242  10.625  14.814  1.00102.33           O
ATOM   2679  N   GLY C 330       8.666  12.838  14.849  1.00 37.31           N
ATOM   2680  CA  GLY C 330       9.949  12.656  15.471  1.00 37.31           C
ATOM   2681  C   GLY C 330      11.039  12.587  14.443  1.00 37.31           C
ATOM   2682  O   GLY C 330      12.214  12.549  14.804  1.00 37.31           O
ATOM   2683  N   TYR C 331      10.693  12.607  13.140  1.00 85.67           N
ATOM   2684  CA  TYR C 331      11.683  12.488  12.100  1.00 85.67           C
ATOM   2685  CB  TYR C 331      11.417  11.341  11.105  1.00 85.67           C
ATOM   2686  CG  TYR C 331      11.628  10.013  11.750  1.00 85.67           C
ATOM   2687  CD1 TYR C 331      10.676   9.463  12.578  1.00 85.67           C
ATOM   2688  CD2 TYR C 331      12.781   9.303  11.500  1.00 85.67           C
ATOM   2689  CE1 TYR C 331      10.880   8.231  13.157  1.00 85.67           C
ATOM   2690  CE2 TYR C 331      12.990   8.073  12.076  1.00 85.67           C
ATOM   2691  CZ  TYR C 331      12.039   7.535  12.908  1.00 85.67           C
ATOM   2692  OH  TYR C 331      12.250   6.272  13.501  1.00 85.67           O
ATOM   2693  C   TYR C 331      11.668  13.729  11.262  1.00 85.67           C
ATOM   2694  O   TYR C 331      10.744  14.539  11.342  1.00 85.67           O
ATOM   2695  N   PHE C 332      12.749  13.935  10.474  1.00 80.11           N
ATOM   2696  CA  PHE C 332      12.788  15.054   9.576  1.00 80.11           C
ATOM   2697  CB  PHE C 332      13.451  16.323  10.156  1.00 80.11           C
ATOM   2698  CG  PHE C 332      14.899  16.089  10.434  1.00 80.11           C
ATOM   2699  CD1 PHE C 332      15.307  15.502  11.610  1.00 80.11           C
ATOM   2700  CD2 PHE C 332      15.856  16.476   9.522  1.00 80.11           C
ATOM   2701  CE1 PHE C 332      16.644  15.297  11.864  1.00 80.11           C
ATOM   2702  CE2 PHE C 332      17.194  16.274   9.769  1.00 80.11           C
ATOM   2703  CZ  PHE C 332      17.591  15.680  10.943  1.00 80.11           C
ATOM   2704  C   PHE C 332      13.536  14.653   8.341  1.00 80.11           C
ATOM   2705  O   PHE C 332      14.334  13.718   8.346  1.00 80.11           O
ATOM   2706  N   ARG C 333      13.266  15.357   7.226  1.00 94.87           N
ATOM   2707  CA  ARG C 333      13.938  15.080   5.995  1.00 94.87           C
ATOM   2708  CB  ARG C 333      12.952  14.828   4.843  1.00 94.87           C
ATOM   2709  CG  ARG C 333      12.252  13.474   5.001  1.00 94.87           C
ATOM   2710  CD  ARG C 333      10.967  13.309   4.187  1.00 94.87           C
ATOM   2711  NE  ARG C 333      11.073  14.177   2.986  1.00 94.87           N
ATOM   2712  CZ  ARG C 333      10.494  15.412   2.993  1.00 94.87           C
ATOM   2713  NH1 ARG C 333       9.807  15.835   4.093  1.00 94.87           N
ATOM   2714  NH2 ARG C 333      10.595  16.215   1.894  1.00 94.87           N
ATOM   2715  C   ARG C 333      14.774  16.286   5.714  1.00 94.87           C
ATOM   2716  O   ARG C 333      14.390  17.404   6.056  1.00 94.87           O
ATOM   2717  N   ILE C 334      15.977  16.079   5.143  1.00 63.60           N
ATOM   2718  CA  ILE C 334      16.854  17.181   4.882  1.00 63.60           C
ATOM   2719  CB  ILE C 334      17.926  17.327   5.925  1.00 63.60           C
ATOM   2720  CG1 ILE C 334      18.720  18.627   5.721  1.00 63.60           C
ATOM   2721  CG2 ILE C 334      18.776  16.046   5.922  1.00 63.60           C
ATOM   2722  CD1 ILE C 334      19.615  18.983   6.907  1.00 63.60           C
ATOM   2723  C   ILE C 334      17.509  16.965   3.555  1.00 63.60           C
ATOM   2724  O   ILE C 334      17.749  15.830   3.146  1.00 63.60           O
ATOM   2725  N   ARG C 335      17.840  18.071   2.858  1.00184.30           N
ATOM   2726  CA  ARG C 335      18.429  18.006   1.551  1.00184.30           C
ATOM   2727  CB  ARG C 335      18.797  19.396   1.002  1.00184.30           C
ATOM   2728  CG  ARG C 335      19.798  19.371  -0.155  1.00184.30           C
ATOM   2729  CD  ARG C 335      19.338  18.583  -1.381  0.00184.30           C
ATOM   2730  NE  ARG C 335      18.233  19.350  -2.014  0.00184.30           N
ATOM   2731  CZ  ARG C 335      18.517  20.377  -2.868  0.00184.30           C
ATOM   2732  NH1 ARG C 335      19.814  20.715  -3.122  0.00184.30           N
ATOM   2733  NH2 ARG C 335      17.501  21.070  -3.462  0.00184.30           N
ATOM   2734  C   ARG C 335      19.669  17.179   1.610  1.00184.30           C
ATOM   2735  O   ARG C 335      20.490  17.332   2.514  1.00184.30           O
ATOM   2736  N   ARG C 336      19.823  16.258   0.632  1.00183.10           N
ATOM   2737  CA  ARG C 336      21.006  15.453   0.637  1.00183.10           C
ATOM   2738  CB  ARG C 336      20.811  13.933   0.764  1.00183.10           C
ATOM   2739  CG  ARG C 336      20.084  13.233  -0.378  1.00183.10           C
ATOM   2740  CD  ARG C 336      19.955  11.727  -0.134  1.00183.10           C
ATOM   2741  NE  ARG C 336      19.015  11.174  -1.150  1.00183.10           N
ATOM   2742  CZ  ARG C 336      19.479  10.674  -2.332  1.00183.10           C
ATOM   2743  NH1 ARG C 336      20.820  10.640  -2.584  1.00183.10           N
ATOM   2744  NH2 ARG C 336      18.600  10.192  -3.259  1.00183.10           N
ATOM   2745  C   ARG C 336      21.788  15.713  -0.611  1.00183.10           C
ATOM   2746  O   ARG C 336      21.243  16.064  -1.656  1.00183.10           O
ATOM   2747  N   GLY C 337      23.123  15.566  -0.511  1.00 53.10           N
ATOM   2748  CA  GLY C 337      23.987  15.738  -1.644  1.00 53.10           C
ATOM   2749  C   GLY C 337      24.725  17.050  -1.579  1.00 53.10           C
ATOM   2750  O   GLY C 337      25.721  17.237  -2.277  1.00 53.10           O
ATOM   2751  N   ASP C 338      24.181  18.021  -0.825  1.00172.13           N
ATOM   2752  CA  ASP C 338      24.721  19.336  -0.583  1.00172.13           C
ATOM   2753  CB  ASP C 338      23.622  20.391  -0.364  1.00172.13           C
ATOM   2754  CG  ASP C 338      22.916  20.624  -1.691  1.00172.13           C
ATOM   2755  OD1 ASP C 338      23.332  20.000  -2.703  1.00172.13           O
ATOM   2756  OD2 ASP C 338      21.953  21.436  -1.709  1.00172.13           O
ATOM   2757  C   ASP C 338      25.643  19.409   0.606  1.00172.13           C
ATOM   2758  O   ASP C 338      26.292  20.436   0.799  1.00172.13           O
ATOM   2759  N   ASN C 339      25.687  18.377   1.477  1.00 78.79           N
ATOM   2760  CA  ASN C 339      26.426  18.509   2.707  1.00 78.79           C
ATOM   2761  CB  ASN C 339      27.886  18.951   2.494  1.00 78.79           C
ATOM   2762  CG  ASN C 339      28.660  18.739   3.790  1.00 78.79           C
ATOM   2763  OD1 ASN C 339      28.098  18.346   4.812  1.00 78.79           O
ATOM   2764  ND2 ASN C 339      29.992  19.010   3.749  1.00 78.79           N
ATOM   2765  C   ASN C 339      25.718  19.562   3.503  1.00 78.79           C
ATOM   2766  O   ASN C 339      26.330  20.408   4.156  1.00 78.79           O
ATOM   2767  N   GLU C 340      24.371  19.504   3.465  1.00119.90           N
ATOM   2768  CA  GLU C 340      23.532  20.474   4.108  1.00119.90           C
ATOM   2769  CB  GLU C 340      22.034  20.198   3.897  1.00119.90           C
ATOM   2770  CG  GLU C 340      21.124  21.251   4.527  1.00119.90           C
ATOM   2771  CD  GLU C 340      21.250  22.511   3.687  1.00119.90           C
ATOM   2772  OE1 GLU C 340      21.431  22.374   2.447  1.00119.90           O
ATOM   2773  OE2 GLU C 340      21.168  23.624   4.272  1.00119.90           O
ATOM   2774  C   GLU C 340      23.780  20.484   5.582  1.00119.90           C
ATOM   2775  O   GLU C 340      23.593  19.489   6.278  1.00119.90           O
ATOM   2776  N   CYS C 341      24.198  21.654   6.091  1.00 69.12           N
ATOM   2777  CA  CYS C 341      24.401  21.878   7.494  1.00 69.12           C
ATOM   2778  CB  CYS C 341      23.102  21.784   8.314  1.00 69.12           C
ATOM   2779  SG  CYS C 341      21.913  23.092   7.889  1.00 69.12           S
ATOM   2780  C   CYS C 341      25.378  20.881   8.044  1.00 69.12           C
ATOM   2781  O   CYS C 341      25.299  20.534   9.221  1.00 69.12           O
ATOM   2782  N   ASN C 342      26.345  20.432   7.215  1.00 75.29           N
ATOM   2783  CA  ASN C 342      27.403  19.546   7.614  1.00 75.29           C
ATOM   2784  CB  ASN C 342      28.172  20.092   8.828  1.00 75.29           C
ATOM   2785  CG  ASN C 342      28.691  21.472   8.446  1.00 75.29           C
ATOM   2786  OD1 ASN C 342      28.496  21.931   7.322  1.00 75.29           O
ATOM   2787  ND2 ASN C 342      29.365  22.160   9.405  1.00 75.29           N
ATOM   2788  C   ASN C 342      26.883  18.178   7.967  1.00 75.29           C
ATOM   2789  O   ASN C 342      27.548  17.428   8.680  1.00 75.29           O
ATOM   2790  N   ILE C 343      25.704  17.782   7.449  1.00181.87           N
ATOM   2791  CA  ILE C 343      25.161  16.484   7.766  1.00181.87           C
ATOM   2792  CB  ILE C 343      23.709  16.249   7.423  1.00181.87           C
ATOM   2793  CG1 ILE C 343      23.406  16.237   5.933  1.00181.87           C
ATOM   2794  CG2 ILE C 343      22.866  17.293   8.149  1.00181.87           C
ATOM   2795  CD1 ILE C 343      21.964  15.785   5.716  1.00181.87           C
ATOM   2796  C   ILE C 343      25.986  15.375   7.169  1.00181.87           C
ATOM   2797  O   ILE C 343      25.907  14.223   7.583  1.00181.87           O
ATOM   2798  N   GLU C 344      26.658  15.650   6.051  1.00164.94           N
ATOM   2799  CA  GLU C 344      27.494  14.720   5.343  1.00164.94           C
ATOM   2800  CB  GLU C 344      27.432  14.946   3.826  1.00164.94           C
ATOM   2801  CG  GLU C 344      26.015  14.614   3.340  1.00164.94           C
ATOM   2802  CD  GLU C 344      25.890  14.821   1.842  1.00164.94           C
ATOM   2803  OE1 GLU C 344      26.902  15.213   1.202  1.00164.94           O
ATOM   2804  OE2 GLU C 344      24.768  14.583   1.319  1.00164.94           O
ATOM   2805  C   GLU C 344      28.911  14.630   5.853  1.00164.94           C
ATOM   2806  O   GLU C 344      29.740  14.038   5.172  1.00164.94           O
ATOM   2807  N   THR C 345      29.295  15.408   6.887  1.00195.75           N
ATOM   2808  CA  THR C 345      30.659  15.446   7.371  1.00195.75           C
ATOM   2809  CB  THR C 345      30.964  16.788   7.952  1.00195.75           C
ATOM   2810  OG1 THR C 345      30.112  17.056   9.055  1.00195.75           O
ATOM   2811  CG2 THR C 345      30.715  17.820   6.846  1.00195.75           C
ATOM   2812  C   THR C 345      31.156  14.388   8.348  1.00195.75           C
ATOM   2813  O   THR C 345      32.339  14.063   8.350  1.00195.75           O
ATOM   2814  N   LEU C 346      30.338  14.056   9.358  1.00252.42           N
ATOM   2815  CA  LEU C 346      30.515  13.192  10.505  1.00252.42           C
ATOM   2816  CB  LEU C 346      30.195  13.889  11.840  1.00252.42           C
ATOM   2817  CG  LEU C 346      31.259  14.905  12.298  1.00252.42           C
ATOM   2818  CD1 LEU C 346      31.399  16.075  11.315  1.00252.42           C
ATOM   2819  CD2 LEU C 346      30.996  15.370  13.739  1.00252.42           C
ATOM   2820  C   LEU C 346      29.885  11.827  10.589  1.00252.42           C
ATOM   2821  O   LEU C 346      29.659  11.422  11.728  1.00252.42           O
ATOM   2822  N   ALA C 347      29.351  11.186   9.536  1.00 63.27           N
ATOM   2823  CA  ALA C 347      28.630   9.958   9.797  1.00 63.27           C
ATOM   2824  CB  ALA C 347      28.057   9.310   8.524  1.00 63.27           C
ATOM   2825  C   ALA C 347      29.524   8.950  10.471  1.00 63.27           C
ATOM   2826  O   ALA C 347      30.698   8.825  10.127  1.00 63.27           O
ATOM   2827  N   VAL C 348      28.971   8.201  11.465  1.00 45.16           N
ATOM   2828  CA  VAL C 348      29.728   7.219  12.197  1.00 45.16           C
ATOM   2829  CB  VAL C 348      29.901   7.562  13.650  1.00 45.16           C
ATOM   2830  CG1 VAL C 348      30.584   6.379  14.357  1.00 45.16           C
ATOM   2831  CG2 VAL C 348      30.680   8.882  13.759  1.00 45.16           C
ATOM   2832  C   VAL C 348      28.992   5.913  12.157  1.00 45.16           C
ATOM   2833  O   VAL C 348      27.768   5.882  12.261  1.00 45.16           O
ATOM   2834  N   ALA C 349      29.732   4.790  12.015  1.00 39.93           N
ATOM   2835  CA  ALA C 349      29.102   3.502  11.969  1.00 39.93           C
ATOM   2836  CB  ALA C 349      29.265   2.786  10.617  1.00 39.93           C
ATOM   2837  C   ALA C 349      29.738   2.628  13.007  1.00 39.93           C
ATOM   2838  O   ALA C 349      30.926   2.751  13.303  1.00 39.93           O
ATOM   2839  N   THR C 350      28.932   1.738  13.622  1.00 40.72           N
ATOM   2840  CA  THR C 350      29.441   0.808  14.590  1.00 40.72           C
ATOM   2841  CB  THR C 350      29.257   1.259  16.009  1.00 40.72           C
ATOM   2842  OG1 THR C 350      29.914   2.501  16.218  1.00 40.72           O
ATOM   2843  CG2 THR C 350      29.839   0.187  16.945  1.00 40.72           C
ATOM   2844  C   THR C 350      28.642  -0.444  14.415  1.00 40.72           C
ATOM   2845  O   THR C 350      27.499  -0.389  13.969  1.00 40.72           O
ATOM   2846  N   THR C 351      29.227  -1.613  14.750  1.00 46.32           N
ATOM   2847  CA  THR C 351      28.515  -2.853  14.600  1.00 46.32           C
ATOM   2848  CB  THR C 351      29.261  -3.856  13.768  1.00 46.32           C
ATOM   2849  OG1 THR C 351      29.509  -3.330  12.472  1.00 46.32           O
ATOM   2850  CG2 THR C 351      28.430  -5.147  13.671  1.00 46.32           C
ATOM   2851  C   THR C 351      28.339  -3.460  15.961  1.00 46.32           C
ATOM   2852  O   THR C 351      29.316  -3.794  16.629  1.00 46.32           O
ATOM   2853  N   PRO C 352      27.108  -3.602  16.388  1.00 78.88           N
ATOM   2854  CA  PRO C 352      26.814  -4.188  17.673  1.00 78.88           C
ATOM   2855  CD  PRO C 352      26.059  -2.693  15.958  1.00 78.88           C
ATOM   2856  CB  PRO C 352      25.448  -3.642  18.093  1.00 78.88           C
ATOM   2857  CG  PRO C 352      24.834  -3.100  16.792  1.00 78.88           C
ATOM   2858  C   PRO C 352      26.855  -5.684  17.625  1.00 78.88           C
ATOM   2859  O   PRO C 352      26.705  -6.259  16.548  1.00 78.88           O
ATOM   2860  N   LEU C 353      27.064  -6.334  18.787  1.00136.36           N
ATOM   2861  CA  LEU C 353      27.068  -7.766  18.846  1.00136.36           C
ATOM   2862  CB  LEU C 353      28.313  -8.306  19.580  1.00136.36           C
ATOM   2863  CG  LEU C 353      28.369  -9.831  19.772  1.00136.36           C
ATOM   2864  CD1 LEU C 353      27.455 -10.282  20.919  1.00136.36           C
ATOM   2865  CD2 LEU C 353      28.080 -10.572  18.458  1.00136.36           C
ATOM   2866  C   LEU C 353      25.821  -8.170  19.573  1.00136.36           C
ATOM   2867  O   LEU C 353      25.700  -7.975  20.781  1.00136.36           O
ATOM   2868  N   THR C 354      24.861  -8.772  18.839  1.00 35.54           N
ATOM   2869  CA  THR C 354      23.590  -9.133  19.404  1.00 35.54           C
ATOM   2870  CB  THR C 354      22.565  -9.510  18.375  1.00 35.54           C
ATOM   2871  OG1 THR C 354      22.988 -10.663  17.661  1.00 35.54           O
ATOM   2872  CG2 THR C 354      22.379  -8.327  17.410  1.00 35.54           C
ATOM   2873  C   THR C 354      23.778 -10.311  20.304  1.00 35.54           C
ATOM   2874  O   THR C 354      24.850 -10.907  20.361  1.00 35.54           O
ATOM   2875  N   ASN C 355      22.725 -10.655  21.069  1.00 20.18           N
ATOM   2876  CA  ASN C 355      22.808 -11.767  21.967  1.00 20.18           C
ATOM   2877  CB  ASN C 355      21.729 -11.741  23.063  1.00 20.18           C
ATOM   2878  CG  ASN C 355      22.030 -10.571  23.989  1.00 20.18           C
ATOM   2879  OD1 ASN C 355      23.159 -10.396  24.442  1.00 20.18           O
ATOM   2880  ND2 ASN C 355      20.991  -9.740  24.273  1.00 20.18           N
ATOM   2881  C   ASN C 355      22.588 -13.027  21.142  1.00 20.18           C
ATOM   2882  O   ASN C 355      22.381 -12.895  19.908  1.00 20.18           O
ATOM   2883  OXT ASN C 355      22.619 -14.138  21.736  1.00 20.18           O
TER    2884      ASN C 355
ATOM   2885  N   ASP D 356      45.494 -34.769  24.599  1.00 35.45           N
ATOM   2886  CA  ASP D 356      44.378 -35.146  23.701  1.00 35.45           C
ATOM   2887  CB  ASP D 356      44.865 -36.119  22.614  1.00 35.45           C
ATOM   2888  CG  ASP D 356      45.877 -35.401  21.733  1.00 35.45           C
ATOM   2889  OD1 ASP D 356      46.217 -34.230  22.050  1.00 35.45           O
ATOM   2890  OD2 ASP D 356      46.326 -36.018  20.730  1.00 35.45           O
ATOM   2891  C   ASP D 356      43.335 -35.851  24.498  1.00 35.45           C
ATOM   2892  O   ASP D 356      43.603 -36.353  25.588  1.00 35.45           O
ATOM   2893  N   THR D 357      42.095 -35.863  23.979  1.00 42.39           N
ATOM   2894  CA  THR D 357      41.034 -36.583  24.608  1.00 42.39           C
ATOM   2895  CB  THR D 357      39.683 -35.953  24.425  1.00 42.39           C
ATOM   2896  OG1 THR D 357      39.342 -35.915  23.047  1.00 42.39           O
ATOM   2897  CG2 THR D 357      39.719 -34.527  25.002  1.00 42.39           C
ATOM   2898  C   THR D 357      41.013 -37.904  23.917  1.00 42.39           C
ATOM   2899  O   THR D 357      41.747 -38.124  22.955  1.00 42.39           O
ATOM   2900  N   PRO D 358      40.203 -38.792  24.401  1.00 67.89           N
ATOM   2901  CA  PRO D 358      40.110 -40.098  23.804  1.00 67.89           C
ATOM   2902  CD  PRO D 358      39.920 -38.822  25.827  1.00 67.89           C
ATOM   2903  CB  PRO D 358      39.363 -40.959  24.820  1.00 67.89           C
ATOM   2904  CG  PRO D 358      39.695 -40.303  26.171  1.00 67.89           C
ATOM   2905  C   PRO D 358      39.450 -40.063  22.457  1.00 67.89           C
ATOM   2906  O   PRO D 358      39.462 -41.084  21.772  1.00 67.89           O
ATOM   2907  N   ALA D 359      38.850 -38.922  22.068  1.00 58.07           N
ATOM   2908  CA  ALA D 359      38.083 -38.852  20.852  1.00 58.07           C
ATOM   2909  CB  ALA D 359      37.214 -37.586  20.758  1.00 58.07           C
ATOM   2910  C   ALA D 359      38.935 -38.895  19.620  1.00 58.07           C
ATOM   2911  O   ALA D 359      40.000 -38.284  19.546  1.00 58.07           O
ATOM   2912  N   ASN D 360      38.455 -39.650  18.607  1.00137.20           N
ATOM   2913  CA  ASN D 360      39.087 -39.725  17.321  1.00137.20           C
ATOM   2914  CB  ASN D 360      39.703 -41.112  17.055  1.00137.20           C
ATOM   2915  CG  ASN D 360      40.530 -41.064  15.779  1.00137.20           C
ATOM   2916  OD1 ASN D 360      40.316 -40.217  14.913  1.00137.20           O
ATOM   2917  ND2 ASN D 360      41.502 -42.007  15.653  1.00137.20           N
ATOM   2918  C   ASN D 360      37.988 -39.524  16.318  1.00137.20           C
ATOM   2919  O   ASN D 360      37.522 -40.483  15.703  1.00137.20           O
ATOM   2920  N   CYS D 361      37.564 -38.263  16.096  1.00 62.53           N
ATOM   2921  CA  CYS D 361      36.465 -38.015  15.202  1.00 62.53           C
ATOM   2922  CB  CYS D 361      35.411 -37.060  15.786  1.00 62.53           C
ATOM   2923  SG  CYS D 361      34.570 -37.829  17.201  1.00 62.53           S
ATOM   2924  C   CYS D 361      36.980 -37.458  13.909  1.00 62.53           C
ATOM   2925  O   CYS D 361      38.121 -37.005  13.817  1.00 62.53           O
ATOM   2926  N   SER D 362      36.133 -37.484  12.856  1.00 46.43           N
ATOM   2927  CA  SER D 362      36.587 -37.070  11.559  1.00 46.43           C
ATOM   2928  CB  SER D 362      36.403 -38.143  10.472  1.00 46.43           C
ATOM   2929  OG  SER D 362      35.020 -38.371  10.242  1.00 46.43           O
ATOM   2930  C   SER D 362      35.843 -35.858  11.093  1.00 46.43           C
ATOM   2931  O   SER D 362      34.818 -35.462  11.645  1.00 46.43           O
ATOM   2932  N   PHE D 363      36.384 -35.258  10.017  1.00 71.81           N
ATOM   2933  CA  PHE D 363      35.910 -34.076   9.352  1.00 71.81           C
ATOM   2934  CB  PHE D 363      36.818 -33.765   8.143  1.00 71.81           C
ATOM   2935  CG  PHE D 363      36.418 -32.516   7.433  1.00 71.81           C
ATOM   2936  CD1 PHE D 363      36.824 -31.285   7.893  1.00 71.81           C
ATOM   2937  CD2 PHE D 363      35.660 -32.579   6.287  1.00 71.81           C
ATOM   2938  CE1 PHE D 363      36.465 -30.134   7.230  1.00 71.81           C
ATOM   2939  CE2 PHE D 363      35.298 -31.433   5.620  1.00 71.81           C
ATOM   2940  CZ  PHE D 363      35.699 -30.207   6.092  1.00 71.81           C
ATOM   2941  C   PHE D 363      34.523 -34.363   8.850  1.00 71.81           C
ATOM   2942  O   PHE D 363      33.639 -33.509   8.883  1.00 71.81           O
ATOM   2943  N   GLU D 364      34.292 -35.583   8.344  1.00109.25           N
ATOM   2944  CA  GLU D 364      32.994 -35.926   7.837  1.00109.25           C
ATOM   2945  CB  GLU D 364      32.962 -37.335   7.217  1.00109.25           C
ATOM   2946  CG  GLU D 364      31.672 -37.648   6.456  1.00109.25           C
ATOM   2947  CD  GLU D 364      31.771 -37.000   5.082  1.00109.25           C
ATOM   2948  OE1 GLU D 364      32.763 -37.292   4.362  1.00109.25           O
ATOM   2949  OE2 GLU D 364      30.858 -36.204   4.735  1.00109.25           O
ATOM   2950  C   GLU D 364      32.001 -35.905   8.963  1.00109.25           C
ATOM   2951  O   GLU D 364      30.862 -35.475   8.788  1.00109.25           O
ATOM   2952  N   GLU D 365      32.414 -36.356  10.163  1.00 82.24           N
ATOM   2953  CA  GLU D 365      31.510 -36.439  11.279  1.00 82.24           C
ATOM   2954  CB  GLU D 365      32.184 -36.970  12.556  1.00 82.24           C
ATOM   2955  CG  GLU D 365      32.603 -38.439  12.471  1.00 82.24           C
ATOM   2956  CD  GLU D 365      31.341 -39.289  12.430  1.00 82.24           C
ATOM   2957  OE1 GLU D 365      30.620 -39.229  11.398  1.00 82.24           O
ATOM   2958  OE2 GLU D 365      31.080 -40.009  13.431  1.00 82.24           O
ATOM   2959  C   GLU D 365      30.997 -35.066  11.581  1.00 82.24           C
ATOM   2960  O   GLU D 365      29.851 -34.900  11.997  1.00 82.24           O
ATOM   2961  N   ILE D 366      31.871 -34.055  11.434  1.00141.28           N
ATOM   2962  CA  ILE D 366      31.552 -32.680  11.705  1.00141.28           C
ATOM   2963  CB  ILE D 366      32.756 -31.842  12.060  1.00141.28           C
ATOM   2964  CG1 ILE D 366      33.798 -31.752  10.942  1.00141.28           C
ATOM   2965  CG2 ILE D 366      33.324 -32.414  13.369  1.00141.28           C
ATOM   2966  CD1 ILE D 366      34.891 -30.716  11.195  1.00141.28           C
ATOM   2967  C   ILE D 366      30.646 -32.030  10.680  1.00141.28           C
ATOM   2968  O   ILE D 366      29.899 -31.110  11.014  1.00141.28           O
ATOM   2969  N   GLU D 367      30.706 -32.419   9.389  1.00127.37           N
ATOM   2970  CA  GLU D 367      29.855 -31.727   8.446  1.00127.37           C
ATOM   2971  CB  GLU D 367      30.204 -32.007   6.970  1.00127.37           C
ATOM   2972  CG  GLU D 367      29.948 -33.442   6.507  1.00127.37           C
ATOM   2973  CD  GLU D 367      28.549 -33.493   5.909  1.00127.37           C
ATOM   2974  OE1 GLU D 367      28.076 -32.430   5.426  1.00127.37           O
ATOM   2975  OE2 GLU D 367      27.939 -34.595   5.918  1.00127.37           O
ATOM   2976  C   GLU D 367      28.419 -32.098   8.698  1.00127.37           C
ATOM   2977  O   GLU D 367      28.113 -33.248   9.006  1.00127.37           O
ATOM   2978  N   GLY D 368      27.491 -31.116   8.593  1.00 36.23           N
ATOM   2979  CA  GLY D 368      26.096 -31.406   8.793  1.00 36.23           C
ATOM   2980  C   GLY D 368      25.469 -30.327   9.625  1.00 36.23           C
ATOM   2981  O   GLY D 368      26.018 -29.234   9.765  1.00 36.23           O
ATOM   2982  N   ARG D 369      24.273 -30.611  10.195  1.00 81.92           N
ATOM   2983  CA  ARG D 369      23.645 -29.611  11.011  1.00 81.92           C
ATOM   2984  CB  ARG D 369      22.152 -29.352  10.745  1.00 81.92           C
ATOM   2985  CG  ARG D 369      21.871 -28.578   9.455  1.00 81.92           C
ATOM   2986  CD  ARG D 369      22.152 -29.362   8.173  1.00 81.92           C
ATOM   2987  NE  ARG D 369      21.825 -28.460   7.031  1.00 81.92           N
ATOM   2988  CZ  ARG D 369      20.554 -28.414   6.538  1.00 81.92           C
ATOM   2989  NH1 ARG D 369      19.587 -29.218   7.071  1.00 81.92           N
ATOM   2990  NH2 ARG D 369      20.247 -27.564   5.515  1.00 81.92           N
ATOM   2991  C   ARG D 369      23.786 -29.975  12.449  1.00 81.92           C
ATOM   2992  O   ARG D 369      23.660 -31.135  12.843  1.00 81.92           O
ATOM   2993  N   TRP D 370      24.070 -28.950  13.274  1.00 59.57           N
ATOM   2994  CA  TRP D 370      24.261 -29.153  14.680  1.00 59.57           C
ATOM   2995  CB  TRP D 370      25.683 -28.814  15.157  1.00 59.57           C
ATOM   2996  CG  TRP D 370      26.749 -29.760  14.661  1.00 59.57           C
ATOM   2997  CD2 TRP D 370      27.342 -30.795  15.461  1.00 59.57           C
ATOM   2998  CD1 TRP D 370      27.354 -29.822  13.440  1.00 59.57           C
ATOM   2999  NE1 TRP D 370      28.282 -30.835  13.426  1.00 59.57           N
ATOM   3000  CE2 TRP D 370      28.287 -31.441  14.665  1.00 59.57           C
ATOM   3001  CE3 TRP D 370      27.119 -31.172  16.755  1.00 59.57           C
ATOM   3002  CZ2 TRP D 370      29.026 -32.481  15.152  1.00 59.57           C
ATOM   3003  CZ3 TRP D 370      27.864 -32.223  17.242  1.00 59.57           C
ATOM   3004  CH2 TRP D 370      28.799 -32.864  16.455  1.00 59.57           C
ATOM   3005  C   TRP D 370      23.335 -28.240  15.415  1.00 59.57           C
ATOM   3006  O   TRP D 370      23.057 -27.127  14.972  1.00 59.57           O
ATOM   3007  N   LYS D 371      22.808 -28.706  16.563  1.00139.29           N
ATOM   3008  CA  LYS D 371      21.972 -27.857  17.361  1.00139.29           C
ATOM   3009  CB  LYS D 371      20.634 -28.494  17.764  1.00139.29           C
ATOM   3010  CG  LYS D 371      19.752 -27.575  18.613  1.00139.29           C
ATOM   3011  CD  LYS D 371      19.216 -26.361  17.850  1.00139.29           C
ATOM   3012  CE  LYS D 371      18.047 -26.687  16.919  1.00139.29           C
ATOM   3013  NZ  LYS D 371      17.595 -25.461  16.224  1.00139.29           N
ATOM   3014  C   LYS D 371      22.726 -27.600  18.620  1.00139.29           C
ATOM   3015  O   LYS D 371      23.195 -28.530  19.275  1.00139.29           O
ATOM   3016  N   PHE D 372      22.878 -26.315  18.991  1.00 82.17           N
ATOM   3017  CA  PHE D 372      23.608 -26.038  20.190  1.00 82.17           C
ATOM   3018  CB  PHE D 372      24.750 -25.018  20.027  1.00 82.17           C
ATOM   3019  CG  PHE D 372      25.758 -25.560  19.070  1.00 82.17           C
ATOM   3020  CD1 PHE D 372      26.393 -26.757  19.313  1.00 82.17           C
ATOM   3021  CD2 PHE D 372      26.105 -24.843  17.947  1.00 82.17           C
ATOM   3022  CE1 PHE D 372      27.332 -27.247  18.434  1.00 82.17           C
ATOM   3023  CE2 PHE D 372      27.043 -25.327  17.067  1.00 82.17           C
ATOM   3024  CZ  PHE D 372      27.657 -26.532  17.307  1.00 82.17           C
ATOM   3025  C   PHE D 372      22.660 -25.465  21.201  1.00 82.17           C
ATOM   3026  O   PHE D 372      21.954 -24.495  20.927  1.00 82.17           O
ATOM   3027  N   LEU D 373      22.617 -26.065  22.409  1.00 91.18           N
ATOM   3028  CA  LEU D 373      21.785 -25.543  23.456  1.00 91.18           C
ATOM   3029  CB  LEU D 373      21.147 -26.627  24.342  1.00 91.18           C
ATOM   3030  CG  LEU D 373      20.152 -27.527  23.588  1.00 91.18           C
ATOM   3031  CD1 LEU D 373      20.854 -28.337  22.486  1.00 91.18           C
ATOM   3032  CD2 LEU D 373      19.350 -28.409  24.558  1.00 91.18           C
ATOM   3033  C   LEU D 373      22.691 -24.726  24.317  1.00 91.18           C
ATOM   3034  O   LEU D 373      23.735 -25.209  24.749  1.00 91.18           O
ATOM   3035  N   MET D 374      22.307 -23.463  24.592  1.00128.47           N
ATOM   3036  CA  MET D 374      23.169 -22.563  25.308  1.00128.47           C
ATOM   3037  CB  MET D 374      23.303 -21.195  24.614  1.00128.47           C
ATOM   3038  CG  MET D 374      24.358 -20.287  25.247  1.00128.47           C
ATOM   3039  SD  MET D 374      26.072 -20.818  24.953  1.00128.47           S
ATOM   3040  CE  MET D 374      26.051 -20.442  23.175  1.00128.47           C
ATOM   3041  C   MET D 374      22.615 -22.289  26.673  1.00128.47           C
ATOM   3042  O   MET D 374      21.437 -21.980  26.831  1.00128.47           O
ATOM   3043  N   GLY D 375      23.488 -22.369  27.697  1.00 77.26           N
ATOM   3044  CA  GLY D 375      23.148 -22.118  29.069  1.00 77.26           C
ATOM   3045  C   GLY D 375      23.539 -20.707  29.322  1.00 77.26           C
ATOM   3046  O   GLY D 375      23.308 -19.884  28.449  1.00 77.26           O
ATOM   3047  N   PRO D 376      24.285 -20.493  30.385  1.00271.01           N
ATOM   3048  CA  PRO D 376      24.608 -19.227  31.037  1.00271.01           C
ATOM   3049  CD  PRO D 376      25.137 -21.574  30.854  1.00271.01           C
ATOM   3050  CB  PRO D 376      25.820 -19.521  31.924  1.00271.01           C
ATOM   3051  CG  PRO D 376      25.800 -21.043  32.130  1.00271.01           C
ATOM   3052  C   PRO D 376      24.836 -17.968  30.226  1.00271.01           C
ATOM   3053  O   PRO D 376      24.243 -17.759  29.176  1.00271.01           O
ATOM   3054  N   SER D 377      25.491 -16.963  30.818  1.00225.84           N
ATOM   3055  CA  SER D 377      25.812 -15.813  30.020  1.00225.84           C
ATOM   3056  CB  SER D 377      24.583 -15.065  29.453  1.00225.84           C
ATOM   3057  OG  SER D 377      23.701 -14.667  30.494  1.00225.84           O
ATOM   3058  C   SER D 377      26.543 -14.855  30.892  1.00225.84           C
ATOM   3059  O   SER D 377      25.980 -13.882  31.389  1.00225.84           O
ATOM   3060  N   THR D 378      27.853 -15.061  31.062  1.00148.37           N
ATOM   3061  CA  THR D 378      28.523 -14.159  31.938  1.00148.37           C
ATOM   3062  CB  THR D 378      28.638 -14.680  33.327  1.00148.37           C
ATOM   3063  OG1 THR D 378      29.033 -13.627  34.191  1.00148.37           O
ATOM   3064  CG2 THR D 378      29.637 -15.851  33.334  1.00148.37           C
ATOM   3065  C   THR D 378      29.882 -13.875  31.382  1.00148.37           C
ATOM   3066  O   THR D 378      30.072 -13.877  30.170  1.00148.37           O
ATOM   3067  N   GLU D 379      30.854 -13.543  32.253  1.00119.16           N
ATOM   3068  CA  GLU D 379      32.186 -13.280  31.794  1.00119.16           C
ATOM   3069  CB  GLU D 379      32.942 -12.197  32.588  1.00119.16           C
ATOM   3070  CG  GLU D 379      33.017 -12.442  34.094  1.00119.16           C
ATOM   3071  CD  GLU D 379      31.827 -11.737  34.728  1.00119.16           C
ATOM   3072  OE1 GLU D 379      30.766 -11.640  34.056  1.00119.16           O
ATOM   3073  OE2 GLU D 379      31.964 -11.284  35.896  1.00119.16           O
ATOM   3074  C   GLU D 379      32.981 -14.546  31.836  1.00119.16           C
ATOM   3075  O   GLU D 379      32.482 -15.604  32.216  1.00119.16           O
ATOM   3076  N   ASN D 380      34.251 -14.458  31.393  1.00 96.43           N
ATOM   3077  CA  ASN D 380      35.142 -15.582  31.349  1.00 96.43           C
ATOM   3078  CB  ASN D 380      36.510 -15.241  30.733  1.00 96.43           C
ATOM   3079  CG  ASN D 380      37.182 -14.205  31.622  1.00 96.43           C
ATOM   3080  OD1 ASN D 380      36.583 -13.191  31.977  1.00 96.43           O
ATOM   3081  ND2 ASN D 380      38.461 -14.468  32.000  1.00 96.43           N
ATOM   3082  C   ASN D 380      35.381 -16.058  32.748  1.00 96.43           C
ATOM   3083  O   ASN D 380      35.657 -17.236  32.971  1.00 96.43           O
ATOM   3084  N   SER D 381      35.382 -15.124  33.717  1.00 87.58           N
ATOM   3085  CA  SER D 381      35.576 -15.465  35.097  1.00 87.58           C
ATOM   3086  CB  SER D 381      35.938 -14.246  35.962  1.00 87.58           C
ATOM   3087  OG  SER D 381      34.853 -13.330  35.995  1.00 87.58           O
ATOM   3088  C   SER D 381      34.345 -16.076  35.687  1.00 87.58           C
ATOM   3089  O   SER D 381      34.428 -17.042  36.444  1.00 87.58           O
ATOM   3090  N   ARG D 382      33.167 -15.507  35.371  1.00120.53           N
ATOM   3091  CA  ARG D 382      31.939 -15.938  35.975  1.00120.53           C
ATOM   3092  CB  ARG D 382      30.795 -14.931  35.872  1.00120.53           C
ATOM   3093  CG  ARG D 382      30.991 -13.702  36.762  0.00120.53           C
ATOM   3094  CD  ARG D 382      30.698 -13.963  38.241  1.00120.53           C
ATOM   3095  NE  ARG D 382      30.930 -12.688  38.977  1.00120.53           N
ATOM   3096  CZ  ARG D 382      30.589 -12.587  40.295  1.00120.53           C
ATOM   3097  NH1 ARG D 382      30.037 -13.656  40.941  1.00120.53           N
ATOM   3098  NH2 ARG D 382      30.800 -11.419  40.967  1.00120.53           N
ATOM   3099  C   ARG D 382      31.497 -17.285  35.509  1.00120.53           C
ATOM   3100  O   ARG D 382      30.792 -17.987  36.232  1.00120.53           O
ATOM   3101  N   VAL D 383      31.846 -17.688  34.278  1.00111.45           N
ATOM   3102  CA  VAL D 383      31.369 -18.972  33.861  1.00111.45           C
ATOM   3103  CB  VAL D 383      30.668 -18.948  32.534  1.00111.45           C
ATOM   3104  CG1 VAL D 383      31.721 -18.757  31.429  1.00111.45           C
ATOM   3105  CG2 VAL D 383      29.830 -20.229  32.389  1.00111.45           C
ATOM   3106  C   VAL D 383      32.534 -19.901  33.725  1.00111.45           C
ATOM   3107  O   VAL D 383      33.674 -19.484  33.526  1.00111.45           O
ATOM   3108  N   ASN D 384      32.267 -21.206  33.918  1.00 95.84           N
ATOM   3109  CA  ASN D 384      33.256 -22.222  33.704  1.00 95.84           C
ATOM   3110  CB  ASN D 384      33.949 -22.665  35.005  1.00 95.84           C
ATOM   3111  CG  ASN D 384      35.228 -23.406  34.648  0.00 95.84           C
ATOM   3112  OD1 ASN D 384      36.327 -22.872  34.794  0.00 95.84           O
ATOM   3113  ND2 ASN D 384      35.090 -24.669  34.167  0.00 95.84           N
ATOM   3114  C   ASN D 384      32.472 -23.376  33.170  1.00 95.84           C
ATOM   3115  O   ASN D 384      31.578 -23.884  33.847  1.00 95.84           O
ATOM   3116  N   CYS D 385      32.795 -23.834  31.945  1.00100.36           N
ATOM   3117  CA  CYS D 385      31.969 -24.831  31.327  1.00100.36           C
ATOM   3118  CB  CYS D 385      31.899 -24.640  29.806  1.00100.36           C
ATOM   3119  SG  CYS D 385      31.380 -22.945  29.416  1.00100.36           S
ATOM   3120  C   CYS D 385      32.527 -26.182  31.600  1.00100.36           C
ATOM   3121  O   CYS D 385      32.936 -26.907  30.693  1.00100.36           O
ATOM   3122  N   SER D 386      32.624 -26.532  32.887  1.00138.84           N
ATOM   3123  CA  SER D 386      33.022 -27.854  33.217  1.00138.84           C
ATOM   3124  CB  SER D 386      33.426 -28.001  34.692  1.00138.84           C
ATOM   3125  OG  SER D 386      34.559 -27.195  34.974  1.00138.84           O
ATOM   3126  C   SER D 386      31.860 -28.769  32.987  1.00138.84           C
ATOM   3127  O   SER D 386      31.951 -29.702  32.193  1.00138.84           O
ATOM   3128  N   MET D 387      30.807 -28.662  33.830  1.00203.30           N
ATOM   3129  CA  MET D 387      29.706 -29.549  33.594  1.00203.30           C
ATOM   3130  CB  MET D 387      29.185 -30.111  34.939  1.00203.30           C
ATOM   3131  CG  MET D 387      30.203 -30.990  35.669  1.00203.30           C
ATOM   3132  SD  MET D 387      29.618 -31.663  37.253  1.00203.30           S
ATOM   3133  CE  MET D 387      29.740 -30.089  38.150  1.00203.30           C
ATOM   3134  C   MET D 387      28.617 -29.163  32.582  1.00203.30           C
ATOM   3135  O   MET D 387      28.602 -29.779  31.521  1.00203.30           O
ATOM   3136  N   PRO D 388      27.658 -28.252  32.851  1.00303.69           N
ATOM   3137  CA  PRO D 388      26.745 -27.801  31.824  1.00303.69           C
ATOM   3138  CD  PRO D 388      26.751 -28.867  33.802  1.00303.69           C
ATOM   3139  CB  PRO D 388      25.887 -29.032  31.539  1.00303.69           C
ATOM   3140  CG  PRO D 388      25.866 -29.765  32.907  1.00303.69           C
ATOM   3141  C   PRO D 388      25.894 -26.780  32.559  1.00303.69           C
ATOM   3142  O   PRO D 388      26.313 -25.665  32.843  1.00303.69           O
ATOM   3143  N   TRP D 389      24.619 -27.174  32.811  1.00317.00           N
ATOM   3144  CA  TRP D 389      23.619 -26.509  33.602  1.00317.00           C
ATOM   3145  CB  TRP D 389      23.969 -25.103  34.138  1.00317.00           C
ATOM   3146  CG  TRP D 389      24.887 -25.094  35.343  1.00317.00           C
ATOM   3147  CD2 TRP D 389      24.442 -25.411  36.671  1.00317.00           C
ATOM   3148  CD1 TRP D 389      26.219 -24.814  35.442  1.00317.00           C
ATOM   3149  NE1 TRP D 389      26.631 -24.937  36.747  1.00317.00           N
ATOM   3150  CE2 TRP D 389      25.547 -25.304  37.515  1.00317.00           C
ATOM   3151  CE3 TRP D 389      23.212 -25.763  37.148  1.00317.00           C
ATOM   3152  CZ2 TRP D 389      25.438 -25.549  38.854  1.00317.00           C
ATOM   3153  CZ3 TRP D 389      23.105 -26.008  38.499  1.00317.00           C
ATOM   3154  CH2 TRP D 389      24.197 -25.904  39.335  1.00317.00           C
ATOM   3155  C   TRP D 389      22.396 -26.395  32.757  1.00317.00           C
ATOM   3156  O   TRP D 389      22.323 -26.987  31.681  1.00317.00           O
ATOM   3157  N   LYS D 390      21.394 -25.635  33.243  1.00152.20           N
ATOM   3158  CA  LYS D 390      20.162 -25.465  32.522  1.00152.20           C
ATOM   3159  CB  LYS D 390      19.043 -24.818  33.357  1.00152.20           C
ATOM   3160  CG  LYS D 390      18.551 -25.685  34.517  1.00152.20           C
ATOM   3161  CD  LYS D 390      19.586 -25.873  35.628  1.00152.20           C
ATOM   3162  CE  LYS D 390      19.081 -26.724  36.796  1.00152.20           C
ATOM   3163  NZ  LYS D 390      18.911 -28.129  36.363  1.00152.20           N
ATOM   3164  C   LYS D 390      20.394 -24.581  31.329  1.00152.20           C
ATOM   3165  O   LYS D 390      21.165 -23.622  31.371  1.00152.20           O
ATOM   3166  N   PRO D 391      19.794 -24.980  30.232  1.00185.30           N
ATOM   3167  CA  PRO D 391      19.900 -24.183  29.023  1.00185.30           C
ATOM   3168  CD  PRO D 391      19.881 -26.401  29.931  1.00185.30           C
ATOM   3169  CB  PRO D 391      19.918 -25.169  27.856  1.00185.30           C
ATOM   3170  CG  PRO D 391      20.381 -26.491  28.484  1.00185.30           C
ATOM   3171  C   PRO D 391      18.852 -23.119  28.807  1.00185.30           C
ATOM   3172  O   PRO D 391      17.671 -23.389  29.028  1.00185.30           O
ATOM   3173  N   VAL D 392      19.268 -21.900  28.390  1.00134.08           N
ATOM   3174  CA  VAL D 392      18.397 -20.814  28.015  1.00134.08           C
ATOM   3175  CB  VAL D 392      19.074 -19.485  28.170  1.00134.08           C
ATOM   3176  CG1 VAL D 392      19.351 -19.251  29.665  1.00134.08           C
ATOM   3177  CG2 VAL D 392      20.351 -19.491  27.311  1.00134.08           C
ATOM   3178  C   VAL D 392      17.887 -20.895  26.593  1.00134.08           C
ATOM   3179  O   VAL D 392      16.682 -20.782  26.364  1.00134.08           O
ATOM   3180  N   LYS D 393      18.786 -21.106  25.595  1.00129.17           N
ATOM   3181  CA  LYS D 393      18.368 -20.995  24.214  1.00129.17           C
ATOM   3182  CB  LYS D 393      18.732 -19.659  23.539  1.00129.17           C
ATOM   3183  CG  LYS D 393      18.060 -18.416  24.117  1.00129.17           C
ATOM   3184  CD  LYS D 393      18.640 -17.967  25.457  1.00129.17           C
ATOM   3185  CE  LYS D 393      18.033 -16.666  25.982  1.00129.17           C
ATOM   3186  NZ  LYS D 393      18.376 -15.546  25.078  1.00129.17           N
ATOM   3187  C   LYS D 393      19.024 -22.022  23.344  1.00129.17           C
ATOM   3188  O   LYS D 393      19.933 -22.739  23.755  1.00129.17           O
ATOM   3189  N   THR D 394      18.550 -22.099  22.079  1.00103.61           N
ATOM   3190  CA  THR D 394      19.099 -23.014  21.120  1.00103.61           C
ATOM   3191  CB  THR D 394      18.117 -24.048  20.654  1.00103.61           C
ATOM   3192  OG1 THR D 394      17.027 -23.424  19.992  1.00103.61           O
ATOM   3193  CG2 THR D 394      17.614 -24.835  21.876  1.00103.61           C
ATOM   3194  C   THR D 394      19.522 -22.234  19.913  1.00103.61           C
ATOM   3195  O   THR D 394      18.909 -21.225  19.568  1.00103.61           O
ATOM   3196  N   TRP D 395      20.618 -22.677  19.257  1.00 58.44           N
ATOM   3197  CA  TRP D 395      21.094 -22.050  18.055  1.00 58.44           C
ATOM   3198  CB  TRP D 395      22.384 -21.234  18.246  1.00 58.44           C
ATOM   3199  CG  TRP D 395      22.213 -20.009  19.113  1.00 58.44           C
ATOM   3200  CD2 TRP D 395      21.589 -18.793  18.671  1.00 58.44           C
ATOM   3201  CD1 TRP D 395      22.570 -19.809  20.415  1.00 58.44           C
ATOM   3202  NE1 TRP D 395      22.214 -18.542  20.810  1.00 58.44           N
ATOM   3203  CE2 TRP D 395      21.607 -17.907  19.747  1.00 58.44           C
ATOM   3204  CE3 TRP D 395      21.044 -18.446  17.468  1.00 58.44           C
ATOM   3205  CZ2 TRP D 395      21.077 -16.653  19.636  1.00 58.44           C
ATOM   3206  CZ3 TRP D 395      20.512 -17.181  17.359  1.00 58.44           C
ATOM   3207  CH2 TRP D 395      20.530 -16.301  18.422  1.00 58.44           C
ATOM   3208  C   TRP D 395      21.411 -23.156  17.092  1.00 58.44           C
ATOM   3209  O   TRP D 395      22.058 -24.137  17.453  1.00 58.44           O
ATOM   3210  N   ILE D 396      20.988 -23.023  15.822  1.00 87.28           N
ATOM   3211  CA  ILE D 396      21.230 -24.082  14.881  1.00 87.28           C
ATOM   3212  CB  ILE D 396      20.010 -24.469  14.091  1.00 87.28           C
ATOM   3213  CG1 ILE D 396      20.272 -25.757  13.292  1.00 87.28           C
ATOM   3214  CG2 ILE D 396      19.591 -23.268  13.227  1.00 87.28           C
ATOM   3215  CD1 ILE D 396      19.006 -26.374  12.699  1.00 87.28           C
ATOM   3216  C   ILE D 396      22.268 -23.618  13.906  1.00 87.28           C
ATOM   3217  O   ILE D 396      22.215 -22.486  13.427  1.00 87.28           O
ATOM   3218  N   VAL D 397      23.267 -24.483  13.614  1.00 44.88           N
ATOM   3219  CA  VAL D 397      24.306 -24.100  12.698  1.00 44.88           C
ATOM   3220  CB  VAL D 397      25.630 -23.859  13.363  1.00 44.88           C
ATOM   3221  CG1 VAL D 397      25.478 -22.670  14.326  1.00 44.88           C
ATOM   3222  CG2 VAL D 397      26.087 -25.161  14.043  1.00 44.88           C
ATOM   3223  C   VAL D 397      24.507 -25.193  11.692  1.00 44.88           C
ATOM   3224  O   VAL D 397      24.415 -26.378  12.010  1.00 44.88           O
ATOM   3225  N   SER D 398      24.789 -24.802  10.431  1.00 45.46           N
ATOM   3226  CA  SER D 398      25.030 -25.749   9.382  1.00 45.46           C
ATOM   3227  CB  SER D 398      24.136 -25.542   8.147  1.00 45.46           C
ATOM   3228  OG  SER D 398      22.776 -25.773   8.486  1.00 45.46           O
ATOM   3229  C   SER D 398      26.449 -25.584   8.940  1.00 45.46           C
ATOM   3230  O   SER D 398      26.924 -24.474   8.695  1.00 45.46           O
ATOM   3231  N   LEU D 399      27.164 -26.718   8.824  1.00 67.99           N
ATOM   3232  CA  LEU D 399      28.556 -26.673   8.453  1.00 67.99           C
ATOM   3233  CB  LEU D 399      29.418 -27.403   9.494  1.00 67.99           C
ATOM   3234  CG  LEU D 399      29.216 -26.817  10.905  1.00 67.99           C
ATOM   3235  CD1 LEU D 399      30.066 -27.536  11.958  1.00 67.99           C
ATOM   3236  CD2 LEU D 399      29.430 -25.296  10.911  1.00 67.99           C
ATOM   3237  C   LEU D 399      28.705 -27.366   7.130  1.00 67.99           C
ATOM   3238  O   LEU D 399      28.337 -28.531   6.987  1.00 67.99           O
ATOM   3239  N   ARG D 400      29.272 -26.680   6.116  1.00122.09           N
ATOM   3240  CA  ARG D 400      29.352 -27.313   4.829  1.00122.09           C
ATOM   3241  CB  ARG D 400      28.496 -26.628   3.751  1.00122.09           C
ATOM   3242  CG  ARG D 400      26.998 -26.841   3.976  1.00122.09           C
ATOM   3243  CD  ARG D 400      26.560 -28.292   3.757  1.00122.09           C
ATOM   3244  NE  ARG D 400      25.117 -28.390   4.115  1.00122.09           N
ATOM   3245  CZ  ARG D 400      24.436 -29.551   3.888  1.00122.09           C
ATOM   3246  NH1 ARG D 400      25.074 -30.615   3.318  1.00122.09           N
ATOM   3247  NH2 ARG D 400      23.118 -29.649   4.228  1.00122.09           N
ATOM   3248  C   ARG D 400      30.760 -27.385   4.325  1.00122.09           C
ATOM   3249  O   ARG D 400      31.611 -26.573   4.687  1.00122.09           O
ATOM   3250  N   PHE D 401      30.971 -28.357   3.401  1.00246.98           N
ATOM   3251  CA  PHE D 401      32.198 -28.758   2.756  1.00246.98           C
ATOM   3252  CB  PHE D 401      31.959 -29.315   1.336  1.00246.98           C
ATOM   3253  CG  PHE D 401      31.325 -30.658   1.473  1.00246.98           C
ATOM   3254  CD1 PHE D 401      29.964 -30.783   1.634  1.00246.98           C
ATOM   3255  CD2 PHE D 401      32.096 -31.798   1.440  1.00246.98           C
ATOM   3256  CE1 PHE D 401      29.384 -32.024   1.759  1.00246.98           C
ATOM   3257  CE2 PHE D 401      31.521 -33.042   1.564  1.00246.98           C
ATOM   3258  CZ  PHE D 401      30.162 -33.156   1.726  1.00246.98           C
ATOM   3259  C   PHE D 401      33.176 -27.622   2.731  1.00246.98           C
ATOM   3260  O   PHE D 401      32.828 -26.474   2.471  1.00246.98           O
ATOM   3261  N   PRO D 402      34.407 -27.995   2.597  1.00329.94           N
ATOM   3262  CA  PRO D 402      35.503 -27.359   3.268  1.00329.94           C
ATOM   3263  CD  PRO D 402      34.788 -28.291   1.219  1.00329.94           C
ATOM   3264  CB  PRO D 402      36.473 -26.877   2.194  1.00329.94           C
ATOM   3265  CG  PRO D 402      36.252 -27.870   1.052  1.00329.94           C
ATOM   3266  C   PRO D 402      35.336 -26.353   4.390  1.00329.94           C
ATOM   3267  O   PRO D 402      35.644 -26.802   5.493  1.00329.94           O
ATOM   3268  N   ASP D 403      35.039 -25.050   4.243  1.00205.82           N
ATOM   3269  CA  ASP D 403      35.020 -24.217   5.436  1.00205.82           C
ATOM   3270  CB  ASP D 403      36.197 -23.223   5.478  1.00205.82           C
ATOM   3271  CG  ASP D 403      36.196 -22.356   4.236  1.00205.82           C
ATOM   3272  OD1 ASP D 403      35.372 -22.618   3.320  1.00205.82           O
ATOM   3273  OD2 ASP D 403      37.032 -21.416   4.188  1.00205.82           O
ATOM   3274  C   ASP D 403      33.768 -23.536   5.952  1.00205.82           C
ATOM   3275  O   ASP D 403      33.863 -22.899   6.998  1.00205.82           O
ATOM   3276  N   LEU D 404      32.605 -23.515   5.269  1.00130.54           N
ATOM   3277  CA  LEU D 404      31.643 -22.530   5.720  1.00130.54           C
ATOM   3278  CB  LEU D 404      30.892 -21.804   4.593  1.00130.54           C
ATOM   3279  CG  LEU D 404      31.790 -20.809   3.835  1.00130.54           C
ATOM   3280  CD1 LEU D 404      32.826 -21.523   2.956  1.00130.54           C
ATOM   3281  CD2 LEU D 404      30.949 -19.760   3.097  1.00130.54           C
ATOM   3282  C   LEU D 404      30.638 -22.974   6.740  1.00130.54           C
ATOM   3283  O   LEU D 404      30.225 -24.131   6.795  1.00130.54           O
ATOM   3284  N   ALA D 405      30.227 -21.998   7.595  1.00 41.71           N
ATOM   3285  CA  ALA D 405      29.237 -22.208   8.613  1.00 41.71           C
ATOM   3286  CB  ALA D 405      29.782 -22.061  10.043  1.00 41.71           C
ATOM   3287  C   ALA D 405      28.170 -21.161   8.438  1.00 41.71           C
ATOM   3288  O   ALA D 405      28.463 -20.026   8.064  1.00 41.71           O
ATOM   3289  N   ILE D 406      26.889 -21.529   8.675  1.00144.58           N
ATOM   3290  CA  ILE D 406      25.805 -20.587   8.549  1.00144.58           C
ATOM   3291  CB  ILE D 406      25.201 -20.571   7.168  1.00144.58           C
ATOM   3292  CG1 ILE D 406      24.619 -21.943   6.764  1.00144.58           C
ATOM   3293  CG2 ILE D 406      26.291 -20.071   6.208  1.00144.58           C
ATOM   3294  CD1 ILE D 406      23.284 -22.310   7.413  1.00144.58           C
ATOM   3295  C   ILE D 406      24.738 -20.921   9.554  1.00144.58           C
ATOM   3296  O   ILE D 406      24.661 -22.054  10.024  1.00144.58           O
ATOM   3297  N   ASP D 407      23.890 -19.924   9.905  1.00148.48           N
ATOM   3298  CA  ASP D 407      22.822 -20.057  10.870  1.00148.48           C
ATOM   3299  CB  ASP D 407      22.895 -18.942  11.935  1.00148.48           C
ATOM   3300  CG  ASP D 407      22.087 -19.292  13.178  1.00148.48           C
ATOM   3301  OD1 ASP D 407      20.904 -19.705  13.049  1.00148.48           O
ATOM   3302  OD2 ASP D 407      22.653 -19.124  14.291  1.00148.48           O
ATOM   3303  C   ASP D 407      21.513 -19.906  10.127  1.00148.48           C
ATOM   3304  O   ASP D 407      21.468 -19.276   9.074  1.00148.48           O
ATOM   3305  N   GLU D 408      20.429 -20.548  10.622  1.00137.21           N
ATOM   3306  CA  GLU D 408      19.131 -20.556   9.988  1.00137.21           C
ATOM   3307  CB  GLU D 408      18.217 -21.630  10.602  1.00137.21           C
ATOM   3308  CG  GLU D 408      16.822 -21.697   9.980  1.00137.21           C
ATOM   3309  CD  GLU D 408      16.039 -22.779  10.713  1.00137.21           C
ATOM   3310  OE1 GLU D 408      16.600 -23.362  11.679  1.00137.21           O
ATOM   3311  OE2 GLU D 408      14.869 -23.032  10.321  1.00137.21           O
ATOM   3312  C   GLU D 408      18.363 -19.291  10.045  1.00137.21           C
ATOM   3313  O   GLU D 408      18.056 -18.675   9.023  1.00137.21           O
ATOM   3314  N   THR D 409      18.047 -18.854  11.267  1.00101.33           N
ATOM   3315  CA  THR D 409      17.222 -17.701  11.354  1.00101.33           C
ATOM   3316  CB  THR D 409      16.869 -17.340  12.766  1.00101.33           C
ATOM   3317  OG1 THR D 409      18.043 -17.036  13.504  1.00101.33           O
ATOM   3318  CG2 THR D 409      16.128 -18.525  13.407  1.00101.33           C
ATOM   3319  C   THR D 409      18.049 -16.614  10.811  1.00101.33           C
ATOM   3320  O   THR D 409      17.578 -15.726  10.102  1.00101.33           O
ATOM   3321  N   VAL D 410      19.343 -16.694  11.137  1.00 78.97           N
ATOM   3322  CA  VAL D 410      20.147 -15.573  10.797  1.00 78.97           C
ATOM   3323  CB  VAL D 410      21.488 -15.625  11.454  1.00 78.97           C
ATOM   3324  CG1 VAL D 410      22.270 -14.382  11.018  1.00 78.97           C
ATOM   3325  CG2 VAL D 410      21.292 -15.740  12.975  1.00 78.97           C
ATOM   3326  C   VAL D 410      20.375 -15.413   9.332  1.00 78.97           C
ATOM   3327  O   VAL D 410      20.122 -14.344   8.775  1.00 78.97           O
ATOM   3328  N   GLY D 411      20.832 -16.478   8.658  1.00 21.26           N
ATOM   3329  CA  GLY D 411      21.207 -16.305   7.287  1.00 21.26           C
ATOM   3330  C   GLY D 411      22.615 -15.780   7.298  1.00 21.26           C
ATOM   3331  O   GLY D 411      23.156 -15.416   6.257  1.00 21.26           O
ATOM   3332  N   ARG D 412      23.248 -15.720   8.492  1.00 80.10           N
ATOM   3333  CA  ARG D 412      24.606 -15.251   8.585  1.00 80.10           C
ATOM   3334  CB  ARG D 412      25.072 -14.796   9.981  1.00 80.10           C
ATOM   3335  CG  ARG D 412      24.887 -13.299  10.243  1.00 80.10           C
ATOM   3336  CD  ARG D 412      25.408 -12.859  11.613  1.00 80.10           C
ATOM   3337  NE  ARG D 412      25.376 -11.371  11.648  1.00 80.10           N
ATOM   3338  CZ  ARG D 412      26.457 -10.662  11.209  1.00 80.10           C
ATOM   3339  NH1 ARG D 412      27.555 -11.318  10.733  1.00 80.10           N
ATOM   3340  NH2 ARG D 412      26.442  -9.298  11.245  1.00 80.10           N
ATOM   3341  C   ARG D 412      25.538 -16.329   8.139  1.00 80.10           C
ATOM   3342  O   ARG D 412      25.229 -17.517   8.222  1.00 80.10           O
ATOM   3343  N   THR D 413      26.721 -15.919   7.637  1.00 95.56           N
ATOM   3344  CA  THR D 413      27.689 -16.862   7.159  1.00 95.56           C
ATOM   3345  CB  THR D 413      28.027 -16.684   5.707  1.00 95.56           C
ATOM   3346  OG1 THR D 413      28.825 -17.767   5.252  1.00 95.56           O
ATOM   3347  CG2 THR D 413      28.780 -15.355   5.533  1.00 95.56           C
ATOM   3348  C   THR D 413      28.956 -16.682   7.937  1.00 95.56           C
ATOM   3349  O   THR D 413      29.223 -15.603   8.462  1.00 95.56           O
ATOM   3350  N   GLY D 414      29.775 -17.754   8.030  1.00 24.88           N
ATOM   3351  CA  GLY D 414      30.995 -17.689   8.787  1.00 24.88           C
ATOM   3352  C   GLY D 414      31.861 -18.855   8.402  1.00 24.88           C
ATOM   3353  O   GLY D 414      31.662 -19.465   7.352  1.00 24.88           O
ATOM   3354  N   PHE D 415      32.860 -19.187   9.254  1.00 53.60           N
ATOM   3355  CA  PHE D 415      33.783 -20.248   8.937  1.00 53.60           C
ATOM   3356  CB  PHE D 415      35.212 -19.761   8.633  1.00 53.60           C
ATOM   3357  CG  PHE D 415      35.208 -19.040   7.329  1.00 53.60           C
ATOM   3358  CD1 PHE D 415      34.826 -17.721   7.254  1.00 53.60           C
ATOM   3359  CD2 PHE D 415      35.598 -19.688   6.180  1.00 53.60           C
ATOM   3360  CE1 PHE D 415      34.829 -17.060   6.047  1.00 53.60           C
ATOM   3361  CE2 PHE D 415      35.604 -19.033   4.972  1.00 53.60           C
ATOM   3362  CZ  PHE D 415      35.218 -17.716   4.904  1.00 53.60           C
ATOM   3363  C   PHE D 415      33.910 -21.201  10.090  1.00 53.60           C
ATOM   3364  O   PHE D 415      33.452 -20.939  11.200  1.00 53.60           O
ATOM   3365  N   TRP D 416      34.539 -22.367   9.824  1.00181.12           N
ATOM   3366  CA  TRP D 416      34.699 -23.398  10.806  1.00181.12           C
ATOM   3367  CB  TRP D 416      33.383 -24.174  10.901  1.00181.12           C
ATOM   3368  CG  TRP D 416      33.376 -25.431  11.705  1.00181.12           C
ATOM   3369  CD2 TRP D 416      32.976 -26.678  11.132  1.00181.12           C
ATOM   3370  CD1 TRP D 416      33.623 -25.661  13.023  1.00181.12           C
ATOM   3371  NE1 TRP D 416      33.410 -26.986  13.305  1.00181.12           N
ATOM   3372  CE2 TRP D 416      33.008 -27.620  12.151  1.00181.12           C
ATOM   3373  CE3 TRP D 416      32.604 -27.001   9.859  1.00181.12           C
ATOM   3374  CZ2 TRP D 416      32.667 -28.914  11.911  1.00181.12           C
ATOM   3375  CZ3 TRP D 416      32.263 -28.310   9.615  1.00181.12           C
ATOM   3376  CH2 TRP D 416      32.294 -29.245  10.626  1.00181.12           C
ATOM   3377  C   TRP D 416      35.842 -24.292  10.400  1.00181.12           C
ATOM   3378  O   TRP D 416      36.218 -24.348   9.229  1.00181.12           O
ATOM   3379  N   THR D 417      36.471 -24.971  11.387  1.00124.43           N
ATOM   3380  CA  THR D 417      37.522 -25.904  11.086  1.00124.43           C
ATOM   3381  CB  THR D 417      38.898 -25.303  11.116  1.00124.43           C
ATOM   3382  OG1 THR D 417      39.869 -26.290  10.789  1.00124.43           O
ATOM   3383  CG2 THR D 417      39.165 -24.729  12.519  1.00124.43           C
ATOM   3384  C   THR D 417      37.474 -26.961  12.137  1.00124.43           C
ATOM   3385  O   THR D 417      37.083 -26.691  13.269  1.00124.43           O
ATOM   3386  N   LEU D 418      37.824 -28.212  11.782  1.00 60.93           N
ATOM   3387  CA  LEU D 418      37.896 -29.230  12.786  1.00 60.93           C
ATOM   3388  CB  LEU D 418      37.814 -30.661  12.221  1.00 60.93           C
ATOM   3389  CG  LEU D 418      37.884 -31.780  13.277  1.00 60.93           C
ATOM   3390  CD1 LEU D 418      36.676 -31.733  14.219  1.00 60.93           C
ATOM   3391  CD2 LEU D 418      38.043 -33.156  12.609  1.00 60.93           C
ATOM   3392  C   LEU D 418      39.247 -29.026  13.386  1.00 60.93           C
ATOM   3393  O   LEU D 418      40.111 -28.427  12.750  1.00 60.93           O
ATOM   3394  N   ILE D 419      39.456 -29.451  14.646  1.00 76.58           N
ATOM   3395  CA  ILE D 419      40.756 -29.326  15.242  1.00 76.58           C
ATOM   3396  CB  ILE D 419      40.717 -28.734  16.620  1.00 76.58           C
ATOM   3397  CG1 ILE D 419      40.153 -27.303  16.567  1.00 76.58           C
ATOM   3398  CG2 ILE D 419      42.129 -28.818  17.223  1.00 76.58           C
ATOM   3399  CD1 ILE D 419      39.795 -26.736  17.939  1.00 76.58           C
ATOM   3400  C   ILE D 419      41.268 -30.726  15.364  1.00 76.58           C
ATOM   3401  O   ILE D 419      40.919 -31.445  16.298  1.00 76.58           O
ATOM   3402  N   TYR D 420      42.101 -31.152  14.397  1.00152.97           N
ATOM   3403  CA  TYR D 420      42.638 -32.482  14.391  1.00152.97           C
ATOM   3404  CB  TYR D 420      43.542 -32.733  15.614  1.00152.97           C
ATOM   3405  CG  TYR D 420      44.333 -33.985  15.440  1.00152.97           C
ATOM   3406  CD1 TYR D 420      45.320 -34.054  14.484  1.00152.97           C
ATOM   3407  CD2 TYR D 420      44.127 -35.070  16.259  1.00152.97           C
ATOM   3408  CE1 TYR D 420      46.065 -35.198  14.326  1.00152.97           C
ATOM   3409  CE2 TYR D 420      44.868 -36.217  16.108  1.00152.97           C
ATOM   3410  CZ  TYR D 420      45.838 -36.284  15.137  1.00152.97           C
ATOM   3411  OH  TYR D 420      46.601 -37.460  14.981  1.00152.97           O
ATOM   3412  C   TYR D 420      41.450 -33.405  14.397  1.00152.97           C
ATOM   3413  O   TYR D 420      40.638 -33.371  13.473  1.00152.97           O
ATOM   3414  N   ASN D 421      41.293 -34.240  15.448  1.00130.70           N
ATOM   3415  CA  ASN D 421      40.133 -35.096  15.520  1.00130.70           C
ATOM   3416  CB  ASN D 421      40.484 -36.591  15.395  1.00130.70           C
ATOM   3417  CG  ASN D 421      41.365 -37.011  16.568  1.00130.70           C
ATOM   3418  OD1 ASN D 421      41.858 -36.182  17.330  1.00130.70           O
ATOM   3419  ND2 ASN D 421      41.580 -38.346  16.714  1.00130.70           N
ATOM   3420  C   ASN D 421      39.482 -34.894  16.866  1.00130.70           C
ATOM   3421  O   ASN D 421      38.652 -35.696  17.297  1.00130.70           O
ATOM   3422  N   GLN D 422      39.914 -33.838  17.581  1.00111.52           N
ATOM   3423  CA  GLN D 422      39.496 -33.489  18.917  1.00111.52           C
ATOM   3424  CB  GLN D 422      40.563 -32.638  19.615  1.00111.52           C
ATOM   3425  CG  GLN D 422      41.889 -33.380  19.782  1.00111.52           C
ATOM   3426  CD  GLN D 422      41.714 -34.388  20.905  1.00111.52           C
ATOM   3427  OE1 GLN D 422      41.973 -34.081  22.067  1.00111.52           O
ATOM   3428  NE2 GLN D 422      41.254 -35.620  20.557  1.00111.52           N
ATOM   3429  C   GLN D 422      38.196 -32.749  19.069  1.00111.52           C
ATOM   3430  O   GLN D 422      37.421 -33.037  19.982  1.00111.52           O
ATOM   3431  N   GLY D 423      37.937 -31.744  18.211  1.00 44.01           N
ATOM   3432  CA  GLY D 423      36.778 -30.910  18.379  1.00 44.01           C
ATOM   3433  C   GLY D 423      36.806 -29.898  17.276  1.00 44.01           C
ATOM   3434  O   GLY D 423      37.486 -30.104  16.274  1.00 44.01           O
ATOM   3435  N   TYR D 424      36.056 -28.782  17.420  1.00 83.48           N
ATOM   3436  CA  TYR D 424      35.975 -27.832  16.345  1.00 83.48           C
ATOM   3437  CB  TYR D 424      34.765 -28.113  15.446  1.00 83.48           C
ATOM   3438  CG  TYR D 424      33.543 -28.074  16.307  1.00 83.48           C
ATOM   3439  CD1 TYR D 424      33.131 -29.197  16.988  1.00 83.48           C
ATOM   3440  CD2 TYR D 424      32.810 -26.916  16.442  1.00 83.48           C
ATOM   3441  CE1 TYR D 424      32.006 -29.168  17.781  1.00 83.48           C
ATOM   3442  CE2 TYR D 424      31.684 -26.880  17.233  1.00 83.48           C
ATOM   3443  CZ  TYR D 424      31.281 -28.007  17.907  1.00 83.48           C
ATOM   3444  OH  TYR D 424      30.129 -27.974  18.720  1.00 83.48           O
ATOM   3445  C   TYR D 424      35.824 -26.423  16.852  1.00 83.48           C
ATOM   3446  O   TYR D 424      35.474 -26.177  18.007  1.00 83.48           O
ATOM   3447  N   GLU D 425      36.115 -25.448  15.961  1.00 85.15           N
ATOM   3448  CA  GLU D 425      35.907 -24.059  16.257  1.00 85.15           C
ATOM   3449  CB  GLU D 425      37.192 -23.226  16.404  1.00 85.15           C
ATOM   3450  CG  GLU D 425      36.888 -21.780  16.809  1.00 85.15           C
ATOM   3451  CD  GLU D 425      38.188 -21.059  17.129  1.00 85.15           C
ATOM   3452  OE1 GLU D 425      38.820 -20.530  16.176  1.00 85.15           O
ATOM   3453  OE2 GLU D 425      38.566 -21.024  18.331  1.00 85.15           O
ATOM   3454  C   GLU D 425      35.106 -23.473  15.138  1.00 85.15           C
ATOM   3455  O   GLU D 425      35.390 -23.708  13.963  1.00 85.15           O
ATOM   3456  N   ALA D 426      34.053 -22.707  15.492  1.00 42.18           N
ATOM   3457  CA  ALA D 426      33.235 -22.073  14.499  1.00 42.18           C
ATOM   3458  CB  ALA D 426      31.785 -22.587  14.477  1.00 42.18           C
ATOM   3459  C   ALA D 426      33.180 -20.619  14.832  1.00 42.18           C
ATOM   3460  O   ALA D 426      32.969 -20.240  15.985  1.00 42.18           O
ATOM   3461  N   VAL D 427      33.396 -19.764  13.813  1.00 46.16           N
ATOM   3462  CA  VAL D 427      33.298 -18.352  14.019  1.00 46.16           C
ATOM   3463  CB  VAL D 427      34.512 -17.598  13.559  1.00 46.16           C
ATOM   3464  CG1 VAL D 427      34.266 -16.093  13.757  1.00 46.16           C
ATOM   3465  CG2 VAL D 427      35.737 -18.136  14.318  1.00 46.16           C
ATOM   3466  C   VAL D 427      32.153 -17.903  13.178  1.00 46.16           C
ATOM   3467  O   VAL D 427      32.209 -17.965  11.949  1.00 46.16           O
ATOM   3468  N   ILE D 428      31.056 -17.476  13.829  1.00101.12           N
ATOM   3469  CA  ILE D 428      29.941 -17.020  13.064  1.00101.12           C
ATOM   3470  CB  ILE D 428      28.933 -18.095  12.781  1.00101.12           C
ATOM   3471  CG1 ILE D 428      27.910 -17.609  11.741  1.00101.12           C
ATOM   3472  CG2 ILE D 428      28.311 -18.532  14.118  1.00101.12           C
ATOM   3473  CD1 ILE D 428      27.035 -18.728  11.176  1.00101.12           C
ATOM   3474  C   ILE D 428      29.246 -15.947  13.841  1.00101.12           C
ATOM   3475  O   ILE D 428      29.111 -16.041  15.059  1.00101.12           O
ATOM   3476  N   ARG D 429      28.795 -14.892  13.136  1.00152.77           N
ATOM   3477  CA  ARG D 429      28.024 -13.824  13.710  1.00152.77           C
ATOM   3478  CB  ARG D 429      26.576 -14.229  14.050  1.00152.77           C
ATOM   3479  CG  ARG D 429      26.457 -15.339  15.095  1.00152.77           C
ATOM   3480  CD  ARG D 429      25.016 -15.806  15.313  1.00152.77           C
ATOM   3481  NE  ARG D 429      25.039 -16.878  16.346  1.00152.77           N
ATOM   3482  CZ  ARG D 429      24.945 -16.545  17.667  1.00152.77           C
ATOM   3483  NH1 ARG D 429      24.817 -15.236  18.031  1.00152.77           N
ATOM   3484  NH2 ARG D 429      24.973 -17.520  18.622  1.00152.77           N
ATOM   3485  C   ARG D 429      28.671 -13.253  14.944  1.00152.77           C
ATOM   3486  O   ARG D 429      28.009 -13.059  15.963  1.00152.77           O
ATOM   3487  N   ASN D 430      29.979 -12.941  14.871  1.00 68.40           N
ATOM   3488  CA  ASN D 430      30.709 -12.313  15.943  1.00 68.40           C
ATOM   3489  CB  ASN D 430      30.115 -10.953  16.359  1.00 68.40           C
ATOM   3490  CG  ASN D 430      30.365  -9.935  15.253  1.00 68.40           C
ATOM   3491  OD1 ASN D 430      31.498  -9.519  15.016  1.00 68.40           O
ATOM   3492  ND2 ASN D 430      29.275  -9.518  14.556  1.00 68.40           N
ATOM   3493  C   ASN D 430      30.777 -13.177  17.176  1.00 68.40           C
ATOM   3494  O   ASN D 430      30.985 -12.664  18.275  1.00 68.40           O
ATOM   3495  N   ARG D 431      30.635 -14.511  17.041  1.00 64.76           N
ATOM   3496  CA  ARG D 431      30.765 -15.377  18.184  1.00 64.76           C
ATOM   3497  CB  ARG D 431      29.430 -15.941  18.699  1.00 64.76           C
ATOM   3498  CG  ARG D 431      28.557 -14.888  19.382  1.00 64.76           C
ATOM   3499  CD  ARG D 431      27.315 -15.464  20.063  1.00 64.76           C
ATOM   3500  NE  ARG D 431      26.650 -14.346  20.789  1.00 64.76           N
ATOM   3501  CZ  ARG D 431      25.719 -14.614  21.750  1.00 64.76           C
ATOM   3502  NH1 ARG D 431      25.384 -15.907  22.035  1.00 64.76           N
ATOM   3503  NH2 ARG D 431      25.131 -13.590  22.434  1.00 64.76           N
ATOM   3504  C   ARG D 431      31.621 -16.537  17.784  1.00 64.76           C
ATOM   3505  O   ARG D 431      31.649 -16.927  16.618  1.00 64.76           O
ATOM   3506  N   LYS D 432      32.371 -17.105  18.752  1.00 51.86           N
ATOM   3507  CA  LYS D 432      33.205 -18.230  18.456  1.00 51.86           C
ATOM   3508  CB  LYS D 432      34.698 -18.007  18.755  1.00 51.86           C
ATOM   3509  CG  LYS D 432      35.361 -17.004  17.810  1.00 51.86           C
ATOM   3510  CD  LYS D 432      36.800 -16.655  18.190  1.00 51.86           C
ATOM   3511  CE  LYS D 432      37.456 -15.657  17.233  1.00 51.86           C
ATOM   3512  NZ  LYS D 432      38.882 -15.482  17.584  1.00 51.86           N
ATOM   3513  C   LYS D 432      32.740 -19.372  19.298  1.00 51.86           C
ATOM   3514  O   LYS D 432      32.552 -19.240  20.509  1.00 51.86           O
ATOM   3515  N   PHE D 433      32.537 -20.536  18.652  1.00 55.98           N
ATOM   3516  CA  PHE D 433      32.076 -21.685  19.359  1.00 55.98           C
ATOM   3517  CB  PHE D 433      30.834 -22.341  18.730  1.00 55.98           C
ATOM   3518  CG  PHE D 433      29.693 -21.397  18.897  1.00 55.98           C
ATOM   3519  CD1 PHE D 433      29.505 -20.362  18.011  1.00 55.98           C
ATOM   3520  CD2 PHE D 433      28.809 -21.549  19.941  1.00 55.98           C
ATOM   3521  CE1 PHE D 433      28.452 -19.490  18.165  1.00 55.98           C
ATOM   3522  CE2 PHE D 433      27.755 -20.681  20.100  1.00 55.98           C
ATOM   3523  CZ  PHE D 433      27.575 -19.649  19.211  1.00 55.98           C
ATOM   3524  C   PHE D 433      33.167 -22.711  19.354  1.00 55.98           C
ATOM   3525  O   PHE D 433      33.753 -23.016  18.317  1.00 55.98           O
ATOM   3526  N   PHE D 434      33.483 -23.266  20.538  1.00153.85           N
ATOM   3527  CA  PHE D 434      34.494 -24.279  20.618  1.00153.85           C
ATOM   3528  CB  PHE D 434      35.872 -23.723  21.030  1.00153.85           C
ATOM   3529  CG  PHE D 434      36.734 -24.866  21.434  1.00153.85           C
ATOM   3530  CD1 PHE D 434      37.234 -25.747  20.503  1.00153.85           C
ATOM   3531  CD2 PHE D 434      37.014 -25.067  22.766  1.00153.85           C
ATOM   3532  CE1 PHE D 434      38.019 -26.805  20.896  1.00153.85           C
ATOM   3533  CE2 PHE D 434      37.799 -26.121  23.165  1.00153.85           C
ATOM   3534  CZ  PHE D 434      38.301 -26.989  22.227  1.00153.85           C
ATOM   3535  C   PHE D 434      34.077 -25.330  21.597  1.00153.85           C
ATOM   3536  O   PHE D 434      33.516 -25.025  22.649  1.00153.85           O
ATOM   3537  N   GLY D 435      34.355 -26.610  21.257  1.00 65.62           N
ATOM   3538  CA  GLY D 435      34.014 -27.712  22.110  1.00 65.62           C
ATOM   3539  C   GLY D 435      34.741 -28.928  21.625  1.00 65.62           C
ATOM   3540  O   GLY D 435      35.089 -29.039  20.448  1.00 65.62           O
ATOM   3541  N   PHE D 436      34.989 -29.878  22.550  1.00148.98           N
ATOM   3542  CA  PHE D 436      35.617 -31.114  22.178  1.00148.98           C
ATOM   3543  CB  PHE D 436      36.550 -31.742  23.238  1.00148.98           C
ATOM   3544  CG  PHE D 436      37.828 -30.975  23.367  1.00148.98           C
ATOM   3545  CD1 PHE D 436      38.820 -31.113  22.423  1.00148.98           C
ATOM   3546  CD2 PHE D 436      38.042 -30.115  24.421  1.00148.98           C
ATOM   3547  CE1 PHE D 436      40.003 -30.418  22.528  1.00148.98           C
ATOM   3548  CE2 PHE D 436      39.224 -29.419  24.532  1.00148.98           C
ATOM   3549  CZ  PHE D 436      40.209 -29.568  23.586  1.00148.98           C
ATOM   3550  C   PHE D 436      34.514 -32.097  21.955  1.00148.98           C
ATOM   3551  O   PHE D 436      33.430 -31.976  22.524  1.00148.98           O
ATOM   3552  N   SER D 437      34.756 -33.095  21.087  1.00 43.79           N
ATOM   3553  CA  SER D 437      33.746 -34.086  20.841  1.00 43.79           C
ATOM   3554  CB  SER D 437      34.132 -35.109  19.758  1.00 43.79           C
ATOM   3555  OG  SER D 437      34.264 -34.462  18.501  1.00 43.79           O
ATOM   3556  C   SER D 437      33.555 -34.821  22.133  1.00 43.79           C
ATOM   3557  O   SER D 437      34.477 -34.935  22.938  1.00 43.79           O
ATOM   3558  N   ASP D 438      32.331 -35.334  22.363  1.00 95.72           N
ATOM   3559  CA  ASP D 438      31.985 -35.959  23.609  1.00 95.72           C
ATOM   3560  CB  ASP D 438      30.463 -36.108  23.796  1.00 95.72           C
ATOM   3561  CG  ASP D 438      30.157 -36.414  25.257  1.00 95.72           C
ATOM   3562  OD1 ASP D 438      31.061 -36.219  26.112  1.00 95.72           O
ATOM   3563  OD2 ASP D 438      29.006 -36.844  25.537  1.00 95.72           O
ATOM   3564  C   ASP D 438      32.587 -37.323  23.746  1.00 95.72           C
ATOM   3565  O   ASP D 438      32.779 -38.045  22.769  1.00 95.72           O
ATOM   3566  N   PHE D 439      32.922 -37.688  25.002  1.00 65.77           N
ATOM   3567  CA  PHE D 439      33.394 -39.001  25.331  1.00 65.77           C
ATOM   3568  CB  PHE D 439      34.915 -39.187  25.155  1.00 65.77           C
ATOM   3569  CG  PHE D 439      35.637 -38.247  26.058  1.00 65.77           C
ATOM   3570  CD1 PHE D 439      35.935 -38.605  27.353  1.00 65.77           C
ATOM   3571  CD2 PHE D 439      36.024 -37.006  25.605  1.00 65.77           C
ATOM   3572  CE1 PHE D 439      36.603 -37.737  28.184  1.00 65.77           C
ATOM   3573  CE2 PHE D 439      36.693 -36.134  26.432  1.00 65.77           C
ATOM   3574  CZ  PHE D 439      36.985 -36.500  27.723  1.00 65.77           C
ATOM   3575  C   PHE D 439      33.034 -39.234  26.766  1.00 65.77           C
ATOM   3576  O   PHE D 439      32.957 -38.291  27.553  1.00 65.77           O
ATOM   3577  N   GLU D 440      32.772 -40.504  27.143  1.00 72.33           N
ATOM   3578  CA  GLU D 440      32.418 -40.776  28.508  1.00 72.33           C
ATOM   3579  CB  GLU D 440      30.921 -41.071  28.709  1.00 72.33           C
ATOM   3580  CG  GLU D 440      30.023 -39.854  28.482  1.00 72.33           C
ATOM   3581  CD  GLU D 440      30.247 -38.882  29.632  1.00 72.33           C
ATOM   3582  OE1 GLU D 440      31.076 -39.204  30.525  1.00 72.33           O
ATOM   3583  OE2 GLU D 440      29.593 -37.805  29.634  1.00 72.33           O
ATOM   3584  C   GLU D 440      33.168 -41.989  28.952  1.00 72.33           C
ATOM   3585  O   GLU D 440      33.357 -42.933  28.187  1.00 72.33           O
ATOM   3586  N   LYS D 441      33.632 -41.991  30.216  1.00 37.14           N
ATOM   3587  CA  LYS D 441      34.341 -43.146  30.679  1.00 37.14           C
ATOM   3588  CB  LYS D 441      35.697 -42.812  31.322  1.00 37.14           C
ATOM   3589  CG  LYS D 441      36.708 -42.231  30.332  1.00 37.14           C
ATOM   3590  CD  LYS D 441      37.929 -41.597  30.999  1.00 37.14           C
ATOM   3591  CE  LYS D 441      38.937 -41.019  30.003  1.00 37.14           C
ATOM   3592  NZ  LYS D 441      40.085 -40.429  30.728  1.00 37.14           N
ATOM   3593  C   LYS D 441      33.503 -43.806  31.723  1.00 37.14           C
ATOM   3594  O   LYS D 441      33.445 -43.356  32.867  1.00 37.14           O
ATOM   3595  N   ILE D 442      32.813 -44.897  31.342  1.00 98.77           N
ATOM   3596  CA  ILE D 442      32.014 -45.616  32.289  1.00 98.77           C
ATOM   3597  CB  ILE D 442      31.165 -46.684  31.652  0.00 98.77           C
ATOM   3598  CG1 ILE D 442      32.032 -47.754  30.965  1.00 98.77           C
ATOM   3599  CG2 ILE D 442      30.174 -45.991  30.704  1.00 98.77           C
ATOM   3600  CD1 ILE D 442      31.250 -49.006  30.569  1.00 98.77           C
ATOM   3601  C   ILE D 442      32.939 -46.255  33.271  1.00 98.77           C
ATOM   3602  O   ILE D 442      32.718 -46.195  34.480  1.00 98.77           O
ATOM   3603  N   SER D 443      34.022 -46.871  32.763  1.00171.08           N
ATOM   3604  CA  SER D 443      34.959 -47.528  33.618  1.00171.08           C
ATOM   3605  CB  SER D 443      35.001 -49.055  33.431  1.00171.08           C
ATOM   3606  OG  SER D 443      35.954 -49.630  34.314  1.00171.08           O
ATOM   3607  C   SER D 443      36.302 -47.004  33.248  1.00171.08           C
ATOM   3608  O   SER D 443      36.470 -46.365  32.211  1.00171.08           O
ATOM   3609  N   LYS D 444      37.306 -47.252  34.104  1.00171.38           N
ATOM   3610  CA  LYS D 444      38.611 -46.753  33.806  1.00171.38           C
ATOM   3611  CB  LYS D 444      39.628 -46.971  34.939  1.00171.38           C
ATOM   3612  CG  LYS D 444      39.308 -46.171  36.204  1.00171.38           C
ATOM   3613  CD  LYS D 444      38.036 -46.635  36.916  1.00171.38           C
ATOM   3614  CE  LYS D 444      37.714 -45.836  38.180  1.00171.38           C
ATOM   3615  NZ  LYS D 444      36.474 -46.351  38.802  1.00171.38           N
ATOM   3616  C   LYS D 444      39.103 -47.479  32.601  1.00171.38           C
ATOM   3617  O   LYS D 444      38.773 -48.642  32.376  1.00171.38           O
ATOM   3618  N   LYS D 445      39.884 -46.770  31.768  1.00183.24           N
ATOM   3619  CA  LYS D 445      40.448 -47.350  30.589  1.00183.24           C
ATOM   3620  CB  LYS D 445      41.319 -48.583  30.882  1.00183.24           C
ATOM   3621  CG  LYS D 445      42.567 -48.270  31.710  1.00183.24           C
ATOM   3622  CD  LYS D 445      43.251 -49.517  32.274  1.00183.24           C
ATOM   3623  CE  LYS D 445      42.422 -50.240  33.337  1.00183.24           C
ATOM   3624  NZ  LYS D 445      43.154 -51.430  33.827  1.00183.24           N
ATOM   3625  C   LYS D 445      39.331 -47.779  29.701  1.00183.24           C
ATOM   3626  O   LYS D 445      39.531 -48.552  28.766  1.00183.24           O
ATOM   3627  N   LYS D 446      38.111 -47.274  29.963  1.00 86.23           N
ATOM   3628  CA  LYS D 446      37.019 -47.613  29.104  1.00 86.23           C
ATOM   3629  CB  LYS D 446      35.947 -48.495  29.767  1.00 86.23           C
ATOM   3630  CG  LYS D 446      34.796 -48.847  28.822  1.00 86.23           C
ATOM   3631  CD  LYS D 446      33.892 -49.969  29.336  0.00 86.23           C
ATOM   3632  CE  LYS D 446      32.744 -50.314  28.387  0.00 86.23           C
ATOM   3633  NZ  LYS D 446      33.271 -50.992  27.183  0.00 86.23           N
ATOM   3634  C   LYS D 446      36.364 -46.329  28.739  1.00 86.23           C
ATOM   3635  O   LYS D 446      36.006 -45.540  29.611  1.00 86.23           O
ATOM   3636  N   VAL D 447      36.202 -46.070  27.431  1.00 94.39           N
ATOM   3637  CA  VAL D 447      35.569 -44.836  27.091  1.00 94.39           C
ATOM   3638  CB  VAL D 447      36.530 -43.718  26.809  1.00 94.39           C
ATOM   3639  CG1 VAL D 447      37.311 -44.051  25.528  1.00 94.39           C
ATOM   3640  CG2 VAL D 447      35.737 -42.403  26.724  1.00 94.39           C
ATOM   3641  C   VAL D 447      34.764 -45.038  25.854  1.00 94.39           C
ATOM   3642  O   VAL D 447      35.029 -45.936  25.056  1.00 94.39           O
ATOM   3643  N   ILE D 448      33.728 -44.196  25.688  1.00 85.35           N
ATOM   3644  CA  ILE D 448      32.910 -44.228  24.516  1.00 85.35           C
ATOM   3645  CB  ILE D 448      31.472 -44.564  24.794  1.00 85.35           C
ATOM   3646  CG1 ILE D 448      30.722 -44.848  23.482  1.00 85.35           C
ATOM   3647  CG2 ILE D 448      30.861 -43.431  25.637  1.00 85.35           C
ATOM   3648  CD1 ILE D 448      29.360 -45.510  23.691  1.00 85.35           C
ATOM   3649  C   ILE D 448      32.966 -42.849  23.951  1.00 85.35           C
ATOM   3650  O   ILE D 448      32.904 -41.866  24.686  1.00 85.35           O
ATOM   3651  N   SER D 449      33.112 -42.735  22.618  1.00 81.12           N
ATOM   3652  CA  SER D 449      33.209 -41.425  22.053  1.00 81.12           C
ATOM   3653  CB  SER D 449      34.437 -41.247  21.146  1.00 81.12           C
ATOM   3654  OG  SER D 449      34.471 -39.929  20.624  1.00 81.12           O
ATOM   3655  C   SER D 449      31.991 -41.196  21.221  1.00 81.12           C
ATOM   3656  O   SER D 449      31.460 -42.121  20.610  1.00 81.12           O
ATOM   3657  N   TYR D 450      31.491 -39.944  21.226  1.00 62.65           N
ATOM   3658  CA  TYR D 450      30.349 -39.612  20.427  1.00 62.65           C
ATOM   3659  CB  TYR D 450      29.149 -39.158  21.273  1.00 62.65           C
ATOM   3660  CG  TYR D 450      28.739 -40.308  22.128  1.00 62.65           C
ATOM   3661  CD1 TYR D 450      27.840 -41.241  21.663  1.00 62.65           C
ATOM   3662  CD2 TYR D 450      29.259 -40.456  23.393  1.00 62.65           C
ATOM   3663  CE1 TYR D 450      27.460 -42.301  22.452  1.00 62.65           C
ATOM   3664  CE2 TYR D 450      28.882 -41.513  24.187  1.00 62.65           C
ATOM   3665  CZ  TYR D 450      27.981 -42.438  23.716  1.00 62.65           C
ATOM   3666  OH  TYR D 450      27.592 -43.525  24.527  1.00 62.65           O
ATOM   3667  C   TYR D 450      30.741 -38.455  19.561  1.00 62.65           C
ATOM   3668  O   TYR D 450      30.876 -37.329  20.035  1.00 62.65           O
ATOM   3669  N   CYS D 451      30.940 -38.719  18.258  1.00 64.93           N
ATOM   3670  CA  CYS D 451      31.315 -37.727  17.290  1.00 64.93           C
ATOM   3671  CB  CYS D 451      31.854 -38.347  15.992  1.00 64.93           C
ATOM   3672  SG  CYS D 451      33.394 -39.245  16.339  1.00 64.93           S
ATOM   3673  C   CYS D 451      30.142 -36.844  16.989  1.00 64.93           C
ATOM   3674  O   CYS D 451      30.294 -35.751  16.442  1.00 64.93           O
ATOM   3675  N   ASN D 452      28.928 -37.362  17.247  1.00 69.06           N
ATOM   3676  CA  ASN D 452      27.693 -36.659  17.049  1.00 69.06           C
ATOM   3677  CB  ASN D 452      26.455 -37.578  17.064  1.00 69.06           C
ATOM   3678  CG  ASN D 452      26.314 -38.212  18.439  1.00 69.06           C
ATOM   3679  OD1 ASN D 452      27.269 -38.766  18.982  1.00 69.06           O
ATOM   3680  ND2 ASN D 452      25.088 -38.129  19.023  1.00 69.06           N
ATOM   3681  C   ASN D 452      27.496 -35.597  18.099  1.00 69.06           C
ATOM   3682  O   ASN D 452      26.746 -34.650  17.878  1.00 69.06           O
ATOM   3683  N   VAL D 453      28.115 -35.733  19.291  1.00109.36           N
ATOM   3684  CA  VAL D 453      27.842 -34.789  20.349  1.00109.36           C
ATOM   3685  CB  VAL D 453      27.158 -35.410  21.531  1.00109.36           C
ATOM   3686  CG1 VAL D 453      25.781 -35.929  21.084  1.00109.36           C
ATOM   3687  CG2 VAL D 453      28.075 -36.501  22.110  1.00109.36           C
ATOM   3688  C   VAL D 453      29.112 -34.162  20.852  1.00109.36           C
ATOM   3689  O   VAL D 453      30.207 -34.515  20.417  1.00109.36           O
ATOM   3690  N   THR D 454      28.983 -33.174  21.777  1.00 64.58           N
ATOM   3691  CA  THR D 454      30.149 -32.483  22.270  1.00 64.58           C
ATOM   3692  CB  THR D 454      30.320 -31.118  21.669  1.00 64.58           C
ATOM   3693  OG1 THR D 454      29.239 -30.278  22.048  1.00 64.58           O
ATOM   3694  CG2 THR D 454      30.369 -31.256  20.138  1.00 64.58           C
ATOM   3695  C   THR D 454      30.104 -32.275  23.767  1.00 64.58           C
ATOM   3696  O   THR D 454      29.183 -32.710  24.459  1.00 64.58           O
ATOM   3697  N   ILE D 455      31.151 -31.568  24.267  1.00195.27           N
ATOM   3698  CA  ILE D 455      31.391 -31.105  25.626  1.00195.27           C
ATOM   3699  CB  ILE D 455      32.829 -31.187  26.048  1.00195.27           C
ATOM   3700  CG1 ILE D 455      32.963 -30.909  27.554  1.00195.27           C
ATOM   3701  CG2 ILE D 455      33.645 -30.236  25.157  1.00195.27           C
ATOM   3702  CD1 ILE D 455      34.337 -31.262  28.121  1.00195.27           C
ATOM   3703  C   ILE D 455      31.019 -29.597  25.526  1.00195.27           C
ATOM   3704  O   ILE D 455      30.331 -29.292  24.562  1.00195.27           O
ATOM   3705  N   GLY D 456      31.366 -28.618  26.449  1.00230.81           N
ATOM   3706  CA  GLY D 456      30.862 -27.199  26.339  1.00230.81           C
ATOM   3707  C   GLY D 456      31.923 -25.950  26.211  1.00230.81           C
ATOM   3708  O   GLY D 456      32.985 -26.203  26.778  1.00230.81           O
ATOM   3709  N   TRP D 457      31.716 -24.687  25.451  1.00272.59           N
ATOM   3710  CA  TRP D 457      32.341 -23.255  25.443  1.00272.59           C
ATOM   3711  CB  TRP D 457      33.882 -23.192  25.449  1.00272.59           C
ATOM   3712  CG  TRP D 457      34.568 -23.611  26.725  1.00272.59           C
ATOM   3713  CD2 TRP D 457      35.340 -24.812  26.856  1.00272.59           C
ATOM   3714  CD1 TRP D 457      34.670 -22.952  27.916  1.00272.59           C
ATOM   3715  NE1 TRP D 457      35.440 -23.682  28.790  1.00272.59           N
ATOM   3716  CE2 TRP D 457      35.865 -24.825  28.146  1.00272.59           C
ATOM   3717  CE3 TRP D 457      35.596 -25.817  25.969  1.00272.59           C
ATOM   3718  CZ2 TRP D 457      36.657 -25.853  28.572  1.00272.59           C
ATOM   3719  CZ3 TRP D 457      36.390 -26.854  26.402  1.00272.59           C
ATOM   3720  CH2 TRP D 457      36.909 -26.872  27.679  1.00272.59           C
ATOM   3721  C   TRP D 457      31.953 -22.267  24.265  1.00272.59           C
ATOM   3722  O   TRP D 457      32.282 -22.529  23.111  1.00272.59           O
ATOM   3723  N   SER D 458      31.352 -21.032  24.506  1.00130.33           N
ATOM   3724  CA  SER D 458      31.017 -20.057  23.443  1.00130.33           C
ATOM   3725  CB  SER D 458      29.589 -20.214  22.900  1.00130.33           C
ATOM   3726  OG  SER D 458      29.344 -19.247  21.886  1.00130.33           O
ATOM   3727  C   SER D 458      31.130 -18.628  23.968  1.00130.33           C
ATOM   3728  O   SER D 458      30.792 -18.359  25.117  1.00130.33           O
ATOM   3729  N   HIS D 459      31.602 -17.654  23.131  1.00 75.33           N
ATOM   3730  CA  HIS D 459      31.714 -16.267  23.552  1.00 75.33           C
ATOM   3731  ND1 HIS D 459      34.851 -17.614  24.048  1.00 75.33           N
ATOM   3732  CG  HIS D 459      34.238 -16.400  23.831  1.00 75.33           C
ATOM   3733  CB  HIS D 459      32.932 -15.995  24.452  1.00 75.33           C
ATOM   3734  NE2 HIS D 459      36.168 -16.477  22.663  1.00 75.33           N
ATOM   3735  CD2 HIS D 459      35.055 -15.718  22.983  1.00 75.33           C
ATOM   3736  CE1 HIS D 459      36.000 -17.606  23.326  1.00 75.33           C
ATOM   3737  C   HIS D 459      31.857 -15.390  22.338  1.00 75.33           C
ATOM   3738  O   HIS D 459      32.203 -15.861  21.258  1.00 75.33           O
ATOM   3739  N   ASN D 460      31.606 -14.068  22.488  1.00 60.70           N
ATOM   3740  CA  ASN D 460      31.712 -13.161  21.373  1.00 60.70           C
ATOM   3741  CB  ASN D 460      31.146 -11.755  21.652  1.00 60.70           C
ATOM   3742  CG  ASN D 460      31.950 -11.111  22.770  1.00 60.70           C
ATOM   3743  OD1 ASN D 460      32.777 -11.757  23.411  1.00 60.70           O
ATOM   3744  ND2 ASN D 460      31.699  -9.798  23.018  1.00 60.70           N
ATOM   3745  C   ASN D 460      33.162 -13.046  21.016  1.00 60.70           C
ATOM   3746  O   ASN D 460      34.038 -13.416  21.794  1.00 60.70           O
ATOM   3747  N   ASP D 461      33.449 -12.511  19.815  1.00 94.19           N
ATOM   3748  CA  ASP D 461      34.787 -12.435  19.293  1.00 94.19           C
ATOM   3749  CB  ASP D 461      34.839 -11.759  17.911  1.00 94.19           C
ATOM   3750  CG  ASP D 461      36.214 -11.995  17.299  1.00 94.19           C
ATOM   3751  OD1 ASP D 461      37.026 -12.731  17.921  1.00 94.19           O
ATOM   3752  OD2 ASP D 461      36.469 -11.441  16.196  1.00 94.19           O
ATOM   3753  C   ASP D 461      35.660 -11.639  20.225  1.00 94.19           C
ATOM   3754  O   ASP D 461      36.864 -11.871  20.303  1.00 94.19           O
ATOM   3755  N   ASP D 462      35.091 -10.634  20.914  1.00 93.30           N
ATOM   3756  CA  ASP D 462      35.833  -9.804  21.829  1.00 93.30           C
ATOM   3757  CB  ASP D 462      35.026  -8.575  22.287  1.00 93.30           C
ATOM   3758  CG  ASP D 462      35.971  -7.590  22.963  1.00 93.30           C
ATOM   3759  OD1 ASP D 462      37.204  -7.852  22.970  1.00 93.30           O
ATOM   3760  OD2 ASP D 462      35.470  -6.557  23.483  1.00 93.30           O
ATOM   3761  C   ASP D 462      36.214 -10.578  23.060  1.00 93.30           C
ATOM   3762  O   ASP D 462      37.235 -10.288  23.682  1.00 93.30           O
ATOM   3763  N   GLY D 463      35.389 -11.567  23.463  1.00 44.17           N
ATOM   3764  CA  GLY D 463      35.661 -12.334  24.649  1.00 44.17           C
ATOM   3765  C   GLY D 463      34.930 -11.743  25.822  1.00 44.17           C
ATOM   3766  O   GLY D 463      35.231 -12.082  26.965  1.00 44.17           O
ATOM   3767  N   GLY D 464      34.010 -10.781  25.584  1.00 57.43           N
ATOM   3768  CA  GLY D 464      33.278 -10.181  26.675  1.00 57.43           C
ATOM   3769  C   GLY D 464      32.237 -11.082  27.286  1.00 57.43           C
ATOM   3770  O   GLY D 464      32.298 -11.393  28.476  1.00 57.43           O
ATOM   3771  N   ASP D 465      31.273 -11.568  26.473  1.00 61.02           N
ATOM   3772  CA  ASP D 465      30.181 -12.351  26.991  1.00 61.02           C
ATOM   3773  CB  ASP D 465      28.822 -11.996  26.362  1.00 61.02           C
ATOM   3774  CG  ASP D 465      28.418 -10.607  26.838  1.00 61.02           C
ATOM   3775  OD1 ASP D 465      28.674 -10.288  28.030  1.00 61.02           O
ATOM   3776  OD2 ASP D 465      27.852  -9.843  26.011  1.00 61.02           O
ATOM   3777  C   ASP D 465      30.448 -13.788  26.675  1.00 61.02           C
ATOM   3778  O   ASP D 465      30.797 -14.134  25.546  1.00 61.02           O
ATOM   3779  N   TRP D 466      30.274 -14.659  27.689  1.00 94.04           N
ATOM   3780  CA  TRP D 466      30.539 -16.063  27.583  1.00 94.04           C
ATOM   3781  CB  TRP D 466      31.680 -16.531  28.505  1.00 94.04           C
ATOM   3782  CG  TRP D 466      33.065 -16.072  28.113  1.00 94.04           C
ATOM   3783  CD2 TRP D 466      34.154 -16.963  27.822  1.00 94.04           C
ATOM   3784  CD1 TRP D 466      33.565 -14.806  28.019  1.00 94.04           C
ATOM   3785  NE1 TRP D 466      34.895 -14.852  27.675  1.00 94.04           N
ATOM   3786  CE2 TRP D 466      35.272 -16.174  27.555  1.00 94.04           C
ATOM   3787  CE3 TRP D 466      34.219 -18.329  27.788  1.00 94.04           C
ATOM   3788  CZ2 TRP D 466      36.476 -16.740  27.248  1.00 94.04           C
ATOM   3789  CZ3 TRP D 466      35.434 -18.897  27.471  1.00 94.04           C
ATOM   3790  CH2 TRP D 466      36.541 -18.116  27.207  1.00 94.04           C
ATOM   3791  C   TRP D 466      29.328 -16.823  28.029  1.00 94.04           C
ATOM   3792  O   TRP D 466      28.488 -16.318  28.771  1.00 94.04           O
ATOM   3793  N   ALA D 467      29.212 -18.077  27.552  1.00 64.16           N
ATOM   3794  CA  ALA D 467      28.147 -18.960  27.930  1.00 64.16           C
ATOM   3795  CB  ALA D 467      26.864 -18.768  27.103  1.00 64.16           C
ATOM   3796  C   ALA D 467      28.645 -20.349  27.671  1.00 64.16           C
ATOM   3797  O   ALA D 467      29.689 -20.538  27.047  1.00 64.16           O
ATOM   3798  N   CYS D 468      27.918 -21.366  28.175  1.00 70.12           N
ATOM   3799  CA  CYS D 468      28.337 -22.728  27.974  1.00 70.12           C
ATOM   3800  CB  CYS D 468      28.425 -23.522  29.286  1.00 70.12           C
ATOM   3801  SG  CYS D 468      29.624 -22.762  30.417  1.00 70.12           S
ATOM   3802  C   CYS D 468      27.299 -23.367  27.104  1.00 70.12           C
ATOM   3803  O   CYS D 468      26.136 -22.972  27.154  1.00 70.12           O
ATOM   3804  N   PHE D 469      27.691 -24.346  26.253  1.00 86.39           N
ATOM   3805  CA  PHE D 469      26.718 -24.974  25.405  1.00 86.39           C
ATOM   3806  CB  PHE D 469      26.589 -24.320  24.016  1.00 86.39           C
ATOM   3807  CG  PHE D 469      27.826 -24.605  23.230  1.00 86.39           C
ATOM   3808  CD1 PHE D 469      28.976 -23.874  23.417  1.00 86.39           C
ATOM   3809  CD2 PHE D 469      27.827 -25.608  22.286  1.00 86.39           C
ATOM   3810  CE1 PHE D 469      30.106 -24.148  22.681  1.00 86.39           C
ATOM   3811  CE2 PHE D 469      28.953 -25.886  21.547  1.00 86.39           C
ATOM   3812  CZ  PHE D 469      30.098 -25.154  21.744  1.00 86.39           C
ATOM   3813  C   PHE D 469      27.094 -26.406  25.170  1.00 86.39           C
ATOM   3814  O   PHE D 469      28.202 -26.844  25.466  1.00 86.39           O
ATOM   3815  N   ARG D 470      26.124 -27.185  24.648  1.00148.36           N
ATOM   3816  CA  ARG D 470      26.369 -28.554  24.293  1.00148.36           C
ATOM   3817  CB  ARG D 470      25.660 -29.567  25.207  1.00148.36           C
ATOM   3818  CG  ARG D 470      25.924 -31.025  24.826  1.00148.36           C
ATOM   3819  CD  ARG D 470      25.230 -32.035  25.742  1.00148.36           C
ATOM   3820  NE  ARG D 470      23.770 -31.739  25.718  1.00148.36           N
ATOM   3821  CZ  ARG D 470      22.870 -32.717  26.030  1.00148.36           C
ATOM   3822  NH1 ARG D 470      23.306 -33.974  26.333  1.00148.36           N
ATOM   3823  NH2 ARG D 470      21.534 -32.438  26.038  1.00148.36           N
ATOM   3824  C   ARG D 470      25.798 -28.698  22.921  1.00148.36           C
ATOM   3825  O   ARG D 470      24.791 -28.074  22.599  1.00148.36           O
ATOM   3826  N   GLY D 471      26.428 -29.524  22.064  1.00 32.69           N
ATOM   3827  CA  GLY D 471      25.926 -29.625  20.725  1.00 32.69           C
ATOM   3828  C   GLY D 471      25.637 -31.054  20.393  1.00 32.69           C
ATOM   3829  O   GLY D 471      26.279 -31.970  20.903  1.00 32.69           O
ATOM   3830  N   GLU D 472      24.632 -31.261  19.516  1.00 75.24           N
ATOM   3831  CA  GLU D 472      24.271 -32.567  19.042  1.00 75.24           C
ATOM   3832  CB  GLU D 472      22.958 -33.093  19.647  1.00 75.24           C
ATOM   3833  CG  GLU D 472      22.577 -34.496  19.173  1.00 75.24           C
ATOM   3834  CD  GLU D 472      21.272 -34.880  19.858  1.00 75.24           C
ATOM   3835  OE1 GLU D 472      20.731 -34.033  20.618  1.00 75.24           O
ATOM   3836  OE2 GLU D 472      20.797 -36.024  19.626  1.00 75.24           O
ATOM   3837  C   GLU D 472      24.057 -32.422  17.564  1.00 75.24           C
ATOM   3838  O   GLU D 472      23.534 -31.402  17.116  1.00 75.24           O
ATOM   3839  N   GLN D 473      24.456 -33.433  16.759  1.00 98.41           N
ATOM   3840  CA  GLN D 473      24.303 -33.310  15.331  1.00 98.41           C
ATOM   3841  CB  GLN D 473      25.327 -34.125  14.525  1.00 98.41           C
ATOM   3842  CG  GLN D 473      25.195 -33.932  13.012  1.00 98.41           C
ATOM   3843  CD  GLN D 473      26.261 -34.778  12.331  1.00 98.41           C
ATOM   3844  OE1 GLN D 473      26.432 -34.723  11.115  1.00 98.41           O
ATOM   3845  NE2 GLN D 473      26.998 -35.590  13.137  1.00 98.41           N
ATOM   3846  C   GLN D 473      22.934 -33.798  14.959  1.00 98.41           C
ATOM   3847  O   GLN D 473      22.674 -34.998  14.901  1.00 98.41           O
ATOM   3848  N   ILE D 474      21.997 -32.845  14.777  1.00164.22           N
ATOM   3849  CA  ILE D 474      20.628 -33.129  14.440  1.00164.22           C
ATOM   3850  CB  ILE D 474      19.688 -32.006  14.768  1.00164.22           C
ATOM   3851  CG1 ILE D 474      19.639 -31.768  16.284  0.00164.22           C
ATOM   3852  CG2 ILE D 474      18.317 -32.342  14.159  0.00164.22           C
ATOM   3853  CD1 ILE D 474      18.819 -30.539  16.667  1.00164.22           C
ATOM   3854  C   ILE D 474      20.393 -33.458  13.011  1.00164.22           C
ATOM   3855  O   ILE D 474      19.767 -34.465  12.716  1.00164.22           O
ATOM   3856  N   MET D 475      20.885 -32.636  12.070  1.00138.70           N
ATOM   3857  CA  MET D 475      20.548 -32.902  10.700  1.00138.70           C
ATOM   3858  CB  MET D 475      21.109 -31.882   9.697  1.00138.70           C
ATOM   3859  CG  MET D 475      20.545 -32.000   8.278  1.00138.70           C
ATOM   3860  SD  MET D 475      21.179 -33.392   7.295  1.00138.70           S
ATOM   3861  CE  MET D 475      20.192 -33.005   5.820  1.00138.70           C
ATOM   3862  C   MET D 475      21.168 -34.205  10.397  1.00138.70           C
ATOM   3863  O   MET D 475      20.652 -34.996   9.608  1.00138.70           O
ATOM   3864  N   ARG D 476      22.294 -34.433  11.086  1.00100.19           N
ATOM   3865  CA  ARG D 476      23.129 -35.568  10.906  1.00100.19           C
ATOM   3866  CB  ARG D 476      22.417 -36.873  10.498  1.00100.19           C
ATOM   3867  CG  ARG D 476      21.525 -37.446  11.602  1.00100.19           C
ATOM   3868  CD  ARG D 476      20.812 -38.742  11.212  1.00100.19           C
ATOM   3869  NE  ARG D 476      21.847 -39.810  11.105  1.00100.19           N
ATOM   3870  CZ  ARG D 476      22.451 -40.056   9.906  1.00100.19           C
ATOM   3871  NH1 ARG D 476      22.105 -39.327   8.805  1.00100.19           N
ATOM   3872  NH2 ARG D 476      23.400 -41.032   9.806  1.00100.19           N
ATOM   3873  C   ARG D 476      24.059 -35.128   9.792  1.00100.19           C
ATOM   3874  O   ARG D 476      24.112 -33.886   9.569  1.00100.19           O
ATOM   3875  OXT ARG D 476      24.725 -35.996   9.166  1.00100.19           O
TER    3876      ARG D 476
ATOM   3877  N   LEU E 477      60.445 -14.196  -2.180  1.00 44.24           N
ATOM   3878  CA  LEU E 477      60.606 -15.388  -1.320  1.00 44.24           C
ATOM   3879  CB  LEU E 477      59.598 -16.474  -1.743  1.00 44.24           C
ATOM   3880  CG  LEU E 477      59.573 -17.717  -0.835  1.00 44.24           C
ATOM   3881  CD1 LEU E 477      59.108 -17.354   0.586  1.00 44.24           C
ATOM   3882  CD2 LEU E 477      58.729 -18.841  -1.459  1.00 44.24           C
ATOM   3883  C   LEU E 477      62.003 -15.906  -1.463  1.00 44.24           C
ATOM   3884  O   LEU E 477      62.484 -16.158  -2.567  1.00 44.24           O
ATOM   3885  N   PRO E 478      62.666 -16.031  -0.346  1.00 67.61           N
ATOM   3886  CA  PRO E 478      64.038 -16.472  -0.359  1.00 67.61           C
ATOM   3887  CD  PRO E 478      62.417 -15.086   0.732  1.00 67.61           C
ATOM   3888  CB  PRO E 478      64.632 -16.038   0.978  1.00 67.61           C
ATOM   3889  CG  PRO E 478      63.786 -14.818   1.377  1.00 67.61           C
ATOM   3890  C   PRO E 478      64.185 -17.941  -0.590  1.00 67.61           C
ATOM   3891  O   PRO E 478      63.230 -18.688  -0.385  1.00 67.61           O
ATOM   3892  N   GLU E 479      65.376 -18.359  -1.060  1.00 74.14           N
ATOM   3893  CA  GLU E 479      65.695 -19.740  -1.263  1.00 74.14           C
ATOM   3894  CB  GLU E 479      67.018 -19.932  -2.023  1.00 74.14           C
ATOM   3895  CG  GLU E 479      67.366 -21.395  -2.297  1.00 74.14           C
ATOM   3896  CD  GLU E 479      68.686 -21.422  -3.053  1.00 74.14           C
ATOM   3897  OE1 GLU E 479      69.245 -20.321  -3.304  1.00 74.14           O
ATOM   3898  OE2 GLU E 479      69.157 -22.543  -3.384  1.00 74.14           O
ATOM   3899  C   GLU E 479      65.841 -20.390   0.077  1.00 74.14           C
ATOM   3900  O   GLU E 479      65.422 -21.530   0.269  1.00 74.14           O
ATOM   3901  N   LYS E 480      66.455 -19.675   1.042  1.00 38.82           N
ATOM   3902  CA  LYS E 480      66.670 -20.244   2.341  1.00 38.82           C
ATOM   3903  CB  LYS E 480      68.135 -20.632   2.606  1.00 38.82           C
ATOM   3904  CG  LYS E 480      68.363 -21.242   3.991  1.00 38.82           C
ATOM   3905  CD  LYS E 480      69.732 -21.903   4.155  1.00 38.82           C
ATOM   3906  CE  LYS E 480      69.951 -22.518   5.539  1.00 38.82           C
ATOM   3907  NZ  LYS E 480      71.292 -23.140   5.612  1.00 38.82           N
ATOM   3908  C   LYS E 480      66.282 -19.242   3.383  1.00 38.82           C
ATOM   3909  O   LYS E 480      66.318 -18.035   3.142  1.00 38.82           O
ATOM   3910  N   PHE E 481      65.861 -19.727   4.573  1.00 59.14           N
ATOM   3911  CA  PHE E 481      65.527 -18.820   5.635  1.00 59.14           C
ATOM   3912  CB  PHE E 481      64.072 -18.323   5.598  1.00 59.14           C
ATOM   3913  CG  PHE E 481      63.945 -17.279   6.656  1.00 59.14           C
ATOM   3914  CD1 PHE E 481      63.621 -17.617   7.950  1.00 59.14           C
ATOM   3915  CD2 PHE E 481      64.151 -15.955   6.346  1.00 59.14           C
ATOM   3916  CE1 PHE E 481      63.508 -16.647   8.918  1.00 59.14           C
ATOM   3917  CE2 PHE E 481      64.040 -14.981   7.310  1.00 59.14           C
ATOM   3918  CZ  PHE E 481      63.715 -15.326   8.599  1.00 59.14           C
ATOM   3919  C   PHE E 481      65.728 -19.506   6.953  1.00 59.14           C
ATOM   3920  O   PHE E 481      65.470 -20.701   7.101  1.00 59.14           O
ATOM   3921  N   ASP E 482      66.212 -18.744   7.955  1.00 89.07           N
ATOM   3922  CA  ASP E 482      66.424 -19.259   9.276  1.00 89.07           C
ATOM   3923  CB  ASP E 482      67.862 -19.770   9.481  1.00 89.07           C
ATOM   3924  CG  ASP E 482      67.943 -20.567  10.776  1.00 89.07           C
ATOM   3925  OD1 ASP E 482      67.059 -20.379  11.653  1.00 89.07           O
ATOM   3926  OD2 ASP E 482      68.898 -21.380  10.901  1.00 89.07           O
ATOM   3927  C   ASP E 482      66.200 -18.108  10.213  1.00 89.07           C
ATOM   3928  O   ASP E 482      66.934 -17.123  10.182  1.00 89.07           O
ATOM   3929  N   TRP E 483      65.176 -18.205  11.081  1.00106.67           N
ATOM   3930  CA  TRP E 483      64.832 -17.139  11.982  1.00106.67           C
ATOM   3931  CB  TRP E 483      63.472 -17.305  12.676  1.00106.67           C
ATOM   3932  CG  TRP E 483      62.327 -16.963  11.754  1.00106.67           C
ATOM   3933  CD2 TRP E 483      61.996 -15.615  11.382  1.00106.67           C
ATOM   3934  CD1 TRP E 483      61.448 -17.773  11.098  1.00106.67           C
ATOM   3935  NE1 TRP E 483      60.583 -17.012  10.345  1.00106.67           N
ATOM   3936  CE2 TRP E 483      60.911 -15.683  10.510  1.00106.67           C
ATOM   3937  CE3 TRP E 483      62.554 -14.420  11.736  1.00106.67           C
ATOM   3938  CZ2 TRP E 483      60.363 -14.550   9.976  1.00106.67           C
ATOM   3939  CZ3 TRP E 483      61.998 -13.280  11.201  1.00106.67           C
ATOM   3940  CH2 TRP E 483      60.923 -13.344  10.338  1.00106.67           C
ATOM   3941  C   TRP E 483      65.900 -16.924  13.004  1.00106.67           C
ATOM   3942  O   TRP E 483      65.919 -15.891  13.672  1.00106.67           O
ATOM   3943  N   ARG E 484      66.736 -17.949  13.234  1.00104.73           N
ATOM   3944  CA  ARG E 484      67.843 -17.865  14.143  1.00104.73           C
ATOM   3945  CB  ARG E 484      68.483 -19.237  14.404  1.00104.73           C
ATOM   3946  CG  ARG E 484      67.533 -20.207  15.112  1.00104.73           C
ATOM   3947  CD  ARG E 484      68.108 -21.613  15.274  1.00104.73           C
ATOM   3948  NE  ARG E 484      68.344 -22.147  13.904  1.00104.73           N
ATOM   3949  CZ  ARG E 484      68.991 -23.336  13.734  1.00104.73           C
ATOM   3950  NH1 ARG E 484      69.402 -24.050  14.823  1.00104.73           N
ATOM   3951  NH2 ARG E 484      69.228 -23.810  12.476  1.00104.73           N
ATOM   3952  C   ARG E 484      68.888 -16.956  13.576  1.00104.73           C
ATOM   3953  O   ARG E 484      69.610 -16.299  14.324  1.00104.73           O
ATOM   3954  N   ASP E 485      69.040 -16.923  12.237  1.00 61.95           N
ATOM   3955  CA  ASP E 485      70.081 -16.099  11.694  1.00 61.95           C
ATOM   3956  CB  ASP E 485      71.270 -16.929  11.177  1.00 61.95           C
ATOM   3957  CG  ASP E 485      72.420 -16.001  10.814  1.00 61.95           C
ATOM   3958  OD1 ASP E 485      72.226 -14.758  10.868  1.00 61.95           O
ATOM   3959  OD2 ASP E 485      73.513 -16.528  10.474  1.00 61.95           O
ATOM   3960  C   ASP E 485      69.557 -15.307  10.538  1.00 61.95           C
ATOM   3961  O   ASP E 485      69.664 -15.730   9.388  1.00 61.95           O
ATOM   3962  N   VAL E 486      68.969 -14.127  10.811  1.00121.88           N
ATOM   3963  CA  VAL E 486      68.557 -13.288   9.730  1.00121.88           C
ATOM   3964  CB  VAL E 486      67.123 -12.853   9.850  1.00121.88           C
ATOM   3965  CG1 VAL E 486      66.882 -12.309  11.268  1.00121.88           C
ATOM   3966  CG2 VAL E 486      66.818 -11.840   8.734  1.00121.88           C
ATOM   3967  C   VAL E 486      69.464 -12.100   9.763  1.00121.88           C
ATOM   3968  O   VAL E 486      69.198 -11.102  10.433  1.00121.88           O
ATOM   3969  N   GLY E 487      70.579 -12.185   9.015  1.00 24.71           N
ATOM   3970  CA  GLY E 487      71.501 -11.091   8.961  1.00 24.71           C
ATOM   3971  C   GLY E 487      72.289 -11.019  10.236  1.00 24.71           C
ATOM   3972  O   GLY E 487      72.786  -9.954  10.600  1.00 24.71           O
ATOM   3973  N   GLY E 488      72.425 -12.146  10.960  1.00 26.90           N
ATOM   3974  CA  GLY E 488      73.228 -12.155  12.153  1.00 26.90           C
ATOM   3975  C   GLY E 488      72.361 -12.038  13.373  1.00 26.90           C
ATOM   3976  O   GLY E 488      72.820 -12.297  14.484  1.00 26.90           O
ATOM   3977  N   ILE E 489      71.078 -11.666  13.214  1.00 50.28           N
ATOM   3978  CA  ILE E 489      70.234 -11.494  14.369  1.00 50.28           C
ATOM   3979  CB  ILE E 489      69.243 -10.376  14.219  1.00 50.28           C
ATOM   3980  CG1 ILE E 489      69.973  -9.039  14.008  1.00 50.28           C
ATOM   3981  CG2 ILE E 489      68.324 -10.384  15.452  1.00 50.28           C
ATOM   3982  CD1 ILE E 489      69.053  -7.906  13.556  1.00 50.28           C
ATOM   3983  C   ILE E 489      69.448 -12.753  14.625  1.00 50.28           C
ATOM   3984  O   ILE E 489      68.987 -13.407  13.690  1.00 50.28           O
ATOM   3985  N   ASP E 490      69.306 -13.133  15.919  1.00 70.37           N
ATOM   3986  CA  ASP E 490      68.588 -14.321  16.319  1.00 70.37           C
ATOM   3987  CB  ASP E 490      69.354 -15.183  17.338  1.00 70.37           C
ATOM   3988  CG  ASP E 490      68.496 -16.396  17.671  1.00 70.37           C
ATOM   3989  OD1 ASP E 490      67.668 -16.795  16.811  1.00 70.37           O
ATOM   3990  OD2 ASP E 490      68.652 -16.935  18.801  1.00 70.37           O
ATOM   3991  C   ASP E 490      67.286 -13.942  16.984  1.00 70.37           C
ATOM   3992  O   ASP E 490      67.264 -13.193  17.958  1.00 70.37           O
ATOM   3993  N   TYR E 491      66.161 -14.363  16.369  1.00135.30           N
ATOM   3994  CA  TYR E 491      64.788 -14.222  16.794  1.00135.30           C
ATOM   3995  CB  TYR E 491      63.834 -13.987  15.617  1.00135.30           C
ATOM   3996  CG  TYR E 491      64.198 -12.625  15.133  1.00135.30           C
ATOM   3997  CD1 TYR E 491      63.716 -11.511  15.781  1.00135.30           C
ATOM   3998  CD2 TYR E 491      65.028 -12.457  14.049  1.00135.30           C
ATOM   3999  CE1 TYR E 491      64.047 -10.247  15.352  1.00135.30           C
ATOM   4000  CE2 TYR E 491      65.362 -11.195  13.615  1.00135.30           C
ATOM   4001  CZ  TYR E 491      64.872 -10.088  14.266  1.00135.30           C
ATOM   4002  OH  TYR E 491      65.215  -8.794  13.821  1.00135.30           O
ATOM   4003  C   TYR E 491      64.245 -15.318  17.688  1.00135.30           C
ATOM   4004  O   TYR E 491      63.179 -15.147  18.275  1.00135.30           O
ATOM   4005  N   VAL E 492      64.856 -16.523  17.710  1.00 64.46           N
ATOM   4006  CA  VAL E 492      64.260 -17.626  18.427  1.00 64.46           C
ATOM   4007  CB  VAL E 492      64.524 -18.946  17.764  1.00 64.46           C
ATOM   4008  CG1 VAL E 492      63.866 -20.065  18.585  1.00 64.46           C
ATOM   4009  CG2 VAL E 492      64.031 -18.862  16.310  1.00 64.46           C
ATOM   4010  C   VAL E 492      64.766 -17.724  19.844  1.00 64.46           C
ATOM   4011  O   VAL E 492      65.941 -17.505  20.130  1.00 64.46           O
ATOM   4012  N   SER E 493      63.852 -18.077  20.780  1.00 56.69           N
ATOM   4013  CA  SER E 493      64.175 -18.209  22.181  1.00 56.69           C
ATOM   4014  CB  SER E 493      62.939 -18.224  23.092  1.00 56.69           C
ATOM   4015  OG  SER E 493      62.138 -19.357  22.792  1.00 56.69           O
ATOM   4016  C   SER E 493      64.883 -19.518  22.340  1.00 56.69           C
ATOM   4017  O   SER E 493      64.847 -20.341  21.431  1.00 56.69           O
ATOM   4018  N   PRO E 494      65.509 -19.743  23.469  1.00 77.35           N
ATOM   4019  CA  PRO E 494      66.305 -20.927  23.671  1.00 77.35           C
ATOM   4020  CD  PRO E 494      66.013 -18.620  24.246  1.00 77.35           C
ATOM   4021  CB  PRO E 494      67.123 -20.666  24.934  1.00 77.35           C
ATOM   4022  CG  PRO E 494      67.273 -19.136  24.958  1.00 77.35           C
ATOM   4023  C   PRO E 494      65.542 -22.209  23.714  1.00 77.35           C
ATOM   4024  O   PRO E 494      64.345 -22.194  24.006  1.00 77.35           O
ATOM   4025  N   VAL E 495      66.237 -23.325  23.400  1.00 43.79           N
ATOM   4026  CA  VAL E 495      65.653 -24.632  23.422  1.00 43.79           C
ATOM   4027  CB  VAL E 495      66.541 -25.687  22.826  1.00 43.79           C
ATOM   4028  CG1 VAL E 495      65.862 -27.057  22.986  1.00 43.79           C
ATOM   4029  CG2 VAL E 495      66.842 -25.307  21.366  1.00 43.79           C
ATOM   4030  C   VAL E 495      65.412 -24.992  24.854  1.00 43.79           C
ATOM   4031  O   VAL E 495      66.148 -24.579  25.750  1.00 43.79           O
ATOM   4032  N   ARG E 496      64.337 -25.762  25.104  1.00114.92           N
ATOM   4033  CA  ARG E 496      64.000 -26.147  26.448  1.00114.92           C
ATOM   4034  CB  ARG E 496      62.755 -25.433  26.995  1.00114.92           C
ATOM   4035  CG  ARG E 496      62.943 -23.924  27.160  1.00114.92           C
ATOM   4036  CD  ARG E 496      61.709 -23.217  27.722  1.00114.92           C
ATOM   4037  NE  ARG E 496      61.530 -23.694  29.122  1.00114.92           N
ATOM   4038  CZ  ARG E 496      60.569 -23.140  29.917  1.00114.92           C
ATOM   4039  NH1 ARG E 496      59.770 -22.145  29.432  1.00114.92           N
ATOM   4040  NH2 ARG E 496      60.408 -23.583  31.197  1.00114.92           N
ATOM   4041  C   ARG E 496      63.705 -27.616  26.452  1.00114.92           C
ATOM   4042  O   ARG E 496      63.646 -28.254  25.402  1.00114.92           O
ATOM   4043  N   ASP E 497      63.552 -28.202  27.659  1.00 49.05           N
ATOM   4044  CA  ASP E 497      63.270 -29.609  27.763  1.00 49.05           C
ATOM   4045  CB  ASP E 497      64.315 -30.365  28.603  1.00 49.05           C
ATOM   4046  CG  ASP E 497      64.132 -31.862  28.395  1.00 49.05           C
ATOM   4047  OD1 ASP E 497      63.086 -32.261  27.819  1.00 49.05           O
ATOM   4048  OD2 ASP E 497      65.043 -32.627  28.811  1.00 49.05           O
ATOM   4049  C   ASP E 497      61.931 -29.787  28.424  1.00 49.05           C
ATOM   4050  O   ASP E 497      61.698 -29.306  29.531  1.00 49.05           O
ATOM   4051  N   GLN E 498      61.003 -30.478  27.729  1.00 67.75           N
ATOM   4052  CA  GLN E 498      59.672 -30.767  28.200  1.00 67.75           C
ATOM   4053  CB  GLN E 498      58.748 -31.302  27.088  1.00 67.75           C
ATOM   4054  CG  GLN E 498      59.177 -32.643  26.491  1.00 67.75           C
ATOM   4055  CD  GLN E 498      58.163 -33.014  25.419  1.00 67.75           C
ATOM   4056  OE1 GLN E 498      56.958 -33.047  25.667  1.00 67.75           O
ATOM   4057  NE2 GLN E 498      58.661 -33.294  24.185  1.00 67.75           N
ATOM   4058  C   GLN E 498      59.720 -31.760  29.320  1.00 67.75           C
ATOM   4059  O   GLN E 498      58.825 -31.799  30.164  1.00 67.75           O
ATOM   4060  N   GLY E 499      60.739 -32.638  29.322  1.00 28.71           N
ATOM   4061  CA  GLY E 499      60.843 -33.602  30.377  1.00 28.71           C
ATOM   4062  C   GLY E 499      59.869 -34.699  30.084  1.00 28.71           C
ATOM   4063  O   GLY E 499      59.504 -34.938  28.935  1.00 28.71           O
ATOM   4064  N   ILE E 500      59.432 -35.391  31.150  1.00 96.82           N
ATOM   4065  CA  ILE E 500      58.551 -36.524  31.111  1.00 96.82           C
ATOM   4066  CB  ILE E 500      58.383 -37.165  32.458  1.00 96.82           C
ATOM   4067  CG1 ILE E 500      57.668 -38.520  32.325  1.00 96.82           C
ATOM   4068  CG2 ILE E 500      57.663 -36.164  33.377  1.00 96.82           C
ATOM   4069  CD1 ILE E 500      57.722 -39.365  33.596  1.00 96.82           C
ATOM   4070  C   ILE E 500      57.179 -36.159  30.621  1.00 96.82           C
ATOM   4071  O   ILE E 500      56.529 -36.959  29.952  1.00 96.82           O
ATOM   4072  N   CYS E 501      56.687 -34.957  30.972  1.00 71.26           N
ATOM   4073  CA  CYS E 501      55.329 -34.547  30.709  1.00 71.26           C
ATOM   4074  CB  CYS E 501      55.034 -33.185  31.371  1.00 71.26           C
ATOM   4075  SG  CYS E 501      53.340 -32.567  31.164  1.00 71.26           S
ATOM   4076  C   CYS E 501      55.065 -34.435  29.229  1.00 71.26           C
ATOM   4077  O   CYS E 501      55.913 -33.983  28.465  1.00 71.26           O
ATOM   4078  N   GLY E 502      53.851 -34.835  28.779  1.00 56.53           N
ATOM   4079  CA  GLY E 502      53.546 -34.780  27.370  1.00 56.53           C
ATOM   4080  C   GLY E 502      53.090 -33.388  27.062  1.00 56.53           C
ATOM   4081  O   GLY E 502      51.953 -33.163  26.643  1.00 56.53           O
ATOM   4082  N   SER E 503      54.000 -32.423  27.299  1.00155.00           N
ATOM   4083  CA  SER E 503      53.775 -31.015  27.144  1.00155.00           C
ATOM   4084  CB  SER E 503      54.431 -30.172  28.253  1.00155.00           C
ATOM   4085  OG  SER E 503      55.844 -30.230  28.165  1.00155.00           O
ATOM   4086  C   SER E 503      54.172 -30.430  25.809  1.00155.00           C
ATOM   4087  O   SER E 503      54.170 -29.208  25.678  1.00155.00           O
ATOM   4088  N   CYS E 504      54.486 -31.233  24.773  1.00 65.97           N
ATOM   4089  CA  CYS E 504      55.044 -30.699  23.551  1.00 65.97           C
ATOM   4090  CB  CYS E 504      55.222 -31.778  22.467  1.00 65.97           C
ATOM   4091  SG  CYS E 504      53.653 -32.565  21.996  1.00 65.97           S
ATOM   4092  C   CYS E 504      54.204 -29.590  22.972  1.00 65.97           C
ATOM   4093  O   CYS E 504      54.739 -28.554  22.581  1.00 65.97           O
ATOM   4094  N   TYR E 505      52.869 -29.734  22.948  1.00 66.87           N
ATOM   4095  CA  TYR E 505      52.020 -28.743  22.340  1.00 66.87           C
ATOM   4096  CB  TYR E 505      50.524 -29.109  22.403  1.00 66.87           C
ATOM   4097  CG  TYR E 505      50.087 -29.160  23.829  1.00 66.87           C
ATOM   4098  CD1 TYR E 505      50.339 -30.270  24.603  1.00 66.87           C
ATOM   4099  CD2 TYR E 505      49.411 -28.100  24.390  1.00 66.87           C
ATOM   4100  CE1 TYR E 505      49.932 -30.318  25.916  1.00 66.87           C
ATOM   4101  CE2 TYR E 505      49.001 -28.142  25.702  1.00 66.87           C
ATOM   4102  CZ  TYR E 505      49.262 -29.252  26.468  1.00 66.87           C
ATOM   4103  OH  TYR E 505      48.843 -29.297  27.814  1.00 66.87           O
ATOM   4104  C   TYR E 505      52.210 -27.417  23.020  1.00 66.87           C
ATOM   4105  O   TYR E 505      52.163 -26.371  22.372  1.00 66.87           O
ATOM   4106  N   ALA E 506      52.366 -27.419  24.357  1.00 43.72           N
ATOM   4107  CA  ALA E 506      52.550 -26.198  25.094  1.00 43.72           C
ATOM   4108  CB  ALA E 506      52.560 -26.423  26.615  1.00 43.72           C
ATOM   4109  C   ALA E 506      53.859 -25.556  24.728  1.00 43.72           C
ATOM   4110  O   ALA E 506      53.928 -24.343  24.531  1.00 43.72           O
ATOM   4111  N   PHE E 507      54.940 -26.356  24.631  1.00 55.12           N
ATOM   4112  CA  PHE E 507      56.232 -25.813  24.315  1.00 55.12           C
ATOM   4113  CB  PHE E 507      57.374 -26.845  24.394  1.00 55.12           C
ATOM   4114  CG  PHE E 507      57.751 -27.004  25.829  1.00 55.12           C
ATOM   4115  CD1 PHE E 507      57.007 -27.780  26.689  1.00 55.12           C
ATOM   4116  CD2 PHE E 507      58.871 -26.368  26.314  1.00 55.12           C
ATOM   4117  CE1 PHE E 507      57.375 -27.910  28.009  1.00 55.12           C
ATOM   4118  CE2 PHE E 507      59.242 -26.495  27.632  1.00 55.12           C
ATOM   4119  CZ  PHE E 507      58.493 -27.268  28.484  1.00 55.12           C
ATOM   4120  C   PHE E 507      56.221 -25.224  22.937  1.00 55.12           C
ATOM   4121  O   PHE E 507      56.737 -24.128  22.721  1.00 55.12           O
ATOM   4122  N   ALA E 508      55.626 -25.931  21.960  1.00 29.45           N
ATOM   4123  CA  ALA E 508      55.600 -25.432  20.614  1.00 29.45           C
ATOM   4124  CB  ALA E 508      54.884 -26.384  19.640  1.00 29.45           C
ATOM   4125  C   ALA E 508      54.853 -24.134  20.607  1.00 29.45           C
ATOM   4126  O   ALA E 508      55.269 -23.166  19.972  1.00 29.45           O
ATOM   4127  N   SER E 509      53.730 -24.078  21.342  1.00 36.96           N
ATOM   4128  CA  SER E 509      52.905 -22.903  21.364  1.00 36.96           C
ATOM   4129  CB  SER E 509      51.651 -23.074  22.238  1.00 36.96           C
ATOM   4130  OG  SER E 509      50.806 -24.075  21.689  1.00 36.96           O
ATOM   4131  C   SER E 509      53.673 -21.737  21.908  1.00 36.96           C
ATOM   4132  O   SER E 509      53.683 -20.668  21.301  1.00 36.96           O
ATOM   4133  N   THR E 510      54.346 -21.910  23.062  1.00100.24           N
ATOM   4134  CA  THR E 510      55.068 -20.829  23.675  1.00100.24           C
ATOM   4135  CB  THR E 510      55.660 -21.199  25.005  1.00100.24           C
ATOM   4136  OG1 THR E 510      56.225 -20.053  25.626  1.00100.24           O
ATOM   4137  CG2 THR E 510      56.732 -22.283  24.801  1.00100.24           C
ATOM   4138  C   THR E 510      56.182 -20.412  22.768  1.00100.24           C
ATOM   4139  O   THR E 510      56.456 -19.222  22.613  1.00100.24           O
ATOM   4140  N   ALA E 511      56.843 -21.389  22.124  1.00 31.20           N
ATOM   4141  CA  ALA E 511      57.970 -21.097  21.289  1.00 31.20           C
ATOM   4142  CB  ALA E 511      58.581 -22.357  20.655  1.00 31.20           C
ATOM   4143  C   ALA E 511      57.549 -20.196  20.171  1.00 31.20           C
ATOM   4144  O   ALA E 511      58.259 -19.251  19.831  1.00 31.20           O
ATOM   4145  N   THR E 512      56.380 -20.462  19.561  1.00105.33           N
ATOM   4146  CA  THR E 512      55.949 -19.643  18.465  1.00105.33           C
ATOM   4147  CB  THR E 512      54.664 -20.120  17.851  1.00105.33           C
ATOM   4148  OG1 THR E 512      53.608 -20.044  18.797  1.00105.33           O
ATOM   4149  CG2 THR E 512      54.853 -21.573  17.383  1.00105.33           C
ATOM   4150  C   THR E 512      55.723 -18.239  18.944  1.00105.33           C
ATOM   4151  O   THR E 512      56.219 -17.279  18.357  1.00105.33           O
ATOM   4152  N   GLN E 513      54.994 -18.083  20.063  1.00 54.99           N
ATOM   4153  CA  GLN E 513      54.657 -16.776  20.559  1.00 54.99           C
ATOM   4154  CB  GLN E 513      53.740 -16.833  21.792  1.00 54.99           C
ATOM   4155  CG  GLN E 513      52.360 -17.424  21.495  1.00 54.99           C
ATOM   4156  CD  GLN E 513      51.555 -17.420  22.786  1.00 54.99           C
ATOM   4157  OE1 GLN E 513      52.036 -16.986  23.832  1.00 54.99           O
ATOM   4158  NE2 GLN E 513      50.293 -17.923  22.716  1.00 54.99           N
ATOM   4159  C   GLN E 513      55.894 -16.026  20.954  1.00 54.99           C
ATOM   4160  O   GLN E 513      55.978 -14.814  20.764  1.00 54.99           O
ATOM   4161  N   GLU E 514      56.881 -16.721  21.547  1.00 49.64           N
ATOM   4162  CA  GLU E 514      58.072 -16.067  22.020  1.00 49.64           C
ATOM   4163  CB  GLU E 514      58.962 -17.023  22.832  1.00 49.64           C
ATOM   4164  CG  GLU E 514      58.306 -17.428  24.157  1.00 49.64           C
ATOM   4165  CD  GLU E 514      59.103 -18.564  24.780  1.00 49.64           C
ATOM   4166  OE1 GLU E 514      59.884 -19.217  24.039  1.00 49.64           O
ATOM   4167  OE2 GLU E 514      58.932 -18.799  26.006  1.00 49.64           O
ATOM   4168  C   GLU E 514      58.871 -15.505  20.877  1.00 49.64           C
ATOM   4169  O   GLU E 514      59.379 -14.387  20.967  1.00 49.64           O
ATOM   4170  N   SER E 515      59.020 -16.266  19.774  1.00 75.80           N
ATOM   4171  CA  SER E 515      59.794 -15.797  18.658  1.00 75.80           C
ATOM   4172  CB  SER E 515      59.999 -16.880  17.582  1.00 75.80           C
ATOM   4173  OG  SER E 515      60.763 -16.359  16.505  1.00 75.80           O
ATOM   4174  C   SER E 515      59.093 -14.644  17.999  1.00 75.80           C
ATOM   4175  O   SER E 515      59.712 -13.634  17.670  1.00 75.80           O
ATOM   4176  N   ARG E 516      57.764 -14.759  17.813  1.00 81.02           N
ATOM   4177  CA  ARG E 516      57.009 -13.744  17.126  1.00 81.02           C
ATOM   4178  CB  ARG E 516      55.537 -14.126  16.892  1.00 81.02           C
ATOM   4179  CG  ARG E 516      55.362 -15.209  15.821  1.00 81.02           C
ATOM   4180  CD  ARG E 516      53.919 -15.378  15.337  1.00 81.02           C
ATOM   4181  NE  ARG E 516      53.922 -16.419  14.269  1.00 81.02           N
ATOM   4182  CZ  ARG E 516      52.914 -16.463  13.350  1.00 81.02           C
ATOM   4183  NH1 ARG E 516      51.899 -15.551  13.402  1.00 81.02           N
ATOM   4184  NH2 ARG E 516      52.921 -17.415  12.372  1.00 81.02           N
ATOM   4185  C   ARG E 516      57.059 -12.453  17.882  1.00 81.02           C
ATOM   4186  O   ARG E 516      57.050 -11.378  17.285  1.00 81.02           O
ATOM   4187  N   LEU E 517      57.068 -12.518  19.223  1.00 87.86           N
ATOM   4188  CA  LEU E 517      57.136 -11.325  20.020  1.00 87.86           C
ATOM   4189  CB  LEU E 517      57.049 -11.642  21.531  1.00 87.86           C
ATOM   4190  CG  LEU E 517      56.908 -10.437  22.495  1.00 87.86           C
ATOM   4191  CD1 LEU E 517      56.837 -10.928  23.950  1.00 87.86           C
ATOM   4192  CD2 LEU E 517      58.002  -9.373  22.312  1.00 87.86           C
ATOM   4193  C   LEU E 517      58.465 -10.692  19.733  1.00 87.86           C
ATOM   4194  O   LEU E 517      58.578  -9.471  19.627  1.00 87.86           O
ATOM   4195  N   ARG E 518      59.521 -11.520  19.607  1.00 71.41           N
ATOM   4196  CA  ARG E 518      60.845 -11.015  19.390  1.00 71.41           C
ATOM   4197  CB  ARG E 518      61.919 -12.114  19.426  1.00 71.41           C
ATOM   4198  CG  ARG E 518      62.127 -12.672  20.836  1.00 71.41           C
ATOM   4199  CD  ARG E 518      63.264 -13.688  20.949  1.00 71.41           C
ATOM   4200  NE  ARG E 518      63.404 -14.030  22.393  1.00 71.41           N
ATOM   4201  CZ  ARG E 518      64.412 -14.852  22.807  1.00 71.41           C
ATOM   4202  NH1 ARG E 518      65.274 -15.387  21.894  1.00 71.41           N
ATOM   4203  NH2 ARG E 518      64.563 -15.135  24.133  1.00 71.41           N
ATOM   4204  C   ARG E 518      60.928 -10.299  18.075  1.00 71.41           C
ATOM   4205  O   ARG E 518      61.465  -9.197  18.000  1.00 71.41           O
ATOM   4206  N   VAL E 519      60.384 -10.897  17.000  1.00 95.10           N
ATOM   4207  CA  VAL E 519      60.446 -10.285  15.702  1.00 95.10           C
ATOM   4208  CB  VAL E 519      59.889 -11.161  14.613  1.00 95.10           C
ATOM   4209  CG1 VAL E 519      58.402 -11.431  14.896  1.00 95.10           C
ATOM   4210  CG2 VAL E 519      60.146 -10.475  13.261  1.00 95.10           C
ATOM   4211  C   VAL E 519      59.670  -9.003  15.704  1.00 95.10           C
ATOM   4212  O   VAL E 519      60.123  -8.000  15.156  1.00 95.10           O
ATOM   4213  N   MET E 520      58.481  -8.997  16.331  1.00 79.56           N
ATOM   4214  CA  MET E 520      57.628  -7.843  16.293  1.00 79.56           C
ATOM   4215  CB  MET E 520      56.291  -8.070  17.020  1.00 79.56           C
ATOM   4216  CG  MET E 520      55.402  -9.121  16.353  1.00 79.56           C
ATOM   4217  SD  MET E 520      53.816  -9.412  17.193  1.00 79.56           S
ATOM   4218  CE  MET E 520      53.241 -10.674  16.021  1.00 79.56           C
ATOM   4219  C   MET E 520      58.298  -6.672  16.951  1.00 79.56           C
ATOM   4220  O   MET E 520      58.209  -5.548  16.465  1.00 79.56           O
ATOM   4221  N   THR E 521      58.929  -6.917  18.112  1.00 87.63           N
ATOM   4222  CA  THR E 521      59.633  -5.986  18.954  1.00 87.63           C
ATOM   4223  CB  THR E 521      59.692  -6.438  20.384  1.00 87.63           C
ATOM   4224  OG1 THR E 521      60.402  -7.662  20.491  1.00 87.63           O
ATOM   4225  CG2 THR E 521      58.251  -6.618  20.891  1.00 87.63           C
ATOM   4226  C   THR E 521      61.033  -5.750  18.476  1.00 87.63           C
ATOM   4227  O   THR E 521      61.718  -4.872  18.996  1.00 87.63           O
ATOM   4228  N   ASN E 522      61.534  -6.577  17.541  1.00 69.15           N
ATOM   4229  CA  ASN E 522      62.894  -6.434  17.103  1.00 69.15           C
ATOM   4230  CB  ASN E 522      63.220  -5.029  16.564  1.00 69.15           C
ATOM   4231  CG  ASN E 522      64.569  -5.091  15.860  1.00 69.15           C
ATOM   4232  OD1 ASN E 522      65.245  -6.119  15.867  1.00 69.15           O
ATOM   4233  ND2 ASN E 522      64.978  -3.953  15.238  1.00 69.15           N
ATOM   4234  C   ASN E 522      63.801  -6.717  18.262  1.00 69.15           C
ATOM   4235  O   ASN E 522      64.787  -6.019  18.495  1.00 69.15           O
ATOM   4236  N   ASN E 523      63.469  -7.785  19.011  1.00 63.14           N
ATOM   4237  CA  ASN E 523      64.232  -8.269  20.127  1.00 63.14           C
ATOM   4238  CB  ASN E 523      65.695  -8.582  19.766  1.00 63.14           C
ATOM   4239  CG  ASN E 523      65.703  -9.819  18.875  1.00 63.14           C
ATOM   4240  OD1 ASN E 523      64.973 -10.779  19.118  1.00 63.14           O
ATOM   4241  ND2 ASN E 523      66.549  -9.797  17.810  1.00 63.14           N
ATOM   4242  C   ASN E 523      64.211  -7.280  21.246  1.00 63.14           C
ATOM   4243  O   ASN E 523      65.021  -7.366  22.168  1.00 63.14           O
ATOM   4244  N   ASN E 524      63.267  -6.322  21.208  1.00 35.88           N
ATOM   4245  CA  ASN E 524      63.143  -5.403  22.298  1.00 35.88           C
ATOM   4246  CB  ASN E 524      62.114  -4.292  22.025  1.00 35.88           C
ATOM   4247  CG  ASN E 524      62.194  -3.275  23.155  1.00 35.88           C
ATOM   4248  OD1 ASN E 524      62.152  -3.628  24.332  1.00 35.88           O
ATOM   4249  ND2 ASN E 524      62.319  -1.971  22.788  1.00 35.88           N
ATOM   4250  C   ASN E 524      62.663  -6.188  23.483  1.00 35.88           C
ATOM   4251  O   ASN E 524      63.151  -5.997  24.596  1.00 35.88           O
ATOM   4252  N   VAL E 525      61.687  -7.099  23.258  1.00 54.00           N
ATOM   4253  CA  VAL E 525      61.132  -7.902  24.321  1.00 54.00           C
ATOM   4254  CB  VAL E 525      59.642  -7.773  24.445  1.00 54.00           C
ATOM   4255  CG1 VAL E 525      59.156  -8.744  25.534  1.00 54.00           C
ATOM   4256  CG2 VAL E 525      59.299  -6.300  24.721  1.00 54.00           C
ATOM   4257  C   VAL E 525      61.425  -9.354  24.045  1.00 54.00           C
ATOM   4258  O   VAL E 525      61.084  -9.885  22.991  1.00 54.00           O
ATOM   4259  N   LYS E 526      62.170  -9.971  24.983  1.00267.01           N
ATOM   4260  CA  LYS E 526      62.667 -11.324  25.110  1.00267.01           C
ATOM   4261  CB  LYS E 526      64.053 -11.385  25.772  1.00267.01           C
ATOM   4262  CG  LYS E 526      64.039 -11.003  27.254  1.00267.01           C
ATOM   4263  CD  LYS E 526      63.548  -9.579  27.519  1.00267.01           C
ATOM   4264  CE  LYS E 526      64.583  -8.503  27.185  1.00267.01           C
ATOM   4265  NZ  LYS E 526      64.744  -8.394  25.719  1.00267.01           N
ATOM   4266  C   LYS E 526      61.804 -12.329  25.848  1.00267.01           C
ATOM   4267  O   LYS E 526      62.285 -13.435  26.083  1.00267.01           O
ATOM   4268  N   VAL E 527      60.604 -11.973  26.350  1.00 80.49           N
ATOM   4269  CA  VAL E 527      59.850 -12.788  27.287  1.00 80.49           C
ATOM   4270  CB  VAL E 527      58.413 -12.366  27.399  1.00 80.49           C
ATOM   4271  CG1 VAL E 527      57.697 -13.319  28.372  1.00 80.49           C
ATOM   4272  CG2 VAL E 527      58.367 -10.887  27.819  1.00 80.49           C
ATOM   4273  C   VAL E 527      59.858 -14.271  27.017  1.00 80.49           C
ATOM   4274  O   VAL E 527      59.833 -14.737  25.879  1.00 80.49           O
ATOM   4275  N   VAL E 528      59.942 -15.053  28.122  1.00 48.93           N
ATOM   4276  CA  VAL E 528      59.857 -16.487  28.080  1.00 48.93           C
ATOM   4277  CB  VAL E 528      60.915 -17.177  28.890  1.00 48.93           C
ATOM   4278  CG1 VAL E 528      60.645 -18.691  28.861  1.00 48.93           C
ATOM   4279  CG2 VAL E 528      62.294 -16.778  28.337  1.00 48.93           C
ATOM   4280  C   VAL E 528      58.536 -16.805  28.709  1.00 48.93           C
ATOM   4281  O   VAL E 528      58.313 -16.503  29.880  1.00 48.93           O
ATOM   4282  N   MET E 529      57.623 -17.426  27.937  1.00 86.79           N
ATOM   4283  CA  MET E 529      56.296 -17.703  28.415  1.00 86.79           C
ATOM   4284  CB  MET E 529      55.267 -17.850  27.282  1.00 86.79           C
ATOM   4285  CG  MET E 529      55.187 -16.606  26.393  1.00 86.79           C
ATOM   4286  SD  MET E 529      54.777 -15.065  27.267  1.00 86.79           S
ATOM   4287  CE  MET E 529      52.998 -15.401  27.389  1.00 86.79           C
ATOM   4288  C   MET E 529      56.315 -18.978  29.205  1.00 86.79           C
ATOM   4289  O   MET E 529      57.294 -19.722  29.169  1.00 86.79           O
ATOM   4290  N   SER E 530      55.219 -19.260  29.950  1.00 66.51           N
ATOM   4291  CA  SER E 530      55.198 -20.416  30.810  1.00 66.51           C
ATOM   4292  CB  SER E 530      54.656 -20.098  32.212  1.00 66.51           C
ATOM   4293  OG  SER E 530      54.549 -21.293  32.970  1.00 66.51           O
ATOM   4294  C   SER E 530      54.330 -21.522  30.266  1.00 66.51           C
ATOM   4295  O   SER E 530      53.111 -21.396  30.166  1.00 66.51           O
ATOM   4296  N   PRO E 531      54.956 -22.622  29.920  1.00 87.03           N
ATOM   4297  CA  PRO E 531      54.235 -23.781  29.451  1.00 87.03           C
ATOM   4298  CD  PRO E 531      56.296 -22.559  29.361  1.00 87.03           C
ATOM   4299  CB  PRO E 531      55.280 -24.696  28.817  1.00 87.03           C
ATOM   4300  CG  PRO E 531      56.387 -23.728  28.367  1.00 87.03           C
ATOM   4301  C   PRO E 531      53.477 -24.449  30.556  1.00 87.03           C
ATOM   4302  O   PRO E 531      52.471 -25.109  30.296  1.00 87.03           O
ATOM   4303  N   GLN E 532      53.960 -24.308  31.800  1.00 61.20           N
ATOM   4304  CA  GLN E 532      53.370 -24.986  32.914  1.00 61.20           C
ATOM   4305  CB  GLN E 532      54.219 -24.879  34.190  1.00 61.20           C
ATOM   4306  CG  GLN E 532      53.683 -25.727  35.343  1.00 61.20           C
ATOM   4307  CD  GLN E 532      53.730 -27.190  34.929  1.00 61.20           C
ATOM   4308  OE1 GLN E 532      54.761 -27.691  34.483  1.00 61.20           O
ATOM   4309  NE2 GLN E 532      52.577 -27.893  35.076  1.00 61.20           N
ATOM   4310  C   GLN E 532      51.999 -24.453  33.194  1.00 61.20           C
ATOM   4311  O   GLN E 532      51.094 -25.215  33.533  1.00 61.20           O
ATOM   4312  N   GLU E 533      51.790 -23.128  33.057  1.00126.28           N
ATOM   4313  CA  GLU E 533      50.491 -22.621  33.394  1.00126.28           C
ATOM   4314  CB  GLU E 533      50.379 -21.081  33.366  1.00126.28           C
ATOM   4315  CG  GLU E 533      50.403 -20.431  31.986  1.00126.28           C
ATOM   4316  CD  GLU E 533      48.965 -20.263  31.513  1.00126.28           C
ATOM   4317  OE1 GLU E 533      48.041 -20.328  32.367  1.00126.28           O
ATOM   4318  OE2 GLU E 533      48.776 -20.057  30.284  1.00126.28           O
ATOM   4319  C   GLU E 533      49.486 -23.228  32.469  1.00126.28           C
ATOM   4320  O   GLU E 533      48.372 -23.553  32.878  1.00126.28           O
ATOM   4321  N   VAL E 534      49.853 -23.402  31.187  1.00 45.66           N
ATOM   4322  CA  VAL E 534      48.947 -24.008  30.256  1.00 45.66           C
ATOM   4323  CB  VAL E 534      49.506 -24.068  28.863  1.00 45.66           C
ATOM   4324  CG1 VAL E 534      48.548 -24.888  27.984  1.00 45.66           C
ATOM   4325  CG2 VAL E 534      49.729 -22.630  28.360  1.00 45.66           C
ATOM   4326  C   VAL E 534      48.681 -25.412  30.699  1.00 45.66           C
ATOM   4327  O   VAL E 534      47.537 -25.864  30.720  1.00 45.66           O
ATOM   4328  N   VAL E 535      49.744 -26.140  31.087  1.00 55.79           N
ATOM   4329  CA  VAL E 535      49.582 -27.514  31.477  1.00 55.79           C
ATOM   4330  CB  VAL E 535      50.888 -28.185  31.805  1.00 55.79           C
ATOM   4331  CG1 VAL E 535      50.595 -29.601  32.332  1.00 55.79           C
ATOM   4332  CG2 VAL E 535      51.785 -28.163  30.554  1.00 55.79           C
ATOM   4333  C   VAL E 535      48.697 -27.617  32.687  1.00 55.79           C
ATOM   4334  O   VAL E 535      47.850 -28.506  32.759  1.00 55.79           O
ATOM   4335  N   SER E 536      48.900 -26.756  33.702  1.00 79.65           N
ATOM   4336  CA  SER E 536      48.112 -26.876  34.903  1.00 79.65           C
ATOM   4337  CB  SER E 536      48.789 -26.212  36.113  1.00 79.65           C
ATOM   4338  OG  SER E 536      50.012 -26.873  36.407  1.00 79.65           O
ATOM   4339  C   SER E 536      46.726 -26.289  34.801  1.00 79.65           C
ATOM   4340  O   SER E 536      45.770 -26.874  35.306  1.00 79.65           O
ATOM   4341  N   CYS E 537      46.622 -25.047  34.282  1.00103.52           N
ATOM   4342  CA  CYS E 537      45.402 -24.278  34.199  1.00103.52           C
ATOM   4343  CB  CYS E 537      45.707 -22.775  34.227  1.00103.52           C
ATOM   4344  SG  CYS E 537      46.494 -22.342  35.799  1.00103.52           S
ATOM   4345  C   CYS E 537      44.468 -24.511  33.042  1.00103.52           C
ATOM   4346  O   CYS E 537      43.251 -24.449  33.212  1.00103.52           O
ATOM   4347  N   SER E 538      45.001 -24.757  31.831  1.00 79.41           N
ATOM   4348  CA  SER E 538      44.180 -24.688  30.649  1.00 79.41           C
ATOM   4349  CB  SER E 538      45.015 -24.530  29.365  1.00 79.41           C
ATOM   4350  OG  SER E 538      44.166 -24.456  28.230  1.00 79.41           O
ATOM   4351  C   SER E 538      43.248 -25.849  30.455  1.00 79.41           C
ATOM   4352  O   SER E 538      43.644 -27.011  30.402  1.00 79.41           O
ATOM   4353  N   GLU E 539      41.947 -25.512  30.334  1.00 93.94           N
ATOM   4354  CA  GLU E 539      40.850 -26.407  30.077  1.00 93.94           C
ATOM   4355  CB  GLU E 539      39.485 -25.806  30.452  1.00 93.94           C
ATOM   4356  CG  GLU E 539      39.327 -25.603  31.961  1.00 93.94           C
ATOM   4357  CD  GLU E 539      37.926 -25.075  32.233  1.00 93.94           C
ATOM   4358  OE1 GLU E 539      36.947 -25.779  31.865  1.00 93.94           O
ATOM   4359  OE2 GLU E 539      37.814 -23.963  32.813  1.00 93.94           O
ATOM   4360  C   GLU E 539      40.819 -26.796  28.623  1.00 93.94           C
ATOM   4361  O   GLU E 539      40.132 -27.744  28.242  1.00 93.94           O
ATOM   4362  N   TYR E 540      41.476 -25.989  27.766  1.00175.79           N
ATOM   4363  CA  TYR E 540      41.578 -26.172  26.343  1.00175.79           C
ATOM   4364  CB  TYR E 540      42.079 -24.947  25.559  1.00175.79           C
ATOM   4365  CG  TYR E 540      41.002 -23.919  25.645  1.00175.79           C
ATOM   4366  CD1 TYR E 540      39.709 -24.244  25.304  1.00175.79           C
ATOM   4367  CD2 TYR E 540      41.283 -22.625  26.015  1.00175.79           C
ATOM   4368  CE1 TYR E 540      38.705 -23.306  25.369  1.00175.79           C
ATOM   4369  CE2 TYR E 540      40.284 -21.681  26.080  1.00175.79           C
ATOM   4370  CZ  TYR E 540      38.992 -22.021  25.761  1.00175.79           C
ATOM   4371  OH  TYR E 540      37.969 -21.051  25.828  1.00175.79           O
ATOM   4372  C   TYR E 540      42.437 -27.352  26.008  1.00175.79           C
ATOM   4373  O   TYR E 540      42.490 -27.753  24.847  1.00175.79           O
ATOM   4374  N   ALA E 541      43.257 -27.824  26.971  1.00 76.76           N
ATOM   4375  CA  ALA E 541      44.140 -28.937  26.753  1.00 76.76           C
ATOM   4376  CB  ALA E 541      45.611 -28.519  26.583  1.00 76.76           C
ATOM   4377  C   ALA E 541      44.082 -29.892  27.920  1.00 76.76           C
ATOM   4378  O   ALA E 541      43.409 -29.667  28.924  1.00 76.76           O
ATOM   4379  N   GLN E 542      44.744 -31.046  27.712  1.00197.27           N
ATOM   4380  CA  GLN E 542      44.925 -32.226  28.516  1.00197.27           C
ATOM   4381  CB  GLN E 542      45.159 -33.468  27.640  1.00197.27           C
ATOM   4382  CG  GLN E 542      43.876 -34.007  26.989  1.00197.27           C
ATOM   4383  CD  GLN E 542      43.045 -32.872  26.390  1.00197.27           C
ATOM   4384  OE1 GLN E 542      41.888 -32.684  26.762  1.00197.27           O
ATOM   4385  NE2 GLN E 542      43.627 -32.098  25.435  1.00197.27           N
ATOM   4386  C   GLN E 542      45.978 -32.164  29.596  1.00197.27           C
ATOM   4387  O   GLN E 542      46.148 -33.153  30.304  1.00197.27           O
ATOM   4388  N   GLY E 543      46.827 -31.121  29.684  1.00 52.54           N
ATOM   4389  CA  GLY E 543      47.842 -31.156  30.708  1.00 52.54           C
ATOM   4390  C   GLY E 543      48.978 -31.968  30.159  1.00 52.54           C
ATOM   4391  O   GLY E 543      49.422 -31.740  29.038  1.00 52.54           O
ATOM   4392  N   CYS E 544      49.505 -32.912  30.962  1.00 84.28           N
ATOM   4393  CA  CYS E 544      50.578 -33.792  30.587  1.00 84.28           C
ATOM   4394  CB  CYS E 544      51.197 -34.550  31.770  1.00 84.28           C
ATOM   4395  SG  CYS E 544      52.316 -33.453  32.679  1.00 84.28           S
ATOM   4396  C   CYS E 544      50.100 -34.784  29.573  1.00 84.28           C
ATOM   4397  O   CYS E 544      50.901 -35.484  28.956  1.00 84.28           O
ATOM   4398  N   GLU E 545      48.771 -34.933  29.468  1.00133.93           N
ATOM   4399  CA  GLU E 545      48.077 -35.819  28.575  1.00133.93           C
ATOM   4400  CB  GLU E 545      46.604 -36.010  28.971  1.00133.93           C
ATOM   4401  CG  GLU E 545      46.453 -36.869  30.230  1.00133.93           C
ATOM   4402  CD  GLU E 545      47.071 -36.121  31.406  1.00133.93           C
ATOM   4403  OE1 GLU E 545      46.452 -35.127  31.869  1.00133.93           O
ATOM   4404  OE2 GLU E 545      48.171 -36.534  31.860  1.00133.93           O
ATOM   4405  C   GLU E 545      48.151 -35.367  27.137  1.00133.93           C
ATOM   4406  O   GLU E 545      47.827 -36.143  26.238  1.00133.93           O
ATOM   4407  N   GLY E 546      48.465 -34.080  26.867  1.00 43.76           N
ATOM   4408  CA  GLY E 546      48.572 -33.659  25.489  1.00 43.76           C
ATOM   4409  C   GLY E 546      47.677 -32.474  25.249  1.00 43.76           C
ATOM   4410  O   GLY E 546      46.958 -32.035  26.144  1.00 43.76           O
ATOM   4411  N   GLY E 547      47.708 -31.927  24.009  1.00 32.06           N
ATOM   4412  CA  GLY E 547      46.904 -30.787  23.645  1.00 32.06           C
ATOM   4413  C   GLY E 547      47.253 -30.375  22.238  1.00 32.06           C
ATOM   4414  O   GLY E 547      48.033 -31.049  21.565  1.00 32.06           O
ATOM   4415  N   PHE E 548      46.666 -29.251  21.748  1.00 71.06           N
ATOM   4416  CA  PHE E 548      46.948 -28.808  20.401  1.00 71.06           C
ATOM   4417  CB  PHE E 548      45.796 -29.077  19.419  1.00 71.06           C
ATOM   4418  CG  PHE E 548      45.676 -30.556  19.302  1.00 71.06           C
ATOM   4419  CD1 PHE E 548      44.968 -31.271  20.240  1.00 71.06           C
ATOM   4420  CD2 PHE E 548      46.272 -31.228  18.260  1.00 71.06           C
ATOM   4421  CE1 PHE E 548      44.857 -32.637  20.140  1.00 71.06           C
ATOM   4422  CE2 PHE E 548      46.164 -32.595  18.155  1.00 71.06           C
ATOM   4423  CZ  PHE E 548      45.454 -33.301  19.095  1.00 71.06           C
ATOM   4424  C   PHE E 548      47.233 -27.325  20.376  1.00 71.06           C
ATOM   4425  O   PHE E 548      46.543 -26.527  21.009  1.00 71.06           O
ATOM   4426  N   PRO E 549      48.221 -26.943  19.595  1.00 72.37           N
ATOM   4427  CA  PRO E 549      48.661 -25.569  19.497  1.00 72.37           C
ATOM   4428  CD  PRO E 549      49.259 -27.876  19.191  1.00 72.37           C
ATOM   4429  CB  PRO E 549      49.898 -25.600  18.602  1.00 72.37           C
ATOM   4430  CG  PRO E 549      50.479 -27.007  18.840  1.00 72.37           C
ATOM   4431  C   PRO E 549      47.594 -24.624  19.040  1.00 72.37           C
ATOM   4432  O   PRO E 549      47.604 -23.466  19.456  1.00 72.37           O
ATOM   4433  N   TYR E 550      46.653 -25.085  18.204  1.00 67.70           N
ATOM   4434  CA  TYR E 550      45.617 -24.223  17.718  1.00 67.70           C
ATOM   4435  CB  TYR E 550      44.656 -25.004  16.802  1.00 67.70           C
ATOM   4436  CG  TYR E 550      43.576 -24.128  16.263  1.00 67.70           C
ATOM   4437  CD1 TYR E 550      42.417 -23.909  16.971  1.00 67.70           C
ATOM   4438  CD2 TYR E 550      43.724 -23.537  15.029  1.00 67.70           C
ATOM   4439  CE1 TYR E 550      41.424 -23.109  16.455  1.00 67.70           C
ATOM   4440  CE2 TYR E 550      42.736 -22.737  14.508  1.00 67.70           C
ATOM   4441  CZ  TYR E 550      41.584 -22.521  15.222  1.00 67.70           C
ATOM   4442  OH  TYR E 550      40.570 -21.701  14.685  1.00 67.70           O
ATOM   4443  C   TYR E 550      44.861 -23.734  18.922  1.00 67.70           C
ATOM   4444  O   TYR E 550      44.517 -22.557  19.016  1.00 67.70           O
ATOM   4445  N   LEU E 551      44.555 -24.640  19.870  1.00150.23           N
ATOM   4446  CA  LEU E 551      43.845 -24.274  21.064  1.00150.23           C
ATOM   4447  CB  LEU E 551      43.267 -25.456  21.854  1.00150.23           C
ATOM   4448  CG  LEU E 551      42.046 -26.113  21.192  1.00150.23           C
ATOM   4449  CD1 LEU E 551      42.419 -26.940  19.959  1.00150.23           C
ATOM   4450  CD2 LEU E 551      41.241 -26.900  22.225  1.00150.23           C
ATOM   4451  C   LEU E 551      44.676 -23.483  22.039  1.00150.23           C
ATOM   4452  O   LEU E 551      44.113 -22.750  22.848  1.00150.23           O
ATOM   4453  N   ILE E 552      45.990 -23.770  22.158  1.00142.23           N
ATOM   4454  CA  ILE E 552      46.818 -23.042  23.094  1.00142.23           C
ATOM   4455  CB  ILE E 552      47.935 -23.889  23.624  1.00142.23           C
ATOM   4456  CG1 ILE E 552      47.345 -25.130  24.313  1.00142.23           C
ATOM   4457  CG2 ILE E 552      48.798 -23.024  24.559  1.00142.23           C
ATOM   4458  CD1 ILE E 552      46.373 -24.788  25.442  1.00142.23           C
ATOM   4459  C   ILE E 552      47.420 -21.766  22.578  1.00142.23           C
ATOM   4460  O   ILE E 552      47.217 -20.685  23.131  1.00142.23           O
ATOM   4461  N   ALA E 553      48.188 -21.865  21.476  1.00 60.32           N
ATOM   4462  CA  ALA E 553      48.852 -20.703  20.972  1.00 60.32           C
ATOM   4463  CB  ALA E 553      49.730 -21.002  19.745  1.00 60.32           C
ATOM   4464  C   ALA E 553      47.785 -19.756  20.545  1.00 60.32           C
ATOM   4465  O   ALA E 553      47.941 -18.543  20.682  1.00 60.32           O
ATOM   4466  N   GLY E 554      46.741 -20.282  19.868  1.00 88.45           N
ATOM   4467  CA  GLY E 554      45.665 -19.421  19.461  1.00 88.45           C
ATOM   4468  C   GLY E 554      44.573 -19.118  20.465  1.00 88.45           C
ATOM   4469  O   GLY E 554      44.494 -18.026  21.023  1.00 88.45           O
ATOM   4470  N   LYS E 555      43.743 -20.140  20.778  1.00146.75           N
ATOM   4471  CA  LYS E 555      42.509 -19.976  21.520  1.00146.75           C
ATOM   4472  CB  LYS E 555      41.765 -21.325  21.601  1.00146.75           C
ATOM   4473  CG  LYS E 555      40.392 -21.305  22.275  1.00146.75           C
ATOM   4474  CD  LYS E 555      39.274 -20.773  21.383  1.00146.75           C
ATOM   4475  CE  LYS E 555      37.880 -20.885  21.999  1.00146.75           C
ATOM   4476  NZ  LYS E 555      36.891 -20.229  21.115  1.00146.75           N
ATOM   4477  C   LYS E 555      42.729 -19.537  22.933  1.00146.75           C
ATOM   4478  O   LYS E 555      42.211 -18.512  23.373  1.00146.75           O
ATOM   4479  N   TYR E 556      43.535 -20.311  23.676  1.00 72.18           N
ATOM   4480  CA  TYR E 556      43.769 -20.063  25.068  1.00 72.18           C
ATOM   4481  CB  TYR E 556      44.663 -21.163  25.673  1.00 72.18           C
ATOM   4482  CG  TYR E 556      44.821 -20.965  27.141  1.00 72.18           C
ATOM   4483  CD1 TYR E 556      43.810 -21.318  28.005  1.00 72.18           C
ATOM   4484  CD2 TYR E 556      45.988 -20.453  27.657  1.00 72.18           C
ATOM   4485  CE1 TYR E 556      43.953 -21.149  29.361  1.00 72.18           C
ATOM   4486  CE2 TYR E 556      46.138 -20.281  29.013  1.00 72.18           C
ATOM   4487  CZ  TYR E 556      45.120 -20.628  29.867  1.00 72.18           C
ATOM   4488  OH  TYR E 556      45.274 -20.453  31.259  1.00 72.18           O
ATOM   4489  C   TYR E 556      44.461 -18.744  25.197  1.00 72.18           C
ATOM   4490  O   TYR E 556      44.143 -17.942  26.074  1.00 72.18           O
ATOM   4491  N   GLY E 557      45.426 -18.474  24.303  1.00 28.42           N
ATOM   4492  CA  GLY E 557      46.162 -17.246  24.388  1.00 28.42           C
ATOM   4493  C   GLY E 557      45.220 -16.088  24.247  1.00 28.42           C
ATOM   4494  O   GLY E 557      45.366 -15.077  24.931  1.00 28.42           O
ATOM   4495  N   GLN E 558      44.256 -16.176  23.313  1.00 69.56           N
ATOM   4496  CA  GLN E 558      43.342 -15.087  23.106  1.00 69.56           C
ATOM   4497  CB  GLN E 558      42.513 -15.268  21.822  1.00 69.56           C
ATOM   4498  CG  GLN E 558      41.590 -14.091  21.502  1.00 69.56           C
ATOM   4499  CD  GLN E 558      40.851 -14.420  20.213  1.00 69.56           C
ATOM   4500  OE1 GLN E 558      40.068 -15.371  20.153  1.00 69.56           O
ATOM   4501  NE2 GLN E 558      41.108 -13.620  19.146  1.00 69.56           N
ATOM   4502  C   GLN E 558      42.381 -14.935  24.255  1.00 69.56           C
ATOM   4503  O   GLN E 558      42.140 -13.824  24.726  1.00 69.56           O
ATOM   4504  N   ASP E 559      41.766 -16.048  24.707  1.00118.28           N
ATOM   4505  CA  ASP E 559      40.757 -15.990  25.732  1.00118.28           C
ATOM   4506  CB  ASP E 559      39.984 -17.318  25.858  1.00118.28           C
ATOM   4507  CG  ASP E 559      39.189 -17.549  24.579  1.00118.28           C
ATOM   4508  OD1 ASP E 559      39.155 -16.625  23.723  1.00118.28           O
ATOM   4509  OD2 ASP E 559      38.609 -18.659  24.439  1.00118.28           O
ATOM   4510  C   ASP E 559      41.297 -15.689  27.104  1.00118.28           C
ATOM   4511  O   ASP E 559      40.821 -14.773  27.774  1.00118.28           O
ATOM   4512  N   PHE E 560      42.208 -16.556  27.601  1.00185.70           N
ATOM   4513  CA  PHE E 560      42.800 -16.435  28.909  1.00185.70           C
ATOM   4514  CB  PHE E 560      43.005 -17.805  29.571  1.00185.70           C
ATOM   4515  CG  PHE E 560      41.628 -18.358  29.713  1.00185.70           C
ATOM   4516  CD1 PHE E 560      40.865 -18.070  30.821  1.00185.70           C
ATOM   4517  CD2 PHE E 560      41.086 -19.143  28.721  1.00185.70           C
ATOM   4518  CE1 PHE E 560      39.591 -18.573  30.945  1.00185.70           C
ATOM   4519  CE2 PHE E 560      39.813 -19.650  28.840  1.00185.70           C
ATOM   4520  CZ  PHE E 560      39.062 -19.366  29.954  1.00185.70           C
ATOM   4521  C   PHE E 560      44.079 -15.651  28.985  1.00185.70           C
ATOM   4522  O   PHE E 560      44.306 -14.916  29.944  1.00185.70           O
ATOM   4523  N   GLY E 561      44.979 -15.819  27.996  1.00 37.34           N
ATOM   4524  CA  GLY E 561      46.252 -15.144  28.043  1.00 37.34           C
ATOM   4525  C   GLY E 561      47.295 -16.063  28.621  1.00 37.34           C
ATOM   4526  O   GLY E 561      46.979 -17.064  29.262  1.00 37.34           O
ATOM   4527  N   LEU E 562      48.586 -15.725  28.398  1.00103.32           N
ATOM   4528  CA  LEU E 562      49.686 -16.518  28.879  1.00103.32           C
ATOM   4529  CB  LEU E 562      50.599 -17.070  27.771  1.00103.32           C
ATOM   4530  CG  LEU E 562      49.955 -18.199  26.943  1.00103.32           C
ATOM   4531  CD1 LEU E 562      48.692 -17.718  26.213  1.00103.32           C
ATOM   4532  CD2 LEU E 562      50.977 -18.846  25.996  1.00103.32           C
ATOM   4533  C   LEU E 562      50.526 -15.689  29.809  1.00103.32           C
ATOM   4534  O   LEU E 562      50.582 -14.466  29.694  1.00103.32           O
ATOM   4535  N   VAL E 563      51.203 -16.351  30.774  1.00 64.70           N
ATOM   4536  CA  VAL E 563      52.018 -15.656  31.737  1.00 64.70           C
ATOM   4537  CB  VAL E 563      51.692 -15.991  33.163  1.00 64.70           C
ATOM   4538  CG1 VAL E 563      50.246 -15.557  33.452  1.00 64.70           C
ATOM   4539  CG2 VAL E 563      51.954 -17.489  33.391  1.00 64.70           C
ATOM   4540  C   VAL E 563      53.445 -16.045  31.525  1.00 64.70           C
ATOM   4541  O   VAL E 563      53.745 -16.993  30.803  1.00 64.70           O
ATOM   4542  N   ASP E 564      54.373 -15.291  32.148  1.00 45.36           N
ATOM   4543  CA  ASP E 564      55.778 -15.541  31.980  1.00 45.36           C
ATOM   4544  CB  ASP E 564      56.659 -14.357  32.412  1.00 45.36           C
ATOM   4545  CG  ASP E 564      56.408 -13.215  31.437  1.00 45.36           C
ATOM   4546  OD1 ASP E 564      55.676 -13.443  30.436  1.00 45.36           O
ATOM   4547  OD2 ASP E 564      56.939 -12.099  31.682  1.00 45.36           O
ATOM   4548  C   ASP E 564      56.182 -16.740  32.787  1.00 45.36           C
ATOM   4549  O   ASP E 564      55.470 -17.189  33.686  1.00 45.36           O
ATOM   4550  N   GLU E 565      57.380 -17.275  32.472  1.00 84.56           N
ATOM   4551  CA  GLU E 565      57.905 -18.464  33.086  1.00 84.56           C
ATOM   4552  CB  GLU E 565      59.287 -18.857  32.538  1.00 84.56           C
ATOM   4553  CG  GLU E 565      59.858 -20.119  33.187  1.00 84.56           C
ATOM   4554  CD  GLU E 565      59.077 -21.319  32.671  1.00 84.56           C
ATOM   4555  OE1 GLU E 565      58.368 -21.171  31.640  1.00 84.56           O
ATOM   4556  OE2 GLU E 565      59.181 -22.402  33.305  1.00 84.56           O
ATOM   4557  C   GLU E 565      58.062 -18.243  34.564  1.00 84.56           C
ATOM   4558  O   GLU E 565      57.735 -19.115  35.370  1.00 84.56           O
ATOM   4559  N   THR E 566      58.537 -17.049  34.958  1.00 38.83           N
ATOM   4560  CA  THR E 566      58.808 -16.762  36.338  1.00 38.83           C
ATOM   4561  CB  THR E 566      59.341 -15.374  36.544  1.00 38.83           C
ATOM   4562  OG1 THR E 566      60.542 -15.196  35.806  1.00 38.83           O
ATOM   4563  CG2 THR E 566      59.605 -15.165  38.044  1.00 38.83           C
ATOM   4564  C   THR E 566      57.539 -16.869  37.119  1.00 38.83           C
ATOM   4565  O   THR E 566      57.532 -17.301  38.273  1.00 38.83           O
ATOM   4566  N   CYS E 567      56.420 -16.450  36.512  1.00103.83           N
ATOM   4567  CA  CYS E 567      55.187 -16.484  37.234  1.00103.83           C
ATOM   4568  CB  CYS E 567      54.014 -15.878  36.443  1.00103.83           C
ATOM   4569  SG  CYS E 567      54.305 -14.122  36.083  1.00103.83           S
ATOM   4570  C   CYS E 567      54.848 -17.903  37.567  1.00103.83           C
ATOM   4571  O   CYS E 567      54.379 -18.181  38.671  1.00103.83           O
ATOM   4572  N   TYR E 568      55.050 -18.838  36.612  1.00169.24           N
ATOM   4573  CA  TYR E 568      54.678 -20.202  36.862  1.00169.24           C
ATOM   4574  CB  TYR E 568      53.464 -20.533  35.976  1.00169.24           C
ATOM   4575  CG  TYR E 568      52.638 -21.641  36.517  1.00169.24           C
ATOM   4576  CD1 TYR E 568      53.146 -22.900  36.720  1.00169.24           C
ATOM   4577  CD2 TYR E 568      51.307 -21.400  36.774  1.00169.24           C
ATOM   4578  CE1 TYR E 568      52.330 -23.893  37.205  1.00169.24           C
ATOM   4579  CE2 TYR E 568      50.489 -22.389  37.257  1.00169.24           C
ATOM   4580  CZ  TYR E 568      51.009 -23.639  37.473  1.00169.24           C
ATOM   4581  OH  TYR E 568      50.184 -24.667  37.965  1.00169.24           O
ATOM   4582  C   TYR E 568      55.818 -21.056  36.373  1.00169.24           C
ATOM   4583  O   TYR E 568      55.799 -21.467  35.215  1.00169.24           O
ATOM   4584  N   PRO E 569      56.765 -21.421  37.197  1.00 79.30           N
ATOM   4585  CA  PRO E 569      57.899 -22.168  36.702  1.00 79.30           C
ATOM   4586  CD  PRO E 569      57.125 -20.588  38.333  1.00 79.30           C
ATOM   4587  CB  PRO E 569      58.921 -22.160  37.834  1.00 79.30           C
ATOM   4588  CG  PRO E 569      58.626 -20.838  38.569  1.00 79.30           C
ATOM   4589  C   PRO E 569      57.508 -23.530  36.221  1.00 79.30           C
ATOM   4590  O   PRO E 569      56.526 -24.075  36.719  1.00 79.30           O
ATOM   4591  N   TYR E 570      58.269 -24.098  35.259  1.00 99.63           N
ATOM   4592  CA  TYR E 570      57.905 -25.351  34.647  1.00 99.63           C
ATOM   4593  CB  TYR E 570      58.631 -25.564  33.305  1.00 99.63           C
ATOM   4594  CG  TYR E 570      58.145 -26.816  32.661  1.00 99.63           C
ATOM   4595  CD1 TYR E 570      56.877 -26.873  32.131  1.00 99.63           C
ATOM   4596  CD2 TYR E 570      58.964 -27.916  32.555  1.00 99.63           C
ATOM   4597  CE1 TYR E 570      56.423 -28.020  31.525  1.00 99.63           C
ATOM   4598  CE2 TYR E 570      58.515 -29.066  31.949  1.00 99.63           C
ATOM   4599  CZ  TYR E 570      57.242 -29.119  31.435  1.00 99.63           C
ATOM   4600  OH  TYR E 570      56.778 -30.297  30.812  1.00 99.63           O
ATOM   4601  C   TYR E 570      58.226 -26.492  35.570  1.00 99.63           C
ATOM   4602  O   TYR E 570      59.363 -26.639  36.016  1.00 99.63           O
ATOM   4603  N   ARG E 571      57.158 -27.221  35.982  1.00151.74           N
ATOM   4604  CA  ARG E 571      57.149 -28.411  36.800  1.00151.74           C
ATOM   4605  CB  ARG E 571      55.853 -28.539  37.617  1.00151.74           C
ATOM   4606  CG  ARG E 571      55.682 -27.447  38.675  1.00151.74           C
ATOM   4607  CD  ARG E 571      56.536 -27.668  39.925  1.00151.74           C
ATOM   4608  NE  ARG E 571      56.084 -28.938  40.559  1.00151.74           N
ATOM   4609  CZ  ARG E 571      55.073 -28.925  41.475  1.00151.74           C
ATOM   4610  NH1 ARG E 571      54.468 -27.747  41.808  1.00151.74           N
ATOM   4611  NH2 ARG E 571      54.665 -30.090  42.058  1.00151.74           N
ATOM   4612  C   ARG E 571      57.322 -29.704  36.047  1.00151.74           C
ATOM   4613  O   ARG E 571      58.001 -30.608  36.529  1.00151.74           O
ATOM   4614  N   GLU E 572      56.724 -29.801  34.836  1.00126.16           N
ATOM   4615  CA  GLU E 572      56.593 -30.990  34.020  1.00126.16           C
ATOM   4616  CB  GLU E 572      57.909 -31.727  33.678  1.00126.16           C
ATOM   4617  CG  GLU E 572      58.468 -32.639  34.773  1.00126.16           C
ATOM   4618  CD  GLU E 572      59.751 -33.272  34.253  1.00126.16           C
ATOM   4619  OE1 GLU E 572      60.131 -32.971  33.090  1.00126.16           O
ATOM   4620  OE2 GLU E 572      60.370 -34.063  35.014  1.00126.16           O
ATOM   4621  C   GLU E 572      55.657 -31.966  34.671  1.00126.16           C
ATOM   4622  O   GLU E 572      55.788 -33.177  34.497  1.00126.16           O
ATOM   4623  N   ARG E 573      54.652 -31.455  35.416  1.00135.25           N
ATOM   4624  CA  ARG E 573      53.687 -32.311  36.049  1.00135.25           C
ATOM   4625  CB  ARG E 573      54.008 -32.630  37.518  1.00135.25           C
ATOM   4626  CG  ARG E 573      55.276 -33.467  37.693  1.00135.25           C
ATOM   4627  CD  ARG E 573      55.596 -33.800  39.151  1.00135.25           C
ATOM   4628  NE  ARG E 573      54.593 -34.801  39.610  1.00135.25           N
ATOM   4629  CZ  ARG E 573      54.804 -36.131  39.389  1.00135.25           C
ATOM   4630  NH1 ARG E 573      55.936 -36.547  38.750  1.00135.25           N
ATOM   4631  NH2 ARG E 573      53.881 -37.047  39.806  1.00135.25           N
ATOM   4632  C   ARG E 573      52.346 -31.629  36.030  1.00135.25           C
ATOM   4633  O   ARG E 573      52.213 -30.460  35.680  1.00135.25           O
ATOM   4634  N   ASP E 574      51.319 -32.395  36.434  1.00112.11           N
ATOM   4635  CA  ASP E 574      49.912 -32.101  36.529  1.00112.11           C
ATOM   4636  CB  ASP E 574      49.047 -33.364  36.680  1.00112.11           C
ATOM   4637  CG  ASP E 574      49.056 -34.083  35.337  1.00112.11           C
ATOM   4638  OD1 ASP E 574      49.439 -33.435  34.327  1.00112.11           O
ATOM   4639  OD2 ASP E 574      48.682 -35.286  35.301  1.00112.11           O
ATOM   4640  C   ASP E 574      49.623 -31.189  37.693  1.00112.11           C
ATOM   4641  O   ASP E 574      48.491 -31.138  38.173  1.00112.11           O
ATOM   4642  N   ALA E 575      50.657 -30.542  38.265  1.00 63.53           N
ATOM   4643  CA  ALA E 575      50.492 -29.717  39.437  1.00 63.53           C
ATOM   4644  CB  ALA E 575      51.737 -28.877  39.770  1.00 63.53           C
ATOM   4645  C   ALA E 575      49.328 -28.772  39.291  1.00 63.53           C
ATOM   4646  O   ALA E 575      48.846 -28.492  38.197  1.00 63.53           O
ATOM   4647  N   PRO E 576      48.829 -28.336  40.428  1.00132.32           N
ATOM   4648  CA  PRO E 576      47.708 -27.420  40.467  1.00132.32           C
ATOM   4649  CD  PRO E 576      48.838 -29.217  41.586  1.00132.32           C
ATOM   4650  CB  PRO E 576      47.143 -27.506  41.883  1.00132.32           C
ATOM   4651  CG  PRO E 576      47.539 -28.918  42.349  1.00132.32           C
ATOM   4652  C   PRO E 576      48.100 -26.021  40.074  1.00132.32           C
ATOM   4653  O   PRO E 576      49.286 -25.708  40.135  1.00132.32           O
ATOM   4654  N   CYS E 577      47.123 -25.167  39.682  1.00117.90           N
ATOM   4655  CA  CYS E 577      47.381 -23.812  39.245  1.00117.90           C
ATOM   4656  CB  CYS E 577      46.144 -23.078  38.702  1.00117.90           C
ATOM   4657  SG  CYS E 577      45.609 -23.655  37.071  1.00117.90           S
ATOM   4658  C   CYS E 577      47.864 -22.977  40.409  1.00117.90           C
ATOM   4659  O   CYS E 577      47.548 -23.303  41.548  1.00117.90           O
ATOM   4660  N   ARG E 578      48.652 -21.887  40.154  1.00135.98           N
ATOM   4661  CA  ARG E 578      49.169 -21.015  41.209  1.00135.98           C
ATOM   4662  CB  ARG E 578      50.304 -21.675  42.015  1.00135.98           C
ATOM   4663  CG  ARG E 578      50.720 -20.903  43.270  1.00135.98           C
ATOM   4664  CD  ARG E 578      51.848 -21.575  44.056  1.00135.98           C
ATOM   4665  NE  ARG E 578      51.334 -22.883  44.550  1.00135.98           N
ATOM   4666  CZ  ARG E 578      50.715 -22.959  45.765  1.00135.98           C
ATOM   4667  NH1 ARG E 578      50.569 -21.836  46.527  1.00135.98           N
ATOM   4668  NH2 ARG E 578      50.243 -24.158  46.217  1.00135.98           N
ATOM   4669  C   ARG E 578      49.730 -19.700  40.608  1.00135.98           C
ATOM   4670  O   ARG E 578      49.696 -19.521  39.394  1.00135.98           O
ATOM   4671  N   GLN E 579      50.268 -18.773  41.475  1.00186.93           N
ATOM   4672  CA  GLN E 579      50.823 -17.421  41.342  1.00186.93           C
ATOM   4673  CB  GLN E 579      52.091 -17.344  40.480  1.00186.93           C
ATOM   4674  CG  GLN E 579      53.271 -18.038  41.165  1.00186.93           C
ATOM   4675  CD  GLN E 579      53.642 -17.231  42.401  1.00186.93           C
ATOM   4676  OE1 GLN E 579      53.046 -16.192  42.682  1.00186.93           O
ATOM   4677  NE2 GLN E 579      54.656 -17.721  43.162  1.00186.93           N
ATOM   4678  C   GLN E 579      49.789 -16.426  40.872  1.00186.93           C
ATOM   4679  O   GLN E 579      49.009 -16.716  39.964  1.00186.93           O
ATOM   4680  N   VAL E 580      49.793 -15.205  41.478  1.00 84.12           N
ATOM   4681  CA  VAL E 580      48.788 -14.189  41.250  1.00 84.12           C
ATOM   4682  CB  VAL E 580      48.029 -13.877  42.517  1.00 84.12           C
ATOM   4683  CG1 VAL E 580      46.968 -12.794  42.267  1.00 84.12           C
ATOM   4684  CG2 VAL E 580      47.450 -15.195  43.049  1.00 84.12           C
ATOM   4685  C   VAL E 580      49.441 -12.912  40.752  1.00 84.12           C
ATOM   4686  O   VAL E 580      50.650 -12.717  40.895  1.00 84.12           O
ATOM   4687  N   SER E 581      48.628 -12.018  40.133  1.00 96.29           N
ATOM   4688  CA  SER E 581      48.989 -10.709  39.640  1.00 96.29           C
ATOM   4689  CB  SER E 581      49.417  -9.749  40.768  1.00 96.29           C
ATOM   4690  OG  SER E 581      49.690  -8.456  40.247  1.00 96.29           O
ATOM   4691  C   SER E 581      50.090 -10.782  38.623  1.00 96.29           C
ATOM   4692  O   SER E 581      51.003  -9.957  38.618  1.00 96.29           O
ATOM   4693  N   CYS E 582      50.016 -11.760  37.703  1.00 84.84           N
ATOM   4694  CA  CYS E 582      51.016 -11.878  36.679  1.00 84.84           C
ATOM   4695  CB  CYS E 582      51.381 -13.346  36.382  1.00 84.84           C
ATOM   4696  SG  CYS E 582      52.639 -13.520  35.088  1.00 84.84           S
ATOM   4697  C   CYS E 582      50.450 -11.291  35.417  1.00 84.84           C
ATOM   4698  O   CYS E 582      49.258 -11.412  35.142  1.00 84.84           O
ATOM   4699  N   ARG E 583      51.305 -10.618  34.618  1.00117.03           N
ATOM   4700  CA  ARG E 583      50.870 -10.023  33.382  1.00117.03           C
ATOM   4701  CB  ARG E 583      51.898  -9.055  32.776  1.00117.03           C
ATOM   4702  CG  ARG E 583      52.156  -7.826  33.651  1.00117.03           C
ATOM   4703  CD  ARG E 583      53.179  -6.852  33.064  1.00117.03           C
ATOM   4704  NE  ARG E 583      53.314  -5.723  34.026  1.00117.03           N
ATOM   4705  CZ  ARG E 583      54.171  -5.831  35.085  1.00117.03           C
ATOM   4706  NH1 ARG E 583      54.898  -6.972  35.260  1.00117.03           N
ATOM   4707  NH2 ARG E 583      54.299  -4.798  35.968  1.00117.03           N
ATOM   4708  C   ARG E 583      50.640 -11.126  32.399  1.00117.03           C
ATOM   4709  O   ARG E 583      51.323 -12.148  32.430  1.00117.03           O
ATOM   4710  N   ARG E 584      49.647 -10.956  31.497  1.00 52.02           N
ATOM   4711  CA  ARG E 584      49.369 -12.008  30.555  1.00 52.02           C
ATOM   4712  CB  ARG E 584      48.000 -12.682  30.758  1.00 52.02           C
ATOM   4713  CG  ARG E 584      47.931 -13.566  32.006  1.00 52.02           C
ATOM   4714  CD  ARG E 584      46.600 -14.307  32.161  1.00 52.02           C
ATOM   4715  NE  ARG E 584      46.708 -15.181  33.365  1.00 52.02           N
ATOM   4716  CZ  ARG E 584      47.095 -16.485  33.241  1.00 52.02           C
ATOM   4717  NH1 ARG E 584      47.354 -17.013  32.009  1.00 52.02           N
ATOM   4718  NH2 ARG E 584      47.220 -17.264  34.355  1.00 52.02           N
ATOM   4719  C   ARG E 584      49.404 -11.485  29.149  1.00 52.02           C
ATOM   4720  O   ARG E 584      48.887 -10.410  28.852  1.00 52.02           O
ATOM   4721  N   PHE E 585      50.033 -12.265  28.242  1.00 54.57           N
ATOM   4722  CA  PHE E 585      50.124 -11.933  26.845  1.00 54.57           C
ATOM   4723  CB  PHE E 585      51.431 -12.408  26.182  1.00 54.57           C
ATOM   4724  CG  PHE E 585      52.577 -11.682  26.801  1.00 54.57           C
ATOM   4725  CD1 PHE E 585      53.135 -12.129  27.977  1.00 54.57           C
ATOM   4726  CD2 PHE E 585      53.102 -10.560  26.202  1.00 54.57           C
ATOM   4727  CE1 PHE E 585      54.194 -11.465  28.550  1.00 54.57           C
ATOM   4728  CE2 PHE E 585      54.161  -9.892  26.771  1.00 54.57           C
ATOM   4729  CZ  PHE E 585      54.710 -10.344  27.946  1.00 54.57           C
ATOM   4730  C   PHE E 585      49.005 -12.638  26.134  1.00 54.57           C
ATOM   4731  O   PHE E 585      48.698 -13.790  26.439  1.00 54.57           O
ATOM   4732  N   ARG E 586      48.376 -11.969  25.142  1.00 83.16           N
ATOM   4733  CA  ARG E 586      47.260 -12.562  24.448  1.00 83.16           C
ATOM   4734  CB  ARG E 586      45.948 -11.779  24.623  1.00 83.16           C
ATOM   4735  CG  ARG E 586      45.436 -11.779  26.064  1.00 83.16           C
ATOM   4736  CD  ARG E 586      44.131 -11.003  26.256  1.00 83.16           C
ATOM   4737  NE  ARG E 586      43.766 -11.100  27.697  1.00 83.16           N
ATOM   4738  CZ  ARG E 586      44.300 -10.218  28.593  1.00 83.16           C
ATOM   4739  NH1 ARG E 586      45.166  -9.254  28.168  1.00 83.16           N
ATOM   4740  NH2 ARG E 586      43.970 -10.304  29.914  1.00 83.16           N
ATOM   4741  C   ARG E 586      47.558 -12.614  22.977  1.00 83.16           C
ATOM   4742  O   ARG E 586      48.489 -11.970  22.497  1.00 83.16           O
ATOM   4743  N   THR E 587      46.774 -13.419  22.222  1.00108.62           N
ATOM   4744  CA  THR E 587      46.964 -13.551  20.801  1.00108.62           C
ATOM   4745  CB  THR E 587      46.988 -14.976  20.335  1.00108.62           C
ATOM   4746  OG1 THR E 587      45.739 -15.599  20.598  1.00108.62           O
ATOM   4747  CG2 THR E 587      48.116 -15.717  21.073  1.00108.62           C
ATOM   4748  C   THR E 587      45.820 -12.874  20.102  1.00108.62           C
ATOM   4749  O   THR E 587      44.654 -13.183  20.342  1.00108.62           O
ATOM   4750  N   SER E 588      46.143 -11.911  19.215  1.00 52.20           N
ATOM   4751  CA  SER E 588      45.164 -11.152  18.488  1.00 52.20           C
ATOM   4752  CB  SER E 588      45.759  -9.904  17.808  1.00 52.20           C
ATOM   4753  OG  SER E 588      46.727 -10.276  16.840  1.00 52.20           O
ATOM   4754  C   SER E 588      44.513 -11.998  17.429  1.00 52.20           C
ATOM   4755  O   SER E 588      43.374 -11.723  17.054  1.00 52.20           O
ATOM   4756  N   GLU E 589      45.218 -13.020  16.883  1.00123.59           N
ATOM   4757  CA  GLU E 589      44.587 -13.840  15.875  1.00123.59           C
ATOM   4758  CB  GLU E 589      44.600 -13.236  14.456  1.00123.59           C
ATOM   4759  CG  GLU E 589      45.937 -13.352  13.717  1.00123.59           C
ATOM   4760  CD  GLU E 589      45.952 -14.676  12.955  1.00123.59           C
ATOM   4761  OE1 GLU E 589      44.914 -15.011  12.323  1.00123.59           O
ATOM   4762  OE2 GLU E 589      47.004 -15.367  12.991  1.00123.59           O
ATOM   4763  C   GLU E 589      45.292 -15.166  15.781  1.00123.59           C
ATOM   4764  O   GLU E 589      46.441 -15.303  16.199  1.00123.59           O
ATOM   4765  N   TYR E 590      44.586 -16.201  15.264  1.00 87.60           N
ATOM   4766  CA  TYR E 590      45.180 -17.497  15.057  1.00 87.60           C
ATOM   4767  CB  TYR E 590      45.208 -18.368  16.329  1.00 87.60           C
ATOM   4768  CG  TYR E 590      43.837 -18.433  16.916  1.00 87.60           C
ATOM   4769  CD1 TYR E 590      43.367 -17.400  17.696  1.00 87.60           C
ATOM   4770  CD2 TYR E 590      43.027 -19.525  16.706  1.00 87.60           C
ATOM   4771  CE1 TYR E 590      42.110 -17.449  18.250  1.00 87.60           C
ATOM   4772  CE2 TYR E 590      41.768 -19.580  17.258  1.00 87.60           C
ATOM   4773  CZ  TYR E 590      41.307 -18.541  18.030  1.00 87.60           C
ATOM   4774  OH  TYR E 590      40.016 -18.598  18.597  1.00 87.60           O
ATOM   4775  C   TYR E 590      44.431 -18.222  13.974  1.00 87.60           C
ATOM   4776  O   TYR E 590      43.254 -17.952  13.742  1.00 87.60           O
ATOM   4777  N   HIS E 591      45.105 -19.161  13.266  1.00 63.40           N
ATOM   4778  CA  HIS E 591      44.444 -19.919  12.236  1.00 63.40           C
ATOM   4779  ND1 HIS E 591      46.077 -19.222   9.370  1.00 63.40           N
ATOM   4780  CG  HIS E 591      45.350 -18.537  10.317  1.00 63.40           C
ATOM   4781  CB  HIS E 591      44.121 -19.080  10.987  1.00 63.40           C
ATOM   4782  NE2 HIS E 591      47.090 -17.263   9.652  1.00 63.40           N
ATOM   4783  CD2 HIS E 591      45.982 -17.342  10.478  1.00 63.40           C
ATOM   4784  CE1 HIS E 591      47.106 -18.415   9.006  1.00 63.40           C
ATOM   4785  C   HIS E 591      45.340 -21.040  11.790  1.00 63.40           C
ATOM   4786  O   HIS E 591      46.548 -21.017  12.016  1.00 63.40           O
ATOM   4787  N   TYR E 592      44.753 -22.077  11.153  1.00 91.15           N
ATOM   4788  CA  TYR E 592      45.545 -23.136  10.585  1.00 91.15           C
ATOM   4789  CB  TYR E 592      44.782 -24.432  10.247  1.00 91.15           C
ATOM   4790  CG  TYR E 592      44.517 -25.253  11.461  1.00 91.15           C
ATOM   4791  CD1 TYR E 592      45.535 -25.990  12.021  1.00 91.15           C
ATOM   4792  CD2 TYR E 592      43.259 -25.323  12.015  1.00 91.15           C
ATOM   4793  CE1 TYR E 592      45.314 -26.768  13.131  1.00 91.15           C
ATOM   4794  CE2 TYR E 592      43.032 -26.101  13.126  1.00 91.15           C
ATOM   4795  CZ  TYR E 592      44.059 -26.822  13.686  1.00 91.15           C
ATOM   4796  OH  TYR E 592      43.829 -27.622  14.825  1.00 91.15           O
ATOM   4797  C   TYR E 592      46.019 -22.615   9.268  1.00 91.15           C
ATOM   4798  O   TYR E 592      45.263 -21.982   8.538  1.00 91.15           O
ATOM   4799  N   ILE E 593      47.298 -22.842   8.933  1.00197.99           N
ATOM   4800  CA  ILE E 593      47.804 -22.411   7.666  1.00197.99           C
ATOM   4801  CB  ILE E 593      49.231 -22.827   7.474  1.00197.99           C
ATOM   4802  CG1 ILE E 593      50.147 -22.085   8.461  1.00197.99           C
ATOM   4803  CG2 ILE E 593      49.593 -22.664   5.994  1.00197.99           C
ATOM   4804  CD1 ILE E 593      50.114 -20.567   8.301  1.00197.99           C
ATOM   4805  C   ILE E 593      46.985 -23.093   6.618  1.00197.99           C
ATOM   4806  O   ILE E 593      46.767 -24.303   6.686  1.00197.99           O
ATOM   4807  N   GLY E 594      46.515 -22.321   5.614  1.00 43.61           N
ATOM   4808  CA  GLY E 594      45.683 -22.876   4.590  1.00 43.61           C
ATOM   4809  C   GLY E 594      44.271 -22.456   4.879  1.00 43.61           C
ATOM   4810  O   GLY E 594      43.386 -22.620   4.042  1.00 43.61           O
ATOM   4811  N   GLY E 595      44.014 -21.924   6.088  1.00 44.17           N
ATOM   4812  CA  GLY E 595      42.713 -21.407   6.401  1.00 44.17           C
ATOM   4813  C   GLY E 595      41.954 -22.323   7.315  1.00 44.17           C
ATOM   4814  O   GLY E 595      41.168 -21.851   8.136  1.00 44.17           O
ATOM   4815  N   PHE E 596      42.139 -23.651   7.195  1.00 89.75           N
ATOM   4816  CA  PHE E 596      41.465 -24.556   8.085  1.00 89.75           C
ATOM   4817  CB  PHE E 596      39.976 -24.784   7.740  1.00 89.75           C
ATOM   4818  CG  PHE E 596      39.828 -25.307   6.352  1.00 89.75           C
ATOM   4819  CD1 PHE E 596      39.876 -24.451   5.275  1.00 89.75           C
ATOM   4820  CD2 PHE E 596      39.614 -26.645   6.122  1.00 89.75           C
ATOM   4821  CE1 PHE E 596      39.734 -24.926   3.993  1.00 89.75           C
ATOM   4822  CE2 PHE E 596      39.471 -27.128   4.842  1.00 89.75           C
ATOM   4823  CZ  PHE E 596      39.533 -26.269   3.774  1.00 89.75           C
ATOM   4824  C   PHE E 596      42.218 -25.852   8.060  1.00 89.75           C
ATOM   4825  O   PHE E 596      43.166 -26.013   7.295  1.00 89.75           O
ATOM   4826  N   TYR E 597      41.831 -26.819   8.914  1.00143.36           N
ATOM   4827  CA  TYR E 597      42.588 -28.040   8.967  1.00143.36           C
ATOM   4828  CB  TYR E 597      42.206 -28.915  10.179  1.00143.36           C
ATOM   4829  CG  TYR E 597      42.999 -30.181  10.170  1.00143.36           C
ATOM   4830  CD1 TYR E 597      44.306 -30.192  10.598  1.00143.36           C
ATOM   4831  CD2 TYR E 597      42.441 -31.359   9.721  1.00143.36           C
ATOM   4832  CE1 TYR E 597      45.034 -31.360  10.589  1.00143.36           C
ATOM   4833  CE2 TYR E 597      43.168 -32.528   9.713  1.00143.36           C
ATOM   4834  CZ  TYR E 597      44.470 -32.530  10.150  1.00143.36           C
ATOM   4835  OH  TYR E 597      45.226 -33.721  10.148  1.00143.36           O
ATOM   4836  C   TYR E 597      42.350 -28.811   7.704  1.00143.36           C
ATOM   4837  O   TYR E 597      41.213 -29.153   7.374  1.00143.36           O
ATOM   4838  N   GLY E 598      43.458 -29.133   6.996  1.00 53.67           N
ATOM   4839  CA  GLY E 598      43.429 -29.875   5.766  1.00 53.67           C
ATOM   4840  C   GLY E 598      43.931 -29.039   4.619  1.00 53.67           C
ATOM   4841  O   GLY E 598      44.212 -29.565   3.546  1.00 53.67           O
ATOM   4842  N   ALA E 599      43.968 -27.711   4.801  1.00 97.91           N
ATOM   4843  CA  ALA E 599      44.432 -26.685   3.907  1.00 97.91           C
ATOM   4844  CB  ALA E 599      43.890 -25.308   4.293  1.00 97.91           C
ATOM   4845  C   ALA E 599      45.928 -26.570   3.799  1.00 97.91           C
ATOM   4846  O   ALA E 599      46.426 -25.910   2.896  1.00 97.91           O
ATOM   4847  N   CYS E 600      46.694 -27.071   4.776  1.00 77.74           N
ATOM   4848  CA  CYS E 600      48.111 -26.804   4.844  1.00 77.74           C
ATOM   4849  CB  CYS E 600      48.756 -27.348   6.129  1.00 77.74           C
ATOM   4850  SG  CYS E 600      50.504 -26.877   6.285  1.00 77.74           S
ATOM   4851  C   CYS E 600      48.887 -27.349   3.685  1.00 77.74           C
ATOM   4852  O   CYS E 600      48.521 -28.361   3.098  1.00 77.74           O
ATOM   4853  N   ASN E 601      49.975 -26.643   3.294  1.00 85.85           N
ATOM   4854  CA  ASN E 601      50.876 -27.112   2.274  1.00 85.85           C
ATOM   4855  CB  ASN E 601      50.380 -26.874   0.833  1.00 85.85           C
ATOM   4856  CG  ASN E 601      50.168 -25.389   0.605  1.00 85.85           C
ATOM   4857  OD1 ASN E 601      51.120 -24.614   0.582  1.00 85.85           O
ATOM   4858  ND2 ASN E 601      48.887 -24.978   0.413  1.00 85.85           N
ATOM   4859  C   ASN E 601      52.207 -26.441   2.492  1.00 85.85           C
ATOM   4860  O   ASN E 601      52.328 -25.521   3.299  1.00 85.85           O
ATOM   4861  N   GLU E 602      53.252 -26.917   1.786  1.00 78.12           N
ATOM   4862  CA  GLU E 602      54.602 -26.448   1.949  1.00 78.12           C
ATOM   4863  CB  GLU E 602      55.574 -27.225   1.052  1.00 78.12           C
ATOM   4864  CG  GLU E 602      57.034 -26.793   1.168  1.00 78.12           C
ATOM   4865  CD  GLU E 602      57.749 -27.352  -0.053  1.00 78.12           C
ATOM   4866  OE1 GLU E 602      57.040 -27.703  -1.034  1.00 78.12           O
ATOM   4867  OE2 GLU E 602      59.006 -27.427  -0.031  1.00 78.12           O
ATOM   4868  C   GLU E 602      54.720 -25.004   1.557  1.00 78.12           C
ATOM   4869  O   GLU E 602      55.351 -24.215   2.261  1.00 78.12           O
ATOM   4870  N   ASP E 603      54.101 -24.619   0.423  1.00114.57           N
ATOM   4871  CA  ASP E 603      54.193 -23.276  -0.079  1.00114.57           C
ATOM   4872  CB  ASP E 603      53.306 -23.045  -1.319  1.00114.57           C
ATOM   4873  CG  ASP E 603      53.112 -21.537  -1.484  1.00114.57           C
ATOM   4874  OD1 ASP E 603      52.143 -20.989  -0.891  1.00114.57           O
ATOM   4875  OD2 ASP E 603      53.942 -20.902  -2.184  1.00114.57           O
ATOM   4876  C   ASP E 603      53.691 -22.309   0.939  1.00114.57           C
ATOM   4877  O   ASP E 603      54.342 -21.311   1.242  1.00114.57           O
ATOM   4878  N   LEU E 604      52.505 -22.597   1.493  1.00135.98           N
ATOM   4879  CA  LEU E 604      51.851 -21.703   2.395  1.00135.98           C
ATOM   4880  CB  LEU E 604      50.449 -22.201   2.785  1.00135.98           C
ATOM   4881  CG  LEU E 604      49.502 -21.083   3.253  1.00135.98           C
ATOM   4882  CD1 LEU E 604      50.087 -20.248   4.397  1.00135.98           C
ATOM   4883  CD2 LEU E 604      49.051 -20.228   2.060  1.00135.98           C
ATOM   4884  C   LEU E 604      52.687 -21.626   3.635  1.00135.98           C
ATOM   4885  O   LEU E 604      52.803 -20.573   4.258  1.00135.98           O
ATOM   4886  N   MET E 605      53.295 -22.759   4.034  1.00 46.96           N
ATOM   4887  CA  MET E 605      54.065 -22.794   5.246  1.00 46.96           C
ATOM   4888  CB  MET E 605      54.616 -24.199   5.550  1.00 46.96           C
ATOM   4889  CG  MET E 605      53.520 -25.213   5.895  1.00 46.96           C
ATOM   4890  SD  MET E 605      54.092 -26.927   6.102  1.00 46.96           S
ATOM   4891  CE  MET E 605      55.043 -26.624   7.619  1.00 46.96           C
ATOM   4892  C   MET E 605      55.225 -21.853   5.136  1.00 46.96           C
ATOM   4893  O   MET E 605      55.495 -21.080   6.054  1.00 46.96           O
ATOM   4894  N   ARG E 606      55.945 -21.872   4.001  1.00129.29           N
ATOM   4895  CA  ARG E 606      57.092 -21.016   3.897  1.00129.29           C
ATOM   4896  CB  ARG E 606      58.025 -21.366   2.721  1.00129.29           C
ATOM   4897  CG  ARG E 606      57.389 -21.317   1.335  1.00129.29           C
ATOM   4898  CD  ARG E 606      58.240 -22.022   0.275  1.00129.29           C
ATOM   4899  NE  ARG E 606      59.548 -21.313   0.189  1.00129.29           N
ATOM   4900  CZ  ARG E 606      60.563 -21.855  -0.545  1.00129.29           C
ATOM   4901  NH1 ARG E 606      60.373 -23.037  -1.202  1.00129.29           N
ATOM   4902  NH2 ARG E 606      61.766 -21.215  -0.624  1.00129.29           N
ATOM   4903  C   ARG E 606      56.679 -19.576   3.836  1.00129.29           C
ATOM   4904  O   ARG E 606      57.395 -18.704   4.325  1.00129.29           O
ATOM   4905  N   LEU E 607      55.525 -19.272   3.211  1.00 40.89           N
ATOM   4906  CA  LEU E 607      55.102 -17.900   3.142  1.00 40.89           C
ATOM   4907  CB  LEU E 607      53.807 -17.714   2.332  1.00 40.89           C
ATOM   4908  CG  LEU E 607      53.940 -18.077   0.840  1.00 40.89           C
ATOM   4909  CD1 LEU E 607      52.615 -17.853   0.098  1.00 40.89           C
ATOM   4910  CD2 LEU E 607      55.115 -17.337   0.179  1.00 40.89           C
ATOM   4911  C   LEU E 607      54.838 -17.411   4.532  1.00 40.89           C
ATOM   4912  O   LEU E 607      55.263 -16.319   4.907  1.00 40.89           O
ATOM   4913  N   GLU E 608      54.141 -18.225   5.347  1.00 84.25           N
ATOM   4914  CA  GLU E 608      53.814 -17.823   6.685  1.00 84.25           C
ATOM   4915  CB  GLU E 608      52.962 -18.863   7.431  1.00 84.25           C
ATOM   4916  CG  GLU E 608      52.614 -18.431   8.858  1.00 84.25           C
ATOM   4917  CD  GLU E 608      51.542 -17.354   8.807  1.00 84.25           C
ATOM   4918  OE1 GLU E 608      50.912 -17.187   7.729  1.00 84.25           O
ATOM   4919  OE2 GLU E 608      51.338 -16.684   9.854  1.00 84.25           O
ATOM   4920  C   GLU E 608      55.072 -17.633   7.471  1.00 84.25           C
ATOM   4921  O   GLU E 608      55.210 -16.662   8.215  1.00 84.25           O
ATOM   4922  N   LEU E 609      56.039 -18.552   7.310  1.00 54.75           N
ATOM   4923  CA  LEU E 609      57.232 -18.516   8.105  1.00 54.75           C
ATOM   4924  CB  LEU E 609      58.175 -19.683   7.760  1.00 54.75           C
ATOM   4925  CG  LEU E 609      59.476 -19.716   8.578  1.00 54.75           C
ATOM   4926  CD1 LEU E 609      59.186 -19.948  10.065  1.00 54.75           C
ATOM   4927  CD2 LEU E 609      60.467 -20.741   8.001  1.00 54.75           C
ATOM   4928  C   LEU E 609      57.984 -17.236   7.892  1.00 54.75           C
ATOM   4929  O   LEU E 609      58.301 -16.532   8.849  1.00 54.75           O
ATOM   4930  N   LEU E 610      58.275 -16.883   6.628  1.00 62.76           N
ATOM   4931  CA  LEU E 610      59.067 -15.714   6.360  1.00 62.76           C
ATOM   4932  CB  LEU E 610      59.452 -15.591   4.874  1.00 62.76           C
ATOM   4933  CG  LEU E 610      60.230 -16.803   4.332  1.00 62.76           C
ATOM   4934  CD1 LEU E 610      60.748 -16.545   2.907  1.00 62.76           C
ATOM   4935  CD2 LEU E 610      61.329 -17.243   5.307  1.00 62.76           C
ATOM   4936  C   LEU E 610      58.317 -14.462   6.699  1.00 62.76           C
ATOM   4937  O   LEU E 610      58.878 -13.517   7.254  1.00 62.76           O
ATOM   4938  N   ARG E 611      57.034 -14.390   6.302  1.00142.45           N
ATOM   4939  CA  ARG E 611      56.294 -13.189   6.547  1.00142.45           C
ATOM   4940  CB  ARG E 611      54.942 -13.177   5.810  1.00142.45           C
ATOM   4941  CG  ARG E 611      54.141 -11.888   6.005  1.00142.45           C
ATOM   4942  CD  ARG E 611      53.330 -11.850   7.302  1.00142.45           C
ATOM   4943  NE  ARG E 611      52.615 -10.543   7.337  1.00142.45           N
ATOM   4944  CZ  ARG E 611      51.671 -10.303   8.292  1.00142.45           C
ATOM   4945  NH1 ARG E 611      51.377 -11.262   9.219  1.00142.45           N
ATOM   4946  NH2 ARG E 611      51.020  -9.103   8.321  1.00142.45           N
ATOM   4947  C   ARG E 611      56.007 -13.003   8.009  1.00142.45           C
ATOM   4948  O   ARG E 611      56.283 -11.940   8.559  1.00142.45           O
ATOM   4949  N   SER E 612      55.399 -14.032   8.644  1.00 86.71           N
ATOM   4950  CA  SER E 612      54.922 -14.005  10.009  1.00 86.71           C
ATOM   4951  CB  SER E 612      53.665 -14.871  10.192  1.00 86.71           C
ATOM   4952  OG  SER E 612      52.602 -14.361   9.400  1.00 86.71           O
ATOM   4953  C   SER E 612      55.882 -14.418  11.099  1.00 86.71           C
ATOM   4954  O   SER E 612      55.857 -13.837  12.184  1.00 86.71           O
ATOM   4955  N   GLY E 613      56.711 -15.463  10.893  1.00 50.36           N
ATOM   4956  CA  GLY E 613      57.571 -15.915  11.960  1.00 50.36           C
ATOM   4957  C   GLY E 613      57.412 -17.404  12.118  1.00 50.36           C
ATOM   4958  O   GLY E 613      56.663 -18.033  11.373  1.00 50.36           O
ATOM   4959  N   PRO E 614      58.072 -17.991  13.097  1.00 76.12           N
ATOM   4960  CA  PRO E 614      58.001 -19.416  13.293  1.00 76.12           C
ATOM   4961  CD  PRO E 614      59.304 -17.429  13.625  1.00 76.12           C
ATOM   4962  CB  PRO E 614      59.051 -19.740  14.354  1.00 76.12           C
ATOM   4963  CG  PRO E 614      60.101 -18.628  14.170  1.00 76.12           C
ATOM   4964  C   PRO E 614      56.607 -19.815  13.661  1.00 76.12           C
ATOM   4965  O   PRO E 614      55.902 -19.015  14.275  1.00 76.12           O
ATOM   4966  N   LEU E 615      56.177 -21.031  13.264  1.00149.71           N
ATOM   4967  CA  LEU E 615      54.846 -21.483  13.564  1.00149.71           C
ATOM   4968  CB  LEU E 615      53.893 -21.634  12.363  1.00149.71           C
ATOM   4969  CG  LEU E 615      53.483 -20.347  11.635  1.00149.71           C
ATOM   4970  CD1 LEU E 615      54.635 -19.779  10.797  1.00149.71           C
ATOM   4971  CD2 LEU E 615      52.198 -20.579  10.825  1.00149.71           C
ATOM   4972  C   LEU E 615      54.925 -22.871  14.108  1.00149.71           C
ATOM   4973  O   LEU E 615      55.906 -23.582  13.897  1.00149.71           O
ATOM   4974  N   ALA E 616      53.865 -23.283  14.834  1.00 42.26           N
ATOM   4975  CA  ALA E 616      53.801 -24.606  15.391  1.00 42.26           C
ATOM   4976  CB  ALA E 616      52.764 -24.742  16.519  1.00 42.26           C
ATOM   4977  C   ALA E 616      53.430 -25.592  14.315  1.00 42.26           C
ATOM   4978  O   ALA E 616      52.601 -25.312  13.450  1.00 42.26           O
ATOM   4979  N   ILE E 617      54.046 -26.793  14.359  1.00127.92           N
ATOM   4980  CA  ILE E 617      53.777 -27.842  13.410  1.00127.92           C
ATOM   4981  CB  ILE E 617      54.862 -27.975  12.368  1.00127.92           C
ATOM   4982  CG1 ILE E 617      55.004 -26.656  11.590  1.00127.92           C
ATOM   4983  CG2 ILE E 617      54.552 -29.172  11.456  1.00127.92           C
ATOM   4984  CD1 ILE E 617      56.256 -26.597  10.716  1.00127.92           C
ATOM   4985  C   ILE E 617      53.731 -29.124  14.195  1.00127.92           C
ATOM   4986  O   ILE E 617      54.218 -29.176  15.324  1.00127.92           O
ATOM   4987  N   SER E 618      53.093 -30.181  13.643  1.00 46.08           N
ATOM   4988  CA  SER E 618      53.081 -31.457  14.305  1.00 46.08           C
ATOM   4989  CB  SER E 618      51.708 -31.855  14.868  1.00 46.08           C
ATOM   4990  OG  SER E 618      50.806 -32.092  13.799  1.00 46.08           O
ATOM   4991  C   SER E 618      53.446 -32.498  13.287  1.00 46.08           C
ATOM   4992  O   SER E 618      53.235 -32.309  12.090  1.00 46.08           O
ATOM   4993  N   PHE E 619      54.038 -33.624  13.743  1.00189.82           N
ATOM   4994  CA  PHE E 619      54.394 -34.687  12.842  1.00189.82           C
ATOM   4995  CB  PHE E 619      55.757 -34.504  12.145  1.00189.82           C
ATOM   4996  CG  PHE E 619      56.876 -34.549  13.131  1.00189.82           C
ATOM   4997  CD1 PHE E 619      57.280 -33.410  13.787  1.00189.82           C
ATOM   4998  CD2 PHE E 619      57.530 -35.730  13.399  1.00189.82           C
ATOM   4999  CE1 PHE E 619      58.314 -33.451  14.695  1.00189.82           C
ATOM   5000  CE2 PHE E 619      58.565 -35.777  14.305  1.00189.82           C
ATOM   5001  CZ  PHE E 619      58.961 -34.635  14.957  1.00189.82           C
ATOM   5002  C   PHE E 619      54.419 -35.966  13.612  1.00189.82           C
ATOM   5003  O   PHE E 619      54.247 -35.976  14.830  1.00189.82           O
ATOM   5004  N   GLU E 620      54.606 -37.099  12.907  1.00133.57           N
ATOM   5005  CA  GLU E 620      54.619 -38.351  13.606  1.00133.57           C
ATOM   5006  CB  GLU E 620      53.949 -39.501  12.837  1.00133.57           C
ATOM   5007  CG  GLU E 620      53.910 -40.819  13.617  1.00133.57           C
ATOM   5008  CD  GLU E 620      52.858 -40.723  14.713  1.00133.57           C
ATOM   5009  OE1 GLU E 620      52.243 -39.634  14.857  1.00133.57           O
ATOM   5010  OE2 GLU E 620      52.656 -41.745  15.422  1.00133.57           O
ATOM   5011  C   GLU E 620      56.040 -38.729  13.885  1.00133.57           C
ATOM   5012  O   GLU E 620      56.859 -38.879  12.976  1.00133.57           O
ATOM   5013  N   VAL E 621      56.365 -38.878  15.184  1.00 80.26           N
ATOM   5014  CA  VAL E 621      57.683 -39.262  15.589  1.00 80.26           C
ATOM   5015  CB  VAL E 621      58.031 -38.830  16.986  1.00 80.26           C
ATOM   5016  CG1 VAL E 621      59.373 -39.467  17.382  1.00 80.26           C
ATOM   5017  CG2 VAL E 621      58.048 -37.293  17.035  1.00 80.26           C
ATOM   5018  C   VAL E 621      57.761 -40.747  15.542  1.00 80.26           C
ATOM   5019  O   VAL E 621      56.820 -41.450  15.903  1.00 80.26           O
ATOM   5020  N   TYR E 622      58.912 -41.262  15.082  1.00153.90           N
ATOM   5021  CA  TYR E 622      59.071 -42.681  14.974  1.00153.90           C
ATOM   5022  CB  TYR E 622      59.164 -43.161  13.528  1.00153.90           C
ATOM   5023  CG  TYR E 622      57.850 -42.895  12.879  1.00153.90           C
ATOM   5024  CD1 TYR E 622      57.563 -41.644  12.386  1.00153.90           C
ATOM   5025  CD2 TYR E 622      56.902 -43.889  12.780  1.00153.90           C
ATOM   5026  CE1 TYR E 622      56.356 -41.407  11.770  1.00153.90           C
ATOM   5027  CE2 TYR E 622      55.694 -43.655  12.166  1.00153.90           C
ATOM   5028  CZ  TYR E 622      55.424 -42.410  11.653  1.00153.90           C
ATOM   5029  OH  TYR E 622      54.192 -42.149  11.018  1.00153.90           O
ATOM   5030  C   TYR E 622      60.357 -43.010  15.659  1.00153.90           C
[truncated: 513,903 more chars]
