# Supplementary material for: Evolutionary Analysis of Dipeptidyl Peptidase I
Source: Int J Mol Sci. 2022 Feb 6;23(3):1852. doi: 10.3390/ijms23031852 (PMC8836896; doi:10.3390/ijms23031852)
Supplement: Supplementary file 1 [file ijms-23-01852-s001.zip › Supplementary File S2 Homology models/Modeller/Strongylocentrotus purpuratus/mod.B99990006.pdb]

EXPDTA    THEORETICAL MODEL, MODELLER 10.1 2021/11/04 16:08:27
REMARK   6 MODELLER OBJECTIVE FUNCTION:     12855.4297
REMARK   6 MODELLER BEST TEMPLATE % SEQ ID:  54.545
REMARK   6 SEQUENCE: mod
REMARK   6 ALIGNMENT: alignment.pir
REMARK   6 SCRIPT: model.py
REMARK   6 DOPE score: -158012.64062
REMARK   6 GA341 score: 1.00000
REMARK   6 DOPE-HR score: -125132.10938
REMARK   6 TEMPLATE: 1K3B 1:A - 119:A MODELS 1:A - 121:A AT 54.5%
REMARK   6 TEMPLATE: 1K3B 120:B - 283:B MODELS 122:B - 284:B AT 54.5%
REMARK   6 TEMPLATE: 1K3B 284:C - 351:C MODELS 285:C - 355:C AT 54.5%
REMARK   6 TEMPLATE: 1K3B 353:D - 471:D MODELS 356:D - 476:D AT 54.5%
REMARK   6 TEMPLATE: 1K3B 472:E - 635:E MODELS 477:E - 639:E AT 54.5%
REMARK   6 TEMPLATE: 1K3B 636:F - 703:F MODELS 640:F - 710:F AT 54.5%
REMARK   6 TEMPLATE: 1K3B 705:G - 823:G MODELS 711:G - 831:G AT 54.5%
REMARK   6 TEMPLATE: 1K3B 824:H - 987:H MODELS 832:H - 994:H AT 54.5%
REMARK   6 TEMPLATE: 1K3B 988:I - 1055:I MODELS 995:I - 1065:I AT 54.5%
REMARK   6 TEMPLATE: 1K3B 1057:J - 1175:J MODELS 1066:J - 1186:J AT 54.5%
REMARK   6 TEMPLATE: 1K3B 1176:K - 1339:K MODELS 1187:K - 1349:K AT 54.5%
REMARK   6 TEMPLATE: 1K3B 1340:L - 1407:L MODELS 1350:L - 1420:L AT 54.5%
SSBOND   1 CYS A    6    CYS A   96                          1555   1555  2.03
SSBOND   2 CYS A   30    CYS A  113                          1555   1555  2.03
SSBOND   3 CYS B  146    CYS B  189                          1555   1555  2.03
SSBOND   4 CYS B  182    CYS B  222                          1555   1555  2.03
SSBOND   5 CYS B  212    CYS B  227                          1555   1555  2.03
SSBOND   6 CYS D  361    CYS D  451                          1555   1555  2.03
SSBOND   7 CYS D  385    CYS D  468                          1555   1555  2.03
SSBOND   8 CYS E  501    CYS E  544                          1555   1555  2.03
SSBOND   9 CYS E  537    CYS E  577                          1555   1555  2.02
SSBOND  10 CYS E  567    CYS E  582                          1555   1555  2.02
SSBOND  11 CYS G  716    CYS G  806                          1555   1555  2.03
SSBOND  12 CYS G  740    CYS G  823                          1555   1555  2.03
SSBOND  13 CYS H  856    CYS H  899                          1555   1555  2.03
SSBOND  14 CYS H  892    CYS H  932                          1555   1555  2.03
SSBOND  15 CYS H  922    CYS H  937                          1555   1555  2.04
SSBOND  16 CYS J 1071    CYS J 1161                          1555   1555  2.03
SSBOND  17 CYS J 1095    CYS J 1178                          1555   1555  2.03
SSBOND  18 CYS K 1211    CYS K 1254                          1555   1555  2.03
SSBOND  19 CYS K 1247    CYS K 1287                          1555   1555  2.04
SSBOND  20 CYS K 1277    CYS K 1292                          1555   1555  2.02
ATOM      1  N   ASP A   1      37.533  28.897  24.273  1.00 34.94           N
ATOM      2  CA  ASP A   1      38.661  29.279  23.393  1.00 34.94           C
ATOM      3  CB  ASP A   1      38.162  30.151  22.227  1.00 34.94           C
ATOM      4  CG  ASP A   1      37.223  29.320  21.363  1.00 34.94           C
ATOM      5  OD1 ASP A   1      36.947  28.151  21.741  1.00 34.94           O
ATOM      6  OD2 ASP A   1      36.769  29.847  20.313  1.00 34.94           O
ATOM      7  C   ASP A   1      39.630  30.090  24.180  1.00 34.94           C
ATOM      8  O   ASP A   1      39.296  30.630  25.233  1.00 34.94           O
ATOM      9  N   THR A   2      40.881  30.153  23.697  1.00 42.70           N
ATOM     10  CA  THR A   2      41.874  30.971  24.317  1.00 42.70           C
ATOM     11  CB  THR A   2      43.263  30.415  24.204  1.00 42.70           C
ATOM     12  OG1 THR A   2      43.646  30.325  22.840  1.00 42.70           O
ATOM     13  CG2 THR A   2      43.290  29.021  24.856  1.00 42.70           C
ATOM     14  C   THR A   2      41.832  32.252  23.555  1.00 42.70           C
ATOM     15  O   THR A   2      41.124  32.369  22.557  1.00 42.70           O
ATOM     16  N   PRO A   3      42.559  33.220  24.017  1.00 69.22           N
ATOM     17  CA  PRO A   3      42.587  34.493  23.350  1.00 69.22           C
ATOM     18  CD  PRO A   3      42.780  33.349  25.449  1.00 69.22           C
ATOM     19  CB  PRO A   3      43.233  35.460  24.340  1.00 69.22           C
ATOM     20  CG  PRO A   3      42.892  34.858  25.714  1.00 69.22           C
ATOM     21  C   PRO A   3      43.300  34.426  22.035  1.00 69.22           C
ATOM     22  O   PRO A   3      43.246  35.401  21.287  1.00 69.22           O
ATOM     23  N   ALA A   4      43.990  33.308  21.739  1.00 59.26           N
ATOM     24  CA  ALA A   4      44.804  33.229  20.554  1.00 59.26           C
ATOM     25  CB  ALA A   4      45.774  32.035  20.561  1.00 59.26           C
ATOM     26  C   ALA A   4      43.993  33.135  19.299  1.00 59.26           C
ATOM     27  O   ALA A   4      42.981  32.439  19.229  1.00 59.26           O
ATOM     28  N   ASN A   5      44.447  33.872  18.262  1.00145.62           N
ATOM     29  CA  ASN A   5      43.861  33.821  16.955  1.00145.62           C
ATOM     30  CB  ASN A   5      43.147  35.131  16.575  1.00145.62           C
ATOM     31  CG  ASN A   5      42.384  34.916  15.278  1.00145.62           C
ATOM     32  OD1 ASN A   5      41.491  34.074  15.204  1.00145.62           O
ATOM     33  ND2 ASN A   5      42.739  35.702  14.226  1.00145.62           N
ATOM     34  C   ASN A   5      45.010  33.651  16.008  1.00145.62           C
ATOM     35  O   ASN A   5      45.440  34.609  15.367  1.00145.62           O
ATOM     36  N   CYS A   6      45.522  32.412  15.866  1.00 61.00           N
ATOM     37  CA  CYS A   6      46.674  32.203  15.032  1.00 61.00           C
ATOM     38  CB  CYS A   6      47.769  31.361  15.707  1.00 61.00           C
ATOM     39  SG  CYS A   6      48.477  32.248  17.126  1.00 61.00           S
ATOM     40  C   CYS A   6      46.253  31.541  13.758  1.00 61.00           C
ATOM     41  O   CYS A   6      45.161  30.987  13.661  1.00 61.00           O
ATOM     42  N   SER A   7      47.124  31.580  12.730  1.00 51.33           N
ATOM     43  CA  SER A   7      46.726  31.058  11.455  1.00 51.33           C
ATOM     44  CB  SER A   7      46.861  32.068  10.303  1.00 51.33           C
ATOM     45  OG  SER A   7      48.230  32.366  10.072  1.00 51.33           O
ATOM     46  C   SER A   7      47.557  29.873  11.083  1.00 51.33           C
ATOM     47  O   SER A   7      48.586  29.572  11.684  1.00 51.33           O
ATOM     48  N   PHE A   8      47.085  29.183  10.029  1.00 89.34           N
ATOM     49  CA  PHE A   8      47.659  28.007   9.444  1.00 89.34           C
ATOM     50  CB  PHE A   8      46.825  27.581   8.220  1.00 89.34           C
ATOM     51  CG  PHE A   8      47.491  26.464   7.499  1.00 89.34           C
ATOM     52  CD1 PHE A   8      47.383  25.167   7.944  1.00 89.34           C
ATOM     53  CD2 PHE A   8      48.210  26.721   6.354  1.00 89.34           C
ATOM     54  CE1 PHE A   8      47.999  24.143   7.264  1.00 89.34           C
ATOM     55  CE2 PHE A   8      48.827  25.700   5.671  1.00 89.34           C
ATOM     56  CZ  PHE A   8      48.723  24.408   6.126  1.00 89.34           C
ATOM     57  C   PHE A   8      49.044  28.351   8.982  1.00 89.34           C
ATOM     58  O   PHE A   8      49.975  27.560   9.121  1.00 89.34           O
ATOM     59  N   GLU A   9      49.217  29.549   8.403  1.00 83.35           N
ATOM     60  CA  GLU A   9      50.503  29.949   7.908  1.00 83.35           C
ATOM     61  CB  GLU A   9      50.447  31.307   7.186  1.00 83.35           C
ATOM     62  CG  GLU A   9      49.617  31.270   5.901  1.00 83.35           C
ATOM     63  CD  GLU A   9      50.328  30.359   4.911  1.00 83.35           C
ATOM     64  OE1 GLU A   9      51.541  30.592   4.660  1.00 83.35           O
ATOM     65  OE2 GLU A   9      49.669  29.417   4.396  1.00 83.35           O
ATOM     66  C   GLU A   9      51.456  30.058   9.059  1.00 83.35           C
ATOM     67  O   GLU A   9      52.631  29.711   8.947  1.00 83.35           O
ATOM     68  N   GLU A  10      50.963  30.529  10.215  1.00131.48           N
ATOM     69  CA  GLU A  10      51.801  30.702  11.365  1.00131.48           C
ATOM     70  CB  GLU A  10      51.009  31.202  12.578  1.00131.48           C
ATOM     71  CG  GLU A  10      51.754  30.991  13.890  1.00131.48           C
ATOM     72  CD  GLU A  10      51.315  29.650  14.465  1.00131.48           C
ATOM     73  OE1 GLU A  10      50.081  29.451  14.621  1.00131.48           O
ATOM     74  OE2 GLU A  10      52.208  28.807  14.750  1.00131.48           O
ATOM     75  C   GLU A  10      52.397  29.380  11.739  1.00131.48           C
ATOM     76  O   GLU A  10      53.533  29.320  12.210  1.00131.48           O
ATOM     77  N   ILE A  11      51.609  28.298  11.598  1.00120.93           N
ATOM     78  CA  ILE A  11      52.019  26.963  11.958  1.00120.93           C
ATOM     79  CB  ILE A  11      50.905  25.958  12.098  1.00120.93           C
ATOM     80  CG1 ILE A  11      51.365  24.816  13.020  1.00120.93           C
ATOM     81  CG2 ILE A  11      50.529  25.420  10.712  1.00120.93           C
ATOM     82  CD1 ILE A  11      50.228  23.894  13.459  1.00120.93           C
ATOM     83  C   ILE A  11      53.038  26.378  11.014  1.00120.93           C
ATOM     84  O   ILE A  11      53.849  25.548  11.421  1.00120.93           O
ATOM     85  N   GLU A  12      52.986  26.709   9.708  1.00 94.10           N
ATOM     86  CA  GLU A  12      53.915  26.079   8.797  1.00 94.10           C
ATOM     87  CB  GLU A  12      53.665  26.421   7.319  1.00 94.10           C
ATOM     88  CG  GLU A  12      53.844  27.909   7.006  1.00 94.10           C
ATOM     89  CD  GLU A  12      53.719  28.097   5.501  1.00 94.10           C
ATOM     90  OE1 GLU A  12      53.492  27.080   4.794  1.00 94.10           O
ATOM     91  OE2 GLU A  12      53.852  29.262   5.039  1.00 94.10           O
ATOM     92  C   GLU A  12      55.307  26.536   9.116  1.00 94.10           C
ATOM     93  O   GLU A  12      55.522  27.706   9.423  1.00 94.10           O
ATOM     94  N   GLY A  13      56.300  25.617   9.057  1.00 36.35           N
ATOM     95  CA  GLY A  13      57.660  26.014   9.301  1.00 36.35           C
ATOM     96  C   GLY A  13      58.329  25.018  10.197  1.00 36.35           C
ATOM     97  O   GLY A  13      57.853  23.896  10.368  1.00 36.35           O
ATOM     98  N   ARG A  14      59.484  25.409  10.785  1.00 98.61           N
ATOM     99  CA  ARG A  14      60.132  24.482  11.667  1.00 98.61           C
ATOM    100  CB  ARG A  14      61.634  24.243  11.428  1.00 98.61           C
ATOM    101  CG  ARG A  14      61.917  23.457  10.145  1.00 98.61           C
ATOM    102  CD  ARG A  14      63.403  23.207   9.884  1.00 98.61           C
ATOM    103  NE  ARG A  14      63.499  22.320   8.691  1.00 98.61           N
ATOM    104  CZ  ARG A  14      63.482  22.855   7.435  1.00 98.61           C
ATOM    105  NH1 ARG A  14      63.385  24.207   7.270  1.00 98.61           N
ATOM    106  NH2 ARG A  14      63.561  22.037   6.345  1.00 98.61           N
ATOM    107  C   ARG A  14      59.939  24.913  13.078  1.00 98.61           C
ATOM    108  O   ARG A  14      59.986  26.098  13.413  1.00 98.61           O
ATOM    109  N   TRP A  15      59.687  23.915  13.943  1.00 64.97           N
ATOM    110  CA  TRP A  15      59.440  24.169  15.331  1.00 64.97           C
ATOM    111  CB  TRP A  15      58.035  23.742  15.787  1.00 64.97           C
ATOM    112  CG  TRP A  15      56.914  24.597  15.247  1.00 64.97           C
ATOM    113  CD2 TRP A  15      56.215  25.580  16.024  1.00 64.97           C
ATOM    114  CD1 TRP A  15      56.346  24.607  14.006  1.00 64.97           C
ATOM    115  NE1 TRP A  15      55.341  25.544  13.958  1.00 64.97           N
ATOM    116  CE2 TRP A  15      55.247  26.148  15.196  1.00 64.97           C
ATOM    117  CE3 TRP A  15      56.364  25.975  17.323  1.00 64.97           C
ATOM    118  CZ2 TRP A  15      54.412  27.125  15.657  1.00 64.97           C
ATOM    119  CZ3 TRP A  15      55.522  26.961  17.785  1.00 64.97           C
ATOM    120  CH2 TRP A  15      54.564  27.525  16.967  1.00 64.97           C
ATOM    121  C   TRP A  15      60.411  23.368  16.132  1.00 64.97           C
ATOM    122  O   TRP A  15      60.789  22.261  15.753  1.00 64.97           O
ATOM    123  N   LYS A  16      60.864  23.931  17.268  1.00 76.50           N
ATOM    124  CA  LYS A  16      61.739  23.202  18.138  1.00 76.50           C
ATOM    125  CB  LYS A  16      62.991  23.991  18.549  1.00 76.50           C
ATOM    126  CG  LYS A  16      63.963  23.203  19.430  1.00 76.50           C
ATOM    127  CD  LYS A  16      65.329  23.878  19.577  1.00 76.50           C
ATOM    128  CE  LYS A  16      66.304  23.107  20.468  1.00 76.50           C
ATOM    129  NZ  LYS A  16      67.591  23.832  20.554  1.00 76.50           N
ATOM    130  C   LYS A  16      60.954  22.940  19.380  1.00 76.50           C
ATOM    131  O   LYS A  16      60.402  23.862  19.980  1.00 76.50           O
ATOM    132  N   PHE A  17      60.870  21.662  19.795  1.00 83.44           N
ATOM    133  CA  PHE A  17      60.113  21.381  20.979  1.00 83.44           C
ATOM    134  CB  PHE A  17      59.061  20.265  20.829  1.00 83.44           C
ATOM    135  CG  PHE A  17      58.044  20.674  19.817  1.00 83.44           C
ATOM    136  CD1 PHE A  17      57.310  21.827  19.976  1.00 83.44           C
ATOM    137  CD2 PHE A  17      57.787  19.870  18.730  1.00 83.44           C
ATOM    138  CE1 PHE A  17      56.364  22.191  19.047  1.00 83.44           C
ATOM    139  CE2 PHE A  17      56.841  20.228  17.799  1.00 83.44           C
ATOM    140  CZ  PHE A  17      56.129  21.392  17.954  1.00 83.44           C
ATOM    141  C   PHE A  17      61.061  20.925  22.046  1.00 83.44           C
ATOM    142  O   PHE A  17      61.836  19.991  21.848  1.00 83.44           O
ATOM    143  N   LEU A  18      61.021  21.586  23.221  1.00 55.10           N
ATOM    144  CA  LEU A  18      61.849  21.169  24.315  1.00 55.10           C
ATOM    145  CB  LEU A  18      62.383  22.334  25.166  1.00 55.10           C
ATOM    146  CG  LEU A  18      63.326  23.272  24.390  1.00 55.10           C
ATOM    147  CD1 LEU A  18      63.836  24.416  25.281  1.00 55.10           C
ATOM    148  CD2 LEU A  18      64.462  22.489  23.712  1.00 55.10           C
ATOM    149  C   LEU A  18      60.962  20.335  25.178  1.00 55.10           C
ATOM    150  O   LEU A  18      59.863  20.759  25.523  1.00 55.10           O
ATOM    151  N   MET A  19      61.421  19.122  25.548  1.00122.42           N
ATOM    152  CA  MET A  19      60.604  18.190  26.275  1.00122.42           C
ATOM    153  CB  MET A  19      60.618  16.785  25.649  1.00122.42           C
ATOM    154  CG  MET A  19      59.894  16.688  24.307  1.00122.42           C
ATOM    155  SD  MET A  19      58.085  16.631  24.453  1.00122.42           S
ATOM    156  CE  MET A  19      58.100  14.978  25.206  1.00122.42           C
ATOM    157  C   MET A  19      61.116  18.026  27.673  1.00122.42           C
ATOM    158  O   MET A  19      62.314  17.870  27.900  1.00122.42           O
ATOM    159  N   GLY A  20      60.184  18.040  28.647  1.00 65.81           N
ATOM    160  CA  GLY A  20      60.479  17.891  30.042  1.00 65.81           C
ATOM    161  C   GLY A  20      60.127  16.492  30.464  1.00 65.81           C
ATOM    162  O   GLY A  20      60.379  15.529  29.747  1.00 65.81           O
ATOM    163  N   PRO A  21      59.428  16.406  31.571  1.00184.37           N
ATOM    164  CA  PRO A  21      59.310  15.185  32.345  1.00184.37           C
ATOM    165  CD  PRO A  21      58.257  17.254  31.719  1.00184.37           C
ATOM    166  CB  PRO A  21      58.044  15.352  33.189  1.00184.37           C
ATOM    167  CG  PRO A  21      57.205  16.373  32.407  1.00184.37           C
ATOM    168  C   PRO A  21      59.375  13.826  31.704  1.00184.37           C
ATOM    169  O   PRO A  21      60.466  13.494  31.248  1.00184.37           O
ATOM    170  N   SER A  22      58.264  13.049  31.658  1.00152.44           N
ATOM    171  CA  SER A  22      58.157  11.714  31.095  1.00152.44           C
ATOM    172  CB  SER A  22      59.465  11.052  30.614  1.00152.44           C
ATOM    173  OG  SER A  22      59.197   9.758  30.096  1.00152.44           O
ATOM    174  C   SER A  22      57.578  10.777  32.115  1.00152.44           C
ATOM    175  O   SER A  22      58.280   9.957  32.710  1.00152.44           O
ATOM    176  N   THR A  23      56.245  10.811  32.280  1.00136.71           N
ATOM    177  CA  THR A  23      55.609   9.973  33.250  1.00136.71           C
ATOM    178  CB  THR A  23      55.316  10.700  34.521  1.00136.71           C
ATOM    179  OG1 THR A  23      54.408  11.764  34.279  1.00136.71           O
ATOM    180  CG2 THR A  23      56.637  11.248  35.089  1.00136.71           C
ATOM    181  C   THR A  23      54.310   9.511  32.668  1.00136.71           C
ATOM    182  O   THR A  23      54.173   9.367  31.456  1.00136.71           O
ATOM    183  N   GLU A  24      53.332   9.206  33.543  1.00 44.56           N
ATOM    184  CA  GLU A  24      52.028   8.765  33.133  1.00 44.56           C
ATOM    185  CB  GLU A  24      51.368   7.819  34.151  1.00 44.56           C
ATOM    186  CG  GLU A  24      52.108   6.490  34.321  1.00 44.56           C
ATOM    187  CD  GLU A  24      51.397   5.696  35.408  1.00 44.56           C
ATOM    188  OE1 GLU A  24      50.377   6.207  35.943  1.00 44.56           O
ATOM    189  OE2 GLU A  24      51.865   4.569  35.720  1.00 44.56           O
ATOM    190  C   GLU A  24      51.145   9.970  33.010  1.00 44.56           C
ATOM    191  O   GLU A  24      51.557  11.093  33.293  1.00 44.56           O
ATOM    192  N   ASN A  25      49.896   9.753  32.547  1.00 96.34           N
ATOM    193  CA  ASN A  25      48.935  10.809  32.389  1.00 96.34           C
ATOM    194  CB  ASN A  25      47.615  10.331  31.758  1.00 96.34           C
ATOM    195  CG  ASN A  25      46.982   9.318  32.701  1.00 96.34           C
ATOM    196  OD1 ASN A  25      47.637   8.384  33.160  1.00 96.34           O
ATOM    197  ND2 ASN A  25      45.670   9.510  33.005  1.00 96.34           N
ATOM    198  C   ASN A  25      48.617  11.372  33.742  1.00 96.34           C
ATOM    199  O   ASN A  25      48.259  12.543  33.868  1.00 96.34           O
ATOM    200  N   SER A  26      48.634  10.512  34.779  1.00 82.90           N
ATOM    201  CA  SER A  26      48.392  10.938  36.129  1.00 82.90           C
ATOM    202  CB  SER A  26      48.027   9.768  37.059  1.00 82.90           C
ATOM    203  OG  SER A  26      47.798  10.247  38.376  1.00 82.90           O
ATOM    204  C   SER A  26      49.607  11.593  36.707  1.00 82.90           C
ATOM    205  O   SER A  26      49.506  12.551  37.472  1.00 82.90           O
ATOM    206  N   ARG A  27      50.796  11.066  36.356  1.00 77.05           N
ATOM    207  CA  ARG A  27      52.046  11.504  36.911  1.00 77.05           C
ATOM    208  CB  ARG A  27      53.209  10.567  36.561  1.00 77.05           C
ATOM    209  CG  ARG A  27      53.086   9.194  37.222  0.00 77.05           C
ATOM    210  CD  ARG A  27      54.232   8.237  36.891  1.00 77.05           C
ATOM    211  NE  ARG A  27      53.966   6.962  37.614  1.00 77.05           N
ATOM    212  CZ  ARG A  27      54.646   5.827  37.277  1.00 77.05           C
ATOM    213  NH1 ARG A  27      55.573   5.859  36.276  1.00 77.05           N
ATOM    214  NH2 ARG A  27      54.399   4.662  37.942  1.00 77.05           N
ATOM    215  C   ARG A  27      52.381  12.897  36.482  1.00 77.05           C
ATOM    216  O   ARG A  27      53.025  13.636  37.225  1.00 77.05           O
ATOM    217  N   VAL A  28      51.985  13.306  35.266  1.00110.66           N
ATOM    218  CA  VAL A  28      52.368  14.621  34.855  1.00110.66           C
ATOM    219  CB  VAL A  28      53.177  14.636  33.589  1.00110.66           C
ATOM    220  CG1 VAL A  28      52.242  14.321  32.408  1.00110.66           C
ATOM    221  CG2 VAL A  28      53.905  15.985  33.476  1.00110.66           C
ATOM    222  C   VAL A  28      51.140  15.442  34.603  1.00110.66           C
ATOM    223  O   VAL A  28      50.045  14.919  34.393  1.00110.66           O
ATOM    224  N   ASN A  29      51.298  16.776  34.709  1.00 90.28           N
ATOM    225  CA  ASN A  29      50.257  17.704  34.368  1.00 90.28           C
ATOM    226  CB  ASN A  29      49.414  18.174  35.566  1.00 90.28           C
ATOM    227  CG  ASN A  29      48.189  18.902  35.026  0.00 90.28           C
ATOM    228  OD1 ASN A  29      47.308  18.296  34.419  0.00 90.28           O
ATOM    229  ND2 ASN A  29      48.125  20.240  35.257  0.00 90.28           N
ATOM    230  C   ASN A  29      50.993  18.891  33.833  1.00 90.28           C
ATOM    231  O   ASN A  29      51.815  19.479  34.534  1.00 90.28           O
ATOM    232  N   CYS A  30      50.700  19.287  32.579  1.00 98.99           N
ATOM    233  CA  CYS A  30      51.481  20.309  31.951  1.00 98.99           C
ATOM    234  CB  CYS A  30      51.698  20.004  30.461  1.00 98.99           C
ATOM    235  SG  CYS A  30      52.321  18.313  30.240  1.00 98.99           S
ATOM    236  C   CYS A  30      50.787  21.633  32.039  1.00 98.99           C
ATOM    237  O   CYS A  30      50.278  22.150  31.046  1.00 98.99           O
ATOM    238  N   SER A  31      50.659  22.184  33.254  1.00140.31           N
ATOM    239  CA  SER A  31      50.168  23.525  33.383  1.00140.31           C
ATOM    240  CB  SER A  31      49.479  23.765  34.736  1.00140.31           C
ATOM    241  OG  SER A  31      48.357  22.906  34.868  1.00140.31           O
ATOM    242  C   SER A  31      51.338  24.482  33.308  1.00140.31           C
ATOM    243  O   SER A  31      51.258  25.578  32.755  1.00140.31           O
ATOM    244  N   MET A  32      52.386  24.091  34.064  1.00172.41           N
ATOM    245  CA  MET A  32      53.677  24.645  34.416  1.00172.41           C
ATOM    246  CB  MET A  32      54.098  24.238  35.838  1.00172.41           C
ATOM    247  CG  MET A  32      53.190  24.806  36.931  1.00172.41           C
ATOM    248  SD  MET A  32      53.665  24.337  38.621  1.00172.41           S
ATOM    249  CE  MET A  32      55.183  25.334  38.638  1.00172.41           C
ATOM    250  C   MET A  32      54.902  24.427  33.557  1.00172.41           C
ATOM    251  O   MET A  32      55.816  25.235  33.669  1.00172.41           O
ATOM    252  N   PRO A  33      54.990  23.581  32.598  1.00274.11           N
ATOM    253  CA  PRO A  33      56.202  22.801  32.355  1.00274.11           C
ATOM    254  CD  PRO A  33      54.419  24.038  31.341  1.00274.11           C
ATOM    255  CB  PRO A  33      56.458  22.857  30.845  1.00274.11           C
ATOM    256  CG  PRO A  33      55.575  24.005  30.336  1.00274.11           C
ATOM    257  C   PRO A  33      57.507  22.782  33.135  1.00274.11           C
ATOM    258  O   PRO A  33      57.673  21.706  33.711  1.00274.11           O
ATOM    259  N   TRP A  34      58.449  23.761  33.172  1.00340.63           N
ATOM    260  CA  TRP A  34      59.642  23.648  34.015  1.00340.63           C
ATOM    261  CB  TRP A  34      59.477  22.862  35.349  1.00340.63           C
ATOM    262  CG  TRP A  34      60.605  22.933  36.357  1.00340.63           C
ATOM    263  CD2 TRP A  34      60.796  24.034  37.259  1.00340.63           C
ATOM    264  CD1 TRP A  34      61.603  22.040  36.623  1.00340.63           C
ATOM    265  NE1 TRP A  34      62.404  22.517  37.633  1.00340.63           N
ATOM    266  CE2 TRP A  34      61.918  23.743  38.034  1.00340.63           C
ATOM    267  CE3 TRP A  34      60.092  25.191  37.428  1.00340.63           C
ATOM    268  CZ2 TRP A  34      62.355  24.610  38.995  1.00340.63           C
ATOM    269  CZ3 TRP A  34      60.535  26.064  38.396  1.00340.63           C
ATOM    270  CH2 TRP A  34      61.645  25.778  39.164  1.00340.63           C
ATOM    271  C   TRP A  34      60.822  23.147  33.201  1.00340.63           C
ATOM    272  O   TRP A  34      60.870  23.358  31.993  1.00340.63           O
ATOM    273  N   LYS A  35      61.816  22.487  33.850  1.00121.49           N
ATOM    274  CA  LYS A  35      63.072  22.058  33.266  1.00121.49           C
ATOM    275  CB  LYS A  35      64.052  21.480  34.303  1.00121.49           C
ATOM    276  CG  LYS A  35      64.535  22.501  35.335  1.00121.49           C
ATOM    277  CD  LYS A  35      65.220  21.862  36.544  1.00121.49           C
ATOM    278  CE  LYS A  35      66.505  21.110  36.191  1.00121.49           C
ATOM    279  NZ  LYS A  35      67.098  20.522  37.413  1.00121.49           N
ATOM    280  C   LYS A  35      62.902  21.007  32.200  1.00121.49           C
ATOM    281  O   LYS A  35      62.112  20.071  32.319  1.00121.49           O
ATOM    282  N   PRO A  36      63.616  21.227  31.111  1.00102.89           N
ATOM    283  CA  PRO A  36      63.593  20.277  30.015  1.00102.89           C
ATOM    284  CD  PRO A  36      63.672  22.595  30.618  1.00102.89           C
ATOM    285  CB  PRO A  36      63.461  21.105  28.736  1.00102.89           C
ATOM    286  CG  PRO A  36      64.014  22.483  29.126  1.00102.89           C
ATOM    287  C   PRO A  36      64.731  19.292  29.915  1.00102.89           C
ATOM    288  O   PRO A  36      65.872  19.665  30.189  1.00102.89           O
ATOM    289  N   VAL A  37      64.431  18.025  29.541  1.00 71.16           N
ATOM    290  CA  VAL A  37      65.399  16.991  29.270  1.00 71.16           C
ATOM    291  CB  VAL A  37      64.819  15.616  29.425  1.00 71.16           C
ATOM    292  CG1 VAL A  37      65.894  14.585  29.043  1.00 71.16           C
ATOM    293  CG2 VAL A  37      64.288  15.466  30.860  1.00 71.16           C
ATOM    294  C   VAL A  37      65.975  17.059  27.876  1.00 71.16           C
ATOM    295  O   VAL A  37      67.194  17.030  27.709  1.00 71.16           O
ATOM    296  N   LYS A  38      65.115  17.156  26.827  1.00150.77           N
ATOM    297  CA  LYS A  38      65.640  17.045  25.486  1.00150.77           C
ATOM    298  CB  LYS A  38      65.698  15.600  24.954  1.00150.77           C
ATOM    299  CG  LYS A  38      64.353  14.871  24.920  1.00150.77           C
ATOM    300  CD  LYS A  38      63.751  14.608  26.301  1.00150.77           C
ATOM    301  CE  LYS A  38      62.439  13.823  26.252  1.00150.77           C
ATOM    302  NZ  LYS A  38      61.992  13.498  27.624  1.00150.77           N
ATOM    303  C   LYS A  38      64.869  17.861  24.493  1.00150.77           C
ATOM    304  O   LYS A  38      63.830  18.440  24.800  1.00150.77           O
ATOM    305  N   THR A  39      65.392  17.932  23.247  1.00100.65           N
ATOM    306  CA  THR A  39      64.763  18.714  22.219  1.00100.65           C
ATOM    307  CB  THR A  39      65.627  19.830  21.710  1.00100.65           C
ATOM    308  OG1 THR A  39      64.876  20.687  20.863  1.00100.65           O
ATOM    309  CG2 THR A  39      66.810  19.221  20.938  1.00100.65           C
ATOM    310  C   THR A  39      64.444  17.840  21.045  1.00100.65           C
ATOM    311  O   THR A  39      65.138  16.861  20.776  1.00100.65           O
ATOM    312  N   TRP A  40      63.345  18.174  20.334  1.00 58.11           N
ATOM    313  CA  TRP A  40      62.940  17.464  19.152  1.00 58.11           C
ATOM    314  CB  TRP A  40      61.673  16.615  19.348  1.00 58.11           C
ATOM    315  CG  TRP A  40      61.839  15.452  20.296  1.00 58.11           C
ATOM    316  CD2 TRP A  40      62.291  14.147  19.902  1.00 58.11           C
ATOM    317  CD1 TRP A  40      61.609  15.394  21.638  1.00 58.11           C
ATOM    318  NE1 TRP A  40      61.888  14.132  22.108  1.00 58.11           N
ATOM    319  CE2 TRP A  40      62.308  13.355  21.050  1.00 58.11           C
ATOM    320  CE3 TRP A  40      62.659  13.649  18.686  1.00 58.11           C
ATOM    321  CZ2 TRP A  40      62.697  12.046  20.997  1.00 58.11           C
ATOM    322  CZ3 TRP A  40      63.051  12.330  18.636  1.00 58.11           C
ATOM    323  CH2 TRP A  40      63.069  11.544  19.770  1.00 58.11           C
ATOM    324  C   TRP A  40      62.601  18.505  18.126  1.00 58.11           C
ATOM    325  O   TRP A  40      61.889  19.464  18.418  1.00 58.11           O
ATOM    326  N   ILE A  41      63.075  18.343  16.876  1.00 43.46           N
ATOM    327  CA  ILE A  41      62.786  19.350  15.892  1.00 43.46           C
ATOM    328  CB  ILE A  41      63.990  19.804  15.120  1.00 43.46           C
ATOM    329  CG1 ILE A  41      65.045  20.404  16.065  1.00 43.46           C
ATOM    330  CG2 ILE A  41      63.509  20.790  14.043  1.00 43.46           C
ATOM    331  CD1 ILE A  41      66.404  20.617  15.399  1.00 43.46           C
ATOM    332  C   ILE A  41      61.828  18.765  14.903  1.00 43.46           C
ATOM    333  O   ILE A  41      61.996  17.626  14.469  1.00 43.46           O
ATOM    334  N   VAL A  42      60.772  19.530  14.543  1.00 45.91           N
ATOM    335  CA  VAL A  42      59.797  19.030  13.614  1.00 45.91           C
ATOM    336  CB  VAL A  42      58.468  18.731  14.243  1.00 45.91           C
ATOM    337  CG1 VAL A  42      58.661  17.609  15.279  1.00 45.91           C
ATOM    338  CG2 VAL A  42      57.894  20.034  14.827  1.00 45.91           C
ATOM    339  C   VAL A  42      59.560  20.059  12.551  1.00 45.91           C
ATOM    340  O   VAL A  42      59.576  21.261  12.811  1.00 45.91           O
ATOM    341  N   SER A  43      59.339  19.591  11.305  1.00 87.32           N
ATOM    342  CA  SER A  43      59.063  20.484  10.219  1.00 87.32           C
ATOM    343  CB  SER A  43      60.003  20.313   9.015  1.00 87.32           C
ATOM    344  OG  SER A  43      59.775  19.060   8.389  1.00 87.32           O
ATOM    345  C   SER A  43      57.677  20.193   9.742  1.00 87.32           C
ATOM    346  O   SER A  43      57.298  19.041   9.528  1.00 87.32           O
ATOM    347  N   LEU A  44      56.877  21.261   9.567  1.00 62.55           N
ATOM    348  CA  LEU A  44      55.513  21.094   9.137  1.00 62.55           C
ATOM    349  CB  LEU A  44      54.518  21.799  10.073  1.00 62.55           C
ATOM    350  CG  LEU A  44      54.618  21.315  11.534  1.00 62.55           C
ATOM    351  CD1 LEU A  44      53.608  22.042  12.435  1.00 62.55           C
ATOM    352  CD2 LEU A  44      54.517  19.786  11.627  1.00 62.55           C
ATOM    353  C   LEU A  44      55.379  21.712   7.779  1.00 62.55           C
ATOM    354  O   LEU A  44      55.681  22.888   7.588  1.00 62.55           O
ATOM    355  N   ARG A  45      54.896  20.941   6.786  1.00106.64           N
ATOM    356  CA  ARG A  45      54.813  21.501   5.466  1.00106.64           C
ATOM    357  CB  ARG A  45      55.725  20.816   4.435  1.00106.64           C
ATOM    358  CG  ARG A  45      57.176  21.294   4.513  1.00106.64           C
ATOM    359  CD  ARG A  45      57.315  22.789   4.208  1.00106.64           C
ATOM    360  NE  ARG A  45      58.765  23.104   4.069  1.00106.64           N
ATOM    361  CZ  ARG A  45      59.499  23.482   5.157  1.00106.64           C
ATOM    362  NH1 ARG A  45      58.920  23.530   6.391  1.00106.64           N
ATOM    363  NH2 ARG A  45      60.814  23.817   5.005  1.00106.64           N
ATOM    364  C   ARG A  45      53.416  21.461   4.934  1.00106.64           C
ATOM    365  O   ARG A  45      52.609  20.617   5.322  1.00106.64           O
ATOM    366  N   PHE A  46      53.169  22.371   3.959  1.00199.13           N
ATOM    367  CA  PHE A  46      51.944  22.660   3.252  1.00199.13           C
ATOM    368  CB  PHE A  46      52.214  23.090   1.796  1.00199.13           C
ATOM    369  CG  PHE A  46      52.945  24.385   1.828  1.00199.13           C
ATOM    370  CD1 PHE A  46      52.262  25.573   1.949  1.00199.13           C
ATOM    371  CD2 PHE A  46      54.318  24.410   1.732  1.00199.13           C
ATOM    372  CE1 PHE A  46      52.939  26.769   1.977  1.00199.13           C
ATOM    373  CE2 PHE A  46      54.999  25.604   1.760  1.00199.13           C
ATOM    374  CZ  PHE A  46      54.310  26.785   1.883  1.00199.13           C
ATOM    375  C   PHE A  46      51.042  21.460   3.266  1.00199.13           C
ATOM    376  O   PHE A  46      51.481  20.329   3.079  1.00199.13           O
ATOM    377  N   PRO A  47      49.792  21.729   3.062  1.00329.63           N
ATOM    378  CA  PRO A  47      48.716  21.048   3.727  1.00329.63           C
ATOM    379  CD  PRO A  47      49.472  21.861   1.643  1.00329.63           C
ATOM    380  CB  PRO A  47      47.854  20.397   2.649  1.00329.63           C
ATOM    381  CG  PRO A  47      48.062  21.299   1.433  1.00329.63           C
ATOM    382  C   PRO A  47      48.908  20.117   4.907  1.00329.63           C
ATOM    383  O   PRO A  47      48.525  20.596   5.972  1.00329.63           O
ATOM    384  N   ASP A  48      49.298  18.832   4.830  1.00205.87           N
ATOM    385  CA  ASP A  48      49.334  18.026   6.042  1.00205.87           C
ATOM    386  CB  ASP A  48      48.248  16.930   6.037  1.00205.87           C
ATOM    387  CG  ASP A  48      48.361  16.050   4.800  1.00205.87           C
ATOM    388  OD1 ASP A  48      49.140  16.399   3.874  1.00205.87           O
ATOM    389  OD2 ASP A  48      47.648  15.012   4.766  1.00205.87           O
ATOM    390  C   ASP A  48      50.614  17.461   6.631  1.00205.87           C
ATOM    391  O   ASP A  48      50.527  16.853   7.695  1.00205.87           O
ATOM    392  N   LEU A  49      51.802  17.510   5.994  1.00133.90           N
ATOM    393  CA  LEU A  49      52.833  16.622   6.498  1.00133.90           C
ATOM    394  CB  LEU A  49      53.669  15.935   5.398  1.00133.90           C
ATOM    395  CG  LEU A  49      52.895  14.822   4.661  1.00133.90           C
ATOM    396  CD1 LEU A  49      51.689  15.382   3.895  1.00133.90           C
ATOM    397  CD2 LEU A  49      53.826  13.972   3.783  1.00133.90           C
ATOM    398  C   LEU A  49      53.769  17.181   7.531  1.00133.90           C
ATOM    399  O   LEU A  49      54.101  18.365   7.543  1.00133.90           O
ATOM    400  N   ALA A  50      54.210  16.282   8.451  1.00 42.55           N
ATOM    401  CA  ALA A  50      55.147  16.612   9.488  1.00 42.55           C
ATOM    402  CB  ALA A  50      54.556  16.511  10.904  1.00 42.55           C
ATOM    403  C   ALA A  50      56.280  15.624   9.410  1.00 42.55           C
ATOM    404  O   ALA A  50      56.068  14.455   9.094  1.00 42.55           O
ATOM    405  N   ILE A  51      57.531  16.081   9.656  1.00143.73           N
ATOM    406  CA  ILE A  51      58.654  15.178   9.643  1.00143.73           C
ATOM    407  CB  ILE A  51      59.300  15.029   8.288  1.00143.73           C
ATOM    408  CG1 ILE A  51      59.914  16.345   7.770  1.00143.73           C
ATOM    409  CG2 ILE A  51      58.232  14.442   7.350  1.00143.73           C
ATOM    410  CD1 ILE A  51      61.267  16.709   8.386  1.00143.73           C
ATOM    411  C   ILE A  51      59.681  15.662  10.628  1.00143.73           C
ATOM    412  O   ILE A  51      59.692  16.838  10.987  1.00143.73           O
ATOM    413  N   ASP A  52      60.566  14.750  11.099  1.00130.30           N
ATOM    414  CA  ASP A  52      61.616  15.071  12.038  1.00130.30           C
ATOM    415  CB  ASP A  52      61.666  14.120  13.246  1.00130.30           C
ATOM    416  CG  ASP A  52      60.409  14.330  14.075  1.00130.30           C
ATOM    417  OD1 ASP A  52      59.676  15.316  13.796  1.00130.30           O
ATOM    418  OD2 ASP A  52      60.160  13.504  14.993  1.00130.30           O
ATOM    419  C   ASP A  52      62.934  14.924  11.326  1.00130.30           C
ATOM    420  O   ASP A  52      63.030  14.193  10.344  1.00130.30           O
ATOM    421  N   GLU A  53      63.971  15.679  11.758  1.00132.75           N
ATOM    422  CA  GLU A  53      65.261  15.656  11.112  1.00132.75           C
ATOM    423  CB  GLU A  53      66.115  16.893  11.443  1.00132.75           C
ATOM    424  CG  GLU A  53      65.636  18.171  10.748  1.00132.75           C
ATOM    425  CD  GLU A  53      64.329  18.605  11.392  1.00132.75           C
ATOM    426  OE1 GLU A  53      64.242  18.542  12.647  1.00132.75           O
ATOM    427  OE2 GLU A  53      63.400  19.000  10.639  1.00132.75           O
ATOM    428  C   GLU A  53      66.099  14.470  11.380  1.00132.75           C
ATOM    429  O   GLU A  53      66.541  13.782  10.458  1.00132.75           O
ATOM    430  N   THR A  54      66.333  14.194  12.667  1.00 99.59           N
ATOM    431  CA  THR A  54      67.218  13.120  12.946  1.00 99.59           C
ATOM    432  CB  THR A  54      67.501  12.951  14.414  1.00 99.59           C
ATOM    433  OG1 THR A  54      68.444  11.908  14.611  1.00 99.59           O
ATOM    434  CG2 THR A  54      66.195  12.647  15.170  1.00 99.59           C
ATOM    435  C   THR A  54      66.533  11.915  12.443  1.00 99.59           C
ATOM    436  O   THR A  54      67.143  11.018  11.865  1.00 99.59           O
ATOM    437  N   VAL A  55      65.209  11.889  12.639  1.00 80.51           N
ATOM    438  CA  VAL A  55      64.558  10.672  12.300  1.00 80.51           C
ATOM    439  CB  VAL A  55      63.177  10.577  12.877  1.00 80.51           C
ATOM    440  CG1 VAL A  55      62.576   9.231  12.440  1.00 80.51           C
ATOM    441  CG2 VAL A  55      63.261  10.768  14.399  1.00 80.51           C
ATOM    442  C   VAL A  55      64.428  10.445  10.830  1.00 80.51           C
ATOM    443  O   VAL A  55      64.795   9.382  10.332  1.00 80.51           O
ATOM    444  N   GLY A  56      63.927  11.452  10.097  1.00 22.26           N
ATOM    445  CA  GLY A  56      63.616  11.214   8.720  1.00 22.26           C
ATOM    446  C   GLY A  56      62.247  10.599   8.715  1.00 22.26           C
ATOM    447  O   GLY A  56      61.775  10.117   7.688  1.00 22.26           O
ATOM    448  N   ARG A  57      61.574  10.602   9.888  1.00149.59           N
ATOM    449  CA  ARG A  57      60.262  10.028  10.024  1.00149.59           C
ATOM    450  CB  ARG A  57      59.843   9.749  11.479  1.00149.59           C
ATOM    451  CG  ARG A  57      58.463   9.096  11.603  1.00149.59           C
ATOM    452  CD  ARG A  57      58.419   7.659  11.078  1.00149.59           C
ATOM    453  NE  ARG A  57      57.031   7.151  11.267  1.00149.59           N
ATOM    454  CZ  ARG A  57      56.667   5.949  10.736  1.00149.59           C
ATOM    455  NH1 ARG A  57      57.572   5.213  10.026  1.00149.59           N
ATOM    456  NH2 ARG A  57      55.397   5.480  10.913  1.00149.59           N
ATOM    457  C   ARG A  57      59.257  10.986   9.461  1.00149.59           C
ATOM    458  O   ARG A  57      59.468  12.197   9.460  1.00149.59           O
ATOM    459  N   THR A  58      58.123  10.451   8.959  1.00 95.86           N
ATOM    460  CA  THR A  58      57.107  11.291   8.389  1.00 95.86           C
ATOM    461  CB  THR A  58      56.826  10.990   6.946  1.00 95.86           C
ATOM    462  OG1 THR A  58      55.956  11.971   6.400  1.00 95.86           O
ATOM    463  CG2 THR A  58      56.184   9.595   6.851  1.00 95.86           C
ATOM    464  C   THR A  58      55.830  11.073   9.141  1.00 95.86           C
ATOM    465  O   THR A  58      55.618  10.013   9.727  1.00 95.86           O
ATOM    466  N   GLY A  59      54.937  12.089   9.139  1.00 25.01           N
ATOM    467  CA  GLY A  59      53.692  11.997   9.853  1.00 25.01           C
ATOM    468  C   GLY A  59      52.798  13.105   9.378  1.00 25.01           C
ATOM    469  O   GLY A  59      53.014  13.663   8.303  1.00 25.01           O
ATOM    470  N   PHE A  60      51.748  13.446  10.165  1.00104.04           N
ATOM    471  CA  PHE A  60      50.848  14.481   9.721  1.00104.04           C
ATOM    472  CB  PHE A  60      49.534  13.945   9.121  1.00104.04           C
ATOM    473  CG  PHE A  60      48.803  13.197  10.182  1.00104.04           C
ATOM    474  CD1 PHE A  60      47.988  13.859  11.071  1.00104.04           C
ATOM    475  CD2 PHE A  60      48.931  11.831  10.284  1.00104.04           C
ATOM    476  CE1 PHE A  60      47.311  13.168  12.048  1.00104.04           C
ATOM    477  CE2 PHE A  60      48.257  11.135  11.260  1.00104.04           C
ATOM    478  CZ  PHE A  60      47.446  11.804  12.144  1.00104.04           C
ATOM    479  C   PHE A  60      50.491  15.406  10.849  1.00104.04           C
ATOM    480  O   PHE A  60      50.762  15.118  12.014  1.00104.04           O
ATOM    481  N   TRP A  61      49.907  16.585  10.513  1.00147.31           N
ATOM    482  CA  TRP A  61      49.484  17.509  11.528  1.00147.31           C
ATOM    483  CB  TRP A  61      50.505  18.584  11.944  1.00147.31           C
ATOM    484  CG  TRP A  61      50.331  19.931  11.279  1.00147.31           C
ATOM    485  CD2 TRP A  61      50.955  20.372  10.063  1.00147.31           C
ATOM    486  CD1 TRP A  61      49.569  20.974  11.719  1.00147.31           C
ATOM    487  NE1 TRP A  61      49.680  22.037  10.859  1.00147.31           N
ATOM    488  CE2 TRP A  61      50.529  21.683   9.835  1.00147.31           C
ATOM    489  CE3 TRP A  61      51.814  19.743   9.209  1.00147.31           C
ATOM    490  CZ2 TRP A  61      50.957  22.385   8.745  1.00147.31           C
ATOM    491  CZ3 TRP A  61      52.240  20.455   8.109  1.00147.31           C
ATOM    492  CH2 TRP A  61      51.821  21.749   7.882  1.00147.31           C
ATOM    493  C   TRP A  61      48.299  18.269  11.006  1.00147.31           C
ATOM    494  O   TRP A  61      47.975  18.220   9.819  1.00147.31           O
ATOM    495  N   THR A  62      47.588  18.965  11.919  1.00122.56           N
ATOM    496  CA  THR A  62      46.485  19.797  11.536  1.00122.56           C
ATOM    497  CB  THR A  62      45.157  19.099  11.618  1.00122.56           C
ATOM    498  OG1 THR A  62      44.114  19.975  11.216  1.00122.56           O
ATOM    499  CG2 THR A  62      44.934  18.622  13.063  1.00122.56           C
ATOM    500  C   THR A  62      46.451  20.921  12.516  1.00122.56           C
ATOM    501  O   THR A  62      46.832  20.747  13.671  1.00122.56           O
ATOM    502  N   LEU A  63      46.026  22.122  12.083  1.00126.28           N
ATOM    503  CA  LEU A  63      45.906  23.187  13.031  1.00126.28           C
ATOM    504  CB  LEU A  63      45.968  24.579  12.369  1.00126.28           C
ATOM    505  CG  LEU A  63      46.346  25.746  13.309  1.00126.28           C
ATOM    506  CD1 LEU A  63      45.337  25.974  14.439  1.00126.28           C
ATOM    507  CD2 LEU A  63      47.783  25.577  13.828  1.00126.28           C
ATOM    508  C   LEU A  63      44.538  22.943  13.595  1.00126.28           C
ATOM    509  O   LEU A  63      43.726  22.271  12.959  1.00126.28           O
ATOM    510  N   ILE A  64      44.256  23.402  14.827  1.00 79.79           N
ATOM    511  CA  ILE A  64      42.939  23.219  15.364  1.00 79.79           C
ATOM    512  CB  ILE A  64      42.953  22.679  16.766  1.00 79.79           C
ATOM    513  CG1 ILE A  64      43.609  21.289  16.786  1.00 79.79           C
ATOM    514  CG2 ILE A  64      41.515  22.694  17.313  1.00 79.79           C
ATOM    515  CD1 ILE A  64      43.943  20.790  18.190  1.00 79.79           C
ATOM    516  C   ILE A  64      42.331  24.580  15.404  1.00 79.79           C
ATOM    517  O   ILE A  64      42.601  25.333  16.341  1.00 79.79           O
ATOM    518  N   TYR A  65      41.477  24.918  14.401  1.00176.31           N
ATOM    519  CA  TYR A  65      40.879  26.224  14.415  1.00176.31           C
ATOM    520  CB  TYR A  65      39.964  26.427  15.639  1.00176.31           C
ATOM    521  CG  TYR A  65      39.016  27.556  15.400  1.00176.31           C
ATOM    522  CD1 TYR A  65      38.040  27.436  14.436  1.00176.31           C
ATOM    523  CD2 TYR A  65      39.060  28.705  16.156  1.00176.31           C
ATOM    524  CE1 TYR A  65      37.142  28.452  14.209  1.00176.31           C
ATOM    525  CE2 TYR A  65      38.164  29.726  15.934  1.00176.31           C
ATOM    526  CZ  TYR A  65      37.206  29.603  14.956  1.00176.31           C
ATOM    527  OH  TYR A  65      36.289  30.651  14.728  1.00176.31           O
ATOM    528  C   TYR A  65      42.050  27.167  14.427  1.00176.31           C
ATOM    529  O   TYR A  65      42.951  27.010  13.604  1.00176.31           O
ATOM    530  N   ASN A  66      42.008  28.243  15.245  1.00198.66           N
ATOM    531  CA  ASN A  66      43.163  29.106  15.368  1.00198.66           C
ATOM    532  CB  ASN A  66      42.816  30.597  15.244  1.00198.66           C
ATOM    533  CG  ASN A  66      42.437  30.852  13.804  1.00198.66           C
ATOM    534  OD1 ASN A  66      42.554  29.961  12.966  1.00198.66           O
ATOM    535  ND2 ASN A  66      41.999  32.101  13.493  1.00198.66           N
ATOM    536  C   ASN A  66      43.768  28.969  16.746  1.00198.66           C
ATOM    537  O   ASN A  66      44.541  29.827  17.175  1.00198.66           O
ATOM    538  N   GLN A  67      43.384  27.914  17.488  1.00123.81           N
ATOM    539  CA  GLN A  67      43.791  27.663  18.852  1.00123.81           C
ATOM    540  CB  GLN A  67      42.771  26.773  19.573  1.00123.81           C
ATOM    541  CG  GLN A  67      41.386  27.411  19.657  1.00123.81           C
ATOM    542  CD  GLN A  67      41.451  28.516  20.696  1.00123.81           C
ATOM    543  OE1 GLN A  67      41.094  28.306  21.853  1.00123.81           O
ATOM    544  NE2 GLN A  67      41.927  29.721  20.283  1.00123.81           N
ATOM    545  C   GLN A  67      45.136  27.025  19.087  1.00123.81           C
ATOM    546  O   GLN A  67      45.856  27.417  20.006  1.00123.81           O
ATOM    547  N   GLY A  68      45.493  25.989  18.302  1.00 45.11           N
ATOM    548  CA  GLY A  68      46.701  25.248  18.552  1.00 45.11           C
ATOM    549  C   GLY A  68      46.786  24.186  17.496  1.00 45.11           C
ATOM    550  O   GLY A  68      46.137  24.302  16.460  1.00 45.11           O
ATOM    551  N   TYR A  69      47.601  23.128  17.722  1.00 85.47           N
ATOM    552  CA  TYR A  69      47.789  22.129  16.704  1.00 85.47           C
ATOM    553  CB  TYR A  69      49.035  22.420  15.846  1.00 85.47           C
ATOM    554  CG  TYR A  69      50.210  22.489  16.771  1.00 85.47           C
ATOM    555  CD1 TYR A  69      50.504  23.650  17.453  1.00 85.47           C
ATOM    556  CD2 TYR A  69      51.024  21.395  16.960  1.00 85.47           C
ATOM    557  CE1 TYR A  69      51.583  23.719  18.304  1.00 85.47           C
ATOM    558  CE2 TYR A  69      52.105  21.456  17.811  1.00 85.47           C
ATOM    559  CZ  TYR A  69      52.387  22.620  18.485  1.00 85.47           C
ATOM    560  OH  TYR A  69      53.494  22.684  19.357  1.00 85.47           O
ATOM    561  C   TYR A  69      47.996  20.761  17.296  1.00 85.47           C
ATOM    562  O   TYR A  69      48.296  20.600  18.480  1.00 85.47           O
ATOM    563  N   GLU A  70      47.811  19.722  16.448  1.00 87.03           N
ATOM    564  CA  GLU A  70      48.088  18.365  16.824  1.00 87.03           C
ATOM    565  CB  GLU A  70      46.851  17.463  16.966  1.00 87.03           C
ATOM    566  CG  GLU A  70      47.228  16.047  17.412  1.00 87.03           C
ATOM    567  CD  GLU A  70      45.963  15.271  17.740  1.00 87.03           C
ATOM    568  OE1 GLU A  70      45.378  14.670  16.800  1.00 87.03           O
ATOM    569  OE2 GLU A  70      45.568  15.266  18.936  1.00 87.03           O
ATOM    570  C   GLU A  70      48.963  17.775  15.762  1.00 87.03           C
ATOM    571  O   GLU A  70      48.699  17.923  14.568  1.00 87.03           O
ATOM    572  N   ALA A  71      50.056  17.107  16.186  1.00 42.50           N
ATOM    573  CA  ALA A  71      50.947  16.481  15.252  1.00 42.50           C
ATOM    574  CB  ALA A  71      52.357  17.095  15.243  1.00 42.50           C
ATOM    575  C   ALA A  71      51.093  15.053  15.664  1.00 42.50           C
ATOM    576  O   ALA A  71      51.291  14.750  16.842  1.00 42.50           O
ATOM    577  N   VAL A  72      50.973  14.135  14.685  1.00 46.56           N
ATOM    578  CA  VAL A  72      51.158  12.744  14.966  1.00 46.56           C
ATOM    579  CB  VAL A  72      50.017  11.888  14.497  1.00 46.56           C
ATOM    580  CG1 VAL A  72      50.361  10.413  14.766  1.00 46.56           C
ATOM    581  CG2 VAL A  72      48.730  12.367  15.190  1.00 46.56           C
ATOM    582  C   VAL A  72      52.364  12.336  14.190  1.00 46.56           C
ATOM    583  O   VAL A  72      52.349  12.331  12.958  1.00 46.56           O
ATOM    584  N   ILE A  73      53.464  12.022  14.899  1.00100.16           N
ATOM    585  CA  ILE A  73      54.634  11.600  14.198  1.00100.16           C
ATOM    586  CB  ILE A  73      55.573  12.725  13.871  1.00100.16           C
ATOM    587  CG1 ILE A  73      56.648  12.255  12.878  1.00100.16           C
ATOM    588  CG2 ILE A  73      56.135  13.279  15.191  1.00100.16           C
ATOM    589  CD1 ILE A  73      57.448  13.400  12.258  1.00100.16           C
ATOM    590  C   ILE A  73      55.377  10.630  15.065  1.00100.16           C
ATOM    591  O   ILE A  73      55.460  10.806  16.278  1.00100.16           O
ATOM    592  N   ARG A  74      55.935   9.572  14.446  1.00 98.79           N
ATOM    593  CA  ARG A  74      56.757   8.604  15.121  1.00 98.79           C
ATOM    594  CB  ARG A  74      58.137   9.155  15.530  1.00 98.79           C
ATOM    595  CG  ARG A  74      59.092   8.072  16.040  1.00 98.79           C
ATOM    596  CD  ARG A  74      60.446   8.604  16.516  1.00 98.79           C
ATOM    597  NE  ARG A  74      60.287   9.040  17.932  1.00 98.79           N
ATOM    598  CZ  ARG A  74      59.964  10.334  18.221  1.00 98.79           C
ATOM    599  NH1 ARG A  74      59.795  11.237  17.211  1.00 98.79           N
ATOM    600  NH2 ARG A  74      59.813  10.726  19.520  1.00 98.79           N
ATOM    601  C   ARG A  74      56.092   8.048  16.352  1.00 98.79           C
ATOM    602  O   ARG A  74      56.716   7.950  17.407  1.00 98.79           O
ATOM    603  N   ASN A  75      54.813   7.640  16.242  1.00 76.65           N
ATOM    604  CA  ASN A  75      54.079   7.023  17.319  1.00 76.65           C
ATOM    605  CB  ASN A  75      54.712   5.711  17.818  1.00 76.65           C
ATOM    606  CG  ASN A  75      54.513   4.639  16.752  1.00 76.65           C
ATOM    607  OD1 ASN A  75      54.962   3.504  16.904  1.00 76.65           O
ATOM    608  ND2 ASN A  75      53.820   5.010  15.642  1.00 76.65           N
ATOM    609  C   ASN A  75      53.916   7.940  18.502  1.00 76.65           C
ATOM    610  O   ASN A  75      53.714   7.471  19.623  1.00 76.65           O
ATOM    611  N   ARG A  76      53.965   9.270  18.295  1.00 44.05           N
ATOM    612  CA  ARG A  76      53.742  10.186  19.382  1.00 44.05           C
ATOM    613  CB  ARG A  76      55.021  10.877  19.884  1.00 44.05           C
ATOM    614  CG  ARG A  76      56.000   9.912  20.556  1.00 44.05           C
ATOM    615  CD  ARG A  76      57.247  10.593  21.123  1.00 44.05           C
ATOM    616  NE  ARG A  76      58.089   9.531  21.741  1.00 44.05           N
ATOM    617  CZ  ARG A  76      57.872   9.157  23.038  1.00 44.05           C
ATOM    618  NH1 ARG A  76      56.883   9.754  23.762  1.00 44.05           N
ATOM    619  NH2 ARG A  76      58.643   8.184  23.604  1.00 44.05           N
ATOM    620  C   ARG A  76      52.817  11.255  18.889  1.00 44.05           C
ATOM    621  O   ARG A  76      52.803  11.578  17.702  1.00 44.05           O
ATOM    622  N   LYS A  77      51.993  11.818  19.798  1.00 53.69           N
ATOM    623  CA  LYS A  77      51.092  12.863  19.414  1.00 53.69           C
ATOM    624  CB  LYS A  77      49.609  12.556  19.684  1.00 53.69           C
ATOM    625  CG  LYS A  77      49.041  11.464  18.777  1.00 53.69           C
ATOM    626  CD  LYS A  77      47.611  11.054  19.132  1.00 53.69           C
ATOM    627  CE  LYS A  77      47.029   9.994  18.194  1.00 53.69           C
ATOM    628  NZ  LYS A  77      45.599   9.776  18.505  1.00 53.69           N
ATOM    629  C   LYS A  77      51.453  14.079  20.203  1.00 53.69           C
ATOM    630  O   LYS A  77      51.617  14.027  21.423  1.00 53.69           O
ATOM    631  N   PHE A  78      51.593  15.219  19.499  1.00 57.81           N
ATOM    632  CA  PHE A  78      51.956  16.431  20.156  1.00 57.81           C
ATOM    633  CB  PHE A  78      53.170  17.133  19.522  1.00 57.81           C
ATOM    634  CG  PHE A  78      54.353  16.250  19.722  1.00 57.81           C
ATOM    635  CD1 PHE A  78      54.601  15.208  18.858  1.00 57.81           C
ATOM    636  CD2 PHE A  78      55.216  16.464  20.772  1.00 57.81           C
ATOM    637  CE1 PHE A  78      55.692  14.391  19.040  1.00 57.81           C
ATOM    638  CE2 PHE A  78      56.308  15.650  20.958  1.00 57.81           C
ATOM    639  CZ  PHE A  78      56.548  14.611  20.091  1.00 57.81           C
ATOM    640  C   PHE A  78      50.802  17.380  20.061  1.00 57.81           C
ATOM    641  O   PHE A  78      50.241  17.596  18.990  1.00 57.81           O
ATOM    642  N   PHE A  79      50.400  17.967  21.203  1.00150.74           N
ATOM    643  CA  PHE A  79      49.327  18.918  21.203  1.00150.74           C
ATOM    644  CB  PHE A  79      47.976  18.306  21.624  1.00150.74           C
ATOM    645  CG  PHE A  79      47.019  19.402  21.956  1.00150.74           C
ATOM    646  CD1 PHE A  79      46.469  20.197  20.977  1.00150.74           C
ATOM    647  CD2 PHE A  79      46.697  19.647  23.271  1.00150.74           C
ATOM    648  CE1 PHE A  79      45.593  21.206  21.308  1.00150.74           C
ATOM    649  CE2 PHE A  79      45.821  20.651  23.608  1.00150.74           C
ATOM    650  CZ  PHE A  79      45.265  21.432  22.624  1.00150.74           C
ATOM    651  C   PHE A  79      49.652  20.047  22.129  1.00150.74           C
ATOM    652  O   PHE A  79      50.210  19.839  23.207  1.00150.74           O
ATOM    653  N   GLY A  80      49.293  21.284  21.712  1.00 67.06           N
ATOM    654  CA  GLY A  80      49.543  22.449  22.511  1.00 67.06           C
ATOM    655  C   GLY A  80      48.747  23.586  21.948  1.00 67.06           C
ATOM    656  O   GLY A  80      48.420  23.612  20.761  1.00 67.06           O
ATOM    657  N   PHE A  81      48.417  24.565  22.816  1.00145.52           N
ATOM    658  CA  PHE A  81      47.715  25.738  22.378  1.00145.52           C
ATOM    659  CB  PHE A  81      46.763  26.374  23.413  1.00145.52           C
ATOM    660  CG  PHE A  81      45.559  25.525  23.651  1.00145.52           C
ATOM    661  CD1 PHE A  81      44.513  25.539  22.758  1.00145.52           C
ATOM    662  CD2 PHE A  81      45.472  24.718  24.762  1.00145.52           C
ATOM    663  CE1 PHE A  81      43.396  24.766  22.970  1.00145.52           C
ATOM    664  CE2 PHE A  81      44.357  23.943  24.979  1.00145.52           C
ATOM    665  CZ  PHE A  81      43.315  23.966  24.084  1.00145.52           C
ATOM    666  C   PHE A  81      48.756  26.778  22.126  1.00145.52           C
ATOM    667  O   PHE A  81      49.817  26.771  22.745  1.00145.52           O
ATOM    668  N   SER A  82      48.482  27.704  21.191  1.00 45.38           N
ATOM    669  CA  SER A  82      49.432  28.746  20.921  1.00 45.38           C
ATOM    670  CB  SER A  82      49.008  29.689  19.781  1.00 45.38           C
ATOM    671  OG  SER A  82      48.929  28.973  18.557  1.00 45.38           O
ATOM    672  C   SER A  82      49.531  29.551  22.181  1.00 45.38           C
ATOM    673  O   SER A  82      48.576  29.635  22.950  1.00 45.38           O
ATOM    674  N   ASP A  83      50.710  30.157  22.423  1.00 96.32           N
ATOM    675  CA  ASP A  83      50.978  30.862  23.647  1.00 96.32           C
ATOM    676  CB  ASP A  83      52.478  31.139  23.858  1.00 96.32           C
ATOM    677  CG  ASP A  83      52.704  31.580  25.297  1.00 96.32           C
ATOM    678  OD1 ASP A  83      51.818  31.311  26.152  1.00 96.32           O
ATOM    679  OD2 ASP A  83      53.772  32.194  25.561  1.00 96.32           O
ATOM    680  C   ASP A  83      50.272  32.181  23.705  1.00 96.32           C
ATOM    681  O   ASP A  83      50.058  32.846  22.693  1.00 96.32           O
ATOM    682  N   PHE A  84      49.872  32.572  24.935  1.00 67.80           N
ATOM    683  CA  PHE A  84      49.293  33.858  25.190  1.00 67.80           C
ATOM    684  CB  PHE A  84      47.778  33.933  24.909  1.00 67.80           C
ATOM    685  CG  PHE A  84      47.063  32.958  25.781  1.00 67.80           C
ATOM    686  CD1 PHE A  84      46.659  33.312  27.048  1.00 67.80           C
ATOM    687  CD2 PHE A  84      46.791  31.688  25.327  1.00 67.80           C
ATOM    688  CE1 PHE A  84      45.997  32.410  27.848  1.00 67.80           C
ATOM    689  CE2 PHE A  84      46.130  30.783  26.123  1.00 67.80           C
ATOM    690  CZ  PHE A  84      45.732  31.143  27.388  1.00 67.80           C
ATOM    691  C   PHE A  84      49.541  34.156  26.635  1.00 67.80           C
ATOM    692  O   PHE A  84      49.636  33.244  27.457  1.00 67.80           O
ATOM    693  N   GLU A  85      49.689  35.449  26.988  1.00 77.92           N
ATOM    694  CA  GLU A  85      49.927  35.762  28.368  1.00 77.92           C
ATOM    695  CB  GLU A  85      51.406  36.039  28.689  1.00 77.92           C
ATOM    696  CG  GLU A  85      51.670  36.290  30.174  1.00 77.92           C
ATOM    697  CD  GLU A  85      53.160  36.545  30.351  1.00 77.92           C
ATOM    698  OE1 GLU A  85      53.895  36.486  29.329  1.00 77.92           O
ATOM    699  OE2 GLU A  85      53.583  36.804  31.509  1.00 77.92           O
ATOM    700  C   GLU A  85      49.157  36.993  28.709  1.00 77.92           C
ATOM    701  O   GLU A  85      49.037  37.912  27.901  1.00 77.92           O
ATOM    702  N   LYS A  86      48.593  37.042  29.931  1.00107.42           N
ATOM    703  CA  LYS A  86      47.876  38.226  30.302  1.00107.42           C
ATOM    704  CB  LYS A  86      46.482  37.945  30.892  1.00107.42           C
ATOM    705  CG  LYS A  86      45.534  37.233  29.925  1.00107.42           C
ATOM    706  CD  LYS A  86      45.919  35.776  29.665  1.00107.42           C
ATOM    707  CE  LYS A  86      45.697  34.868  30.877  1.00107.42           C
ATOM    708  NZ  LYS A  86      46.088  33.478  30.553  1.00107.42           N
ATOM    709  C   LYS A  86      48.665  38.901  31.375  1.00107.42           C
ATOM    710  O   LYS A  86      48.539  38.569  32.552  1.00107.42           O
ATOM    711  N   ILE A  87      49.522  39.864  30.987  1.00147.01           N
ATOM    712  CA  ILE A  87      50.285  40.574  31.969  1.00147.01           C
ATOM    713  CB  ILE A  87      51.345  41.463  31.373  0.00147.01           C
ATOM    714  CG1 ILE A  87      50.740  42.565  30.485  1.00147.01           C
ATOM    715  CG2 ILE A  87      52.342  40.556  30.632  1.00147.01           C
ATOM    716  CD1 ILE A  87      50.007  42.038  29.251  1.00147.01           C
ATOM    717  C   ILE A  87      49.345  41.411  32.772  1.00147.01           C
ATOM    718  O   ILE A  87      49.381  41.401  34.001  1.00147.01           O
ATOM    719  N   SER A  88      48.453  42.147  32.084  1.00156.76           N
ATOM    720  CA  SER A  88      47.517  42.984  32.771  1.00156.76           C
ATOM    721  CB  SER A  88      47.021  44.174  31.932  1.00156.76           C
ATOM    722  OG  SER A  88      48.103  45.045  31.636  1.00156.76           O
ATOM    723  C   SER A  88      46.337  42.141  33.097  1.00156.76           C
ATOM    724  O   SER A  88      46.186  41.036  32.578  1.00156.76           O
ATOM    725  N   LYS A  89      45.466  42.633  33.993  1.00226.64           N
ATOM    726  CA  LYS A  89      44.314  41.850  34.308  1.00226.64           C
ATOM    727  CB  LYS A  89      43.398  42.529  35.339  1.00226.64           C
ATOM    728  CG  LYS A  89      42.174  41.695  35.717  1.00226.64           C
ATOM    729  CD  LYS A  89      41.433  42.225  36.947  1.00226.64           C
ATOM    730  CE  LYS A  89      42.230  42.098  38.246  1.00226.64           C
ATOM    731  NZ  LYS A  89      41.444  42.640  39.378  1.00226.64           N
ATOM    732  C   LYS A  89      43.544  41.717  33.040  1.00226.64           C
ATOM    733  O   LYS A  89      43.169  40.617  32.638  1.00226.64           O
ATOM    734  N   LYS A  90      43.317  42.850  32.350  1.00222.21           N
ATOM    735  CA  LYS A  90      42.600  42.767  31.117  1.00222.21           C
ATOM    736  CB  LYS A  90      41.423  43.753  31.032  1.00222.21           C
ATOM    737  CG  LYS A  90      40.608  43.632  29.743  1.00222.21           C
ATOM    738  CD  LYS A  90      39.810  42.331  29.641  1.00222.21           C
ATOM    739  CE  LYS A  90      40.657  41.117  29.255  1.00222.21           C
ATOM    740  NZ  LYS A  90      41.108  41.241  27.851  1.00222.21           N
ATOM    741  C   LYS A  90      43.558  43.129  30.035  1.00222.21           C
ATOM    742  O   LYS A  90      43.494  44.222  29.474  1.00222.21           O
ATOM    743  N   LYS A  91      44.483  42.208  29.720  1.00 83.97           N
ATOM    744  CA  LYS A  91      45.401  42.447  28.650  1.00 83.97           C
ATOM    745  CB  LYS A  91      46.678  43.194  29.070  1.00 83.97           C
ATOM    746  CG  LYS A  91      47.634  43.438  27.900  1.00 83.97           C
ATOM    747  CD  LYS A  91      48.722  44.474  28.192  0.00 83.97           C
ATOM    748  CE  LYS A  91      48.214  45.916  28.154  0.00 83.97           C
ATOM    749  NZ  LYS A  91      49.324  46.850  28.449  0.00 83.97           N
ATOM    750  C   LYS A  91      45.812  41.107  28.154  1.00 83.97           C
ATOM    751  O   LYS A  91      46.040  40.190  28.941  1.00 83.97           O
ATOM    752  N   VAL A  92      45.905  40.945  26.823  1.00 37.05           N
ATOM    753  CA  VAL A  92      46.299  39.660  26.339  1.00 37.05           C
ATOM    754  CB  VAL A  92      45.171  38.883  25.725  1.00 37.05           C
ATOM    755  CG1 VAL A  92      45.733  37.574  25.147  1.00 37.05           C
ATOM    756  CG2 VAL A  92      44.081  38.678  26.791  1.00 37.05           C
ATOM    757  C   VAL A  92      47.326  39.848  25.272  1.00 37.05           C
ATOM    758  O   VAL A  92      47.239  40.765  24.457  1.00 37.05           O
ATOM    759  N   ILE A  93      48.349  38.973  25.278  1.00 95.04           N
ATOM    760  CA  ILE A  93      49.365  38.992  24.271  1.00 95.04           C
ATOM    761  CB  ILE A  93      50.728  39.324  24.808  1.00 95.04           C
ATOM    762  CG1 ILE A  93      51.180  38.270  25.832  1.00 95.04           C
ATOM    763  CG2 ILE A  93      50.681  40.755  25.370  1.00 95.04           C
ATOM    764  CD1 ILE A  93      52.649  38.394  26.232  1.00 95.04           C
ATOM    765  C   ILE A  93      49.414  37.604  23.721  1.00 95.04           C
ATOM    766  O   ILE A  93      49.443  36.634  24.477  1.00 95.04           O
ATOM    767  N   SER A  94      49.411  37.462  22.383  1.00 84.12           N
ATOM    768  CA  SER A  94      49.431  36.135  21.842  1.00 84.12           C
ATOM    769  CB  SER A  94      48.240  35.830  20.917  1.00 84.12           C
ATOM    770  OG  SER A  94      48.244  36.711  19.805  1.00 84.12           O
ATOM    771  C   SER A  94      50.687  35.965  21.056  1.00 84.12           C
ATOM    772  O   SER A  94      51.174  36.905  20.428  1.00 84.12           O
ATOM    773  N   TYR A  95      51.270  34.751  21.123  1.00 63.52           N
ATOM    774  CA  TYR A  95      52.461  34.460  20.380  1.00 63.52           C
ATOM    775  CB  TYR A  95      53.652  34.115  21.286  1.00 63.52           C
ATOM    776  CG  TYR A  95      53.946  35.319  22.111  1.00 63.52           C
ATOM    777  CD1 TYR A  95      54.804  36.292  21.652  1.00 63.52           C
ATOM    778  CD2 TYR A  95      53.353  35.476  23.343  1.00 63.52           C
ATOM    779  CE1 TYR A  95      55.070  37.403  22.416  1.00 63.52           C
ATOM    780  CE2 TYR A  95      53.617  36.585  24.111  1.00 63.52           C
ATOM    781  CZ  TYR A  95      54.479  37.550  23.647  1.00 63.52           C
ATOM    782  OH  TYR A  95      54.754  38.691  24.430  1.00 63.52           O
ATOM    783  C   TYR A  95      52.174  33.244  19.555  1.00 63.52           C
ATOM    784  O   TYR A  95      52.097  32.131  20.071  1.00 63.52           O
ATOM    785  N   CYS A  96      52.005  33.444  18.238  1.00 66.87           N
ATOM    786  CA  CYS A  96      51.722  32.399  17.297  1.00 66.87           C
ATOM    787  CB  CYS A  96      51.175  32.968  15.982  1.00 66.87           C
ATOM    788  SG  CYS A  96      49.557  33.741  16.267  1.00 66.87           S
ATOM    789  C   CYS A  96      52.955  31.575  17.063  1.00 66.87           C
ATOM    790  O   CYS A  96      52.887  30.450  16.566  1.00 66.87           O
ATOM    791  N   ASN A  97      54.130  32.171  17.329  1.00 70.15           N
ATOM    792  CA  ASN A  97      55.407  31.531  17.197  1.00 70.15           C
ATOM    793  CB  ASN A  97      56.585  32.526  17.163  1.00 70.15           C
ATOM    794  CG  ASN A  97      56.652  33.274  18.486  1.00 70.15           C
ATOM    795  OD1 ASN A  97      55.642  33.765  18.987  1.00 70.15           O
ATOM    796  ND2 ASN A  97      57.876  33.363  19.072  1.00 70.15           N
ATOM    797  C   ASN A  97      55.653  30.548  18.315  1.00 70.15           C
ATOM    798  O   ASN A  97      56.486  29.656  18.168  1.00 70.15           O
ATOM    799  N   VAL A  98      54.977  30.696  19.476  1.00 64.78           N
ATOM    800  CA  VAL A  98      55.306  29.868  20.615  1.00 64.78           C
ATOM    801  CB  VAL A  98      55.886  30.716  21.723  1.00 64.78           C
ATOM    802  CG1 VAL A  98      56.246  29.879  22.963  1.00 64.78           C
ATOM    803  CG2 VAL A  98      57.078  31.488  21.136  1.00 64.78           C
ATOM    804  C   VAL A  98      54.059  29.164  21.096  1.00 64.78           C
ATOM    805  O   VAL A  98      52.961  29.429  20.612  1.00 64.78           O
ATOM    806  N   THR A  99      54.203  28.197  22.040  1.00140.85           N
ATOM    807  CA  THR A  99      53.075  27.446  22.515  1.00140.85           C
ATOM    808  CB  THR A  99      52.995  26.103  21.815  1.00140.85           C
ATOM    809  OG1 THR A  99      51.890  25.329  22.252  1.00140.85           O
ATOM    810  CG2 THR A  99      54.307  25.339  21.998  1.00140.85           C
ATOM    811  C   THR A  99      53.114  27.302  24.020  1.00140.85           C
ATOM    812  O   THR A  99      54.000  27.843  24.677  1.00140.85           O
ATOM    813  N   ILE A 100      52.101  26.585  24.575  1.00151.94           N
ATOM    814  CA  ILE A 100      51.862  26.193  25.953  1.00151.94           C
ATOM    815  CB  ILE A 100      50.411  26.279  26.343  1.00151.94           C
ATOM    816  CG1 ILE A 100      49.900  27.716  26.153  1.00151.94           C
ATOM    817  CG2 ILE A 100      50.256  25.773  27.786  1.00151.94           C
ATOM    818  CD1 ILE A 100      48.378  27.838  26.231  1.00151.94           C
ATOM    819  C   ILE A 100      52.271  24.689  25.922  1.00151.94           C
ATOM    820  O   ILE A 100      52.862  24.334  24.910  1.00151.94           O
ATOM    821  N   GLY A 101      52.060  23.771  26.946  1.00222.69           N
ATOM    822  CA  GLY A 101      52.601  22.364  26.888  1.00222.69           C
ATOM    823  C   GLY A 101      51.601  21.062  26.754  1.00222.69           C
ATOM    824  O   GLY A 101      50.470  21.287  27.183  1.00222.69           O
ATOM    825  N   TRP A 102      51.948  19.769  26.117  1.00271.49           N
ATOM    826  CA  TRP A 102      51.404  18.304  26.138  1.00271.49           C
ATOM    827  CB  TRP A 102      49.870  18.151  26.127  1.00271.49           C
ATOM    828  CG  TRP A 102      49.163  18.557  27.395  1.00271.49           C
ATOM    829  CD2 TRP A 102      48.270  19.675  27.492  1.00271.49           C
ATOM    830  CD1 TRP A 102      49.149  17.942  28.613  1.00271.49           C
ATOM    831  NE1 TRP A 102      48.322  18.625  29.473  1.00271.49           N
ATOM    832  CE2 TRP A 102      47.768  19.688  28.793  1.00271.49           C
ATOM    833  CE3 TRP A 102      47.887  20.604  26.568  1.00271.49           C
ATOM    834  CZ2 TRP A 102      46.875  20.640  29.191  1.00271.49           C
ATOM    835  CZ3 TRP A 102      46.996  21.570  26.977  1.00271.49           C
ATOM    836  CH2 TRP A 102      46.500  21.587  28.264  1.00271.49           C
ATOM    837  C   TRP A 102      51.886  17.281  25.027  1.00271.49           C
ATOM    838  O   TRP A 102      51.555  17.447  23.853  1.00271.49           O
ATOM    839  N   SER A 103      52.574  16.111  25.347  1.00 91.52           N
ATOM    840  CA  SER A 103      52.984  15.102  24.346  1.00 91.52           C
ATOM    841  CB  SER A 103      54.412  15.310  23.820  1.00 91.52           C
ATOM    842  OG  SER A 103      55.341  15.138  24.879  1.00 91.52           O
ATOM    843  C   SER A 103      52.941  13.707  24.956  1.00 91.52           C
ATOM    844  O   SER A 103      53.228  13.538  26.139  1.00 91.52           O
ATOM    845  N   HIS A 104      52.585  12.654  24.166  1.00 73.98           N
ATOM    846  CA  HIS A 104      52.534  11.292  24.667  1.00 73.98           C
ATOM    847  ND1 HIS A 104      49.300  12.469  24.978  1.00 73.98           N
ATOM    848  CG  HIS A 104      49.995  11.288  24.847  1.00 73.98           C
ATOM    849  CB  HIS A 104      51.298  10.998  25.535  1.00 73.98           C
ATOM    850  NE2 HIS A 104      48.112  11.184  23.608  1.00 73.98           N
ATOM    851  CD2 HIS A 104      49.255  10.515  24.005  1.00 73.98           C
ATOM    852  CE1 HIS A 104      48.182  12.353  24.217  1.00 73.98           C
ATOM    853  C   HIS A 104      52.492  10.346  23.501  1.00 73.98           C
ATOM    854  O   HIS A 104      52.165  10.738  22.384  1.00 73.98           O
ATOM    855  N   ASN A 105      52.808   9.053  23.734  1.00 68.85           N
ATOM    856  CA  ASN A 105      52.809   8.102  22.653  1.00 68.85           C
ATOM    857  CB  ASN A 105      53.411   6.741  23.008  1.00 68.85           C
ATOM    858  CG  ASN A 105      52.454   6.032  23.942  1.00 68.85           C
ATOM    859  OD1 ASN A 105      51.886   6.628  24.855  1.00 68.85           O
ATOM    860  ND2 ASN A 105      52.244   4.717  23.677  1.00 68.85           N
ATOM    861  C   ASN A 105      51.385   7.873  22.260  1.00 68.85           C
ATOM    862  O   ASN A 105      50.462   8.221  22.991  1.00 68.85           O
ATOM    863  N   ASP A 106      51.177   7.247  21.087  1.00 94.30           N
ATOM    864  CA  ASP A 106      49.867   7.042  20.534  1.00 94.30           C
ATOM    865  CB  ASP A 106      49.910   6.275  19.200  1.00 94.30           C
ATOM    866  CG  ASP A 106      48.542   6.360  18.535  1.00 94.30           C
ATOM    867  OD1 ASP A 106      47.654   7.066  19.082  1.00 94.30           O
ATOM    868  OD2 ASP A 106      48.369   5.718  17.465  1.00 94.30           O
ATOM    869  C   ASP A 106      49.022   6.246  21.492  1.00 94.30           C
ATOM    870  O   ASP A 106      47.804   6.409  21.529  1.00 94.30           O
ATOM    871  N   ASP A 107      49.632   5.320  22.253  1.00 55.73           N
ATOM    872  CA  ASP A 107      48.908   4.504  23.196  1.00 55.73           C
ATOM    873  CB  ASP A 107      49.739   3.329  23.741  1.00 55.73           C
ATOM    874  CG  ASP A 107      49.965   2.345  22.603  1.00 55.73           C
ATOM    875  OD1 ASP A 107      49.354   2.543  21.519  1.00 55.73           O
ATOM    876  OD2 ASP A 107      50.750   1.379  22.803  1.00 55.73           O
ATOM    877  C   ASP A 107      48.451   5.316  24.374  1.00 55.73           C
ATOM    878  O   ASP A 107      47.435   4.991  24.987  1.00 55.73           O
ATOM    879  N   GLY A 108      49.201   6.375  24.744  1.00 44.33           N
ATOM    880  CA  GLY A 108      48.839   7.180  25.879  1.00 44.33           C
ATOM    881  C   GLY A 108      49.569   6.705  27.106  1.00 44.33           C
ATOM    882  O   GLY A 108      49.206   7.088  28.218  1.00 44.33           O
ATOM    883  N   GLY A 109      50.557   5.795  26.955  1.00 58.69           N
ATOM    884  CA  GLY A 109      51.295   5.305  28.096  1.00 58.69           C
ATOM    885  C   GLY A 109      52.257   6.304  28.685  1.00 58.69           C
ATOM    886  O   GLY A 109      52.139   6.673  29.852  1.00 58.69           O
ATOM    887  N   ASP A 110      53.214   6.807  27.873  1.00 59.52           N
ATOM    888  CA  ASP A 110      54.236   7.686  28.373  1.00 59.52           C
ATOM    889  CB  ASP A 110      55.633   7.388  27.799  1.00 59.52           C
ATOM    890  CG  ASP A 110      56.116   6.060  28.365  1.00 59.52           C
ATOM    891  OD1 ASP A 110      55.848   5.792  29.567  1.00 59.52           O
ATOM    892  OD2 ASP A 110      56.756   5.291  27.599  1.00 59.52           O
ATOM    893  C   ASP A 110      53.882   9.078  27.964  1.00 59.52           C
ATOM    894  O   ASP A 110      53.543   9.332  26.808  1.00 59.52           O
ATOM    895  N   TRP A 111      53.964  10.013  28.931  1.00 92.12           N
ATOM    896  CA  TRP A 111      53.606  11.384  28.727  1.00 92.12           C
ATOM    897  CB  TRP A 111      52.407  11.827  29.586  1.00 92.12           C
ATOM    898  CG  TRP A 111      51.071  11.250  29.184  1.00 92.12           C
ATOM    899  CD2 TRP A 111      49.934  12.046  28.811  1.00 92.12           C
ATOM    900  CD1 TRP A 111      50.661   9.949  29.149  1.00 92.12           C
ATOM    901  NE1 TRP A 111      49.343   9.882  28.765  1.00 92.12           N
ATOM    902  CE2 TRP A 111      48.881  11.166  28.559  1.00 92.12           C
ATOM    903  CE3 TRP A 111      49.777  13.399  28.696  1.00 92.12           C
ATOM    904  CZ2 TRP A 111      47.652  11.629  28.185  1.00 92.12           C
ATOM    905  CZ3 TRP A 111      48.537  13.863  28.312  1.00 92.12           C
ATOM    906  CH2 TRP A 111      47.496  12.993  28.062  1.00 92.12           C
ATOM    907  C   TRP A 111      54.753  12.246  29.163  1.00 92.12           C
ATOM    908  O   TRP A 111      55.597  11.834  29.954  1.00 92.12           O
ATOM    909  N   ALA A 112      54.811  13.477  28.621  1.00 62.60           N
ATOM    910  CA  ALA A 112      55.804  14.447  28.976  1.00 62.60           C
ATOM    911  CB  ALA A 112      57.122  14.294  28.198  1.00 62.60           C
ATOM    912  C   ALA A 112      55.226  15.780  28.618  1.00 62.60           C
ATOM    913  O   ALA A 112      54.206  15.858  27.930  1.00 62.60           O
ATOM    914  N   CYS A 113      55.856  16.870  29.105  1.00 65.86           N
ATOM    915  CA  CYS A 113      55.367  18.188  28.809  1.00 65.86           C
ATOM    916  CB  CYS A 113      55.229  19.067  30.063  1.00 65.86           C
ATOM    917  SG  CYS A 113      54.078  18.325  31.253  1.00 65.86           S
ATOM    918  C   CYS A 113      56.383  18.826  27.911  1.00 65.86           C
ATOM    919  O   CYS A 113      57.561  18.479  27.970  1.00 65.86           O
ATOM    920  N   PHE A 114      55.951  19.755  27.027  1.00 88.37           N
ATOM    921  CA  PHE A 114      56.897  20.378  26.142  1.00 88.37           C
ATOM    922  CB  PHE A 114      57.084  19.642  24.801  1.00 88.37           C
ATOM    923  CG  PHE A 114      55.851  19.818  23.975  1.00 88.37           C
ATOM    924  CD1 PHE A 114      54.745  19.024  24.167  1.00 88.37           C
ATOM    925  CD2 PHE A 114      55.810  20.781  22.991  1.00 88.37           C
ATOM    926  CE1 PHE A 114      53.619  19.197  23.395  1.00 88.37           C
ATOM    927  CE2 PHE A 114      54.687  20.959  22.216  1.00 88.37           C
ATOM    928  CZ  PHE A 114      53.586  20.164  22.418  1.00 88.37           C
ATOM    929  C   PHE A 114      56.432  21.757  25.794  1.00 88.37           C
ATOM    930  O   PHE A 114      55.265  22.108  25.956  1.00 88.37           O
ATOM    931  N   ARG A 115      57.374  22.589  25.310  1.00132.95           N
ATOM    932  CA  ARG A 115      57.054  23.916  24.869  1.00132.95           C
ATOM    933  CB  ARG A 115      57.698  25.013  25.731  1.00132.95           C
ATOM    934  CG  ARG A 115      57.287  26.434  25.345  1.00132.95           C
ATOM    935  CD  ARG A 115      57.980  27.505  26.190  1.00132.95           C
ATOM    936  NE  ARG A 115      57.431  28.828  25.781  1.00132.95           N
ATOM    937  CZ  ARG A 115      56.298  29.300  26.378  1.00132.95           C
ATOM    938  NH1 ARG A 115      55.678  28.561  27.343  1.00132.95           N
ATOM    939  NH2 ARG A 115      55.788  30.512  26.013  1.00132.95           N
ATOM    940  C   ARG A 115      57.647  24.016  23.502  1.00132.95           C
ATOM    941  O   ARG A 115      58.679  23.411  23.216  1.00132.95           O
ATOM    942  N   GLY A 116      57.005  24.781  22.604  1.00 37.28           N
ATOM    943  CA  GLY A 116      57.527  24.843  21.271  1.00 37.28           C
ATOM    944  C   GLY A 116      57.746  26.268  20.880  1.00 37.28           C
ATOM    945  O   GLY A 116      57.028  27.167  21.316  1.00 37.28           O
ATOM    946  N   GLU A 117      58.776  26.494  20.037  1.00 37.08           N
ATOM    947  CA  GLU A 117      59.085  27.794  19.509  1.00 37.08           C
ATOM    948  CB  GLU A 117      60.369  28.410  20.093  1.00 37.08           C
ATOM    949  CG  GLU A 117      60.267  28.759  21.578  1.00 37.08           C
ATOM    950  CD  GLU A 117      61.602  29.350  22.012  1.00 37.08           C
ATOM    951  OE1 GLU A 117      62.510  29.458  21.144  1.00 37.08           O
ATOM    952  OE2 GLU A 117      61.731  29.702  23.215  1.00 37.08           O
ATOM    953  C   GLU A 117      59.332  27.588  18.045  1.00 37.08           C
ATOM    954  O   GLU A 117      59.880  26.559  17.655  1.00 37.08           O
ATOM    955  N   GLN A 118      58.936  28.556  17.189  1.00 91.06           N
ATOM    956  CA  GLN A 118      59.112  28.372  15.773  1.00 91.06           C
ATOM    957  CB  GLN A 118      58.029  29.077  14.935  1.00 91.06           C
ATOM    958  CG  GLN A 118      58.159  28.846  13.430  1.00 91.06           C
ATOM    959  CD  GLN A 118      57.026  29.601  12.747  1.00 91.06           C
ATOM    960  OE1 GLN A 118      56.400  30.478  13.342  1.00 91.06           O
ATOM    961  NE2 GLN A 118      56.751  29.250  11.463  1.00 91.06           N
ATOM    962  C   GLN A 118      60.452  28.929  15.375  1.00 91.06           C
ATOM    963  O   GLN A 118      60.635  30.141  15.269  1.00 91.06           O
ATOM    964  N   ILE A 119      61.447  28.027  15.230  1.00154.18           N
ATOM    965  CA  ILE A 119      62.797  28.346  14.842  1.00154.18           C
ATOM    966  CB  ILE A 119      63.786  27.269  15.183  1.00154.18           C
ATOM    967  CG1 ILE A 119      63.891  27.085  16.705  0.00154.18           C
ATOM    968  CG2 ILE A 119      65.123  27.631  14.515  0.00154.18           C
ATOM    969  CD1 ILE A 119      64.735  25.876  17.103  1.00154.18           C
ATOM    970  C   ILE A 119      62.953  28.597  13.385  1.00154.18           C
ATOM    971  O   ILE A 119      63.572  29.577  12.992  1.00154.18           O
ATOM    972  N   MET A 120      62.402  27.724  12.528  1.00151.66           N
ATOM    973  CA  MET A 120      62.619  27.911  11.123  1.00151.66           C
ATOM    974  CB  MET A 120      61.921  26.892  10.215  1.00151.66           C
ATOM    975  CG  MET A 120      61.995  27.252   8.729  1.00151.66           C
ATOM    976  SD  MET A 120      63.650  27.138   7.987  1.00151.66           S
ATOM    977  CE  MET A 120      63.154  27.893   6.410  1.00151.66           C
ATOM    978  C   MET A 120      61.991  29.196  10.801  1.00151.66           C
ATOM    979  O   MET A 120      62.406  29.900   9.881  1.00151.66           O
ATOM    980  N   ARG A 121      60.957  29.500  11.594  1.00165.49           N
ATOM    981  CA  ARG A 121      60.120  30.619  11.359  1.00165.49           C
ATOM    982  CB  ARG A 121      60.826  31.896  10.859  1.00165.49           C
ATOM    983  CG  ARG A 121      59.870  33.067  10.617  1.00165.49           C
ATOM    984  CD  ARG A 121      60.567  34.327  10.101  1.00165.49           C
ATOM    985  NE  ARG A 121      61.022  34.047   8.709  1.00165.49           N
ATOM    986  CZ  ARG A 121      61.355  35.077   7.878  1.00165.49           C
ATOM    987  NH1 ARG A 121      61.272  36.366   8.320  1.00165.49           N
ATOM    988  NH2 ARG A 121      61.770  34.818   6.604  1.00165.49           N
ATOM    989  C   ARG A 121      59.223  30.078  10.261  1.00165.49           C
ATOM    990  O   ARG A 121      59.282  28.831  10.063  1.00165.49           O
ATOM    991  OXT ARG A 121      58.479  30.867   9.621  1.00165.49           O
TER     992      ARG A 121
ATOM    993  N   LEU B 122      24.653   6.116  -1.727  1.00 48.40           N
ATOM    994  CA  LEU B 122      24.398   7.344  -0.949  1.00 48.40           C
ATOM    995  CB  LEU B 122      25.359   8.455  -1.409  1.00 48.40           C
ATOM    996  CG  LEU B 122      25.307   9.740  -0.564  1.00 48.40           C
ATOM    997  CD1 LEU B 122      25.758   9.471   0.881  1.00 48.40           C
ATOM    998  CD2 LEU B 122      26.111  10.871  -1.225  1.00 48.40           C
ATOM    999  C   LEU B 122      22.981   7.774  -1.166  1.00 48.40           C
ATOM   1000  O   LEU B 122      22.543   8.011  -2.291  1.00 48.40           O
ATOM   1001  N   PRO B 123      22.255   7.839  -0.084  1.00 69.65           N
ATOM   1002  CA  PRO B 123      20.865   8.197  -0.164  1.00 69.65           C
ATOM   1003  CD  PRO B 123      22.483   6.853   0.957  1.00 69.65           C
ATOM   1004  CB  PRO B 123      20.228   7.723   1.139  1.00 69.65           C
ATOM   1005  CG  PRO B 123      21.103   6.528   1.548  1.00 69.65           C
ATOM   1006  C   PRO B 123      20.630   9.644  -0.427  1.00 69.65           C
ATOM   1007  O   PRO B 123      21.527  10.457  -0.212  1.00 69.65           O
ATOM   1008  N   GLU B 124      19.430   9.963  -0.946  1.00 38.41           N
ATOM   1009  CA  GLU B 124      19.014  11.308  -1.199  1.00 38.41           C
ATOM   1010  CB  GLU B 124      17.671  11.374  -1.947  1.00 38.41           C
ATOM   1011  CG  GLU B 124      17.720  10.805  -3.365  1.00 38.41           C
ATOM   1012  CD  GLU B 124      16.317  10.899  -3.950  1.00 38.41           C
ATOM   1013  OE1 GLU B 124      15.408  11.389  -3.228  1.00 38.41           O
ATOM   1014  OE2 GLU B 124      16.134  10.479  -5.124  1.00 38.41           O
ATOM   1015  C   GLU B 124      18.801  11.982   0.119  1.00 38.41           C
ATOM   1016  O   GLU B 124      19.147  13.152   0.288  1.00 38.41           O
ATOM   1017  N   LYS B 125      18.209  11.253   1.087  1.00 86.64           N
ATOM   1018  CA  LYS B 125      17.909  11.839   2.363  1.00 86.64           C
ATOM   1019  CB  LYS B 125      16.403  12.035   2.604  1.00 86.64           C
ATOM   1020  CG  LYS B 125      16.077  12.659   3.962  1.00 86.64           C
ATOM   1021  CD  LYS B 125      14.621  13.108   4.098  1.00 86.64           C
ATOM   1022  CE  LYS B 125      13.641  11.949   4.297  1.00 86.64           C
ATOM   1023  NZ  LYS B 125      13.787  11.388   5.659  1.00 86.64           N
ATOM   1024  C   LYS B 125      18.402  10.933   3.446  1.00 86.64           C
ATOM   1025  O   LYS B 125      18.512   9.722   3.256  1.00 86.64           O
ATOM   1026  N   PHE B 126      18.744  11.518   4.616  1.00 53.75           N
ATOM   1027  CA  PHE B 126      19.186  10.717   5.721  1.00 53.75           C
ATOM   1028  CB  PHE B 126      20.703  10.457   5.703  1.00 53.75           C
ATOM   1029  CG  PHE B 126      21.031   9.544   6.833  1.00 53.75           C
ATOM   1030  CD1 PHE B 126      21.224  10.038   8.103  1.00 53.75           C
ATOM   1031  CD2 PHE B 126      21.150   8.190   6.619  1.00 53.75           C
ATOM   1032  CE1 PHE B 126      21.528   9.192   9.143  1.00 53.75           C
ATOM   1033  CE2 PHE B 126      21.454   7.340   7.655  1.00 53.75           C
ATOM   1034  CZ  PHE B 126      21.643   7.841   8.921  1.00 53.75           C
ATOM   1035  C   PHE B 126      18.870  11.445   6.996  1.00 53.75           C
ATOM   1036  O   PHE B 126      19.017  12.664   7.087  1.00 53.75           O
ATOM   1037  N   ASP B 127      18.414  10.699   8.023  1.00 89.52           N
ATOM   1038  CA  ASP B 127      18.105  11.273   9.301  1.00 89.52           C
ATOM   1039  CB  ASP B 127      16.627  11.691   9.421  1.00 89.52           C
ATOM   1040  CG  ASP B 127      16.438  12.550  10.665  1.00 89.52           C
ATOM   1041  OD1 ASP B 127      17.302  12.478  11.580  1.00 89.52           O
ATOM   1042  OD2 ASP B 127      15.423  13.295  10.713  1.00 89.52           O
ATOM   1043  C   ASP B 127      18.369  10.196  10.311  1.00 89.52           C
ATOM   1044  O   ASP B 127      17.703   9.163  10.320  1.00 89.52           O
ATOM   1045  N   TRP B 128      19.353  10.417  11.201  1.00107.10           N
ATOM   1046  CA  TRP B 128      19.758   9.446  12.179  1.00107.10           C
ATOM   1047  CB  TRP B 128      21.066   9.818  12.896  1.00107.10           C
ATOM   1048  CG  TRP B 128      22.269   9.598  12.010  1.00107.10           C
ATOM   1049  CD2 TRP B 128      22.777   8.288  11.714  1.00107.10           C
ATOM   1050  CD1 TRP B 128      23.049  10.482  11.320  1.00107.10           C
ATOM   1051  NE1 TRP B 128      24.015   9.802  10.614  1.00107.10           N
ATOM   1052  CE2 TRP B 128      23.857   8.450  10.848  1.00107.10           C
ATOM   1053  CE3 TRP B 128      22.371   7.052  12.129  1.00107.10           C
ATOM   1054  CZ2 TRP B 128      24.549   7.368  10.382  1.00107.10           C
ATOM   1055  CZ3 TRP B 128      23.074   5.965  11.661  1.00107.10           C
ATOM   1056  CH2 TRP B 128      24.144   6.121  10.804  1.00107.10           C
ATOM   1057  C   TRP B 128      18.674   9.207  13.180  1.00107.10           C
ATOM   1058  O   TRP B 128      18.699   8.205  13.895  1.00107.10           O
ATOM   1059  N   ARG B 129      17.763  10.183  13.335  1.00103.18           N
ATOM   1060  CA  ARG B 129      16.637  10.078  14.218  1.00103.18           C
ATOM   1061  CB  ARG B 129      15.907  11.420  14.390  1.00103.18           C
ATOM   1062  CG  ARG B 129      16.773  12.480  15.078  1.00103.18           C
ATOM   1063  CD  ARG B 129      16.102  13.850  15.173  1.00103.18           C
ATOM   1064  NE  ARG B 129      15.867  14.316  13.778  1.00103.18           N
ATOM   1065  CZ  ARG B 129      15.190  15.478  13.547  1.00103.18           C
ATOM   1066  NH1 ARG B 129      14.749  16.231  14.597  1.00103.18           N
ATOM   1067  NH2 ARG B 129      14.954  15.884  12.266  1.00103.18           N
ATOM   1068  C   ARG B 129      15.665   9.076  13.677  1.00103.18           C
ATOM   1069  O   ARG B 129      14.960   8.420  14.442  1.00103.18           O
ATOM   1070  N   ASP B 130      15.557   8.957  12.338  1.00 62.54           N
ATOM   1071  CA  ASP B 130      14.580   8.046  11.818  1.00 62.54           C
ATOM   1072  CB  ASP B 130      13.365   8.786  11.226  1.00 62.54           C
ATOM   1073  CG  ASP B 130      12.266   7.784  10.909  1.00 62.54           C
ATOM   1074  OD1 ASP B 130      12.529   6.558  11.023  1.00 62.54           O
ATOM   1075  OD2 ASP B 130      11.147   8.232  10.544  1.00 62.54           O
ATOM   1076  C   ASP B 130      15.178   7.218  10.723  1.00 62.54           C
ATOM   1077  O   ASP B 130      15.076   7.571   9.548  1.00 62.54           O
ATOM   1078  N   VAL B 131      15.824   6.089  11.078  1.00124.00           N
ATOM   1079  CA  VAL B 131      16.313   5.217  10.054  1.00124.00           C
ATOM   1080  CB  VAL B 131      17.759   4.827  10.249  1.00124.00           C
ATOM   1081  CG1 VAL B 131      18.622   6.085  10.054  1.00124.00           C
ATOM   1082  CG2 VAL B 131      17.959   4.228  11.650  1.00124.00           C
ATOM   1083  C   VAL B 131      15.426   4.005  10.087  1.00124.00           C
ATOM   1084  O   VAL B 131      15.670   3.029  10.795  1.00124.00           O
ATOM   1085  N   GLY B 132      14.340   4.039   9.297  1.00 23.95           N
ATOM   1086  CA  GLY B 132      13.466   2.906   9.256  1.00 23.95           C
ATOM   1087  C   GLY B 132      12.679   2.814  10.532  1.00 23.95           C
ATOM   1088  O   GLY B 132      12.257   1.728  10.924  1.00 23.95           O
ATOM   1089  N   GLY B 133      12.462   3.948  11.225  1.00 27.67           N
ATOM   1090  CA  GLY B 133      11.653   3.937  12.414  1.00 27.67           C
ATOM   1091  C   GLY B 133      12.512   3.926  13.647  1.00 27.67           C
ATOM   1092  O   GLY B 133      12.021   4.199  14.741  1.00 27.67           O
ATOM   1093  N   ILE B 134      13.819   3.636  13.517  1.00 51.01           N
ATOM   1094  CA  ILE B 134      14.659   3.565  14.687  1.00 51.01           C
ATOM   1095  CB  ILE B 134      15.730   2.517  14.580  1.00 51.01           C
ATOM   1096  CG1 ILE B 134      15.100   1.126  14.398  1.00 51.01           C
ATOM   1097  CG2 ILE B 134      16.630   2.626  15.822  1.00 51.01           C
ATOM   1098  CD1 ILE B 134      16.104   0.051  13.983  1.00 51.01           C
ATOM   1099  C   ILE B 134      15.350   4.885  14.907  1.00 51.01           C
ATOM   1100  O   ILE B 134      15.787   5.532  13.955  1.00 51.01           O
ATOM   1101  N   ASP B 135      15.436   5.325  16.186  1.00 70.44           N
ATOM   1102  CA  ASP B 135      16.060   6.575  16.554  1.00 70.44           C
ATOM   1103  CB  ASP B 135      15.210   7.416  17.521  1.00 70.44           C
ATOM   1104  CG  ASP B 135      15.968   8.700  17.827  1.00 70.44           C
ATOM   1105  OD1 ASP B 135      16.771   9.138  16.960  1.00 70.44           O
ATOM   1106  OD2 ASP B 135      15.765   9.253  18.941  1.00 70.44           O
ATOM   1107  C   ASP B 135      17.369   6.318  17.262  1.00 70.44           C
ATOM   1108  O   ASP B 135      17.417   5.616  18.270  1.00 70.44           O
ATOM   1109  N   TYR B 136      18.477   6.788  16.655  1.00139.14           N
ATOM   1110  CA  TYR B 136      19.845   6.763  17.120  1.00139.14           C
ATOM   1111  CB  TYR B 136      20.848   6.562  15.979  1.00139.14           C
ATOM   1112  CG  TYR B 136      20.601   5.165  15.529  1.00139.14           C
ATOM   1113  CD1 TYR B 136      21.125   4.107  16.238  1.00139.14           C
ATOM   1114  CD2 TYR B 136      19.842   4.909  14.413  1.00139.14           C
ATOM   1115  CE1 TYR B 136      20.901   2.811  15.838  1.00139.14           C
ATOM   1116  CE2 TYR B 136      19.615   3.614  14.010  1.00139.14           C
ATOM   1117  CZ  TYR B 136      20.143   2.564  14.720  1.00139.14           C
ATOM   1118  OH  TYR B 136      19.908   1.237  14.302  1.00139.14           O
ATOM   1119  C   TYR B 136      20.287   7.933  17.973  1.00139.14           C
ATOM   1120  O   TYR B 136      21.345   7.863  18.598  1.00139.14           O
ATOM   1121  N   VAL B 137      19.601   9.096  17.915  1.00 64.35           N
ATOM   1122  CA  VAL B 137      20.102  10.273  18.587  1.00 64.35           C
ATOM   1123  CB  VAL B 137      19.754  11.537  17.849  1.00 64.35           C
ATOM   1124  CG1 VAL B 137      20.305  12.741  18.632  1.00 64.35           C
ATOM   1125  CG2 VAL B 137      20.288  11.420  16.412  1.00 64.35           C
ATOM   1126  C   VAL B 137      19.559  10.406  19.988  1.00 64.35           C
ATOM   1127  O   VAL B 137      18.390  10.130  20.255  1.00 64.35           O
ATOM   1128  N   SER B 138      20.428  10.859  20.922  1.00 50.43           N
ATOM   1129  CA  SER B 138      20.057  11.062  22.300  1.00 50.43           C
ATOM   1130  CB  SER B 138      21.264  11.222  23.233  1.00 50.43           C
ATOM   1131  OG  SER B 138      21.999  12.381  22.870  1.00 50.43           O
ATOM   1132  C   SER B 138      19.254  12.326  22.370  1.00 50.43           C
ATOM   1133  O   SER B 138      19.241  13.112  21.425  1.00 50.43           O
ATOM   1134  N   PRO B 139      18.595  12.553  23.479  1.00 72.68           N
ATOM   1135  CA  PRO B 139      17.717  13.690  23.602  1.00 72.68           C
ATOM   1136  CD  PRO B 139      18.145  11.438  24.298  1.00 72.68           C
ATOM   1137  CB  PRO B 139      16.893  13.443  24.863  1.00 72.68           C
ATOM   1138  CG  PRO B 139      16.841  11.908  24.964  1.00 72.68           C
ATOM   1139  C   PRO B 139      18.394  15.020  23.581  1.00 72.68           C
ATOM   1140  O   PRO B 139      19.580  15.111  23.895  1.00 72.68           O
ATOM   1141  N   VAL B 140      17.642  16.067  23.178  1.00106.09           N
ATOM   1142  CA  VAL B 140      18.165  17.401  23.145  1.00106.09           C
ATOM   1143  CB  VAL B 140      17.336  18.374  22.358  1.00106.09           C
ATOM   1144  CG1 VAL B 140      17.496  18.047  20.869  1.00106.09           C
ATOM   1145  CG2 VAL B 140      15.878  18.270  22.829  1.00106.09           C
ATOM   1146  C   VAL B 140      18.275  17.888  24.550  1.00106.09           C
ATOM   1147  O   VAL B 140      17.457  17.556  25.405  1.00106.09           O
ATOM   1148  N   ARG B 141      19.331  18.679  24.819  1.00117.02           N
ATOM   1149  CA  ARG B 141      19.567  19.195  26.136  1.00117.02           C
ATOM   1150  CB  ARG B 141      20.821  18.613  26.809  1.00117.02           C
ATOM   1151  CG  ARG B 141      20.700  17.127  27.153  1.00117.02           C
ATOM   1152  CD  ARG B 141      21.944  16.564  27.842  1.00117.02           C
ATOM   1153  NE  ARG B 141      22.130  17.322  29.112  1.00117.02           N
ATOM   1154  CZ  ARG B 141      23.105  16.955  29.994  1.00117.02           C
ATOM   1155  NH1 ARG B 141      23.898  15.878  29.728  1.00117.02           N
ATOM   1156  NH2 ARG B 141      23.293  17.665  31.144  1.00117.02           N
ATOM   1157  C   ARG B 141      19.770  20.674  26.034  1.00117.02           C
ATOM   1158  O   ARG B 141      19.802  21.236  24.939  1.00117.02           O
ATOM   1159  N   ASP B 142      19.866  21.349  27.202  1.00 47.65           N
ATOM   1160  CA  ASP B 142      20.062  22.774  27.225  1.00 47.65           C
ATOM   1161  CB  ASP B 142      18.944  23.516  27.983  1.00 47.65           C
ATOM   1162  CG  ASP B 142      19.052  25.006  27.690  1.00 47.65           C
ATOM   1163  OD1 ASP B 142      20.090  25.428  27.113  1.00 47.65           O
ATOM   1164  OD2 ASP B 142      18.093  25.743  28.042  1.00 47.65           O
ATOM   1165  C   ASP B 142      21.362  23.073  27.918  1.00 47.65           C
ATOM   1166  O   ASP B 142      21.585  22.668  29.058  1.00 47.65           O
ATOM   1167  N   GLN B 143      22.268  23.782  27.215  1.00 67.97           N
ATOM   1168  CA  GLN B 143      23.562  24.182  27.706  1.00 67.97           C
ATOM   1169  CB  GLN B 143      24.484  24.709  26.589  1.00 67.97           C
ATOM   1170  CG  GLN B 143      23.987  25.976  25.893  1.00 67.97           C
ATOM   1171  CD  GLN B 143      25.014  26.350  24.830  1.00 67.97           C
ATOM   1172  OE1 GLN B 143      26.193  26.025  24.945  1.00 67.97           O
ATOM   1173  NE2 GLN B 143      24.550  27.045  23.756  1.00 67.97           N
ATOM   1174  C   GLN B 143      23.416  25.230  28.764  1.00 67.97           C
ATOM   1175  O   GLN B 143      24.279  25.369  29.633  1.00 67.97           O
ATOM   1176  N   GLY B 144      22.346  26.043  28.686  1.00 29.05           N
ATOM   1177  CA  GLY B 144      22.151  27.055  29.682  1.00 29.05           C
ATOM   1178  C   GLY B 144      23.064  28.192  29.355  1.00 29.05           C
ATOM   1179  O   GLY B 144      23.449  28.392  28.205  1.00 29.05           O
ATOM   1180  N   ILE B 145      23.423  28.969  30.393  1.00 51.61           N
ATOM   1181  CA  ILE B 145      24.232  30.153  30.316  1.00 51.61           C
ATOM   1182  CB  ILE B 145      24.326  30.865  31.634  1.00 51.61           C
ATOM   1183  CG1 ILE B 145      22.932  31.317  32.101  1.00 51.61           C
ATOM   1184  CG2 ILE B 145      25.329  32.020  31.478  1.00 51.61           C
ATOM   1185  CD1 ILE B 145      22.899  31.779  33.557  1.00 51.61           C
ATOM   1186  C   ILE B 145      25.637  29.845  29.886  1.00 51.61           C
ATOM   1187  O   ILE B 145      26.258  30.644  29.189  1.00 51.61           O
ATOM   1188  N   CYS B 146      26.189  28.697  30.321  1.00 70.80           N
ATOM   1189  CA  CYS B 146      27.577  28.359  30.121  1.00 70.80           C
ATOM   1190  CB  CYS B 146      27.934  27.056  30.865  1.00 70.80           C
ATOM   1191  SG  CYS B 146      29.670  26.540  30.743  1.00 70.80           S
ATOM   1192  C   CYS B 146      27.893  28.184  28.658  1.00 70.80           C
ATOM   1193  O   CYS B 146      27.099  27.639  27.896  1.00 70.80           O
ATOM   1194  N   GLY B 147      29.093  28.636  28.220  1.00 56.42           N
ATOM   1195  CA  GLY B 147      29.443  28.523  26.825  1.00 56.42           C
ATOM   1196  C   GLY B 147      29.996  27.149  26.609  1.00 56.42           C
ATOM   1197  O   GLY B 147      31.157  26.975  26.237  1.00 56.42           O
ATOM   1198  N   SER B 148      29.140  26.142  26.874  1.00154.08           N
ATOM   1199  CA  SER B 148      29.456  24.744  26.806  1.00154.08           C
ATOM   1200  CB  SER B 148      28.811  23.922  27.937  1.00154.08           C
ATOM   1201  OG  SER B 148      27.404  23.872  27.785  1.00154.08           O
ATOM   1202  C   SER B 148      29.140  24.064  25.495  1.00154.08           C
ATOM   1203  O   SER B 148      29.224  22.839  25.434  1.00154.08           O
ATOM   1204  N   CYS B 149      28.807  24.787  24.408  1.00 65.73           N
ATOM   1205  CA  CYS B 149      28.322  24.153  23.202  1.00 65.73           C
ATOM   1206  CB  CYS B 149      28.110  25.156  22.054  1.00 65.73           C
ATOM   1207  SG  CYS B 149      29.642  26.008  21.573  1.00 65.73           S
ATOM   1208  C   CYS B 149      29.247  23.070  22.710  1.00 65.73           C
ATOM   1209  O   CYS B 149      28.790  21.980  22.367  1.00 65.73           O
ATOM   1210  N   TYR B 150      30.570  23.298  22.712  1.00 67.22           N
ATOM   1211  CA  TYR B 150      31.498  22.331  22.185  1.00 67.22           C
ATOM   1212  CB  TYR B 150      32.965  22.800  22.259  1.00 67.22           C
ATOM   1213  CG  TYR B 150      33.356  22.978  23.686  1.00 67.22           C
ATOM   1214  CD1 TYR B 150      33.001  24.115  24.376  1.00 67.22           C
ATOM   1215  CD2 TYR B 150      34.094  22.012  24.333  1.00 67.22           C
ATOM   1216  CE1 TYR B 150      33.367  24.280  25.692  1.00 67.22           C
ATOM   1217  CE2 TYR B 150      34.463  22.172  25.648  1.00 67.22           C
ATOM   1218  CZ  TYR B 150      34.099  23.308  26.330  1.00 67.22           C
ATOM   1219  OH  TYR B 150      34.476  23.474  27.679  1.00 67.22           O
ATOM   1220  C   TYR B 150      31.375  21.035  22.935  1.00 67.22           C
ATOM   1221  O   TYR B 150      31.510  19.960  22.350  1.00 67.22           O
ATOM   1222  N   ALA B 151      31.179  21.100  24.265  1.00 43.96           N
ATOM   1223  CA  ALA B 151      31.048  19.911  25.064  1.00 43.96           C
ATOM   1224  CB  ALA B 151      30.978  20.218  26.570  1.00 43.96           C
ATOM   1225  C   ALA B 151      29.793  19.170  24.699  1.00 43.96           C
ATOM   1226  O   ALA B 151      29.803  17.946  24.571  1.00 43.96           O
ATOM   1227  N   PHE B 152      28.667  19.893  24.527  1.00 54.80           N
ATOM   1228  CA  PHE B 152      27.421  19.253  24.204  1.00 54.80           C
ATOM   1229  CB  PHE B 152      26.218  20.216  24.185  1.00 54.80           C
ATOM   1230  CG  PHE B 152      25.782  20.423  25.596  1.00 54.80           C
ATOM   1231  CD1 PHE B 152      26.456  21.274  26.441  1.00 54.80           C
ATOM   1232  CD2 PHE B 152      24.676  19.756  26.071  1.00 54.80           C
ATOM   1233  CE1 PHE B 152      26.035  21.447  27.739  1.00 54.80           C
ATOM   1234  CE2 PHE B 152      24.251  19.926  27.367  1.00 54.80           C
ATOM   1235  CZ  PHE B 152      24.932  20.774  28.206  1.00 54.80           C
ATOM   1236  C   PHE B 152      27.514  18.593  22.862  1.00 54.80           C
ATOM   1237  O   PHE B 152      27.077  17.455  22.693  1.00 54.80           O
ATOM   1238  N   ALA B 153      28.092  19.286  21.865  1.00 29.58           N
ATOM   1239  CA  ALA B 153      28.188  18.716  20.551  1.00 29.58           C
ATOM   1240  CB  ALA B 153      28.865  19.659  19.542  1.00 29.58           C
ATOM   1241  C   ALA B 153      29.019  17.473  20.635  1.00 29.58           C
ATOM   1242  O   ALA B 153      28.682  16.446  20.048  1.00 29.58           O
ATOM   1243  N   SER B 154      30.129  17.530  21.392  1.00 88.86           N
ATOM   1244  CA  SER B 154      31.010  16.401  21.480  1.00 88.86           C
ATOM   1245  CB  SER B 154      32.315  16.704  22.243  1.00 88.86           C
ATOM   1246  OG  SER B 154      32.042  17.156  23.559  1.00 88.86           O
ATOM   1247  C   SER B 154      30.316  15.226  22.102  1.00 88.86           C
ATOM   1248  O   SER B 154      30.398  14.119  21.575  1.00 88.86           O
ATOM   1249  N   THR B 155      29.595  15.425  23.224  1.00103.38           N
ATOM   1250  CA  THR B 155      28.928  14.332  23.877  1.00103.38           C
ATOM   1251  CB  THR B 155      28.272  14.729  25.170  1.00103.38           C
ATOM   1252  OG1 THR B 155      27.763  13.581  25.833  1.00103.38           O
ATOM   1253  CG2 THR B 155      27.139  15.729  24.881  1.00103.38           C
ATOM   1254  C   THR B 155      27.870  13.796  22.965  1.00103.38           C
ATOM   1255  O   THR B 155      27.677  12.585  22.867  1.00103.38           O
ATOM   1256  N   ALA B 156      27.165  14.693  22.253  1.00 33.24           N
ATOM   1257  CA  ALA B 156      26.084  14.288  21.405  1.00 33.24           C
ATOM   1258  CB  ALA B 156      25.415  15.473  20.688  1.00 33.24           C
ATOM   1259  C   ALA B 156      26.596  13.359  20.349  1.00 33.24           C
ATOM   1260  O   ALA B 156      25.957  12.353  20.043  1.00 33.24           O
ATOM   1261  N   THR B 157      27.764  13.666  19.753  1.00106.14           N
ATOM   1262  CA  THR B 157      28.259  12.808  18.715  1.00106.14           C
ATOM   1263  CB  THR B 157      29.475  13.348  18.008  1.00106.14           C
ATOM   1264  OG1 THR B 157      29.759  12.555  16.865  1.00106.14           O
ATOM   1265  CG2 THR B 157      30.683  13.357  18.957  1.00106.14           C
ATOM   1266  C   THR B 157      28.574  11.453  19.279  1.00106.14           C
ATOM   1267  O   THR B 157      28.168  10.430  18.730  1.00106.14           O
ATOM   1268  N   GLN B 158      29.270  11.407  20.427  1.00 93.88           N
ATOM   1269  CA  GLN B 158      29.683  10.160  21.011  1.00 93.88           C
ATOM   1270  CB  GLN B 158      30.531  10.359  22.279  1.00 93.88           C
ATOM   1271  CG  GLN B 158      31.830  11.129  22.032  1.00 93.88           C
ATOM   1272  CD  GLN B 158      32.702  10.295  21.106  1.00 93.88           C
ATOM   1273  OE1 GLN B 158      32.250   9.837  20.058  1.00 93.88           O
ATOM   1274  NE2 GLN B 158      33.986  10.085  21.503  1.00 93.88           N
ATOM   1275  C   GLN B 158      28.488   9.347  21.408  1.00 93.88           C
ATOM   1276  O   GLN B 158      28.490   8.124  21.278  1.00 93.88           O
ATOM   1277  N   GLU B 159      27.440  10.005  21.935  1.00 47.82           N
ATOM   1278  CA  GLU B 159      26.282   9.297  22.414  1.00 47.82           C
ATOM   1279  CB  GLU B 159      25.312  10.225  23.165  1.00 47.82           C
ATOM   1280  CG  GLU B 159      25.934  10.773  24.455  1.00 47.82           C
ATOM   1281  CD  GLU B 159      24.933  11.686  25.147  1.00 47.82           C
ATOM   1282  OE1 GLU B 159      23.788  11.806  24.638  1.00 47.82           O
ATOM   1283  OE2 GLU B 159      25.300  12.271  26.201  1.00 47.82           O
ATOM   1284  C   GLU B 159      25.550   8.629  21.284  1.00 47.82           C
ATOM   1285  O   GLU B 159      25.110   7.488  21.422  1.00 47.82           O
ATOM   1286  N   SER B 160      25.383   9.322  20.139  1.00 38.04           N
ATOM   1287  CA  SER B 160      24.672   8.746  19.030  1.00 38.04           C
ATOM   1288  CB  SER B 160      24.426   9.755  17.894  1.00 38.04           C
ATOM   1289  OG  SER B 160      25.662  10.164  17.329  1.00 38.04           O
ATOM   1290  C   SER B 160      25.464   7.608  18.454  1.00 38.04           C
ATOM   1291  O   SER B 160      24.920   6.545  18.161  1.00 38.04           O
ATOM   1292  N   ARG B 161      26.786   7.799  18.296  1.00 81.09           N
ATOM   1293  CA  ARG B 161      27.624   6.803  17.685  1.00 81.09           C
ATOM   1294  CB  ARG B 161      29.077   7.268  17.474  1.00 81.09           C
ATOM   1295  CG  ARG B 161      29.215   8.309  16.359  1.00 81.09           C
ATOM   1296  CD  ARG B 161      30.660   8.555  15.918  1.00 81.09           C
ATOM   1297  NE  ARG B 161      30.623   9.518  14.781  1.00 81.09           N
ATOM   1298  CZ  ARG B 161      31.653   9.561  13.886  1.00 81.09           C
ATOM   1299  NH1 ARG B 161      32.720   8.721  14.027  1.00 81.09           N
ATOM   1300  NH2 ARG B 161      31.614  10.440  12.842  1.00 81.09           N
ATOM   1301  C   ARG B 161      27.639   5.552  18.506  1.00 81.09           C
ATOM   1302  O   ARG B 161      27.728   4.451  17.966  1.00 81.09           O
ATOM   1303  N   LEU B 162      27.592   5.682  19.842  1.00 88.12           N
ATOM   1304  CA  LEU B 162      27.582   4.522  20.687  1.00 88.12           C
ATOM   1305  CB  LEU B 162      27.646   4.896  22.185  1.00 88.12           C
ATOM   1306  CG  LEU B 162      27.859   3.734  23.184  1.00 88.12           C
ATOM   1307  CD1 LEU B 162      27.901   4.269  24.623  1.00 88.12           C
ATOM   1308  CD2 LEU B 162      26.828   2.605  23.038  1.00 88.12           C
ATOM   1309  C   LEU B 162      26.295   3.797  20.407  1.00 88.12           C
ATOM   1310  O   LEU B 162      26.263   2.569  20.354  1.00 88.12           O
ATOM   1311  N   ARG B 163      25.197   4.552  20.222  1.00 71.99           N
ATOM   1312  CA  ARG B 163      23.911   3.950  20.004  1.00 71.99           C
ATOM   1313  CB  ARG B 163      22.771   4.980  19.969  1.00 71.99           C
ATOM   1314  CG  ARG B 163      22.512   5.593  21.347  1.00 71.99           C
ATOM   1315  CD  ARG B 163      21.306   6.531  21.407  1.00 71.99           C
ATOM   1316  NE  ARG B 163      21.159   6.958  22.827  1.00 71.99           N
ATOM   1317  CZ  ARG B 163      20.129   7.776  23.193  1.00 71.99           C
ATOM   1318  NH1 ARG B 163      19.249   8.227  22.253  1.00 71.99           N
ATOM   1319  NH2 ARG B 163      19.977   8.141  24.499  1.00 71.99           N
ATOM   1320  C   ARG B 163      23.908   3.169  18.727  1.00 71.99           C
ATOM   1321  O   ARG B 163      23.442   2.033  18.696  1.00 71.99           O
ATOM   1322  N   VAL B 164      24.439   3.746  17.634  1.00 98.85           N
ATOM   1323  CA  VAL B 164      24.448   3.062  16.370  1.00 98.85           C
ATOM   1324  CB  VAL B 164      24.974   3.911  15.246  1.00 98.85           C
ATOM   1325  CG1 VAL B 164      24.031   5.112  15.063  1.00 98.85           C
ATOM   1326  CG2 VAL B 164      26.428   4.305  15.551  1.00 98.85           C
ATOM   1327  C   VAL B 164      25.311   1.841  16.459  1.00 98.85           C
ATOM   1328  O   VAL B 164      24.943   0.780  15.959  1.00 98.85           O
ATOM   1329  N   MET B 165      26.481   1.952  17.115  1.00160.10           N
ATOM   1330  CA  MET B 165      27.414   0.860  17.160  1.00160.10           C
ATOM   1331  CB  MET B 165      28.711   1.219  17.906  1.00160.10           C
ATOM   1332  CG  MET B 165      29.759   0.105  17.880  1.00160.10           C
ATOM   1333  SD  MET B 165      30.534  -0.162  16.257  1.00160.10           S
ATOM   1334  CE  MET B 165      29.075  -0.941  15.509  1.00160.10           C
ATOM   1335  C   MET B 165      26.808  -0.321  17.861  1.00160.10           C
ATOM   1336  O   MET B 165      26.990  -1.459  17.437  1.00160.10           O
ATOM   1337  N   THR B 166      26.127  -0.061  18.990  1.00 87.15           N
ATOM   1338  CA  THR B 166      25.461  -0.994  19.860  1.00 87.15           C
ATOM   1339  CB  THR B 166      25.325  -0.474  21.261  1.00 87.15           C
ATOM   1340  OG1 THR B 166      24.528   0.700  21.282  1.00 87.15           O
ATOM   1341  CG2 THR B 166      26.732  -0.166  21.798  1.00 87.15           C
ATOM   1342  C   THR B 166      24.095  -1.349  19.355  1.00 87.15           C
ATOM   1343  O   THR B 166      23.453  -2.246  19.898  1.00 87.15           O
ATOM   1344  N   ASN B 167      23.570  -0.605  18.364  1.00 69.29           N
ATOM   1345  CA  ASN B 167      22.238  -0.854  17.890  1.00 69.29           C
ATOM   1346  CB  ASN B 167      22.020  -2.296  17.400  1.00 69.29           C
ATOM   1347  CG  ASN B 167      20.703  -2.341  16.636  1.00 69.29           C
ATOM   1348  OD1 ASN B 167      19.949  -1.370  16.611  1.00 69.29           O
ATOM   1349  ND2 ASN B 167      20.415  -3.506  15.998  1.00 69.29           N
ATOM   1350  C   ASN B 167      21.275  -0.580  19.005  1.00 69.29           C
ATOM   1351  O   ASN B 167      20.334  -1.335  19.247  1.00 69.29           O
ATOM   1352  N   ASN B 168      21.508   0.545  19.707  1.00 63.71           N
ATOM   1353  CA  ASN B 168      20.681   1.033  20.774  1.00 63.71           C
ATOM   1354  CB  ASN B 168      19.212   1.227  20.354  1.00 63.71           C
ATOM   1355  CG  ASN B 168      19.156   2.407  19.389  1.00 63.71           C
ATOM   1356  OD1 ASN B 168      19.803   3.431  19.604  1.00 63.71           O
ATOM   1357  ND2 ASN B 168      18.365   2.261  18.293  1.00 63.71           N
ATOM   1358  C   ASN B 168      20.732   0.106  21.944  1.00 63.71           C
ATOM   1359  O   ASN B 168      19.892   0.185  22.839  1.00 63.71           O
ATOM   1360  N   ASN B 169      21.736  -0.788  21.982  1.00 35.82           N
ATOM   1361  CA  ASN B 169      21.888  -1.643  23.120  1.00 35.82           C
ATOM   1362  CB  ASN B 169      22.991  -2.698  22.926  1.00 35.82           C
ATOM   1363  CG  ASN B 169      22.925  -3.676  24.091  1.00 35.82           C
ATOM   1364  OD1 ASN B 169      22.847  -3.277  25.252  1.00 35.82           O
ATOM   1365  ND2 ASN B 169      22.950  -4.999  23.773  1.00 35.82           N
ATOM   1366  C   ASN B 169      22.285  -0.772  24.276  1.00 35.82           C
ATOM   1367  O   ASN B 169      21.781  -0.942  25.386  1.00 35.82           O
ATOM   1368  N   VAL B 170      23.208   0.189  24.030  1.00 54.10           N
ATOM   1369  CA  VAL B 170      23.682   1.077  25.064  1.00 54.10           C
ATOM   1370  CB  VAL B 170      25.172   1.047  25.232  1.00 54.10           C
ATOM   1371  CG1 VAL B 170      25.568   2.100  26.281  1.00 54.10           C
ATOM   1372  CG2 VAL B 170      25.595  -0.387  25.593  1.00 54.10           C
ATOM   1373  C   VAL B 170      23.309   2.492  24.705  1.00 54.10           C
ATOM   1374  O   VAL B 170      23.646   2.991  23.634  1.00 54.10           O
ATOM   1375  N   LYS B 171      22.499   3.106  25.590  1.00149.11           N
ATOM   1376  CA  LYS B 171      21.910   4.426  25.637  1.00149.11           C
ATOM   1377  CB  LYS B 171      20.504   4.408  26.256  1.00149.11           C
ATOM   1378  CG  LYS B 171      19.500   3.587  25.445  1.00149.11           C
ATOM   1379  CD  LYS B 171      18.207   3.273  26.200  1.00149.11           C
ATOM   1380  CE  LYS B 171      17.207   2.451  25.384  1.00149.11           C
ATOM   1381  NZ  LYS B 171      17.701   1.066  25.226  1.00149.11           N
ATOM   1382  C   LYS B 171      22.681   5.523  26.345  1.00149.11           C
ATOM   1383  O   LYS B 171      22.120   6.605  26.512  1.00149.11           O
ATOM   1384  N   VAL B 172      23.888   5.279  26.893  1.00138.74           N
ATOM   1385  CA  VAL B 172      24.549   6.191  27.809  1.00138.74           C
ATOM   1386  CB  VAL B 172      26.004   5.873  28.003  1.00138.74           C
ATOM   1387  CG1 VAL B 172      26.122   4.463  28.604  1.00138.74           C
ATOM   1388  CG2 VAL B 172      26.728   6.050  26.659  1.00138.74           C
ATOM   1389  C   VAL B 172      24.461   7.652  27.455  1.00138.74           C
ATOM   1390  O   VAL B 172      24.498   8.056  26.294  1.00138.74           O
ATOM   1391  N   VAL B 173      24.291   8.486  28.510  1.00110.28           N
ATOM   1392  CA  VAL B 173      24.303   9.917  28.385  1.00110.28           C
ATOM   1393  CB  VAL B 173      23.137  10.597  29.053  1.00110.28           C
ATOM   1394  CG1 VAL B 173      21.861  10.206  28.288  1.00110.28           C
ATOM   1395  CG2 VAL B 173      23.087  10.200  30.539  1.00110.28           C
ATOM   1396  C   VAL B 173      25.582  10.356  29.036  1.00110.28           C
ATOM   1397  O   VAL B 173      25.803  10.125  30.224  1.00110.28           O
ATOM   1398  N   MET B 174      26.474  10.992  28.252  1.00 99.81           N
ATOM   1399  CA  MET B 174      27.765  11.398  28.737  1.00 99.81           C
ATOM   1400  CB  MET B 174      28.801  11.596  27.617  1.00 99.81           C
ATOM   1401  CG  MET B 174      29.165  10.305  26.882  1.00 99.81           C
ATOM   1402  SD  MET B 174      30.053   9.083  27.894  1.00 99.81           S
ATOM   1403  CE  MET B 174      30.200   7.855  26.564  1.00 99.81           C
ATOM   1404  C   MET B 174      27.632  12.701  29.465  1.00 99.81           C
ATOM   1405  O   MET B 174      26.604  13.370  29.370  1.00 99.81           O
ATOM   1406  N   SER B 175      28.685  13.091  30.222  1.00 66.01           N
ATOM   1407  CA  SER B 175      28.610  14.286  31.024  1.00 66.01           C
ATOM   1408  CB  SER B 175      29.143  14.069  32.449  1.00 66.01           C
ATOM   1409  OG  SER B 175      29.177  15.304  33.147  1.00 66.01           O
ATOM   1410  C   SER B 175      29.417  15.417  30.440  1.00 66.01           C
ATOM   1411  O   SER B 175      30.644  15.367  30.373  1.00 66.01           O
ATOM   1412  N   PRO B 176      28.731  16.454  30.018  1.00 86.43           N
ATOM   1413  CA  PRO B 176      29.387  17.633  29.504  1.00 86.43           C
ATOM   1414  CD  PRO B 176      27.411  16.275  29.435  1.00 86.43           C
ATOM   1415  CB  PRO B 176      28.302  18.442  28.796  1.00 86.43           C
ATOM   1416  CG  PRO B 176      27.271  17.381  28.377  1.00 86.43           C
ATOM   1417  C   PRO B 176      30.069  18.409  30.589  1.00 86.43           C
ATOM   1418  O   PRO B 176      31.038  19.116  30.317  1.00 86.43           O
ATOM   1419  N   GLN B 177      29.560  18.307  31.827  1.00 58.63           N
ATOM   1420  CA  GLN B 177      30.071  19.082  32.920  1.00 58.63           C
ATOM   1421  CB  GLN B 177      29.199  18.980  34.181  1.00 58.63           C
ATOM   1422  CG  GLN B 177      29.657  19.909  35.305  1.00 58.63           C
ATOM   1423  CD  GLN B 177      29.538  21.347  34.822  1.00 58.63           C
ATOM   1424  OE1 GLN B 177      28.489  21.770  34.340  1.00 58.63           O
ATOM   1425  NE2 GLN B 177      30.650  22.118  34.948  1.00 58.63           N
ATOM   1426  C   GLN B 177      31.466  18.657  33.262  1.00 58.63           C
ATOM   1427  O   GLN B 177      32.311  19.490  33.588  1.00 58.63           O
ATOM   1428  N   GLU B 178      31.755  17.345  33.192  1.00 97.16           N
ATOM   1429  CA  GLU B 178      33.062  16.889  33.563  1.00 97.16           C
ATOM   1430  CB  GLU B 178      33.200  15.358  33.448  1.00 97.16           C
ATOM   1431  CG  GLU B 178      34.522  14.802  33.984  1.00 97.16           C
ATOM   1432  CD  GLU B 178      35.532  14.781  32.846  1.00 97.16           C
ATOM   1433  OE1 GLU B 178      35.105  14.939  31.672  1.00 97.16           O
ATOM   1434  OE2 GLU B 178      36.744  14.599  33.136  1.00 97.16           O
ATOM   1435  C   GLU B 178      34.061  17.534  32.659  1.00 97.16           C
ATOM   1436  O   GLU B 178      35.130  17.959  33.096  1.00 97.16           O
ATOM   1437  N   VAL B 179      33.732  17.627  31.360  1.00 44.98           N
ATOM   1438  CA  VAL B 179      34.624  18.249  30.426  1.00 44.98           C
ATOM   1439  CB  VAL B 179      34.100  18.212  29.019  1.00 44.98           C
ATOM   1440  CG1 VAL B 179      35.031  19.048  28.125  1.00 44.98           C
ATOM   1441  CG2 VAL B 179      33.971  16.743  28.581  1.00 44.98           C
ATOM   1442  C   VAL B 179      34.787  19.686  30.805  1.00 44.98           C
ATOM   1443  O   VAL B 179      35.900  20.209  30.840  1.00 44.98           O
ATOM   1444  N   VAL B 180      33.669  20.363  31.122  1.00 55.30           N
ATOM   1445  CA  VAL B 180      33.733  21.762  31.442  1.00 55.30           C
ATOM   1446  CB  VAL B 180      32.379  22.367  31.692  1.00 55.30           C
ATOM   1447  CG1 VAL B 180      32.568  23.824  32.149  1.00 55.30           C
ATOM   1448  CG2 VAL B 180      31.531  22.225  30.414  1.00 55.30           C
ATOM   1449  C   VAL B 180      34.572  21.983  32.670  1.00 55.30           C
ATOM   1450  O   VAL B 180      35.358  22.928  32.718  1.00 55.30           O
ATOM   1451  N   SER B 181      34.393  21.162  33.723  1.00 81.68           N
ATOM   1452  CA  SER B 181      35.132  21.388  34.941  1.00 81.68           C
ATOM   1453  CB  SER B 181      34.452  20.747  36.160  1.00 81.68           C
ATOM   1454  OG  SER B 181      33.186  21.352  36.383  1.00 81.68           O
ATOM   1455  C   SER B 181      36.555  20.882  34.914  1.00 81.68           C
ATOM   1456  O   SER B 181      37.456  21.560  35.404  1.00 81.68           O
ATOM   1457  N   CYS B 182      36.757  19.618  34.479  1.00117.13           N
ATOM   1458  CA  CYS B 182      38.033  18.937  34.451  1.00117.13           C
ATOM   1459  CB  CYS B 182      37.877  17.403  34.496  1.00117.13           C
ATOM   1460  SG  CYS B 182      37.851  16.638  36.150  1.00117.13           S
ATOM   1461  C   CYS B 182      38.975  19.196  33.304  1.00117.13           C
ATOM   1462  O   CYS B 182      40.187  19.251  33.508  1.00117.13           O
ATOM   1463  N   SER B 183      38.459  19.328  32.066  1.00 79.10           N
ATOM   1464  CA  SER B 183      39.308  19.265  30.904  1.00 79.10           C
ATOM   1465  CB  SER B 183      38.513  19.018  29.608  1.00 79.10           C
ATOM   1466  OG  SER B 183      39.391  18.962  28.494  1.00 79.10           O
ATOM   1467  C   SER B 183      40.185  20.462  30.687  1.00 79.10           C
ATOM   1468  O   SER B 183      39.732  21.599  30.576  1.00 79.10           O
ATOM   1469  N   GLU B 184      41.501  20.179  30.607  1.00119.70           N
ATOM   1470  CA  GLU B 184      42.585  21.087  30.345  1.00119.70           C
ATOM   1471  CB  GLU B 184      43.948  20.452  30.673  1.00119.70           C
ATOM   1472  CG  GLU B 184      44.134  20.089  32.151  1.00119.70           C
ATOM   1473  CD  GLU B 184      44.905  21.203  32.849  1.00119.70           C
ATOM   1474  OE1 GLU B 184      45.270  22.196  32.164  1.00119.70           O
ATOM   1475  OE2 GLU B 184      45.146  21.070  34.078  1.00119.70           O
ATOM   1476  C   GLU B 184      42.611  21.436  28.878  1.00119.70           C
ATOM   1477  O   GLU B 184      43.234  22.417  28.475  1.00119.70           O
ATOM   1478  N   TYR B 185      42.024  20.555  28.041  1.00175.92           N
ATOM   1479  CA  TYR B 185      41.953  20.663  26.609  1.00175.92           C
ATOM   1480  CB  TYR B 185      41.565  19.371  25.869  1.00175.92           C
ATOM   1481  CG  TYR B 185      42.700  18.420  26.054  1.00175.92           C
ATOM   1482  CD1 TYR B 185      43.991  18.824  25.800  1.00175.92           C
ATOM   1483  CD2 TYR B 185      42.478  17.116  26.431  1.00175.92           C
ATOM   1484  CE1 TYR B 185      45.046  17.956  25.957  1.00175.92           C
ATOM   1485  CE2 TYR B 185      43.528  16.242  26.588  1.00175.92           C
ATOM   1486  CZ  TYR B 185      44.816  16.661  26.356  1.00175.92           C
ATOM   1487  OH  TYR B 185      45.892  15.763  26.519  1.00175.92           O
ATOM   1488  C   TYR B 185      41.030  21.765  26.186  1.00175.92           C
ATOM   1489  O   TYR B 185      40.991  22.101  25.004  1.00175.92           O
ATOM   1490  N   ALA B 186      40.150  22.231  27.096  1.00 75.39           N
ATOM   1491  CA  ALA B 186      39.206  23.272  26.793  1.00 75.39           C
ATOM   1492  CB  ALA B 186      37.771  22.752  26.603  1.00 75.39           C
ATOM   1493  C   ALA B 186      39.166  24.290  27.907  1.00 75.39           C
ATOM   1494  O   ALA B 186      39.826  24.167  28.936  1.00 75.39           O
ATOM   1495  N   GLN B 187      38.435  25.384  27.620  1.00177.77           N
ATOM   1496  CA  GLN B 187      38.161  26.593  28.354  1.00177.77           C
ATOM   1497  CB  GLN B 187      37.886  27.776  27.409  1.00177.77           C
ATOM   1498  CG  GLN B 187      39.146  28.239  26.664  1.00177.77           C
ATOM   1499  CD  GLN B 187      39.650  27.116  25.760  1.00177.77           C
ATOM   1500  OE1 GLN B 187      38.950  26.669  24.854  1.00177.77           O
ATOM   1501  NE2 GLN B 187      40.896  26.635  26.021  1.00177.77           N
ATOM   1502  C   GLN B 187      37.082  26.524  29.407  1.00177.77           C
ATOM   1503  O   GLN B 187      36.829  27.538  30.055  1.00177.77           O
ATOM   1504  N   GLY B 188      36.300  25.434  29.527  1.00 52.77           N
ATOM   1505  CA  GLY B 188      35.251  25.456  30.516  1.00 52.77           C
ATOM   1506  C   GLY B 188      34.085  26.165  29.890  1.00 52.77           C
ATOM   1507  O   GLY B 188      33.693  25.848  28.771  1.00 52.77           O
ATOM   1508  N   CYS B 189      33.477  27.118  30.622  1.00 83.99           N
ATOM   1509  CA  CYS B 189      32.364  27.908  30.168  1.00 83.99           C
ATOM   1510  CB  CYS B 189      31.663  28.690  31.288  1.00 83.99           C
ATOM   1511  SG  CYS B 189      30.586  27.579  32.229  1.00 83.99           S
ATOM   1512  C   CYS B 189      32.812  28.872  29.114  1.00 83.99           C
ATOM   1513  O   CYS B 189      31.991  29.490  28.439  1.00 83.99           O
ATOM   1514  N   GLU B 190      34.134  29.091  29.037  1.00135.03           N
ATOM   1515  CA  GLU B 190      34.813  29.965  28.119  1.00135.03           C
ATOM   1516  CB  GLU B 190      36.273  30.220  28.528  1.00135.03           C
ATOM   1517  CG  GLU B 190      36.401  31.160  29.730  1.00135.03           C
ATOM   1518  CD  GLU B 190      35.673  30.538  30.915  1.00135.03           C
ATOM   1519  OE1 GLU B 190      36.283  29.683  31.610  1.00135.03           O
ATOM   1520  OE2 GLU B 190      34.489  30.909  31.135  1.00135.03           O
ATOM   1521  C   GLU B 190      34.798  29.434  26.707  1.00135.03           C
ATOM   1522  O   GLU B 190      35.094  30.181  25.773  1.00135.03           O
ATOM   1523  N   GLY B 191      34.567  28.119  26.502  1.00 43.17           N
ATOM   1524  CA  GLY B 191      34.527  27.613  25.151  1.00 43.17           C
ATOM   1525  C   GLY B 191      35.510  26.484  25.002  1.00 43.17           C
ATOM   1526  O   GLY B 191      36.234  26.151  25.938  1.00 43.17           O
ATOM   1527  N   GLY B 192      35.550  25.863  23.797  1.00 32.86           N
ATOM   1528  CA  GLY B 192      36.440  24.763  23.520  1.00 32.86           C
ATOM   1529  C   GLY B 192      36.161  24.252  22.129  1.00 32.86           C
ATOM   1530  O   GLY B 192      35.364  24.839  21.398  1.00 32.86           O
ATOM   1531  N   PHE B 193      36.831  23.142  21.720  1.00 70.59           N
ATOM   1532  CA  PHE B 193      36.621  22.606  20.392  1.00 70.59           C
ATOM   1533  CB  PHE B 193      37.787  22.890  19.432  1.00 70.59           C
ATOM   1534  CG  PHE B 193      37.802  24.363  19.233  1.00 70.59           C
ATOM   1535  CD1 PHE B 193      38.436  25.179  20.141  1.00 70.59           C
ATOM   1536  CD2 PHE B 193      37.178  24.929  18.146  1.00 70.59           C
ATOM   1537  CE1 PHE B 193      38.449  26.541  19.966  1.00 70.59           C
ATOM   1538  CE2 PHE B 193      37.189  26.291  17.965  1.00 70.59           C
ATOM   1539  CZ  PHE B 193      37.825  27.099  18.876  1.00 70.59           C
ATOM   1540  C   PHE B 193      36.427  21.110  20.441  1.00 70.59           C
ATOM   1541  O   PHE B 193      37.151  20.393  21.130  1.00 70.59           O
ATOM   1542  N   PRO B 194      35.482  20.621  19.663  1.00 80.40           N
ATOM   1543  CA  PRO B 194      35.150  19.215  19.639  1.00 80.40           C
ATOM   1544  CD  PRO B 194      34.350  21.442  19.266  1.00 80.40           C
ATOM   1545  CB  PRO B 194      33.904  19.099  18.768  1.00 80.40           C
ATOM   1546  CG  PRO B 194      33.205  20.456  18.972  1.00 80.40           C
ATOM   1547  C   PRO B 194      36.283  18.319  19.246  1.00 80.40           C
ATOM   1548  O   PRO B 194      36.334  17.184  19.716  1.00 80.40           O
ATOM   1549  N   TYR B 195      37.214  18.798  18.409  1.00 66.46           N
ATOM   1550  CA  TYR B 195      38.311  17.975  17.991  1.00 66.46           C
ATOM   1551  CB  TYR B 195      39.247  18.769  17.059  1.00 66.46           C
ATOM   1552  CG  TYR B 195      40.393  17.939  16.591  1.00 66.46           C
ATOM   1553  CD1 TYR B 195      41.544  17.830  17.338  1.00 66.46           C
ATOM   1554  CD2 TYR B 195      40.317  17.281  15.384  1.00 66.46           C
ATOM   1555  CE1 TYR B 195      42.599  17.071  16.887  1.00 66.46           C
ATOM   1556  CE2 TYR B 195      41.367  16.522  14.928  1.00 66.46           C
ATOM   1557  CZ  TYR B 195      42.511  16.416  15.681  1.00 66.46           C
ATOM   1558  OH  TYR B 195      43.590  15.638  15.211  1.00 66.46           O
ATOM   1559  C   TYR B 195      39.062  17.594  19.238  1.00 66.46           C
ATOM   1560  O   TYR B 195      39.478  16.449  19.402  1.00 66.46           O
ATOM   1561  N   LEU B 196      39.280  18.568  20.141  1.00 95.91           N
ATOM   1562  CA  LEU B 196      39.981  18.357  21.377  1.00 95.91           C
ATOM   1563  CB  LEU B 196      40.397  19.682  22.040  1.00 95.91           C
ATOM   1564  CG  LEU B 196      41.496  20.423  21.254  1.00 95.91           C
ATOM   1565  CD1 LEU B 196      41.891  21.741  21.938  1.00 95.91           C
ATOM   1566  CD2 LEU B 196      42.710  19.504  21.017  1.00 95.91           C
ATOM   1567  C   LEU B 196      39.180  17.566  22.380  1.00 95.91           C
ATOM   1568  O   LEU B 196      39.770  16.918  23.241  1.00 95.91           O
ATOM   1569  N   ILE B 197      37.845  17.759  22.448  1.00144.00           N
ATOM   1570  CA  ILE B 197      37.034  17.027  23.398  1.00144.00           C
ATOM   1571  CB  ILE B 197      35.845  17.823  23.844  1.00144.00           C
ATOM   1572  CG1 ILE B 197      36.325  19.142  24.471  1.00144.00           C
ATOM   1573  CG2 ILE B 197      35.020  16.955  24.809  1.00144.00           C
ATOM   1574  CD1 ILE B 197      37.282  18.939  25.645  1.00144.00           C
ATOM   1575  C   ILE B 197      36.531  15.689  22.936  1.00144.00           C
ATOM   1576  O   ILE B 197      36.785  14.653  23.551  1.00144.00           O
ATOM   1577  N   ALA B 198      35.790  15.681  21.811  1.00 61.83           N
ATOM   1578  CA  ALA B 198      35.216  14.453  21.355  1.00 61.83           C
ATOM   1579  CB  ALA B 198      34.353  14.631  20.095  1.00 61.83           C
ATOM   1580  C   ALA B 198      36.354  13.558  21.009  1.00 61.83           C
ATOM   1581  O   ALA B 198      36.275  12.346  21.208  1.00 61.83           O
ATOM   1582  N   GLY B 199      37.381  14.118  20.332  1.00 86.88           N
ATOM   1583  CA  GLY B 199      38.526  13.315  20.004  1.00 86.88           C
ATOM   1584  C   GLY B 199      39.607  13.148  21.050  1.00 86.88           C
ATOM   1585  O   GLY B 199      39.737  12.100  21.678  1.00 86.88           O
ATOM   1586  N   LYS B 200      40.373  14.229  21.324  1.00118.21           N
ATOM   1587  CA  LYS B 200      41.584  14.086  22.104  1.00118.21           C
ATOM   1588  CB  LYS B 200      42.474  15.338  22.058  1.00118.21           C
ATOM   1589  CG  LYS B 200      43.874  15.082  22.618  1.00118.21           C
ATOM   1590  CD  LYS B 200      44.891  16.160  22.247  1.00118.21           C
ATOM   1591  CE  LYS B 200      46.321  15.804  22.654  1.00118.21           C
ATOM   1592  NZ  LYS B 200      46.814  14.680  21.826  1.00118.21           N
ATOM   1593  C   LYS B 200      41.340  13.764  23.544  1.00118.21           C
ATOM   1594  O   LYS B 200      41.906  12.814  24.083  1.00118.21           O
ATOM   1595  N   TYR B 201      40.473  14.547  24.206  1.00 76.21           N
ATOM   1596  CA  TYR B 201      40.217  14.373  25.606  1.00 76.21           C
ATOM   1597  CB  TYR B 201      39.232  15.443  26.118  1.00 76.21           C
ATOM   1598  CG  TYR B 201      39.123  15.376  27.602  1.00 76.21           C
ATOM   1599  CD1 TYR B 201      40.132  15.877  28.391  1.00 76.21           C
ATOM   1600  CD2 TYR B 201      38.007  14.845  28.206  1.00 76.21           C
ATOM   1601  CE1 TYR B 201      40.042  15.834  29.761  1.00 76.21           C
ATOM   1602  CE2 TYR B 201      37.910  14.798  29.577  1.00 76.21           C
ATOM   1603  CZ  TYR B 201      38.929  15.292  30.356  1.00 76.21           C
ATOM   1604  OH  TYR B 201      38.833  15.247  31.762  1.00 76.21           O
ATOM   1605  C   TYR B 201      39.605  13.021  25.794  1.00 76.21           C
ATOM   1606  O   TYR B 201      39.944  12.291  26.725  1.00 76.21           O
ATOM   1607  N   GLY B 202      38.688  12.640  24.891  1.00 30.14           N
ATOM   1608  CA  GLY B 202      38.032  11.372  25.020  1.00 30.14           C
ATOM   1609  C   GLY B 202      39.053  10.274  24.969  1.00 30.14           C
ATOM   1610  O   GLY B 202      38.950   9.296  25.708  1.00 30.14           O
ATOM   1611  N   GLN B 203      40.042  10.368  24.059  1.00129.06           N
ATOM   1612  CA  GLN B 203      41.013   9.311  23.974  1.00129.06           C
ATOM   1613  CB  GLN B 203      41.884   9.357  22.704  1.00129.06           C
ATOM   1614  CG  GLN B 203      42.834  10.552  22.617  1.00129.06           C
ATOM   1615  CD  GLN B 203      43.773  10.283  21.451  1.00129.06           C
ATOM   1616  OE1 GLN B 203      44.686  11.061  21.176  1.00129.06           O
ATOM   1617  NE2 GLN B 203      43.548   9.141  20.748  1.00129.06           N
ATOM   1618  C   GLN B 203      41.950   9.301  25.154  1.00129.06           C
ATOM   1619  O   GLN B 203      42.249   8.240  25.700  1.00129.06           O
ATOM   1620  N   ASP B 204      42.481  10.479  25.547  1.00118.64           N
ATOM   1621  CA  ASP B 204      43.461  10.544  26.598  1.00118.64           C
ATOM   1622  CB  ASP B 204      44.150  11.920  26.663  1.00118.64           C
ATOM   1623  CG  ASP B 204      44.979  12.110  25.399  1.00118.64           C
ATOM   1624  OD1 ASP B 204      45.124  11.122  24.630  1.00118.64           O
ATOM   1625  OD2 ASP B 204      45.474  13.249  25.183  1.00118.64           O
ATOM   1626  C   ASP B 204      42.898  10.286  27.970  1.00118.64           C
ATOM   1627  O   ASP B 204      43.415   9.447  28.707  1.00118.64           O
ATOM   1628  N   PHE B 205      41.917  11.117  28.391  1.00186.11           N
ATOM   1629  CA  PHE B 205      41.292  11.027  29.686  1.00186.11           C
ATOM   1630  CB  PHE B 205      40.989  12.415  30.267  1.00186.11           C
ATOM   1631  CG  PHE B 205      42.330  13.050  30.420  1.00186.11           C
ATOM   1632  CD1 PHE B 205      43.068  12.867  31.566  1.00186.11           C
ATOM   1633  CD2 PHE B 205      42.862  13.809  29.403  1.00186.11           C
ATOM   1634  CE1 PHE B 205      44.309  13.447  31.701  1.00186.11           C
ATOM   1635  CE2 PHE B 205      44.102  14.391  29.532  1.00186.11           C
ATOM   1636  CZ  PHE B 205      44.828  14.212  30.684  1.00186.11           C
ATOM   1637  C   PHE B 205      40.062  10.167  29.771  1.00186.11           C
ATOM   1638  O   PHE B 205      39.852   9.472  30.763  1.00186.11           O
ATOM   1639  N   GLY B 206      39.181  10.222  28.751  1.00 39.20           N
ATOM   1640  CA  GLY B 206      37.955   9.464  28.802  1.00 39.20           C
ATOM   1641  C   GLY B 206      36.833  10.338  29.293  1.00 39.20           C
ATOM   1642  O   GLY B 206      37.057  11.393  29.886  1.00 39.20           O
ATOM   1643  N   LEU B 207      35.576   9.896  29.049  1.00102.97           N
ATOM   1644  CA  LEU B 207      34.402  10.637  29.425  1.00102.97           C
ATOM   1645  CB  LEU B 207      33.459  10.958  28.250  1.00102.97           C
ATOM   1646  CG  LEU B 207      34.102  11.809  27.138  1.00102.97           C
ATOM   1647  CD1 LEU B 207      34.641  13.137  27.694  1.00102.97           C
ATOM   1648  CD2 LEU B 207      35.143  11.010  26.336  1.00102.97           C
ATOM   1649  C   LEU B 207      33.607   9.819  30.403  1.00102.97           C
ATOM   1650  O   LEU B 207      33.644   8.591  30.375  1.00102.97           O
ATOM   1651  N   VAL B 208      32.856  10.492  31.301  1.00 61.74           N
ATOM   1652  CA  VAL B 208      32.068   9.806  32.291  1.00 61.74           C
ATOM   1653  CB  VAL B 208      32.351  10.262  33.693  1.00 61.74           C
ATOM   1654  CG1 VAL B 208      33.819   9.942  34.023  1.00 61.74           C
ATOM   1655  CG2 VAL B 208      31.998  11.755  33.805  1.00 61.74           C
ATOM   1656  C   VAL B 208      30.623  10.085  32.021  1.00 61.74           C
ATOM   1657  O   VAL B 208      30.284  10.967  31.235  1.00 61.74           O
ATOM   1658  N   ASP B 209      29.726   9.306  32.659  1.00 44.42           N
ATOM   1659  CA  ASP B 209      28.313   9.457  32.439  1.00 44.42           C
ATOM   1660  CB  ASP B 209      27.492   8.244  32.909  1.00 44.42           C
ATOM   1661  CG  ASP B 209      27.824   7.076  31.991  1.00 44.42           C
ATOM   1662  OD1 ASP B 209      28.539   7.304  30.978  1.00 44.42           O
ATOM   1663  OD2 ASP B 209      27.365   5.941  32.287  1.00 44.42           O
ATOM   1664  C   ASP B 209      27.810  10.669  33.168  1.00 44.42           C
ATOM   1665  O   ASP B 209      28.468  11.212  34.055  1.00 44.42           O
ATOM   1666  N   GLU B 210      26.588  11.105  32.797  1.00 85.27           N
ATOM   1667  CA  GLU B 210      25.972  12.287  33.335  1.00 85.27           C
ATOM   1668  CB  GLU B 210      24.582  12.561  32.734  1.00 85.27           C
ATOM   1669  CG  GLU B 210      23.915  13.816  33.298  1.00 85.27           C
ATOM   1670  CD  GLU B 210      24.633  15.037  32.744  1.00 85.27           C
ATOM   1671  OE1 GLU B 210      25.362  14.887  31.727  1.00 85.27           O
ATOM   1672  OE2 GLU B 210      24.458  16.137  33.332  1.00 85.27           O
ATOM   1673  C   GLU B 210      25.792  12.137  34.819  1.00 85.27           C
ATOM   1674  O   GLU B 210      26.048  13.069  35.583  1.00 85.27           O
ATOM   1675  N   THR B 211      25.380  10.939  35.269  1.00108.66           N
ATOM   1676  CA  THR B 211      25.097  10.711  36.659  1.00108.66           C
ATOM   1677  CB  THR B 211      24.641   9.307  36.930  1.00108.66           C
ATOM   1678  OG1 THR B 211      25.668   8.385  36.598  1.00108.66           O
ATOM   1679  CG2 THR B 211      23.384   9.027  36.088  1.00108.66           C
ATOM   1680  C   THR B 211      26.340  10.938  37.454  1.00108.66           C
ATOM   1681  O   THR B 211      26.300  11.423  38.585  1.00108.66           O
ATOM   1682  N   CYS B 212      27.493  10.565  36.884  1.00 51.62           N
ATOM   1683  CA  CYS B 212      28.712  10.714  37.614  1.00 51.62           C
ATOM   1684  CB  CYS B 212      29.938  10.204  36.834  1.00 51.62           C
ATOM   1685  SG  CYS B 212      31.477  10.397  37.776  1.00 51.62           S
ATOM   1686  C   CYS B 212      28.939  12.165  37.900  1.00 51.62           C
ATOM   1687  O   CYS B 212      29.361  12.516  39.001  1.00 51.62           O
ATOM   1688  N   TYR B 213      28.700  13.044  36.903  1.00171.59           N
ATOM   1689  CA  TYR B 213      28.972  14.439  37.095  1.00171.59           C
ATOM   1690  CB  TYR B 213      30.197  14.795  36.235  1.00171.59           C
ATOM   1691  CG  TYR B 213      30.948  15.971  36.739  1.00171.59           C
ATOM   1692  CD1 TYR B 213      30.394  17.225  36.796  1.00171.59           C
ATOM   1693  CD2 TYR B 213      32.259  15.793  37.117  1.00171.59           C
ATOM   1694  CE1 TYR B 213      31.146  18.281  37.253  1.00171.59           C
ATOM   1695  CE2 TYR B 213      33.013  16.843  37.571  1.00171.59           C
ATOM   1696  CZ  TYR B 213      32.449  18.090  37.640  1.00171.59           C
ATOM   1697  OH  TYR B 213      33.212  19.177  38.101  1.00171.59           O
ATOM   1698  C   TYR B 213      27.800  15.185  36.516  1.00171.59           C
ATOM   1699  O   TYR B 213      27.837  15.529  35.336  1.00171.59           O
ATOM   1700  N   PRO B 214      26.800  15.532  37.282  1.00149.69           N
ATOM   1701  CA  PRO B 214      25.623  16.171  36.743  1.00149.69           C
ATOM   1702  CD  PRO B 214      26.541  14.896  38.559  1.00149.69           C
ATOM   1703  CB  PRO B 214      24.587  16.160  37.870  1.00149.69           C
ATOM   1704  CG  PRO B 214      25.368  15.710  39.124  1.00149.69           C
ATOM   1705  C   PRO B 214      25.938  17.525  36.190  1.00149.69           C
ATOM   1706  O   PRO B 214      26.870  18.159  36.678  1.00149.69           O
ATOM   1707  N   TYR B 215      25.168  17.987  35.179  1.00104.49           N
ATOM   1708  CA  TYR B 215      25.484  19.216  34.499  1.00104.49           C
ATOM   1709  CB  TYR B 215      24.850  19.267  33.096  1.00104.49           C
ATOM   1710  CG  TYR B 215      25.342  20.471  32.376  1.00104.49           C
ATOM   1711  CD1 TYR B 215      26.669  20.579  32.028  1.00104.49           C
ATOM   1712  CD2 TYR B 215      24.473  21.470  32.011  1.00104.49           C
ATOM   1713  CE1 TYR B 215      27.133  21.684  31.355  1.00104.49           C
ATOM   1714  CE2 TYR B 215      24.932  22.574  31.336  1.00104.49           C
ATOM   1715  CZ  TYR B 215      26.261  22.688  31.010  1.00104.49           C
ATOM   1716  OH  TYR B 215      26.726  23.826  30.319  1.00104.49           O
ATOM   1717  C   TYR B 215      25.038  20.393  35.318  1.00104.49           C
ATOM   1718  O   TYR B 215      23.872  20.490  35.700  1.00104.49           O
ATOM   1719  N   ARG B 216      26.034  21.217  35.728  1.00201.21           N
ATOM   1720  CA  ARG B 216      25.937  22.455  36.465  1.00201.21           C
ATOM   1721  CB  ARG B 216      27.179  22.700  37.338  1.00201.21           C
ATOM   1722  CG  ARG B 216      27.116  24.002  38.137  1.00201.21           C
ATOM   1723  CD  ARG B 216      28.258  24.156  39.144  1.00201.21           C
ATOM   1724  NE  ARG B 216      28.036  23.153  40.225  1.00201.21           N
ATOM   1725  CZ  ARG B 216      28.509  21.879  40.095  1.00201.21           C
ATOM   1726  NH1 ARG B 216      29.211  21.518  38.981  1.00201.21           N
ATOM   1727  NH2 ARG B 216      28.282  20.964  41.082  1.00201.21           N
ATOM   1728  C   ARG B 216      25.718  23.688  35.628  1.00201.21           C
ATOM   1729  O   ARG B 216      24.971  24.580  36.030  1.00201.21           O
ATOM   1730  N   GLU B 217      26.347  23.760  34.432  1.00 72.70           N
ATOM   1731  CA  GLU B 217      26.362  24.954  33.620  1.00 72.70           C
ATOM   1732  CB  GLU B 217      24.998  25.665  33.516  1.00 72.70           C
ATOM   1733  CG  GLU B 217      23.882  24.865  32.846  1.00 72.70           C
ATOM   1734  CD  GLU B 217      22.625  25.722  32.838  1.00 72.70           C
ATOM   1735  OE1 GLU B 217      22.690  26.874  33.346  1.00 72.70           O
ATOM   1736  OE2 GLU B 217      21.581  25.237  32.325  1.00 72.70           O
ATOM   1737  C   GLU B 217      27.282  25.976  34.228  1.00 72.70           C
ATOM   1738  O   GLU B 217      27.123  27.172  33.979  1.00 72.70           O
ATOM   1739  N   ARG B 218      28.288  25.542  35.018  1.00 61.08           N
ATOM   1740  CA  ARG B 218      29.180  26.491  35.628  1.00 61.08           C
ATOM   1741  CB  ARG B 218      28.803  26.829  37.080  1.00 61.08           C
ATOM   1742  CG  ARG B 218      27.436  27.501  37.215  1.00 61.08           C
ATOM   1743  CD  ARG B 218      27.059  27.840  38.659  1.00 61.08           C
ATOM   1744  NE  ARG B 218      25.714  28.479  38.633  1.00 61.08           N
ATOM   1745  CZ  ARG B 218      25.606  29.832  38.484  1.00 61.08           C
ATOM   1746  NH1 ARG B 218      26.728  30.596  38.360  1.00 61.08           N
ATOM   1747  NH2 ARG B 218      24.374  30.418  38.456  1.00 61.08           N
ATOM   1748  C   ARG B 218      30.567  25.914  35.666  1.00 61.08           C
ATOM   1749  O   ARG B 218      30.793  24.741  35.384  1.00 61.08           O
ATOM   1750  N   ASP B 219      31.526  26.777  36.044  1.00111.13           N
ATOM   1751  CA  ASP B 219      32.948  26.593  36.186  1.00111.13           C
ATOM   1752  CB  ASP B 219      33.718  27.922  36.272  1.00111.13           C
ATOM   1753  CG  ASP B 219      33.702  28.546  34.882  1.00111.13           C
ATOM   1754  OD1 ASP B 219      33.420  27.799  33.907  1.00111.13           O
ATOM   1755  OD2 ASP B 219      33.971  29.772  34.774  1.00111.13           O
ATOM   1756  C   ASP B 219      33.261  25.783  37.417  1.00111.13           C
ATOM   1757  O   ASP B 219      34.377  25.844  37.932  1.00111.13           O
ATOM   1758  N   ALA B 220      32.253  25.105  37.997  1.00 63.03           N
ATOM   1759  CA  ALA B 220      32.424  24.377  39.229  1.00 63.03           C
ATOM   1760  CB  ALA B 220      31.231  23.468  39.571  1.00 63.03           C
ATOM   1761  C   ALA B 220      33.659  23.519  39.202  1.00 63.03           C
ATOM   1762  O   ALA B 220      34.217  23.199  38.155  1.00 63.03           O
ATOM   1763  N   PRO B 221      34.116  23.204  40.396  1.00128.44           N
ATOM   1764  CA  PRO B 221      35.289  22.382  40.583  1.00128.44           C
ATOM   1765  CD  PRO B 221      33.921  24.124  41.506  1.00128.44           C
ATOM   1766  CB  PRO B 221      35.678  22.536  42.051  1.00128.44           C
ATOM   1767  CG  PRO B 221      35.139  23.929  42.424  1.00128.44           C
ATOM   1768  C   PRO B 221      34.997  20.973  40.180  1.00128.44           C
ATOM   1769  O   PRO B 221      33.824  20.613  40.139  1.00128.44           O
ATOM   1770  N   CYS B 222      36.034  20.153  39.894  1.00 79.96           N
ATOM   1771  CA  CYS B 222      35.767  18.855  39.336  1.00 79.96           C
ATOM   1772  CB  CYS B 222      36.719  18.549  38.163  1.00 79.96           C
ATOM   1773  SG  CYS B 222      36.142  17.225  37.066  1.00 79.96           S
ATOM   1774  C   CYS B 222      35.873  17.747  40.370  1.00 79.96           C
ATOM   1775  O   CYS B 222      36.864  17.676  41.096  1.00 79.96           O
ATOM   1776  N   ARG B 223      34.837  16.859  40.473  1.00164.58           N
ATOM   1777  CA  ARG B 223      34.875  15.731  41.398  1.00164.58           C
ATOM   1778  CB  ARG B 223      34.851  16.162  42.874  1.00164.58           C
ATOM   1779  CG  ARG B 223      33.596  16.950  43.254  1.00164.58           C
ATOM   1780  CD  ARG B 223      33.563  17.379  44.722  1.00164.58           C
ATOM   1781  NE  ARG B 223      33.488  16.142  45.548  1.00164.58           N
ATOM   1782  CZ  ARG B 223      32.275  15.598  45.852  1.00164.58           C
ATOM   1783  NH1 ARG B 223      31.129  16.187  45.401  1.00164.58           N
ATOM   1784  NH2 ARG B 223      32.206  14.464  46.609  1.00164.58           N
ATOM   1785  C   ARG B 223      33.687  14.771  41.205  1.00164.58           C
ATOM   1786  O   ARG B 223      32.628  15.194  40.743  1.00164.58           O
ATOM   1787  N   GLN B 224      33.896  13.449  41.541  1.00171.55           N
ATOM   1788  CA  GLN B 224      33.085  12.239  41.688  1.00171.55           C
ATOM   1789  CB  GLN B 224      31.859  12.190  40.770  1.00171.55           C
ATOM   1790  CG  GLN B 224      30.802  13.203  41.216  1.00171.55           C
ATOM   1791  CD  GLN B 224      30.214  12.721  42.534  1.00171.55           C
ATOM   1792  OE1 GLN B 224      30.611  11.683  43.062  1.00171.55           O
ATOM   1793  NE2 GLN B 224      29.240  13.495  43.082  1.00171.55           N
ATOM   1794  C   GLN B 224      34.016  11.078  41.414  1.00171.55           C
ATOM   1795  O   GLN B 224      34.821  11.152  40.488  1.00171.55           O
ATOM   1796  N   VAL B 225      33.921   9.960  42.183  1.00124.03           N
ATOM   1797  CA  VAL B 225      34.920   8.914  42.089  1.00124.03           C
ATOM   1798  CB  VAL B 225      35.568   8.619  43.413  1.00124.03           C
ATOM   1799  CG1 VAL B 225      34.516   7.983  44.337  1.00124.03           C
ATOM   1800  CG2 VAL B 225      36.817   7.749  43.187  1.00124.03           C
ATOM   1801  C   VAL B 225      34.361   7.612  41.565  1.00124.03           C
ATOM   1802  O   VAL B 225      33.159   7.359  41.612  1.00124.03           O
ATOM   1803  N   SER B 226      35.276   6.758  41.039  1.00 56.70           N
ATOM   1804  CA  SER B 226      35.050   5.420  40.544  1.00 56.70           C
ATOM   1805  CB  SER B 226      34.643   4.432  41.651  1.00 56.70           C
ATOM   1806  OG  SER B 226      35.695   4.296  42.595  1.00 56.70           O
ATOM   1807  C   SER B 226      34.004   5.368  39.474  1.00 56.70           C
ATOM   1808  O   SER B 226      33.155   4.478  39.479  1.00 56.70           O
ATOM   1809  N   CYS B 227      34.051   6.294  38.498  1.00 35.98           N
ATOM   1810  CA  CYS B 227      33.069   6.260  37.450  1.00 35.98           C
ATOM   1811  CB  CYS B 227      32.548   7.657  37.068  1.00 35.98           C
ATOM   1812  SG  CYS B 227      31.835   8.534  38.491  1.00 35.98           S
ATOM   1813  C   CYS B 227      33.721   5.674  36.232  1.00 35.98           C
ATOM   1814  O   CYS B 227      34.912   5.870  35.996  1.00 35.98           O
ATOM   1815  N   ARG B 228      32.945   4.917  35.428  1.00149.66           N
ATOM   1816  CA  ARG B 228      33.466   4.306  34.235  1.00149.66           C
ATOM   1817  CB  ARG B 228      32.520   3.263  33.617  1.00149.66           C
ATOM   1818  CG  ARG B 228      31.163   3.839  33.211  1.00149.66           C
ATOM   1819  CD  ARG B 228      30.213   2.804  32.606  1.00149.66           C
ATOM   1820  NE  ARG B 228      29.798   1.887  33.704  1.00149.66           N
ATOM   1821  CZ  ARG B 228      28.748   2.219  34.511  1.00149.66           C
ATOM   1822  NH1 ARG B 228      28.078   3.390  34.310  1.00149.66           N
ATOM   1823  NH2 ARG B 228      28.370   1.380  35.519  1.00149.66           N
ATOM   1824  C   ARG B 228      33.683   5.385  33.220  1.00149.66           C
ATOM   1825  O   ARG B 228      32.957   6.378  33.195  1.00149.66           O
ATOM   1826  N   ARG B 229      34.709   5.224  32.357  1.00128.60           N
ATOM   1827  CA  ARG B 229      34.983   6.253  31.390  1.00128.60           C
ATOM   1828  CB  ARG B 229      36.336   6.952  31.610  1.00128.60           C
ATOM   1829  CG  ARG B 229      36.431   7.689  32.949  1.00128.60           C
ATOM   1830  CD  ARG B 229      37.763   8.411  33.156  1.00128.60           C
ATOM   1831  NE  ARG B 229      37.671   9.725  32.460  1.00128.60           N
ATOM   1832  CZ  ARG B 229      37.166  10.808  33.120  1.00128.60           C
ATOM   1833  NH1 ARG B 229      36.778  10.691  34.423  1.00128.60           N
ATOM   1834  NH2 ARG B 229      37.052  12.008  32.479  1.00128.60           N
ATOM   1835  C   ARG B 229      35.012   5.667  30.008  1.00128.60           C
ATOM   1836  O   ARG B 229      35.599   4.611  29.776  1.00128.60           O
ATOM   1837  N   PHE B 230      34.365   6.363  29.048  1.00 54.90           N
ATOM   1838  CA  PHE B 230      34.335   5.951  27.669  1.00 54.90           C
ATOM   1839  CB  PHE B 230      33.025   6.311  26.945  1.00 54.90           C
ATOM   1840  CG  PHE B 230      31.900   5.563  27.578  1.00 54.90           C
ATOM   1841  CD1 PHE B 230      31.283   6.053  28.707  1.00 54.90           C
ATOM   1842  CD2 PHE B 230      31.456   4.378  27.040  1.00 54.90           C
ATOM   1843  CE1 PHE B 230      30.243   5.370  29.292  1.00 54.90           C
ATOM   1844  CE2 PHE B 230      30.417   3.690  27.621  1.00 54.90           C
ATOM   1845  CZ  PHE B 230      29.809   4.184  28.750  1.00 54.90           C
ATOM   1846  C   PHE B 230      35.429   6.689  26.952  1.00 54.90           C
ATOM   1847  O   PHE B 230      35.651   7.874  27.199  1.00 54.90           O
ATOM   1848  N   ARG B 231      36.133   6.011  26.019  1.00 72.52           N
ATOM   1849  CA  ARG B 231      37.230   6.639  25.328  1.00 72.52           C
ATOM   1850  CB  ARG B 231      38.580   5.948  25.583  1.00 72.52           C
ATOM   1851  CG  ARG B 231      39.042   6.051  27.037  1.00 72.52           C
ATOM   1852  CD  ARG B 231      38.115   5.335  28.021  1.00 72.52           C
ATOM   1853  NE  ARG B 231      38.684   5.514  29.384  1.00 72.52           N
ATOM   1854  CZ  ARG B 231      39.554   4.587  29.885  1.00 72.52           C
ATOM   1855  NH1 ARG B 231      39.883   3.494  29.138  1.00 72.52           N
ATOM   1856  NH2 ARG B 231      40.088   4.754  31.130  1.00 72.52           N
ATOM   1857  C   ARG B 231      36.979   6.587  23.849  1.00 72.52           C
ATOM   1858  O   ARG B 231      36.112   5.856  23.375  1.00 72.52           O
ATOM   1859  N   THR B 232      37.728   7.406  23.074  1.00118.62           N
ATOM   1860  CA  THR B 232      37.577   7.410  21.644  1.00118.62           C
ATOM   1861  CB  THR B 232      37.413   8.761  21.035  1.00118.62           C
ATOM   1862  OG1 THR B 232      37.279   8.621  19.629  1.00118.62           O
ATOM   1863  CG2 THR B 232      38.649   9.609  21.365  1.00118.62           C
ATOM   1864  C   THR B 232      38.794   6.791  21.022  1.00118.62           C
ATOM   1865  O   THR B 232      39.930   7.190  21.277  1.00118.62           O
ATOM   1866  N   SER B 233      38.556   5.770  20.181  1.00 92.31           N
ATOM   1867  CA  SER B 233      39.572   5.033  19.490  1.00 92.31           C
ATOM   1868  CB  SER B 233      38.976   3.812  18.774  1.00 92.31           C
ATOM   1869  OG  SER B 233      39.952   3.214  17.936  1.00 92.31           O
ATOM   1870  C   SER B 233      40.220   5.878  18.432  1.00 92.31           C
ATOM   1871  O   SER B 233      41.393   5.669  18.121  1.00 92.31           O
ATOM   1872  N   GLU B 234      39.474   6.826  17.818  1.00 88.98           N
ATOM   1873  CA  GLU B 234      40.067   7.606  16.760  1.00 88.98           C
ATOM   1874  CB  GLU B 234      40.117   6.839  15.424  1.00 88.98           C
ATOM   1875  CG  GLU B 234      40.904   7.537  14.313  1.00 88.98           C
ATOM   1876  CD  GLU B 234      39.952   8.434  13.536  1.00 88.98           C
ATOM   1877  OE1 GLU B 234      38.728   8.406  13.836  1.00 88.98           O
ATOM   1878  OE2 GLU B 234      40.437   9.157  12.625  1.00 88.98           O
ATOM   1879  C   GLU B 234      39.280   8.873  16.551  1.00 88.98           C
ATOM   1880  O   GLU B 234      38.107   8.951  16.913  1.00 88.98           O
ATOM   1881  N   TYR B 235      39.940   9.930  16.014  1.00 83.64           N
ATOM   1882  CA  TYR B 235      39.263  11.167  15.712  1.00 83.64           C
ATOM   1883  CB  TYR B 235      39.116  12.099  16.929  1.00 83.64           C
ATOM   1884  CG  TYR B 235      40.467  12.343  17.507  1.00 83.64           C
ATOM   1885  CD1 TYR B 235      41.044  11.414  18.343  1.00 83.64           C
ATOM   1886  CD2 TYR B 235      41.153  13.501  17.225  1.00 83.64           C
ATOM   1887  CE1 TYR B 235      42.288  11.634  18.884  1.00 83.64           C
ATOM   1888  CE2 TYR B 235      42.398  13.726  17.764  1.00 83.64           C
ATOM   1889  CZ  TYR B 235      42.968  12.792  18.593  1.00 83.64           C
ATOM   1890  OH  TYR B 235      44.245  13.024  19.145  1.00 83.64           O
ATOM   1891  C   TYR B 235      40.003  11.897  14.622  1.00 83.64           C
ATOM   1892  O   TYR B 235      41.210  11.720  14.456  1.00 83.64           O
ATOM   1893  N   HIS B 236      39.287  12.737  13.836  1.00 59.90           N
ATOM   1894  CA  HIS B 236      39.929  13.490  12.788  1.00 59.90           C
ATOM   1895  ND1 HIS B 236      38.424  12.497   9.930  1.00 59.90           N
ATOM   1896  CG  HIS B 236      39.177  11.937  10.938  1.00 59.90           C
ATOM   1897  CB  HIS B 236      40.345  12.616  11.592  1.00 59.90           C
ATOM   1898  NE2 HIS B 236      37.546  10.496  10.340  1.00 59.90           N
ATOM   1899  CD2 HIS B 236      38.627  10.714  11.177  1.00 59.90           C
ATOM   1900  CE1 HIS B 236      37.464  11.593   9.609  1.00 59.90           C
ATOM   1901  C   HIS B 236      38.971  14.522  12.257  1.00 59.90           C
ATOM   1902  O   HIS B 236      37.761  14.428  12.453  1.00 59.90           O
ATOM   1903  N   TYR B 237      39.505  15.561  11.576  1.00 87.98           N
ATOM   1904  CA  TYR B 237      38.663  16.536  10.928  1.00 87.98           C
ATOM   1905  CB  TYR B 237      39.351  17.858  10.533  1.00 87.98           C
ATOM   1906  CG  TYR B 237      39.547  18.747  11.712  1.00 87.98           C
ATOM   1907  CD1 TYR B 237      38.477  19.444  12.227  1.00 87.98           C
ATOM   1908  CD2 TYR B 237      40.789  18.916  12.278  1.00 87.98           C
ATOM   1909  CE1 TYR B 237      38.636  20.282  13.304  1.00 87.98           C
ATOM   1910  CE2 TYR B 237      40.954  19.754  13.357  1.00 87.98           C
ATOM   1911  CZ  TYR B 237      39.877  20.436  13.871  1.00 87.98           C
ATOM   1912  OH  TYR B 237      40.044  21.297  14.975  1.00 87.98           O
ATOM   1913  C   TYR B 237      38.254  15.909   9.633  1.00 87.98           C
ATOM   1914  O   TYR B 237      39.071  15.278   8.969  1.00 87.98           O
ATOM   1915  N   ILE B 238      36.976  16.039   9.230  1.00127.09           N
ATOM   1916  CA  ILE B 238      36.603  15.428   7.987  1.00127.09           C
ATOM   1917  CB  ILE B 238      35.153  15.561   7.606  1.00127.09           C
ATOM   1918  CG1 ILE B 238      34.809  17.005   7.203  1.00127.09           C
ATOM   1919  CG2 ILE B 238      34.316  15.025   8.778  1.00127.09           C
ATOM   1920  CD1 ILE B 238      35.194  18.053   8.238  1.00127.09           C
ATOM   1921  C   ILE B 238      37.390  16.130   6.930  1.00127.09           C
ATOM   1922  O   ILE B 238      37.516  17.355   6.950  1.00127.09           O
ATOM   1923  N   GLY B 239      37.947  15.359   5.975  1.00 38.62           N
ATOM   1924  CA  GLY B 239      38.766  15.950   4.965  1.00 38.62           C
ATOM   1925  C   GLY B 239      40.190  15.634   5.316  1.00 38.62           C
ATOM   1926  O   GLY B 239      41.090  15.819   4.500  1.00 38.62           O
ATOM   1927  N   GLY B 240      40.439  15.173   6.555  1.00 39.56           N
ATOM   1928  CA  GLY B 240      41.756  14.745   6.938  1.00 39.56           C
ATOM   1929  C   GLY B 240      42.444  15.751   7.815  1.00 39.56           C
ATOM   1930  O   GLY B 240      43.250  15.374   8.664  1.00 39.56           O
ATOM   1931  N   PHE B 241      42.164  17.054   7.633  1.00 82.34           N
ATOM   1932  CA  PHE B 241      42.783  18.063   8.449  1.00 82.34           C
ATOM   1933  CB  PHE B 241      44.237  18.373   8.026  1.00 82.34           C
ATOM   1934  CG  PHE B 241      44.275  18.615   6.555  1.00 82.34           C
ATOM   1935  CD1 PHE B 241      44.423  17.555   5.689  1.00 82.34           C
ATOM   1936  CD2 PHE B 241      44.170  19.885   6.037  1.00 82.34           C
ATOM   1937  CE1 PHE B 241      44.462  17.754   4.329  1.00 82.34           C
ATOM   1938  CE2 PHE B 241      44.209  20.091   4.677  1.00 82.34           C
ATOM   1939  CZ  PHE B 241      44.354  19.026   3.821  1.00 82.34           C
ATOM   1940  C   PHE B 241      41.936  19.295   8.364  1.00 82.34           C
ATOM   1941  O   PHE B 241      40.984  19.346   7.588  1.00 82.34           O
ATOM   1942  N   TYR B 242      42.245  20.329   9.170  1.00138.72           N
ATOM   1943  CA  TYR B 242      41.393  21.485   9.168  1.00138.72           C
ATOM   1944  CB  TYR B 242      41.669  22.429  10.356  1.00138.72           C
ATOM   1945  CG  TYR B 242      40.724  23.584  10.327  1.00138.72           C
ATOM   1946  CD1 TYR B 242      39.474  23.469  10.892  1.00138.72           C
ATOM   1947  CD2 TYR B 242      41.076  24.779   9.740  1.00138.72           C
ATOM   1948  CE1 TYR B 242      38.592  24.525  10.879  1.00138.72           C
ATOM   1949  CE2 TYR B 242      40.199  25.839   9.724  1.00138.72           C
ATOM   1950  CZ  TYR B 242      38.955  25.714  10.295  1.00138.72           C
ATOM   1951  OH  TYR B 242      38.054  26.800  10.280  1.00138.72           O
ATOM   1952  C   TYR B 242      41.617  22.224   7.884  1.00138.72           C
ATOM   1953  O   TYR B 242      42.738  22.629   7.571  1.00138.72           O
ATOM   1954  N   GLY B 243      40.514  22.444   7.132  1.00 52.61           N
ATOM   1955  CA  GLY B 243      40.551  23.134   5.873  1.00 52.61           C
ATOM   1956  C   GLY B 243      40.142  22.221   4.747  1.00 52.61           C
ATOM   1957  O   GLY B 243      39.877  22.687   3.642  1.00 52.61           O
ATOM   1958  N   ALA B 244      40.172  20.900   4.993  1.00 98.30           N
ATOM   1959  CA  ALA B 244      39.801  19.798   4.144  1.00 98.30           C
ATOM   1960  CB  ALA B 244      40.414  18.478   4.621  1.00 98.30           C
ATOM   1961  C   ALA B 244      38.317  19.582   3.995  1.00 98.30           C
ATOM   1962  O   ALA B 244      37.891  18.836   3.121  1.00 98.30           O
ATOM   1963  N   CYS B 245      37.483  20.094   4.911  1.00 75.75           N
ATOM   1964  CA  CYS B 245      36.083  19.730   4.932  1.00 75.75           C
ATOM   1965  CB  CYS B 245      35.339  20.231   6.182  1.00 75.75           C
ATOM   1966  SG  CYS B 245      33.597  19.706   6.207  1.00 75.75           S
ATOM   1967  C   CYS B 245      35.307  20.196   3.732  1.00 75.75           C
ATOM   1968  O   CYS B 245      35.609  21.216   3.115  1.00 75.75           O
ATOM   1969  N   ASN B 246      34.281  19.393   3.353  1.00 78.82           N
ATOM   1970  CA  ASN B 246      33.367  19.745   2.299  1.00 78.82           C
ATOM   1971  CB  ASN B 246      33.901  19.462   0.879  1.00 78.82           C
ATOM   1972  CG  ASN B 246      34.190  17.978   0.712  1.00 78.82           C
ATOM   1973  OD1 ASN B 246      33.276  17.160   0.632  1.00 78.82           O
ATOM   1974  ND2 ASN B 246      35.499  17.618   0.635  1.00 78.82           N
ATOM   1975  C   ASN B 246      32.078  18.997   2.524  1.00 78.82           C
ATOM   1976  O   ASN B 246      32.000  18.102   3.364  1.00 78.82           O
ATOM   1977  N   GLU B 247      31.017  19.372   1.779  1.00 74.75           N
ATOM   1978  CA  GLU B 247      29.697  18.815   1.926  1.00 74.75           C
ATOM   1979  CB  GLU B 247      28.690  19.454   0.961  1.00 74.75           C
ATOM   1980  CG  GLU B 247      27.278  18.878   1.070  1.00 74.75           C
ATOM   1981  CD  GLU B 247      26.549  19.270  -0.205  1.00 74.75           C
ATOM   1982  OE1 GLU B 247      27.204  19.889  -1.084  1.00 74.75           O
ATOM   1983  OE2 GLU B 247      25.337  18.949  -0.326  1.00 74.75           O
ATOM   1984  C   GLU B 247      29.689  17.357   1.593  1.00 74.75           C
ATOM   1985  O   GLU B 247      29.088  16.556   2.309  1.00 74.75           O
ATOM   1986  N   ASP B 248      30.361  16.977   0.490  1.00 84.01           N
ATOM   1987  CA  ASP B 248      30.328  15.618   0.039  1.00 84.01           C
ATOM   1988  CB  ASP B 248      31.165  15.395  -1.233  1.00 84.01           C
ATOM   1989  CG  ASP B 248      30.879  13.991  -1.746  1.00 84.01           C
ATOM   1990  OD1 ASP B 248      30.038  13.295  -1.120  1.00 84.01           O
ATOM   1991  OD2 ASP B 248      31.497  13.597  -2.771  1.00 84.01           O
ATOM   1992  C   ASP B 248      30.885  14.728   1.104  1.00 84.01           C
ATOM   1993  O   ASP B 248      30.271  13.724   1.456  1.00 84.01           O
ATOM   1994  N   LEU B 249      32.049  15.092   1.666  1.00 53.38           N
ATOM   1995  CA  LEU B 249      32.679  14.296   2.681  1.00 53.38           C
ATOM   1996  CB  LEU B 249      34.066  14.813   3.091  1.00 53.38           C
ATOM   1997  CG  LEU B 249      35.163  14.458   2.075  1.00 53.38           C
ATOM   1998  CD1 LEU B 249      36.534  14.996   2.511  1.00 53.38           C
ATOM   1999  CD2 LEU B 249      35.183  12.938   1.839  1.00 53.38           C
ATOM   2000  C   LEU B 249      31.817  14.254   3.897  1.00 53.38           C
ATOM   2001  O   LEU B 249      31.759  13.240   4.590  1.00 53.38           O
ATOM   2002  N   MET B 250      31.132  15.366   4.206  1.00 48.15           N
ATOM   2003  CA  MET B 250      30.332  15.390   5.396  1.00 48.15           C
ATOM   2004  CB  MET B 250      29.672  16.760   5.634  1.00 48.15           C
ATOM   2005  CG  MET B 250      30.680  17.861   5.971  1.00 48.15           C
ATOM   2006  SD  MET B 250      29.969  19.530   6.101  1.00 48.15           S
ATOM   2007  CE  MET B 250      28.978  19.185   7.582  1.00 48.15           C
ATOM   2008  C   MET B 250      29.247  14.362   5.293  1.00 48.15           C
ATOM   2009  O   MET B 250      29.019  13.600   6.230  1.00 48.15           O
ATOM   2010  N   ARG B 251      28.552  14.285   4.144  1.00131.90           N
ATOM   2011  CA  ARG B 251      27.464  13.352   4.063  1.00131.90           C
ATOM   2012  CB  ARG B 251      26.520  13.579   2.864  1.00131.90           C
ATOM   2013  CG  ARG B 251      27.157  13.493   1.480  1.00131.90           C
ATOM   2014  CD  ARG B 251      26.232  14.016   0.378  1.00131.90           C
ATOM   2015  NE  ARG B 251      25.003  13.175   0.370  1.00131.90           N
ATOM   2016  CZ  ARG B 251      23.942  13.540  -0.407  1.00131.90           C
ATOM   2017  NH1 ARG B 251      24.017  14.662  -1.179  1.00131.90           N
ATOM   2018  NH2 ARG B 251      22.805  12.785  -0.411  1.00131.90           N
ATOM   2019  C   ARG B 251      27.960  11.939   4.084  1.00131.90           C
ATOM   2020  O   ARG B 251      27.285  11.056   4.610  1.00131.90           O
ATOM   2021  N   LEU B 252      29.133  11.658   3.487  1.00 95.88           N
ATOM   2022  CA  LEU B 252      29.604  10.303   3.546  1.00 95.88           C
ATOM   2023  CB  LEU B 252      30.827  10.019   2.658  1.00 95.88           C
ATOM   2024  CG  LEU B 252      30.448   9.870   1.170  1.00 95.88           C
ATOM   2025  CD1 LEU B 252      29.864  11.160   0.587  1.00 95.88           C
ATOM   2026  CD2 LEU B 252      31.620   9.324   0.347  1.00 95.88           C
ATOM   2027  C   LEU B 252      29.903   9.944   4.969  1.00 95.88           C
ATOM   2028  O   LEU B 252      29.572   8.847   5.417  1.00 95.88           O
ATOM   2029  N   GLU B 253      30.519  10.866   5.733  1.00 86.32           N
ATOM   2030  CA  GLU B 253      30.834  10.586   7.107  1.00 86.32           C
ATOM   2031  CB  GLU B 253      31.563  11.751   7.801  1.00 86.32           C
ATOM   2032  CG  GLU B 253      31.846  11.500   9.286  1.00 86.32           C
ATOM   2033  CD  GLU B 253      32.976  10.488   9.410  1.00 86.32           C
ATOM   2034  OE1 GLU B 253      33.681  10.254   8.392  1.00 86.32           O
ATOM   2035  OE2 GLU B 253      33.149   9.936  10.529  1.00 86.32           O
ATOM   2036  C   GLU B 253      29.565  10.342   7.868  1.00 86.32           C
ATOM   2037  O   GLU B 253      29.477   9.390   8.643  1.00 86.32           O
ATOM   2038  N   LEU B 254      28.531  11.180   7.650  1.00165.95           N
ATOM   2039  CA  LEU B 254      27.329  11.027   8.426  1.00165.95           C
ATOM   2040  CB  LEU B 254      26.201  12.025   8.103  1.00165.95           C
ATOM   2041  CG  LEU B 254      26.278  13.373   8.835  1.00165.95           C
ATOM   2042  CD1 LEU B 254      26.115  13.177  10.351  1.00165.95           C
ATOM   2043  CD2 LEU B 254      27.531  14.166   8.460  1.00165.95           C
ATOM   2044  C   LEU B 254      26.700   9.687   8.239  1.00165.95           C
ATOM   2045  O   LEU B 254      26.423   8.995   9.216  1.00165.95           O
ATOM   2046  N   LEU B 255      26.450   9.279   6.985  1.00108.28           N
ATOM   2047  CA  LEU B 255      25.746   8.048   6.773  1.00108.28           C
ATOM   2048  CB  LEU B 255      25.394   7.840   5.285  1.00108.28           C
ATOM   2049  CG  LEU B 255      24.438   6.675   4.928  1.00108.28           C
ATOM   2050  CD1 LEU B 255      24.224   6.644   3.414  1.00108.28           C
ATOM   2051  CD2 LEU B 255      24.881   5.292   5.443  1.00108.28           C
ATOM   2052  C   LEU B 255      26.590   6.890   7.203  1.00108.28           C
ATOM   2053  O   LEU B 255      26.092   5.948   7.816  1.00108.28           O
ATOM   2054  N   ARG B 256      27.878   6.888   6.825  1.00 60.39           N
ATOM   2055  CA  ARG B 256      28.684   5.754   7.162  1.00 60.39           C
ATOM   2056  CB  ARG B 256      30.067   5.778   6.482  1.00 60.39           C
ATOM   2057  CG  ARG B 256      30.016   5.565   4.968  1.00 60.39           C
ATOM   2058  CD  ARG B 256      31.397   5.594   4.308  1.00 60.39           C
ATOM   2059  NE  ARG B 256      31.213   5.306   2.858  1.00 60.39           N
ATOM   2060  CZ  ARG B 256      31.289   4.021   2.405  1.00 60.39           C
ATOM   2061  NH1 ARG B 256      31.533   3.003   3.281  1.00 60.39           N
ATOM   2062  NH2 ARG B 256      31.127   3.754   1.076  1.00 60.39           N
ATOM   2063  C   ARG B 256      28.934   5.665   8.641  1.00 60.39           C
ATOM   2064  O   ARG B 256      28.695   4.621   9.243  1.00 60.39           O
ATOM   2065  N   SER B 257      29.463   6.759   9.237  1.00 85.98           N
ATOM   2066  CA  SER B 257      29.897   6.826  10.614  1.00 85.98           C
ATOM   2067  CB  SER B 257      31.097   7.770  10.791  1.00 85.98           C
ATOM   2068  OG  SER B 257      32.212   7.283  10.058  1.00 85.98           O
ATOM   2069  C   SER B 257      28.879   7.231  11.654  1.00 85.98           C
ATOM   2070  O   SER B 257      28.903   6.706  12.766  1.00 85.98           O
ATOM   2071  N   GLY B 258      27.997   8.212  11.370  1.00 49.42           N
ATOM   2072  CA  GLY B 258      27.078   8.662  12.387  1.00 49.42           C
ATOM   2073  C   GLY B 258      27.140  10.165  12.468  1.00 49.42           C
ATOM   2074  O   GLY B 258      27.875  10.803  11.715  1.00 49.42           O
ATOM   2075  N   PRO B 259      26.408  10.753  13.393  1.00 76.17           N
ATOM   2076  CA  PRO B 259      26.378  12.187  13.521  1.00 76.17           C
ATOM   2077  CD  PRO B 259      25.203  10.135  13.921  1.00 76.17           C
ATOM   2078  CB  PRO B 259      25.283  12.490  14.540  1.00 76.17           C
ATOM   2079  CG  PRO B 259      24.314  11.302  14.389  1.00 76.17           C
ATOM   2080  C   PRO B 259      27.732  12.684  13.906  1.00 76.17           C
ATOM   2081  O   PRO B 259      28.467  11.959  14.575  1.00 76.17           O
ATOM   2082  N   LEU B 260      28.102  13.901  13.463  1.00150.48           N
ATOM   2083  CA  LEU B 260      29.399  14.410  13.791  1.00150.48           C
ATOM   2084  CB  LEU B 260      30.426  14.291  12.643  1.00150.48           C
ATOM   2085  CG  LEU B 260      30.118  15.104  11.373  1.00150.48           C
ATOM   2086  CD1 LEU B 260      30.357  16.602  11.597  1.00150.48           C
ATOM   2087  CD2 LEU B 260      30.886  14.555  10.160  1.00150.48           C
ATOM   2088  C   LEU B 260      29.245  15.832  14.218  1.00150.48           C
ATOM   2089  O   LEU B 260      28.212  16.449  13.968  1.00150.48           O
ATOM   2090  N   ALA B 261      30.252  16.367  14.939  1.00 42.77           N
ATOM   2091  CA  ALA B 261      30.200  17.724  15.415  1.00 42.77           C
ATOM   2092  CB  ALA B 261      31.175  18.002  16.572  1.00 42.77           C
ATOM   2093  C   ALA B 261      30.541  18.676  14.300  1.00 42.77           C
ATOM   2094  O   ALA B 261      31.417  18.406  13.479  1.00 42.77           O
ATOM   2095  N   ILE B 262      29.845  19.835  14.260  1.00168.61           N
ATOM   2096  CA  ILE B 262      30.081  20.865  13.276  1.00168.61           C
ATOM   2097  CB  ILE B 262      29.012  20.943  12.207  1.00168.61           C
ATOM   2098  CG1 ILE B 262      28.934  19.629  11.435  1.00168.61           C
ATOM   2099  CG2 ILE B 262      29.272  22.129  11.268  1.00168.61           C
ATOM   2100  CD1 ILE B 262      28.245  18.546  12.238  1.00168.61           C
ATOM   2101  C   ILE B 262      30.036  22.177  14.011  1.00168.61           C
ATOM   2102  O   ILE B 262      29.504  22.250  15.117  1.00168.61           O
ATOM   2103  N   SER B 263      30.643  23.241  13.438  1.00 88.32           N
ATOM   2104  CA  SER B 263      30.548  24.551  14.018  1.00 88.32           C
ATOM   2105  CB  SER B 263      31.872  25.061  14.611  1.00 88.32           C
ATOM   2106  OG  SER B 263      32.265  24.242  15.702  1.00 88.32           O
ATOM   2107  C   SER B 263      30.149  25.503  12.927  1.00 88.32           C
ATOM   2108  O   SER B 263      30.421  25.263  11.751  1.00 88.32           O
ATOM   2109  N   PHE B 264      29.457  26.606  13.292  1.00184.23           N
ATOM   2110  CA  PHE B 264      29.055  27.582  12.314  1.00184.23           C
ATOM   2111  CB  PHE B 264      27.722  27.253  11.606  1.00184.23           C
ATOM   2112  CG  PHE B 264      26.572  27.328  12.556  1.00184.23           C
ATOM   2113  CD1 PHE B 264      26.242  26.258  13.357  1.00184.23           C
ATOM   2114  CD2 PHE B 264      25.816  28.474  12.645  1.00184.23           C
ATOM   2115  CE1 PHE B 264      25.178  26.331  14.226  1.00184.23           C
ATOM   2116  CE2 PHE B 264      24.750  28.553  13.512  1.00184.23           C
ATOM   2117  CZ  PHE B 264      24.428  27.480  14.307  1.00184.23           C
ATOM   2118  C   PHE B 264      28.935  28.908  12.996  1.00184.23           C
ATOM   2119  O   PHE B 264      29.063  29.005  14.216  1.00184.23           O
ATOM   2120  N   GLU B 265      28.712  29.984  12.212  1.00127.70           N
ATOM   2121  CA  GLU B 265      28.621  31.285  12.815  1.00127.70           C
ATOM   2122  CB  GLU B 265      29.249  32.407  11.970  1.00127.70           C
ATOM   2123  CG  GLU B 265      29.253  33.768  12.670  1.00127.70           C
ATOM   2124  CD  GLU B 265      30.288  33.739  13.787  1.00127.70           C
ATOM   2125  OE1 GLU B 265      30.939  32.676  13.964  1.00127.70           O
ATOM   2126  OE2 GLU B 265      30.441  34.781  14.479  1.00127.70           O
ATOM   2127  C   GLU B 265      27.179  31.613  13.024  1.00127.70           C
ATOM   2128  O   GLU B 265      26.398  31.708  12.079  1.00127.70           O
ATOM   2129  N   VAL B 266      26.796  31.784  14.303  1.00 76.32           N
ATOM   2130  CA  VAL B 266      25.448  32.114  14.648  1.00 76.32           C
ATOM   2131  CB  VAL B 266      25.060  31.684  16.036  1.00 76.32           C
ATOM   2132  CG1 VAL B 266      23.674  32.262  16.363  1.00 76.32           C
ATOM   2133  CG2 VAL B 266      25.114  30.148  16.113  1.00 76.32           C
ATOM   2134  C   VAL B 266      25.314  33.591  14.591  1.00 76.32           C
ATOM   2135  O   VAL B 266      26.221  34.332  14.965  1.00 76.32           O
ATOM   2136  N   TYR B 267      24.162  34.066  14.095  1.00169.94           N
ATOM   2137  CA  TYR B 267      23.970  35.480  14.074  1.00169.94           C
ATOM   2138  CB  TYR B 267      24.030  36.137  12.712  1.00169.94           C
ATOM   2139  CG  TYR B 267      25.431  36.162  12.204  1.00169.94           C
ATOM   2140  CD1 TYR B 267      25.944  35.110  11.484  1.00169.94           C
ATOM   2141  CD2 TYR B 267      26.237  37.249  12.454  1.00169.94           C
ATOM   2142  CE1 TYR B 267      27.238  35.146  11.015  1.00169.94           C
ATOM   2143  CE2 TYR B 267      27.530  37.292  11.989  1.00169.94           C
ATOM   2144  CZ  TYR B 267      28.032  36.239  11.265  1.00169.94           C
ATOM   2145  OH  TYR B 267      29.358  36.277  10.784  1.00169.94           O
ATOM   2146  C   TYR B 267      22.609  35.749  14.613  1.00169.94           C
ATOM   2147  O   TYR B 267      21.838  34.829  14.869  1.00169.94           O
ATOM   2148  N   ASP B 268      22.283  37.045  14.765  1.00 47.96           N
ATOM   2149  CA  ASP B 268      21.074  37.486  15.395  1.00 47.96           C
ATOM   2150  CB  ASP B 268      20.933  39.018  15.382  1.00 47.96           C
ATOM   2151  CG  ASP B 268      19.719  39.411  16.215  1.00 47.96           C
ATOM   2152  OD1 ASP B 268      19.115  38.512  16.859  1.00 47.96           O
ATOM   2153  OD2 ASP B 268      19.379  40.624  16.215  1.00 47.96           O
ATOM   2154  C   ASP B 268      19.880  36.926  14.690  1.00 47.96           C
ATOM   2155  O   ASP B 268      18.931  36.488  15.337  1.00 47.96           O
ATOM   2156  N   ASP B 269      19.891  36.893  13.347  1.00 54.65           N
ATOM   2157  CA  ASP B 269      18.729  36.431  12.646  1.00 54.65           C
ATOM   2158  CB  ASP B 269      18.840  36.545  11.111  1.00 54.65           C
ATOM   2159  CG  ASP B 269      19.991  35.698  10.580  1.00 54.65           C
ATOM   2160  OD1 ASP B 269      20.911  35.356  11.369  1.00 54.65           O
ATOM   2161  OD2 ASP B 269      19.965  35.391   9.358  1.00 54.65           O
ATOM   2162  C   ASP B 269      18.469  35.007  13.027  1.00 54.65           C
ATOM   2163  O   ASP B 269      17.321  34.568  13.075  1.00 54.65           O
ATOM   2164  N   PHE B 270      19.542  34.252  13.309  1.00123.51           N
ATOM   2165  CA  PHE B 270      19.478  32.864  13.670  1.00123.51           C
ATOM   2166  CB  PHE B 270      20.882  32.230  13.751  1.00123.51           C
ATOM   2167  CG  PHE B 270      20.770  30.754  13.953  1.00123.51           C
ATOM   2168  CD1 PHE B 270      20.623  29.911  12.874  1.00123.51           C
ATOM   2169  CD2 PHE B 270      20.812  30.210  15.215  1.00123.51           C
ATOM   2170  CE1 PHE B 270      20.522  28.550  13.050  1.00123.51           C
ATOM   2171  CE2 PHE B 270      20.713  28.850  15.397  1.00123.51           C
ATOM   2172  CZ  PHE B 270      20.568  28.016  14.314  1.00123.51           C
ATOM   2173  C   PHE B 270      18.793  32.727  15.000  1.00123.51           C
ATOM   2174  O   PHE B 270      18.061  31.767  15.235  1.00123.51           O
ATOM   2175  N   LEU B 271      18.995  33.699  15.908  1.00 53.46           N
ATOM   2176  CA  LEU B 271      18.461  33.599  17.241  1.00 53.46           C
ATOM   2177  CB  LEU B 271      18.765  34.843  18.090  1.00 53.46           C
ATOM   2178  CG  LEU B 271      20.269  35.072  18.325  1.00 53.46           C
ATOM   2179  CD1 LEU B 271      20.519  36.324  19.176  1.00 53.46           C
ATOM   2180  CD2 LEU B 271      20.942  33.814  18.897  1.00 53.46           C
ATOM   2181  C   LEU B 271      16.965  33.446  17.183  1.00 53.46           C
ATOM   2182  O   LEU B 271      16.385  32.661  17.932  1.00 53.46           O
ATOM   2183  N   PHE B 272      16.312  34.197  16.283  1.00192.74           N
ATOM   2184  CA  PHE B 272      14.887  34.251  16.083  1.00192.74           C
ATOM   2185  CB  PHE B 272      14.459  35.385  15.134  1.00192.74           C
ATOM   2186  CG  PHE B 272      14.727  36.691  15.797  1.00192.74           C
ATOM   2187  CD1 PHE B 272      15.983  37.251  15.758  1.00192.74           C
ATOM   2188  CD2 PHE B 272      13.719  37.361  16.449  1.00192.74           C
ATOM   2189  CE1 PHE B 272      16.230  38.459  16.368  1.00192.74           C
ATOM   2190  CE2 PHE B 272      13.959  38.569  17.060  1.00192.74           C
ATOM   2191  CZ  PHE B 272      15.218  39.120  17.020  1.00192.74           C
ATOM   2192  C   PHE B 272      14.344  32.986  15.485  1.00192.74           C
ATOM   2193  O   PHE B 272      13.152  32.731  15.603  1.00192.74           O
ATOM   2194  N   TYR B 273      15.173  32.207  14.766  1.00122.71           N
ATOM   2195  CA  TYR B 273      14.765  31.059  13.988  1.00122.71           C
ATOM   2196  CB  TYR B 273      15.977  30.170  13.632  1.00122.71           C
ATOM   2197  CG  TYR B 273      15.560  28.844  13.088  1.00122.71           C
ATOM   2198  CD1 TYR B 273      15.268  27.804  13.942  1.00122.71           C
ATOM   2199  CD2 TYR B 273      15.478  28.624  11.732  1.00122.71           C
ATOM   2200  CE1 TYR B 273      14.895  26.571  13.459  1.00122.71           C
ATOM   2201  CE2 TYR B 273      15.105  27.393  11.241  1.00122.71           C
ATOM   2202  CZ  TYR B 273      14.812  26.362  12.103  1.00122.71           C
ATOM   2203  OH  TYR B 273      14.429  25.098  11.602  1.00122.71           O
ATOM   2204  C   TYR B 273      13.730  30.215  14.671  1.00122.71           C
ATOM   2205  O   TYR B 273      13.955  29.686  15.758  1.00122.71           O
ATOM   2206  N   ARG B 274      12.506  30.200  14.088  1.00140.83           N
ATOM   2207  CA  ARG B 274      11.418  29.339  14.474  1.00140.83           C
ATOM   2208  CB  ARG B 274      10.043  29.969  14.194  1.00140.83           C
ATOM   2209  CG  ARG B 274       9.826  31.273  14.961  1.00140.83           C
ATOM   2210  CD  ARG B 274      10.220  31.180  16.437  1.00140.83           C
ATOM   2211  NE  ARG B 274       9.956  32.509  17.057  1.00140.83           N
ATOM   2212  CZ  ARG B 274      10.106  32.673  18.404  1.00140.83           C
ATOM   2213  NH1 ARG B 274      10.495  31.620  19.180  1.00140.83           N
ATOM   2214  NH2 ARG B 274       9.864  33.889  18.975  1.00140.83           N
ATOM   2215  C   ARG B 274      11.442  28.004  13.781  1.00140.83           C
ATOM   2216  O   ARG B 274      11.296  26.961  14.417  1.00140.83           O
ATOM   2217  N   GLY B 275      11.641  28.009  12.440  1.00 35.93           N
ATOM   2218  CA  GLY B 275      11.549  26.788  11.682  1.00 35.93           C
ATOM   2219  C   GLY B 275      11.885  27.071  10.245  1.00 35.93           C
ATOM   2220  O   GLY B 275      12.114  28.215   9.858  1.00 35.93           O
ATOM   2221  N   GLY B 276      11.897  26.012   9.405  1.00 24.32           N
ATOM   2222  CA  GLY B 276      12.214  26.166   8.011  1.00 24.32           C
ATOM   2223  C   GLY B 276      13.678  25.922   7.806  1.00 24.32           C
ATOM   2224  O   GLY B 276      14.363  25.371   8.667  1.00 24.32           O
ATOM   2225  N   ILE B 277      14.188  26.315   6.620  1.00 58.04           N
ATOM   2226  CA  ILE B 277      15.572  26.098   6.312  1.00 58.04           C
ATOM   2227  CB  ILE B 277      15.773  25.519   4.942  1.00 58.04           C
ATOM   2228  CG1 ILE B 277      15.082  24.143   4.861  1.00 58.04           C
ATOM   2229  CG2 ILE B 277      17.281  25.474   4.648  1.00 58.04           C
ATOM   2230  CD1 ILE B 277      14.955  23.601   3.438  1.00 58.04           C
ATOM   2231  C   ILE B 277      16.252  27.432   6.387  1.00 58.04           C
ATOM   2232  O   ILE B 277      16.031  28.307   5.552  1.00 58.04           O
ATOM   2233  N   TYR B 278      17.126  27.587   7.404  1.00191.00           N
ATOM   2234  CA  TYR B 278      17.814  28.805   7.748  1.00191.00           C
ATOM   2235  CB  TYR B 278      18.477  28.736   9.137  1.00191.00           C
ATOM   2236  CG  TYR B 278      19.355  29.925   9.333  1.00191.00           C
ATOM   2237  CD1 TYR B 278      18.865  31.087   9.884  1.00191.00           C
ATOM   2238  CD2 TYR B 278      20.680  29.873   8.964  1.00191.00           C
ATOM   2239  CE1 TYR B 278      19.686  32.177  10.066  1.00191.00           C
ATOM   2240  CE2 TYR B 278      21.505  30.958   9.144  1.00191.00           C
ATOM   2241  CZ  TYR B 278      21.009  32.113   9.698  1.00191.00           C
ATOM   2242  OH  TYR B 278      21.853  33.228   9.886  1.00191.00           O
ATOM   2243  C   TYR B 278      18.866  29.165   6.747  1.00191.00           C
ATOM   2244  O   TYR B 278      19.544  28.297   6.196  1.00191.00           O
ATOM   2245  N   HIS B 279      18.993  30.486   6.471  1.00107.58           N
ATOM   2246  CA  HIS B 279      19.959  30.978   5.529  1.00107.58           C
ATOM   2247  ND1 HIS B 279      20.182  32.809   2.589  1.00107.58           N
ATOM   2248  CG  HIS B 279      20.340  31.522   3.054  1.00107.58           C
ATOM   2249  CB  HIS B 279      19.440  30.896   4.079  1.00107.58           C
ATOM   2250  NE2 HIS B 279      21.948  31.967   1.535  1.00107.58           N
ATOM   2251  CD2 HIS B 279      21.424  31.022   2.400  1.00107.58           C
ATOM   2252  CE1 HIS B 279      21.169  33.023   1.683  1.00107.58           C
ATOM   2253  C   HIS B 279      20.296  32.426   5.800  1.00107.58           C
ATOM   2254  O   HIS B 279      19.542  33.151   6.446  1.00107.58           O
ATOM   2255  N   HIS B 280      21.495  32.839   5.323  1.00237.67           N
ATOM   2256  CA  HIS B 280      22.030  34.183   5.236  1.00237.67           C
ATOM   2257  ND1 HIS B 280      19.939  36.514   6.282  0.00237.67           N
ATOM   2258  CG  HIS B 280      19.914  35.640   5.218  0.00237.67           C
ATOM   2259  CB  HIS B 280      21.137  35.189   4.476  1.00237.67           C
ATOM   2260  NE2 HIS B 280      17.803  36.010   5.925  0.00237.67           N
ATOM   2261  CD2 HIS B 280      18.601  35.343   5.013  0.00237.67           C
ATOM   2262  CE1 HIS B 280      18.651  36.701   6.666  0.00237.67           C
ATOM   2263  C   HIS B 280      22.461  34.812   6.518  1.00237.67           C
ATOM   2264  O   HIS B 280      22.033  34.414   7.601  1.00237.67           O
ATOM   2265  N   VAL B 281      23.377  35.814   6.372  1.00159.24           N
ATOM   2266  CA  VAL B 281      23.906  36.594   7.459  1.00159.24           C
ATOM   2267  CB  VAL B 281      24.173  35.732   8.631  1.00159.24           C
ATOM   2268  CG1 VAL B 281      25.619  35.223   8.561  1.00159.24           C
ATOM   2269  CG2 VAL B 281      23.662  36.461   9.860  1.00159.24           C
ATOM   2270  C   VAL B 281      25.239  37.164   7.024  1.00159.24           C
ATOM   2271  O   VAL B 281      25.667  36.915   5.900  1.00159.24           O
ATOM   2272  N   PRO B 282      25.925  37.905   7.879  1.00235.98           N
ATOM   2273  CA  PRO B 282      27.176  38.519   7.479  1.00235.98           C
ATOM   2274  CD  PRO B 282      25.201  38.801   8.772  1.00235.98           C
ATOM   2275  CB  PRO B 282      27.485  39.584   8.527  1.00235.98           C
ATOM   2276  CG  PRO B 282      26.089  40.039   8.976  1.00235.98           C
ATOM   2277  C   PRO B 282      28.379  37.745   7.043  1.00235.98           C
ATOM   2278  O   PRO B 282      29.001  37.087   7.865  1.00235.98           O
ATOM   2279  N   MET B 283      28.860  38.056   5.820  1.00262.97           N
ATOM   2280  CA  MET B 283      29.822  37.318   5.045  1.00262.97           C
ATOM   2281  CB  MET B 283      30.170  38.015   3.720  1.00262.97           C
ATOM   2282  CG  MET B 283      30.922  39.334   3.898  0.00262.97           C
ATOM   2283  SD  MET B 283      31.468  40.104   2.343  1.00262.97           S
ATOM   2284  CE  MET B 283      29.794  40.506   1.767  1.00262.97           C
ATOM   2285  C   MET B 283      31.123  37.033   5.737  1.00262.97           C
ATOM   2286  O   MET B 283      31.572  35.889   5.705  1.00262.97           O
ATOM   2287  N   TYR B 284      31.792  38.009   6.373  1.00108.39           N
ATOM   2288  CA  TYR B 284      33.046  37.641   6.973  1.00108.39           C
ATOM   2289  CB  TYR B 284      34.222  38.528   6.528  1.00108.39           C
ATOM   2290  CG  TYR B 284      34.534  38.209   5.107  1.00108.39           C
ATOM   2291  CD1 TYR B 284      33.814  38.772   4.079  1.00108.39           C
ATOM   2292  CD2 TYR B 284      35.561  37.344   4.806  1.00108.39           C
ATOM   2293  CE1 TYR B 284      34.113  38.472   2.770  1.00108.39           C
ATOM   2294  CE2 TYR B 284      35.865  37.040   3.500  1.00108.39           C
ATOM   2295  CZ  TYR B 284      35.139  37.605   2.480  1.00108.39           C
ATOM   2296  OH  TYR B 284      35.447  37.296   1.138  1.00108.39           O
ATOM   2297  C   TYR B 284      32.944  37.788   8.482  1.00108.39           C
ATOM   2298  O   TYR B 284      34.004  37.632   9.146  1.00108.39           O
ATOM   2299  OXT TYR B 284      31.822  38.061   8.989  1.00108.39           O
TER    2300      TYR B 284
ATOM   2301  N   ASP C 285      45.814  29.874  -1.533  1.00125.23           N
ATOM   2302  CA  ASP C 285      46.524  30.953  -2.249  1.00125.23           C
ATOM   2303  CB  ASP C 285      45.638  31.465  -3.398  1.00125.23           C
ATOM   2304  CG  ASP C 285      46.449  32.422  -4.258  0.00125.23           C
ATOM   2305  OD1 ASP C 285      47.643  32.649  -3.929  0.00125.23           O
ATOM   2306  OD2 ASP C 285      45.882  32.941  -5.256  0.00125.23           O
ATOM   2307  C   ASP C 285      46.848  32.101  -1.350  1.00125.23           C
ATOM   2308  O   ASP C 285      46.382  33.216  -1.578  1.00125.23           O
ATOM   2309  N   ARG C 286      47.658  31.885  -0.292  1.00188.49           N
ATOM   2310  CA  ARG C 286      48.240  30.635   0.110  1.00188.49           C
ATOM   2311  CB  ARG C 286      49.521  30.851   0.931  1.00188.49           C
ATOM   2312  CG  ARG C 286      49.267  31.725   2.162  1.00188.49           C
ATOM   2313  CD  ARG C 286      50.525  32.359   2.758  1.00188.49           C
ATOM   2314  NE  ARG C 286      50.075  33.293   3.829  1.00188.49           N
ATOM   2315  CZ  ARG C 286      50.813  34.402   4.127  1.00188.49           C
ATOM   2316  NH1 ARG C 286      51.974  34.654   3.453  1.00188.49           N
ATOM   2317  NH2 ARG C 286      50.386  35.265   5.095  1.00188.49           N
ATOM   2318  C   ARG C 286      47.237  29.947   0.984  1.00188.49           C
ATOM   2319  O   ARG C 286      46.386  30.592   1.592  1.00188.49           O
ATOM   2320  N   PHE C 287      47.310  28.605   1.061  1.00130.55           N
ATOM   2321  CA  PHE C 287      46.334  27.861   1.801  1.00130.55           C
ATOM   2322  CB  PHE C 287      46.639  26.348   1.737  1.00130.55           C
ATOM   2323  CG  PHE C 287      45.646  25.532   2.494  1.00130.55           C
ATOM   2324  CD1 PHE C 287      44.405  25.276   1.959  1.00130.55           C
ATOM   2325  CD2 PHE C 287      45.955  25.020   3.734  1.00130.55           C
ATOM   2326  CE1 PHE C 287      43.485  24.518   2.647  1.00130.55           C
ATOM   2327  CE2 PHE C 287      45.040  24.261   4.425  1.00130.55           C
ATOM   2328  CZ  PHE C 287      43.804  24.008   3.883  1.00130.55           C
ATOM   2329  C   PHE C 287      46.325  28.333   3.219  1.00130.55           C
ATOM   2330  O   PHE C 287      47.346  28.312   3.905  1.00130.55           O
ATOM   2331  N   ASN C 288      45.162  28.849   3.667  1.00187.17           N
ATOM   2332  CA  ASN C 288      44.999  29.122   5.060  1.00187.17           C
ATOM   2333  CB  ASN C 288      45.687  30.390   5.612  1.00187.17           C
ATOM   2334  CG  ASN C 288      45.139  31.659   5.012  1.00187.17           C
ATOM   2335  OD1 ASN C 288      44.300  32.318   5.619  1.00187.17           O
ATOM   2336  ND2 ASN C 288      45.647  32.035   3.809  1.00187.17           N
ATOM   2337  C   ASN C 288      43.538  29.073   5.369  1.00187.17           C
ATOM   2338  O   ASN C 288      42.764  29.995   5.105  1.00187.17           O
ATOM   2339  N   PRO C 289      43.167  27.937   5.898  1.00102.81           N
ATOM   2340  CA  PRO C 289      41.810  27.659   6.265  1.00102.81           C
ATOM   2341  CD  PRO C 289      43.977  26.736   5.816  1.00102.81           C
ATOM   2342  CB  PRO C 289      41.705  26.139   6.389  1.00102.81           C
ATOM   2343  CG  PRO C 289      43.161  25.677   6.576  1.00102.81           C
ATOM   2344  C   PRO C 289      41.463  28.371   7.521  1.00102.81           C
ATOM   2345  O   PRO C 289      42.176  28.230   8.513  1.00102.81           O
ATOM   2346  N   TRP C 290      40.351  29.117   7.500  1.00 95.93           N
ATOM   2347  CA  TRP C 290      39.877  29.807   8.653  1.00 95.93           C
ATOM   2348  CB  TRP C 290      40.790  30.966   9.083  1.00 95.93           C
ATOM   2349  CG  TRP C 290      40.138  31.950  10.025  1.00 95.93           C
ATOM   2350  CD2 TRP C 290      39.797  31.687  11.394  1.00 95.93           C
ATOM   2351  CD1 TRP C 290      39.717  33.220   9.759  1.00 95.93           C
ATOM   2352  NE1 TRP C 290      39.152  33.774  10.881  1.00 95.93           N
ATOM   2353  CE2 TRP C 290      39.189  32.840  11.894  1.00 95.93           C
ATOM   2354  CE3 TRP C 290      39.967  30.577  12.167  1.00 95.93           C
ATOM   2355  CZ2 TRP C 290      38.745  32.902  13.183  1.00 95.93           C
ATOM   2356  CZ3 TRP C 290      39.522  30.646  13.467  1.00 95.93           C
ATOM   2357  CH2 TRP C 290      38.925  31.785  13.965  1.00 95.93           C
ATOM   2358  C   TRP C 290      38.564  30.387   8.289  1.00 95.93           C
ATOM   2359  O   TRP C 290      38.461  31.181   7.354  1.00 95.93           O
ATOM   2360  N   GLU C 291      37.520  29.986   9.030  1.00 60.90           N
ATOM   2361  CA  GLU C 291      36.222  30.543   8.815  1.00 60.90           C
ATOM   2362  CB  GLU C 291      35.265  29.590   8.081  1.00 60.90           C
ATOM   2363  CG  GLU C 291      35.689  29.338   6.631  1.00 60.90           C
ATOM   2364  CD  GLU C 291      34.692  28.388   5.986  1.00 60.90           C
ATOM   2365  OE1 GLU C 291      33.497  28.774   5.865  1.00 60.90           O
ATOM   2366  OE2 GLU C 291      35.109  27.264   5.603  1.00 60.90           O
ATOM   2367  C   GLU C 291      35.700  30.791  10.188  1.00 60.90           C
ATOM   2368  O   GLU C 291      35.706  29.898  11.033  1.00 60.90           O
ATOM   2369  N   THR C 292      35.226  32.020  10.447  1.00106.65           N
ATOM   2370  CA  THR C 292      34.805  32.357  11.776  1.00106.65           C
ATOM   2371  CB  THR C 292      34.477  33.812  11.948  1.00106.65           C
ATOM   2372  OG1 THR C 292      34.255  34.106  13.319  1.00106.65           O
ATOM   2373  CG2 THR C 292      33.222  34.139  11.121  1.00106.65           C
ATOM   2374  C   THR C 292      33.590  31.566  12.143  1.00106.65           C
ATOM   2375  O   THR C 292      32.636  31.468  11.373  1.00106.65           O
ATOM   2376  N   THR C 293      33.614  30.969  13.354  1.00 66.40           N
ATOM   2377  CA  THR C 293      32.514  30.202  13.865  1.00 66.40           C
ATOM   2378  CB  THR C 293      32.818  28.733  13.945  1.00 66.40           C
ATOM   2379  OG1 THR C 293      33.866  28.512  14.877  1.00 66.40           O
ATOM   2380  CG2 THR C 293      33.255  28.228  12.562  1.00 66.40           C
ATOM   2381  C   THR C 293      32.315  30.643  15.286  1.00 66.40           C
ATOM   2382  O   THR C 293      33.180  31.308  15.855  1.00 66.40           O
ATOM   2383  N   ASN C 294      31.151  30.329  15.898  1.00134.00           N
ATOM   2384  CA  ASN C 294      31.001  30.709  17.276  1.00134.00           C
ATOM   2385  CB  ASN C 294      30.407  32.119  17.447  1.00134.00           C
ATOM   2386  CG  ASN C 294      29.008  32.147  16.849  1.00134.00           C
ATOM   2387  OD1 ASN C 294      28.562  31.187  16.222  1.00134.00           O
ATOM   2388  ND2 ASN C 294      28.297  33.291  17.035  1.00134.00           N
ATOM   2389  C   ASN C 294      30.093  29.743  17.986  1.00134.00           C
ATOM   2390  O   ASN C 294      29.772  29.953  19.156  1.00134.00           O
ATOM   2391  N   HIS C 295      29.665  28.646  17.324  1.00106.81           N
ATOM   2392  CA  HIS C 295      28.752  27.759  17.993  1.00106.81           C
ATOM   2393  ND1 HIS C 295      25.292  26.657  17.882  1.00106.81           N
ATOM   2394  CG  HIS C 295      26.284  27.379  18.504  1.00106.81           C
ATOM   2395  CB  HIS C 295      27.295  28.200  17.774  1.00106.81           C
ATOM   2396  NE2 HIS C 295      25.046  26.327  20.067  1.00106.81           N
ATOM   2397  CD2 HIS C 295      26.121  27.166  19.838  1.00106.81           C
ATOM   2398  CE1 HIS C 295      24.582  26.049  18.862  1.00106.81           C
ATOM   2399  C   HIS C 295      28.932  26.358  17.470  1.00106.81           C
ATOM   2400  O   HIS C 295      28.916  26.129  16.262  1.00106.81           O
ATOM   2401  N   VAL C 296      29.081  25.370  18.384  1.00 53.62           N
ATOM   2402  CA  VAL C 296      29.310  24.001  17.987  1.00 53.62           C
ATOM   2403  CB  VAL C 296      30.365  23.313  18.802  1.00 53.62           C
ATOM   2404  CG1 VAL C 296      30.451  21.846  18.350  1.00 53.62           C
ATOM   2405  CG2 VAL C 296      31.683  24.092  18.654  1.00 53.62           C
ATOM   2406  C   VAL C 296      28.035  23.234  18.173  1.00 53.62           C
ATOM   2407  O   VAL C 296      27.346  23.399  19.177  1.00 53.62           O
ATOM   2408  N   VAL C 297      27.708  22.346  17.207  1.00179.86           N
ATOM   2409  CA  VAL C 297      26.438  21.680  17.203  1.00179.86           C
ATOM   2410  CB  VAL C 297      25.495  22.622  16.495  1.00179.86           C
ATOM   2411  CG1 VAL C 297      26.015  22.900  15.090  1.00179.86           C
ATOM   2412  CG2 VAL C 297      24.057  22.166  16.560  1.00179.86           C
ATOM   2413  C   VAL C 297      26.605  20.301  16.576  1.00179.86           C
ATOM   2414  O   VAL C 297      27.715  19.933  16.189  1.00179.86           O
ATOM   2415  N   THR C 298      25.526  19.469  16.522  1.00131.74           N
ATOM   2416  CA  THR C 298      25.636  18.118  16.001  1.00131.74           C
ATOM   2417  CB  THR C 298      25.220  17.065  16.991  1.00131.74           C
ATOM   2418  OG1 THR C 298      25.478  15.771  16.466  1.00131.74           O
ATOM   2419  CG2 THR C 298      23.725  17.227  17.316  1.00131.74           C
ATOM   2420  C   THR C 298      24.817  17.916  14.746  1.00131.74           C
ATOM   2421  O   THR C 298      23.605  18.127  14.729  1.00131.74           O
ATOM   2422  N   ILE C 299      25.462  17.439  13.653  1.00 85.16           N
ATOM   2423  CA  ILE C 299      24.726  17.203  12.433  1.00 85.16           C
ATOM   2424  CB  ILE C 299      25.471  17.429  11.147  1.00 85.16           C
ATOM   2425  CG1 ILE C 299      25.661  18.934  10.894  1.00 85.16           C
ATOM   2426  CG2 ILE C 299      24.701  16.715  10.024  1.00 85.16           C
ATOM   2427  CD1 ILE C 299      26.576  19.240   9.709  1.00 85.16           C
ATOM   2428  C   ILE C 299      24.213  15.791  12.447  1.00 85.16           C
ATOM   2429  O   ILE C 299      24.950  14.842  12.700  1.00 85.16           O
ATOM   2430  N   VAL C 300      22.870  15.670  12.391  1.00121.61           N
ATOM   2431  CA  VAL C 300      22.117  14.444  12.373  1.00121.61           C
ATOM   2432  CB  VAL C 300      20.921  14.524  13.274  1.00121.61           C
ATOM   2433  CG1 VAL C 300      21.439  14.731  14.708  1.00121.61           C
ATOM   2434  CG2 VAL C 300      19.991  15.649  12.790  1.00121.61           C
ATOM   2435  C   VAL C 300      21.677  13.914  11.027  1.00121.61           C
ATOM   2436  O   VAL C 300      21.374  12.724  10.924  1.00121.61           O
ATOM   2437  N   GLY C 301      21.516  14.767   9.986  1.00 46.90           N
ATOM   2438  CA  GLY C 301      20.981  14.241   8.748  1.00 46.90           C
ATOM   2439  C   GLY C 301      20.937  15.297   7.674  1.00 46.90           C
ATOM   2440  O   GLY C 301      21.425  16.410   7.855  1.00 46.90           O
ATOM   2441  N   TYR C 302      20.388  14.940   6.485  1.00 82.94           N
ATOM   2442  CA  TYR C 302      20.258  15.890   5.410  1.00 82.94           C
ATOM   2443  CB  TYR C 302      21.509  16.015   4.511  1.00 82.94           C
ATOM   2444  CG  TYR C 302      21.846  14.698   3.897  1.00 82.94           C
ATOM   2445  CD1 TYR C 302      21.184  14.258   2.774  1.00 82.94           C
ATOM   2446  CD2 TYR C 302      22.842  13.911   4.434  1.00 82.94           C
ATOM   2447  CE1 TYR C 302      21.499  13.046   2.205  1.00 82.94           C
ATOM   2448  CE2 TYR C 302      23.161  12.698   3.870  1.00 82.94           C
ATOM   2449  CZ  TYR C 302      22.487  12.263   2.753  1.00 82.94           C
ATOM   2450  OH  TYR C 302      22.808  11.019   2.168  1.00 82.94           O
ATOM   2451  C   TYR C 302      19.069  15.548   4.561  1.00 82.94           C
ATOM   2452  O   TYR C 302      18.554  14.432   4.609  1.00 82.94           O
ATOM   2453  N   GLY C 303      18.595  16.519   3.750  1.00 32.86           N
ATOM   2454  CA  GLY C 303      17.448  16.253   2.930  1.00 32.86           C
ATOM   2455  C   GLY C 303      17.319  17.322   1.897  1.00 32.86           C
ATOM   2456  O   GLY C 303      18.187  18.182   1.745  1.00 32.86           O
ATOM   2457  N   HIS C 304      16.210  17.255   1.136  1.00133.64           N
ATOM   2458  CA  HIS C 304      15.930  18.222   0.115  1.00133.64           C
ATOM   2459  ND1 HIS C 304      13.897  16.480  -1.914  1.00133.64           N
ATOM   2460  CG  HIS C 304      15.222  16.438  -1.542  1.00133.64           C
ATOM   2461  CB  HIS C 304      16.072  17.650  -1.304  1.00133.64           C
ATOM   2462  NE2 HIS C 304      14.444  14.330  -1.762  1.00133.64           N
ATOM   2463  CD2 HIS C 304      15.540  15.117  -1.453  1.00133.64           C
ATOM   2464  CE1 HIS C 304      13.482  15.193  -2.031  1.00133.64           C
ATOM   2465  C   HIS C 304      14.503  18.654   0.279  1.00133.64           C
ATOM   2466  O   HIS C 304      13.620  17.849   0.567  1.00133.64           O
ATOM   2467  N   LYS C 305      14.237  19.956   0.072  1.00258.09           N
ATOM   2468  CA  LYS C 305      12.920  20.489   0.289  1.00258.09           C
ATOM   2469  CB  LYS C 305      12.844  22.012   0.061  1.00258.09           C
ATOM   2470  CG  LYS C 305      11.587  22.678   0.638  1.00258.09           C
ATOM   2471  CD  LYS C 305      10.263  22.174   0.055  1.00258.09           C
ATOM   2472  CE  LYS C 305       9.027  22.855   0.646  1.00258.09           C
ATOM   2473  NZ  LYS C 305       8.836  24.185   0.026  1.00258.09           N
ATOM   2474  C   LYS C 305      11.919  19.838  -0.622  1.00258.09           C
ATOM   2475  O   LYS C 305      10.848  19.447  -0.172  1.00258.09           O
ATOM   2476  N   GLY C 306      12.219  19.694  -1.925  1.00228.48           N
ATOM   2477  CA  GLY C 306      11.276  19.102  -2.839  1.00228.48           C
ATOM   2478  C   GLY C 306      10.691  20.230  -3.623  1.00228.48           C
ATOM   2479  O   GLY C 306      10.659  20.202  -4.852  1.00228.48           O
ATOM   2480  N   ASN C 307      10.214  21.264  -2.907  1.00223.47           N
ATOM   2481  CA  ASN C 307       9.816  22.487  -3.532  1.00223.47           C
ATOM   2482  CB  ASN C 307       8.610  23.169  -2.866  1.00223.47           C
ATOM   2483  CG  ASN C 307       7.375  22.332  -3.171  1.00223.47           C
ATOM   2484  OD1 ASN C 307       7.065  22.062  -4.330  1.00223.47           O
ATOM   2485  ND2 ASN C 307       6.653  21.902  -2.102  1.00223.47           N
ATOM   2486  C   ASN C 307      11.025  23.296  -3.244  1.00223.47           C
ATOM   2487  O   ASN C 307      11.360  23.502  -2.080  1.00223.47           O
ATOM   2488  N   ASN C 308      11.695  23.820  -4.279  1.00276.29           N
ATOM   2489  CA  ASN C 308      13.021  24.287  -4.004  1.00276.29           C
ATOM   2490  CB  ASN C 308      13.080  25.437  -2.983  1.00276.29           C
ATOM   2491  CG  ASN C 308      12.458  26.667  -3.630  1.00276.29           C
ATOM   2492  OD1 ASN C 308      12.811  27.039  -4.748  1.00276.29           O
ATOM   2493  ND2 ASN C 308      11.499  27.312  -2.914  1.00276.29           N
ATOM   2494  C   ASN C 308      13.710  23.077  -3.432  1.00276.29           C
ATOM   2495  O   ASN C 308      14.244  23.097  -2.327  1.00276.29           O
ATOM   2496  N   PRO C 309      13.687  22.031  -4.238  1.00141.31           N
ATOM   2497  CA  PRO C 309      14.086  20.675  -3.921  1.00141.31           C
ATOM   2498  CD  PRO C 309      13.646  22.228  -5.683  1.00141.31           C
ATOM   2499  CB  PRO C 309      13.733  19.868  -5.165  1.00141.31           C
ATOM   2500  CG  PRO C 309      13.998  20.866  -6.302  1.00141.31           C
ATOM   2501  C   PRO C 309      15.546  20.512  -3.658  1.00141.31           C
ATOM   2502  O   PRO C 309      16.230  21.491  -3.409  1.00141.31           O
ATOM   2503  N   LYS C 310      16.057  19.269  -3.668  1.00 61.42           N
ATOM   2504  CA  LYS C 310      17.465  19.092  -3.459  1.00 61.42           C
ATOM   2505  CB  LYS C 310      17.926  17.634  -3.627  1.00 61.42           C
ATOM   2506  CG  LYS C 310      19.428  17.452  -3.408  1.00 61.42           C
ATOM   2507  CD  LYS C 310      19.880  15.991  -3.383  1.00 61.42           C
ATOM   2508  CE  LYS C 310      19.547  15.255  -2.085  1.00 61.42           C
ATOM   2509  NZ  LYS C 310      20.027  13.857  -2.168  1.00 61.42           N
ATOM   2510  C   LYS C 310      18.158  19.885  -4.518  1.00 61.42           C
ATOM   2511  O   LYS C 310      19.167  20.539  -4.260  1.00 61.42           O
ATOM   2512  N   LYS C 311      17.607  19.861  -5.743  1.00 50.88           N
ATOM   2513  CA  LYS C 311      18.181  20.596  -6.829  1.00 50.88           C
ATOM   2514  CB  LYS C 311      17.385  20.435  -8.135  1.00 50.88           C
ATOM   2515  CG  LYS C 311      17.412  19.004  -8.677  1.00 50.88           C
ATOM   2516  CD  LYS C 311      16.373  18.731  -9.767  1.00 50.88           C
ATOM   2517  CE  LYS C 311      16.410  17.295 -10.296  1.00 50.88           C
ATOM   2518  NZ  LYS C 311      15.376  17.111 -11.339  1.00 50.88           N
ATOM   2519  C   LYS C 311      18.142  22.035  -6.430  1.00 50.88           C
ATOM   2520  O   LYS C 311      19.046  22.809  -6.741  1.00 50.88           O
ATOM   2521  N   GLY C 312      17.080  22.414  -5.700  1.00107.10           N
ATOM   2522  CA  GLY C 312      16.886  23.754  -5.235  1.00107.10           C
ATOM   2523  C   GLY C 312      17.501  23.847  -3.875  1.00107.10           C
ATOM   2524  O   GLY C 312      18.722  23.803  -3.732  1.00107.10           O
ATOM   2525  N   GLU C 313      16.656  23.976  -2.827  1.00141.35           N
ATOM   2526  CA  GLU C 313      17.202  24.125  -1.510  1.00141.35           C
ATOM   2527  CB  GLU C 313      16.337  25.022  -0.608  1.00141.35           C
ATOM   2528  CG  GLU C 313      16.279  26.475  -1.087  1.00141.35           C
ATOM   2529  CD  GLU C 313      15.393  27.258  -0.128  1.00141.35           C
ATOM   2530  OE1 GLU C 313      14.879  26.640   0.843  1.00141.35           O
ATOM   2531  OE2 GLU C 313      15.224  28.486  -0.351  1.00141.35           O
ATOM   2532  C   GLU C 313      17.411  22.819  -0.773  1.00141.35           C
ATOM   2533  O   GLU C 313      16.473  22.222  -0.246  1.00141.35           O
ATOM   2534  N   LYS C 314      18.684  22.369  -0.681  1.00 99.85           N
ATOM   2535  CA  LYS C 314      19.063  21.206   0.089  1.00 99.85           C
ATOM   2536  CB  LYS C 314      20.332  20.506  -0.427  1.00 99.85           C
ATOM   2537  CG  LYS C 314      20.142  19.836  -1.790  1.00 99.85           C
ATOM   2538  CD  LYS C 314      21.451  19.407  -2.455  1.00 99.85           C
ATOM   2539  CE  LYS C 314      22.245  20.568  -3.056  1.00 99.85           C
ATOM   2540  NZ  LYS C 314      22.877  21.361  -1.979  1.00 99.85           N
ATOM   2541  C   LYS C 314      19.343  21.684   1.483  1.00 99.85           C
ATOM   2542  O   LYS C 314      19.648  22.858   1.683  1.00 99.85           O
ATOM   2543  N   TYR C 315      19.219  20.799   2.499  1.00 70.31           N
ATOM   2544  CA  TYR C 315      19.457  21.261   3.840  1.00 70.31           C
ATOM   2545  CB  TYR C 315      18.172  21.716   4.558  1.00 70.31           C
ATOM   2546  CG  TYR C 315      17.209  20.578   4.566  1.00 70.31           C
ATOM   2547  CD1 TYR C 315      17.288  19.593   5.523  1.00 70.31           C
ATOM   2548  CD2 TYR C 315      16.218  20.501   3.613  1.00 70.31           C
ATOM   2549  CE1 TYR C 315      16.395  18.547   5.527  1.00 70.31           C
ATOM   2550  CE2 TYR C 315      15.323  19.457   3.611  1.00 70.31           C
ATOM   2551  CZ  TYR C 315      15.412  18.477   4.570  1.00 70.31           C
ATOM   2552  OH  TYR C 315      14.495  17.404   4.574  1.00 70.31           O
ATOM   2553  C   TYR C 315      20.106  20.202   4.685  1.00 70.31           C
ATOM   2554  O   TYR C 315      20.158  19.028   4.320  1.00 70.31           O
ATOM   2555  N   TRP C 316      20.646  20.630   5.851  1.00 99.83           N
ATOM   2556  CA  TRP C 316      21.239  19.752   6.822  1.00 99.83           C
ATOM   2557  CB  TRP C 316      22.581  20.255   7.397  1.00 99.83           C
ATOM   2558  CG  TRP C 316      23.745  20.386   6.436  1.00 99.83           C
ATOM   2559  CD2 TRP C 316      24.540  19.286   5.964  1.00 99.83           C
ATOM   2560  CD1 TRP C 316      24.271  21.511   5.869  1.00 99.83           C
ATOM   2561  NE1 TRP C 316      25.352  21.184   5.084  1.00 99.83           N
ATOM   2562  CE2 TRP C 316      25.526  19.817   5.130  1.00 99.83           C
ATOM   2563  CE3 TRP C 316      24.457  17.945   6.206  1.00 99.83           C
ATOM   2564  CZ2 TRP C 316      26.448  19.010   4.526  1.00 99.83           C
ATOM   2565  CZ3 TRP C 316      25.386  17.134   5.591  1.00 99.83           C
ATOM   2566  CH2 TRP C 316      26.362  17.656   4.768  1.00 99.83           C
ATOM   2567  C   TRP C 316      20.289  19.773   7.983  1.00 99.83           C
ATOM   2568  O   TRP C 316      19.593  20.764   8.198  1.00 99.83           O
ATOM   2569  N   ILE C 317      20.213  18.667   8.752  1.00 54.01           N
ATOM   2570  CA  ILE C 317      19.362  18.638   9.912  1.00 54.01           C
ATOM   2571  CB  ILE C 317      18.529  17.389  10.005  1.00 54.01           C
ATOM   2572  CG1 ILE C 317      17.595  17.279   8.786  1.00 54.01           C
ATOM   2573  CG2 ILE C 317      17.779  17.407  11.347  1.00 54.01           C
ATOM   2574  CD1 ILE C 317      16.933  15.907   8.651  1.00 54.01           C
ATOM   2575  C   ILE C 317      20.296  18.658  11.083  1.00 54.01           C
ATOM   2576  O   ILE C 317      21.127  17.765  11.233  1.00 54.01           O
ATOM   2577  N   VAL C 318      20.186  19.692  11.947  1.00 52.99           N
ATOM   2578  CA  VAL C 318      21.144  19.835  13.016  1.00 52.99           C
ATOM   2579  CB  VAL C 318      21.975  21.068  12.858  1.00 52.99           C
ATOM   2580  CG1 VAL C 318      22.964  21.143  14.026  1.00 52.99           C
ATOM   2581  CG2 VAL C 318      22.639  21.048  11.470  1.00 52.99           C
ATOM   2582  C   VAL C 318      20.471  19.901  14.363  1.00 52.99           C
ATOM   2583  O   VAL C 318      19.404  20.492  14.516  1.00 52.99           O
ATOM   2584  N   GLN C 319      21.121  19.300  15.389  1.00 50.95           N
ATOM   2585  CA  GLN C 319      20.600  19.279  16.735  1.00 50.95           C
ATOM   2586  CB  GLN C 319      20.788  17.922  17.437  1.00 50.95           C
ATOM   2587  CG  GLN C 319      20.236  17.890  18.863  1.00 50.95           C
ATOM   2588  CD  GLN C 319      20.491  16.501  19.433  1.00 50.95           C
ATOM   2589  OE1 GLN C 319      21.053  15.634  18.765  1.00 50.95           O
ATOM   2590  NE2 GLN C 319      20.059  16.277  20.703  1.00 50.95           N
ATOM   2591  C   GLN C 319      21.319  20.302  17.554  1.00 50.95           C
ATOM   2592  O   GLN C 319      22.536  20.242  17.709  1.00 50.95           O
ATOM   2593  N   ASN C 320      20.563  21.267  18.115  1.00 89.33           N
ATOM   2594  CA  ASN C 320      21.110  22.354  18.877  1.00 89.33           C
ATOM   2595  CB  ASN C 320      20.282  23.635  18.684  1.00 89.33           C
ATOM   2596  CG  ASN C 320      21.178  24.845  18.871  1.00 89.33           C
ATOM   2597  OD1 ASN C 320      22.173  24.793  19.589  1.00 89.33           O
ATOM   2598  ND2 ASN C 320      20.822  25.969  18.194  1.00 89.33           N
ATOM   2599  C   ASN C 320      21.117  21.966  20.343  1.00 89.33           C
ATOM   2600  O   ASN C 320      20.572  20.937  20.731  1.00 89.33           O
ATOM   2601  N   THR C 321      21.889  22.720  21.152  1.00191.53           N
ATOM   2602  CA  THR C 321      22.115  22.653  22.579  1.00191.53           C
ATOM   2603  CB  THR C 321      23.539  22.981  22.929  1.00191.53           C
ATOM   2604  OG1 THR C 321      23.819  22.627  24.276  1.00191.53           O
ATOM   2605  CG2 THR C 321      23.760  24.488  22.717  1.00191.53           C
ATOM   2606  C   THR C 321      21.231  23.530  23.432  1.00191.53           C
ATOM   2607  O   THR C 321      21.468  23.616  24.638  1.00191.53           O
ATOM   2608  N   TRP C 322      20.370  24.353  22.803  1.00150.31           N
ATOM   2609  CA  TRP C 322      19.509  25.360  23.375  1.00150.31           C
ATOM   2610  CB  TRP C 322      19.170  26.443  22.341  1.00150.31           C
ATOM   2611  CG  TRP C 322      20.447  27.152  21.951  1.00150.31           C
ATOM   2612  CD2 TRP C 322      20.602  28.093  20.877  1.00150.31           C
ATOM   2613  CD1 TRP C 322      21.680  27.012  22.519  1.00150.31           C
ATOM   2614  NE1 TRP C 322      22.594  27.800  21.866  1.00150.31           N
ATOM   2615  CE2 TRP C 322      21.946  28.472  20.852  1.00150.31           C
ATOM   2616  CE3 TRP C 322      19.703  28.596  19.982  1.00150.31           C
ATOM   2617  CZ2 TRP C 322      22.412  29.362  19.928  1.00150.31           C
ATOM   2618  CZ3 TRP C 322      20.177  29.498  19.054  1.00150.31           C
ATOM   2619  CH2 TRP C 322      21.505  29.873  19.028  1.00150.31           C
ATOM   2620  C   TRP C 322      18.273  24.832  24.058  1.00150.31           C
ATOM   2621  O   TRP C 322      17.461  25.615  24.547  1.00150.31           O
ATOM   2622  N   GLY C 323      18.004  23.518  24.008  1.00 37.59           N
ATOM   2623  CA  GLY C 323      16.824  23.023  24.662  1.00 37.59           C
ATOM   2624  C   GLY C 323      15.801  22.751  23.601  1.00 37.59           C
ATOM   2625  O   GLY C 323      15.928  23.217  22.471  1.00 37.59           O
ATOM   2626  N   SER C 324      14.764  21.965  23.954  1.00 78.28           N
ATOM   2627  CA  SER C 324      13.724  21.571  23.043  1.00 78.28           C
ATOM   2628  CB  SER C 324      12.862  20.423  23.594  1.00 78.28           C
ATOM   2629  OG  SER C 324      11.854  20.088  22.654  1.00 78.28           O
ATOM   2630  C   SER C 324      12.805  22.723  22.774  1.00 78.28           C
ATOM   2631  O   SER C 324      12.021  22.696  21.828  1.00 78.28           O
ATOM   2632  N   GLU C 325      12.870  23.772  23.616  1.00 83.62           N
ATOM   2633  CA  GLU C 325      12.017  24.921  23.518  1.00 83.62           C
ATOM   2634  CB  GLU C 325      12.262  25.924  24.658  1.00 83.62           C
ATOM   2635  CG  GLU C 325      11.365  27.161  24.593  1.00 83.62           C
ATOM   2636  CD  GLU C 325      11.721  28.058  25.771  1.00 83.62           C
ATOM   2637  OE1 GLU C 325      12.618  27.666  26.564  1.00 83.62           O
ATOM   2638  OE2 GLU C 325      11.099  29.147  25.895  1.00 83.62           O
ATOM   2639  C   GLU C 325      12.283  25.648  22.238  1.00 83.62           C
ATOM   2640  O   GLU C 325      11.392  26.300  21.695  1.00 83.62           O
ATOM   2641  N   TRP C 326      13.529  25.573  21.732  1.00 80.35           N
ATOM   2642  CA  TRP C 326      13.913  26.365  20.596  1.00 80.35           C
ATOM   2643  CB  TRP C 326      15.358  26.877  20.732  1.00 80.35           C
ATOM   2644  CG  TRP C 326      15.878  27.698  19.578  1.00 80.35           C
ATOM   2645  CD2 TRP C 326      16.606  27.145  18.471  1.00 80.35           C
ATOM   2646  CD1 TRP C 326      15.804  29.042  19.362  1.00 80.35           C
ATOM   2647  NE1 TRP C 326      16.447  29.364  18.189  1.00 80.35           N
ATOM   2648  CE2 TRP C 326      16.944  28.206  17.631  1.00 80.35           C
ATOM   2649  CE3 TRP C 326      16.968  25.861  18.181  1.00 80.35           C
ATOM   2650  CZ2 TRP C 326      17.654  27.995  16.482  1.00 80.35           C
ATOM   2651  CZ3 TRP C 326      17.678  25.651  17.019  1.00 80.35           C
ATOM   2652  CH2 TRP C 326      18.014  26.699  16.188  1.00 80.35           C
ATOM   2653  C   TRP C 326      13.821  25.598  19.307  1.00 80.35           C
ATOM   2654  O   TRP C 326      13.979  24.382  19.258  1.00 80.35           O
ATOM   2655  N   GLY C 327      13.507  26.333  18.220  1.00 37.41           N
ATOM   2656  CA  GLY C 327      13.493  25.835  16.871  1.00 37.41           C
ATOM   2657  C   GLY C 327      12.495  24.740  16.708  1.00 37.41           C
ATOM   2658  O   GLY C 327      11.392  24.790  17.250  1.00 37.41           O
ATOM   2659  N   GLU C 328      12.869  23.722  15.905  1.00112.64           N
ATOM   2660  CA  GLU C 328      11.983  22.625  15.682  1.00112.64           C
ATOM   2661  CB  GLU C 328      12.040  22.099  14.234  1.00112.64           C
ATOM   2662  CG  GLU C 328      13.446  21.722  13.764  1.00112.64           C
ATOM   2663  CD  GLU C 328      13.382  21.405  12.274  1.00112.64           C
ATOM   2664  OE1 GLU C 328      12.306  21.634  11.660  1.00112.64           O
ATOM   2665  OE2 GLU C 328      14.415  20.934  11.727  1.00112.64           O
ATOM   2666  C   GLU C 328      12.368  21.538  16.631  1.00112.64           C
ATOM   2667  O   GLU C 328      13.145  20.644  16.301  1.00112.64           O
ATOM   2668  N   ARG C 329      11.790  21.593  17.846  1.00 47.47           N
ATOM   2669  CA  ARG C 329      12.024  20.619  18.869  1.00 47.47           C
ATOM   2670  CB  ARG C 329      11.544  19.208  18.483  1.00 47.47           C
ATOM   2671  CG  ARG C 329      10.026  19.090  18.344  1.00 47.47           C
ATOM   2672  CD  ARG C 329       9.557  17.685  17.961  1.00 47.47           C
ATOM   2673  NE  ARG C 329       8.069  17.717  17.865  1.00 47.47           N
ATOM   2674  CZ  ARG C 329       7.308  17.450  18.965  1.00 47.47           C
ATOM   2675  NH1 ARG C 329       7.909  17.156  20.156  1.00 47.47           N
ATOM   2676  NH2 ARG C 329       5.946  17.475  18.876  1.00 47.47           N
ATOM   2677  C   ARG C 329      13.482  20.533  19.206  1.00 47.47           C
ATOM   2678  O   ARG C 329      13.977  19.456  19.532  1.00 47.47           O
ATOM   2679  N   GLY C 330      14.209  21.667  19.165  1.00 38.70           N
ATOM   2680  CA  GLY C 330      15.594  21.657  19.552  1.00 38.70           C
ATOM   2681  C   GLY C 330      16.482  21.486  18.355  1.00 38.70           C
ATOM   2682  O   GLY C 330      17.703  21.552  18.488  1.00 38.70           O
ATOM   2683  N   TYR C 331      15.905  21.299  17.151  1.00 92.20           N
ATOM   2684  CA  TYR C 331      16.696  21.068  15.971  1.00 92.20           C
ATOM   2685  CB  TYR C 331      16.336  19.763  15.232  1.00 92.20           C
ATOM   2686  CG  TYR C 331      16.717  18.577  16.054  1.00 92.20           C
ATOM   2687  CD1 TYR C 331      15.950  18.180  17.127  1.00 92.20           C
ATOM   2688  CD2 TYR C 331      17.837  17.844  15.734  1.00 92.20           C
ATOM   2689  CE1 TYR C 331      16.304  17.081  17.876  1.00 92.20           C
ATOM   2690  CE2 TYR C 331      18.196  16.744  16.477  1.00 92.20           C
ATOM   2691  CZ  TYR C 331      17.429  16.362  17.552  1.00 92.20           C
ATOM   2692  OH  TYR C 331      17.793  15.234  18.318  1.00 92.20           O
ATOM   2693  C   TYR C 331      16.437  22.167  14.985  1.00 92.20           C
ATOM   2694  O   TYR C 331      15.490  22.940  15.132  1.00 92.20           O
ATOM   2695  N   PHE C 332      17.333  22.302  13.978  1.00 76.99           N
ATOM   2696  CA  PHE C 332      17.123  23.282  12.949  1.00 76.99           C
ATOM   2697  CB  PHE C 332      17.773  24.653  13.229  1.00 76.99           C
ATOM   2698  CG  PHE C 332      19.260  24.529  13.277  1.00 76.99           C
ATOM   2699  CD1 PHE C 332      19.896  24.123  14.428  1.00 76.99           C
ATOM   2700  CD2 PHE C 332      20.022  24.841  12.173  1.00 76.99           C
ATOM   2701  CE1 PHE C 332      21.267  24.018  14.471  1.00 76.99           C
ATOM   2702  CE2 PHE C 332      21.394  24.738  12.211  1.00 76.99           C
ATOM   2703  CZ  PHE C 332      22.019  24.326  13.363  1.00 76.99           C
ATOM   2704  C   PHE C 332      17.667  22.755  11.655  1.00 76.99           C
ATOM   2705  O   PHE C 332      18.523  21.872  11.631  1.00 76.99           O
ATOM   2706  N   ARG C 333      17.154  23.284  10.527  1.00122.82           N
ATOM   2707  CA  ARG C 333      17.626  22.873   9.239  1.00122.82           C
ATOM   2708  CB  ARG C 333      16.503  22.506   8.265  1.00122.82           C
ATOM   2709  CG  ARG C 333      15.637  21.353   8.765  1.00122.82           C
ATOM   2710  CD  ARG C 333      14.517  20.989   7.797  1.00122.82           C
ATOM   2711  NE  ARG C 333      13.557  20.133   8.540  1.00122.82           N
ATOM   2712  CZ  ARG C 333      12.351  19.842   7.978  1.00122.82           C
ATOM   2713  NH1 ARG C 333      12.059  20.294   6.723  1.00122.82           N
ATOM   2714  NH2 ARG C 333      11.439  19.102   8.673  1.00122.82           N
ATOM   2715  C   ARG C 333      18.332  24.061   8.673  1.00122.82           C
ATOM   2716  O   ARG C 333      17.954  25.199   8.948  1.00122.82           O
ATOM   2717  N   ILE C 334      19.410  23.825   7.902  1.00 65.76           N
ATOM   2718  CA  ILE C 334      20.150  24.917   7.346  1.00 65.76           C
ATOM   2719  CB  ILE C 334      21.393  25.229   8.131  1.00 65.76           C
ATOM   2720  CG1 ILE C 334      22.056  26.522   7.630  1.00 65.76           C
ATOM   2721  CG2 ILE C 334      22.302  23.989   8.104  1.00 65.76           C
ATOM   2722  CD1 ILE C 334      23.154  27.037   8.561  1.00 65.76           C
ATOM   2723  C   ILE C 334      20.550  24.555   5.950  1.00 65.76           C
ATOM   2724  O   ILE C 334      20.751  23.382   5.640  1.00 65.76           O
ATOM   2725  N   ARG C 335      20.702  25.572   5.073  1.00101.16           N
ATOM   2726  CA  ARG C 335      21.021  25.316   3.699  1.00101.16           C
ATOM   2727  CB  ARG C 335      21.229  26.572   2.838  1.00101.16           C
ATOM   2728  CG  ARG C 335      21.493  26.211   1.375  1.00101.16           C
ATOM   2729  CD  ARG C 335      22.073  27.344   0.533  0.00101.16           C
ATOM   2730  NE  ARG C 335      22.266  26.817  -0.847  0.00101.16           N
ATOM   2731  CZ  ARG C 335      22.563  27.673  -1.869  0.00101.16           C
ATOM   2732  NH1 ARG C 335      22.686  29.010  -1.625  0.00101.16           N
ATOM   2733  NH2 ARG C 335      22.739  27.191  -3.134  0.00101.16           N
ATOM   2734  C   ARG C 335      22.294  24.540   3.638  1.00101.16           C
ATOM   2735  O   ARG C 335      23.246  24.809   4.371  1.00101.16           O
ATOM   2736  N   ARG C 336      22.320  23.548   2.727  1.00116.74           N
ATOM   2737  CA  ARG C 336      23.431  22.657   2.569  1.00116.74           C
ATOM   2738  CB  ARG C 336      22.992  21.183   2.648  1.00116.74           C
ATOM   2739  CG  ARG C 336      24.120  20.164   2.487  1.00116.74           C
ATOM   2740  CD  ARG C 336      23.679  18.716   2.729  1.00116.74           C
ATOM   2741  NE  ARG C 336      23.527  18.044   1.408  1.00116.74           N
ATOM   2742  CZ  ARG C 336      22.305  17.911   0.817  1.00116.74           C
ATOM   2743  NH1 ARG C 336      21.177  18.344   1.452  1.00116.74           N
ATOM   2744  NH2 ARG C 336      22.221  17.337  -0.418  1.00116.74           N
ATOM   2745  C   ARG C 336      24.029  22.862   1.210  1.00116.74           C
ATOM   2746  O   ARG C 336      23.322  23.105   0.236  1.00116.74           O
ATOM   2747  N   GLY C 337      25.371  22.782   1.113  1.00 53.47           N
ATOM   2748  CA  GLY C 337      26.032  22.851  -0.163  1.00 53.47           C
ATOM   2749  C   GLY C 337      26.677  24.187  -0.407  1.00 53.47           C
ATOM   2750  O   GLY C 337      27.522  24.315  -1.293  1.00 53.47           O
ATOM   2751  N   ASP C 338      26.204  25.231   0.291  1.00171.44           N
ATOM   2752  CA  ASP C 338      26.686  26.587   0.234  1.00171.44           C
ATOM   2753  CB  ASP C 338      25.571  27.609   0.521  1.00171.44           C
ATOM   2754  CG  ASP C 338      26.032  28.987   0.063  1.00171.44           C
ATOM   2755  OD1 ASP C 338      27.049  29.061  -0.678  1.00171.44           O
ATOM   2756  OD2 ASP C 338      25.364  29.986   0.439  1.00171.44           O
ATOM   2757  C   ASP C 338      27.802  26.868   1.209  1.00171.44           C
ATOM   2758  O   ASP C 338      28.419  27.930   1.136  1.00171.44           O
ATOM   2759  N   ASN C 339      28.062  25.977   2.191  1.00 79.86           N
ATOM   2760  CA  ASN C 339      28.996  26.315   3.237  1.00 79.86           C
ATOM   2761  CB  ASN C 339      30.363  26.785   2.707  1.00 79.86           C
ATOM   2762  CG  ASN C 339      31.352  26.798   3.866  1.00 79.86           C
ATOM   2763  OD1 ASN C 339      31.002  26.495   5.005  1.00 79.86           O
ATOM   2764  ND2 ASN C 339      32.627  27.161   3.568  1.00 79.86           N
ATOM   2765  C   ASN C 339      28.375  27.440   4.009  1.00 79.86           C
ATOM   2766  O   ASN C 339      29.042  28.389   4.422  1.00 79.86           O
ATOM   2767  N   GLU C 340      27.049  27.327   4.231  1.00116.64           N
ATOM   2768  CA  GLU C 340      26.276  28.338   4.893  1.00116.64           C
ATOM   2769  CB  GLU C 340      24.784  27.978   4.998  1.00116.64           C
ATOM   2770  CG  GLU C 340      23.942  29.052   5.687  1.00116.64           C
ATOM   2771  CD  GLU C 340      23.803  30.221   4.724  1.00116.64           C
ATOM   2772  OE1 GLU C 340      23.762  29.968   3.490  1.00116.64           O
ATOM   2773  OE2 GLU C 340      23.739  31.382   5.209  1.00116.64           O
ATOM   2774  C   GLU C 340      26.786  28.559   6.279  1.00116.64           C
ATOM   2775  O   GLU C 340      26.811  27.663   7.120  1.00116.64           O
ATOM   2776  N   CYS C 341      27.198  29.808   6.540  1.00 89.26           N
ATOM   2777  CA  CYS C 341      27.658  30.250   7.825  1.00 89.26           C
ATOM   2778  CB  CYS C 341      26.548  30.311   8.890  1.00 89.26           C
ATOM   2779  SG  CYS C 341      25.319  31.606   8.546  1.00 89.26           S
ATOM   2780  C   CYS C 341      28.745  29.346   8.319  1.00 89.26           C
ATOM   2781  O   CYS C 341      28.797  29.078   9.519  1.00 89.26           O
ATOM   2782  N   ASN C 342      29.624  28.878   7.398  1.00136.59           N
ATOM   2783  CA  ASN C 342      30.789  28.068   7.633  1.00136.59           C
ATOM   2784  CB  ASN C 342      31.968  28.815   8.295  1.00136.59           C
ATOM   2785  CG  ASN C 342      31.465  29.587   9.494  1.00136.59           C
ATOM   2786  OD1 ASN C 342      31.206  30.785   9.399  1.00136.59           O
ATOM   2787  ND2 ASN C 342      31.249  28.879  10.633  1.00136.59           N
ATOM   2788  C   ASN C 342      30.472  26.774   8.319  1.00136.59           C
ATOM   2789  O   ASN C 342      31.308  26.198   9.011  1.00136.59           O
ATOM   2790  N   ILE C 343      29.260  26.246   8.079  1.00 95.13           N
ATOM   2791  CA  ILE C 343      28.823  24.998   8.641  1.00 95.13           C
ATOM   2792  CB  ILE C 343      27.350  24.738   8.474  1.00 95.13           C
ATOM   2793  CG1 ILE C 343      26.913  23.616   9.433  1.00 95.13           C
ATOM   2794  CG2 ILE C 343      27.056  24.452   6.992  1.00 95.13           C
ATOM   2795  CD1 ILE C 343      25.403  23.539   9.653  1.00 95.13           C
ATOM   2796  C   ILE C 343      29.605  23.844   8.065  1.00 95.13           C
ATOM   2797  O   ILE C 343      29.663  22.759   8.635  1.00 95.13           O
ATOM   2798  N   GLU C 344      30.067  23.989   6.820  1.00161.94           N
ATOM   2799  CA  GLU C 344      30.834  23.016   6.090  1.00161.94           C
ATOM   2800  CB  GLU C 344      30.475  23.020   4.598  1.00161.94           C
ATOM   2801  CG  GLU C 344      29.022  22.549   4.447  1.00161.94           C
ATOM   2802  CD  GLU C 344      28.593  22.554   2.991  1.00161.94           C
ATOM   2803  OE1 GLU C 344      29.424  22.924   2.119  1.00161.94           O
ATOM   2804  OE2 GLU C 344      27.415  22.186   2.738  1.00161.94           O
ATOM   2805  C   GLU C 344      32.324  23.076   6.324  1.00161.94           C
ATOM   2806  O   GLU C 344      33.056  22.444   5.572  1.00161.94           O
ATOM   2807  N   THR C 345      32.834  24.006   7.157  1.00185.62           N
ATOM   2808  CA  THR C 345      34.256  24.178   7.372  1.00185.62           C
ATOM   2809  CB  THR C 345      34.580  25.586   7.775  1.00185.62           C
ATOM   2810  OG1 THR C 345      35.985  25.792   7.754  1.00185.62           O
ATOM   2811  CG2 THR C 345      34.026  25.836   9.188  1.00185.62           C
ATOM   2812  C   THR C 345      34.989  23.278   8.359  1.00185.62           C
ATOM   2813  O   THR C 345      36.173  23.014   8.184  1.00185.62           O
ATOM   2814  N   LEU C 346      34.380  23.051   9.536  1.00214.40           N
ATOM   2815  CA  LEU C 346      34.850  22.400  10.740  1.00214.40           C
ATOM   2816  CB  LEU C 346      34.704  23.374  11.937  1.00214.40           C
ATOM   2817  CG  LEU C 346      35.493  23.039  13.223  1.00214.40           C
ATOM   2818  CD1 LEU C 346      37.009  23.088  12.977  1.00214.40           C
ATOM   2819  CD2 LEU C 346      35.050  23.926  14.397  1.00214.40           C
ATOM   2820  C   LEU C 346      34.340  21.023  11.126  1.00214.40           C
ATOM   2821  O   LEU C 346      34.341  20.750  12.325  1.00214.40           O
ATOM   2822  N   ALA C 347      33.673  20.215  10.284  1.00 66.31           N
ATOM   2823  CA  ALA C 347      33.098  19.003  10.834  1.00 66.31           C
ATOM   2824  CB  ALA C 347      32.368  18.147   9.784  1.00 66.31           C
ATOM   2825  C   ALA C 347      34.164  18.146  11.475  1.00 66.31           C
ATOM   2826  O   ALA C 347      35.278  18.041  10.965  1.00 66.31           O
ATOM   2827  N   VAL C 348      33.840  17.512  12.633  1.00 45.21           N
ATOM   2828  CA  VAL C 348      34.788  16.683  13.333  1.00 45.21           C
ATOM   2829  CB  VAL C 348      35.188  17.236  14.672  1.00 45.21           C
ATOM   2830  CG1 VAL C 348      36.072  16.201  15.387  1.00 45.21           C
ATOM   2831  CG2 VAL C 348      35.872  18.597  14.465  1.00 45.21           C
ATOM   2832  C   VAL C 348      34.156  15.351  13.600  1.00 45.21           C
ATOM   2833  O   VAL C 348      32.976  15.277  13.935  1.00 45.21           O
ATOM   2834  N   ALA C 349      34.938  14.256  13.469  1.00 38.06           N
ATOM   2835  CA  ALA C 349      34.412  12.941  13.701  1.00 38.06           C
ATOM   2836  CB  ALA C 349      34.409  12.055  12.443  1.00 38.06           C
ATOM   2837  C   ALA C 349      35.280  12.261  14.715  1.00 38.06           C
ATOM   2838  O   ALA C 349      36.487  12.491  14.776  1.00 38.06           O
ATOM   2839  N   THR C 350      34.663  11.417  15.567  1.00114.00           N
ATOM   2840  CA  THR C 350      35.392  10.699  16.571  1.00114.00           C
ATOM   2841  CB  THR C 350      35.353  11.424  17.885  1.00114.00           C
ATOM   2842  OG1 THR C 350      36.303  10.890  18.789  1.00114.00           O
ATOM   2843  CG2 THR C 350      33.934  11.309  18.465  1.00114.00           C
ATOM   2844  C   THR C 350      34.681   9.387  16.727  1.00114.00           C
ATOM   2845  O   THR C 350      33.473   9.317  16.512  1.00114.00           O
ATOM   2846  N   THR C 351      35.406   8.306  17.088  1.00131.55           N
ATOM   2847  CA  THR C 351      34.779   7.019  17.258  1.00131.55           C
ATOM   2848  CB  THR C 351      35.444   5.916  16.488  1.00131.55           C
ATOM   2849  OG1 THR C 351      36.813   5.832  16.848  1.00131.55           O
ATOM   2850  CG2 THR C 351      35.306   6.173  14.986  1.00131.55           C
ATOM   2851  C   THR C 351      34.886   6.617  18.697  1.00131.55           C
ATOM   2852  O   THR C 351      35.985   6.428  19.216  1.00131.55           O
ATOM   2853  N   PRO C 352      33.766   6.474  19.356  1.00 84.03           N
ATOM   2854  CA  PRO C 352      33.754   6.073  20.740  1.00 84.03           C
ATOM   2855  CD  PRO C 352      32.582   7.237  19.001  1.00 84.03           C
ATOM   2856  CB  PRO C 352      32.448   6.610  21.329  1.00 84.03           C
ATOM   2857  CG  PRO C 352      31.567   6.902  20.104  1.00 84.03           C
ATOM   2858  C   PRO C 352      33.892   4.590  20.889  1.00 84.03           C
ATOM   2859  O   PRO C 352      33.595   3.861  19.943  1.00 84.03           O
ATOM   2860  N   LEU C 353      34.352   4.125  22.069  1.00143.19           N
ATOM   2861  CA  LEU C 353      34.429   2.714  22.320  1.00143.19           C
ATOM   2862  CB  LEU C 353      35.719   2.253  23.001  1.00143.19           C
ATOM   2863  CG  LEU C 353      35.638   0.763  23.372  1.00143.19           C
ATOM   2864  CD1 LEU C 353      35.705  -0.139  22.131  1.00143.19           C
ATOM   2865  CD2 LEU C 353      36.643   0.404  24.469  1.00143.19           C
ATOM   2866  C   LEU C 353      33.352   2.385  23.301  1.00143.19           C
ATOM   2867  O   LEU C 353      33.438   2.755  24.471  1.00143.19           O
ATOM   2868  N   THR C 354      32.333   1.626  22.856  1.00 89.82           N
ATOM   2869  CA  THR C 354      31.228   1.294  23.710  1.00 89.82           C
ATOM   2870  CB  THR C 354      30.062   0.698  22.977  1.00 89.82           C
ATOM   2871  OG1 THR C 354      28.946   0.577  23.846  1.00 89.82           O
ATOM   2872  CG2 THR C 354      30.473  -0.683  22.441  1.00 89.82           C
ATOM   2873  C   THR C 354      31.688   0.293  24.717  1.00 89.82           C
ATOM   2874  O   THR C 354      32.820  -0.186  24.669  1.00 89.82           O
ATOM   2875  N   ASN C 355      30.814  -0.017  25.694  1.00 20.27           N
ATOM   2876  CA  ASN C 355      31.159  -0.970  26.706  1.00 20.27           C
ATOM   2877  CB  ASN C 355      30.322  -0.827  27.988  1.00 20.27           C
ATOM   2878  CG  ASN C 355      30.729   0.472  28.669  1.00 20.27           C
ATOM   2879  OD1 ASN C 355      31.915   0.771  28.803  1.00 20.27           O
ATOM   2880  ND2 ASN C 355      29.720   1.271  29.106  1.00 20.27           N
ATOM   2881  C   ASN C 355      30.884  -2.349  26.129  1.00 20.27           C
ATOM   2882  O   ASN C 355      30.398  -2.417  24.969  1.00 20.27           O
ATOM   2883  OXT ASN C 355      31.153  -3.354  26.840  1.00 20.27           O
TER    2884      ASN C 355
ATOM   2885  N   ASP D 356      55.510 -22.354  28.053  1.00 34.99           N
ATOM   2886  CA  ASP D 356      54.279 -22.912  27.445  1.00 34.99           C
ATOM   2887  CB  ASP D 356      54.630 -24.026  26.443  1.00 34.99           C
ATOM   2888  CG  ASP D 356      55.413 -23.424  25.285  1.00 34.99           C
ATOM   2889  OD1 ASP D 356      55.650 -22.187  25.306  1.00 34.99           O
ATOM   2890  OD2 ASP D 356      55.791 -24.197  24.365  1.00 34.99           O
ATOM   2891  C   ASP D 356      53.445 -23.526  28.517  1.00 34.99           C
ATOM   2892  O   ASP D 356      53.938 -23.847  29.597  1.00 34.99           O
ATOM   2893  N   THR D 357      52.135 -23.662  28.250  1.00 42.48           N
ATOM   2894  CA  THR D 357      51.259 -24.326  29.162  1.00 42.48           C
ATOM   2895  CB  THR D 357      49.863 -23.776  29.167  1.00 42.48           C
ATOM   2896  OG1 THR D 357      49.269 -23.932  27.887  1.00 42.48           O
ATOM   2897  CG2 THR D 357      49.922 -22.286  29.548  1.00 42.48           C
ATOM   2898  C   THR D 357      51.194 -25.730  28.661  1.00 42.48           C
ATOM   2899  O   THR D 357      51.748 -26.049  27.611  1.00 42.48           O
ATOM   2900  N   PRO D 358      50.549 -26.578  29.400  1.00 68.50           N
ATOM   2901  CA  PRO D 358      50.437 -27.954  28.997  1.00 68.50           C
ATOM   2902  CD  PRO D 358      50.546 -26.432  30.847  1.00 68.50           C
ATOM   2903  CB  PRO D 358      49.958 -28.706  30.237  1.00 68.50           C
ATOM   2904  CG  PRO D 358      50.494 -27.862  31.406  1.00 68.50           C
ATOM   2905  C   PRO D 358      49.538 -28.129  27.810  1.00 68.50           C
ATOM   2906  O   PRO D 358      49.494 -29.231  27.265  1.00 68.50           O
ATOM   2907  N   ALA D 359      48.799 -27.078  27.406  1.00 57.41           N
ATOM   2908  CA  ALA D 359      47.820 -27.210  26.358  1.00 57.41           C
ATOM   2909  CB  ALA D 359      46.855 -26.015  26.277  1.00 57.41           C
ATOM   2910  C   ALA D 359      48.435 -27.376  25.003  1.00 57.41           C
ATOM   2911  O   ALA D 359      49.421 -26.727  24.653  1.00 57.41           O
ATOM   2912  N   ASN D 360      47.838 -28.287  24.202  1.00136.89           N
ATOM   2913  CA  ASN D 360      48.227 -28.500  22.837  1.00136.89           C
ATOM   2914  CB  ASN D 360      48.881 -29.877  22.617  1.00136.89           C
ATOM   2915  CG  ASN D 360      49.468 -29.935  21.213  1.00136.89           C
ATOM   2916  OD1 ASN D 360      49.221 -29.062  20.383  1.00136.89           O
ATOM   2917  ND2 ASN D 360      50.264 -31.002  20.934  1.00136.89           N
ATOM   2918  C   ASN D 360      46.951 -28.483  22.049  1.00136.89           C
ATOM   2919  O   ASN D 360      46.442 -29.533  21.659  1.00136.89           O
ATOM   2920  N   CYS D 361      46.412 -27.281  21.762  1.00 63.05           N
ATOM   2921  CA  CYS D 361      45.155 -27.196  21.072  1.00 63.05           C
ATOM   2922  CB  CYS D 361      44.172 -26.202  21.713  1.00 63.05           C
ATOM   2923  SG  CYS D 361      43.642 -26.795  23.346  1.00 63.05           S
ATOM   2924  C   CYS D 361      45.387 -26.813  19.643  1.00 63.05           C
ATOM   2925  O   CYS D 361      46.459 -26.336  19.273  1.00 63.05           O
ATOM   2926  N   SER D 362      44.357 -27.018  18.796  1.00 92.71           N
ATOM   2927  CA  SER D 362      44.500 -26.805  17.385  1.00 92.71           C
ATOM   2928  CB  SER D 362      44.104 -28.046  16.563  1.00 92.71           C
ATOM   2929  OG  SER D 362      44.246 -27.795  15.174  1.00 92.71           O
ATOM   2930  C   SER D 362      43.627 -25.679  16.927  1.00 92.71           C
ATOM   2931  O   SER D 362      42.706 -25.239  17.612  1.00 92.71           O
ATOM   2932  N   PHE D 363      43.931 -25.206  15.704  1.00 88.21           N
ATOM   2933  CA  PHE D 363      43.273 -24.145  14.998  1.00 88.21           C
ATOM   2934  CB  PHE D 363      43.913 -23.979  13.606  1.00 88.21           C
ATOM   2935  CG  PHE D 363      43.163 -22.976  12.804  1.00 88.21           C
ATOM   2936  CD1 PHE D 363      43.374 -21.629  12.981  1.00 88.21           C
ATOM   2937  CD2 PHE D 363      42.258 -23.393  11.855  1.00 88.21           C
ATOM   2938  CE1 PHE D 363      42.681 -20.708  12.231  1.00 88.21           C
ATOM   2939  CE2 PHE D 363      41.562 -22.477  11.102  1.00 88.21           C
ATOM   2940  CZ  PHE D 363      41.772 -21.132  11.290  1.00 88.21           C
ATOM   2941  C   PHE D 363      41.839 -24.543  14.818  1.00 88.21           C
ATOM   2942  O   PHE D 363      40.929 -23.726  14.941  1.00 88.21           O
ATOM   2943  N   GLU D 364      41.598 -25.826  14.507  1.00 88.99           N
ATOM   2944  CA  GLU D 364      40.260 -26.295  14.302  1.00 88.99           C
ATOM   2945  CB  GLU D 364      40.221 -27.770  13.861  1.00 88.99           C
ATOM   2946  CG  GLU D 364      40.824 -28.731  14.889  1.00 88.99           C
ATOM   2947  CD  GLU D 364      40.722 -30.142  14.328  1.00 88.99           C
ATOM   2948  OE1 GLU D 364      40.200 -30.291  13.191  1.00 88.99           O
ATOM   2949  OE2 GLU D 364      41.162 -31.091  15.030  1.00 88.99           O
ATOM   2950  C   GLU D 364      39.495 -26.170  15.587  1.00 88.99           C
ATOM   2951  O   GLU D 364      38.311 -25.834  15.586  1.00 88.99           O
ATOM   2952  N   GLU D 365      40.161 -26.416  16.729  1.00 85.63           N
ATOM   2953  CA  GLU D 365      39.495 -26.380  18.000  1.00 85.63           C
ATOM   2954  CB  GLU D 365      40.448 -26.691  19.165  1.00 85.63           C
ATOM   2955  CG  GLU D 365      41.016 -28.111  19.116  1.00 85.63           C
ATOM   2956  CD  GLU D 365      39.863 -29.088  19.296  1.00 85.63           C
ATOM   2957  OE1 GLU D 365      38.704 -28.614  19.444  1.00 85.63           O
ATOM   2958  OE2 GLU D 365      40.124 -30.320  19.286  1.00 85.63           O
ATOM   2959  C   GLU D 365      38.948 -24.999  18.209  1.00 85.63           C
ATOM   2960  O   GLU D 365      37.894 -24.833  18.823  1.00 85.63           O
ATOM   2961  N   ILE D 366      39.693 -23.971  17.753  1.00126.52           N
ATOM   2962  CA  ILE D 366      39.298 -22.593  17.903  1.00126.52           C
ATOM   2963  CB  ILE D 366      40.383 -21.559  17.751  1.00126.52           C
ATOM   2964  CG1 ILE D 366      39.905 -20.253  18.414  1.00126.52           C
ATOM   2965  CG2 ILE D 366      40.702 -21.353  16.265  1.00126.52           C
ATOM   2966  CD1 ILE D 366      40.995 -19.196  18.582  1.00126.52           C
ATOM   2967  C   ILE D 366      38.156 -22.183  17.010  1.00126.52           C
ATOM   2968  O   ILE D 366      37.401 -21.278  17.359  1.00126.52           O
ATOM   2969  N   GLU D 367      38.033 -22.747  15.791  1.00 88.14           N
ATOM   2970  CA  GLU D 367      36.984 -22.278  14.916  1.00 88.14           C
ATOM   2971  CB  GLU D 367      37.074 -22.849  13.491  1.00 88.14           C
ATOM   2972  CG  GLU D 367      35.974 -22.341  12.557  1.00 88.14           C
ATOM   2973  CD  GLU D 367      36.181 -22.983  11.192  1.00 88.14           C
ATOM   2974  OE1 GLU D 367      37.153 -23.773  11.052  1.00 88.14           O
ATOM   2975  OE2 GLU D 367      35.372 -22.692  10.272  1.00 88.14           O
ATOM   2976  C   GLU D 367      35.653 -22.659  15.479  1.00 88.14           C
ATOM   2977  O   GLU D 367      35.464 -23.796  15.899  1.00 88.14           O
ATOM   2978  N   GLY D 368      34.686 -21.713  15.485  1.00 39.59           N
ATOM   2979  CA  GLY D 368      33.370 -21.977  15.993  1.00 39.59           C
ATOM   2980  C   GLY D 368      32.882 -20.769  16.746  1.00 39.59           C
ATOM   2981  O   GLY D 368      33.422 -19.671  16.637  1.00 39.59           O
ATOM   2982  N   ARG D 369      31.814 -20.975  17.539  1.00137.96           N
ATOM   2983  CA  ARG D 369      31.140 -20.014  18.348  1.00137.96           C
ATOM   2984  CB  ARG D 369      29.608 -20.147  18.289  1.00137.96           C
ATOM   2985  CG  ARG D 369      28.863 -19.127  19.148  1.00137.96           C
ATOM   2986  CD  ARG D 369      27.341 -19.216  19.013  1.00137.96           C
ATOM   2987  NE  ARG D 369      26.899 -20.493  19.642  1.00137.96           N
ATOM   2988  CZ  ARG D 369      26.785 -21.622  18.885  1.00137.96           C
ATOM   2989  NH1 ARG D 369      27.092 -21.587  17.556  1.00137.96           N
ATOM   2990  NH2 ARG D 369      26.357 -22.786  19.457  1.00137.96           N
ATOM   2991  C   ARG D 369      31.557 -20.158  19.781  1.00137.96           C
ATOM   2992  O   ARG D 369      31.450 -21.215  20.400  1.00137.96           O
ATOM   2993  N   TRP D 370      32.037 -19.051  20.359  1.00 67.23           N
ATOM   2994  CA  TRP D 370      32.481 -19.071  21.722  1.00 67.23           C
ATOM   2995  CB  TRP D 370      33.935 -18.604  21.895  1.00 67.23           C
ATOM   2996  CG  TRP D 370      34.963 -19.543  21.315  1.00 67.23           C
ATOM   2997  CD2 TRP D 370      35.773 -20.434  22.098  1.00 67.23           C
ATOM   2998  CD1 TRP D 370      35.335 -19.724  20.015  1.00 67.23           C
ATOM   2999  NE1 TRP D 370      36.322 -20.678  19.937  1.00 67.23           N
ATOM   3000  CE2 TRP D 370      36.603 -21.121  21.213  1.00 67.23           C
ATOM   3001  CE3 TRP D 370      35.823 -20.657  23.444  1.00 67.23           C
ATOM   3002  CZ2 TRP D 370      37.500 -22.047  21.663  1.00 67.23           C
ATOM   3003  CZ3 TRP D 370      36.727 -21.593  23.894  1.00 67.23           C
ATOM   3004  CH2 TRP D 370      37.548 -22.275  23.020  1.00 67.23           C
ATOM   3005  C   TRP D 370      31.631 -18.120  22.496  1.00 67.23           C
ATOM   3006  O   TRP D 370      31.172 -17.107  21.972  1.00 67.23           O
ATOM   3007  N   LYS D 371      31.372 -18.445  23.777  1.00116.75           N
ATOM   3008  CA  LYS D 371      30.622 -17.552  24.616  1.00116.75           C
ATOM   3009  CB  LYS D 371      29.478 -18.242  25.374  1.00116.75           C
ATOM   3010  CG  LYS D 371      28.569 -17.283  26.145  1.00116.75           C
ATOM   3011  CD  LYS D 371      27.700 -16.405  25.243  1.00116.75           C
ATOM   3012  CE  LYS D 371      26.707 -15.533  26.013  1.00116.75           C
ATOM   3013  NZ  LYS D 371      25.908 -14.720  25.070  1.00116.75           N
ATOM   3014  C   LYS D 371      31.581 -17.061  25.648  1.00116.75           C
ATOM   3015  O   LYS D 371      32.238 -17.856  26.320  1.00116.75           O
ATOM   3016  N   PHE D 372      31.702 -15.727  25.798  1.00 83.70           N
ATOM   3017  CA  PHE D 372      32.619 -15.236  26.782  1.00 83.70           C
ATOM   3018  CB  PHE D 372      33.631 -14.194  26.265  1.00 83.70           C
ATOM   3019  CG  PHE D 372      34.491 -14.820  25.218  1.00 83.70           C
ATOM   3020  CD1 PHE D 372      35.245 -15.937  25.494  1.00 83.70           C
ATOM   3021  CD2 PHE D 372      34.579 -14.256  23.965  1.00 83.70           C
ATOM   3022  CE1 PHE D 372      36.046 -16.502  24.529  1.00 83.70           C
ATOM   3023  CE2 PHE D 372      35.380 -14.815  22.997  1.00 83.70           C
ATOM   3024  CZ  PHE D 372      36.113 -15.942  23.276  1.00 83.70           C
ATOM   3025  C   PHE D 372      31.830 -14.564  27.865  1.00 83.70           C
ATOM   3026  O   PHE D 372      31.023 -13.673  27.604  1.00 83.70           O
ATOM   3027  N   LEU D 373      32.051 -14.989  29.123  1.00 60.71           N
ATOM   3028  CA  LEU D 373      31.397 -14.379  30.248  1.00 60.71           C
ATOM   3029  CB  LEU D 373      31.087 -15.369  31.386  1.00 60.71           C
ATOM   3030  CG  LEU D 373      30.146 -16.517  30.975  1.00 60.71           C
ATOM   3031  CD1 LEU D 373      29.875 -17.466  32.153  1.00 60.71           C
ATOM   3032  CD2 LEU D 373      28.860 -15.984  30.326  1.00 60.71           C
ATOM   3033  C   LEU D 373      32.383 -13.394  30.786  1.00 60.71           C
ATOM   3034  O   LEU D 373      33.519 -13.762  31.078  1.00 60.71           O
ATOM   3035  N   MET D 374      31.973 -12.116  30.938  1.00121.18           N
ATOM   3036  CA  MET D 374      32.904 -11.107  31.356  1.00121.18           C
ATOM   3037  CB  MET D 374      32.887  -9.865  30.450  1.00121.18           C
ATOM   3038  CG  MET D 374      34.019  -8.879  30.739  1.00121.18           C
ATOM   3039  SD  MET D 374      35.663  -9.477  30.247  1.00121.18           S
ATOM   3040  CE  MET D 374      35.282  -9.496  28.471  1.00121.18           C
ATOM   3041  C   MET D 374      32.593 -10.644  32.746  1.00121.18           C
ATOM   3042  O   MET D 374      31.440 -10.419  33.107  1.00121.18           O
ATOM   3043  N   GLY D 375      33.655 -10.479  33.559  1.00 66.49           N
ATOM   3044  CA  GLY D 375      33.563 -10.052  34.925  1.00 66.49           C
ATOM   3045  C   GLY D 375      33.962  -8.606  35.010  1.00 66.49           C
ATOM   3046  O   GLY D 375      33.589  -7.788  34.172  1.00 66.49           O
ATOM   3047  N   PRO D 376      34.826  -8.331  35.959  1.00185.53           N
ATOM   3048  CA  PRO D 376      35.046  -6.985  36.453  1.00185.53           C
ATOM   3049  CD  PRO D 376      36.020  -9.152  36.076  1.00185.53           C
ATOM   3050  CB  PRO D 376      36.434  -7.007  37.101  1.00185.53           C
ATOM   3051  CG  PRO D 376      37.154  -8.171  36.402  1.00185.53           C
ATOM   3052  C   PRO D 376      34.859  -5.780  35.573  1.00185.53           C
ATOM   3053  O   PRO D 376      33.702  -5.507  35.261  1.00185.53           O
ATOM   3054  N   SER D 377      35.941  -5.071  35.169  1.00155.18           N
ATOM   3055  CA  SER D 377      35.933  -3.874  34.338  1.00155.18           C
ATOM   3056  CB  SER D 377      34.560  -3.317  33.914  1.00155.18           C
ATOM   3057  OG  SER D 377      34.728  -2.157  33.113  1.00155.18           O
ATOM   3058  C   SER D 377      36.633  -2.750  35.035  1.00155.18           C
ATOM   3059  O   SER D 377      36.006  -1.805  35.515  1.00155.18           O
ATOM   3060  N   THR D 378      37.974  -2.780  35.043  1.00144.12           N
ATOM   3061  CA  THR D 378      38.681  -1.707  35.671  1.00144.12           C
ATOM   3062  CB  THR D 378      39.043  -2.012  37.082  1.00144.12           C
ATOM   3063  OG1 THR D 378      39.487  -0.827  37.722  1.00144.12           O
ATOM   3064  CG2 THR D 378      40.108  -3.122  37.093  1.00144.12           C
ATOM   3065  C   THR D 378      39.918  -1.415  34.867  1.00144.12           C
ATOM   3066  O   THR D 378      39.915  -1.548  33.647  1.00144.12           O
ATOM   3067  N   GLU D 379      40.992  -0.944  35.529  1.00 83.82           N
ATOM   3068  CA  GLU D 379      42.237  -0.621  34.883  1.00 83.82           C
ATOM   3069  CB  GLU D 379      43.011   0.485  35.627  1.00 83.82           C
ATOM   3070  CG  GLU D 379      44.286   0.961  34.928  1.00 83.82           C
ATOM   3071  CD  GLU D 379      44.918   2.041  35.796  1.00 83.82           C
ATOM   3072  OE1 GLU D 379      44.317   2.377  36.850  1.00 83.82           O
ATOM   3073  OE2 GLU D 379      46.008   2.544  35.415  1.00 83.82           O
ATOM   3074  C   GLU D 379      43.100  -1.848  34.864  1.00 83.82           C
ATOM   3075  O   GLU D 379      42.745  -2.885  35.421  1.00 83.82           O
ATOM   3076  N   ASN D 380      44.259  -1.759  34.177  1.00 96.26           N
ATOM   3077  CA  ASN D 380      45.201  -2.841  34.081  1.00 96.26           C
ATOM   3078  CB  ASN D 380      46.401  -2.517  33.175  1.00 96.26           C
ATOM   3079  CG  ASN D 380      47.166  -1.361  33.802  1.00 96.26           C
ATOM   3080  OD1 ASN D 380      46.586  -0.334  34.153  1.00 96.26           O
ATOM   3081  ND2 ASN D 380      48.506  -1.531  33.954  1.00 96.26           N
ATOM   3082  C   ASN D 380      45.735  -3.127  35.451  1.00 96.26           C
ATOM   3083  O   ASN D 380      46.127  -4.254  35.754  1.00 96.26           O
ATOM   3084  N   SER D 381      45.862  -2.077  36.282  1.00 46.11           N
ATOM   3085  CA  SER D 381      46.330  -2.233  37.630  1.00 46.11           C
ATOM   3086  CB  SER D 381      46.789  -0.904  38.253  1.00 46.11           C
ATOM   3087  OG  SER D 381      47.909  -0.394  37.544  1.00 46.11           O
ATOM   3088  C   SER D 381      45.251  -2.780  38.510  1.00 46.11           C
ATOM   3089  O   SER D 381      45.509  -3.610  39.380  1.00 46.11           O
ATOM   3090  N   ARG D 382      44.009  -2.304  38.312  1.00 89.78           N
ATOM   3091  CA  ARG D 382      42.920  -2.650  39.177  1.00 89.78           C
ATOM   3092  CB  ARG D 382      41.734  -1.692  39.080  1.00 89.78           C
ATOM   3093  CG  ARG D 382      42.060  -0.295  39.615  0.00 89.78           C
ATOM   3094  CD  ARG D 382      40.871   0.667  39.623  1.00 89.78           C
ATOM   3095  NE  ARG D 382      41.355   1.967  40.168  1.00 89.78           N
ATOM   3096  CZ  ARG D 382      40.518   3.044  40.217  1.00 89.78           C
ATOM   3097  NH1 ARG D 382      39.236   2.933  39.762  1.00 89.78           N
ATOM   3098  NH2 ARG D 382      40.962   4.231  40.723  1.00 89.78           N
ATOM   3099  C   ARG D 382      42.483  -4.077  39.031  1.00 89.78           C
ATOM   3100  O   ARG D 382      41.967  -4.659  39.983  1.00 89.78           O
ATOM   3101  N   VAL D 383      42.631  -4.687  37.843  1.00113.00           N
ATOM   3102  CA  VAL D 383      42.194  -6.038  37.717  1.00113.00           C
ATOM   3103  CB  VAL D 383      41.257  -6.260  36.566  1.00113.00           C
ATOM   3104  CG1 VAL D 383      42.063  -6.191  35.259  1.00113.00           C
ATOM   3105  CG2 VAL D 383      40.513  -7.589  36.779  1.00113.00           C
ATOM   3106  C   VAL D 383      43.387  -6.914  37.489  1.00113.00           C
ATOM   3107  O   VAL D 383      44.449  -6.456  37.064  1.00113.00           O
ATOM   3108  N   ASN D 384      43.245  -8.205  37.857  1.00 96.68           N
ATOM   3109  CA  ASN D 384      44.270  -9.176  37.605  1.00 96.68           C
ATOM   3110  CB  ASN D 384      45.216  -9.371  38.801  1.00 96.68           C
ATOM   3111  CG  ASN D 384      46.454 -10.112  38.324  0.00 96.68           C
ATOM   3112  OD1 ASN D 384      47.370  -9.511  37.765  0.00 96.68           O
ATOM   3113  ND2 ASN D 384      46.493 -11.450  38.558  0.00 96.68           N
ATOM   3114  C   ASN D 384      43.504 -10.445  37.417  1.00 96.68           C
ATOM   3115  O   ASN D 384      42.830 -10.894  38.343  1.00 96.68           O
ATOM   3116  N   CYS D 385      43.603 -11.068  36.227  1.00101.60           N
ATOM   3117  CA  CYS D 385      42.773 -12.191  35.916  1.00101.60           C
ATOM   3118  CB  CYS D 385      42.370 -12.192  34.435  1.00101.60           C
ATOM   3119  SG  CYS D 385      41.690 -10.577  33.961  1.00101.60           S
ATOM   3120  C   CYS D 385      43.499 -13.470  36.184  1.00101.60           C
ATOM   3121  O   CYS D 385      43.881 -14.192  35.264  1.00101.60           O
ATOM   3122  N   SER D 386      43.789 -13.748  37.464  1.00136.94           N
ATOM   3123  CA  SER D 386      44.338 -15.023  37.811  1.00136.94           C
ATOM   3124  CB  SER D 386      45.090 -14.989  39.151  1.00136.94           C
ATOM   3125  OG  SER D 386      46.183 -14.087  39.074  1.00136.94           O
ATOM   3126  C   SER D 386      43.207 -16.012  37.963  1.00136.94           C
ATOM   3127  O   SER D 386      43.246 -17.126  37.442  1.00136.94           O
ATOM   3128  N   MET D 387      42.283 -15.658  38.883  1.00158.15           N
ATOM   3129  CA  MET D 387      41.062 -16.311  39.314  1.00158.15           C
ATOM   3130  CB  MET D 387      40.796 -16.102  40.815  1.00158.15           C
ATOM   3131  CG  MET D 387      41.820 -16.798  41.713  1.00158.15           C
ATOM   3132  SD  MET D 387      41.539 -16.574  43.495  1.00158.15           S
ATOM   3133  CE  MET D 387      42.970 -17.568  44.007  1.00158.15           C
ATOM   3134  C   MET D 387      39.752 -16.013  38.618  1.00158.15           C
ATOM   3135  O   MET D 387      38.894 -16.891  38.539  1.00158.15           O
ATOM   3136  N   PRO D 388      39.627 -14.870  38.008  1.00235.03           N
ATOM   3137  CA  PRO D 388      38.370 -14.147  37.862  1.00235.03           C
ATOM   3138  CD  PRO D 388      40.464 -14.685  36.834  1.00235.03           C
ATOM   3139  CB  PRO D 388      38.395 -13.498  36.477  1.00235.03           C
ATOM   3140  CG  PRO D 388      39.506 -14.242  35.721  1.00235.03           C
ATOM   3141  C   PRO D 388      37.012 -14.636  38.230  1.00235.03           C
ATOM   3142  O   PRO D 388      36.408 -15.298  37.425  1.00235.03           O
ATOM   3143  N   TRP D 389      36.430 -14.116  39.341  1.00211.15           N
ATOM   3144  CA  TRP D 389      35.210 -14.556  39.990  1.00211.15           C
ATOM   3145  CB  TRP D 389      35.068 -13.985  41.418  1.00211.15           C
ATOM   3146  CG  TRP D 389      33.971 -14.606  42.253  1.00211.15           C
ATOM   3147  CD2 TRP D 389      33.723 -14.282  43.630  1.00211.15           C
ATOM   3148  CD1 TRP D 389      33.046 -15.547  41.905  1.00211.15           C
ATOM   3149  NE1 TRP D 389      32.236 -15.828  42.980  1.00211.15           N
ATOM   3150  CE2 TRP D 389      32.642 -15.057  44.048  1.00211.15           C
ATOM   3151  CE3 TRP D 389      34.346 -13.410  44.476  1.00211.15           C
ATOM   3152  CZ2 TRP D 389      32.166 -14.972  45.325  1.00211.15           C
ATOM   3153  CZ3 TRP D 389      33.863 -13.326  45.763  1.00211.15           C
ATOM   3154  CH2 TRP D 389      32.794 -14.092  46.179  1.00211.15           C
ATOM   3155  C   TRP D 389      33.947 -14.245  39.206  1.00211.15           C
ATOM   3156  O   TRP D 389      33.819 -14.645  38.053  1.00211.15           O
ATOM   3157  N   LYS D 390      32.950 -13.574  39.843  1.00168.63           N
ATOM   3158  CA  LYS D 390      31.614 -13.370  39.313  1.00168.63           C
ATOM   3159  CB  LYS D 390      30.640 -12.727  40.318  1.00168.63           C
ATOM   3160  CG  LYS D 390      31.036 -11.316  40.758  1.00168.63           C
ATOM   3161  CD  LYS D 390      32.367 -11.256  41.509  1.00168.63           C
ATOM   3162  CE  LYS D 390      32.755  -9.842  41.949  1.00168.63           C
ATOM   3163  NZ  LYS D 390      34.026  -9.878  42.705  1.00168.63           N
ATOM   3164  C   LYS D 390      31.579 -12.548  38.051  1.00168.63           C
ATOM   3165  O   LYS D 390      32.336 -11.596  37.856  1.00168.63           O
ATOM   3166  N   PRO D 391      30.725 -13.010  37.154  1.00102.21           N
ATOM   3167  CA  PRO D 391      30.542 -12.331  35.886  1.00102.21           C
ATOM   3168  CD  PRO D 391      30.647 -14.454  36.992  1.00102.21           C
ATOM   3169  CB  PRO D 391      30.491 -13.424  34.818  1.00102.21           C
ATOM   3170  CG  PRO D 391      30.062 -14.679  35.591  1.00102.21           C
ATOM   3171  C   PRO D 391      29.378 -11.380  35.756  1.00102.21           C
ATOM   3172  O   PRO D 391      28.294 -11.690  36.253  1.00102.21           O
ATOM   3173  N   VAL D 392      29.593 -10.214  35.104  1.00 72.12           N
ATOM   3174  CA  VAL D 392      28.575  -9.246  34.779  1.00 72.12           C
ATOM   3175  CB  VAL D 392      29.141  -7.868  34.602  1.00 72.12           C
ATOM   3176  CG1 VAL D 392      28.003  -6.920  34.187  1.00 72.12           C
ATOM   3177  CG2 VAL D 392      29.854  -7.459  35.902  1.00 72.12           C
ATOM   3178  C   VAL D 392      27.811  -9.563  33.515  1.00 72.12           C
ATOM   3179  O   VAL D 392      26.581  -9.536  33.514  1.00 72.12           O
ATOM   3180  N   LYS D 393      28.517  -9.880  32.398  1.00147.83           N
ATOM   3181  CA  LYS D 393      27.820  -9.984  31.136  1.00147.83           C
ATOM   3182  CB  LYS D 393      27.790  -8.662  30.348  1.00147.83           C
ATOM   3183  CG  LYS D 393      29.172  -8.078  30.042  1.00147.83           C
ATOM   3184  CD  LYS D 393      29.958  -7.669  31.289  1.00147.83           C
ATOM   3185  CE  LYS D 393      31.338  -7.085  30.979  1.00147.83           C
ATOM   3186  NZ  LYS D 393      32.028  -6.718  32.236  1.00147.83           N
ATOM   3187  C   LYS D 393      28.405 -11.031  30.235  1.00147.83           C
ATOM   3188  O   LYS D 393      29.442 -11.624  30.519  1.00147.83           O
ATOM   3189  N   THR D 394      27.713 -11.290  29.101  1.00106.23           N
ATOM   3190  CA  THR D 394      28.149 -12.293  28.168  1.00106.23           C
ATOM   3191  CB  THR D 394      27.161 -13.409  28.010  1.00106.23           C
ATOM   3192  OG1 THR D 394      25.956 -12.917  27.442  1.00106.23           O
ATOM   3193  CG2 THR D 394      26.875 -14.011  29.396  1.00106.23           C
ATOM   3194  C   THR D 394      28.307 -11.667  26.815  1.00106.23           C
ATOM   3195  O   THR D 394      27.596 -10.726  26.467  1.00106.23           O
ATOM   3196  N   TRP D 395      29.280 -12.173  26.025  1.00 59.07           N
ATOM   3197  CA  TRP D 395      29.501 -11.702  24.686  1.00 59.07           C
ATOM   3198  CB  TRP D 395      30.761 -10.833  24.541  1.00 59.07           C
ATOM   3199  CG  TRP D 395      30.688  -9.521  25.285  1.00 59.07           C
ATOM   3200  CD2 TRP D 395      30.029  -8.346  24.786  1.00 59.07           C
ATOM   3201  CD1 TRP D 395      31.186  -9.194  26.512  1.00 59.07           C
ATOM   3202  NE1 TRP D 395      30.880  -7.887  26.809  1.00 59.07           N
ATOM   3203  CE2 TRP D 395      30.167  -7.354  25.756  1.00 59.07           C
ATOM   3204  CE3 TRP D 395      29.362  -8.115  23.618  1.00 59.07           C
ATOM   3205  CZ2 TRP D 395      29.639  -6.108  25.570  1.00 59.07           C
ATOM   3206  CZ3 TRP D 395      28.831  -6.858  23.433  1.00 59.07           C
ATOM   3207  CH2 TRP D 395      28.967  -5.874  24.391  1.00 59.07           C
ATOM   3208  C   TRP D 395      29.703 -12.921  23.835  1.00 59.07           C
ATOM   3209  O   TRP D 395      30.459 -13.821  24.194  1.00 59.07           O
ATOM   3210  N   ILE D 396      29.053 -12.981  22.659  1.00 89.07           N
ATOM   3211  CA  ILE D 396      29.177 -14.159  21.845  1.00 89.07           C
ATOM   3212  CB  ILE D 396      27.849 -14.689  21.383  1.00 89.07           C
ATOM   3213  CG1 ILE D 396      28.004 -16.081  20.753  1.00 89.07           C
ATOM   3214  CG2 ILE D 396      27.207 -13.645  20.455  1.00 89.07           C
ATOM   3215  CD1 ILE D 396      26.668 -16.795  20.555  1.00 89.07           C
ATOM   3216  C   ILE D 396      29.983 -13.806  20.631  1.00 89.07           C
ATOM   3217  O   ILE D 396      29.768 -12.758  20.023  1.00 89.07           O
ATOM   3218  N   VAL D 397      30.963 -14.668  20.267  1.00 50.08           N
ATOM   3219  CA  VAL D 397      31.785 -14.376  19.124  1.00 50.08           C
ATOM   3220  CB  VAL D 397      33.189 -13.981  19.479  1.00 50.08           C
ATOM   3221  CG1 VAL D 397      33.135 -12.673  20.287  1.00 50.08           C
ATOM   3222  CG2 VAL D 397      33.860 -15.149  20.220  1.00 50.08           C
ATOM   3223  C   VAL D 397      31.873 -15.594  18.256  1.00 50.08           C
ATOM   3224  O   VAL D 397      31.910 -16.723  18.742  1.00 50.08           O
ATOM   3225  N   SER D 398      31.904 -15.378  16.924  1.00 47.18           N
ATOM   3226  CA  SER D 398      32.011 -16.453  15.981  1.00 47.18           C
ATOM   3227  CB  SER D 398      30.897 -16.451  14.920  1.00 47.18           C
ATOM   3228  OG  SER D 398      29.635 -16.660  15.537  1.00 47.18           O
ATOM   3229  C   SER D 398      33.311 -16.290  15.260  1.00 47.18           C
ATOM   3230  O   SER D 398      33.644 -15.209  14.771  1.00 47.18           O
ATOM   3231  N   LEU D 399      34.086 -17.389  15.179  1.00 63.49           N
ATOM   3232  CA  LEU D 399      35.367 -17.331  14.522  1.00 63.49           C
ATOM   3233  CB  LEU D 399      36.507 -17.870  15.402  1.00 63.49           C
ATOM   3234  CG  LEU D 399      36.647 -17.111  16.736  1.00 63.49           C
ATOM   3235  CD1 LEU D 399      37.800 -17.675  17.582  1.00 63.49           C
ATOM   3236  CD2 LEU D 399      36.747 -15.594  16.514  1.00 63.49           C
ATOM   3237  C   LEU D 399      35.299 -18.190  13.295  1.00 63.49           C
ATOM   3238  O   LEU D 399      34.977 -19.374  13.367  1.00 63.49           O
ATOM   3239  N   ARG D 400      35.629 -17.623  12.118  1.00 70.16           N
ATOM   3240  CA  ARG D 400      35.503 -18.399  10.917  1.00 70.16           C
ATOM   3241  CB  ARG D 400      34.444 -17.850   9.946  1.00 70.16           C
ATOM   3242  CG  ARG D 400      33.025 -17.954  10.509  1.00 70.16           C
ATOM   3243  CD  ARG D 400      31.928 -17.496   9.547  1.00 70.16           C
ATOM   3244  NE  ARG D 400      30.630 -17.679  10.254  1.00 70.16           N
ATOM   3245  CZ  ARG D 400      30.001 -18.892  10.219  1.00 70.16           C
ATOM   3246  NH1 ARG D 400      30.544 -19.923   9.510  1.00 70.16           N
ATOM   3247  NH2 ARG D 400      28.833 -19.075  10.901  1.00 70.16           N
ATOM   3248  C   ARG D 400      36.805 -18.481  10.179  1.00 70.16           C
ATOM   3249  O   ARG D 400      37.644 -17.587  10.262  1.00 70.16           O
ATOM   3250  N   PHE D 401      36.918 -19.564   9.372  1.00220.70           N
ATOM   3251  CA  PHE D 401      38.023 -20.034   8.570  1.00220.70           C
ATOM   3252  CB  PHE D 401      37.475 -20.800   7.337  1.00220.70           C
ATOM   3253  CG  PHE D 401      38.436 -21.828   6.834  1.00220.70           C
ATOM   3254  CD1 PHE D 401      38.926 -22.791   7.686  1.00220.70           C
ATOM   3255  CD2 PHE D 401      38.786 -21.888   5.502  1.00220.70           C
ATOM   3256  CE1 PHE D 401      39.798 -23.754   7.235  1.00220.70           C
ATOM   3257  CE2 PHE D 401      39.657 -22.848   5.044  1.00220.70           C
ATOM   3258  CZ  PHE D 401      40.171 -23.780   5.913  1.00220.70           C
ATOM   3259  C   PHE D 401      38.892 -18.858   8.207  1.00220.70           C
ATOM   3260  O   PHE D 401      38.398 -17.787   7.862  1.00220.70           O
ATOM   3261  N   PRO D 402      40.112 -19.152   7.887  1.00296.46           N
ATOM   3262  CA  PRO D 402      41.257 -18.379   8.290  1.00296.46           C
ATOM   3263  CD  PRO D 402      40.222 -19.419   6.459  1.00296.46           C
ATOM   3264  CB  PRO D 402      42.066 -18.030   7.039  1.00296.46           C
ATOM   3265  CG  PRO D 402      41.125 -18.331   5.878  1.00296.46           C
ATOM   3266  C   PRO D 402      41.238 -17.220   9.265  1.00296.46           C
ATOM   3267  O   PRO D 402      41.811 -17.462  10.326  1.00296.46           O
ATOM   3268  N   ASP D 403      40.786 -15.989   8.979  1.00267.46           N
ATOM   3269  CA  ASP D 403      40.969 -14.902   9.927  1.00267.46           C
ATOM   3270  CB  ASP D 403      41.722 -13.771   9.203  1.00267.46           C
ATOM   3271  CG  ASP D 403      42.520 -12.929  10.179  1.00267.46           C
ATOM   3272  OD1 ASP D 403      42.531 -13.259  11.392  1.00267.46           O
ATOM   3273  OD2 ASP D 403      43.157 -11.947   9.713  1.00267.46           O
ATOM   3274  C   ASP D 403      39.792 -14.276  10.660  1.00267.46           C
ATOM   3275  O   ASP D 403      40.022 -13.516  11.595  1.00267.46           O
ATOM   3276  N   LEU D 404      38.520 -14.462  10.251  1.00 84.38           N
ATOM   3277  CA  LEU D 404      37.522 -13.507  10.695  1.00 84.38           C
ATOM   3278  CB  LEU D 404      36.425 -13.252   9.652  1.00 84.38           C
ATOM   3279  CG  LEU D 404      36.937 -12.596   8.363  1.00 84.38           C
ATOM   3280  CD1 LEU D 404      35.772 -12.341   7.398  1.00 84.38           C
ATOM   3281  CD2 LEU D 404      37.761 -11.333   8.656  1.00 84.38           C
ATOM   3282  C   LEU D 404      36.801 -13.815  11.972  1.00 84.38           C
ATOM   3283  O   LEU D 404      36.478 -14.961  12.274  1.00 84.38           O
ATOM   3284  N   ALA D 405      36.500 -12.738  12.743  1.00 39.36           N
ATOM   3285  CA  ALA D 405      35.742 -12.842  13.960  1.00 39.36           C
ATOM   3286  CB  ALA D 405      36.537 -12.446  15.215  1.00 39.36           C
ATOM   3287  C   ALA D 405      34.583 -11.889  13.850  1.00 39.36           C
ATOM   3288  O   ALA D 405      34.714 -10.817  13.262  1.00 39.36           O
ATOM   3289  N   ILE D 406      33.399 -12.273  14.383  1.00103.69           N
ATOM   3290  CA  ILE D 406      32.244 -11.411  14.330  1.00103.69           C
ATOM   3291  CB  ILE D 406      31.360 -11.685  13.151  1.00103.69           C
ATOM   3292  CG1 ILE D 406      30.801 -13.116  13.229  1.00103.69           C
ATOM   3293  CG2 ILE D 406      32.169 -11.400  11.877  1.00103.69           C
ATOM   3294  CD1 ILE D 406      29.684 -13.394  12.226  1.00103.69           C
ATOM   3295  C   ILE D 406      31.405 -11.647  15.555  1.00103.69           C
ATOM   3296  O   ILE D 406      31.492 -12.708  16.169  1.00103.69           O
ATOM   3297  N   ASP D 407      30.573 -10.648  15.940  1.00131.37           N
ATOM   3298  CA  ASP D 407      29.694 -10.735  17.083  1.00131.37           C
ATOM   3299  CB  ASP D 407      29.781  -9.516  18.020  1.00131.37           C
ATOM   3300  CG  ASP D 407      31.166  -9.471  18.647  1.00131.37           C
ATOM   3301  OD1 ASP D 407      31.988 -10.377  18.347  1.00131.37           O
ATOM   3302  OD2 ASP D 407      31.421  -8.524  19.437  1.00131.37           O
ATOM   3303  C   ASP D 407      28.275 -10.761  16.575  1.00131.37           C
ATOM   3304  O   ASP D 407      28.002 -10.291  15.474  1.00131.37           O
ATOM   3305  N   GLU D 408      27.342 -11.376  17.342  1.00 97.06           N
ATOM   3306  CA  GLU D 408      25.971 -11.531  16.917  1.00 97.06           C
ATOM   3307  CB  GLU D 408      25.228 -12.604  17.734  1.00 97.06           C
ATOM   3308  CG  GLU D 408      25.758 -14.020  17.506  1.00 97.06           C
ATOM   3309  CD  GLU D 408      24.939 -14.970  18.368  1.00 97.06           C
ATOM   3310  OE1 GLU D 408      24.038 -14.478  19.098  1.00 97.06           O
ATOM   3311  OE2 GLU D 408      25.204 -16.201  18.308  1.00 97.06           O
ATOM   3312  C   GLU D 408      25.125 -10.319  16.959  1.00 97.06           C
ATOM   3313  O   GLU D 408      24.609  -9.861  15.938  1.00 97.06           O
ATOM   3314  N   THR D 409      24.976  -9.749  18.159  1.00102.48           N
ATOM   3315  CA  THR D 409      24.092  -8.642  18.239  1.00102.48           C
ATOM   3316  CB  THR D 409      23.888  -8.142  19.644  1.00102.48           C
ATOM   3317  OG1 THR D 409      22.917  -7.107  19.658  1.00102.48           O
ATOM   3318  CG2 THR D 409      25.223  -7.637  20.216  1.00102.48           C
ATOM   3319  C   THR D 409      24.746  -7.590  17.447  1.00102.48           C
ATOM   3320  O   THR D 409      24.106  -6.806  16.748  1.00102.48           O
ATOM   3321  N   VAL D 410      26.081  -7.580  17.530  1.00 79.27           N
ATOM   3322  CA  VAL D 410      26.748  -6.491  16.918  1.00 79.27           C
ATOM   3323  CB  VAL D 410      28.186  -6.426  17.325  1.00 79.27           C
ATOM   3324  CG1 VAL D 410      28.821  -5.227  16.610  1.00 79.27           C
ATOM   3325  CG2 VAL D 410      28.269  -6.358  18.860  1.00 79.27           C
ATOM   3326  C   VAL D 410      26.698  -6.514  15.427  1.00 79.27           C
ATOM   3327  O   VAL D 410      26.281  -5.540  14.801  1.00 79.27           O
ATOM   3328  N   GLY D 411      27.098  -7.637  14.813  1.00 24.27           N
ATOM   3329  CA  GLY D 411      27.198  -7.632  13.392  1.00 24.27           C
ATOM   3330  C   GLY D 411      28.538  -7.037  13.055  1.00 24.27           C
ATOM   3331  O   GLY D 411      28.843  -6.797  11.888  1.00 24.27           O
ATOM   3332  N   ARG D 412      29.380  -6.768  14.080  1.00132.87           N
ATOM   3333  CA  ARG D 412      30.685  -6.212  13.830  1.00132.87           C
ATOM   3334  CB  ARG D 412      31.349  -5.471  15.006  1.00132.87           C
ATOM   3335  CG  ARG D 412      30.990  -3.982  15.074  1.00132.87           C
ATOM   3336  CD  ARG D 412      31.789  -3.113  14.103  1.00132.87           C
ATOM   3337  NE  ARG D 412      31.288  -3.395  12.728  1.00132.87           N
ATOM   3338  CZ  ARG D 412      31.669  -2.599  11.686  1.00132.87           C
ATOM   3339  NH1 ARG D 412      32.509  -1.546  11.904  1.00132.87           N
ATOM   3340  NH2 ARG D 412      31.208  -2.856  10.427  1.00132.87           N
ATOM   3341  C   ARG D 412      31.612  -7.295  13.387  1.00132.87           C
ATOM   3342  O   ARG D 412      31.425  -8.468  13.708  1.00132.87           O
ATOM   3343  N   THR D 413      32.644  -6.907  12.610  1.00 96.97           N
ATOM   3344  CA  THR D 413      33.583  -7.859  12.096  1.00 96.97           C
ATOM   3345  CB  THR D 413      33.660  -7.871  10.597  1.00 96.97           C
ATOM   3346  OG1 THR D 413      34.463  -8.955  10.155  1.00 96.97           O
ATOM   3347  CG2 THR D 413      34.258  -6.535  10.123  1.00 96.97           C
ATOM   3348  C   THR D 413      34.948  -7.511  12.606  1.00 96.97           C
ATOM   3349  O   THR D 413      35.223  -6.358  12.933  1.00 96.97           O
ATOM   3350  N   GLY D 414      35.842  -8.521  12.684  1.00 25.24           N
ATOM   3351  CA  GLY D 414      37.169  -8.307  13.192  1.00 25.24           C
ATOM   3352  C   GLY D 414      38.015  -9.489  12.811  1.00 25.24           C
ATOM   3353  O   GLY D 414      37.673 -10.231  11.891  1.00 25.24           O
ATOM   3354  N   PHE D 415      39.159  -9.690  13.511  1.00 48.33           N
ATOM   3355  CA  PHE D 415      40.041 -10.771  13.145  1.00 48.33           C
ATOM   3356  CB  PHE D 415      41.304 -10.295  12.408  1.00 48.33           C
ATOM   3357  CG  PHE D 415      40.876  -9.688  11.116  1.00 48.33           C
ATOM   3358  CD1 PHE D 415      40.471  -8.374  11.064  1.00 48.33           C
ATOM   3359  CD2 PHE D 415      40.881 -10.429   9.957  1.00 48.33           C
ATOM   3360  CE1 PHE D 415      40.076  -7.808   9.874  1.00 48.33           C
ATOM   3361  CE2 PHE D 415      40.488  -9.869   8.765  1.00 48.33           C
ATOM   3362  CZ  PHE D 415      40.085  -8.557   8.721  1.00 48.33           C
ATOM   3363  C   PHE D 415      40.518 -11.507  14.368  1.00 48.33           C
ATOM   3364  O   PHE D 415      40.369 -11.032  15.492  1.00 48.33           O
ATOM   3365  N   TRP D 416      41.081 -12.727  14.172  1.00147.38           N
ATOM   3366  CA  TRP D 416      41.625 -13.473  15.275  1.00147.38           C
ATOM   3367  CB  TRP D 416      40.673 -14.467  15.968  1.00147.38           C
ATOM   3368  CG  TRP D 416      40.770 -15.894  15.473  1.00147.38           C
ATOM   3369  CD2 TRP D 416      39.953 -16.510  14.467  1.00147.38           C
ATOM   3370  CD1 TRP D 416      41.633 -16.858  15.907  1.00147.38           C
ATOM   3371  NE1 TRP D 416      41.409 -18.032  15.235  1.00147.38           N
ATOM   3372  CE2 TRP D 416      40.376 -17.836  14.346  1.00147.38           C
ATOM   3373  CE3 TRP D 416      38.932 -16.018  13.709  1.00147.38           C
ATOM   3374  CZ2 TRP D 416      39.786 -18.691  13.462  1.00147.38           C
ATOM   3375  CZ3 TRP D 416      38.344 -16.888  12.819  1.00147.38           C
ATOM   3376  CH2 TRP D 416      38.758 -18.196  12.695  1.00147.38           C
ATOM   3377  C   TRP D 416      42.742 -14.331  14.755  1.00147.38           C
ATOM   3378  O   TRP D 416      42.890 -14.532  13.550  1.00147.38           O
ATOM   3379  N   THR D 417      43.590 -14.835  15.675  1.00124.66           N
ATOM   3380  CA  THR D 417      44.633 -15.742  15.298  1.00124.66           C
ATOM   3381  CB  THR D 417      45.947 -15.062  15.039  1.00124.66           C
ATOM   3382  OG1 THR D 417      46.931 -16.016  14.666  1.00124.66           O
ATOM   3383  CG2 THR D 417      46.380 -14.313  16.311  1.00124.66           C
ATOM   3384  C   THR D 417      44.833 -16.655  16.463  1.00124.66           C
ATOM   3385  O   THR D 417      44.632 -16.253  17.605  1.00124.66           O
ATOM   3386  N   LEU D 418      45.193 -17.928  16.209  1.00165.57           N
ATOM   3387  CA  LEU D 418      45.526 -18.798  17.296  1.00165.57           C
ATOM   3388  CB  LEU D 418      45.517 -20.290  16.918  1.00165.57           C
ATOM   3389  CG  LEU D 418      44.120 -20.853  16.608  1.00165.57           C
ATOM   3390  CD1 LEU D 418      43.265 -20.939  17.881  1.00165.57           C
ATOM   3391  CD2 LEU D 418      43.435 -20.063  15.482  1.00165.57           C
ATOM   3392  C   LEU D 418      46.944 -18.438  17.610  1.00165.57           C
ATOM   3393  O   LEU D 418      47.637 -17.884  16.758  1.00165.57           O
ATOM   3394  N   ILE D 419      47.401 -18.682  18.852  1.00 75.62           N
ATOM   3395  CA  ILE D 419      48.774 -18.418  19.180  1.00 75.62           C
ATOM   3396  CB  ILE D 419      48.933 -17.633  20.452  1.00 75.62           C
ATOM   3397  CG1 ILE D 419      48.278 -16.250  20.299  1.00 75.62           C
ATOM   3398  CG2 ILE D 419      50.429 -17.572  20.805  1.00 75.62           C
ATOM   3399  CD1 ILE D 419      48.132 -15.493  21.617  1.00 75.62           C
ATOM   3400  C   ILE D 419      49.393 -19.763  19.383  1.00 75.62           C
ATOM   3401  O   ILE D 419      49.274 -20.358  20.452  1.00 75.62           O
ATOM   3402  N   TYR D 420      50.061 -20.283  18.337  1.00154.12           N
ATOM   3403  CA  TYR D 420      50.682 -21.574  18.406  1.00154.12           C
ATOM   3404  CB  TYR D 420      51.814 -21.585  19.454  1.00154.12           C
ATOM   3405  CG  TYR D 420      52.682 -22.789  19.301  1.00154.12           C
ATOM   3406  CD1 TYR D 420      53.396 -22.986  18.141  1.00154.12           C
ATOM   3407  CD2 TYR D 420      52.833 -23.685  20.335  1.00154.12           C
ATOM   3408  CE1 TYR D 420      54.214 -24.082  17.997  1.00154.12           C
ATOM   3409  CE2 TYR D 420      53.650 -24.782  20.198  1.00154.12           C
ATOM   3410  CZ  TYR D 420      54.339 -24.984  19.026  1.00154.12           C
ATOM   3411  OH  TYR D 420      55.178 -26.109  18.882  1.00154.12           O
ATOM   3412  C   TYR D 420      49.579 -22.536  18.757  1.00154.12           C
ATOM   3413  O   TYR D 420      48.605 -22.653  18.013  1.00154.12           O
ATOM   3414  N   ASN D 421      49.676 -23.232  19.912  1.00127.40           N
ATOM   3415  CA  ASN D 421      48.611 -24.118  20.317  1.00127.40           C
ATOM   3416  CB  ASN D 421      49.035 -25.596  20.353  1.00127.40           C
ATOM   3417  CG  ASN D 421      50.148 -25.755  21.382  1.00127.40           C
ATOM   3418  OD1 ASN D 421      50.750 -24.779  21.826  1.00127.40           O
ATOM   3419  ND2 ASN D 421      50.443 -27.026  21.764  1.00127.40           N
ATOM   3420  C   ASN D 421      48.205 -23.755  21.721  1.00127.40           C
ATOM   3421  O   ASN D 421      47.520 -24.520  22.401  1.00127.40           O
ATOM   3422  N   GLN D 422      48.690 -22.593  22.198  1.00113.45           N
ATOM   3423  CA  GLN D 422      48.495 -22.082  23.534  1.00113.45           C
ATOM   3424  CB  GLN D 422      49.599 -21.082  23.904  1.00113.45           C
ATOM   3425  CG  GLN D 422      50.991 -21.708  23.893  1.00113.45           C
ATOM   3426  CD  GLN D 422      51.106 -22.593  25.122  1.00113.45           C
ATOM   3427  OE1 GLN D 422      51.711 -22.203  26.118  1.00113.45           O
ATOM   3428  NE2 GLN D 422      50.503 -23.811  25.060  1.00113.45           N
ATOM   3429  C   GLN D 422      47.193 -21.391  23.829  1.00113.45           C
ATOM   3430  O   GLN D 422      46.617 -21.587  24.900  1.00113.45           O
ATOM   3431  N   GLY D 423      46.715 -20.528  22.910  1.00 43.48           N
ATOM   3432  CA  GLY D 423      45.548 -19.734  23.180  1.00 43.48           C
ATOM   3433  C   GLY D 423      45.297 -18.898  21.961  1.00 43.48           C
ATOM   3434  O   GLY D 423      45.786 -19.224  20.883  1.00 43.48           O
ATOM   3435  N   TYR D 424      44.511 -17.803  22.092  1.00 83.82           N
ATOM   3436  CA  TYR D 424      44.174 -17.013  20.937  1.00 83.82           C
ATOM   3437  CB  TYR D 424      42.836 -17.443  20.310  1.00 83.82           C
ATOM   3438  CG  TYR D 424      41.797 -17.343  21.381  1.00 83.82           C
ATOM   3439  CD1 TYR D 424      41.599 -18.385  22.259  1.00 83.82           C
ATOM   3440  CD2 TYR D 424      41.022 -16.213  21.515  1.00 83.82           C
ATOM   3441  CE1 TYR D 424      40.647 -18.303  23.249  1.00 83.82           C
ATOM   3442  CE2 TYR D 424      40.068 -16.124  22.503  1.00 83.82           C
ATOM   3443  CZ  TYR D 424      39.879 -17.171  23.373  1.00 83.82           C
ATOM   3444  OH  TYR D 424      38.902 -17.083  24.387  1.00 83.82           O
ATOM   3445  C   TYR D 424      44.030 -15.555  21.280  1.00 83.82           C
ATOM   3446  O   TYR D 424      43.894 -15.167  22.441  1.00 83.82           O
ATOM   3447  N   GLU D 425      44.084 -14.702  20.231  1.00 87.90           N
ATOM   3448  CA  GLU D 425      43.835 -13.296  20.374  1.00 87.90           C
ATOM   3449  CB  GLU D 425      45.062 -12.390  20.168  1.00 87.90           C
ATOM   3450  CG  GLU D 425      44.740 -10.921  20.463  1.00 87.90           C
ATOM   3451  CD  GLU D 425      46.025 -10.106  20.448  1.00 87.90           C
ATOM   3452  OE1 GLU D 425      46.443  -9.682  19.338  1.00 87.90           O
ATOM   3453  OE2 GLU D 425      46.603  -9.892  21.547  1.00 87.90           O
ATOM   3454  C   GLU D 425      42.803 -12.914  19.360  1.00 87.90           C
ATOM   3455  O   GLU D 425      42.888 -13.296  18.192  1.00 87.90           O
ATOM   3456  N   ALA D 426      41.773 -12.162  19.801  1.00 43.11           N
ATOM   3457  CA  ALA D 426      40.747 -11.717  18.902  1.00 43.11           C
ATOM   3458  CB  ALA D 426      39.359 -12.297  19.221  1.00 43.11           C
ATOM   3459  C   ALA D 426      40.648 -10.236  19.043  1.00 43.11           C
ATOM   3460  O   ALA D 426      40.617  -9.706  20.155  1.00 43.11           O
ATOM   3461  N   VAL D 427      40.618  -9.528  17.896  1.00 45.00           N
ATOM   3462  CA  VAL D 427      40.460  -8.106  17.926  1.00 45.00           C
ATOM   3463  CB  VAL D 427      41.517  -7.373  17.154  1.00 45.00           C
ATOM   3464  CG1 VAL D 427      41.195  -5.869  17.181  1.00 45.00           C
ATOM   3465  CG2 VAL D 427      42.890  -7.727  17.749  1.00 45.00           C
ATOM   3466  C   VAL D 427      39.153  -7.837  17.264  1.00 45.00           C
ATOM   3467  O   VAL D 427      38.990  -8.069  16.066  1.00 45.00           O
ATOM   3468  N   ILE D 428      38.165  -7.371  18.048  1.00108.34           N
ATOM   3469  CA  ILE D 428      36.898  -7.094  17.454  1.00108.34           C
ATOM   3470  CB  ILE D 428      35.943  -8.247  17.542  1.00108.34           C
ATOM   3471  CG1 ILE D 428      35.634  -8.574  19.012  1.00108.34           C
ATOM   3472  CG2 ILE D 428      36.543  -9.425  16.756  1.00108.34           C
ATOM   3473  CD1 ILE D 428      34.462  -9.537  19.191  1.00108.34           C
ATOM   3474  C   ILE D 428      36.280  -5.953  18.195  1.00108.34           C
ATOM   3475  O   ILE D 428      36.369  -5.876  19.419  1.00108.34           O
ATOM   3476  N   ARG D 429      35.637  -5.032  17.453  1.00138.17           N
ATOM   3477  CA  ARG D 429      34.899  -3.951  18.040  1.00138.17           C
ATOM   3478  CB  ARG D 429      33.624  -4.440  18.753  1.00138.17           C
ATOM   3479  CG  ARG D 429      32.620  -5.095  17.803  1.00138.17           C
ATOM   3480  CD  ARG D 429      31.357  -5.611  18.496  1.00138.17           C
ATOM   3481  NE  ARG D 429      30.563  -4.427  18.926  1.00138.17           N
ATOM   3482  CZ  ARG D 429      30.767  -3.881  20.160  1.00138.17           C
ATOM   3483  NH1 ARG D 429      31.703  -4.416  20.997  1.00138.17           N
ATOM   3484  NH2 ARG D 429      30.032  -2.801  20.557  1.00138.17           N
ATOM   3485  C   ARG D 429      35.730  -3.175  19.029  1.00138.17           C
ATOM   3486  O   ARG D 429      35.261  -2.857  20.121  1.00138.17           O
ATOM   3487  N   ASN D 430      36.979  -2.826  18.657  1.00 81.46           N
ATOM   3488  CA  ASN D 430      37.874  -2.027  19.458  1.00 81.46           C
ATOM   3489  CB  ASN D 430      37.352  -0.602  19.729  1.00 81.46           C
ATOM   3490  CG  ASN D 430      37.458   0.198  18.435  1.00 81.46           C
ATOM   3491  OD1 ASN D 430      37.047   1.356  18.367  1.00 81.46           O
ATOM   3492  ND2 ASN D 430      38.028  -0.436  17.375  1.00 81.46           N
ATOM   3493  C   ASN D 430      38.206  -2.678  20.776  1.00 81.46           C
ATOM   3494  O   ASN D 430      38.560  -1.994  21.735  1.00 81.46           O
ATOM   3495  N   ARG D 431      38.141  -4.022  20.859  1.00 43.40           N
ATOM   3496  CA  ARG D 431      38.516  -4.713  22.064  1.00 43.40           C
ATOM   3497  CB  ARG D 431      37.326  -5.317  22.828  1.00 43.40           C
ATOM   3498  CG  ARG D 431      36.385  -4.278  23.441  1.00 43.40           C
ATOM   3499  CD  ARG D 431      35.209  -4.901  24.198  1.00 43.40           C
ATOM   3500  NE  ARG D 431      34.378  -3.790  24.739  1.00 43.40           N
ATOM   3501  CZ  ARG D 431      34.626  -3.301  25.988  1.00 43.40           C
ATOM   3502  NH1 ARG D 431      35.634  -3.830  26.741  1.00 43.40           N
ATOM   3503  NH2 ARG D 431      33.864  -2.285  26.487  1.00 43.40           N
ATOM   3504  C   ARG D 431      39.388  -5.860  21.660  1.00 43.40           C
ATOM   3505  O   ARG D 431      39.248  -6.400  20.564  1.00 43.40           O
ATOM   3506  N   LYS D 432      40.334  -6.253  22.539  1.00 52.73           N
ATOM   3507  CA  LYS D 432      41.190  -7.362  22.241  1.00 52.73           C
ATOM   3508  CB  LYS D 432      42.691  -7.023  22.243  1.00 52.73           C
ATOM   3509  CG  LYS D 432      43.114  -6.119  21.084  1.00 52.73           C
ATOM   3510  CD  LYS D 432      44.568  -5.652  21.169  1.00 52.73           C
ATOM   3511  CE  LYS D 432      44.995  -4.772  19.994  1.00 52.73           C
ATOM   3512  NZ  LYS D 432      46.446  -4.495  20.072  1.00 52.73           N
ATOM   3513  C   LYS D 432      40.967  -8.394  23.297  1.00 52.73           C
ATOM   3514  O   LYS D 432      40.997  -8.103  24.494  1.00 52.73           O
ATOM   3515  N   PHE D 433      40.728  -9.646  22.862  1.00 59.59           N
ATOM   3516  CA  PHE D 433      40.497 -10.697  23.797  1.00 59.59           C
ATOM   3517  CB  PHE D 433      39.198 -11.483  23.542  1.00 59.59           C
ATOM   3518  CG  PHE D 433      38.063 -10.576  23.875  1.00 59.59           C
ATOM   3519  CD1 PHE D 433      37.600  -9.663  22.956  1.00 59.59           C
ATOM   3520  CD2 PHE D 433      37.462 -10.641  25.111  1.00 59.59           C
ATOM   3521  CE1 PHE D 433      36.553  -8.826  23.267  1.00 59.59           C
ATOM   3522  CE2 PHE D 433      36.416  -9.808  25.427  1.00 59.59           C
ATOM   3523  CZ  PHE D 433      35.959  -8.898  24.505  1.00 59.59           C
ATOM   3524  C   PHE D 433      41.635 -11.668  23.719  1.00 59.59           C
ATOM   3525  O   PHE D 433      42.038 -12.093  22.639  1.00 59.59           O
ATOM   3526  N   PHE D 434      42.205 -12.030  24.883  1.00150.37           N
ATOM   3527  CA  PHE D 434      43.280 -12.979  24.915  1.00150.37           C
ATOM   3528  CB  PHE D 434      44.670 -12.318  25.004  1.00150.37           C
ATOM   3529  CG  PHE D 434      45.677 -13.342  25.408  1.00150.37           C
ATOM   3530  CD1 PHE D 434      46.088 -14.329  24.541  1.00150.37           C
ATOM   3531  CD2 PHE D 434      46.192 -13.325  26.685  1.00150.37           C
ATOM   3532  CE1 PHE D 434      47.013 -15.267  24.938  1.00150.37           C
ATOM   3533  CE2 PHE D 434      47.118 -14.258  27.086  1.00150.37           C
ATOM   3534  CZ  PHE D 434      47.532 -15.232  26.210  1.00150.37           C
ATOM   3535  C   PHE D 434      43.114 -13.896  26.084  1.00150.37           C
ATOM   3536  O   PHE D 434      42.733 -13.467  27.173  1.00150.37           O
ATOM   3537  N   GLY D 435      43.414 -15.198  25.870  1.00 66.24           N
ATOM   3538  CA  GLY D 435      43.306 -16.178  26.912  1.00 66.24           C
ATOM   3539  C   GLY D 435      44.018 -17.417  26.467  1.00 66.24           C
ATOM   3540  O   GLY D 435      44.166 -17.675  25.271  1.00 66.24           O
ATOM   3541  N   PHE D 436      44.479 -18.219  27.449  1.00144.22           N
ATOM   3542  CA  PHE D 436      45.119 -19.468  27.149  1.00144.22           C
ATOM   3543  CB  PHE D 436      46.211 -19.917  28.143  1.00144.22           C
ATOM   3544  CG  PHE D 436      47.429 -19.061  28.048  1.00144.22           C
ATOM   3545  CD1 PHE D 436      48.341 -19.264  27.039  1.00144.22           C
ATOM   3546  CD2 PHE D 436      47.664 -18.060  28.962  1.00144.22           C
ATOM   3547  CE1 PHE D 436      49.471 -18.486  26.944  1.00144.22           C
ATOM   3548  CE2 PHE D 436      48.793 -17.280  28.873  1.00144.22           C
ATOM   3549  CZ  PHE D 436      49.700 -17.492  27.863  1.00144.22           C
ATOM   3550  C   PHE D 436      44.057 -20.515  27.246  1.00144.22           C
ATOM   3551  O   PHE D 436      43.080 -20.360  27.976  1.00144.22           O
ATOM   3552  N   SER D 437      44.216 -21.615  26.489  1.00 44.10           N
ATOM   3553  CA  SER D 437      43.247 -22.673  26.566  1.00 44.10           C
ATOM   3554  CB  SER D 437      43.506 -23.822  25.576  1.00 44.10           C
ATOM   3555  OG  SER D 437      43.387 -23.353  24.242  1.00 44.10           O
ATOM   3556  C   SER D 437      43.346 -23.224  27.957  1.00 44.10           C
ATOM   3557  O   SER D 437      44.407 -23.183  28.577  1.00 44.10           O
ATOM   3558  N   ASP D 438      42.224 -23.748  28.487  1.00 95.47           N
ATOM   3559  CA  ASP D 438      42.163 -24.200  29.850  1.00 95.47           C
ATOM   3560  CB  ASP D 438      40.719 -24.383  30.355  1.00 95.47           C
ATOM   3561  CG  ASP D 438      40.725 -24.477  31.875  1.00 95.47           C
ATOM   3562  OD1 ASP D 438      41.768 -24.134  32.493  1.00 95.47           O
ATOM   3563  OD2 ASP D 438      39.678 -24.892  32.441  1.00 95.47           O
ATOM   3564  C   ASP D 438      42.871 -25.508  30.038  1.00 95.47           C
ATOM   3565  O   ASP D 438      42.922 -26.351  29.143  1.00 95.47           O
ATOM   3566  N   PHE D 439      43.463 -25.685  31.240  1.00 66.63           N
ATOM   3567  CA  PHE D 439      44.081 -26.918  31.634  1.00 66.63           C
ATOM   3568  CB  PHE D 439      45.556 -27.052  31.202  1.00 66.63           C
ATOM   3569  CG  PHE D 439      46.360 -25.963  31.828  1.00 66.63           C
ATOM   3570  CD1 PHE D 439      46.907 -26.123  33.080  1.00 66.63           C
ATOM   3571  CD2 PHE D 439      46.569 -24.781  31.155  1.00 66.63           C
ATOM   3572  CE1 PHE D 439      47.650 -25.117  33.653  1.00 66.63           C
ATOM   3573  CE2 PHE D 439      47.310 -23.772  31.723  1.00 66.63           C
ATOM   3574  CZ  PHE D 439      47.853 -23.939  32.974  1.00 66.63           C
ATOM   3575  C   PHE D 439      44.001 -26.979  33.127  1.00 66.63           C
ATOM   3576  O   PHE D 439      43.971 -25.944  33.792  1.00 66.63           O
ATOM   3577  N   GLU D 440      43.937 -28.201  33.698  1.00 79.83           N
ATOM   3578  CA  GLU D 440      43.841 -28.296  35.127  1.00 79.83           C
ATOM   3579  CB  GLU D 440      42.412 -28.571  35.625  1.00 79.83           C
ATOM   3580  CG  GLU D 440      42.303 -28.673  37.147  1.00 79.83           C
ATOM   3581  CD  GLU D 440      40.847 -28.947  37.495  1.00 79.83           C
ATOM   3582  OE1 GLU D 440      40.020 -29.034  36.549  1.00 79.83           O
ATOM   3583  OE2 GLU D 440      40.541 -29.069  38.712  1.00 79.83           O
ATOM   3584  C   GLU D 440      44.689 -29.434  35.591  1.00 79.83           C
ATOM   3585  O   GLU D 440      44.762 -30.479  34.948  1.00 79.83           O
ATOM   3586  N   LYS D 441      45.375 -29.254  36.736  1.00 70.01           N
ATOM   3587  CA  LYS D 441      46.150 -30.342  37.253  1.00 70.01           C
ATOM   3588  CB  LYS D 441      47.593 -29.964  37.628  1.00 70.01           C
ATOM   3589  CG  LYS D 441      48.457 -29.551  36.435  1.00 70.01           C
ATOM   3590  CD  LYS D 441      49.798 -28.940  36.845  1.00 70.01           C
ATOM   3591  CE  LYS D 441      49.663 -27.630  37.623  1.00 70.01           C
ATOM   3592  NZ  LYS D 441      51.002 -27.122  37.996  1.00 70.01           N
ATOM   3593  C   LYS D 441      45.476 -30.782  38.510  1.00 70.01           C
ATOM   3594  O   LYS D 441      45.526 -30.090  39.526  1.00 70.01           O
ATOM   3595  N   ILE D 442      44.808 -31.951  38.471  1.00108.25           N
ATOM   3596  CA  ILE D 442      44.139 -32.396  39.655  1.00108.25           C
ATOM   3597  CB  ILE D 442      43.269 -33.604  39.423  0.00108.25           C
ATOM   3598  CG1 ILE D 442      42.492 -33.952  40.704  1.00108.25           C
ATOM   3599  CG2 ILE D 442      44.122 -34.753  38.859  1.00108.25           C
ATOM   3600  CD1 ILE D 442      41.372 -34.967  40.481  1.00108.25           C
ATOM   3601  C   ILE D 442      45.160 -32.712  40.698  1.00108.25           C
ATOM   3602  O   ILE D 442      45.079 -32.215  41.820  1.00108.25           O
ATOM   3603  N   SER D 443      46.178 -33.519  40.341  1.00199.43           N
ATOM   3604  CA  SER D 443      47.193 -33.874  41.287  1.00199.43           C
ATOM   3605  CB  SER D 443      46.727 -34.861  42.375  1.00199.43           C
ATOM   3606  OG  SER D 443      45.766 -34.259  43.229  1.00199.43           O
ATOM   3607  C   SER D 443      48.270 -34.579  40.535  1.00199.43           C
ATOM   3608  O   SER D 443      48.076 -35.009  39.400  1.00199.43           O
ATOM   3609  N   LYS D 444      49.446 -34.715  41.171  1.00 91.85           N
ATOM   3610  CA  LYS D 444      50.547 -35.405  40.571  1.00 91.85           C
ATOM   3611  CB  LYS D 444      50.264 -36.894  40.303  1.00 91.85           C
ATOM   3612  CG  LYS D 444      50.115 -37.728  41.578  1.00 91.85           C
ATOM   3613  CD  LYS D 444      49.550 -39.128  41.332  1.00 91.85           C
ATOM   3614  CE  LYS D 444      49.403 -39.962  42.606  1.00 91.85           C
ATOM   3615  NZ  LYS D 444      48.851 -41.295  42.277  1.00 91.85           N
ATOM   3616  C   LYS D 444      50.871 -34.752  39.275  1.00 91.85           C
ATOM   3617  O   LYS D 444      51.344 -35.401  38.343  1.00 91.85           O
ATOM   3618  N   LYS D 445      50.627 -33.434  39.188  1.00172.16           N
ATOM   3619  CA  LYS D 445      50.945 -32.722  37.990  1.00172.16           C
ATOM   3620  CB  LYS D 445      52.452 -32.731  37.682  1.00172.16           C
ATOM   3621  CG  LYS D 445      53.275 -31.946  38.706  1.00172.16           C
ATOM   3622  CD  LYS D 445      54.775 -32.246  38.659  1.00172.16           C
ATOM   3623  CE  LYS D 445      55.163 -33.528  39.399  1.00172.16           C
ATOM   3624  NZ  LYS D 445      56.624 -33.744  39.308  1.00172.16           N
ATOM   3625  C   LYS D 445      50.220 -33.384  36.867  1.00172.16           C
ATOM   3626  O   LYS D 445      50.632 -33.300  35.711  1.00172.16           O
ATOM   3627  N   LYS D 446      49.099 -34.056  37.187  1.00100.63           N
ATOM   3628  CA  LYS D 446      48.329 -34.682  36.159  1.00100.63           C
ATOM   3629  CB  LYS D 446      47.260 -35.648  36.699  1.00100.63           C
ATOM   3630  CG  LYS D 446      46.532 -36.443  35.613  1.00100.63           C
ATOM   3631  CD  LYS D 446      47.413 -37.492  34.930  0.00100.63           C
ATOM   3632  CE  LYS D 446      46.686 -38.292  33.847  0.00100.63           C
ATOM   3633  NZ  LYS D 446      47.609 -39.278  33.242  0.00100.63           N
ATOM   3634  C   LYS D 446      47.628 -33.555  35.491  1.00100.63           C
ATOM   3635  O   LYS D 446      47.098 -32.672  36.162  1.00100.63           O
ATOM   3636  N   VAL D 447      47.614 -33.532  34.148  1.00100.68           N
ATOM   3637  CA  VAL D 447      46.995 -32.394  33.545  1.00100.68           C
ATOM   3638  CB  VAL D 447      47.942 -31.526  32.771  1.00100.68           C
ATOM   3639  CG1 VAL D 447      48.960 -30.914  33.745  1.00100.68           C
ATOM   3640  CG2 VAL D 447      48.576 -32.372  31.654  1.00100.68           C
ATOM   3641  C   VAL D 447      45.943 -32.831  32.586  1.00100.68           C
ATOM   3642  O   VAL D 447      46.058 -33.863  31.926  1.00100.68           O
ATOM   3643  N   ILE D 448      44.863 -32.031  32.520  1.00 89.15           N
ATOM   3644  CA  ILE D 448      43.800 -32.245  31.590  1.00 89.15           C
ATOM   3645  CB  ILE D 448      42.476 -32.515  32.242  1.00 89.15           C
ATOM   3646  CG1 ILE D 448      42.538 -33.808  33.072  1.00 89.15           C
ATOM   3647  CG2 ILE D 448      41.403 -32.540  31.141  1.00 89.15           C
ATOM   3648  CD1 ILE D 448      42.861 -35.049  32.242  1.00 89.15           C
ATOM   3649  C   ILE D 448      43.670 -30.956  30.848  1.00 89.15           C
ATOM   3650  O   ILE D 448      43.682 -29.885  31.452  1.00 89.15           O
ATOM   3651  N   SER D 449      43.556 -31.020  29.508  1.00 37.88           N
ATOM   3652  CA  SER D 449      43.459 -29.801  28.763  1.00 37.88           C
ATOM   3653  CB  SER D 449      44.465 -29.710  27.602  1.00 37.88           C
ATOM   3654  OG  SER D 449      45.793 -29.709  28.106  1.00 37.88           O
ATOM   3655  C   SER D 449      42.093 -29.737  28.168  1.00 37.88           C
ATOM   3656  O   SER D 449      41.516 -30.760  27.802  1.00 37.88           O
ATOM   3657  N   TYR D 450      41.521 -28.517  28.111  1.00 59.59           N
ATOM   3658  CA  TYR D 450      40.231 -28.349  27.513  1.00 59.59           C
ATOM   3659  CB  TYR D 450      39.171 -27.865  28.516  1.00 59.59           C
ATOM   3660  CG  TYR D 450      39.009 -28.943  29.533  1.00 59.59           C
ATOM   3661  CD1 TYR D 450      38.124 -29.976  29.323  1.00 59.59           C
ATOM   3662  CD2 TYR D 450      39.749 -28.925  30.692  1.00 59.59           C
ATOM   3663  CE1 TYR D 450      37.975 -30.973  30.259  1.00 59.59           C
ATOM   3664  CE2 TYR D 450      39.605 -29.919  31.632  1.00 59.59           C
ATOM   3665  CZ  TYR D 450      38.716 -30.944  31.416  1.00 59.59           C
ATOM   3666  OH  TYR D 450      38.565 -31.965  32.378  1.00 59.59           O
ATOM   3667  C   TYR D 450      40.369 -27.297  26.456  1.00 59.59           C
ATOM   3668  O   TYR D 450      40.506 -26.113  26.755  1.00 59.59           O
ATOM   3669  N   CYS D 451      40.342 -27.723  25.181  1.00 65.32           N
ATOM   3670  CA  CYS D 451      40.462 -26.854  24.044  1.00 65.32           C
ATOM   3671  CB  CYS D 451      40.798 -27.616  22.754  1.00 65.32           C
ATOM   3672  SG  CYS D 451      42.441 -28.376  22.906  1.00 65.32           S
ATOM   3673  C   CYS D 451      39.196 -26.072  23.865  1.00 65.32           C
ATOM   3674  O   CYS D 451      39.170 -25.061  23.163  1.00 65.32           O
ATOM   3675  N   ASN D 452      38.089 -26.600  24.416  1.00 70.21           N
ATOM   3676  CA  ASN D 452      36.795 -25.983  24.372  1.00 70.21           C
ATOM   3677  CB  ASN D 452      35.646 -26.945  24.734  1.00 70.21           C
ATOM   3678  CG  ASN D 452      35.809 -27.402  26.176  1.00 70.21           C
ATOM   3679  OD1 ASN D 452      36.890 -27.812  26.592  1.00 70.21           O
ATOM   3680  ND2 ASN D 452      34.702 -27.331  26.964  1.00 70.21           N
ATOM   3681  C   ASN D 452      36.721 -24.795  25.296  1.00 70.21           C
ATOM   3682  O   ASN D 452      35.881 -23.920  25.099  1.00 70.21           O
ATOM   3683  N   VAL D 453      37.553 -24.736  26.358  1.00111.17           N
ATOM   3684  CA  VAL D 453      37.416 -23.670  27.325  1.00111.17           C
ATOM   3685  CB  VAL D 453      37.013 -24.156  28.685  1.00111.17           C
ATOM   3686  CG1 VAL D 453      35.619 -24.799  28.581  1.00111.17           C
ATOM   3687  CG2 VAL D 453      38.100 -25.111  29.206  1.00111.17           C
ATOM   3688  C   VAL D 453      38.708 -22.921  27.491  1.00111.17           C
ATOM   3689  O   VAL D 453      39.727 -23.282  26.904  1.00111.17           O
ATOM   3690  N   THR D 454      38.681 -21.821  28.291  1.00 64.52           N
ATOM   3691  CA  THR D 454      39.863 -21.015  28.459  1.00 64.52           C
ATOM   3692  CB  THR D 454      39.822 -19.737  27.671  1.00 64.52           C
ATOM   3693  OG1 THR D 454      38.770 -18.907  28.141  1.00 64.52           O
ATOM   3694  CG2 THR D 454      39.603 -20.078  26.187  1.00 64.52           C
ATOM   3695  C   THR D 454      40.076 -20.613  29.899  1.00 64.52           C
ATOM   3696  O   THR D 454      39.328 -20.997  30.797  1.00 64.52           O
ATOM   3697  N   ILE D 455      41.144 -19.797  30.101  1.00150.36           N
ATOM   3698  CA  ILE D 455      41.610 -19.146  31.314  1.00150.36           C
ATOM   3699  CB  ILE D 455      43.108 -19.160  31.451  1.00150.36           C
ATOM   3700  CG1 ILE D 455      43.622 -20.610  31.443  1.00150.36           C
ATOM   3701  CG2 ILE D 455      43.493 -18.403  32.734  1.00150.36           C
ATOM   3702  CD1 ILE D 455      45.137 -20.717  31.284  1.00150.36           C
ATOM   3703  C   ILE D 455      41.149 -17.678  31.067  1.00150.36           C
ATOM   3704  O   ILE D 455      40.304 -17.541  30.191  1.00150.36           O
ATOM   3705  N   GLY D 456      41.585 -16.562  31.772  1.00231.98           N
ATOM   3706  CA  GLY D 456      40.985 -15.191  31.566  1.00231.98           C
ATOM   3707  C   GLY D 456      41.919 -13.941  31.043  1.00231.98           C
ATOM   3708  O   GLY D 456      43.099 -14.078  31.363  1.00231.98           O
ATOM   3709  N   TRP D 457      41.465 -12.800  30.210  1.00270.35           N
ATOM   3710  CA  TRP D 457      41.977 -11.365  29.876  1.00270.35           C
ATOM   3711  CB  TRP D 457      43.490 -11.230  29.606  1.00270.35           C
ATOM   3712  CG  TRP D 457      44.391 -11.394  30.804  1.00270.35           C
ATOM   3713  CD2 TRP D 457      45.300 -12.490  30.980  1.00270.35           C
ATOM   3714  CD1 TRP D 457      44.590 -10.553  31.860  1.00270.35           C
ATOM   3715  NE1 TRP D 457      45.548 -11.071  32.699  1.00270.35           N
ATOM   3716  CE2 TRP D 457      45.999 -12.260  32.164  1.00270.35           C
ATOM   3717  CE3 TRP D 457      45.540 -13.592  30.211  1.00270.35           C
ATOM   3718  CZ2 TRP D 457      46.951 -13.136  32.599  1.00270.35           C
ATOM   3719  CZ3 TRP D 457      46.492 -14.479  30.658  1.00270.35           C
ATOM   3720  CH2 TRP D 457      47.184 -14.255  31.830  1.00270.35           C
ATOM   3721  C   TRP D 457      41.314 -10.577  28.671  1.00270.35           C
ATOM   3722  O   TRP D 457      41.463 -10.980  27.517  1.00270.35           O
ATOM   3723  N   SER D 458      40.661  -9.359  28.854  1.00 90.65           N
ATOM   3724  CA  SER D 458      40.084  -8.566  27.747  1.00 90.65           C
ATOM   3725  CB  SER D 458      38.590  -8.839  27.515  1.00 90.65           C
ATOM   3726  OG  SER D 458      37.841  -8.407  28.640  1.00 90.65           O
ATOM   3727  C   SER D 458      40.205  -7.078  28.048  1.00 90.65           C
ATOM   3728  O   SER D 458      40.106  -6.668  29.201  1.00 90.65           O
ATOM   3729  N   HIS D 459      40.419  -6.214  27.015  1.00 75.21           N
ATOM   3730  CA  HIS D 459      40.522  -4.781  27.217  1.00 75.21           C
ATOM   3731  ND1 HIS D 459      43.803  -5.888  27.313  1.00 75.21           N
ATOM   3732  CG  HIS D 459      43.064  -4.757  27.047  1.00 75.21           C
ATOM   3733  CB  HIS D 459      41.859  -4.335  27.837  1.00 75.21           C
ATOM   3734  NE2 HIS D 459      44.760  -4.902  25.565  1.00 75.21           N
ATOM   3735  CD2 HIS D 459      43.662  -4.167  25.975  1.00 75.21           C
ATOM   3736  CE1 HIS D 459      44.805  -5.926  26.398  1.00 75.21           C
ATOM   3737  C   HIS D 459      40.394  -4.091  25.890  1.00 75.21           C
ATOM   3738  O   HIS D 459      40.591  -4.693  24.838  1.00 75.21           O
ATOM   3739  N   ASN D 460      40.069  -2.781  25.908  1.00 70.94           N
ATOM   3740  CA  ASN D 460      39.922  -2.013  24.702  1.00 70.94           C
ATOM   3741  CB  ASN D 460      39.350  -0.616  24.977  1.00 70.94           C
ATOM   3742  CG  ASN D 460      40.200   0.044  26.049  1.00 70.94           C
ATOM   3743  OD1 ASN D 460      41.274  -0.446  26.393  1.00 70.94           O
ATOM   3744  ND2 ASN D 460      39.699   1.176  26.612  1.00 70.94           N
ATOM   3745  C   ASN D 460      41.266  -1.893  24.056  1.00 70.94           C
ATOM   3746  O   ASN D 460      42.296  -2.109  24.690  1.00 70.94           O
ATOM   3747  N   ASP D 461      41.282  -1.530  22.760  1.00 53.89           N
ATOM   3748  CA  ASP D 461      42.492  -1.475  21.986  1.00 53.89           C
ATOM   3749  CB  ASP D 461      42.252  -1.013  20.538  1.00 53.89           C
ATOM   3750  CG  ASP D 461      41.490  -2.113  19.814  1.00 53.89           C
ATOM   3751  OD1 ASP D 461      41.321  -3.209  20.414  1.00 53.89           O
ATOM   3752  OD2 ASP D 461      41.069  -1.874  18.651  1.00 53.89           O
ATOM   3753  C   ASP D 461      43.461  -0.514  22.612  1.00 53.89           C
ATOM   3754  O   ASP D 461      44.672  -0.689  22.495  1.00 53.89           O
ATOM   3755  N   ASP D 462      42.962   0.564  23.240  1.00113.75           N
ATOM   3756  CA  ASP D 462      43.821   1.526  23.881  1.00113.75           C
ATOM   3757  CB  ASP D 462      43.123   2.860  24.204  1.00113.75           C
ATOM   3758  CG  ASP D 462      41.888   2.586  25.041  1.00113.75           C
ATOM   3759  OD1 ASP D 462      40.872   2.154  24.434  1.00113.75           O
ATOM   3760  OD2 ASP D 462      41.929   2.823  26.278  1.00113.75           O
ATOM   3761  C   ASP D 462      44.445   0.972  25.131  1.00113.75           C
ATOM   3762  O   ASP D 462      45.526   1.408  25.523  1.00113.75           O
ATOM   3763  N   GLY D 463      43.778   0.014  25.806  1.00 44.55           N
ATOM   3764  CA  GLY D 463      44.304  -0.555  27.019  1.00 44.55           C
ATOM   3765  C   GLY D 463      43.748   0.166  28.216  1.00 44.55           C
ATOM   3766  O   GLY D 463      44.271   0.011  29.319  1.00 44.55           O
ATOM   3767  N   GLY D 464      42.732   1.035  28.025  1.00 59.05           N
ATOM   3768  CA  GLY D 464      42.162   1.754  29.139  1.00 59.05           C
ATOM   3769  C   GLY D 464      41.318   0.903  30.054  1.00 59.05           C
ATOM   3770  O   GLY D 464      41.618   0.770  31.240  1.00 59.05           O
ATOM   3771  N   ASP D 465      40.260   0.260  29.511  1.00 59.54           N
ATOM   3772  CA  ASP D 465      39.344  -0.488  30.330  1.00 59.54           C
ATOM   3773  CB  ASP D 465      37.869  -0.291  29.935  1.00 59.54           C
ATOM   3774  CG  ASP D 465      37.458   1.129  30.300  1.00 59.54           C
ATOM   3775  OD1 ASP D 465      37.902   1.619  31.373  1.00 59.54           O
ATOM   3776  OD2 ASP D 465      36.698   1.745  29.507  1.00 59.54           O
ATOM   3777  C   ASP D 465      39.657  -1.938  30.159  1.00 59.54           C
ATOM   3778  O   ASP D 465      39.832  -2.421  29.040  1.00 59.54           O
ATOM   3779  N   TRP D 466      39.725  -2.663  31.293  1.00 93.56           N
ATOM   3780  CA  TRP D 466      40.074  -4.052  31.324  1.00 93.56           C
ATOM   3781  CB  TRP D 466      41.390  -4.325  32.077  1.00 93.56           C
ATOM   3782  CG  TRP D 466      42.649  -3.857  31.387  1.00 93.56           C
ATOM   3783  CD2 TRP D 466      43.736  -4.725  31.028  1.00 93.56           C
ATOM   3784  CD1 TRP D 466      43.028  -2.594  31.035  1.00 93.56           C
ATOM   3785  NE1 TRP D 466      44.281  -2.622  30.468  1.00 93.56           N
ATOM   3786  CE2 TRP D 466      44.730  -3.926  30.463  1.00 93.56           C
ATOM   3787  CE3 TRP D 466      43.898  -6.075  31.168  1.00 93.56           C
ATOM   3788  CZ2 TRP D 466      45.905  -4.470  30.026  1.00 93.56           C
ATOM   3789  CZ3 TRP D 466      45.081  -6.621  30.720  1.00 93.56           C
ATOM   3790  CH2 TRP D 466      46.064  -5.832  30.159  1.00 93.56           C
ATOM   3791  C   TRP D 466      39.016  -4.796  32.085  1.00 93.56           C
ATOM   3792  O   TRP D 466      38.278  -4.218  32.878  1.00 93.56           O
ATOM   3793  N   ALA D 467      38.911  -6.117  31.836  1.00 65.22           N
ATOM   3794  CA  ALA D 467      37.992  -6.971  32.523  1.00 65.22           C
ATOM   3795  CB  ALA D 467      36.571  -6.951  31.935  1.00 65.22           C
ATOM   3796  C   ALA D 467      38.525  -8.358  32.350  1.00 65.22           C
ATOM   3797  O   ALA D 467      39.429  -8.584  31.542  1.00 65.22           O
ATOM   3798  N   CYS D 468      37.992  -9.320  33.132  1.00 68.44           N
ATOM   3799  CA  CYS D 468      38.452 -10.676  33.027  1.00 68.44           C
ATOM   3800  CB  CYS D 468      38.799 -11.294  34.391  1.00 68.44           C
ATOM   3801  SG  CYS D 468      40.112 -10.350  35.215  1.00 68.44           S
ATOM   3802  C   CYS D 468      37.321 -11.463  32.437  1.00 68.44           C
ATOM   3803  O   CYS D 468      36.159 -11.110  32.628  1.00 68.44           O
ATOM   3804  N   PHE D 469      37.627 -12.531  31.668  1.00 86.11           N
ATOM   3805  CA  PHE D 469      36.563 -13.308  31.099  1.00 86.11           C
ATOM   3806  CB  PHE D 469      36.154 -12.857  29.683  1.00 86.11           C
ATOM   3807  CG  PHE D 469      37.250 -13.203  28.730  1.00 86.11           C
ATOM   3808  CD1 PHE D 469      38.371 -12.414  28.615  1.00 86.11           C
ATOM   3809  CD2 PHE D 469      37.146 -14.322  27.936  1.00 86.11           C
ATOM   3810  CE1 PHE D 469      39.371 -12.745  27.729  1.00 86.11           C
ATOM   3811  CE2 PHE D 469      38.141 -14.658  27.048  1.00 86.11           C
ATOM   3812  CZ  PHE D 469      39.259 -13.867  26.943  1.00 86.11           C
ATOM   3813  C   PHE D 469      36.986 -14.738  30.981  1.00 86.11           C
ATOM   3814  O   PHE D 469      38.161 -15.081  31.102  1.00 86.11           O
ATOM   3815  N   ARG D 470      35.997 -15.624  30.758  1.00115.75           N
ATOM   3816  CA  ARG D 470      36.274 -17.019  30.577  1.00115.75           C
ATOM   3817  CB  ARG D 470      35.805 -17.906  31.742  1.00115.75           C
ATOM   3818  CG  ARG D 470      36.576 -17.663  33.041  1.00115.75           C
ATOM   3819  CD  ARG D 470      36.114 -18.546  34.202  1.00115.75           C
ATOM   3820  NE  ARG D 470      34.709 -18.165  34.524  1.00115.75           N
ATOM   3821  CZ  ARG D 470      33.950 -18.973  35.320  1.00115.75           C
ATOM   3822  NH1 ARG D 470      34.477 -20.130  35.818  1.00115.75           N
ATOM   3823  NH2 ARG D 470      32.665 -18.625  35.618  1.00115.75           N
ATOM   3824  C   ARG D 470      35.472 -17.390  29.380  1.00115.75           C
ATOM   3825  O   ARG D 470      34.379 -16.864  29.178  1.00115.75           O
ATOM   3826  N   GLY D 471      35.993 -18.302  28.541  1.00 34.93           N
ATOM   3827  CA  GLY D 471      35.255 -18.612  27.356  1.00 34.93           C
ATOM   3828  C   GLY D 471      35.004 -20.082  27.281  1.00 34.93           C
ATOM   3829  O   GLY D 471      35.793 -20.891  27.767  1.00 34.93           O
ATOM   3830  N   GLU D 472      33.863 -20.451  26.662  1.00 71.08           N
ATOM   3831  CA  GLU D 472      33.509 -21.823  26.443  1.00 71.08           C
ATOM   3832  CB  GLU D 472      32.372 -22.325  27.350  1.00 71.08           C
ATOM   3833  CG  GLU D 472      32.777 -22.455  28.820  1.00 71.08           C
ATOM   3834  CD  GLU D 472      32.855 -21.059  29.422  1.00 71.08           C
ATOM   3835  OE1 GLU D 472      32.348 -20.104  28.775  1.00 71.08           O
ATOM   3836  OE2 GLU D 472      33.421 -20.929  30.540  1.00 71.08           O
ATOM   3837  C   GLU D 472      33.022 -21.901  25.026  1.00 71.08           C
ATOM   3838  O   GLU D 472      32.381 -20.970  24.542  1.00 71.08           O
ATOM   3839  N   GLN D 473      33.315 -23.014  24.318  1.00128.42           N
ATOM   3840  CA  GLN D 473      32.923 -23.123  22.939  1.00128.42           C
ATOM   3841  CB  GLN D 473      33.914 -23.967  22.111  1.00128.42           C
ATOM   3842  CG  GLN D 473      34.028 -25.430  22.549  1.00128.42           C
ATOM   3843  CD  GLN D 473      33.246 -26.284  21.565  1.00128.42           C
ATOM   3844  OE1 GLN D 473      33.409 -26.149  20.353  1.00128.42           O
ATOM   3845  NE2 GLN D 473      32.381 -27.193  22.090  1.00128.42           N
ATOM   3846  C   GLN D 473      31.548 -23.725  22.859  1.00128.42           C
ATOM   3847  O   GLN D 473      31.357 -24.927  23.039  1.00128.42           O
ATOM   3848  N   ILE D 474      30.544 -22.846  22.660  1.00156.90           N
ATOM   3849  CA  ILE D 474      29.141 -23.146  22.522  1.00156.90           C
ATOM   3850  CB  ILE D 474      28.239 -21.966  22.737  1.00156.90           C
ATOM   3851  CG1 ILE D 474      28.326 -21.466  24.186  0.00156.90           C
ATOM   3852  CG2 ILE D 474      26.819 -22.381  22.318  0.00156.90           C
ATOM   3853  CD1 ILE D 474      27.498 -20.206  24.428  1.00156.90           C
ATOM   3854  C   ILE D 474      28.794 -23.686  21.184  1.00156.90           C
ATOM   3855  O   ILE D 474      27.945 -24.562  21.081  1.00156.90           O
ATOM   3856  N   MET D 475      29.409 -23.161  20.112  1.00176.61           N
ATOM   3857  CA  MET D 475      29.029 -23.595  18.798  1.00176.61           C
ATOM   3858  CB  MET D 475      29.892 -23.019  17.671  1.00176.61           C
ATOM   3859  CG  MET D 475      31.277 -23.680  17.533  1.00176.61           C
ATOM   3860  SD  MET D 475      32.426 -23.442  18.958  1.00176.61           S
ATOM   3861  CE  MET D 475      34.019 -23.849  18.207  1.00176.61           C
ATOM   3862  C   MET D 475      29.320 -25.038  18.777  1.00176.61           C
ATOM   3863  O   MET D 475      28.654 -25.833  18.115  1.00176.61           O
ATOM   3864  N   ARG D 476      30.346 -25.388  19.554  1.00164.30           N
ATOM   3865  CA  ARG D 476      30.850 -26.698  19.536  1.00164.30           C
ATOM   3866  CB  ARG D 476      29.770 -27.782  19.691  1.00164.30           C
ATOM   3867  CG  ARG D 476      30.335 -29.204  19.705  1.00164.30           C
ATOM   3868  CD  ARG D 476      29.267 -30.289  19.859  1.00164.30           C
ATOM   3869  NE  ARG D 476      29.964 -31.605  19.855  1.00164.30           N
ATOM   3870  CZ  ARG D 476      30.473 -32.107  21.019  1.00164.30           C
ATOM   3871  NH1 ARG D 476      30.341 -31.404  22.181  1.00164.30           N
ATOM   3872  NH2 ARG D 476      31.114 -33.312  21.020  1.00164.30           N
ATOM   3873  C   ARG D 476      31.537 -26.879  18.190  1.00164.30           C
ATOM   3874  O   ARG D 476      32.460 -26.074  17.889  1.00164.30           O
ATOM   3875  OXT ARG D 476      31.153 -27.822  17.447  1.00164.30           O
TER    3876      ARG D 476
ATOM   3877  N   LEU E 477      63.605  -5.480  -3.557  1.00105.35           N
ATOM   3878  CA  LEU E 477      64.354  -6.104  -2.442  1.00105.35           C
ATOM   3879  CB  LEU E 477      63.585  -7.290  -1.829  1.00105.35           C
ATOM   3880  CG  LEU E 477      62.367  -6.873  -0.982  1.00105.35           C
ATOM   3881  CD1 LEU E 477      61.326  -6.125  -1.824  1.00105.35           C
ATOM   3882  CD2 LEU E 477      61.768  -8.072  -0.230  1.00105.35           C
ATOM   3883  C   LEU E 477      65.715  -6.572  -2.838  1.00105.35           C
ATOM   3884  O   LEU E 477      65.980  -6.928  -3.985  1.00105.35           O
ATOM   3885  N   PRO E 478      66.583  -6.530  -1.865  1.00 69.11           N
ATOM   3886  CA  PRO E 478      67.949  -6.920  -2.086  1.00 69.11           C
ATOM   3887  CD  PRO E 478      66.484  -5.451  -0.893  1.00 69.11           C
ATOM   3888  CB  PRO E 478      68.761  -6.269  -0.968  1.00 69.11           C
ATOM   3889  CG  PRO E 478      67.929  -5.038  -0.578  1.00 69.11           C
ATOM   3890  C   PRO E 478      68.147  -8.398  -2.135  1.00 69.11           C
ATOM   3891  O   PRO E 478      67.291  -9.142  -1.660  1.00 69.11           O
ATOM   3892  N   GLU E 479      69.261  -8.832  -2.754  1.00 70.25           N
ATOM   3893  CA  GLU E 479      69.628 -10.214  -2.819  1.00 70.25           C
ATOM   3894  CB  GLU E 479      70.813 -10.466  -3.767  1.00 70.25           C
ATOM   3895  CG  GLU E 479      70.494 -10.172  -5.235  1.00 70.25           C
ATOM   3896  CD  GLU E 479      69.512 -11.226  -5.726  1.00 70.25           C
ATOM   3897  OE1 GLU E 479      69.126 -12.102  -4.907  1.00 70.25           O
ATOM   3898  OE2 GLU E 479      69.136 -11.169  -6.927  1.00 70.25           O
ATOM   3899  C   GLU E 479      70.052 -10.653  -1.452  1.00 70.25           C
ATOM   3900  O   GLU E 479      69.740 -11.766  -1.029  1.00 70.25           O
ATOM   3901  N   LYS E 480      70.790  -9.786  -0.726  1.00 38.69           N
ATOM   3902  CA  LYS E 480      71.273 -10.160   0.573  1.00 38.69           C
ATOM   3903  CB  LYS E 480      72.783 -10.452   0.607  1.00 38.69           C
ATOM   3904  CG  LYS E 480      73.289 -10.859   1.992  1.00 38.69           C
ATOM   3905  CD  LYS E 480      74.693 -11.468   1.980  1.00 38.69           C
ATOM   3906  CE  LYS E 480      75.193 -11.877   3.367  1.00 38.69           C
ATOM   3907  NZ  LYS E 480      76.551 -12.457   3.264  1.00 38.69           N
ATOM   3908  C   LYS E 480      71.017  -9.040   1.535  1.00 38.69           C
ATOM   3909  O   LYS E 480      70.906  -7.879   1.136  1.00 38.69           O
ATOM   3910  N   PHE E 481      70.881  -9.372   2.839  1.00 52.97           N
ATOM   3911  CA  PHE E 481      70.674  -8.352   3.831  1.00 52.97           C
ATOM   3912  CB  PHE E 481      69.194  -7.965   4.011  1.00 52.97           C
ATOM   3913  CG  PHE E 481      69.118  -6.906   5.057  1.00 52.97           C
ATOM   3914  CD1 PHE E 481      69.029  -7.235   6.390  1.00 52.97           C
ATOM   3915  CD2 PHE E 481      69.134  -5.576   4.702  1.00 52.97           C
ATOM   3916  CE1 PHE E 481      68.960  -6.257   7.352  1.00 52.97           C
ATOM   3917  CE2 PHE E 481      69.064  -4.592   5.661  1.00 52.97           C
ATOM   3918  CZ  PHE E 481      68.977  -4.931   6.989  1.00 52.97           C
ATOM   3919  C   PHE E 481      71.173  -8.842   5.160  1.00 52.97           C
ATOM   3920  O   PHE E 481      71.038 -10.020   5.498  1.00 52.97           O
ATOM   3921  N   ASP E 482      71.772  -7.928   5.951  1.00 94.71           N
ATOM   3922  CA  ASP E 482      72.263  -8.248   7.262  1.00 94.71           C
ATOM   3923  CB  ASP E 482      73.743  -8.678   7.258  1.00 94.71           C
ATOM   3924  CG  ASP E 482      74.107  -9.280   8.611  1.00 94.71           C
ATOM   3925  OD1 ASP E 482      73.379  -9.011   9.604  1.00 94.71           O
ATOM   3926  OD2 ASP E 482      75.124 -10.022   8.667  1.00 94.71           O
ATOM   3927  C   ASP E 482      72.144  -6.993   8.077  1.00 94.71           C
ATOM   3928  O   ASP E 482      72.800  -5.991   7.793  1.00 94.71           O
ATOM   3929  N   TRP E 483      71.302  -7.022   9.128  1.00105.62           N
ATOM   3930  CA  TRP E 483      71.060  -5.872   9.955  1.00105.62           C
ATOM   3931  CB  TRP E 483      69.892  -6.034  10.938  1.00105.62           C
ATOM   3932  CG  TRP E 483      68.556  -5.889  10.255  1.00105.62           C
ATOM   3933  CD2 TRP E 483      68.049  -4.628   9.791  1.00105.62           C
ATOM   3934  CD1 TRP E 483      67.625  -6.828   9.921  1.00105.62           C
ATOM   3935  NE1 TRP E 483      66.565  -6.228   9.281  1.00105.62           N
ATOM   3936  CE2 TRP E 483      66.814  -4.874   9.194  1.00105.62           C
ATOM   3937  CE3 TRP E 483      68.574  -3.368   9.855  1.00105.62           C
ATOM   3938  CZ2 TRP E 483      66.080  -3.858   8.650  1.00105.62           C
ATOM   3939  CZ3 TRP E 483      67.831  -2.346   9.309  1.00105.62           C
ATOM   3940  CH2 TRP E 483      66.608  -2.588   8.718  1.00105.62           C
ATOM   3941  C   TRP E 483      72.287  -5.484  10.710  1.00105.62           C
ATOM   3942  O   TRP E 483      72.375  -4.363  11.212  1.00105.62           O
ATOM   3943  N   ARG E 484      73.213  -6.438  10.905  1.00187.79           N
ATOM   3944  CA  ARG E 484      74.456  -6.143  11.560  1.00187.79           C
ATOM   3945  CB  ARG E 484      75.364  -7.363  11.754  1.00187.79           C
ATOM   3946  CG  ARG E 484      74.760  -8.537  12.519  1.00187.79           C
ATOM   3947  CD  ARG E 484      75.853  -9.504  12.969  1.00187.79           C
ATOM   3948  NE  ARG E 484      75.258 -10.853  13.135  1.00187.79           N
ATOM   3949  CZ  ARG E 484      75.287 -11.741  12.100  1.00187.79           C
ATOM   3950  NH1 ARG E 484      75.766 -11.366  10.879  1.00187.79           N
ATOM   3951  NH2 ARG E 484      74.861 -13.021  12.305  1.00187.79           N
ATOM   3952  C   ARG E 484      75.247  -5.221  10.687  1.00187.79           C
ATOM   3953  O   ARG E 484      75.984  -4.370  11.181  1.00187.79           O
ATOM   3954  N   ASP E 485      75.165  -5.391   9.353  1.00 75.48           N
ATOM   3955  CA  ASP E 485      76.014  -4.547   8.560  1.00 75.48           C
ATOM   3956  CB  ASP E 485      77.213  -5.314   7.975  1.00 75.48           C
ATOM   3957  CG  ASP E 485      78.261  -4.298   7.554  1.00 75.48           C
ATOM   3958  OD1 ASP E 485      78.076  -3.098   7.888  1.00 75.48           O
ATOM   3959  OD2 ASP E 485      79.260  -4.705   6.903  1.00 75.48           O
ATOM   3960  C   ASP E 485      75.255  -3.963   7.407  1.00 75.48           C
ATOM   3961  O   ASP E 485      75.266  -4.515   6.308  1.00 75.48           O
ATOM   3962  N   VAL E 486      74.572  -2.822   7.622  1.00131.80           N
ATOM   3963  CA  VAL E 486      73.935  -2.164   6.523  1.00131.80           C
ATOM   3964  CB  VAL E 486      72.549  -1.691   6.858  1.00131.80           C
ATOM   3965  CG1 VAL E 486      72.594  -0.930   8.192  1.00131.80           C
ATOM   3966  CG2 VAL E 486      72.011  -0.860   5.682  1.00131.80           C
ATOM   3967  C   VAL E 486      74.819  -1.009   6.203  1.00131.80           C
ATOM   3968  O   VAL E 486      74.666   0.098   6.718  1.00131.80           O
ATOM   3969  N   GLY E 487      75.800  -1.283   5.330  1.00 88.14           N
ATOM   3970  CA  GLY E 487      76.797  -0.338   4.950  1.00 88.14           C
ATOM   3971  C   GLY E 487      77.886  -0.562   5.945  1.00 88.14           C
ATOM   3972  O   GLY E 487      78.571  -1.579   5.916  1.00 88.14           O
ATOM   3973  N   GLY E 488      78.144   0.439   6.799  1.00128.46           N
ATOM   3974  CA  GLY E 488      79.039   0.318   7.913  1.00128.46           C
ATOM   3975  C   GLY E 488      78.358  -0.150   9.164  1.00128.46           C
ATOM   3976  O   GLY E 488      78.930  -0.870   9.981  1.00128.46           O
ATOM   3977  N   ILE E 489      77.100   0.304   9.323  1.00 99.35           N
ATOM   3978  CA  ILE E 489      76.368   0.331  10.565  1.00 99.35           C
ATOM   3979  CB  ILE E 489      75.245   1.317  10.509  1.00 99.35           C
ATOM   3980  CG1 ILE E 489      75.802   2.699  10.131  1.00 99.35           C
ATOM   3981  CG2 ILE E 489      74.518   1.303  11.863  1.00 99.35           C
ATOM   3982  CD1 ILE E 489      74.727   3.695   9.704  1.00 99.35           C
ATOM   3983  C   ILE E 489      75.798  -0.974  11.041  1.00 99.35           C
ATOM   3984  O   ILE E 489      75.323  -1.799  10.263  1.00 99.35           O
ATOM   3985  N   ASP E 490      75.852  -1.167  12.385  1.00 74.32           N
ATOM   3986  CA  ASP E 490      75.322  -2.324  13.067  1.00 74.32           C
ATOM   3987  CB  ASP E 490      76.330  -2.988  14.022  1.00 74.32           C
ATOM   3988  CG  ASP E 490      75.660  -4.204  14.646  1.00 74.32           C
ATOM   3989  OD1 ASP E 490      74.658  -4.695  14.062  1.00 74.32           O
ATOM   3990  OD2 ASP E 490      76.138  -4.656  15.721  1.00 74.32           O
ATOM   3991  C   ASP E 490      74.144  -1.906  13.920  1.00 74.32           C
ATOM   3992  O   ASP E 490      74.257  -1.031  14.775  1.00 74.32           O
ATOM   3993  N   TYR E 491      72.950  -2.446  13.596  1.00137.24           N
ATOM   3994  CA  TYR E 491      71.673  -2.299  14.252  1.00137.24           C
ATOM   3995  CB  TYR E 491      70.506  -2.272  13.260  1.00137.24           C
ATOM   3996  CG  TYR E 491      70.686  -0.983  12.535  1.00137.24           C
ATOM   3997  CD1 TYR E 491      70.254   0.193  13.103  1.00137.24           C
ATOM   3998  CD2 TYR E 491      71.296  -0.943  11.302  1.00137.24           C
ATOM   3999  CE1 TYR E 491      70.418   1.392  12.452  1.00137.24           C
ATOM   4000  CE2 TYR E 491      71.462   0.254  10.646  1.00137.24           C
ATOM   4001  CZ  TYR E 491      71.022   1.423  11.219  1.00137.24           C
ATOM   4002  OH  TYR E 491      71.193   2.650  10.544  1.00137.24           O
ATOM   4003  C   TYR E 491      71.377  -3.278  15.367  1.00137.24           C
ATOM   4004  O   TYR E 491      70.425  -3.070  16.119  1.00137.24           O
ATOM   4005  N   VAL E 492      72.058  -4.442  15.423  1.00 66.81           N
ATOM   4006  CA  VAL E 492      71.690  -5.470  16.369  1.00 66.81           C
ATOM   4007  CB  VAL E 492      71.978  -6.846  15.842  1.00 66.81           C
ATOM   4008  CG1 VAL E 492      71.576  -7.887  16.900  1.00 66.81           C
ATOM   4009  CG2 VAL E 492      71.264  -7.010  14.493  1.00 66.81           C
ATOM   4010  C   VAL E 492      72.431  -5.334  17.675  1.00 66.81           C
ATOM   4011  O   VAL E 492      73.620  -5.018  17.715  1.00 66.81           O
ATOM   4012  N   SER E 493      71.718  -5.587  18.797  1.00 50.13           N
ATOM   4013  CA  SER E 493      72.292  -5.522  20.119  1.00 50.13           C
ATOM   4014  CB  SER E 493      71.242  -5.463  21.241  1.00 50.13           C
ATOM   4015  OG  SER E 493      70.475  -6.658  21.240  1.00 50.13           O
ATOM   4016  C   SER E 493      73.104  -6.768  20.321  1.00 50.13           C
ATOM   4017  O   SER E 493      72.990  -7.717  19.549  1.00 50.13           O
ATOM   4018  N   PRO E 494      73.911  -6.794  21.353  1.00 70.84           N
ATOM   4019  CA  PRO E 494      74.811  -7.900  21.573  1.00 70.84           C
ATOM   4020  CD  PRO E 494      74.449  -5.551  21.883  1.00 70.84           C
ATOM   4021  CB  PRO E 494      75.791  -7.428  22.644  1.00 70.84           C
ATOM   4022  CG  PRO E 494      75.836  -5.903  22.446  1.00 70.84           C
ATOM   4023  C   PRO E 494      74.158  -9.204  21.897  1.00 70.84           C
ATOM   4024  O   PRO E 494      73.023  -9.221  22.372  1.00 70.84           O
ATOM   4025  N   VAL E 495      74.872 -10.313  21.616  1.00 34.05           N
ATOM   4026  CA  VAL E 495      74.389 -11.638  21.886  1.00 34.05           C
ATOM   4027  CB  VAL E 495      75.222 -12.715  21.252  1.00 34.05           C
ATOM   4028  CG1 VAL E 495      74.675 -14.085  21.690  1.00 34.05           C
ATOM   4029  CG2 VAL E 495      75.225 -12.504  19.730  1.00 34.05           C
ATOM   4030  C   VAL E 495      74.451 -11.834  23.366  1.00 34.05           C
ATOM   4031  O   VAL E 495      75.366 -11.347  24.028  1.00 34.05           O
ATOM   4032  N   ARG E 496      73.455 -12.552  23.924  1.00121.10           N
ATOM   4033  CA  ARG E 496      73.390 -12.790  25.341  1.00121.10           C
ATOM   4034  CB  ARG E 496      72.173 -12.135  26.020  1.00121.10           C
ATOM   4035  CG  ARG E 496      72.182 -10.605  26.023  1.00121.10           C
ATOM   4036  CD  ARG E 496      72.835  -9.996  27.266  1.00121.10           C
ATOM   4037  NE  ARG E 496      72.096 -10.483  28.467  1.00121.10           N
ATOM   4038  CZ  ARG E 496      71.042  -9.776  28.972  1.00121.10           C
ATOM   4039  NH1 ARG E 496      70.609  -8.642  28.348  1.00121.10           N
ATOM   4040  NH2 ARG E 496      70.426 -10.201  30.113  1.00121.10           N
ATOM   4041  C   ARG E 496      73.232 -14.265  25.561  1.00121.10           C
ATOM   4042  O   ARG E 496      73.066 -15.036  24.616  1.00121.10           O
ATOM   4043  N   ASP E 497      73.320 -14.697  26.839  1.00 47.87           N
ATOM   4044  CA  ASP E 497      73.167 -16.089  27.165  1.00 47.87           C
ATOM   4045  CB  ASP E 497      74.398 -16.675  27.881  1.00 47.87           C
ATOM   4046  CG  ASP E 497      74.284 -18.193  27.904  1.00 47.87           C
ATOM   4047  OD1 ASP E 497      73.178 -18.714  27.598  1.00 47.87           O
ATOM   4048  OD2 ASP E 497      75.308 -18.853  28.227  1.00 47.87           O
ATOM   4049  C   ASP E 497      71.985 -16.236  28.086  1.00 47.87           C
ATOM   4050  O   ASP E 497      71.929 -15.621  29.149  1.00 47.87           O
ATOM   4051  N   GLN E 498      70.994 -17.050  27.672  1.00 64.07           N
ATOM   4052  CA  GLN E 498      69.792 -17.325  28.419  1.00 64.07           C
ATOM   4053  CB  GLN E 498      68.722 -18.056  27.587  1.00 64.07           C
ATOM   4054  CG  GLN E 498      69.138 -19.447  27.105  1.00 64.07           C
ATOM   4055  CD  GLN E 498      67.979 -20.028  26.302  1.00 64.07           C
ATOM   4056  OE1 GLN E 498      66.816 -19.714  26.551  1.00 64.07           O
ATOM   4057  NE2 GLN E 498      68.303 -20.893  25.306  1.00 64.07           N
ATOM   4058  C   GLN E 498      70.109 -18.150  29.629  1.00 64.07           C
ATOM   4059  O   GLN E 498      69.389 -18.102  30.625  1.00 64.07           O
ATOM   4060  N   GLY E 499      71.165 -18.982  29.551  1.00 28.80           N
ATOM   4061  CA  GLY E 499      71.519 -19.788  30.682  1.00 28.80           C
ATOM   4062  C   GLY E 499      70.579 -20.953  30.715  1.00 28.80           C
ATOM   4063  O   GLY E 499      70.032 -21.358  29.692  1.00 28.80           O
ATOM   4064  N   ILE E 500      70.386 -21.515  31.920  1.00 89.17           N
ATOM   4065  CA  ILE E 500      69.585 -22.678  32.182  1.00 89.17           C
ATOM   4066  CB  ILE E 500      69.695 -23.151  33.603  1.00 89.17           C
ATOM   4067  CG1 ILE E 500      71.138 -23.580  33.924  1.00 89.17           C
ATOM   4068  CG2 ILE E 500      68.666 -24.277  33.800  1.00 89.17           C
ATOM   4069  CD1 ILE E 500      72.137 -22.424  33.945  1.00 89.17           C
ATOM   4070  C   ILE E 500      68.127 -22.429  31.915  1.00 89.17           C
ATOM   4071  O   ILE E 500      67.418 -23.333  31.482  1.00 89.17           O
ATOM   4072  N   CYS E 501      67.634 -21.210  32.202  1.00 69.46           N
ATOM   4073  CA  CYS E 501      66.228 -20.888  32.148  1.00 69.46           C
ATOM   4074  CB  CYS E 501      65.976 -19.459  32.672  1.00 69.46           C
ATOM   4075  SG  CYS E 501      64.237 -18.941  32.720  1.00 69.46           S
ATOM   4076  C   CYS E 501      65.693 -20.986  30.740  1.00 69.46           C
ATOM   4077  O   CYS E 501      66.354 -20.595  29.782  1.00 69.46           O
ATOM   4078  N   GLY E 502      64.450 -21.504  30.579  1.00 56.90           N
ATOM   4079  CA  GLY E 502      63.880 -21.654  29.261  1.00 56.90           C
ATOM   4080  C   GLY E 502      63.291 -20.333  28.875  1.00 56.90           C
ATOM   4081  O   GLY E 502      62.084 -20.199  28.666  1.00 56.90           O
ATOM   4082  N   SER E 503      64.180 -19.326  28.797  1.00101.80           N
ATOM   4083  CA  SER E 503      63.906 -17.943  28.539  1.00101.80           C
ATOM   4084  CB  SER E 503      64.868 -17.034  29.323  1.00101.80           C
ATOM   4085  OG  SER E 503      64.470 -15.677  29.213  1.00101.80           O
ATOM   4086  C   SER E 503      63.967 -17.531  27.085  1.00101.80           C
ATOM   4087  O   SER E 503      63.834 -16.342  26.803  1.00101.80           O
ATOM   4088  N   CYS E 504      64.127 -18.455  26.117  1.00 65.70           N
ATOM   4089  CA  CYS E 504      64.398 -18.075  24.748  1.00 65.70           C
ATOM   4090  CB  CYS E 504      64.428 -19.284  23.796  1.00 65.70           C
ATOM   4091  SG  CYS E 504      62.845 -20.175  23.741  1.00 65.70           S
ATOM   4092  C   CYS E 504      63.393 -17.087  24.213  1.00 65.70           C
ATOM   4093  O   CYS E 504      63.778 -16.096  23.594  1.00 65.70           O
ATOM   4094  N   TYR E 505      62.090 -17.282  24.476  1.00 69.06           N
ATOM   4095  CA  TYR E 505      61.071 -16.419  23.935  1.00 69.06           C
ATOM   4096  CB  TYR E 505      59.645 -16.834  24.350  1.00 69.06           C
ATOM   4097  CG  TYR E 505      59.504 -16.727  25.831  1.00 69.06           C
ATOM   4098  CD1 TYR E 505      59.988 -17.716  26.657  1.00 69.06           C
ATOM   4099  CD2 TYR E 505      58.870 -15.643  26.395  1.00 69.06           C
ATOM   4100  CE1 TYR E 505      59.852 -17.620  28.023  1.00 69.06           C
ATOM   4101  CE2 TYR E 505      58.731 -15.541  27.759  1.00 69.06           C
ATOM   4102  CZ  TYR E 505      59.223 -16.530  28.576  1.00 69.06           C
ATOM   4103  OH  TYR E 505      59.081 -16.428  29.976  1.00 69.06           O
ATOM   4104  C   TYR E 505      61.303 -15.005  24.375  1.00 69.06           C
ATOM   4105  O   TYR E 505      61.081 -14.067  23.608  1.00 69.06           O
ATOM   4106  N   ALA E 506      61.707 -14.811  25.642  1.00 43.34           N
ATOM   4107  CA  ALA E 506      61.946 -13.491  26.156  1.00 43.34           C
ATOM   4108  CB  ALA E 506      62.235 -13.486  27.667  1.00 43.34           C
ATOM   4109  C   ALA E 506      63.124 -12.861  25.470  1.00 43.34           C
ATOM   4110  O   ALA E 506      63.080 -11.686  25.108  1.00 43.34           O
ATOM   4111  N   PHE E 507      64.218 -13.627  25.275  1.00 55.94           N
ATOM   4112  CA  PHE E 507      65.396 -13.084  24.654  1.00 55.94           C
ATOM   4113  CB  PHE E 507      66.594 -14.055  24.638  1.00 55.94           C
ATOM   4114  CG  PHE E 507      67.228 -14.041  25.990  1.00 55.94           C
ATOM   4115  CD1 PHE E 507      66.704 -14.765  27.036  1.00 55.94           C
ATOM   4116  CD2 PHE E 507      68.367 -13.297  26.204  1.00 55.94           C
ATOM   4117  CE1 PHE E 507      67.305 -14.740  28.274  1.00 55.94           C
ATOM   4118  CE2 PHE E 507      68.972 -13.268  27.438  1.00 55.94           C
ATOM   4119  CZ  PHE E 507      68.439 -13.991  28.478  1.00 55.94           C
ATOM   4120  C   PHE E 507      65.096 -12.690  23.240  1.00 55.94           C
ATOM   4121  O   PHE E 507      65.488 -11.612  22.794  1.00 55.94           O
ATOM   4122  N   ALA E 508      64.381 -13.548  22.489  1.00 29.24           N
ATOM   4123  CA  ALA E 508      64.080 -13.241  21.119  1.00 29.24           C
ATOM   4124  CB  ALA E 508      63.265 -14.347  20.427  1.00 29.24           C
ATOM   4125  C   ALA E 508      63.260 -11.988  21.087  1.00 29.24           C
ATOM   4126  O   ALA E 508      63.490 -11.099  20.268  1.00 29.24           O
ATOM   4127  N   SER E 509      62.286 -11.877  22.006  1.00 37.67           N
ATOM   4128  CA  SER E 509      61.403 -10.745  22.034  1.00 37.67           C
ATOM   4129  CB  SER E 509      60.341 -10.847  23.141  1.00 37.67           C
ATOM   4130  OG  SER E 509      59.480 -11.948  22.892  1.00 37.67           O
ATOM   4131  C   SER E 509      62.177  -9.483  22.274  1.00 37.67           C
ATOM   4132  O   SER E 509      62.003  -8.504  21.551  1.00 37.67           O
ATOM   4133  N   THR E 510      63.061  -9.471  23.290  1.00102.70           N
ATOM   4134  CA  THR E 510      63.808  -8.287  23.617  1.00102.70           C
ATOM   4135  CB  THR E 510      64.679  -8.467  24.827  1.00102.70           C
ATOM   4136  OG1 THR E 510      65.652  -9.473  24.585  1.00102.70           O
ATOM   4137  CG2 THR E 510      63.791  -8.863  26.018  1.00102.70           C
ATOM   4138  C   THR E 510      64.704  -7.951  22.468  1.00102.70           C
ATOM   4139  O   THR E 510      64.861  -6.784  22.112  1.00102.70           O
ATOM   4140  N   ALA E 511      65.305  -8.981  21.846  1.00 31.66           N
ATOM   4141  CA  ALA E 511      66.239  -8.763  20.782  1.00 31.66           C
ATOM   4142  CB  ALA E 511      66.809 -10.074  20.214  1.00 31.66           C
ATOM   4143  C   ALA E 511      65.563  -8.045  19.656  1.00 31.66           C
ATOM   4144  O   ALA E 511      66.135  -7.124  19.074  1.00 31.66           O
ATOM   4145  N   THR E 512      64.323  -8.441  19.310  1.00105.82           N
ATOM   4146  CA  THR E 512      63.668  -7.788  18.213  1.00105.82           C
ATOM   4147  CB  THR E 512      62.366  -8.433  17.811  1.00105.82           C
ATOM   4148  OG1 THR E 512      61.906  -7.868  16.592  1.00105.82           O
ATOM   4149  CG2 THR E 512      61.313  -8.239  18.913  1.00105.82           C
ATOM   4150  C   THR E 512      63.424  -6.343  18.547  1.00105.82           C
ATOM   4151  O   THR E 512      63.732  -5.452  17.758  1.00105.82           O
ATOM   4152  N   GLN E 513      62.905  -6.066  19.755  1.00 81.50           N
ATOM   4153  CA  GLN E 513      62.571  -4.724  20.146  1.00 81.50           C
ATOM   4154  CB  GLN E 513      61.934  -4.667  21.545  1.00 81.50           C
ATOM   4155  CG  GLN E 513      61.565  -3.253  21.997  1.00 81.50           C
ATOM   4156  CD  GLN E 513      60.946  -3.349  23.383  1.00 81.50           C
ATOM   4157  OE1 GLN E 513      60.560  -2.343  23.976  1.00 81.50           O
ATOM   4158  NE2 GLN E 513      60.852  -4.595  23.921  1.00 81.50           N
ATOM   4159  C   GLN E 513      63.805  -3.870  20.193  1.00 81.50           C
ATOM   4160  O   GLN E 513      63.767  -2.696  19.829  1.00 81.50           O
ATOM   4161  N   GLU E 514      64.926  -4.431  20.671  1.00 49.94           N
ATOM   4162  CA  GLU E 514      66.138  -3.666  20.826  1.00 49.94           C
ATOM   4163  CB  GLU E 514      67.219  -4.458  21.580  1.00 49.94           C
ATOM   4164  CG  GLU E 514      66.840  -4.689  23.047  1.00 49.94           C
ATOM   4165  CD  GLU E 514      67.813  -5.682  23.666  1.00 49.94           C
ATOM   4166  OE1 GLU E 514      68.517  -6.385  22.895  1.00 49.94           O
ATOM   4167  OE2 GLU E 514      67.860  -5.756  24.923  1.00 49.94           O
ATOM   4168  C   GLU E 514      66.679  -3.238  19.491  1.00 49.94           C
ATOM   4169  O   GLU E 514      67.116  -2.098  19.337  1.00 49.94           O
ATOM   4170  N   SER E 515      66.683  -4.141  18.488  1.00 37.84           N
ATOM   4171  CA  SER E 515      67.214  -3.796  17.199  1.00 37.84           C
ATOM   4172  CB  SER E 515      67.312  -5.007  16.253  1.00 37.84           C
ATOM   4173  OG  SER E 515      66.014  -5.506  15.964  1.00 37.84           O
ATOM   4174  C   SER E 515      66.331  -2.781  16.535  1.00 37.84           C
ATOM   4175  O   SER E 515      66.809  -1.803  15.961  1.00 37.84           O
ATOM   4176  N   ARG E 516      65.003  -2.978  16.619  1.00 78.06           N
ATOM   4177  CA  ARG E 516      64.062  -2.114  15.959  1.00 78.06           C
ATOM   4178  CB  ARG E 516      62.608  -2.604  16.082  1.00 78.06           C
ATOM   4179  CG  ARG E 516      62.363  -3.891  15.290  1.00 78.06           C
ATOM   4180  CD  ARG E 516      60.889  -4.275  15.151  1.00 78.06           C
ATOM   4181  NE  ARG E 516      60.832  -5.491  14.290  1.00 78.06           N
ATOM   4182  CZ  ARG E 516      59.731  -5.733  13.520  1.00 78.06           C
ATOM   4183  NH1 ARG E 516      58.677  -4.866  13.544  1.00 78.06           N
ATOM   4184  NH2 ARG E 516      59.687  -6.837  12.719  1.00 78.06           N
ATOM   4185  C   ARG E 516      64.153  -0.725  16.507  1.00 78.06           C
ATOM   4186  O   ARG E 516      63.968   0.250  15.781  1.00 78.06           O
ATOM   4187  N   LEU E 517      64.404  -0.592  17.819  1.00 89.79           N
ATOM   4188  CA  LEU E 517      64.532   0.703  18.423  1.00 89.79           C
ATOM   4189  CB  LEU E 517      64.730   0.596  19.953  1.00 89.79           C
ATOM   4190  CG  LEU E 517      64.705   1.913  20.766  1.00 89.79           C
ATOM   4191  CD1 LEU E 517      64.914   1.620  22.259  1.00 89.79           C
ATOM   4192  CD2 LEU E 517      65.698   2.970  20.257  1.00 89.79           C
ATOM   4193  C   LEU E 517      65.744   1.346  17.812  1.00 89.79           C
ATOM   4194  O   LEU E 517      65.747   2.542  17.527  1.00 89.79           O
ATOM   4195  N   ARG E 518      66.814   0.558  17.604  1.00 69.46           N
ATOM   4196  CA  ARG E 518      68.040   1.093  17.086  1.00 69.46           C
ATOM   4197  CB  ARG E 518      69.181   0.063  17.080  1.00 69.46           C
ATOM   4198  CG  ARG E 518      69.585  -0.351  18.498  1.00 69.46           C
ATOM   4199  CD  ARG E 518      70.837  -1.225  18.573  1.00 69.46           C
ATOM   4200  NE  ARG E 518      71.074  -1.518  20.015  1.00 69.46           N
ATOM   4201  CZ  ARG E 518      72.289  -1.981  20.432  1.00 69.46           C
ATOM   4202  NH1 ARG E 518      73.301  -2.147  19.532  1.00 69.46           N
ATOM   4203  NH2 ARG E 518      72.493  -2.267  21.752  1.00 69.46           N
ATOM   4204  C   ARG E 518      67.839   1.611  15.694  1.00 69.46           C
ATOM   4205  O   ARG E 518      68.275   2.713  15.371  1.00 69.46           O
ATOM   4206  N   VAL E 519      67.158   0.840  14.827  1.00 99.36           N
ATOM   4207  CA  VAL E 519      66.948   1.263  13.469  1.00 99.36           C
ATOM   4208  CB  VAL E 519      66.275   0.215  12.627  1.00 99.36           C
ATOM   4209  CG1 VAL E 519      67.199  -1.010  12.545  1.00 99.36           C
ATOM   4210  CG2 VAL E 519      64.889  -0.089  13.218  1.00 99.36           C
ATOM   4211  C   VAL E 519      66.090   2.491  13.438  1.00 99.36           C
ATOM   4212  O   VAL E 519      66.365   3.426  12.687  1.00 99.36           O
ATOM   4213  N   MET E 520      65.031   2.531  14.267  1.00 90.20           N
ATOM   4214  CA  MET E 520      64.096   3.626  14.227  1.00 90.20           C
ATOM   4215  CB  MET E 520      62.929   3.444  15.211  1.00 90.20           C
ATOM   4216  CG  MET E 520      62.007   2.275  14.855  1.00 90.20           C
ATOM   4217  SD  MET E 520      60.615   2.037  15.999  1.00 90.20           S
ATOM   4218  CE  MET E 520      61.629   1.329  17.332  1.00 90.20           C
ATOM   4219  C   MET E 520      64.782   4.911  14.582  1.00 90.20           C
ATOM   4220  O   MET E 520      64.519   5.946  13.974  1.00 90.20           O
ATOM   4221  N   THR E 521      65.626   4.870  15.625  1.00 88.06           N
ATOM   4222  CA  THR E 521      66.395   5.950  16.180  1.00 88.06           C
ATOM   4223  CB  THR E 521      66.748   5.722  17.621  1.00 88.06           C
ATOM   4224  OG1 THR E 521      67.564   4.569  17.757  1.00 88.06           O
ATOM   4225  CG2 THR E 521      65.443   5.540  18.414  1.00 88.06           C
ATOM   4226  C   THR E 521      67.663   6.176  15.418  1.00 88.06           C
ATOM   4227  O   THR E 521      68.363   7.156  15.665  1.00 88.06           O
ATOM   4228  N   ASN E 522      68.046   5.239  14.531  1.00 71.03           N
ATOM   4229  CA  ASN E 522      69.293   5.368  13.833  1.00 71.03           C
ATOM   4230  CB  ASN E 522      69.426   6.680  13.040  1.00 71.03           C
ATOM   4231  CG  ASN E 522      70.610   6.536  12.094  1.00 71.03           C
ATOM   4232  OD1 ASN E 522      71.234   5.479  12.013  1.00 71.03           O
ATOM   4233  ND2 ASN E 522      70.934   7.633  11.358  1.00 71.03           N
ATOM   4234  C   ASN E 522      70.409   5.306  14.834  1.00 71.03           C
ATOM   4235  O   ASN E 522      71.358   6.088  14.791  1.00 71.03           O
ATOM   4236  N   ASN E 523      70.301   4.340  15.766  1.00 64.54           N
ATOM   4237  CA  ASN E 523      71.279   4.063  16.780  1.00 64.54           C
ATOM   4238  CB  ASN E 523      72.678   3.770  16.207  1.00 64.54           C
ATOM   4239  CG  ASN E 523      72.626   2.412  15.518  1.00 64.54           C
ATOM   4240  OD1 ASN E 523      72.023   1.468  16.025  1.00 64.54           O
ATOM   4241  ND2 ASN E 523      73.274   2.309  14.327  1.00 64.54           N
ATOM   4242  C   ASN E 523      71.382   5.201  17.741  1.00 64.54           C
ATOM   4243  O   ASN E 523      72.346   5.288  18.501  1.00 64.54           O
ATOM   4244  N   ASN E 524      70.378   6.095  17.752  1.00 37.65           N
ATOM   4245  CA  ASN E 524      70.383   7.154  18.715  1.00 37.65           C
ATOM   4246  CB  ASN E 524      69.238   8.160  18.500  1.00 37.65           C
ATOM   4247  CG  ASN E 524      69.421   9.314  19.477  1.00 37.65           C
ATOM   4248  OD1 ASN E 524      69.531   9.115  20.685  1.00 37.65           O
ATOM   4249  ND2 ASN E 524      69.461  10.562  18.937  1.00 37.65           N
ATOM   4250  C   ASN E 524      70.189   6.524  20.063  1.00 37.65           C
ATOM   4251  O   ASN E 524      70.856   6.898  21.028  1.00 37.65           O
ATOM   4252  N   VAL E 525      69.262   5.540  20.152  1.00 53.92           N
ATOM   4253  CA  VAL E 525      68.972   4.875  21.399  1.00 53.92           C
ATOM   4254  CB  VAL E 525      67.527   4.955  21.793  1.00 53.92           C
ATOM   4255  CG1 VAL E 525      67.324   4.134  23.078  1.00 53.92           C
ATOM   4256  CG2 VAL E 525      67.139   6.437  21.930  1.00 53.92           C
ATOM   4257  C   VAL E 525      69.311   3.412  21.271  1.00 53.92           C
ATOM   4258  O   VAL E 525      68.832   2.719  20.377  1.00 53.92           O
ATOM   4259  N   LYS E 526      70.247   2.972  22.135  1.00166.58           N
ATOM   4260  CA  LYS E 526      70.860   1.680  22.362  1.00166.58           C
ATOM   4261  CB  LYS E 526      72.335   1.804  22.775  1.00166.58           C
ATOM   4262  CG  LYS E 526      72.530   2.519  24.114  1.00166.58           C
ATOM   4263  CD  LYS E 526      73.943   2.383  24.687  1.00166.58           C
ATOM   4264  CE  LYS E 526      74.130   3.101  26.025  1.00166.58           C
ATOM   4265  NZ  LYS E 526      75.516   2.917  26.511  1.00166.58           N
ATOM   4266  C   LYS E 526      70.214   0.749  23.370  1.00166.58           C
ATOM   4267  O   LYS E 526      70.808  -0.289  23.655  1.00166.58           O
ATOM   4268  N   VAL E 527      69.097   1.110  24.031  1.00 80.31           N
ATOM   4269  CA  VAL E 527      68.590   0.399  25.192  1.00 80.31           C
ATOM   4270  CB  VAL E 527      67.176   0.772  25.533  1.00 80.31           C
ATOM   4271  CG1 VAL E 527      66.734  -0.055  26.750  1.00 80.31           C
ATOM   4272  CG2 VAL E 527      67.109   2.293  25.750  1.00 80.31           C
ATOM   4273  C   VAL E 527      68.649  -1.105  25.121  1.00 80.31           C
ATOM   4274  O   VAL E 527      68.453  -1.727  24.078  1.00 80.31           O
ATOM   4275  N   VAL E 528      68.977  -1.720  26.285  1.00 49.22           N
ATOM   4276  CA  VAL E 528      68.984  -3.148  26.451  1.00 49.22           C
ATOM   4277  CB  VAL E 528      70.214  -3.667  27.136  1.00 49.22           C
ATOM   4278  CG1 VAL E 528      70.048  -5.179  27.361  1.00 49.22           C
ATOM   4279  CG2 VAL E 528      71.442  -3.292  26.288  1.00 49.22           C
ATOM   4280  C   VAL E 528      67.820  -3.436  27.351  1.00 49.22           C
ATOM   4281  O   VAL E 528      67.790  -2.989  28.497  1.00 49.22           O
ATOM   4282  N   MET E 529      66.829  -4.196  26.845  1.00107.12           N
ATOM   4283  CA  MET E 529      65.628  -4.492  27.579  1.00107.12           C
ATOM   4284  CB  MET E 529      64.456  -4.918  26.677  1.00107.12           C
ATOM   4285  CG  MET E 529      63.937  -3.808  25.759  1.00107.12           C
ATOM   4286  SD  MET E 529      63.010  -2.492  26.605  1.00107.12           S
ATOM   4287  CE  MET E 529      64.453  -1.790  27.453  1.00107.12           C
ATOM   4288  C   MET E 529      65.891  -5.627  28.524  1.00107.12           C
ATOM   4289  O   MET E 529      66.902  -6.318  28.411  1.00107.12           O
ATOM   4290  N   SER E 530      64.968  -5.848  29.491  1.00 66.90           N
ATOM   4291  CA  SER E 530      65.179  -6.868  30.487  1.00 66.90           C
ATOM   4292  CB  SER E 530      64.873  -6.374  31.910  1.00 66.90           C
ATOM   4293  OG  SER E 530      64.971  -7.451  32.829  1.00 66.90           O
ATOM   4294  C   SER E 530      64.302  -8.072  30.261  1.00 66.90           C
ATOM   4295  O   SER E 530      63.079  -8.010  30.375  1.00 66.90           O
ATOM   4296  N   PRO E 531      64.920  -9.184  29.944  1.00160.53           N
ATOM   4297  CA  PRO E 531      64.213 -10.430  29.772  1.00160.53           C
ATOM   4298  CD  PRO E 531      66.180  -9.172  29.223  1.00160.53           C
ATOM   4299  CB  PRO E 531      65.165 -11.359  29.013  1.00160.53           C
ATOM   4300  CG  PRO E 531      66.535 -10.657  29.075  1.00160.53           C
ATOM   4301  C   PRO E 531      63.726 -10.986  31.076  1.00160.53           C
ATOM   4302  O   PRO E 531      62.740 -11.722  31.093  1.00160.53           O
ATOM   4303  N   GLN E 532      64.411 -10.656  32.182  1.00 60.30           N
ATOM   4304  CA  GLN E 532      64.077 -11.204  33.464  1.00 60.30           C
ATOM   4305  CB  GLN E 532      65.133 -10.891  34.537  1.00 60.30           C
ATOM   4306  CG  GLN E 532      64.867 -11.593  35.868  1.00 60.30           C
ATOM   4307  CD  GLN E 532      64.922 -13.097  35.647  1.00 60.30           C
ATOM   4308  OE1 GLN E 532      65.896 -13.626  35.114  1.00 60.30           O
ATOM   4309  NE2 GLN E 532      63.840 -13.805  36.066  1.00 60.30           N
ATOM   4310  C   GLN E 532      62.745 -10.696  33.926  1.00 60.30           C
ATOM   4311  O   GLN E 532      61.968 -11.434  34.529  1.00 60.30           O
ATOM   4312  N   GLU E 533      62.435  -9.416  33.650  1.00 96.09           N
ATOM   4313  CA  GLU E 533      61.196  -8.866  34.117  1.00 96.09           C
ATOM   4314  CB  GLU E 533      61.039  -7.384  33.725  1.00 96.09           C
ATOM   4315  CG  GLU E 533      59.837  -6.689  34.365  1.00 96.09           C
ATOM   4316  CD  GLU E 533      58.644  -6.832  33.432  1.00 96.09           C
ATOM   4317  OE1 GLU E 533      58.862  -7.114  32.224  1.00 96.09           O
ATOM   4318  OE2 GLU E 533      57.495  -6.650  33.917  1.00 96.09           O
ATOM   4319  C   GLU E 533      60.075  -9.651  33.517  1.00 96.09           C
ATOM   4320  O   GLU E 533      59.088  -9.962  34.184  1.00 96.09           O
ATOM   4321  N   VAL E 534      60.202  -9.999  32.227  1.00 46.06           N
ATOM   4322  CA  VAL E 534      59.186 -10.771  31.578  1.00 46.06           C
ATOM   4323  CB  VAL E 534      59.481 -11.005  30.124  1.00 46.06           C
ATOM   4324  CG1 VAL E 534      58.440 -11.988  29.563  1.00 46.06           C
ATOM   4325  CG2 VAL E 534      59.501  -9.645  29.402  1.00 46.06           C
ATOM   4326  C   VAL E 534      59.102 -12.109  32.242  1.00 46.06           C
ATOM   4327  O   VAL E 534      58.014 -12.603  32.535  1.00 46.06           O
ATOM   4328  N   VAL E 535      60.264 -12.729  32.515  1.00 53.55           N
ATOM   4329  CA  VAL E 535      60.269 -14.041  33.100  1.00 53.55           C
ATOM   4330  CB  VAL E 535      61.654 -14.599  33.268  1.00 53.55           C
ATOM   4331  CG1 VAL E 535      61.557 -15.947  34.005  1.00 53.55           C
ATOM   4332  CG2 VAL E 535      62.316 -14.696  31.882  1.00 53.55           C
ATOM   4333  C   VAL E 535      59.624 -14.016  34.456  1.00 53.55           C
ATOM   4334  O   VAL E 535      58.868 -14.924  34.798  1.00 53.55           O
ATOM   4335  N   SER E 536      59.947 -13.013  35.296  1.00 79.56           N
ATOM   4336  CA  SER E 536      59.399 -12.998  36.628  1.00 79.56           C
ATOM   4337  CB  SER E 536      60.236 -12.142  37.593  1.00 79.56           C
ATOM   4338  OG  SER E 536      61.530 -12.707  37.742  1.00 79.56           O
ATOM   4339  C   SER E 536      57.979 -12.492  36.709  1.00 79.56           C
ATOM   4340  O   SER E 536      57.173 -13.042  37.456  1.00 79.56           O
ATOM   4341  N   CYS E 537      57.696 -11.341  36.059  1.00104.59           N
ATOM   4342  CA  CYS E 537      56.427 -10.651  36.098  1.00104.59           C
ATOM   4343  CB  CYS E 537      56.609  -9.151  35.843  1.00104.59           C
ATOM   4344  SG  CYS E 537      57.607  -8.448  37.171  1.00104.59           S
ATOM   4345  C   CYS E 537      55.323 -11.091  35.180  1.00104.59           C
ATOM   4346  O   CYS E 537      54.155 -11.070  35.568  1.00104.59           O
ATOM   4347  N   SER E 538      55.651 -11.464  33.931  1.00 78.51           N
ATOM   4348  CA  SER E 538      54.629 -11.596  32.926  1.00 78.51           C
ATOM   4349  CB  SER E 538      55.207 -11.585  31.499  1.00 78.51           C
ATOM   4350  OG  SER E 538      54.166 -11.712  30.544  1.00 78.51           O
ATOM   4351  C   SER E 538      53.759 -12.808  33.065  1.00 78.51           C
ATOM   4352  O   SER E 538      54.219 -13.948  33.090  1.00 78.51           O
ATOM   4353  N   GLU E 539      52.437 -12.547  33.155  1.00 97.65           N
ATOM   4354  CA  GLU E 539      51.389 -13.528  33.224  1.00 97.65           C
ATOM   4355  CB  GLU E 539      50.082 -12.978  33.814  1.00 97.65           C
ATOM   4356  CG  GLU E 539      50.219 -12.656  35.304  1.00 97.65           C
ATOM   4357  CD  GLU E 539      48.845 -12.311  35.856  1.00 97.65           C
ATOM   4358  OE1 GLU E 539      47.940 -13.185  35.784  1.00 97.65           O
ATOM   4359  OE2 GLU E 539      48.683 -11.169  36.360  1.00 97.65           O
ATOM   4360  C   GLU E 539      51.116 -14.103  31.859  1.00 97.65           C
ATOM   4361  O   GLU E 539      50.431 -15.118  31.732  1.00 97.65           O
ATOM   4362  N   TYR E 540      51.553 -13.389  30.802  1.00174.38           N
ATOM   4363  CA  TYR E 540      51.402 -13.759  29.421  1.00174.38           C
ATOM   4364  CB  TYR E 540      51.670 -12.635  28.405  1.00174.38           C
ATOM   4365  CG  TYR E 540      50.573 -11.641  28.579  1.00174.38           C
ATOM   4366  CD1 TYR E 540      49.260 -12.055  28.587  1.00174.38           C
ATOM   4367  CD2 TYR E 540      50.843 -10.297  28.683  1.00174.38           C
ATOM   4368  CE1 TYR E 540      48.236 -11.148  28.737  1.00174.38           C
ATOM   4369  CE2 TYR E 540      49.824  -9.385  28.831  1.00174.38           C
ATOM   4370  CZ  TYR E 540      48.518  -9.809  28.863  1.00174.38           C
ATOM   4371  OH  TYR E 540      47.474  -8.872  29.016  1.00174.38           O
ATOM   4372  C   TYR E 540      52.264 -14.938  29.082  1.00174.38           C
ATOM   4373  O   TYR E 540      52.127 -15.496  27.994  1.00174.38           O
ATOM   4374  N   ALA E 541      53.278 -15.237  29.922  1.00 75.93           N
ATOM   4375  CA  ALA E 541      54.181 -16.332  29.687  1.00 75.93           C
ATOM   4376  CB  ALA E 541      55.567 -15.881  29.195  1.00 75.93           C
ATOM   4377  C   ALA E 541      54.397 -17.121  30.957  1.00 75.93           C
ATOM   4378  O   ALA E 541      53.893 -16.794  32.030  1.00 75.93           O
ATOM   4379  N   GLN E 542      55.091 -18.261  30.780  1.00178.29           N
ATOM   4380  CA  GLN E 542      55.486 -19.311  31.684  1.00178.29           C
ATOM   4381  CB  GLN E 542      55.632 -20.659  30.957  1.00178.29           C
ATOM   4382  CG  GLN E 542      54.280 -21.241  30.521  1.00178.29           C
ATOM   4383  CD  GLN E 542      53.619 -20.303  29.516  1.00178.29           C
ATOM   4384  OE1 GLN E 542      54.155 -20.047  28.439  1.00178.29           O
ATOM   4385  NE2 GLN E 542      52.424 -19.762  29.879  1.00178.29           N
ATOM   4386  C   GLN E 542      56.708 -19.059  32.532  1.00178.29           C
ATOM   4387  O   GLN E 542      57.066 -19.935  33.315  1.00178.29           O
ATOM   4388  N   GLY E 543      57.487 -17.979  32.326  1.00 52.82           N
ATOM   4389  CA  GLY E 543      58.671 -17.833  33.137  1.00 52.82           C
ATOM   4390  C   GLY E 543      59.738 -18.667  32.491  1.00 52.82           C
ATOM   4391  O   GLY E 543      59.955 -18.577  31.286  1.00 52.82           O
ATOM   4392  N   CYS E 544      60.462 -19.471  33.293  1.00 84.26           N
ATOM   4393  CA  CYS E 544      61.503 -20.349  32.834  1.00 84.26           C
ATOM   4394  CB  CYS E 544      62.378 -20.913  33.963  1.00 84.26           C
ATOM   4395  SG  CYS E 544      63.570 -19.660  34.499  1.00 84.26           S
ATOM   4396  C   CYS E 544      60.915 -21.489  32.063  1.00 84.26           C
ATOM   4397  O   CYS E 544      61.635 -22.235  31.402  1.00 84.26           O
ATOM   4398  N   GLU E 545      59.601 -21.705  32.230  1.00134.23           N
ATOM   4399  CA  GLU E 545      58.818 -22.733  31.603  1.00134.23           C
ATOM   4400  CB  GLU E 545      57.456 -22.928  32.288  1.00134.23           C
ATOM   4401  CG  GLU E 545      57.588 -23.621  33.647  1.00134.23           C
ATOM   4402  CD  GLU E 545      58.375 -22.710  34.582  1.00134.23           C
ATOM   4403  OE1 GLU E 545      57.810 -21.670  35.010  1.00134.23           O
ATOM   4404  OE2 GLU E 545      59.552 -23.043  34.882  1.00134.23           O
ATOM   4405  C   GLU E 545      58.602 -22.480  30.131  1.00134.23           C
ATOM   4406  O   GLU E 545      58.171 -23.384  29.415  1.00134.23           O
ATOM   4407  N   GLY E 546      58.780 -21.231  29.645  1.00 43.58           N
ATOM   4408  CA  GLY E 546      58.610 -20.995  28.231  1.00 43.58           C
ATOM   4409  C   GLY E 546      57.604 -19.897  28.016  1.00 43.58           C
ATOM   4410  O   GLY E 546      57.024 -19.378  28.968  1.00 43.58           O
ATOM   4411  N   GLY E 547      57.377 -19.520  26.733  1.00 32.13           N
ATOM   4412  CA  GLY E 547      56.444 -18.478  26.385  1.00 32.13           C
ATOM   4413  C   GLY E 547      56.506 -18.248  24.896  1.00 32.13           C
ATOM   4414  O   GLY E 547      57.196 -18.974  24.179  1.00 32.13           O
ATOM   4415  N   PHE E 548      55.765 -17.228  24.388  1.00 68.43           N
ATOM   4416  CA  PHE E 548      55.768 -16.960  22.966  1.00 68.43           C
ATOM   4417  CB  PHE E 548      54.479 -17.410  22.261  1.00 68.43           C
ATOM   4418  CG  PHE E 548      54.461 -18.896  22.341  1.00 68.43           C
ATOM   4419  CD1 PHE E 548      53.994 -19.526  23.470  1.00 68.43           C
ATOM   4420  CD2 PHE E 548      54.919 -19.658  21.291  1.00 68.43           C
ATOM   4421  CE1 PHE E 548      53.979 -20.898  23.549  1.00 68.43           C
ATOM   4422  CE2 PHE E 548      54.907 -21.030  21.365  1.00 68.43           C
ATOM   4423  CZ  PHE E 548      54.437 -21.652  22.496  1.00 68.43           C
ATOM   4424  C   PHE E 548      55.946 -15.485  22.700  1.00 68.43           C
ATOM   4425  O   PHE E 548      55.333 -14.635  23.345  1.00 68.43           O
ATOM   4426  N   PRO E 549      56.749 -15.174  21.705  1.00 72.50           N
ATOM   4427  CA  PRO E 549      57.073 -13.811  21.351  1.00 72.50           C
ATOM   4428  CD  PRO E 549      57.759 -16.111  21.239  1.00 72.50           C
ATOM   4429  CB  PRO E 549      58.129 -13.914  20.252  1.00 72.50           C
ATOM   4430  CG  PRO E 549      58.837 -15.249  20.558  1.00 72.50           C
ATOM   4431  C   PRO E 549      55.883 -12.980  20.986  1.00 72.50           C
ATOM   4432  O   PRO E 549      55.894 -11.777  21.241  1.00 72.50           O
ATOM   4433  N   TYR E 550      54.837 -13.588  20.407  1.00 65.12           N
ATOM   4434  CA  TYR E 550      53.679 -12.841  20.012  1.00 65.12           C
ATOM   4435  CB  TYR E 550      52.620 -13.775  19.400  1.00 65.12           C
ATOM   4436  CG  TYR E 550      51.406 -13.022  18.977  1.00 65.12           C
ATOM   4437  CD1 TYR E 550      50.385 -12.762  19.863  1.00 65.12           C
ATOM   4438  CD2 TYR E 550      51.286 -12.589  17.677  1.00 65.12           C
ATOM   4439  CE1 TYR E 550      49.264 -12.076  19.455  1.00 65.12           C
ATOM   4440  CE2 TYR E 550      50.169 -11.904  17.263  1.00 65.12           C
ATOM   4441  CZ  TYR E 550      49.156 -11.647  18.153  1.00 65.12           C
ATOM   4442  OH  TYR E 550      48.010 -10.945  17.726  1.00 65.12           O
ATOM   4443  C   TYR E 550      53.120 -12.217  21.263  1.00 65.12           C
ATOM   4444  O   TYR E 550      52.721 -11.054  21.266  1.00 65.12           O
ATOM   4445  N   LEU E 551      53.052 -12.998  22.355  1.00 94.04           N
ATOM   4446  CA  LEU E 551      52.544 -12.543  23.617  1.00 94.04           C
ATOM   4447  CB  LEU E 551      52.258 -13.706  24.587  1.00 94.04           C
ATOM   4448  CG  LEU E 551      51.062 -14.571  24.146  1.00 94.04           C
ATOM   4449  CD1 LEU E 551      50.806 -15.722  25.133  1.00 94.04           C
ATOM   4450  CD2 LEU E 551      49.811 -13.703  23.929  1.00 94.04           C
ATOM   4451  C   LEU E 551      53.475 -11.584  24.317  1.00 94.04           C
ATOM   4452  O   LEU E 551      53.012 -10.769  25.114  1.00 94.04           O
ATOM   4453  N   ILE E 552      54.808 -11.781  24.220  1.00143.77           N
ATOM   4454  CA  ILE E 552      55.742 -10.894  24.878  1.00143.77           C
ATOM   4455  CB  ILE E 552      56.992 -11.611  25.295  1.00143.77           C
ATOM   4456  CG1 ILE E 552      56.622 -12.765  26.241  1.00143.77           C
ATOM   4457  CG2 ILE E 552      57.949 -10.586  25.927  1.00143.77           C
ATOM   4458  CD1 ILE E 552      55.854 -12.306  27.480  1.00143.77           C
ATOM   4459  C   ILE E 552      56.156  -9.678  24.099  1.00143.77           C
ATOM   4460  O   ILE E 552      55.984  -8.539  24.535  1.00143.77           O
ATOM   4461  N   ALA E 553      56.721  -9.897  22.895  1.00 61.02           N
ATOM   4462  CA  ALA E 553      57.207  -8.790  22.131  1.00 61.02           C
ATOM   4463  CB  ALA E 553      57.870  -9.221  20.812  1.00 61.02           C
ATOM   4464  C   ALA E 553      56.018  -7.959  21.793  1.00 61.02           C
ATOM   4465  O   ALA E 553      56.113  -6.733  21.739  1.00 61.02           O
ATOM   4466  N   GLY E 554      54.910  -8.622  21.398  1.00 86.48           N
ATOM   4467  CA  GLY E 554      53.720  -7.878  21.090  1.00 86.48           C
ATOM   4468  C   GLY E 554      52.808  -7.485  22.231  1.00 86.48           C
ATOM   4469  O   GLY E 554      52.766  -6.329  22.648  1.00 86.48           O
ATOM   4470  N   LYS E 555      52.103  -8.479  22.823  1.00118.73           N
ATOM   4471  CA  LYS E 555      51.020  -8.181  23.734  1.00118.73           C
ATOM   4472  CB  LYS E 555      50.162  -9.411  24.068  1.00118.73           C
ATOM   4473  CG  LYS E 555      48.870  -9.041  24.794  1.00118.73           C
ATOM   4474  CD  LYS E 555      47.826 -10.156  24.801  1.00118.73           C
ATOM   4475  CE  LYS E 555      46.473  -9.708  25.356  1.00118.73           C
ATOM   4476  NZ  LYS E 555      45.849  -8.734  24.433  1.00118.73           N
ATOM   4477  C   LYS E 555      51.472  -7.590  25.033  1.00118.73           C
ATOM   4478  O   LYS E 555      50.979  -6.545  25.454  1.00118.73           O
ATOM   4479  N   TYR E 556      52.441  -8.242  25.696  1.00 72.69           N
ATOM   4480  CA  TYR E 556      52.898  -7.799  26.981  1.00 72.69           C
ATOM   4481  CB  TYR E 556      53.966  -8.752  27.555  1.00 72.69           C
ATOM   4482  CG  TYR E 556      54.304  -8.367  28.956  1.00 72.69           C
ATOM   4483  CD1 TYR E 556      53.447  -8.685  29.984  1.00 72.69           C
ATOM   4484  CD2 TYR E 556      55.481  -7.716  29.249  1.00 72.69           C
ATOM   4485  CE1 TYR E 556      53.748  -8.347  31.281  1.00 72.69           C
ATOM   4486  CE2 TYR E 556      55.789  -7.374  30.546  1.00 72.69           C
ATOM   4487  CZ  TYR E 556      54.920  -7.689  31.564  1.00 72.69           C
ATOM   4488  OH  TYR E 556      55.228  -7.342  32.896  1.00 72.69           O
ATOM   4489  C   TYR E 556      53.510  -6.445  26.809  1.00 72.69           C
ATOM   4490  O   TYR E 556      53.300  -5.542  27.618  1.00 72.69           O
ATOM   4491  N   GLY E 557      54.282  -6.261  25.725  1.00 29.04           N
ATOM   4492  CA  GLY E 557      54.934  -5.002  25.510  1.00 29.04           C
ATOM   4493  C   GLY E 557      53.904  -3.916  25.391  1.00 29.04           C
ATOM   4494  O   GLY E 557      54.101  -2.812  25.895  1.00 29.04           O
ATOM   4495  N   GLN E 558      52.797  -4.177  24.672  1.00 67.59           N
ATOM   4496  CA  GLN E 558      51.789  -3.167  24.497  1.00 67.59           C
ATOM   4497  CB  GLN E 558      50.763  -3.559  23.420  1.00 67.59           C
ATOM   4498  CG  GLN E 558      49.731  -2.471  23.120  1.00 67.59           C
ATOM   4499  CD  GLN E 558      48.799  -2.999  22.040  1.00 67.59           C
ATOM   4500  OE1 GLN E 558      48.059  -3.960  22.255  1.00 67.59           O
ATOM   4501  NE2 GLN E 558      48.835  -2.361  20.840  1.00 67.59           N
ATOM   4502  C   GLN E 558      51.035  -2.894  25.771  1.00 67.59           C
ATOM   4503  O   GLN E 558      50.801  -1.737  26.123  1.00 67.59           O
ATOM   4504  N   ASP E 559      50.588  -3.957  26.473  1.00116.37           N
ATOM   4505  CA  ASP E 559      49.776  -3.797  27.650  1.00116.37           C
ATOM   4506  CB  ASP E 559      49.133  -5.125  28.094  1.00116.37           C
ATOM   4507  CG  ASP E 559      48.133  -5.560  27.031  1.00116.37           C
ATOM   4508  OD1 ASP E 559      47.860  -4.750  26.105  1.00116.37           O
ATOM   4509  OD2 ASP E 559      47.633  -6.713  27.128  1.00116.37           O
ATOM   4510  C   ASP E 559      50.530  -3.276  28.844  1.00116.37           C
ATOM   4511  O   ASP E 559      50.115  -2.294  29.461  1.00116.37           O
ATOM   4512  N   PHE E 560      51.572  -4.022  29.278  1.00185.25           N
ATOM   4513  CA  PHE E 560      52.383  -3.691  30.423  1.00185.25           C
ATOM   4514  CB  PHE E 560      52.791  -4.939  31.216  1.00185.25           C
ATOM   4515  CG  PHE E 560      51.501  -5.512  31.699  1.00185.25           C
ATOM   4516  CD1 PHE E 560      50.946  -5.093  32.886  1.00185.25           C
ATOM   4517  CD2 PHE E 560      50.831  -6.450  30.949  1.00185.25           C
ATOM   4518  CE1 PHE E 560      49.752  -5.616  33.324  1.00185.25           C
ATOM   4519  CE2 PHE E 560      49.636  -6.977  31.382  1.00185.25           C
ATOM   4520  CZ  PHE E 560      49.094  -6.560  32.573  1.00185.25           C
ATOM   4521  C   PHE E 560      53.604  -2.856  30.155  1.00185.25           C
ATOM   4522  O   PHE E 560      53.951  -1.985  30.950  1.00185.25           O
ATOM   4523  N   GLY E 561      54.324  -3.126  29.047  1.00 36.56           N
ATOM   4524  CA  GLY E 561      55.540  -2.402  28.768  1.00 36.56           C
ATOM   4525  C   GLY E 561      56.728  -3.193  29.250  1.00 36.56           C
ATOM   4526  O   GLY E 561      56.599  -4.120  30.048  1.00 36.56           O
ATOM   4527  N   LEU E 562      57.936  -2.831  28.755  1.00105.08           N
ATOM   4528  CA  LEU E 562      59.159  -3.497  29.120  1.00105.08           C
ATOM   4529  CB  LEU E 562      59.901  -4.152  27.941  1.00105.08           C
ATOM   4530  CG  LEU E 562      59.234  -5.446  27.438  1.00105.08           C
ATOM   4531  CD1 LEU E 562      57.799  -5.196  26.953  1.00105.08           C
ATOM   4532  CD2 LEU E 562      60.104  -6.145  26.382  1.00105.08           C
ATOM   4533  C   LEU E 562      60.091  -2.512  29.764  1.00105.08           C
ATOM   4534  O   LEU E 562      60.046  -1.317  29.480  1.00105.08           O
ATOM   4535  N   VAL E 563      60.967  -3.002  30.669  1.00 61.65           N
ATOM   4536  CA  VAL E 563      61.891  -2.145  31.363  1.00 61.65           C
ATOM   4537  CB  VAL E 563      61.839  -2.282  32.857  1.00 61.65           C
ATOM   4538  CG1 VAL E 563      60.443  -1.857  33.341  1.00 61.65           C
ATOM   4539  CG2 VAL E 563      62.222  -3.724  33.234  1.00 61.65           C
ATOM   4540  C   VAL E 563      63.282  -2.505  30.947  1.00 61.65           C
ATOM   4541  O   VAL E 563      63.510  -3.530  30.310  1.00 61.65           O
ATOM   4542  N   ASP E 564      64.255  -1.636  31.292  1.00 46.39           N
ATOM   4543  CA  ASP E 564      65.624  -1.842  30.906  1.00 46.39           C
ATOM   4544  CB  ASP E 564      66.496  -0.584  31.064  1.00 46.39           C
ATOM   4545  CG  ASP E 564      66.011   0.461  30.070  1.00 46.39           C
ATOM   4546  OD1 ASP E 564      65.067   0.150  29.296  1.00 46.39           O
ATOM   4547  OD2 ASP E 564      66.580   1.585  30.072  1.00 46.39           O
ATOM   4548  C   ASP E 564      66.235  -2.915  31.761  1.00 46.39           C
ATOM   4549  O   ASP E 564      65.717  -3.276  32.818  1.00 46.39           O
ATOM   4550  N   GLU E 565      67.393  -3.435  31.302  1.00 84.25           N
ATOM   4551  CA  GLU E 565      68.098  -4.509  31.948  1.00 84.25           C
ATOM   4552  CB  GLU E 565      69.384  -4.906  31.199  1.00 84.25           C
ATOM   4553  CG  GLU E 565      70.154  -6.048  31.867  1.00 84.25           C
ATOM   4554  CD  GLU E 565      69.438  -7.356  31.570  1.00 84.25           C
ATOM   4555  OE1 GLU E 565      68.624  -7.385  30.609  1.00 84.25           O
ATOM   4556  OE2 GLU E 565      69.701  -8.349  32.301  1.00 84.25           O
ATOM   4557  C   GLU E 565      68.504  -4.092  33.331  1.00 84.25           C
ATOM   4558  O   GLU E 565      68.375  -4.859  34.286  1.00 84.25           O
ATOM   4559  N   THR E 566      68.970  -2.839  33.483  1.00107.04           N
ATOM   4560  CA  THR E 566      69.471  -2.369  34.745  1.00107.04           C
ATOM   4561  CB  THR E 566      69.968  -0.953  34.684  1.00107.04           C
ATOM   4562  OG1 THR E 566      70.610  -0.607  35.902  1.00107.04           O
ATOM   4563  CG2 THR E 566      68.776  -0.016  34.422  1.00107.04           C
ATOM   4564  C   THR E 566      68.375  -2.420  35.759  1.00107.04           C
ATOM   4565  O   THR E 566      68.602  -2.685  36.940  1.00107.04           O
ATOM   4566  N   CYS E 567      67.143  -2.142  35.319  1.00110.63           N
ATOM   4567  CA  CYS E 567      66.048  -2.130  36.233  1.00110.63           C
ATOM   4568  CB  CYS E 567      64.750  -1.736  35.534  1.00110.63           C
ATOM   4569  SG  CYS E 567      64.860  -0.005  35.042  1.00110.63           S
ATOM   4570  C   CYS E 567      65.865  -3.491  36.821  1.00110.63           C
ATOM   4571  O   CYS E 567      65.597  -3.617  38.018  1.00110.63           O
ATOM   4572  N   TYR E 568      65.958  -4.541  35.977  1.00166.83           N
ATOM   4573  CA  TYR E 568      65.738  -5.872  36.462  1.00166.83           C
ATOM   4574  CB  TYR E 568      64.412  -6.384  35.876  1.00166.83           C
ATOM   4575  CG  TYR E 568      63.779  -7.441  36.705  1.00166.83           C
ATOM   4576  CD1 TYR E 568      64.395  -8.642  36.955  1.00166.83           C
ATOM   4577  CD2 TYR E 568      62.514  -7.218  37.197  1.00166.83           C
ATOM   4578  CE1 TYR E 568      63.753  -9.592  37.712  1.00166.83           C
ATOM   4579  CE2 TYR E 568      61.868  -8.164  37.951  1.00166.83           C
ATOM   4580  CZ  TYR E 568      62.496  -9.354  38.209  1.00166.83           C
ATOM   4581  OH  TYR E 568      61.849 -10.339  38.977  1.00166.83           O
ATOM   4582  C   TYR E 568      66.828  -6.730  35.873  1.00166.83           C
ATOM   4583  O   TYR E 568      66.626  -7.290  34.798  1.00166.83           O
ATOM   4584  N   PRO E 569      67.936  -6.938  36.538  1.00 78.90           N
ATOM   4585  CA  PRO E 569      69.010  -7.694  35.936  1.00 78.90           C
ATOM   4586  CD  PRO E 569      68.435  -5.952  37.483  1.00 78.90           C
ATOM   4587  CB  PRO E 569      70.216  -7.492  36.849  1.00 78.90           C
ATOM   4588  CG  PRO E 569      69.967  -6.101  37.463  1.00 78.90           C
ATOM   4589  C   PRO E 569      68.633  -9.124  35.711  1.00 78.90           C
ATOM   4590  O   PRO E 569      67.794  -9.636  36.449  1.00 78.90           O
ATOM   4591  N   TYR E 570      69.248  -9.790  34.706  1.00104.27           N
ATOM   4592  CA  TYR E 570      68.847 -11.125  34.343  1.00104.27           C
ATOM   4593  CB  TYR E 570      69.275 -11.480  32.906  1.00104.27           C
ATOM   4594  CG  TYR E 570      68.694 -12.795  32.519  1.00104.27           C
ATOM   4595  CD1 TYR E 570      67.332 -12.941  32.386  1.00104.27           C
ATOM   4596  CD2 TYR E 570      69.508 -13.867  32.245  1.00104.27           C
ATOM   4597  CE1 TYR E 570      66.785 -14.147  32.017  1.00104.27           C
ATOM   4598  CE2 TYR E 570      68.964 -15.072  31.873  1.00104.27           C
ATOM   4599  CZ  TYR E 570      67.604 -15.218  31.762  1.00104.27           C
ATOM   4600  OH  TYR E 570      67.053 -16.460  31.382  1.00104.27           O
ATOM   4601  C   TYR E 570      69.420 -12.123  35.308  1.00104.27           C
ATOM   4602  O   TYR E 570      70.629 -12.163  35.531  1.00104.27           O
ATOM   4603  N   ARG E 571      68.502 -12.838  36.007  1.00119.42           N
ATOM   4604  CA  ARG E 571      68.712 -13.908  36.953  1.00119.42           C
ATOM   4605  CB  ARG E 571      67.593 -13.974  38.003  1.00119.42           C
ATOM   4606  CG  ARG E 571      67.578 -12.775  38.954  1.00119.42           C
ATOM   4607  CD  ARG E 571      66.464 -12.835  40.002  1.00119.42           C
ATOM   4608  NE  ARG E 571      66.606 -11.636  40.875  1.00119.42           N
ATOM   4609  CZ  ARG E 571      65.499 -10.959  41.299  1.00119.42           C
ATOM   4610  NH1 ARG E 571      64.258 -11.358  40.896  1.00119.42           N
ATOM   4611  NH2 ARG E 571      65.634  -9.879  42.123  1.00119.42           N
ATOM   4612  C   ARG E 571      68.832 -15.283  36.345  1.00119.42           C
ATOM   4613  O   ARG E 571      69.646 -16.088  36.796  1.00119.42           O
ATOM   4614  N   GLU E 572      68.039 -15.577  35.288  1.00 73.26           N
ATOM   4615  CA  GLU E 572      67.922 -16.903  34.731  1.00 73.26           C
ATOM   4616  CB  GLU E 572      69.264 -17.654  34.584  1.00 73.26           C
ATOM   4617  CG  GLU E 572      70.276 -17.034  33.624  1.00 73.26           C
ATOM   4618  CD  GLU E 572      71.518 -17.913  33.621  1.00 73.26           C
ATOM   4619  OE1 GLU E 572      71.523 -18.933  34.361  1.00 73.26           O
ATOM   4620  OE2 GLU E 572      72.479 -17.578  32.878  1.00 73.26           O
ATOM   4621  C   GLU E 572      67.109 -17.774  35.652  1.00 73.26           C
ATOM   4622  O   GLU E 572      67.234 -18.999  35.608  1.00 73.26           O
ATOM   4623  N   ARG E 573      66.231 -17.179  36.486  1.00 84.20           N
ATOM   4624  CA  ARG E 573      65.444 -17.980  37.385  1.00 84.20           C
ATOM   4625  CB  ARG E 573      66.025 -18.061  38.807  1.00 84.20           C
ATOM   4626  CG  ARG E 573      67.372 -18.783  38.886  1.00 84.20           C
ATOM   4627  CD  ARG E 573      67.938 -18.858  40.305  1.00 84.20           C
ATOM   4628  NE  ARG E 573      69.241 -19.578  40.234  1.00 84.20           N
ATOM   4629  CZ  ARG E 573      70.043 -19.645  41.337  1.00 84.20           C
ATOM   4630  NH1 ARG E 573      69.651 -19.053  42.503  1.00 84.20           N
ATOM   4631  NH2 ARG E 573      71.239 -20.301  41.274  1.00 84.20           N
ATOM   4632  C   ARG E 573      64.074 -17.378  37.519  1.00 84.20           C
ATOM   4633  O   ARG E 573      63.795 -16.279  37.048  1.00 84.20           O
ATOM   4634  N   ASP E 574      63.194 -18.131  38.200  1.00110.42           N
ATOM   4635  CA  ASP E 574      61.810 -17.901  38.519  1.00110.42           C
ATOM   4636  CB  ASP E 574      61.089 -19.176  38.991  1.00110.42           C
ATOM   4637  CG  ASP E 574      60.928 -20.084  37.777  1.00110.42           C
ATOM   4638  OD1 ASP E 574      61.090 -19.573  36.637  1.00110.42           O
ATOM   4639  OD2 ASP E 574      60.645 -21.296  37.972  1.00110.42           O
ATOM   4640  C   ASP E 574      61.677 -16.857  39.596  1.00110.42           C
ATOM   4641  O   ASP E 574      60.650 -16.789  40.272  1.00110.42           O
ATOM   4642  N   ALA E 575      62.754 -16.100  39.877  1.00 63.88           N
ATOM   4643  CA  ALA E 575      62.758 -15.136  40.949  1.00 63.88           C
ATOM   4644  CB  ALA E 575      63.989 -14.214  40.933  1.00 63.88           C
ATOM   4645  C   ALA E 575      61.530 -14.268  40.914  1.00 63.88           C
ATOM   4646  O   ALA E 575      60.828 -14.166  39.910  1.00 63.88           O
ATOM   4647  N   PRO E 576      61.231 -13.697  42.060  1.00 90.00           N
ATOM   4648  CA  PRO E 576      60.086 -12.829  42.225  1.00 90.00           C
ATOM   4649  CD  PRO E 576      61.626 -14.311  43.316  1.00 90.00           C
ATOM   4650  CB  PRO E 576      59.813 -12.763  43.731  1.00 90.00           C
ATOM   4651  CG  PRO E 576      61.072 -13.361  44.387  1.00 90.00           C
ATOM   4652  C   PRO E 576      60.306 -11.483  41.593  1.00 90.00           C
ATOM   4653  O   PRO E 576      61.458 -11.109  41.395  1.00 90.00           O
ATOM   4654  N   CYS E 577      59.215 -10.746  41.279  1.00123.26           N
ATOM   4655  CA  CYS E 577      59.277  -9.466  40.608  1.00123.26           C
ATOM   4656  CB  CYS E 577      57.923  -8.989  40.076  1.00123.26           C
ATOM   4657  SG  CYS E 577      57.374  -9.864  38.598  1.00123.26           S
ATOM   4658  C   CYS E 577      59.692  -8.361  41.547  1.00123.26           C
ATOM   4659  O   CYS E 577      59.285  -8.377  42.704  1.00123.26           O
ATOM   4660  N   ARG E 578      60.515  -7.374  41.078  1.00214.12           N
ATOM   4661  CA  ARG E 578      60.862  -6.204  41.880  1.00214.12           C
ATOM   4662  CB  ARG E 578      61.563  -6.561  43.203  1.00214.12           C
ATOM   4663  CG  ARG E 578      62.881  -7.316  43.018  1.00214.12           C
ATOM   4664  CD  ARG E 578      63.577  -7.670  44.334  1.00214.12           C
ATOM   4665  NE  ARG E 578      63.978  -6.393  44.991  1.00214.12           N
ATOM   4666  CZ  ARG E 578      63.104  -5.740  45.810  1.00214.12           C
ATOM   4667  NH1 ARG E 578      61.863  -6.259  46.041  1.00214.12           N
ATOM   4668  NH2 ARG E 578      63.473  -4.569  46.404  1.00214.12           N
ATOM   4669  C   ARG E 578      61.798  -5.246  41.116  1.00214.12           C
ATOM   4670  O   ARG E 578      62.644  -5.712  40.358  1.00214.12           O
ATOM   4671  N   GLN E 579      61.645  -3.888  41.310  1.00181.18           N
ATOM   4672  CA  GLN E 579      62.365  -2.698  40.848  1.00181.18           C
ATOM   4673  CB  GLN E 579      62.919  -2.864  39.423  1.00181.18           C
ATOM   4674  CG  GLN E 579      61.796  -3.033  38.393  1.00181.18           C
ATOM   4675  CD  GLN E 579      62.392  -3.188  37.004  1.00181.18           C
ATOM   4676  OE1 GLN E 579      63.190  -4.090  36.756  1.00181.18           O
ATOM   4677  NE2 GLN E 579      61.988  -2.290  36.067  1.00181.18           N
ATOM   4678  C   GLN E 579      61.341  -1.588  40.767  1.00181.18           C
ATOM   4679  O   GLN E 579      60.233  -1.832  40.297  1.00181.18           O
ATOM   4680  N   VAL E 580      61.677  -0.330  41.160  1.00 73.52           N
ATOM   4681  CA  VAL E 580      60.668   0.710  41.188  1.00 73.52           C
ATOM   4682  CB  VAL E 580      60.457   1.265  42.569  1.00 73.52           C
ATOM   4683  CG1 VAL E 580      59.382   2.363  42.520  1.00 73.52           C
ATOM   4684  CG2 VAL E 580      60.106   0.098  43.508  1.00 73.52           C
ATOM   4685  C   VAL E 580      61.029   1.868  40.286  1.00 73.52           C
ATOM   4686  O   VAL E 580      62.200   2.147  40.038  1.00 73.52           O
ATOM   4687  N   SER E 581      59.983   2.565  39.769  1.00101.01           N
ATOM   4688  CA  SER E 581      60.038   3.768  38.969  1.00101.01           C
ATOM   4689  CB  SER E 581      60.528   4.992  39.762  1.00101.01           C
ATOM   4690  OG  SER E 581      61.875   4.802  40.170  1.00101.01           O
ATOM   4691  C   SER E 581      60.902   3.631  37.753  1.00101.01           C
ATOM   4692  O   SER E 581      61.691   4.525  37.449  1.00101.01           O
ATOM   4693  N   CYS E 582      60.763   2.529  36.995  1.00 55.48           N
ATOM   4694  CA  CYS E 582      61.554   2.404  35.804  1.00 55.48           C
ATOM   4695  CB  CYS E 582      62.163   1.019  35.601  1.00 55.48           C
ATOM   4696  SG  CYS E 582      63.743   0.890  36.464  1.00 55.48           S
ATOM   4697  C   CYS E 582      60.715   2.715  34.608  1.00 55.48           C
ATOM   4698  O   CYS E 582      59.511   2.470  34.588  1.00 55.48           O
ATOM   4699  N   ARG E 583      61.360   3.285  33.570  1.00155.29           N
ATOM   4700  CA  ARG E 583      60.670   3.646  32.365  1.00155.29           C
ATOM   4701  CB  ARG E 583      61.492   4.550  31.431  1.00155.29           C
ATOM   4702  CG  ARG E 583      62.788   3.908  30.933  1.00155.29           C
ATOM   4703  CD  ARG E 583      63.671   4.864  30.129  1.00155.29           C
ATOM   4704  NE  ARG E 583      62.863   5.362  28.981  1.00155.29           N
ATOM   4705  CZ  ARG E 583      62.078   6.469  29.134  1.00155.29           C
ATOM   4706  NH1 ARG E 583      62.061   7.136  30.324  1.00155.29           N
ATOM   4707  NH2 ARG E 583      61.314   6.917  28.095  1.00155.29           N
ATOM   4708  C   ARG E 583      60.343   2.389  31.627  1.00155.29           C
ATOM   4709  O   ARG E 583      61.085   1.409  31.688  1.00155.29           O
ATOM   4710  N   ARG E 584      59.196   2.383  30.917  1.00 58.47           N
ATOM   4711  CA  ARG E 584      58.805   1.195  30.210  1.00 58.47           C
ATOM   4712  CB  ARG E 584      57.509   0.556  30.740  1.00 58.47           C
ATOM   4713  CG  ARG E 584      57.653  -0.129  32.102  1.00 58.47           C
ATOM   4714  CD  ARG E 584      56.371  -0.844  32.535  1.00 58.47           C
ATOM   4715  NE  ARG E 584      56.668  -1.667  33.742  1.00 58.47           N
ATOM   4716  CZ  ARG E 584      57.222  -2.905  33.589  1.00 58.47           C
ATOM   4717  NH1 ARG E 584      57.640  -3.309  32.355  1.00 58.47           N
ATOM   4718  NH2 ARG E 584      57.359  -3.743  34.657  1.00 58.47           N
ATOM   4719  C   ARG E 584      58.570   1.510  28.762  1.00 58.47           C
ATOM   4720  O   ARG E 584      57.944   2.511  28.418  1.00 58.47           O
ATOM   4721  N   PHE E 585      59.082   0.632  27.872  1.00 54.86           N
ATOM   4722  CA  PHE E 585      58.910   0.776  26.451  1.00 54.86           C
ATOM   4723  CB  PHE E 585      60.106   0.251  25.634  1.00 54.86           C
ATOM   4724  CG  PHE E 585      61.325   1.027  26.004  1.00 54.86           C
ATOM   4725  CD1 PHE E 585      62.075   0.664  27.100  1.00 54.86           C
ATOM   4726  CD2 PHE E 585      61.726   2.109  25.254  1.00 54.86           C
ATOM   4727  CE1 PHE E 585      63.202   1.370  27.447  1.00 54.86           C
ATOM   4728  CE2 PHE E 585      62.853   2.819  25.597  1.00 54.86           C
ATOM   4729  CZ  PHE E 585      63.593   2.451  26.695  1.00 54.86           C
ATOM   4730  C   PHE E 585      57.736  -0.073  26.058  1.00 54.86           C
ATOM   4731  O   PHE E 585      57.576  -1.185  26.559  1.00 54.86           O
ATOM   4732  N   ARG E 586      56.884   0.422  25.133  1.00131.79           N
ATOM   4733  CA  ARG E 586      55.732  -0.351  24.745  1.00131.79           C
ATOM   4734  CB  ARG E 586      54.395   0.256  25.204  1.00131.79           C
ATOM   4735  CG  ARG E 586      54.172   0.036  26.705  1.00131.79           C
ATOM   4736  CD  ARG E 586      52.912   0.690  27.273  1.00131.79           C
ATOM   4737  NE  ARG E 586      53.170   2.155  27.328  1.00131.79           N
ATOM   4738  CZ  ARG E 586      52.935   2.917  26.223  1.00131.79           C
ATOM   4739  NH1 ARG E 586      52.422   2.334  25.101  1.00131.79           N
ATOM   4740  NH2 ARG E 586      53.216   4.253  26.244  1.00131.79           N
ATOM   4741  C   ARG E 586      55.730  -0.556  23.257  1.00131.79           C
ATOM   4742  O   ARG E 586      56.491   0.075  22.527  1.00131.79           O
ATOM   4743  N   THR E 587      54.890  -1.502  22.776  1.00109.33           N
ATOM   4744  CA  THR E 587      54.831  -1.814  21.373  1.00109.33           C
ATOM   4745  CB  THR E 587      54.883  -3.287  21.091  1.00109.33           C
ATOM   4746  OG1 THR E 587      53.756  -3.936  21.661  1.00109.33           O
ATOM   4747  CG2 THR E 587      56.181  -3.856  21.688  1.00109.33           C
ATOM   4748  C   THR E 587      53.535  -1.300  20.818  1.00109.33           C
ATOM   4749  O   THR E 587      52.455  -1.633  21.304  1.00109.33           O
ATOM   4750  N   SER E 588      53.627  -0.452  19.774  1.00 49.09           N
ATOM   4751  CA  SER E 588      52.483   0.145  19.142  1.00 49.09           C
ATOM   4752  CB  SER E 588      52.862   1.304  18.201  1.00 49.09           C
ATOM   4753  OG  SER E 588      53.677   0.836  17.137  1.00 49.09           O
ATOM   4754  C   SER E 588      51.718  -0.872  18.344  1.00 49.09           C
ATOM   4755  O   SER E 588      50.511  -0.713  18.156  1.00 49.09           O
ATOM   4756  N   GLU E 589      52.387  -1.921  17.812  1.00122.19           N
ATOM   4757  CA  GLU E 589      51.643  -2.896  17.054  1.00122.19           C
ATOM   4758  CB  GLU E 589      51.380  -2.502  15.586  1.00122.19           C
ATOM   4759  CG  GLU E 589      52.584  -2.652  14.651  1.00122.19           C
ATOM   4760  CD  GLU E 589      52.580  -4.071  14.085  1.00122.19           C
ATOM   4761  OE1 GLU E 589      51.497  -4.528  13.630  1.00122.19           O
ATOM   4762  OE2 GLU E 589      53.662  -4.717  14.103  1.00122.19           O
ATOM   4763  C   GLU E 589      52.403  -4.190  17.019  1.00122.19           C
ATOM   4764  O   GLU E 589      53.614  -4.219  17.234  1.00122.19           O
ATOM   4765  N   TYR E 590      51.681  -5.311  16.792  1.00 82.99           N
ATOM   4766  CA  TYR E 590      52.309  -6.598  16.655  1.00 82.99           C
ATOM   4767  CB  TYR E 590      52.622  -7.276  18.004  1.00 82.99           C
ATOM   4768  CG  TYR E 590      51.390  -7.309  18.845  1.00 82.99           C
ATOM   4769  CD1 TYR E 590      51.012  -6.198  19.567  1.00 82.99           C
ATOM   4770  CD2 TYR E 590      50.621  -8.446  18.928  1.00 82.99           C
ATOM   4771  CE1 TYR E 590      49.883  -6.218  20.352  1.00 82.99           C
ATOM   4772  CE2 TYR E 590      49.490  -8.471  19.711  1.00 82.99           C
ATOM   4773  CZ  TYR E 590      49.119  -7.357  20.424  1.00 82.99           C
ATOM   4774  OH  TYR E 590      47.960  -7.385  21.228  1.00 82.99           O
ATOM   4775  C   TYR E 590      51.422  -7.490  15.836  1.00 82.99           C
ATOM   4776  O   TYR E 590      50.206  -7.303  15.801  1.00 82.99           O
ATOM   4777  N   HIS E 591      52.018  -8.483  15.137  1.00 61.59           N
ATOM   4778  CA  HIS E 591      51.232  -9.391  14.347  1.00 61.59           C
ATOM   4779  ND1 HIS E 591      52.343  -8.977  11.187  1.00 61.59           N
ATOM   4780  CG  HIS E 591      51.737  -8.220  12.165  1.00 61.59           C
ATOM   4781  CB  HIS E 591      50.663  -8.733  13.079  1.00 61.59           C
ATOM   4782  NE2 HIS E 591      53.283  -6.964  11.104  1.00 61.59           N
ATOM   4783  CD2 HIS E 591      52.323  -6.993  12.101  1.00 61.59           C
ATOM   4784  CE1 HIS E 591      53.258  -8.177  10.583  1.00 61.59           C
ATOM   4785  C   HIS E 591      52.106 -10.526  13.896  1.00 61.59           C
ATOM   4786  O   HIS E 591      53.332 -10.421  13.891  1.00 61.59           O
ATOM   4787  N   TYR E 592      51.484 -11.665  13.523  1.00 87.92           N
ATOM   4788  CA  TYR E 592      52.232 -12.757  12.958  1.00 87.92           C
ATOM   4789  CB  TYR E 592      51.512 -14.121  12.939  1.00 87.92           C
ATOM   4790  CG  TYR E 592      51.514 -14.764  14.283  1.00 87.92           C
ATOM   4791  CD1 TYR E 592      52.658 -15.370  14.750  1.00 87.92           C
ATOM   4792  CD2 TYR E 592      50.378 -14.797  15.059  1.00 87.92           C
ATOM   4793  CE1 TYR E 592      52.679 -15.983  15.980  1.00 87.92           C
ATOM   4794  CE2 TYR E 592      50.392 -15.409  16.291  1.00 87.92           C
ATOM   4795  CZ  TYR E 592      51.544 -16.001  16.753  1.00 87.92           C
ATOM   4796  OH  TYR E 592      51.561 -16.631  18.015  1.00 87.92           O
ATOM   4797  C   TYR E 592      52.424 -12.393  11.523  1.00 87.92           C
ATOM   4798  O   TYR E 592      51.506 -11.893  10.879  1.00 87.92           O
ATOM   4799  N   ILE E 593      53.632 -12.603  10.978  1.00146.36           N
ATOM   4800  CA  ILE E 593      53.835 -12.280   9.599  1.00146.36           C
ATOM   4801  CB  ILE E 593      55.247 -12.518   9.151  1.00146.36           C
ATOM   4802  CG1 ILE E 593      55.506 -11.872   7.785  1.00146.36           C
ATOM   4803  CG2 ILE E 593      55.524 -14.030   9.200  1.00146.36           C
ATOM   4804  CD1 ILE E 593      56.993 -11.774   7.461  1.00146.36           C
ATOM   4805  C   ILE E 593      52.908 -13.150   8.813  1.00146.36           C
ATOM   4806  O   ILE E 593      52.802 -14.349   9.072  1.00146.36           O
ATOM   4807  N   GLY E 594      52.202 -12.551   7.830  1.00 40.73           N
ATOM   4808  CA  GLY E 594      51.237 -13.284   7.070  1.00 40.73           C
ATOM   4809  C   GLY E 594      49.879 -12.878   7.564  1.00 40.73           C
ATOM   4810  O   GLY E 594      48.868 -13.189   6.939  1.00 40.73           O
ATOM   4811  N   GLY E 595      49.812 -12.192   8.720  1.00 40.43           N
ATOM   4812  CA  GLY E 595      48.558 -11.683   9.200  1.00 40.43           C
ATOM   4813  C   GLY E 595      48.025 -12.498  10.343  1.00 40.43           C
ATOM   4814  O   GLY E 595      47.351 -11.957  11.219  1.00 40.43           O
ATOM   4815  N   PHE E 596      48.290 -13.817  10.367  1.00 77.84           N
ATOM   4816  CA  PHE E 596      47.825 -14.644  11.448  1.00 77.84           C
ATOM   4817  CB  PHE E 596      46.328 -15.000  11.349  1.00 77.84           C
ATOM   4818  CG  PHE E 596      46.045 -15.502   9.975  1.00 77.84           C
ATOM   4819  CD1 PHE E 596      45.744 -14.607   8.974  1.00 77.84           C
ATOM   4820  CD2 PHE E 596      46.072 -16.845   9.682  1.00 77.84           C
ATOM   4821  CE1 PHE E 596      45.478 -15.040   7.698  1.00 77.84           C
ATOM   4822  CE2 PHE E 596      45.807 -17.285   8.407  1.00 77.84           C
ATOM   4823  CZ  PHE E 596      45.509 -16.383   7.413  1.00 77.84           C
ATOM   4824  C   PHE E 596      48.659 -15.886  11.460  1.00 77.84           C
ATOM   4825  O   PHE E 596      49.475 -16.101  10.567  1.00 77.84           O
ATOM   4826  N   TYR E 597      48.490 -16.745  12.484  1.00139.32           N
ATOM   4827  CA  TYR E 597      49.340 -17.899  12.566  1.00139.32           C
ATOM   4828  CB  TYR E 597      49.249 -18.600  13.937  1.00139.32           C
ATOM   4829  CG  TYR E 597      50.190 -19.758  13.988  1.00139.32           C
ATOM   4830  CD1 TYR E 597      51.506 -19.564  14.340  1.00139.32           C
ATOM   4831  CD2 TYR E 597      49.767 -21.032  13.684  1.00139.32           C
ATOM   4832  CE1 TYR E 597      52.386 -20.619  14.395  1.00139.32           C
ATOM   4833  CE2 TYR E 597      50.642 -22.093  13.737  1.00139.32           C
ATOM   4834  CZ  TYR E 597      51.953 -21.888  14.094  1.00139.32           C
ATOM   4835  OH  TYR E 597      52.851 -22.975  14.151  1.00139.32           O
ATOM   4836  C   TYR E 597      48.933 -18.855  11.487  1.00139.32           C
ATOM   4837  O   TYR E 597      47.781 -19.290  11.426  1.00139.32           O
ATOM   4838  N   GLY E 598      49.911 -19.228  10.628  1.00 51.32           N
ATOM   4839  CA  GLY E 598      49.692 -20.135   9.536  1.00 51.32           C
ATOM   4840  C   GLY E 598      49.914 -19.450   8.213  1.00 51.32           C
ATOM   4841  O   GLY E 598      50.020 -20.112   7.184  1.00 51.32           O
ATOM   4842  N   ALA E 599      49.902 -18.107   8.211  1.00 97.33           N
ATOM   4843  CA  ALA E 599      50.122 -17.188   7.126  1.00 97.33           C
ATOM   4844  CB  ALA E 599      49.574 -15.794   7.442  1.00 97.33           C
ATOM   4845  C   ALA E 599      51.563 -17.032   6.718  1.00 97.33           C
ATOM   4846  O   ALA E 599      51.845 -16.467   5.669  1.00 97.33           O
ATOM   4847  N   CYS E 600      52.529 -17.383   7.578  1.00 75.29           N
ATOM   4848  CA  CYS E 600      53.916 -17.058   7.333  1.00 75.29           C
ATOM   4849  CB  CYS E 600      54.820 -17.358   8.543  1.00 75.29           C
ATOM   4850  SG  CYS E 600      56.537 -16.817   8.295  1.00 75.29           S
ATOM   4851  C   CYS E 600      54.506 -17.751   6.134  1.00 75.29           C
ATOM   4852  O   CYS E 600      54.120 -18.859   5.767  1.00 75.29           O
ATOM   4853  N   ASN E 601      55.454 -17.054   5.461  1.00 73.73           N
ATOM   4854  CA  ASN E 601      56.201 -17.618   4.369  1.00 73.73           C
ATOM   4855  CB  ASN E 601      55.448 -17.637   3.024  1.00 73.73           C
ATOM   4856  CG  ASN E 601      55.049 -16.223   2.648  1.00 73.73           C
ATOM   4857  OD1 ASN E 601      55.873 -15.313   2.661  1.00 73.73           O
ATOM   4858  ND2 ASN E 601      53.747 -16.031   2.306  1.00 73.73           N
ATOM   4859  C   ASN E 601      57.494 -16.857   4.244  1.00 73.73           C
ATOM   4860  O   ASN E 601      57.688 -15.825   4.883  1.00 73.73           O
ATOM   4861  N   GLU E 602      58.427 -17.374   3.420  1.00 71.59           N
ATOM   4862  CA  GLU E 602      59.740 -16.808   3.266  1.00 71.59           C
ATOM   4863  CB  GLU E 602      60.615 -17.608   2.293  1.00 71.59           C
ATOM   4864  CG  GLU E 602      62.000 -16.994   2.098  1.00 71.59           C
ATOM   4865  CD  GLU E 602      62.570 -17.566   0.811  1.00 71.59           C
ATOM   4866  OE1 GLU E 602      61.857 -18.377   0.164  1.00 71.59           O
ATOM   4867  OE2 GLU E 602      63.718 -17.192   0.453  1.00 71.59           O
ATOM   4868  C   GLU E 602      59.675 -15.433   2.679  1.00 71.59           C
ATOM   4869  O   GLU E 602      60.372 -14.527   3.136  1.00 71.59           O
ATOM   4870  N   ASP E 603      58.834 -15.248   1.645  1.00 44.68           N
ATOM   4871  CA  ASP E 603      58.773 -13.999   0.943  1.00 44.68           C
ATOM   4872  CB  ASP E 603      57.732 -14.021  -0.187  1.00 44.68           C
ATOM   4873  CG  ASP E 603      58.235 -14.969  -1.266  1.00 44.68           C
ATOM   4874  OD1 ASP E 603      59.385 -15.464  -1.126  1.00 44.68           O
ATOM   4875  OD2 ASP E 603      57.478 -15.209  -2.243  1.00 44.68           O
ATOM   4876  C   ASP E 603      58.384 -12.912   1.890  1.00 44.68           C
ATOM   4877  O   ASP E 603      59.014 -11.858   1.933  1.00 44.68           O
ATOM   4878  N   LEU E 604      57.337 -13.151   2.696  1.00 51.42           N
ATOM   4879  CA  LEU E 604      56.855 -12.169   3.621  1.00 51.42           C
ATOM   4880  CB  LEU E 604      55.556 -12.585   4.330  1.00 51.42           C
ATOM   4881  CG  LEU E 604      54.347 -12.639   3.378  1.00 51.42           C
ATOM   4882  CD1 LEU E 604      53.064 -13.053   4.119  1.00 51.42           C
ATOM   4883  CD2 LEU E 604      54.196 -11.317   2.604  1.00 51.42           C
ATOM   4884  C   LEU E 604      57.895 -11.911   4.660  1.00 51.42           C
ATOM   4885  O   LEU E 604      58.044 -10.784   5.126  1.00 51.42           O
ATOM   4886  N   MET E 605      58.633 -12.955   5.070  1.00 45.84           N
ATOM   4887  CA  MET E 605      59.605 -12.791   6.116  1.00 45.84           C
ATOM   4888  CB  MET E 605      60.298 -14.113   6.486  1.00 45.84           C
ATOM   4889  CG  MET E 605      59.357 -15.120   7.153  1.00 45.84           C
ATOM   4890  SD  MET E 605      60.074 -16.768   7.428  1.00 45.84           S
ATOM   4891  CE  MET E 605      61.304 -16.222   8.647  1.00 45.84           C
ATOM   4892  C   MET E 605      60.659 -11.825   5.673  1.00 45.84           C
ATOM   4893  O   MET E 605      61.055 -10.932   6.419  1.00 45.84           O
ATOM   4894  N   ARG E 606      61.134 -11.970   4.428  1.00187.32           N
ATOM   4895  CA  ARG E 606      62.177 -11.125   3.927  1.00187.32           C
ATOM   4896  CB  ARG E 606      62.613 -11.573   2.525  1.00187.32           C
ATOM   4897  CG  ARG E 606      63.694 -10.707   1.893  1.00187.32           C
ATOM   4898  CD  ARG E 606      64.003 -11.106   0.449  1.00187.32           C
ATOM   4899  NE  ARG E 606      62.771 -10.850  -0.349  1.00187.32           N
ATOM   4900  CZ  ARG E 606      62.766 -11.067  -1.696  1.00187.32           C
ATOM   4901  NH1 ARG E 606      63.895 -11.515  -2.320  1.00187.32           N
ATOM   4902  NH2 ARG E 606      61.632 -10.836  -2.420  1.00187.32           N
ATOM   4903  C   ARG E 606      61.691  -9.714   3.827  1.00187.32           C
ATOM   4904  O   ARG E 606      62.441  -8.777   4.087  1.00187.32           O
ATOM   4905  N   LEU E 607      60.428  -9.519   3.413  1.00130.65           N
ATOM   4906  CA  LEU E 607      59.914  -8.190   3.255  1.00130.65           C
ATOM   4907  CB  LEU E 607      58.514  -8.188   2.621  1.00130.65           C
ATOM   4908  CG  LEU E 607      58.025  -6.791   2.209  1.00130.65           C
ATOM   4909  CD1 LEU E 607      58.938  -6.180   1.135  1.00130.65           C
ATOM   4910  CD2 LEU E 607      56.562  -6.834   1.754  1.00130.65           C
ATOM   4911  C   LEU E 607      59.847  -7.536   4.605  1.00130.65           C
ATOM   4912  O   LEU E 607      60.199  -6.369   4.766  1.00130.65           O
ATOM   4913  N   GLU E 608      59.397  -8.283   5.628  1.00 83.92           N
ATOM   4914  CA  GLU E 608      59.302  -7.728   6.949  1.00 83.92           C
ATOM   4915  CB  GLU E 608      58.711  -8.721   7.967  1.00 83.92           C
ATOM   4916  CG  GLU E 608      58.729  -8.212   9.411  1.00 83.92           C
ATOM   4917  CD  GLU E 608      57.635  -7.169   9.586  1.00 83.92           C
ATOM   4918  OE1 GLU E 608      56.758  -7.066   8.687  1.00 83.92           O
ATOM   4919  OE2 GLU E 608      57.664  -6.459  10.627  1.00 83.92           O
ATOM   4920  C   GLU E 608      60.672  -7.365   7.431  1.00 83.92           C
ATOM   4921  O   GLU E 608      60.883  -6.291   7.993  1.00 83.92           O
ATOM   4922  N   LEU E 609      61.652  -8.253   7.193  1.00 56.67           N
ATOM   4923  CA  LEU E 609      62.969  -8.058   7.726  1.00 56.67           C
ATOM   4924  CB  LEU E 609      63.903  -9.227   7.362  1.00 56.67           C
ATOM   4925  CG  LEU E 609      65.325  -9.106   7.935  1.00 56.67           C
ATOM   4926  CD1 LEU E 609      65.306  -9.168   9.471  1.00 56.67           C
ATOM   4927  CD2 LEU E 609      66.268 -10.149   7.313  1.00 56.67           C
ATOM   4928  C   LEU E 609      63.589  -6.793   7.203  1.00 56.67           C
ATOM   4929  O   LEU E 609      64.020  -5.950   7.989  1.00 56.67           O
ATOM   4930  N   LEU E 610      63.647  -6.606   5.867  1.00119.60           N
ATOM   4931  CA  LEU E 610      64.317  -5.432   5.377  1.00119.60           C
ATOM   4932  CB  LEU E 610      64.680  -5.453   3.875  1.00119.60           C
ATOM   4933  CG  LEU E 610      63.521  -5.226   2.886  1.00119.60           C
ATOM   4934  CD1 LEU E 610      64.023  -5.270   1.431  1.00119.60           C
ATOM   4935  CD2 LEU E 610      62.374  -6.215   3.119  1.00119.60           C
ATOM   4936  C   LEU E 610      63.522  -4.194   5.651  1.00119.60           C
ATOM   4937  O   LEU E 610      64.087  -3.141   5.944  1.00119.60           O
ATOM   4938  N   ARG E 611      62.189  -4.259   5.488  1.00163.11           N
ATOM   4939  CA  ARG E 611      61.406  -3.078   5.707  1.00163.11           C
ATOM   4940  CB  ARG E 611      59.946  -3.261   5.264  1.00163.11           C
ATOM   4941  CG  ARG E 611      59.790  -3.489   3.759  1.00163.11           C
ATOM   4942  CD  ARG E 611      59.736  -2.197   2.942  1.00163.11           C
ATOM   4943  NE  ARG E 611      58.474  -1.490   3.300  1.00163.11           N
ATOM   4944  CZ  ARG E 611      58.443  -0.639   4.367  1.00163.11           C
ATOM   4945  NH1 ARG E 611      59.572  -0.420   5.101  1.00163.11           N
ATOM   4946  NH2 ARG E 611      57.281  -0.003   4.697  1.00163.11           N
ATOM   4947  C   ARG E 611      61.380  -2.695   7.160  1.00163.11           C
ATOM   4948  O   ARG E 611      61.678  -1.553   7.501  1.00163.11           O
ATOM   4949  N   SER E 612      60.971  -3.645   8.034  1.00 86.31           N
ATOM   4950  CA  SER E 612      60.750  -3.442   9.449  1.00 86.31           C
ATOM   4951  CB  SER E 612      59.606  -4.320   9.983  1.00 86.31           C
ATOM   4952  OG  SER E 612      58.386  -3.973   9.346  1.00 86.31           O
ATOM   4953  C   SER E 612      61.917  -3.655  10.383  1.00 86.31           C
ATOM   4954  O   SER E 612      62.052  -2.929  11.366  1.00 86.31           O
ATOM   4955  N   GLY E 613      62.762  -4.685  10.162  1.00 49.93           N
ATOM   4956  CA  GLY E 613      63.825  -4.947  11.100  1.00 49.93           C
ATOM   4957  C   GLY E 613      63.794  -6.405  11.478  1.00 49.93           C
ATOM   4958  O   GLY E 613      62.964  -7.164  10.980  1.00 49.93           O
ATOM   4959  N   PRO E 614      64.662  -6.815  12.382  1.00 75.97           N
ATOM   4960  CA  PRO E 614      64.731  -8.197  12.781  1.00 75.97           C
ATOM   4961  CD  PRO E 614      65.917  -6.118  12.611  1.00 75.97           C
ATOM   4962  CB  PRO E 614      65.965  -8.310  13.673  1.00 75.97           C
ATOM   4963  CG  PRO E 614      66.883  -7.184  13.162  1.00 75.97           C
ATOM   4964  C   PRO E 614      63.455  -8.590  13.449  1.00 75.97           C
ATOM   4965  O   PRO E 614      62.814  -7.739  14.064  1.00 75.97           O
ATOM   4966  N   LEU E 615      63.048  -9.866  13.312  1.00122.83           N
ATOM   4967  CA  LEU E 615      61.820 -10.308  13.903  1.00122.83           C
ATOM   4968  CB  LEU E 615      60.638 -10.463  12.920  1.00122.83           C
ATOM   4969  CG  LEU E 615      60.937 -11.225  11.613  1.00122.83           C
ATOM   4970  CD1 LEU E 615      59.651 -11.429  10.796  1.00122.83           C
ATOM   4971  CD2 LEU E 615      62.010 -10.510  10.773  1.00122.83           C
ATOM   4972  C   LEU E 615      62.053 -11.626  14.565  1.00122.83           C
ATOM   4973  O   LEU E 615      63.012 -12.333  14.255  1.00122.83           O
ATOM   4974  N   ALA E 616      61.182 -11.967  15.538  1.00 40.51           N
ATOM   4975  CA  ALA E 616      61.304 -13.201  16.263  1.00 40.51           C
ATOM   4976  CB  ALA E 616      60.503 -13.217  17.577  1.00 40.51           C
ATOM   4977  C   ALA E 616      60.809 -14.339  15.421  1.00 40.51           C
ATOM   4978  O   ALA E 616      59.824 -14.221  14.691  1.00 40.51           O
ATOM   4979  N   ILE E 617      61.502 -15.492  15.515  1.00166.68           N
ATOM   4980  CA  ILE E 617      61.120 -16.667  14.788  1.00166.68           C
ATOM   4981  CB  ILE E 617      61.965 -16.911  13.583  1.00166.68           C
ATOM   4982  CG1 ILE E 617      61.282 -17.973  12.729  1.00166.68           C
ATOM   4983  CG2 ILE E 617      63.383 -17.285  14.045  1.00166.68           C
ATOM   4984  CD1 ILE E 617      59.939 -17.507  12.166  1.00166.68           C
ATOM   4985  C   ILE E 617      61.307 -17.838  15.706  1.00166.68           C
ATOM   4986  O   ILE E 617      61.990 -17.727  16.722  1.00166.68           O
ATOM   4987  N   SER E 618      60.665 -18.986  15.391  1.00 79.58           N
ATOM   4988  CA  SER E 618      60.842 -20.164  16.198  1.00 79.58           C
ATOM   4989  CB  SER E 618      59.611 -20.518  17.050  1.00 79.58           C
ATOM   4990  OG  SER E 618      59.868 -21.688  17.814  1.00 79.58           O
ATOM   4991  C   SER E 618      61.083 -21.318  15.267  1.00 79.58           C
ATOM   4992  O   SER E 618      60.649 -21.300  14.116  1.00 79.58           O
ATOM   4993  N   PHE E 619      61.817 -22.349  15.742  1.00181.78           N
ATOM   4994  CA  PHE E 619      62.083 -23.502  14.925  1.00181.78           C
ATOM   4995  CB  PHE E 619      63.301 -23.337  13.989  1.00181.78           C
ATOM   4996  CG  PHE E 619      64.568 -23.248  14.775  1.00181.78           C
ATOM   4997  CD1 PHE E 619      64.979 -22.056  15.324  1.00181.78           C
ATOM   4998  CD2 PHE E 619      65.351 -24.364  14.965  1.00181.78           C
ATOM   4999  CE1 PHE E 619      66.149 -21.978  16.045  1.00181.78           C
ATOM   5000  CE2 PHE E 619      66.522 -24.292  15.684  1.00181.78           C
ATOM   5001  CZ  PHE E 619      66.925 -23.097  16.226  1.00181.78           C
ATOM   5002  C   PHE E 619      62.319 -24.669  15.829  1.00181.78           C
ATOM   5003  O   PHE E 619      62.383 -24.521  17.049  1.00181.78           O
ATOM   5004  N   GLU E 620      62.427 -25.881  15.248  1.00121.04           N
ATOM   5005  CA  GLU E 620      62.632 -27.034  16.079  1.00121.04           C
ATOM   5006  CB  GLU E 620      61.881 -28.291  15.603  1.00121.04           C
ATOM   5007  CG  GLU E 620      62.002 -29.478  16.565  1.00121.04           C
ATOM   5008  CD  GLU E 620      61.131 -29.225  17.785  1.00121.04           C
ATOM   5009  OE1 GLU E 620      60.475 -28.152  17.832  1.00121.04           O
ATOM   5010  OE2 GLU E 620      61.109 -30.104  18.688  1.00121.04           O
ATOM   5011  C   GLU E 620      64.094 -27.345  16.122  1.00121.04           C
ATOM   5012  O   GLU E 620      64.723 -27.628  15.102  1.00121.04           O
ATOM   5013  N   VAL E 621      64.669 -27.285  17.339  1.00 77.28           N
ATOM   5014  CA  VAL E 621      66.058 -27.577  17.530  1.00 77.28           C
ATOM   5015  CB  VAL E 621      66.639 -26.959  18.772  1.00 77.28           C
ATOM   5016  CG1 VAL E 621      68.060 -27.510  18.982  1.00 77.28           C
ATOM   5017  CG2 VAL E 621      66.594 -25.427  18.627  1.00 77.28           C
ATOM   5018  C   VAL E 621      66.199 -29.051  17.659  1.00 77.28           C
ATOM   5019  O   VAL E 621      65.379 -29.723  18.283  1.00 77.28           O
ATOM   5020  N   TYR E 622      67.263 -29.597  17.052  1.00 90.65           N
ATOM   5021  CA  TYR E 622      67.482 -31.009  17.125  1.00 90.65           C
ATOM   5022  CB  TYR E 622      67.244 -31.741  15.805  1.00 90.65           C
ATOM   5023  CG  TYR E 622      65.770 -31.776  15.578  1.00 90.65           C
ATOM   5024  CD1 TYR E 622      65.023 -32.825  16.064  1.00 90.65           C
ATOM   5025  CD2 TYR E 622      65.140 -30.780  14.875  1.00 90.65           C
ATOM   5026  CE1 TYR E 622      63.666 -32.881  15.850  1.00 90.65           C
ATOM   5027  CE2 TYR E 622      63.785 -30.830  14.654  1.00 90.65           C
ATOM   5028  CZ  TYR E 622      63.046 -31.882  15.141  1.00 90.65           C
ATOM   5029  OH  TYR E 622      61.655 -31.933  14.915  1.00 90.65           O
ATOM   5030  C   TYR E 622      68.900 -31.200  17.547  1.00 90.65           C
[truncated: 513,903 more chars]
